# Supplementary material for: Genomic analysis of early murine mammary gland development using novel probe-level algorithms
Source: Genome Biol. 2005 Feb 1;6(2):R20. doi: 10.1186/gb-2005-6-2-r20 (PMC551540; doi:10.1186/gb-2005-6-2-r20)
Supplement: Additional data file 1 — A table showing ChipStat and Intersector in combination [file gb-2005-6-2-r20-s1.xls]

## Sheet: Sheet1
						Supplemental Table 1a:
						# significant increases, 2-wk vs. 5-wk mammary gland
		IT
		0	1	2	3	4	5	6	7	8	9
CS	0	12422	2772	1643	1009	710	484	360	251	173	124
	1	4708	1574	1038	759	575	429	333	245	170	121
	2	1584	932	741	606	497	390	316	243	170	121
	3	716	614	552	496	431	351	296	237	170	121
	4	466	446	427	402	371	320	284	235	170	121
	5	346	339	333	319	309	282	261	226	168	120
	6	274	272	272	269	263	251	238	213	163	117
	7	214	213	213	212	211	209	204	186	153	112
	8	164	164	164	164	164	163	162	155	138	109
	9	133	133	133	133	133	133	133	130	120	100
	10	111	111	111	111	111	111	111	109	103	90
	11	88	88	88	88	88	88	88	87	83	74
	12	62	62	62	62	62	62	62	62	61	57
	13	34	34	34	34	34	34	34	34	34	33
	14	19	19	19	19	19	19	19	19	19	19
	15	16	16	16	16	16	16	16	16	16	16
	16	5	5	5	5	5	5	5	5	5	5
						Supplemental Table 1b:
						# expected false positive increases
		IT
		0	1	2	3	4	5	6	7	8	9
CS	0	12422	2207.32	1025.08	424.208	167.886	72.9871	31.3703	7.5667	2.78497	0.840745
	1	5018.04	1130.75	588.311	283.856	130.368	61.1116	27.2191	7.14633	2.62733	0.788198
	2	1445.66	483.586	293.367	167.308	93.4803	47.8173	22.9628	6.8836	2.62733	0.788198
	3	379.649	197.365	143.347	96.6856	61.6896	34.7333	17.6556	6.35813	2.52223	0.788198
	4	115.287	83.9168	70.6751	53.65	38.6217	24.802	13.7672	5.78012	2.52223	0.788198
	5	43.3509	37.6233	34.5231	27.9022	22.3323	16.2369	10.1415	4.62409	2.15441	0.630558
	6	18.2336	17.1302	16.3945	14.6079	12.5586	9.8262	6.8836	3.36298	1.5764	0.525465
	7	9.19564	8.82782	8.3549	7.67179	7.04124	5.56993	4.57155	2.57478	1.41876	0.472919
	8	5.25465	5.14956	4.99192	4.72919	4.30882	3.7308	3.10025	1.73404	0.945838	0.420372
	9	2.94261	2.89006	2.78497	2.57478	2.36459	1.99677	1.68149	1.10348	0.525465	0.262733
	10	1.41876	1.41876	1.41876	1.31366	1.26112	1.10348	0.998384	0.735651	0.367826	0.210186
	11	0.735651	0.735651	0.735651	0.683105	0.630558	0.630558	0.630558	0.578012	0.315279	0.15764
	12	0.315279	0.315279	0.315279	0.262733	0.262733	0.262733	0.262733	0.262733	0.15764	0.0525465
	13	0.15764	0.15764	0.15764	0.15764	0.15764	0.15764	0.15764	0.15764	0.105093	0.0525465
	14	0.105093	0.105093	0.105093	0.105093	0.105093	0.105093	0.105093	0.105093	0.105093	0.0525465
	15	0	0	0	0	0	0	0	0	0	0
	16	0	0	0	0	0	0	0	0	0	0
