# Supplementary material for: Genomic analysis of early murine mammary gland development using novel probe-level algorithms
Source: Genome Biol. 2005 Feb 1;6(2):R20. doi: 10.1186/gb-2005-6-2-r20 (PMC551540; doi:10.1186/gb-2005-6-2-r20)
Supplement: Additional data file 2 — A table showing differential gene expression in 2- vs 5-week murine mammary gland using a hybrid ChipStat/Intersector approach [file gb-2005-6-2-r20-s2.xls]

## Sheet: by_sig
Legend:
Array		Affymetrix array type
Probeset		Probe set ID
Accession #		GenBank accession
Description		Affymetrix gene description
LL		Pointer to LocusLink URL
Unigene #		Unigene cluster
Gene		Gene name
Unigene Description		Description associated with Unigene cluster
LR		List repeats -- # of times this Unigene cluster appears in the list
CR		Chip repeats -- # of times this Unigene cluster appears on the array
Inc		(ChipStat) # of probe pairs significantly increasing
Dec		(ChipStat) # of probe pairs significantly decreasing
T		Total probe pairs within this probe set
Avg1		Average gene expression (MAS4 algorithm) in 2-wk mammary gland
Avg2		Average gene expression (MAS4 algorithm) in 5-wk mammary gland
FC		Fold change (2-wk MG -> 5-wk MG)
(Pos sig)		P-value for significant upregulation
(Neg sig)		P-value for significant downregulation
Expect		Cumulative number of genes expected in list by chance based on significance of up-/down-regulation
2- vs. 5-week FVB murine mammary gland
[COMPARISON: SIGNIFICANT INCREASES]
Array	Probeset	Accession #	Description	LL	MGI #	Unigene #	Gene	Unigene Description	LR	CR	Inc	Dec	T	Avg 1	Avg 2		FC	(Pos Sig)	Expect
MG_U74Av2	101566_f_at	M17818	Cluster Incl M17818:Mouse major urinary protein group 1 gene, 5 end, clone BL6-3 /cds=(66,95) /gb=M17818 /gi=202305 /ug=Mm.89481 /len=96						1	1	15	0	16	48.8	4468.9		91.51	0	0
MG_U74Av2	92550_at	M36120	Cluster Incl M36120:Keratin complex 1, acidic, gene 19 /cds=(0,1211) /gb=M36120 /gi=198583 /ug=Mm.1012 /len=1212						1	1	16	0	16	-27.3	1158.3	~	52.25	0	0
MG_U74Av2	161815_f_at	AV355798	Cluster Incl AV355798:AV355798 Mus musculus cDNA, 3 end /clone=7330417P17 /clone_end=3 /gb=AV355798 /gi=6396855 /ug=Mm.74585 /len=246 /NOTE=replacement for probe set(s) 98230_f_at on MG-U74A	LL		Mm.27508	Mup1	major urinary protein 1	3	3	15	0	16	86	3174.6		36.93	0	0
MG_U74Av2	99915_at	L41352	Cluster Incl L41352:Amphiregulin /cds=(0,746) /gb=L41352 /gi=845598 /ug=Mm.8039 /len=747						1	1	15	0	16	18.4	350.7	~	15.82	0	0
MG_U74Av2	101082_at	J02652	Cluster Incl J02652:Malic enzyme, supernatant /cds=(65,1783) /gb=J02652 /gi=199762 /ug=Mm.730 /len=3129	LL		Mm.148155	Mod1	malic enzyme, supernatant	1	1	15	0	16	240.6	1776.5		7.38	0	0
MG_U74Av2	98575_at	X13135	Cluster Incl X13135:Fatty acid synthase /cds=(0,2516) /gb=X13135 /gi=50947 /ug=Mm.3760 /len=3295	LL		Mm.3760	Fasn	fatty acid synthase	1	1	16	0	16	1035.5	6681.7		6.45	0	0
MG_U74Av2	94807_at	AI848354	Cluster Incl AI848354:UI-M-AH1-ago-h-07-0-UI.s1 Mus musculus cDNA, 3 end /clone=UI-M-AH1-ago-h-07-0-UI /clone_end=3 /gb=AI848354 /gi=5492300 /ug=Mm.22679 /len=221	LL		Mm.229291	Slc25a1	solute carrier family 25 (mitochondrial carrier; citrate transporter), member 1	2	2	15	0	16	665	2537.9		3.82	0	0
MG_U74Av2	162358_i_at	AV218217	Cluster Incl AV218217:AV218217 Mus musculus cDNA, 3 end /clone=2900087J21 /clone_end=3 /gb=AV218217 /gi=6159058 /ug=Mm.48939 /len=238 /NOTE=replacement for probe set(s) 102481_f_at on MG-U74A	LL		Mm.229291	Slc25a1	solute carrier family 25 (mitochondrial carrier; citrate transporter), member 1	2	2	13	0	14	1066.1	3864.9		3.63	0	0
MG_U74Av2	99067_at	X59846	Cluster Incl X59846:M.musculus GAS 6 mRNA associated with growth-arrest /cds=(167,2188) /gb=X59846 /gi=407060 /ug=Mm.3982 /len=2573	LL		Mm.3982	Gas6	growth arrest specific 6	1	1	16	0	16	231.4	789.2		3.41	0	0
MG_U74Av2	104716_at	X60367	Cluster Incl X60367:Retinol binding protein 1, cellular /cds=UNKNOWN /gb=X60367 /gi=50547 /ug=Mm.2450 /len=2633	LL		Mm.79709	Rbp1	retinol binding protein 1, cellular	1	1	15	0	16	117.8	345		2.93	0	0
MG_U74Av2	101054_at	X00496	Cluster Incl X00496:Mouse Ia-associated invariant chain (Ii) mRNA fragment /cds=(0,509) /gb=X00496 /gi=53102 /ug=Mm.7043 /len=994	LL		Mm.248267	Ii	Ia-associated invariant chain	1	1	16	0	16	801.5	2175		2.71	0	0
MG_U74Av2	101964_at	U05809	Cluster Incl U05809:Transketolase /cds=(91,1962) /gb=U05809 /gi=452485 /ug=Mm.9307 /len=2062	LL		Mm.154387	Tkt	transketolase	1	1	15	0	16	1748.7	4554.8		2.6	0	0
MG_U74Av2	96092_at	M96827	Cluster Incl M96827:C57BL/6J ob/ob haptoglobin mRNA, complete cds /cds=(48,1091) /gb=M96827 /gi=193753 /ug=Mm.26730 /len=1267	LL		Mm.26730	Hp	haptoglobin	1	1	15	0	16	1306.3	3073.4		2.35	0	0
MG_U74Av2	160306_at	X95279	Cluster Incl X95279:M.musculus spot14 gene /cds=(0,452) /gb=X95279 /gi=1171573 /ug=Mm.28585 /len=453 /NOTE=replacement for probe set(s) 98907_at on MG-U74A						1	1	15	0	16	2404	5148.1		2.14	0	0
MG_U74Av2	98535_at	AF076156	Cluster Incl AF076156:Catechol-O-methyltransferase /cds=(163,960) /gb=AF076156 /gi=3493252 /ug=Mm.35853 /len=1255	LL		Mm.35853	Comt	catechol-O-methyltransferase	1	1	15	0	16	1267.7	2597.5		2.05	0	0
MG_U74Av2	96346_at	AI854020	Cluster Incl AI854020:UI-M-BH0-ajm-b-01-0-UI.s1 Mus musculus cDNA, 3 end /clone=UI-M-BH0-ajm-b-01-0-UI /clone_end=3 /gb=AI854020 /gi=5497926 /ug=Mm.29996 /len=262	LL		Mm.29996	Cdo1	cysteine dioxygenase 1, cytosolic	1	1	16	0	16	1960.6	3881.8		1.98	0	0
MG_U74Av2	101910_f_at	M16359	Cluster Incl M16359:Mouse major urinary protein III (MUP III) mRNA, partial cds /cds=(0,342) /gb=M16359 /gi=199864 /ug=Mm.89867 /len=644	LL		Mm.27508	Mup1	major urinary protein 1	3	3	12	0	16	-62.3	1404.4	~	63.36	4.23e-06	0.0525451
MG_U74Av2	97413_at	AI121305	Cluster Incl AI121305:uc30b06.r1 Mus musculus cDNA, 5 end /clone=IMAGE-1399475 /clone_end=5 /gb=AI121305 /gi=3521629 /ug=Mm.29959 /len=358	LL		Mm.29959	1600029D21Rik	RIKEN cDNA 1600029D21 gene	1	1	12	0	16	0.8	293.4	~	13.24	4.23e-06	0.0525451
MG_U74Av2	160564_at	X81627	Cluster Incl X81627:M.musculus 24p3 gene /cds=(53,655) /gb=X81627 /gi=1478201 /ug=Mm.9537 /len=884 /NOTE=replacement for probe set(s) 101974_at on MG-U74A						1	1	12	0	16	77.1	957.9		12.43	4.23e-06	0.0525451
MG_U74Av2	99065_at	M10114	Cluster Incl M10114:Casein kappa /cds=(36,581) /gb=M10114 /gi=192375 /ug=Mm.3975 /len=635	LL		Mm.235039	Csnk	casein kappa	1	1	13	0	16	213.7	2535.2		11.86	4.23e-06	0.0525451
MG_U74Av2	103059_at	X93038	Cluster Incl X93038:M.musculus mRNA for MAT8 protein /cds=(87,353) /gb=X93038 /gi=1085067 /ug=Mm.1662 /len=522	LL		Mm.263847	Fxyd3	FXYD domain-containing ion transport regulator 3	1	1	12	0	16	7.5	226.5	~	10.22	4.23e-06	0.0525451
MG_U74Av2	100924_at	X55123	Cluster Incl X55123:GATA-binding protein 3 /cds=(207,1538) /gb=X55123 /gi=51052 /ug=Mm.606 /len=2056	LL		Mm.606	Gata3	GATA binding protein 3	1	1	13	0	16	57	568.9		9.97	4.23e-06	0.0525451
MG_U74Av2	94270_at	M22832	Cluster Incl M22832:Mus musculus cytokeratin (endoB) gene, complete cds /cds=(58,1329) /gb=M22832 /gi=340757 /ug=Mm.22479 /len=1373						1	1	13	0	16	58.9	574.3		9.76	4.23e-06	0.0525451
MG_U74Av2	94418_at	AI839004	Cluster Incl AI839004:UI-M-AN0-acm-c-04-0-UI.s1 Mus musculus cDNA, 3 end /clone=UI-M-AN0-acm-c-04-0-UI /clone_end=3 /gb=AI839004 /gi=5473217 /ug=Mm.26171 /len=428	LL		Mm.26171	Lce-pending	long chain fatty acyl elongase	2	2	12	0	16	58.7	525.7		8.95	4.23e-06	0.0525451
MG_U74Av2	103051_at	X93037	Cluster Incl X93037:M.musculus mRNA for WDNM1 protein /cds=(12,236) /gb=X93037 /gi=1085069 /ug=Mm.1650 /len=424	LL		Mm.1650	Expi	extracellular proteinase inhibitor	1	1	12	0	16	61.7	416.5		6.75	4.23e-06	0.0525451
MG_U74Av2	97867_at	X83202	Cluster Incl X83202:M.musculus mRNA for 11beta-hydroxysteroid dehydrogenase/carbonyl reductase /cds=(127,1005) /gb=X83202 /gi=633241 /ug=Mm.28328 /len=1350	LL		Mm.28328	Hsd11b1	hydroxysteroid 11-beta dehydrogenase 1	1	1	12	0	16	81.4	497.2		6.11	4.23e-06	0.0525451
MG_U74Av2	103257_at	AA690483	Cluster Incl AA690483:vu52f06.r1 Mus musculus cDNA, 5 end /clone=IMAGE-1195043 /clone_end=5 /gb=AA690483 /gi=2691419 /ug=Mm.2073 /len=302	LL		Mm.26088	C730036B01Rik	RIKEN cDNA C730036B01 gene	1	1	13	0	16	50.5	291.7		5.77	4.23e-06	0.0525451
MG_U74Av2	97920_at	AA755126	Cluster Incl AA755126:vq61c01.r1 Mus musculus cDNA, 5 end /clone=IMAGE-1106784 /clone_end=5 /gb=AA755126 /gi=2802324 /ug=Mm.30142 /len=469	LL		Mm.30142	Krt2-7	keratin complex 2, basic, gene 7	1	1	12	0	16	-66.2	121.7	~	5.49	4.23e-06	0.0525451
MG_U74Av2	101009_at	X15662	Cluster Incl X15662:Mouse gene for cytokeratin endo A (no 8) 5 end /cds=(81,83) /gb=X15662 /gi=52790 /ug=Mm.6800 /len=84						1	1	13	0	16	140.6	754.4		5.37	4.23e-06	0.0525451
MG_U74Av2	101115_at	J03298	Cluster Incl J03298:Lactotransferrin /cds=(0,2126) /gb=J03298 /gi=202290 /ug=Mm.7612 /len=2224	LL		Mm.7612	Ltf	lactotransferrin	1	1	12	0	16	56.5	296.6		5.25	4.23e-06	0.0525451
MG_U74Av2	103665_at	AW122523	Cluster Incl AW122523:UI-M-BH2.2-aox-b-05-0-UI.s1 Mus musculus cDNA, 3 end /clone=UI-M-BH2.2-aox-b-05-0-UI /clone_end=3 /gb=AW122523 /gi=6098047 /ug=Mm.20697 /len=423	LL		Mm.26171	Lce-pending	long chain fatty acyl elongase	2	2	13	0	16	254.1	1140.9		4.49	4.23e-06	0.0525451
MG_U74Av2	104374_at	M64086	Cluster Incl M64086:Mouse spi2 proteinase inhibitor (spi2/eb4) mRNA, complete cds /cds=(60,1316) /gb=M64086 /gi=201039 /ug=Mm.22650 /len=2035	LL		Mm.22650	Serpina3n	serine (or cysteine) proteinase inhibitor, clade A, member 3N	1	1	13	0	16	251.1	1040.5		4.14	4.23e-06	0.0525451
MG_U74Av2	92866_at	X52643	Cluster Incl X52643:Histocompatibility 2, class II antigen A, alpha /cds=(0,764) /gb=X52643 /gi=51526 /ug=Mm.14176 /len=942	LL		Mm.175310	H2-Aa	histocompatibility 2, class II antigen A, alpha	1	1	13	0	16	245	981.5		4.01	4.23e-06	0.0525451
MG_U74Av2	92718_at	AI158810	Cluster Incl AI158810:ud38d09.r1 Mus musculus cDNA, 5 end /clone=IMAGE-1448177 /clone_end=5 /gb=AI158810 /gi=3691992 /ug=Mm.46382 /len=251	LL		Mm.46382	2310061N23Rik	RIKEN cDNA 2310061N23 gene	1	1	12	0	16	110.6	390.9		3.54	4.23e-06	0.0525451
MG_U74Av2	96020_at	M22531	Cluster Incl M22531:Mouse complement C1q B chain mRNA, complete cds /cds=(156,917) /gb=M22531 /gi=192266 /ug=Mm.2570 /len=1059	LL		Mm.2570	C1qb	complement component 1, q subcomponent, beta polypeptide	1	2	12	0	16	198.7	624.6		3.14	4.23e-06	0.0525451
MG_U74Av2	95673_s_at	AW124113	Cluster Incl AW124113:UI-M-BH2.1-apr-b-09-0-UI.s1 Mus musculus cDNA, 3 end /clone=UI-M-BH2.1-apr-b-09-0-UI /clone_end=3 /gb=AW124113 /gi=6099643 /ug=Mm.29586 /len=265	LL		Mm.29586	Basp1	brain abundant, membrane attached signal protein 1	1	2	12	0	16	258.8	792.1		3.06	4.23e-06	0.0525451
MG_U74Av2	98562_at	X58861	Cluster Incl X58861:Complement component 1, q subcomponent, alpha polypeptide /cds=(29,766) /gb=X58861 /gi=50226 /ug=Mm.370 /len=1033	LL		Mm.370	C1qa	complement component 1, q subcomponent, alpha polypeptide	1	1	12	0	16	440.6	1179.5		2.68	4.23e-06	0.0525451
MG_U74Av2	93308_s_at	M97957	Cluster Incl M97957:Mouse pyruvate carboxylase homologous protein mRNA, 3 end /cds=(0,2808) /gb=M97957 /gi=200245 /ug=Mm.1845 /len=3245	LL		Mm.1845	Pcx	pyruvate carboxylase	1	2	13	0	16	312.9	821.9		2.63	4.23e-06	0.0525451
MG_U74Av2	96047_at	U63146	Cluster Incl U63146:Mus musculus retinol binding protein (RBP) mRNA, complete cds /cds=(0,605) /gb=U63146 /gi=1515449 /ug=Mm.2605 /len=606	LL		Mm.2605	Rbp4	retinol binding protein 4, plasma	1	1	12	0	16	521.9	1353.8		2.59	4.23e-06	0.0525451
MG_U74Av2	103033_at	X06454	Cluster Incl X06454:Mouse mRNA for sex-limited protein Slp(w7) alpha-gamma chain /cds=(0,1784) /gb=X06454 /gi=54105 /ug=Mm.16106 /len=1893	LL		Mm.234200	C4	complement component 4 (within H-2S)	1	2	13	0	16	489.7	1242.6		2.54	4.23e-06	0.0525451
MG_U74Av2	94516_f_at	M55181	Cluster Incl M55181:Preproenkephalin 2 /cds=UNKNOWN /gb=M55181 /gi=201032 /ug=Mm.2899 /len=1408	LL		Mm.2899	Penk1	preproenkephalin 1	1	3	12	0	16	219.9	549.2		2.5	4.23e-06	0.0525451
MG_U74Av2	102373_at	M29961	Cluster Incl M29961:Glutamyl aminopeptidase /cds=(87,2924) /gb=M29961 /gi=191947 /ug=Mm.1193 /len=3584	LL		Mm.1193	Enpep	glutamyl aminopeptidase	1	2	14	0	16	127.7	308.9		2.42	4.23e-06	0.0525451
MG_U74Av2	92537_g_at	X72862	Cluster Incl X72862:Adrenergic receptor, beta 3 /cds=(182,1384) /gb=X72862 /gi=298112 /ug=Mm.4369 /len=2093						1	3	13	0	16	370.4	873.3		2.36	4.23e-06	0.0525451
MG_U74Av2	101058_at	J00356	Cluster Incl J00356:mouse alpha-amylase-1 mrna without leader /cds=(48,1583) /gb=J00356 /gi=191906 /ug=Mm.7074 /len=1615	LL		Mm.33941	Amy1	amylase 1, salivary	1	1	12	0	16	225	521.4		2.32	4.23e-06	0.0525451
MG_U74Av2	100600_at	M58661	Cluster Incl M58661:CD24a antigen /cds=(72,302) /gb=M58661 /gi=198985 /ug=Mm.6417 /len=1800	LL		Mm.6417	Cd24a	CD24a antigen	1	1	12	0	16	451.3	1023		2.27	4.23e-06	0.0525451
MG_U74Av2	97312_at	AB014464	Cluster Incl AB014464:Mus musculus mRNA for MGC-24v, complete cds /cds=(0,593) /gb=AB014464 /gi=3892655 /ug=Mm.28083 /len=594	LL		Mm.28083	Cd164	CD164 antigen	1	1	12	0	16	730	1616.9		2.21	4.23e-06	0.0525451
MG_U74Av2	99500_at	U13174	Cluster Incl U13174:Solute carrier family 12, member 2 /cds=(129,3746) /gb=U13174 /gi=3885309 /ug=Mm.4168 /len=6504	LL		Mm.4168	Slc12a2	solute carrier family 12, member 2	1	1	12	0	16	346.4	730.9		2.11	4.23e-06	0.0525451
MG_U74Av2	102016_at	M61737	Cluster Incl M61737:M.musculus adipocyte-specific mRNA, partial cds /cds=UNKNOWN /gb=M61737 /gi=201107 /ug=Mm.10026 /len=1725	LL		Mm.10026	Fsp27	fat specific gene 27	1	1	12	0	16	650.3	1347.4		2.07	4.23e-06	0.0525451
MG_U74Av2	99057_at	M12379	Cluster Incl M12379:Mouse Thy-1.2 glycoprotein gene, complete cds /cds=(0,488) /gb=M12379 /gi=202040 /ug=Mm.3951 /len=489						1	1	12	0	16	293.2	577.8		1.97	4.23e-06	0.0525451
MG_U74Av2	97420_at	AW230891	Cluster Incl AW230891:uo69b04.y1 Mus musculus cDNA, 5 end /clone=IMAGE-2647759 /clone_end=5 /gb=AW230891 /gi=6560187 /ug=Mm.29986 /len=523	LL		Mm.176946	Lrg-pending	leucine-rich alpha-2-glycoprotein	1	1	13	0	16	785.1	1541.4		1.96	4.23e-06	0.0525451
MG_U74Av2	93353_at	AF013262	Cluster Incl AF013262:Lumican /cds=(109,1125) /gb=AF013262 /gi=2654773 /ug=Mm.18888 /len=1782						1	1	13	0	16	1219.7	2333.8		1.91	4.23e-06	0.0525451
MG_U74Av2	101214_f_at	M32599	Cluster Incl M32599:Glyceraldehyde-3-phosphate dehydrogenase /cds=(46,1047) /gb=M32599 /gi=193423 /ug=Mm.5289 /len=1228	LL		Mm.5289	Gapd	glyceraldehyde-3-phosphate dehydrogenase	1	2	12	0	16	2427.4	4401.3		1.81	4.23e-06	0.0525451
MG_U74Av2	99108_s_at	U15012	Cluster Incl U15012:Growth hormone receptor /cds=(0,430) /gb=U15012 /gi=666863 /ug=Mm.3986 /len=513						1	1	12	0	16	533.3	927.3		1.74	4.23e-06	0.0525451
MG_U74Av2	102366_at	AA718169	Cluster Incl AA718169:vu54h05.r1 Mus musculus cDNA, 5 end /clone=IMAGE-1195257 /clone_end=5 /gb=AA718169 /gi=2730443 /ug=Mm.1181 /len=290	LL		Mm.1181	Retn	resistin	1	1	14	0	16	1679.1	2841.1		1.69	4.23e-06	0.0525451
MG_U74Av2	92770_at	X66449	Cluster Incl X66449:Calcyclin /cds=(159,428) /gb=X66449 /gi=50271 /ug=Mm.1221 /len=551	LL		Mm.100144	S100a6	S100 calcium binding protein A6 (calcyclin)	1	1	14	0	16	1196.7	1968.4		1.64	4.23e-06	0.0525451
MG_U74Av2	99872_s_at	L39879	Cluster Incl L39879:Ferritin light chain 1 /cds=(205,756) /gb=L39879 /gi=666913 /ug=Mm.7500 /len=920						1	1	13	0	16	4952.7	7669.8		1.55	4.23e-06	0.0525451
MG_U74Av2	160118_at	AF022432	Cluster Incl AF022432:untitled /cds=(0,1745) /gb=AF022432 /gi=2624990 /ug=Mm.19945 /len=2009 /NOTE=replacement for probe set(s) 93537_at on MG-U74A						1	1	12	0	16	1177.6	1826.5		1.55	4.23e-06	0.0525451
MG_U74Av2	103904_at	X81584	Cluster Incl X81584:M.musculus mRNA for insulin-like growth factor binding protein-6 /cds=(192,908) /gb=X81584 /gi=550386 /ug=Mm.21373 /len=1138	LL		Mm.21373	Igfbp6	insulin-like growth factor binding protein 6	1	1	13	0	16	668.4	1241.1		1.86	8.46e-06	0.10509
MG_U74Av2	101909_f_at	M16357	Cluster Incl M16357:Mouse major urinary protein III (MUP III) mRNA, partial cds /cds=(0,147) /gb=M16357 /gi=199862 /ug=Mm.89867 /len=419	LL		Mm.268162	Mup3	major urinary protein 3	1	1	11	0	16	-5.4	1625.4	~	73.33	1.27e-05	0.157759
MG_U74Av2	92994_at	M87863	Cluster Incl M87863:Mouse alpha-lactalbumin gene, complete cds /cds=(35,466) /gb=M87863 /gi=191870 /ug=Mm.5074 /len=756						1	1	11	0	16	-11.4	338.8	~	15.28	1.27e-05	0.157759
MG_U74Av2	100437_g_at	M27008	Cluster Incl M27008:Orosomucoid 1 /cds=(32,655) /gb=M27008 /gi=531206 /ug=Mm.4777 /len=768	LL		Mm.4777	Orm1	orosomucoid 1	2	2	11	0	16	47	455.9		9.7	1.27e-05	0.157759
MG_U74Av2	160841_at	AW047343	Cluster Incl AW047343:UI-M-BH1-ame-a-08-0-UI.s1 Mus musculus cDNA, 3 end /clone=UI-M-BH1-ame-a-08-0-UI /clone_end=3 /gb=AW047343 /gi=5907872 /ug=Mm.3459 /len=321 /NOTE=replacement for probe set(s) 98450_at on MG-U74A	LL		Mm.3459	Dbp	D site albumin promoter binding protein	1	1	11	0	16	7	202	~	9.11	1.27e-05	0.157759
MG_U74Av2	92858_at	AF002719	Cluster Incl AF002719:Mus musculus secretory leukoprotease inhibitor gene, complete cds /cds=(20,415) /gb=AF002719 /gi=4100898 /ug=Mm.1395 /len=660						1	1	11	0	16	37.9	336.2		8.86	1.27e-05	0.157759
MG_U74Av2	103283_at	AF049702	Cluster Incl AF049702:Mus musculus E74-like factor 5 (Elf5) mRNA, complete cds /cds=(116,877) /gb=AF049702 /gi=3928979 /ug=Mm.20888 /len=2224	LL		Mm.20888	Elf5	E74-like factor 5	1	1	11	0	16	0	163.3	~	7.37	1.27e-05	0.157759
MG_U74Av2	94493_at	AF095905	Cluster Incl AF095905:Mus musculus CPETR2 (Cpetr2) mRNA, complete cds /cds=(55,714) /gb=AF095905 /gi=4262394 /ug=Mm.28921 /len=1090	LL		Mm.28921	Cldn3	claudin 3	1	2	11	0	16	39.6	266.3		6.73	1.27e-05	0.157759
MG_U74Av2	94224_s_at	M74123	Cluster Incl M74123:Mus musculus (strain C57Bl/6) mRNA sequence /cds=UNKNOWN /gb=M74123 /gi=198867 /ug=Mm.22262 /len=1623	LL		Mm.255414	Ifi205	interferon activated gene 205	1	1	11	0	16	47.4	271.9		5.74	1.27e-05	0.157759
MG_U74Av2	99582_at	M76124	Cluster Incl M76124:Mus musculus EGP314 precursor mRNA, complete cds /cds=(107,1051) /gb=M76124 /gi=193007 /ug=Mm.4259 /len=1710	LL		Mm.4259	Tacstd1	tumor-associated calcium signal transducer 1	1	1	11	0	16	-3.3	101.4	~	4.58	1.27e-05	0.157759
MG_U74Av2	93497_at	K02782	Cluster Incl K02782:Mouse complement component C3 mRNA, alpha and beta subunits, complete cds /cds=(56,5047) /gb=K02782 /gi=192278 /ug=Mm.19131 /len=5087	LL		Mm.19131	C3	complement component 3	1	1	11	0	16	464.3	2056.9		4.43	1.27e-05	0.157759
MG_U74Av2	96588_at	D10204	Cluster Incl D10204:Prostaglandin E receptor EP3 subtype /cds=(118,1215) /gb=D10204 /gi=220571 /ug=Mm.30424 /len=2091	LL		Mm.30424	Ptger3	prostaglandin E receptor 3 (subtype EP3)	1	2	12	0	16	49.2	174.5		3.55	1.27e-05	0.157759
MG_U74Av2	160705_at	U65091	Cluster Incl U65091:Melanocyte specific gene /cds=(195,806) /gb=U65091 /gi=1854000 /ug=Mm.2390 /len=883 /NOTE=replacement for probe set(s) 104570_at on MG-U74A	LL		Mm.2390	Cited1	Cbp/p300-interacting transactivator with Glu/Asp-rich carboxy-terminal domain 1	1	1	11	0	16	221.9	695.9		3.14	1.27e-05	0.157759
MG_U74Av2	97507_at	X67809	Cluster Incl X67809:Peptidylprolyl isomerase C-associated protein /cds=(168,1901) /gb=X67809 /gi=297032 /ug=Mm.3152 /len=2168	LL		Mm.3152	Ppicap	peptidylprolyl isomerase C-associated protein	1	1	11	0	16	183.1	521.4		2.85	1.27e-05	0.157759
MG_U74Av2	160337_at	AI847162	Cluster Incl AI847162:UI-M-AO1-aep-d-11-0-UI.s1 Mus musculus cDNA, 3 end /clone=UI-M-AO1-aep-d-11-0-UI /clone_end=3 /gb=AI847162 /gi=5491068 /ug=Mm.29357 /len=158 /NOTE=replacement for probe set(s) 95107_at on MG-U74A						1	1	12	0	16	165.8	458.2		2.76	1.27e-05	0.157759
MG_U74Av2	92223_at	X66295	Cluster Incl X66295:Complement component 1, q subcomponent, c polypeptide /cds=(38,778) /gb=X66295 /gi=50228 /ug=Mm.3453 /len=1019	LL		Mm.3453	C1qg	complement component 1, q subcomponent, gamma polypeptide	1	1	11	0	16	612.5	1520.9		2.48	1.27e-05	0.157759
MG_U74Av2	100068_at	M74570	Cluster Incl M74570:Mouse aldehyde dehydrogenase II mRNA, complete cds /cds=(44,1549) /gb=M74570 /gi=191803 /ug=Mm.4514 /len=2038	LL		Mm.4514	Aldh1a1	aldehyde dehydrogenase family 1, subfamily A1	1	2	11	0	16	86.2	212.8		2.47	1.27e-05	0.157759
MG_U74Av2	101881_g_at	L22545	Cluster Incl L22545:Procollagen, type XVIII, alpha 1 /cds=(0,3866) /gb=L22545 /gi=348968 /ug=Mm.88304 /len=4031	LL		Mm.4352	Col18a1	procollagen, type XVIII, alpha 1	2	4	11	0	16	364.9	709.8		1.94	1.27e-05	0.157759
MG_U74Av2	92633_at	AJ242663	Cluster Incl AJ242663:Mus musculus mRNA for cathepsin Z precursor (ctsZ gene) /cds=(104,1024) /gb=AJ242663 /gi=5019547 /ug=Mm.115 /len=1291	LL		Mm.156919	Ctsz	cathepsin Z	1	1	11	0	16	184.4	329.5		1.79	1.27e-05	0.157759
MG_U74Av2	94831_at	M65270	Cluster Incl M65270:Mouse cathepsin B gene /cds=(25,1044) /gb=M65270 /gi=309151 /ug=Mm.22753 /len=1848						1	1	11	0	16	3136.9	4756.3		1.52	1.27e-05	0.157759
MG_U74Av2	97540_f_at	M69069	Cluster Incl M69069:Histocompatibility 2, D region locus 1 /cds=(8,1042) /gb=M69069 /gi=199795 /ug=Mm.33263 /len=1379	LL		Mm.33263	H2-D1	histocompatibility 2, D region locus 1	3	3	12	0	16	4807.2	6667.9		1.39	1.27e-05	0.157759
MG_U74Av2	101635_f_at	M16360	Cluster Incl M16360:Mouse major urinary protein V (MUP V) mRNA, complete cds /cds=(58,600) /gb=M16360 /gi=199884 /ug=Mm.30274 /len=872	LL		Mm.197701	Mup5	major urinary protein 5	1	1	10	2	16	30.6	4557.5		148.82	1.69e-05	0.209932
MG_U74Av2	101682_f_at	M16358	Cluster Incl M16358:Major urinary protein 4 /cds=(66,602) /gb=M16358 /gi=199882 /ug=Mm.34335 /len=875	LL		Mm.34335	Mup4	major urinary protein 4	1	1	10	0	16	34.6	2372.6		68.64	1.69e-05	0.209932
MG_U74Av2	102096_f_at	AI255271	Cluster Incl AI255271:ui89h12.x1 Mus musculus cDNA, 3 end /clone=IMAGE-1889639 /clone_end=3 /gb=AI255271 /gi=3862796 /ug=Mm.42394 /len=598	LL		Mm.27508	Mup1	major urinary protein 1	3	3	10	0	16	43.2	1800.1		41.7	1.69e-05	0.209932
MG_U74Av2	93996_at	X01026	Cluster Incl X01026:Mouse mRNA fragment for repetitive element B2 /cds=(0,119) /gb=X01026 /gi=53957 /ug=Mm.21758 /len=354	LL		Mm.21758	Cyp2e1	cytochrome P450, family 2, subfamily e, polypeptide 1	1	1	10	0	16	582.6	6751.8		11.59	1.69e-05	0.209932
MG_U74Av2	102708_at	U67065	Cluster Incl U67065:Butyrophilin /cds=(312,1886) /gb=U67065 /gi=1809293 /ug=Mm.1420 /len=3586						1	1	10	0	16	1.9	209.6	~	9.46	1.69e-05	0.209932
MG_U74Av2	103568_at	AB028049	Cluster Incl AB028049:Mus musculus drs-1 mRNA for sushi-repeat-containing protein, complete cds /cds=(48,1442) /gb=AB028049 /gi=6475030 /ug=Mm.1927 /len=1454	LL		Mm.1927	Srpx	sushi-repeat-containing protein	1	1	10	0	16	8.5	203.6	~	9.18	1.69e-05	0.209932
MG_U74Av2	92780_f_at	M90535	Cluster Incl M90535:Mouse endogenous proviral superantigen (Mtv-7 sag), and envelope protein (env) gene, 3 end /cds=(0,968) /gb=M90535 /gi=202240 /ug=Mm.1232 /len=969						1	1	10	0	16	-2.1	188.4	~	8.5	1.69e-05	0.209932
MG_U74Av2	160546_at	AW121134	Cluster Incl AW121134:UI-M-BH2.3-aoh-e-02-0-UI.s1 Mus musculus cDNA, 3 end /clone=UI-M-BH2.3-aoh-e-02-0-UI /clone_end=3 /gb=AW121134 /gi=6096467 /ug=Mm.7729 /len=131 /NOTE=replacement for probe set(s) 101477_at on MG-U74A						1	1	10	0	16	26.3	210.4		8.01	1.69e-05	0.209932
MG_U74Av2	160828_at	X69620	Cluster Incl X69620:Inhibin beta-B /cds=(0,368) /gb=X69620 /gi=50147 /ug=Mm.3092 /len=2235 /NOTE=replacement for probe set(s) 97968_at on MG-U74A	LL		Mm.3092	Inhbb	inhibin beta-B	1	1	10	0	16	-8.8	87.8	~	3.96	1.69e-05	0.209932
MG_U74Av2	100946_at	AF109906	Cluster Incl AF109906:Mus musculus MHC class III region RD gene, partial cds; Bf, C2, G9A, NG22, G9, HSP70, HSP70, HSC70t, and smRNP genes, complete cds; G7A gene, partial cds; and unknown genes /cds=(0,1928) /gb=AF109906 /gi=3986763 /ug=Mm.6388 /len=1929						1	5	10	0	16	81.1	232.2		2.86	1.69e-05	0.209932
MG_U74Av2	100436_at	M27008	Cluster Incl M27008:Orosomucoid 1 /cds=(32,655) /gb=M27008 /gi=531206 /ug=Mm.4777 /len=768	LL		Mm.4777	Orm1	orosomucoid 1	2	2	10	0	16	75.2	201.3		2.68	1.69e-05	0.209932
MG_U74Av2	95030_at	D10214	Cluster Incl D10214:Prolactin receptor /cds=(23,1849) /gb=D10214 /gi=220575 /ug=Mm.2752 /len=1881	LL		Mm.2752	Prlr	prolactin receptor	1	2	10	0	16	272.1	667.5		2.45	1.69e-05	0.209932
MG_U74Av2	95620_at	AW120882	Cluster Incl AW120882:UI-M-BH2.3-aoa-h-10-0-UI.s1 Mus musculus cDNA, 3 end /clone=UI-M-BH2.3-aoa-h-10-0-UI /clone_end=3 /gb=AW120882 /gi=6096215 /ug=Mm.2804 /len=327	LL		Mm.2804	2310016E22Rik	RIKEN cDNA 2310016E22 gene	1	1	10	0	16	501.5	1076.6		2.15	1.69e-05	0.209932
MG_U74Av2	98859_at	M99054	Cluster Incl M99054:Acid phosphatase 5, tartrate resistant /cds=(132,1115) /gb=M99054 /gi=553868 /ug=Mm.5119 /len=1386						1	1	10	0	16	534.9	1039		1.94	1.69e-05	0.209932
MG_U74Av2	102161_f_at	X58609	Cluster Incl X58609:Mouse MHC (Qa) Q2-k gene for class I antigen, exons 1-3 /cds=(0,1088) /gb=X58609 /gi=53854 /ug=Mm.46812 /len=1089						1	1	10	0	16	1310.6	2311.5		1.76	1.69e-05	0.209932
MG_U74Av2	98028_at	M63649	Cluster Incl M63649:Twist gene homolog, (Drosophila) /cds=(166,786) /gb=M63649 /gi=202243 /ug=Mm.3280 /len=1485						1	1	10	0	16	181.6	313		1.72	1.69e-05	0.209932
MG_U74Av2	96953_at	AW120786	Cluster Incl AW120786:UI-M-BH2.3-any-g-10-0-UI.s1 Mus musculus cDNA, 3 end /clone=UI-M-BH2.3-any-g-10-0-UI /clone_end=3 /gb=AW120786 /gi=6096119 /ug=Mm.30211 /len=401	LL		Mm.30211	Cxcl14	chemokine (C-X-C motif) ligand 14	1	1	9	0	16	21.1	102.3	~	4.61	2.12e-05	0.263346
MG_U74Av2	160207_at	AW121639	Cluster Incl AW121639:UI-M-BH2.3-aoc-a-08-0-UI.s1 Mus musculus cDNA, 3 end /clone=UI-M-BH2.3-aoc-a-08-0-UI /clone_end=3 /gb=AW121639 /gi=6096972 /ug=Mm.25316 /len=438 /NOTE=replacement for probe set(s) 95519_at on MG-U74A	LL		Mm.25316	Acly	ATP citrate lyase	1	1	9	0	16	729.9	3192.6		4.37	2.12e-05	0.263346
MG_U74Av2	102624_at	AF031035	Cluster Incl AF031035:Mus musculus stanniocalcin (Stc2) mRNA, complete cds /cds=(199,1089) /gb=AF031035 /gi=4104012 /ug=Mm.12904 /len=1793	LL		Mm.12904	Stc2	stanniocalcin 2	1	1	9	0	16	61.2	226.4		3.7	2.12e-05	0.263346
MG_U74Av2	100998_at	M21932	Cluster Incl M21932:Mouse MHC class II H2-I-A-beta gene (k haplotype), 3 end /cds=(0,697) /gb=M21932 /gi=199495 /ug=Mm.6716 /len=740	LL		Mm.6716	H2-Ab1	histocompatibility 2, class II antigen A, beta 1	1	1	9	0	16	94.3	275.7		2.92	2.12e-05	0.263346
MG_U74Av2	98482_at	X78936	Cluster Incl X78936:Parathyroid hormone receptor /cds=(56,1831) /gb=X78936 /gi=474828 /ug=Mm.3542 /len=1969	LL		Mm.3542	Pthr1	parathyroid hormone receptor 1	1	1	9	0	16	78.6	220.4		2.8	2.12e-05	0.263346
MG_U74Av2	98627_at	X81580	Cluster Incl X81580:Insulin-like growth factor binding protein 2 /cds=(71,988) /gb=X81580 /gi=550378 /ug=Mm.38748 /len=1310	LL		Mm.141936	Igfbp2	insulin-like growth factor binding protein 2	1	1	9	0	16	87.5	204.2		2.33	2.12e-05	0.263346
MG_U74Av2	100412_g_at	AF053943	Cluster Incl AF053943:Mus musculus aortic carboxypeptidase-like protein ACLP mRNA, complete cds /cds=(202,3588) /gb=AF053943 /gi=3288913 /ug=Mm.4665 /len=3790	LL		Mm.4665	Aebp1	AE binding protein 1	1	2	9	0	16	151.2	334.2		2.21	2.12e-05	0.263346
MG_U74Av2	98543_at	AJ223208	Cluster Incl AJ223208:Mus musculus mRNA for cathepsin S, partial /cds=(0,139) /gb=AJ223208 /gi=4138249 /ug=Mm.3619 /len=366	LL		Mm.3619	Ctss	cathepsin S	1	1	9	0	16	225.9	485.9		2.15	2.12e-05	0.263346
MG_U74Av2	161997_f_at	AV329607	Cluster Incl AV329607:AV329607 Mus musculus cDNA, 3 end /clone=6330504K16 /clone_end=3 /gb=AV329607 /gi=6369659 /ug=Mm.94504 /len=261 /NOTE=replacement for probe set(s) 99248_f_at on MG-U74A	LL		Mm.2621	Aldh2	aldehyde dehydrogenase 2, mitochondrial	3	3	8	1	13	534.4	1003.1		1.88	2.12e-05	0.263346
MG_U74Av2	100064_f_at	M63801	Cluster Incl M63801:Mus musculus connexin 43 (alpha-1 gap junction) mRNA, complete cds /cds=(220,1368) /gb=M63801 /gi=191773 /ug=Mm.4504 /len=1408	LL		Mm.4504	Gja1	gap junction membrane channel protein alpha 1	2	2	12	0	16	1174	1961.6		1.67	2.12e-05	0.263346
MG_U74Av2	100566_at	L12447	Cluster Incl L12447:Insulin-like growth factor binding protein 5 /cds=(387,1202) /gb=L12447 /gi=425405 /ug=Mm.578 /len=5561	LL		Mm.578	Igfbp5	insulin-like growth factor binding protein 5	1	1	9	0	16	2346.9	3920.6		1.67	2.12e-05	0.263346
MG_U74Av2	101753_s_at	X51547	Cluster Incl X51547:Mouse Lzp-s mRNA for lysozyme P (EC 3.2.1.17) /cds=(0,446) /gb=X51547 /gi=49675 /ug=Mm.57081 /len=447	LL		Mm.177539	Lzp-s	P lysozyme structural	1	1	11	0	16	156.7	503.7		3.21	2.54e-05	0.315519
MG_U74Av2	104406_at	AI060798	Cluster Incl AI060798:ub44a06.r1 Mus musculus cDNA, 5 end /clone=IMAGE-1380562 /clone_end=5 /gb=AI060798 /gi=3336221 /ug=Mm.28768 /len=445	LL		Mm.28768	Ptges	prostaglandin E synthase	1	1	11	0	16	84.3	221		2.62	2.54e-05	0.315519
MG_U74Av2	96038_at	AI840339	Cluster Incl AI840339:UI-M-AJ0-abd-g-01-0-UI.s2 Mus musculus cDNA, 3 end /clone=UI-M-AJ0-abd-g-01-0-UI /clone_end=3 /gb=AI840339 /gi=5474552 /ug=Mm.2587 /len=497	LL		Mm.259097	C730049F20Rik	RIKEN cDNA C730049F20 gene	1	1	11	0	16	289.3	575.5		1.99	2.54e-05	0.315519
MG_U74Av2	93833_s_at	X05862	Cluster Incl X05862:Mouse H2B and H2A histone genes (291A) /cds=(0,380) /gb=X05862 /gi=51302 /ug=Mm.21579 /len=381						1	1	11	0	16	314.3	598.5		1.9	2.54e-05	0.315519
MG_U74Av2	96058_s_at	U07235	Cluster Incl U07235:Mus musculus aldehyde dehydrogenase (ALDH2) mRNA, nuclear gene encoding mitochondrial protein, complete cds /cds=(105,1664) /gb=U07235 /gi=466253 /ug=Mm.2621 /len=1954	LL		Mm.2621	Aldh2	aldehyde dehydrogenase 2, mitochondrial	3	3	11	0	16	643.6	1132.2		1.76	2.54e-05	0.315519
MG_U74Av2	102710_at	AF020313	Cluster Incl AF020313:Mus musculus proline-rich protein 48 mRNA, partial cds /cds=(0,895) /gb=AF020313 /gi=2624971 /ug=Mm.14255 /len=2223	LL		Mm.14255	Apbb1ip	amyloid beta (A4) precursor protein-binding, family B, member 1 interacting protein	1	1	10	0	16	73.3	246.2		3.36	2.96e-05	0.367691
MG_U74Av2	98472_at	Y00629	Cluster Incl Y00629:Histocompatibility 2, T region locus 23 /cds=(32,1105) /gb=Y00629 /gi=51013 /ug=Mm.35016 /len=1282						1	1	10	0	16	335.3	633		1.89	2.96e-05	0.367691
MG_U74Av2	104386_f_at	AI843901	Cluster Incl AI843901:UI-M-AK1-aeu-g-04-0-UI.s1 Mus musculus cDNA, 3 end /clone=UI-M-AK1-aeu-g-04-0-UI /clone_end=3 /gb=AI843901 /gi=5478114 /ug=Mm.227 /len=300						1	2	10	0	16	378.4	642.6		1.7	2.96e-05	0.367691
MG_U74Av2	96072_at	M17516	Cluster Incl M17516:Mouse lactate dehydrogenase A-4 (LDH-A) mRNA, complete cds /cds=(0,395) /gb=M17516 /gi=198776 /ug=Mm.26504 /len=881	LL		Mm.29324	Ldh1	lactate dehydrogenase 1, A chain	1	1	10	0	16	3231.7	4413.9		1.37	2.96e-05	0.367691
MG_U74Av2	102121_f_at	AU040563	Cluster Incl AU040563:AU040563 Mus musculus cDNA, 3 end /clone=J0812H07 /clone_end=3 /gb=AU040563 /gi=3954383 /ug=Mm.42689 /len=257	LL		Mm.1012	Krt1-19	keratin complex 1, acidic, gene 19	1	1	8	0	16	-21.5	409.5	~	18.47	3.38e-05	0.419864
MG_U74Av2	92697_at	U44752	Cluster Incl U44752:Mus musculus hepatocyte nuclear factor 3 alpha (HNF-3A) mRNA, complete cds /cds=(227,1633) /gb=U44752 /gi=1177218 /ug=Mm.4578 /len=3036	LL		Mm.4578	Foxa1	forkhead box A1	1	1	8	0	16	14.7	233.8	~	10.55	3.38e-05	0.419864
MG_U74Av2	96540_at	AW228792	Cluster Incl AW228792:up22a04.x1 Mus musculus cDNA, 3 end /clone=IMAGE-2655054 /clone_end=3 /gb=AW228792 /gi=6558088 /ug=Mm.27745 /len=431	LL		Mm.17675	Mlph	melanophilin	1	1	8	0	16	9.5	72.7	~	3.28	3.38e-05	0.419864
MG_U74Av2	101464_at	V00755	Cluster Incl V00755:Interferon beta, fibroblast /cds=(0,118) /gb=V00755 /gi=51554 /ug=Mm.8245 /len=222	LL		Mm.8245	Timp1	tissue inhibitor of metalloproteinase 1	1	2	8	0	16	234.5	586		2.5	3.38e-05	0.419864
MG_U74Av2	94852_at	U09114	Cluster Incl U09114:Mus musculus glutamate-ammonia ligase mRNA, complete cds /cds=(20,1141) /gb=U09114 /gi=483917 /ug=Mm.2338 /len=1150	LL		Mm.2338	Glul	glutamate-ammonia ligase (glutamine synthase)	1	2	8	0	16	533.5	1156.9		2.17	3.38e-05	0.419864
MG_U74Av2	92644_s_at	M12848	Cluster Incl M12848:Mouse myb proto-oncogene mRNA encoding 71 kd myb protein, complete cds /cds=(161,2071) /gb=M12848 /gi=199934 /ug=Mm.1202 /len=3310	LL		Mm.52109	Myb	myeloblastosis oncogene	1	2	8	0	16	4.1	47.7	~	2.15	3.38e-05	0.419864
MG_U74Av2	160901_at	V00727	Cluster Incl V00727:FBJ osteosarcoma oncogene /cds=(152,1294) /gb=V00727 /gi=50399 /ug=Mm.5043 /len=2141 /NOTE=replacement for probe set(s) 100490_at on MG-U74A						1	1	8	0	16	90.4	176.9		1.96	3.38e-05	0.419864
MG_U74Av2	92676_at	D14636	Cluster Incl D14636:Core binding factor alpha 1 /cds=(1015,2556) /gb=D14636 /gi=391766 /ug=Mm.4509 /len=6518	LL		Mm.4509	Runx2	runt related transcription factor 2	1	3	8	0	16	-5.6	35.2	~	1.59	3.38e-05	0.419864
MG_U74Av2	97125_f_at	M58156	Cluster Incl M58156:Mouse MHC (A.CA/J(H-2K-f) class I antigen mRNA, complete cds /cds=(12,1121) /gb=M58156 /gi=199429 /ug=Mm.34332 /len=1457	LL		Mm.34332	LOC56628	MHC (A.CA/J(H-2K-f) class I antigen	1	1	8	0	16	1438	2279.8		1.59	3.38e-05	0.419864
MG_U74Av2	92459_at	AB023418	Cluster Incl AB023418:Mus musculus mRNA for monocyte chemoattractant protein-2 (MCP-2) precursor, complete cds /cds=(60,353) /gb=AB023418 /gi=4579906 /ug=Mm.42029 /len=516	LL		Mm.42029	Ccl8	chemokine (C-C motif) ligand 8	1	1	7	0	16	-6.6	123.6	~	5.58	3.81e-05	0.473278
MG_U74Av2	94774_at	M31418	Cluster Incl M31418:Interferon activated gene 202 /cds=(293,1630) /gb=M31418 /gi=198396 /ug=Mm.16744 /len=1857	LL		Mm.218770		Mouse 202 interferon-activatable protein mRNA, complete cds.	1	1	7	0	16	25.1	91.3		3.64	3.81e-05	0.473278
MG_U74Av2	161900_f_at	AV373835	Cluster Incl AV373835:AV373835 Mus musculus cDNA, 3 end /clone=9130002F08 /clone_end=3 /gb=AV373835 /gi=6421482 /ug=Mm.92504 /len=226 /NOTE=replacement for probe set(s) 98689_at on MG-U74A	LL		Mm.212992	Adrb3	adrenergic receptor, beta 3	1	1	7	0	16	140.6	277.9		1.98	3.81e-05	0.473278
MG_U74Av2	97826_at	AI465965	Cluster Incl AI465965:vw19g10.y1 Mus musculus cDNA, 5 end /clone=IMAGE-1244322 /clone_end=5 /gb=AI465965 /gi=4319995 /ug=Mm.28211 /len=291	LL		Mm.205520	A430096B05Rik	RIKEN cDNA A430096B05 gene	1	2	9	0	16	53.4	313.6		5.87	4.23e-05	0.525451
MG_U74Av2	97474_r_at	D90225	Cluster Incl D90225:Pleiotrophin /cds=(214,720) /gb=D90225 /gi=220552 /ug=Mm.3063 /len=1514	LL		Mm.3063	Ptn	pleiotrophin	1	1	6	0	16	16.1	108.6	~	4.9	4.23e-05	0.525451
MG_U74Av2	98092_at	AA790307	Cluster Incl AA790307:vw17a10.r1 Mus musculus cDNA, 5 end /clone=IMAGE-1244058 /clone_end=5 /gb=AA790307 /gi=2850427 /ug=Mm.34609 /len=581	LL		Mm.34609	Plac8	placenta-specific 8	1	1	9	0	16	121.9	449.6		3.69	4.23e-05	0.525451
MG_U74Av2	96764_at	AJ007971	Cluster Incl AJ007971:Mus musculus mRNA for IIGP protein /cds=(104,1345) /gb=AJ007971 /gi=4158173 /ug=Mm.29008 /len=2280	LL		Mm.249850	Iigp-pending	interferon-inducible GTPase	1	2	6	0	16	82.4	269.1		3.26	4.23e-05	0.525451
MG_U74Av2	103327_at	X52875	Cluster Incl X52875:Surface antigen, homeo box of paired rule /cds=(155,898) /gb=X52875 /gi=2950236 /ug=Mm.1802 /len=1221	LL		Mm.1802	Prrx2	paired related homeobox 2	1	1	9	1	16	75.2	209.8		2.79	4.23e-05	0.525451
MG_U74Av2	94939_at	X97227	Cluster Incl X97227:M.musculus mRNA for cell surface glycoprotein CD53 /cds=(0,659) /gb=X97227 /gi=1279545 /ug=Mm.2692 /len=660	LL		Mm.2692	Cd53	CD53 antigen	1	1	6	0	16	51.5	137.2		2.66	4.23e-05	0.525451
MG_U74Av2	92778_i_at	Z22552	Cluster Incl Z22552:M.musculus membrane glycoprotein gene /cds=(0,223) /gb=Z22552 /gi=296166 /ug=Mm.1232 /len=224						1	2	9	0	15	225.1	520.8		2.31	4.23e-05	0.525451
MG_U74Av2	102661_at	M24377	Cluster Incl M24377:Early growth response 2 /cds=(0,1262) /gb=M24377 /gi=198599 /ug=Mm.1353 /len=1263						1	1	9	0	16	212.7	484.9		2.28	4.23e-05	0.525451
MG_U74Av2	100611_at	M21050	Cluster Incl M21050:Mouse lysozyme M gene /cds=(30,476) /gb=M21050 /gi=198950 /ug=Mm.654 /len=1264						1	1	9	0	16	182.9	383.3		2.1	4.23e-05	0.525451
MG_U74Av2	100630_f_at	AA241764	Cluster Incl AA241764:mw26g09.r1 Mus musculus cDNA, 5 end /clone=IMAGE-671872 /clone_end=5 /gb=AA241764 /gi=1872796 /ug=Mm.667 /len=240						1	2	6	0	15	754.9	1153.6		1.53	4.23e-05	0.525451
MG_U74Av2	93120_f_at	V00746	Cluster Incl V00746:Mus musculus H-2K gene for MHC class I antigen H-2K (allele b), exons 1 to 3 and joined CDS /cds=(0,1109) /gb=V00746 /gi=51154 /ug=Mm.16771 /len=1110						1	1	9	0	16	5804.3	7937.7		1.37	4.23e-05	0.525451
MG_U74Av2	161968_f_at	AV370035	Cluster Incl AV370035:AV370035 Mus musculus cDNA, 3 end /clone=9030206H06 /clone_end=3 /gb=AV370035 /gi=6417682 /ug=Mm.93814 /len=251 /NOTE=replacement for probe set(s) 99214_at on MG-U74A	LL		Mm.14302	Ccr5	chemokine (C-C motif) receptor 5	1	2	6	0	16	-17.5	14.7	~	1	4.23e-05	0.525451
MG_U74Av2	101991_at	D16215	Cluster Incl D16215:Mouse mRNA for flavin-containing monooxygenase, complete cds /cds=(206,1804) /gb=D16215 /gi=286077 /ug=Mm.976 /len=2126	LL		Mm.976	Fmo1	flavin containing monooxygenase 1	1	1	11	0	16	524.4	902.8		1.72	4.65e-05	0.577623
MG_U74Av2	99583_at	X53451	Cluster Incl X53451:Glutathione S-transferase, pi 2 /cds=(8,640) /gb=X53451 /gi=51124 /ug=Mm.426 /len=703	LL		Mm.426	Gstp2	glutathione S-transferase, pi 2	1	1	11	0	16	1018.6	1461		1.43	4.65e-05	0.577623
MG_U74Av2	98438_f_at	X16202	Cluster Incl X16202:Mouse Q4 class I MHC gene (exon 5) /cds=(0,91) /gb=X16202 /gi=53862 /ug=Mm.34421 /len=116						1	1	11	0	16	3856.4	5186.3		1.34	4.65e-05	0.577623
MG_U74Av2	94966_at	Z11911	Cluster Incl Z11911:Glucose-6-phosphate dehydrogenase X-linked /cds=(52,1599) /gb=Z11911 /gi=51113 /ug=Mm.27210 /len=2322	LL		Mm.27210	G6pdx	glucose-6-phosphate dehydrogenase X-linked	1	1	10	0	16	705.6	1186.4		1.68	5.92e-05	0.735382
MG_U74Av2	103226_at	Z11974	Cluster Incl Z11974:Mannose receptor, C type 1 /cds=(99,4469) /gb=Z11974 /gi=52997 /ug=Mm.2019 /len=5085	LL		Mm.2019	Mrc1	mannose receptor, C type 1	1	1	10	0	16	145.6	239.1		1.64	5.92e-05	0.735382
MG_U74Av2	161689_f_at	AV223216	Cluster Incl AV223216:AV223216 Mus musculus cDNA, 3 end /clone=3830408L12 /clone_end=3 /gb=AV223216 /gi=6172594 /ug=Mm.71366 /len=277 /NOTE=replacement for probe set(s) 97596_f_at on MG-U74A	LL		Mm.1349	Il1r2	interleukin 1 receptor, type II	1	2	8	0	16	21.6	139.5	~	6.29	7.61e-05	0.945314
MG_U74Av2	99034_at	Y15001	Cluster Incl Y15001:Mus musculus mRNA for iroquois homeobox protein 3 /cds=(0,1523) /gb=Y15001 /gi=2765437 /ug=Mm.39039 /len=1937	LL		Mm.39039	Irx3	Iroquois related homeobox 3 (Drosophila)	1	1	8	0	16	68.1	206.1		3.03	7.61e-05	0.945314
MG_U74Av2	98465_f_at	M31419	Cluster Incl M31419:Interferon activated gene 204 /cds=(127,2049) /gb=M31419 /gi=198399 /ug=Mm.34817 /len=2353	LL		Mm.212870	Ifi204	interferon activated gene 204	1	4	8	0	16	75.2	174.6		2.32	7.61e-05	0.945314
MG_U74Av2	101019_at	U74683	Cluster Incl U74683:Cathepsin C /cds=(67,1455) /gb=U74683 /gi=2145015 /ug=Mm.684 /len=1767						1	1	8	0	16	179.4	367.3		2.05	7.61e-05	0.945314
MG_U74Av2	95608_at	AI851255	Cluster Incl AI851255:UI-M-BH0-akf-c-03-0-UI.s1 Mus musculus cDNA, 3 end /clone=UI-M-BH0-akf-c-03-0-UI /clone_end=3 /gb=AI851255 /gi=5495161 /ug=Mm.27986 /len=427	LL		Mm.22753	Ctsb	cathepsin B	1	3	8	0	16	90	177.5		1.97	7.61e-05	0.945314
MG_U74Av2	95286_at	D14077	Cluster Incl D14077:Clusterin /cds=(91,1437) /gb=D14077 /gi=220601 /ug=Mm.18700 /len=1663	LL		Mm.200608	Clu	clusterin	1	2	8	0	16	319.4	581.7		1.82	7.61e-05	0.945314
MG_U74Av2	99378_f_at	M18837	Cluster Incl M18837:Mouse MHC class I Q4 beta-2-microglobulin (Qb-1) gene, complete cds /cds=(0,980) /gb=M18837 /gi=199323 /ug=Mm.56926 /len=981						1	1	8	0	16	918.3	1477.7		1.61	7.61e-05	0.945314
MG_U74Av2	97173_f_at	M27134	Cluster Incl M27134:Histocompatibility 2, K region locus 2 /cds=(0,731) /gb=M27134 /gi=199435 /ug=Mm.35712 /len=732						1	2	8	0	16	676.3	1067.8		1.58	7.61e-05	0.945314
MG_U74Av2	101886_f_at	X52490	Cluster Incl X52490:Synthetic D(b) mRNA for D(b) glycoprotein (alpha chain) and beta(2) microglobulin /cds=(9,1097) /gb=X52490 /gi=50671 /ug=Mm.88493 /len=1102	LL		Mm.33263	H2-D1	histocompatibility 2, D region locus 1	3	3	8	0	16	4999.6	6839.1		1.37	7.61e-05	0.945314
MG_U74Av2	95079_at	M57683	Cluster Incl M57683:Platelet derived growth factor receptor, alpha polypeptide /cds=(78,3347) /gb=M57683 /gi=199783 /ug=Mm.2924 /len=3564	LL		Mm.2924	Pdgfra	platelet derived growth factor receptor, alpha polypeptide	1	3	9	0	16	364	680.2		1.87	8.88e-05	1.10307
MG_U74Av2	97450_s_at	AA986258	Cluster Incl AA986258:uc74b03.y1 Mus musculus cDNA, 5 end /clone=IMAGE-1431341 /clone_end=5 /gb=AA986258 /gi=3167582 /ug=Mm.30250 /len=552	LL		Mm.30250	Aldh7a1	aldehyde dehydrogenase family 7, member A1	1	2	9	0	16	272.5	481.5		1.77	8.88e-05	1.10307
MG_U74Av2	92851_at	U49430	Cluster Incl U49430:Ceruloplasmin /cds=(105,3293) /gb=U49430 /gi=1224107 /ug=Mm.13787 /len=3363	LL		Mm.13787	Cp	ceruloplasmin	1	1	9	0	16	324.9	547.5		1.69	8.88e-05	1.10307
MG_U74Av2	97541_f_at	X00246	Cluster Incl X00246:Mouse mRNA with a Set 1 repetitive element for a class I major histocompatibility complex(MHC) antigen /cds=(0,857) /gb=X00246 /gi=53085 /ug=Mm.33263 /len=1484	LL		Mm.33263	H2-D1	histocompatibility 2, D region locus 1	3	3	9	0	16	723.7	1160.9		1.6	8.88e-05	1.10307
MG_U74Av2	93085_at	D44456	Cluster Incl D44456:Mus musculus bactrianus (strain M.Bac-Iran) mRNA for low molecular mass polypeptide complex subunit 2, complete cds /cds=(21,680) /gb=D44456 /gi=2467350 /ug=Mm.16251 /len=806	LL		Mm.16251	Psmb9	proteosome (prosome, macropain) subunit, beta type 9 (large multifunctional protease 2)	1	1	7	0	16	31.9	171		5.36	0.000114213	1.41875
MG_U74Av2	95228_f_at	U72672	Cluster Incl U72672:Mus musculus angiogenin-3 precursor mRNA, complete cds /cds=(101,538) /gb=U72672 /gi=2967522 /ug=Mm.24663 /len=708	LL		Mm.24663	Angl	angiogenin-like	1	1	7	1	16	10.2	73	~	3.29	0.000114213	1.41875
MG_U74Av2	92833_at	L07645	Cluster Incl L07645:Histidine ammonia lyase /cds=UNKNOWN /gb=L07645 /gi=193751 /ug=Mm.13000 /len=2281	LL		Mm.13000	Hal	histidine ammonia lyase	1	1	7	0	16	5.3	56.9	~	2.57	0.000114213	1.41875
MG_U74Av2	101561_at	K02236	Cluster Incl K02236:Metallothionein 2 /cds=(0,185) /gb=K02236 /gi=199131 /ug=Mm.89170 /len=186						1	1	7	0	16	1125.3	2301.2		2.04	0.000114213	1.41875
MG_U74Av2	101294_g_at	Z84471	Cluster Incl Z84471:M.musculus G6pd-2 gene /cds=(0,1541) /gb=Z84471 /gi=1806125 /ug=Mm.56918 /len=1542						1	2	7	0	16	243.3	484		1.99	0.000114213	1.41875
MG_U74Av2	96708_at	AW120643	Cluster Incl AW120643:UI-M-BH2.3-anz-f-05-0-UI.s1 Mus musculus cDNA, 3 end /clone=UI-M-BH2.3-anz-f-05-0-UI /clone_end=3 /gb=AW120643 /gi=6096016 /ug=Mm.27606 /len=505	LL		Mm.27606	P24b-pending	integral type I protein	1	1	7	0	16	363.9	679.2		1.87	0.000114213	1.41875
MG_U74Av2	101841_at	AW049716	Cluster Incl AW049716:UI-M-BH1-ani-e-11-0-UI.s1 Mus musculus cDNA, 3 end /clone=UI-M-BH1-ani-e-11-0-UI /clone_end=3 /gb=AW049716 /gi=5910245 /ug=Mm.8534 /len=524	LL		Mm.8534	Egfr	epidermal growth factor receptor	1	3	7	0	16	-11.6	39.1	~	1.76	0.000114213	1.41875
MG_U74Av2	96057_at	AI647493	Cluster Incl AI647493:uk42h02.x1 Mus musculus cDNA, 3 end /clone=IMAGE-1971699 /clone_end=3 /gb=AI647493 /gi=4726171 /ug=Mm.2621 /len=761	LL		Mm.2621	Aldh2	aldehyde dehydrogenase 2, mitochondrial	3	3	7	0	16	499.4	864		1.73	0.000114213	1.41875
MG_U74Av2	101042_f_at	U51014	Cluster Incl U51014:Peptidase 4 /cds=(54,1535) /gb=U51014 /gi=1236705 /ug=Mm.69751 /len=1876	LL		Mm.69751	Pep4	peptidase 4	1	1	7	0	16	159	271.3		1.71	0.000114213	1.41875
MG_U74Av2	98355_at	AA544993	Cluster Incl AA544993:vk42e09.r1 Mus musculus cDNA, 5 end /clone=IMAGE-949288 /clone_end=5 /gb=AA544993 /gi=2306067 /ug=Mm.4393 /len=297	LL		Mm.4393	E230012M21	hypothetical protein E230012M21	1	1	7	0	16	453.4	771.3		1.7	0.000114213	1.41875
MG_U74Av2	101487_f_at	U47737	Cluster Incl U47737:Mus musculus thymic shared antigen-1 (TSA-1) gene, complete cds /cds=(106,498) /gb=U47737 /gi=1199649 /ug=Mm.788 /len=1117						1	2	7	0	16	5124.6	7775.3		1.52	0.000114213	1.41875
MG_U74Av2	99561_f_at	AF087825	Cluster Incl AF087825:Mus musculus claudin-7 mRNA, complete cds /cds=(0,635) /gb=AF087825 /gi=4191357 /ug=Mm.42189 /len=636	LL		Mm.252343	Cldn7	claudin 7	1	1	7	0	16	-32.2	30.1	~	1.36	0.000114213	1.41875
MG_U74Av2	93486_at	U15976	Cluster Incl U15976:Fatty acid transport protein /cds=(0,1940) /gb=U15976 /gi=563828 /ug=Mm.7206 /len=1941	LL		Mm.38165	Slc27a1	solute carrier family 27 (fatty acid transporter), member 1	1	1	6	0	16	175.7	662.2		3.77	0.000126904	1.5764
MG_U74Av2	104701_at	Y07836	Cluster Incl Y07836:M.musculus mRNA for basic-helix-loop-helix protein /cds=(0,1214) /gb=Y07836 /gi=1707584 /ug=Mm.2436 /len=1508	LL		Mm.2436	Bhlhb2	basic helix-loop-helix domain containing, class B2	1	1	6	0	16	86.9	210.2		2.42	0.000126904	1.5764
MG_U74Av2	93090_at	M23362	Cluster Incl M23362:Fibroblast growth factor receptor 2 /cds=(0,1037) /gb=M23362 /gi=533219 /ug=Mm.16340 /len=1038	LL		Mm.16340	Fgfr2	fibroblast growth factor receptor 2	1	3	6	0	16	190.3	372.3		1.96	0.000126904	1.5764
MG_U74Av2	95546_g_at	X04480	Cluster Incl X04480:Insulin-like growth factor 1 /cds=(152,535) /gb=X04480 /gi=51801 /ug=Mm.2770 /len=696	LL		Mm.2770	Igf1	insulin-like growth factor 1	1	2	6	0	16	395.9	723.1		1.83	0.000126904	1.5764
MG_U74Av2	94813_at	X65128	Cluster Incl X65128:Growth arrest specific 1 /cds=(424,1578) /gb=X65128 /gi=51045 /ug=Mm.22701 /len=2961	LL		Mm.22701	Gas1	growth arrest specific 1	1	1	6	0	16	426.2	629.4		1.48	0.000126904	1.5764
MG_U74Av2	101658_f_at	D90146	Cluster Incl D90146:Mouse Q8/9d gene /cds=(0,554) /gb=D90146 /gi=220580 /ug=Mm.30423 /len=603						1	1	8	0	16	158	351.6		2.23	0.000139594	1.73404
MG_U74Av2	104172_at	M64817	Cluster Incl M64817:Mouse folate-binding protein 2 (FBP2) mRNA, complete cds /cds=(272,1027) /gb=M64817 /gi=193234 /ug=Mm.2724 /len=1223	LL		Mm.2724	Folr2	folate receptor 2 (fetal)	1	1	8	0	16	140.6	283.4		2.02	0.000139594	1.73404
MG_U74Av2	99638_at	D17546	Cluster Incl D17546:Procollagen, type XV /cds=(0,3422) /gb=D17546 /gi=2160436 /ug=Mm.4352 /len=4437	LL		Mm.4352	Col18a1	procollagen, type XVIII, alpha 1	2	4	8	0	16	387.1	757.5		1.96	0.000139594	1.73404
MG_U74Av2	99549_at	D31951	Cluster Incl D31951:Mouse mRNA for osteoglycin, complete cds /cds=(39,935) /gb=D31951 /gi=971273 /ug=Mm.4258 /len=1268	LL		Mm.4258	Ogn	osteoglycin	1	2	8	0	16	235.4	416.6		1.77	0.000139594	1.73404
MG_U74Av2	95345_at	AJ012160	Cluster Incl AJ012160:Mus musculus 5T4 oncofetal trophoblast glycoprotein gene /cds=(328,1608) /gb=AJ012160 /gi=3805948 /ug=Mm.20864 /len=2329						1	1	8	0	16	89.8	157.4		1.75	0.000139594	1.73404
MG_U74Av2	97317_at	AW122933	Cluster Incl AW122933:UI-M-BH2.1-apa-h-09-0-UI.s1 Mus musculus cDNA, 3 end /clone=UI-M-BH2.1-apa-h-09-0-UI /clone_end=3 /gb=AW122933 /gi=6098463 /ug=Mm.28107 /len=399	LL		Mm.28107	Enpp2	ectonucleotide pyrophosphatase/phosphodiesterase 2	1	2	8	0	16	288.9	465		1.61	0.000139594	1.73404
MG_U74Av2	160273_at	AA960603	Cluster Incl AA960603:vw64d05.s1 Mus musculus cDNA, 3 end /clone=IMAGE-1248585 /clone_end=3 /gb=AA960603 /gi=3126503 /ug=Mm.28161 /len=329 /NOTE=replacement for probe set(s) 97810_at on MG-U74A			Mm.28161		Mus musculus Brf2 gene, 3' UTR	1	1	8	0	16	339.5	547.5		1.61	0.000139594	1.73404
MG_U74Av2	161227_r_at	AV260411	Cluster Incl AV260411:AV260411 Mus musculus cDNA, 3 end /clone=4930413B13 /clone_end=3 /gb=AV260411 /gi=6247870 /ug=Mm.84252 /len=296 /NOTE=replacement for probe set(s) 101237_r_at on MG-U74A, 136533_i_at on MG-U74C	LL		Mm.246374	1700051C09Rik	RIKEN cDNA 1700051C09 gene	1	1	6	0	12	15.7	364.9	~	16.46	0.000207276	2.57478
MG_U74Av2	92365_at	X99572	Cluster Incl X99572:C-fos induced growth factor /cds=(282,1358) /gb=X99572 /gi=1695171 /ug=Mm.3983 /len=1890	LL		Mm.3983	Figf	c-fos induced growth factor	1	1	7	0	16	-10.2	86.2	~	3.89	0.000207276	2.57478
MG_U74Av2	93096_at	AA986050	Cluster Incl AA986050:uc72d09.y1 Mus musculus cDNA, 5 end /clone=IMAGE-1431185 /clone_end=5 /gb=AA986050 /gi=3167439 /ug=Mm.16422 /len=770	LL		Mm.16422	3010002H13Rik	RIKEN cDNA 3010002H13 gene	1	1	7	0	16	20.7	58.7	~	2.65	0.000207276	2.57478
MG_U74Av2	94743_f_at	M29009	Cluster Incl M29009:Mouse complement factor H-related protein mRNA, complete cds, clone 9C4 /cds=(68,2494) /gb=M29009 /gi=192563 /ug=Mm.14450 /len=2955	LL		Mm.8655	Cfh	complement component factor h	1	5	7	0	16	38.9	97.6		2.51	0.000207276	2.57478
MG_U74Av2	101882_s_at	U03715	Cluster Incl U03715:Procollagen, type XVIII, alpha 1 /cds=(0,3947) /gb=U03715 /gi=1171097 /ug=Mm.88304 /len=3948						1	1	7	0	16	-91.9	43.5	~	1.96	0.000207276	2.57478
MG_U74Av2	160275_at	AI840996	Cluster Incl AI840996:UI-M-AM0-ado-d-06-0-UI.s1 Mus musculus cDNA, 3 end /clone=UI-M-AM0-ado-d-06-0-UI /clone_end=3 /gb=AI840996 /gi=5475249 /ug=Mm.28212 /len=385 /NOTE=replacement for probe set(s) 97827_at on MG-U74A	LL		Mm.28212	Sepr	selenoprotein R	1	1	7	0	16	456.7	855.6		1.87	0.000207276	2.57478
MG_U74Av2	160611_at	AA212964	Cluster Incl AA212964:mw79c03.r1 Mus musculus cDNA, 5 end /clone=IMAGE-676900 /clone_end=5 /gb=AA212964 /gi=1811601 /ug=Mm.1554 /len=463 /NOTE=replacement for probe set(s) 102999_i_at, 103000_f_at on MG-U74A	LL		Mm.1554	Cyp4v3	cytochrome P450, family 4, subfamily v, polypeptide 3	1	1	7	0	16	156.1	292.5		1.87	0.000207276	2.57478
MG_U74Av2	100065_r_at	M63801	Cluster Incl M63801:Mus musculus connexin 43 (alpha-1 gap junction) mRNA, complete cds /cds=(220,1368) /gb=M63801 /gi=191773 /ug=Mm.4504 /len=1408	LL		Mm.4504	Gja1	gap junction membrane channel protein alpha 1	2	2	7	0	16	161.6	298.8		1.85	0.000207276	2.57478
MG_U74Av2	98088_at	X13333	Cluster Incl X13333:CD14 antigen /cds=(32,1132) /gb=X13333 /gi=50338 /ug=Mm.3460 /len=1366	LL		Mm.3460	Cd14	CD14 antigen	1	1	7	0	16	326.8	602.7		1.84	0.000207276	2.57478
MG_U74Av2	93026_at	AW124337	Cluster Incl AW124337:UI-M-BH2.1-apq-f-08-0-UI.s1 Mus musculus cDNA, 3 end /clone=UI-M-BH2.1-apq-f-08-0-UI /clone_end=3 /gb=AW124337 /gi=6099867 /ug=Mm.14796 /len=243	LL		Mm.14796	Mgst1	microsomal glutathione S-transferase 1	1	1	7	0	16	383.7	686.2		1.79	0.000207276	2.57478
MG_U74Av2	102791_at	U22033	Cluster Incl U22033:Large multifunctional protease 7 /cds=(0,830) /gb=U22033 /gi=972985 /ug=Mm.13913 /len=831	LL		Mm.13913	Psmb8	proteosome (prosome, macropain) subunit, beta type 8 (large multifunctional protease 7)	1	1	7	0	16	349.8	576.4		1.65	0.000207276	2.57478
MG_U74Av2	93264_at	AI843895	Cluster Incl AI843895:UI-M-AK1-aeu-f-09-0-UI.s1 Mus musculus cDNA, 3 end /clone=UI-M-AK1-aeu-f-09-0-UI /clone_end=3 /gb=AI843895 /gi=5478108 /ug=Mm.17253 /len=420	LL		Mm.214958	Srebf1	sterol regulatory element binding factor 1	1	1	7	0	16	1108.3	1783.3		1.61	0.000207276	2.57478
MG_U74Av2	160298_at	AW122012	Cluster Incl AW122012:UI-M-BH2.3-aoj-h-09-0-UI.s1 Mus musculus cDNA, 3 end /clone=UI-M-BH2.3-aoj-h-09-0-UI /clone_end=3 /gb=AW122012 /gi=6097418 /ug=Mm.28517 /len=186 /NOTE=replacement for probe set(s) 98879_at on MG-U74A						1	1	7	0	16	904.1	1453.3		1.61	0.000207276	2.57478
MG_U74Av2	162479_f_at	AV097950	Cluster Incl AV097950:AV097950 Mus musculus cDNA /clone=2410039I06 /clone_end=3 /gb=AV097950 /gi=5245498 /ug=Mm.53353 /len=227 /NOTE=replacement for probe set(s) 103169_f_at on MG-U74A	LL		Mm.7500	Ftl1	ferritin light chain 1	1	1	7	0	16	879.4	1418.1		1.61	0.000207276	2.57478
MG_U74Av2	99019_at	D17571	Cluster Incl D17571:P450 (cytochrome) oxidoreductase /cds=(52,2088) /gb=D17571 /gi=407342 /ug=Mm.3863 /len=2457	LL		Mm.3863	Por	P450 (cytochrome) oxidoreductase	1	2	7	0	16	449.8	686.5		1.53	0.000207276	2.57478
MG_U74Av2	92366_at	U12147	Cluster Incl U12147:Laminin, alpha 2 /cds=(54,9374) /gb=U12147 /gi=699109 /ug=Mm.3987 /len=9511	LL		Mm.3987	Lama2	laminin, alpha 2	1	1	7	0	16	405.5	614.5		1.52	0.000207276	2.57478
MG_U74Av2	94297_at	U16959	Cluster Incl U16959:FK506 binding protein 5, 51 kDa /cds=(219,1589) /gb=U16959 /gi=915279 /ug=Mm.22595 /len=2285	LL		Mm.154390	Fkbp5	FK506 binding protein 5	1	1	6	0	16	34	246.6		7.26	0.000270728	3.36298
MG_U74Av2	103974_at	AI005782	Cluster Incl AI005782:ua82g08.r1 Mus musculus cDNA, 5 end /clone=IMAGE-1364030 /clone_end=5 /gb=AI005782 /gi=3215292 /ug=Mm.25743 /len=359	LL		Mm.25743	Tmprss2	transmembrane protease, serine 2	1	1	6	0	16	17.1	87.2	~	3.94	0.000270728	3.36298
MG_U74Av2	94425_at	AB007599	Cluster Incl AB007599:Mus musculus mRNA for MD-1, complete cds /cds=(94,582) /gb=AB007599 /gi=3426168 /ug=Mm.2639 /len=903	LL		Mm.2639	Ly86	lymphocyte antigen 86	1	1	6	0	16	37.1	105.2		2.84	0.000270728	3.36298
MG_U74Av2	95024_at	AW047653	Cluster Incl AW047653:UI-M-BH1-alo-a-12-0-UI.s1 Mus musculus cDNA, 3 end /clone=UI-M-BH1-alo-a-12-0-UI /clone_end=3 /gb=AW047653 /gi=5908182 /ug=Mm.27498 /len=426	LL		Mm.27498	Usp18	ubiquitin specific protease 18	1	1	6	0	16	-9.4	55.5	~	2.51	0.000270728	3.36298
MG_U74Av2	93889_f_at	X90778	Cluster Incl X90778:M.musculus H2B gene /cds=(0,383) /gb=X90778 /gi=1518337 /ug=Mm.89080 /len=384						1	1	6	0	16	31.7	73.6		2.32	0.000270728	3.36298
MG_U74Av2	104011_at	AB017482	Cluster Incl AB017482:Mus musculus mRNA for retinal oxidase/aldehyde oxidase, complete cds /cds=(114,4115) /gb=AB017482 /gi=4126959 /ug=Mm.26787 /len=4448	LL		Mm.26787	Aox1	aldehyde oxidase 1	1	1	6	0	16	65.2	148.3		2.28	0.000270728	3.36298
MG_U74Av2	160553_at	X63782	Cluster Incl X63782:Lymphocyte antigen 6 complex, locus D /cds=(7,390) /gb=X63782 /gi=288264 /ug=Mm.878 /len=694 /NOTE=replacement for probe set(s) 101533_at on MG-U74A	LL		Mm.878	Ly6d	lymphocyte antigen 6 complex, locus D	1	2	6	0	16	174.7	368.5		2.11	0.000270728	3.36298
MG_U74Av2	101468_at	X12905	Cluster Incl X12905:Properdin factor, complement /cds=(0,1313) /gb=X12905 /gi=53786 /ug=Mm.8308 /len=1358	LL		Mm.8308	Pfc	properdin factor, complement	1	1	6	1	16	92.2	182.1		1.98	0.000270728	3.36298
MG_U74Av2	160829_at	U44088	Cluster Incl U44088:Mus musculus TDAG51 (TDAG51) mRNA, complete cds /cds=(551,1336) /gb=U44088 /gi=1469399 /ug=Mm.3117 /len=1954 /NOTE=replacement for probe set(s) 97978_at on MG-U74A	LL		Mm.3117	Phlda1	pleckstrin homology-like domain, family A, member 1	1	1	6	0	16	114.4	205		1.79	0.000270728	3.36298
MG_U74Av2	100136_at	M32017	Cluster Incl M32017:Lysosomal membrane glycoprotein 2 /cds=(0,692) /gb=M32017 /gi=198799 /ug=Mm.486 /len=1067	LL		Mm.486	Lamp2	lysosomal membrane glycoprotein 2	1	2	6	0	16	160.5	264.8		1.65	0.000270728	3.36298
MG_U74Av2	94354_at	AI845514	Cluster Incl AI845514:UI-M-AO1-aek-d-04-0-UI.s1 Mus musculus cDNA, 3 end /clone=UI-M-AO1-aek-d-04-0-UI /clone_end=3 /gb=AI845514 /gi=5489420 /ug=Mm.25221 /len=409	LL		Mm.369	Abca1	ATP-binding cassette, sub-family A (ABC1), member 1	1	2	6	0	16	258.7	418.4		1.62	0.000270728	3.36298
MG_U74Av2	97449_at	AI835461	Cluster Incl AI835461:UI-M-AQ0-aag-a-06-0-UI.s1 Mus musculus cDNA, 3 end /clone=UI-M-AQ0-aag-a-06-0-UI /clone_end=3 /gb=AI835461 /gi=5469674 /ug=Mm.30250 /len=249						1	1	6	0	16	298.5	468.9		1.57	0.000270728	3.36298
MG_U74Av2	98056_at	AI846214	Cluster Incl AI846214:UI-M-AM1-agb-f-10-0-UI.s1 Mus musculus cDNA, 3 end /clone=UI-M-AM1-agb-f-10-0-UI /clone_end=3 /gb=AI846214 /gi=5490120 /ug=Mm.34346 /len=343	LL		Mm.34346	Phlda3	pleckstrin homology-like domain, family A, member 3	1	1	6	0	16	849.8	1284.5		1.51	0.000270728	3.36298
MG_U74Av2	93088_at	X01838	Cluster Incl X01838:Beta-2 microglobulin /cds=(52,411) /gb=X01838 /gi=50104 /ug=Mm.163 /len=647	LL		Mm.163	B2m	beta-2 microglobulin	1	1	6	0	16	4059.9	6047.3		1.49	0.000270728	3.36298
MG_U74Av2	97770_s_at	AA733372	Cluster Incl AA733372:vt74c06.r1 Mus musculus cDNA, 5 end /clone=IMAGE-1176874 /clone_end=5 /gb=AA733372 /gi=2755039 /ug=Mm.4176 /len=316	LL		Mm.27673	D6Wsu176e	DNA segment, Chr 6, Wayne State University 176, expressed	1	3	6	0	16	173.3	258.9		1.49	0.000270728	3.36298
MG_U74Av2	94929_at	M97590	Cluster Incl M97590:Mouse tyrosine phosphatase (PTP-1), (EC2.7.1.112) mRNA /cds=UNKNOWN /gb=M97590 /gi=200581 /ug=Mm.2668 /len=1664	LL		Mm.2668	Ptpn1	protein tyrosine phosphatase, non-receptor type 1	1	1	6	0	16	336.9	494.1		1.47	0.000270728	3.36298
MG_U74Av2	94057_g_at	M21285	Cluster Incl M21285:Stearoyl-coenzyme A desaturase 1 /cds=(0,1067) /gb=M21285 /gi=200949 /ug=Mm.22026 /len=1068						1	2	6	0	16	9114.9	12089.2		1.33	0.000270728	3.36298
[COMPARISON: SIGNIFICANT DECREASES]
Array	Probeset	Accession #	Description	LL	MGI #	Unigene #	Gene	Unigene Description	LR	CR	Inc	Dec	T	Avg 1	Avg 2		FC	(Neg Sig)	Expect
MG_U74Av2	98623_g_at	X71922	Cluster Incl X71922:Insulin-like growth factor 2 /cds=(0,236) /gb=X71922 /gi=393424 /ug=Mm.3862 /len=3301						1	2	0	16	16	2916	-52.5	~	-131.55	0	0
MG_U74Av2	101975_at	Z12171	Cluster Incl Z12171:Dlk1-like homolog (Drosophila) /cds=(0,1157) /gb=Z12171 /gi=50716 /ug=Mm.95633 /len=1158	LL		Mm.157069	Dlk1	delta-like 1 homolog (Drosophila)	1	1	1	15	16	864.6	158.1		-5.47	0	0
MG_U74Av2	104516_at	U82758	Cluster Incl U82758:Mus musculus lung-specific membrane protein mRNA, complete cds /cds=(21,677) /gb=U82758 /gi=3342229 /ug=Mm.22768 /len=1319	LL		Mm.22768	Cldn5	claudin 5	1	1	0	14	16	1039.6	175.6		-5.92	4.23e-06	0.0525451
MG_U74Av2	99053_at	X65493	Cluster Incl X65493:Intercellular adhesion molecule 2 /cds=(157,990) /gb=X65493 /gi=51511 /ug=Mm.394 /len=1168	LL		Mm.394	Icam2	intercellular adhesion molecule 2	1	1	0	12	16	190.6	32.4		-5.88	4.23e-06	0.0525451
MG_U74Av2	98390_at	U00978	Cluster Incl U00978:Mus musculus type I inosine monophosphate dehydrogenase mRNA, complete cds /cds=(0,1544) /gb=U00978 /gi=392947 /ug=Mm.45234 /len=1545	LL		Mm.45234	Impdh1	inosine 5'-phosphate dehydrogenase 1	1	1	0	12	16	694.9	136.6		-5.09	4.23e-06	0.0525451
MG_U74Av2	92768_s_at	M15268	Cluster Incl M15268:Aminolevulinic acid synthase 2, erythroid /cds=(0,1760) /gb=M15268 /gi=191857 /ug=Mm.1217 /len=1896	LL		Mm.140509	Alas2	aminolevulinic acid synthase 2, erythroid	1	1	0	13	16	735.9	163.8		-4.49	4.23e-06	0.0525451
MG_U74Av2	92607_at	AF017994	Cluster Incl AF017994:Mus musculus Peg1/MEST protein (Peg1/MEST) gene, partial cds /cds=(247,427) /gb=AF017994 /gi=2570405 /ug=Mm.1089 /len=428						1	1	0	12	16	630.7	140.7		-4.48	4.23e-06	0.0525451
MG_U74Av2	99507_at	M21247	Cluster Incl M21247:Uncoupling protein, mitochondrial /cds=(0,923) /gb=M21247 /gi=202268 /ug=Mm.4177 /len=924						1	1	0	13	16	3486.7	819.7		-4.25	4.23e-06	0.0525451
MG_U74Av2	96311_at	M11533	Cluster Incl M11533:Mouse myelin basic protein gene encoding 14 and 18.5 kd proteins /cds=(0,386) /gb=M11533 /gi=199045 /ug=Mm.2992 /len=387						1	1	0	13	16	1222	366.6		-3.33	4.23e-06	0.0525451
MG_U74Av2	93454_at	AF081789	Cluster Incl AF081789:Mus musculus cell surface antigen AA4 (AA4) mRNA, complete cds /cds=(120,2054) /gb=AF081789 /gi=3695112 /ug=Mm.681 /len=3070	LL		Mm.681	C1qr1	complement component 1, q subcomponent, receptor 1	1	1	0	14	16	1497.5	489		-3.06	4.23e-06	0.0525451
MG_U74Av2	161184_f_at	AV235418	Cluster Incl AV235418:AV235418 Mus musculus cDNA, 3 end /clone=4732404G05 /clone_end=3 /gb=AV235418 /gi=6187931 /ug=Mm.83328 /len=237 /NOTE=replacement for probe set(s) 100832_f_at on MG-U74A	LL		Mm.4345	Tie1	tyrosine kinase receptor 1	2	2	0	14	16	573.9	192.5		-2.98	4.23e-06	0.0525451
MG_U74Av2	97869_at	AI844043	Cluster Incl AI844043:UI-M-AL1-ahi-d-11-0-UI.s1 Mus musculus cDNA, 3 end /clone=UI-M-AL1-ahi-d-11-0-UI /clone_end=3 /gb=AI844043 /gi=5487949 /ug=Mm.28336 /len=378	LL		Mm.28336	0610010I20Rik	RIKEN cDNA 0610010I20 gene	1	1	0	12	16	1009.7	353.4		-2.86	4.23e-06	0.0525451
MG_U74Av2	160522_at	D45203	Cluster Incl D45203:Mouse pentylenetetrazol-related mRNA PTZ-17 (3 UTR of E3.1) /cds=UNKNOWN /gb=D45203 /gi=757508 /ug=Mm.4919 /len=1618 /NOTE=replacement for probe set(s) 100146_at on MG-U74A	LL		Mm.4919	D0H4S114	DNA segment, human D4S114	1	1	0	13	16	1101.4	413.5		-2.66	4.23e-06	0.0525451
MG_U74Av2	99937_at	Z16406	Cluster Incl Z16406:Mesenchyme homeobox 2 /cds=(163,1074) /gb=Z16406 /gi=57949 /ug=Mm.4346 /len=1440	LL		Mm.153716	Meox2	mesenchyme homeobox 2	1	1	0	13	16	285.7	110.1		-2.6	4.23e-06	0.0525451
MG_U74Av2	104408_s_at	L35032	Cluster Incl L35032:SRY-box containing gene 18 /cds=(88,1221) /gb=L35032 /gi=1663531 /ug=Mm.2878 /len=1585	LL		Mm.2878	Sox18	SRY-box containing gene 18	1	1	0	12	16	1188.9	458.8		-2.59	4.23e-06	0.0525451
MG_U74Av2	93028_at	X58196	Cluster Incl X58196:H19 fetal liver mRNA /cds=UNKNOWN /gb=X58196 /gi=51131 /ug=Mm.14802 /len=1899	LL		Mm.14802	H19	H19 fetal liver mRNA	1	1	0	12	16	4688	1822.6		-2.57	4.23e-06	0.0525451
MG_U74Av2	93563_s_at	AB017202	Cluster Incl AB017202:Mus musculus mRNA for entactin-2, complete cds /cds=(43,4254) /gb=AB017202 /gi=3513367 /ug=Mm.20348 /len=5094	LL		Mm.20348	Nid2	nidogen 2	1	1	0	14	16	195.3	77.9		-2.51	4.23e-06	0.0525451
MG_U74Av2	94534_at	AI835446	Cluster Incl AI835446:UI-M-AQ0-aad-c-08-0-UI.s1 Mus musculus cDNA, 3 end /clone=UI-M-AQ0-aad-c-08-0-UI /clone_end=3 /gb=AI835446 /gi=5469659 /ug=Mm.29051 /len=370	LL		Mm.196043	Idh3a	isocitrate dehydrogenase 3 (NAD+) alpha	1	1	0	14	16	634.2	256.3		-2.47	4.23e-06	0.0525451
MG_U74Av2	98508_s_at	D84376	Cluster Incl D84376:Mus musculus mRNA for Phosphatidic acid phosphatase, complete cds /cds=(286,1137) /gb=D84376 /gi=1487872 /ug=Mm.35836 /len=1212	LL		Mm.200528	Ppap2a	phosphatidic acid phosphatase 2a	1	2	0	13	16	451.5	189.1		-2.39	4.23e-06	0.0525451
MG_U74Av2	99643_f_at	X61232	Cluster Incl X61232:Mouse mRNA for carboxypeptidase H /cds=(39,1472) /gb=X61232 /gi=50312 /ug=Mm.43603 /len=1992	LL		Mm.31395	Cpe	carboxypeptidase E	2	2	0	13	16	386.4	180.8		-2.14	4.23e-06	0.0525451
MG_U74Av2	104083_at	AI853217	Cluster Incl AI853217:UI-M-BH0-ajh-f-11-0-UI.s1 Mus musculus cDNA, 3 end /clone=UI-M-BH0-ajh-f-11-0-UI /clone_end=3 /gb=AI853217 /gi=5497123 /ug=Mm.21767 /len=230						1	1	0	13	16	1494.9	721.5		-2.07	4.23e-06	0.0525451
MG_U74Av2	95064_at	AI849271	Cluster Incl AI849271:UI-M-AJ1-agz-g-06-0-UI.s1 Mus musculus cDNA, 3 end /clone=UI-M-AJ1-agz-g-06-0-UI /clone_end=3 /gb=AI849271 /gi=5493177 /ug=Mm.29165 /len=405	LL		Mm.142498	Acaa2	acetyl-Coenzyme A acyltransferase 2 (mitochondrial 3-oxoacyl-Coenzyme A thiolase)	1	1	0	13	16	6120	3164.1		-1.93	4.23e-06	0.0525451
MG_U74Av2	99642_i_at	X61232	Cluster Incl X61232:Mouse mRNA for carboxypeptidase H /cds=(39,1472) /gb=X61232 /gi=50312 /ug=Mm.43603 /len=1992	LL		Mm.31395	Cpe	carboxypeptidase E	2	2	0	12	14	417.3	216.6		-1.93	4.23e-06	0.0525451
MG_U74Av2	102395_at	Z38110	Cluster Incl Z38110:M.musculus PMP22 mRNA for peripheral myelin protein /cds=(0,482) /gb=Z38110 /gi=558353 /ug=Mm.1237 /len=483	LL		Mm.1237	Pmp22	peripheral myelin protein	1	2	0	13	16	2566.3	1397		-1.84	4.23e-06	0.0525451
MG_U74Av2	103534_at	V00722	Cluster Incl V00722:Mouse gene for beta-1-globin /cds=(53,496) /gb=V00722 /gi=50155 /ug=Mm.2329 /len=626						1	1	0	13	16	4639.8	2547.3		-1.82	4.23e-06	0.0525451
MG_U74Av2	96879_at	AI852338	Cluster Incl AI852338:UI-M-BH0-ajo-a-12-0-UI.s1 Mus musculus cDNA, 3 end /clone=UI-M-BH0-ajo-a-12-0-UI /clone_end=3 /gb=AI852338 /gi=5496244 /ug=Mm.30074 /len=475	LL		Mm.253642	2210412K19Rik	RIKEN cDNA 2210412K19 gene	1	1	0	14	16	2737.6	1521.5		-1.8	4.23e-06	0.0525451
MG_U74Av2	99666_at	AW125431	Cluster Incl AW125431:UI-M-BH2.3-aqh-g-01-0-UI.s1 Mus musculus cDNA, 3 end /clone=UI-M-BH2.3-aqh-g-01-0-UI /clone_end=3 /gb=AW125431 /gi=6100961 /ug=Mm.43822 /len=406	LL		Mm.43822	Cs	citrate synthase	1	1	0	12	16	3789	2127.9		-1.78	4.23e-06	0.0525451
MG_U74Av2	96870_at	AI836740	Cluster Incl AI836740:UI-M-AJ0-aax-h-06-0-UI.s1 Mus musculus cDNA, 3 end /clone=UI-M-AJ0-aax-h-06-0-UI /clone_end=3 /gb=AI836740 /gi=5470958 /ug=Mm.30065 /len=420	LL		Mm.154581	Aco2	aconitase 2, mitochondrial	1	1	0	12	16	8758.3	5357.9		-1.63	4.23e-06	0.0525451
MG_U74Av2	97368_at	U95145	Cluster Incl U95145:Mus musculus S-AKAP84 mRNA, complete cds /cds=(197,1840) /gb=U95145 /gi=2072304 /ug=Mm.2969 /len=2965	LL		Mm.2969	Akap1	A kinase (PRKA) anchor protein 1	2	3	0	12	16	870.4	536.9		-1.62	4.23e-06	0.0525451
MG_U74Av2	160289_s_at	AI849904	Cluster Incl AI849904:UI-M-BG0-ahz-c-05-0-UI.s1 Mus musculus cDNA, 3 end /clone=UI-M-BG0-ahz-c-05-0-UI /clone_end=3 /gb=AI849904 /gi=5493810 /ug=Mm.28365 /len=376 /NOTE=replacement for probe set(s) 97879_at on MG-U74A	LL		Mm.28365	4930529O08Rik	RIKEN cDNA 4930529O08 gene	2	2	0	13	16	1058.1	480.1		-2.2	8.46e-06	0.10509
MG_U74Av2	97525_at	U48403	Cluster Incl U48403:Glycerol kinase /cds=(93,1667) /gb=U48403 /gi=1480468 /ug=Mm.3242 /len=2493	LL		Mm.3242	Gyk	glycerol kinase	1	1	1	11	16	430.2	65.6		-6.56	1.27e-05	0.157759
MG_U74Av2	95695_at	AB017112	Cluster Incl AB017112:Mus musculus mCAC gene, complete cds /cds=(0,905) /gb=AB017112 /gi=4239973 /ug=Mm.29666 /len=906						1	1	0	11	16	1667.3	633.4		-2.63	1.27e-05	0.157759
MG_U74Av2	93568_i_at	AI853444	Cluster Incl AI853444:UI-M-BH0-ajy-d-09-0-UI.s1 Mus musculus cDNA, 3 end /clone=UI-M-BH0-ajy-d-09-0-UI /clone_end=3 /gb=AI853444 /gi=5497350 /ug=Mm.204 /len=363	LL		Mm.204	2610042L04Rik	RIKEN cDNA 2610042L04 gene	2	2	0	10	13	289.1	112.8		-2.56	1.27e-05	0.157759
MG_U74Av2	95693_at	U51167	Cluster Incl U51167:Isocitrate dehydrogenase 2 /cds=(23,1594) /gb=U51167 /gi=1236983 /ug=Mm.2966 /len=1863						1	1	0	11	16	1125.2	443.2		-2.54	1.27e-05	0.157759
MG_U74Av2	93501_f_at	AF058955	Cluster Incl AF058955:Mus musculus ATP-specific succinyl-CoA synthetase beta subunit (Scs) mRNA, partial cds /cds=(0,1280) /gb=AF058955 /gi=3766200 /ug=Mm.19154 /len=1991	LL		Mm.38951	Sucla2	succinate-Coenzyme A ligase, ADP-forming, beta subunit	1	2	0	11	16	2060.1	933		-2.21	1.27e-05	0.157759
MG_U74Av2	95485_at	D29639	Cluster Incl D29639:Mouse embryonal carcinoma cell mRNA for 3-hydroxyacyl CoA dehydrogenase, complete cds /cds=(53,964) /gb=D29639 /gi=1125025 /ug=Mm.2491 /len=1679	LL		Mm.260164	Hadhsc	L-3-hydroxyacyl-Coenzyme A dehydrogenase, short chain	1	1	0	11	16	2249.1	1018.9		-2.21	1.27e-05	0.157759
MG_U74Av2	93349_at	X57337	Cluster Incl X57337:Procollagen C-proteinase enhancer protein /cds=(43,1251) /gb=X57337 /gi=1486405 /ug=Mm.18808 /len=1505	LL		Mm.220967	Pcolce	procollagen C-proteinase enhancer protein	1	1	0	11	16	1804.1	984.1		-1.83	1.27e-05	0.157759
MG_U74Av2	93572_at	AI835051	Cluster Incl AI835051:UI-M-AI1-afn-e-02-0-UI.s1 Mus musculus cDNA, 3 end /clone=UI-M-AI1-afn-e-02-0-UI /clone_end=3 /gb=AI835051 /gi=5469264 /ug=Mm.2041 /len=180	LL		Mm.218595	Ndufs1	NADH dehydrogenase (ubiquinone) Fe-S protein 1	1	1	0	11	16	1228.2	743		-1.65	1.27e-05	0.157759
MG_U74Av2	102990_at	AA655199	Cluster Incl AA655199:vv13b10.r1 Mus musculus cDNA, 5 end /clone=IMAGE-1211515 /clone_end=5 /gb=AA655199 /gi=2591353 /ug=Mm.1543 /len=367	LL		Mm.234850	Col3a1	procollagen, type III, alpha 1	1	2	0	12	16	1159.2	727.3		-1.59	1.27e-05	0.157759
MG_U74Av2	95016_at	D50086	Cluster Incl D50086:Mouse mRNA for neuropilin, complete cds /cds=(347,3118) /gb=D50086 /gi=1783300 /ug=Mm.27448 /len=3652	LL		Mm.27448	Nrp	neuropilin	1	1	0	11	16	2230.3	1461.2		-1.53	1.27e-05	0.157759
MG_U74Av2	160172_at	Y13832	Cluster Incl Y13832:Mus musculus mRNA for GT12 protein /cds=UNKNOWN /gb=Y13832 /gi=2739299 /ug=Mm.23675 /len=1904 /NOTE=replacement for probe set(s) 94858_at on MG-U74A	LL		Mm.200506	Meg3	maternally expressed gene 3	2	2	0	10	16	451.6	44.9		-10.05	1.69e-05	0.209932
MG_U74Av2	99936_at	X80764	Cluster Incl X80764:M.musculus TIE1 mRNA /cds=(358,3762) /gb=X80764 /gi=520945 /ug=Mm.4345 /len=4092	LL		Mm.4345	Tie1	tyrosine kinase receptor 1	2	2	0	10	16	353.8	86.9		-4.07	1.69e-05	0.209932
MG_U74Av2	92836_at	AA919594	Cluster Incl AA919594:vz22b07.r1 Mus musculus cDNA, 5 end /clone=IMAGE-1316437 /clone_end=5 /gb=AA919594 /gi=3066373 /ug=Mm.13097 /len=222	LL		Mm.111845	Eln	elastin	2	2	0	10	16	4514.6	1614.3		-2.8	1.69e-05	0.209932
MG_U74Av2	94079_at	X61452	Cluster Incl X61452:M.musculus mRNA for H5 clone /cds=(35,1471) /gb=X61452 /gi=51202 /ug=Mm.2214 /len=1649	LL		Mm.2214	2004-09-04	septin 4	1	2	0	10	16	310.2	138.8		-2.24	1.69e-05	0.209932
MG_U74Av2	92877_at	L19932	Cluster Incl L19932:Transforming growth factor, beta induced, 68 kDa /cds=(45,2096) /gb=L19932 /gi=451131 /ug=Mm.14455 /len=2674	LL		Mm.14455	Tgfbi	transforming growth factor, beta induced	1	2	0	10	16	478.8	271.7		-1.76	1.69e-05	0.209932
MG_U74Av2	96791_at	AW047875	Cluster Incl AW047875:UI-M-BH1-als-g-03-0-UI.s1 Mus musculus cDNA, 3 end /clone=UI-M-BH1-als-g-03-0-UI /clone_end=3 /gb=AW047875 /gi=5908404 /ug=Mm.29116 /len=324	LL		Mm.34131	1500005K14Rik	RIKEN cDNA 1500005K14 gene	1	1	0	10	16	1546.7	915.3		-1.69	1.69e-05	0.209932
MG_U74Av2	160319_at	U66166	Cluster Incl U66166:Extracellular matrix protein 2 /cds=(11,1963) /gb=U66166 /gi=1498640 /ug=Mm.29027 /len=2403 /NOTE=replacement for probe set(s) 94523_at on MG-U74A						1	1	0	10	16	989.4	605		-1.64	1.69e-05	0.209932
MG_U74Av2	101593_at	AI851454	Cluster Incl AI851454:UI-M-BH0-akj-f-07-0-UI.s1 Mus musculus cDNA, 3 end /clone=UI-M-BH0-akj-f-07-0-UI /clone_end=3 /gb=AI851454 /gi=5495360 /ug=Mm.91405 /len=367	LL		Mm.133825	Crip2	cysteine rich protein 2	1	1	1	9	16	659.1	282.4		-2.33	2.12e-05	0.263346
MG_U74Av2	92207_at	U08210	Cluster Incl U08210:Elastin /cds=(0,2582) /gb=U08210 /gi=473273 /ug=Mm.34170 /len=2651	LL		Mm.111845	Eln	elastin	2	2	0	9	16	624.3	273.1		-2.29	2.12e-05	0.263346
MG_U74Av2	99535_at	AW047630	Cluster Incl AW047630:UI-M-BH1-akm-g-06-0-UI.s1 Mus musculus cDNA, 3 end /clone=UI-M-BH1-akm-g-06-0-UI /clone_end=3 /gb=AW047630 /gi=5908159 /ug=Mm.42187 /len=385	LL		Mm.86541	Ccrn4l	CCR4 carbon catabolite repression 4-like (S. cerevisiae)	1	2	0	9	16	345.8	190.3		-1.82	2.12e-05	0.263346
MG_U74Av2	96095_i_at	AI648018	Cluster Incl AI648018:uk39c03.x1 Mus musculus cDNA, 3 end /clone=IMAGE-1971364 /clone_end=3 /gb=AI648018 /gi=4726696 /ug=Mm.26772 /len=543	LL		Mm.26772	2610207I16Rik	RIKEN cDNA 2610207I16 gene	2	2	0	10	14	218.7	85.7		-2.55	2.54e-05	0.315519
MG_U74Av2	97880_at	AW061024	Cluster Incl AW061024:UI-M-BH1-amn-g-03-0-UI.s1 Mus musculus cDNA, 3 end /clone=UI-M-BH1-amn-g-03-0-UI /clone_end=3 /gb=AW061024 /gi=6008775 /ug=Mm.28365 /len=457	LL		Mm.28365	4930529O08Rik	RIKEN cDNA 4930529O08 gene	2	2	0	11	16	1068.1	465.3		-2.3	2.54e-05	0.315519
MG_U74Av2	160921_at	AW125884	Cluster Incl AW125884:UI-M-BH2.2-aqk-g-07-0-UI.s1 Mus musculus cDNA, 3 end /clone=UI-M-BH2.2-aqk-g-07-0-UI /clone_end=3 /gb=AW125884 /gi=6101414 /ug=Mm.7044 /len=461 /NOTE=replacement for probe set(s) 101378_at on MG-U74A	LL		Mm.7044	Acas2l	acetyl-Coenzyme A synthetase 2 (AMP forming)-like	1	1	0	11	16	308.5	181.9		-1.7	2.54e-05	0.315519
MG_U74Av2	95690_at	AW047363	Cluster Incl AW047363:UI-M-BH1-ame-c-09-0-UI.s1 Mus musculus cDNA, 3 end /clone=UI-M-BH1-ame-c-09-0-UI /clone_end=3 /gb=AW047363 /gi=5907892 /ug=Mm.29651 /len=398	LL		Mm.29651	1110030L07Rik	RIKEN cDNA 1110030L07 gene	1	2	0	10	16	1282.3	613.6		-2.09	2.96e-05	0.367691
MG_U74Av2	101441_i_at	AF031127	Cluster Incl AF031127:Mus musculus inositol trisphosphate receptor type 2 (Itpr2) gene, partial cds /cds=(0,110) /gb=AF031127 /gi=2911341 /ug=Mm.7800 /len=111						1	2	0	9	14	719.6	347.5		-2.07	2.96e-05	0.367691
MG_U74Av2	97397_at	AI848344	Cluster Incl AI848344:UI-M-AH1-ago-d-01-0-UI.s1 Mus musculus cDNA, 3 end /clone=UI-M-AH1-ago-d-01-0-UI /clone_end=3 /gb=AI848344 /gi=5492250 /ug=Mm.29849 /len=404	LL		Mm.182383	D5Ertd33e	DNA segment, Chr 5, ERATO Doi 33, expressed	1	1	0	10	16	351.5	175.9		-2	2.96e-05	0.367691
MG_U74Av2	94811_s_at	AJ002366	Cluster Incl AJ002366:Mus musculus mRNA for transcription factor TFIIH, 62 kD subunit /cds=(44,1687) /gb=AJ002366 /gi=2582796 /ug=Mm.22700 /len=2471	LL		Mm.22700	Gtf2h1	general transcription factor II H, polypeptide 1	1	2	0	8	16	342.8	56.9		-6.02	3.38e-05	0.419864
MG_U74Av2	104729_at	X57971	Cluster Incl X57971:Gap junction membrane channel protein alpha 4 /cds=(0,1001) /gb=X57971 /gi=50511 /ug=Mm.24615 /len=1002						1	1	0	8	16	89.3	-44.3	~	-4.03	3.38e-05	0.419864
MG_U74Av2	161962_f_at	AV366654	Cluster Incl AV366654:AV366654 Mus musculus cDNA, 3 end /clone=8430422J05 /clone_end=3 /gb=AV366654 /gi=6414301 /ug=Mm.93727 /len=252 /NOTE=replacement for probe set(s) 99207_f_at on MG-U74A	LL		Mm.29391	1110007F23Rik	RIKEN cDNA 1110007F23 gene	1	2	0	8	16	82.5	-19.9	~	-3.72	3.38e-05	0.419864
MG_U74Av2	94815_at	X13586	Cluster Incl X13586:Murine mRNA for 2,3-bisphosphoglycerate mutase (BPGM; EC 5.4.2.4) /cds=(20,799) /gb=X13586 /gi=50183 /ug=Mm.22706 /len=825	LL		Mm.197824	Bpgm	2,3-bisphosphoglycerate mutase	1	1	0	8	16	203.2	58.6		-3.46	3.38e-05	0.419864
MG_U74Av2	161422_f_at	AV294354	Cluster Incl AV294354:AV294354 Mus musculus cDNA, 3 end /clone=5530600E13 /clone_end=3 /gb=AV294354 /gi=6326371 /ug=Mm.61821 /len=249 /NOTE=replacement for probe set(s) 95212_at on MG-U74A	LL		Mm.4177	Ucp1	uncoupling protein 1, mitochondrial	1	1	0	8	16	1593.2	526.3		-3.03	3.38e-05	0.419864
MG_U74Av2	93569_f_at	AI853444	Cluster Incl AI853444:UI-M-BH0-ajy-d-09-0-UI.s1 Mus musculus cDNA, 3 end /clone=UI-M-BH0-ajy-d-09-0-UI /clone_end=3 /gb=AI853444 /gi=5497350 /ug=Mm.204 /len=363	LL		Mm.204	2610042L04Rik	RIKEN cDNA 2610042L04 gene	2	2	0	8	16	122.9	45.3		-2.71	3.38e-05	0.419864
MG_U74Av2	97172_s_at	D86037	Cluster Incl D86037:Sulfonylurea receptor 2 /cds=(161,4801) /gb=D86037 /gi=4996851 /ug=Mm.35670 /len=6210						1	1	0	8	16	203.6	102.3		-1.99	3.38e-05	0.419864
MG_U74Av2	104587_at	U69176	Cluster Incl U69176:Laminin, alpha 4 /cds=(386,5833) /gb=U69176 /gi=1568624 /ug=Mm.2399 /len=5993	LL		Mm.2399	Lama4	laminin, alpha 4	1	2	0	8	16	791.3	485.4		-1.63	3.38e-05	0.419864
MG_U74Av2	93715_at	M62860	Cluster Incl M62860:Myelin protein zero /cds=(0,746) /gb=M62860 /gi=200173 /ug=Mm.86635 /len=747						1	1	0	7	16	79.2	-2.4	~	-3.57	3.81e-05	0.473278
MG_U74Av2	104146_at	AI853551	Cluster Incl AI853551:UI-M-BH0-ajd-g-10-0-UI.s1 Mus musculus cDNA, 3 end /clone=UI-M-BH0-ajd-g-10-0-UI /clone_end=3 /gb=AI853551 /gi=5497457 /ug=Mm.22152 /len=431	LL		Mm.22152	2610025P08Rik	RIKEN cDNA 2610025P08 gene	1	2	0	7	16	298.6	90.9		-3.28	3.81e-05	0.473278
MG_U74Av2	97352_f_at	AW123567	Cluster Incl AW123567:UI-M-BH2.1-aqb-h-04-0-UI.s1 Mus musculus cDNA, 3 end /clone=UI-M-BH2.1-aqb-h-04-0-UI /clone_end=3 /gb=AW123567 /gi=6099097 /ug=Mm.29625 /len=370			Mm.29625		Mus musculus, Similar to RIKEN cDNA 2010000G05 gene, clone MGC:58839 IMAGE:6773974, mRNA, complete cds	1	3	0	7	16	294	119.4		-2.46	3.81e-05	0.473278
MG_U74Av2	96134_at	AA755260	Cluster Incl AA755260:vp92b12.r1 Mus musculus cDNA, 5 end /clone=IMAGE-1092191 /clone_end=5 /gb=AA755260 /gi=2802458 /ug=Mm.28147 /len=205	LL		Mm.28147	Dp1l1	deleted in polyposis 1-like 1	1	1	0	7	16	518	234.1		-2.21	3.81e-05	0.473278
MG_U74Av2	93443_at	AW212271	Cluster Incl AW212271:uo84g08.x1 Mus musculus cDNA, 3 end /clone=IMAGE-2649278 /clone_end=3 /gb=AW212271 /gi=6518306 /ug=Mm.6671 /len=420	LL		Mm.6671	1110027O12Rik	RIKEN cDNA 1110027O12 gene	1	1	0	7	16	592.4	391.7		-1.51	3.81e-05	0.473278
MG_U74Av2	102020_at	AB013345	Cluster Incl AB013345:Mus musculus mRNA for cTBAK, complete cds /cds=(135,1364) /gb=AB013345 /gi=3149958 /ug=Mm.10080 /len=2009	LL		Mm.10080	Kcnk3	potassium channel, subfamily K, member 3	1	1	0	9	16	111.2	21.7	~	-5.02	4.23e-05	0.525451
MG_U74Av2	96172_at	AA795946	Cluster Incl AA795946:vu05h11.r1 Mus musculus cDNA, 5 end /clone=IMAGE-1179813 /clone_end=5 /gb=AA795946 /gi=2858901 /ug=Mm.28395 /len=752	LL		Mm.28395	Ian1	immune associated nucleotide 1	1	1	0	9	16	329.6	105.6		-3.12	4.23e-05	0.525451
MG_U74Av2	98432_at	X99384	Cluster Incl X99384:M.musculus mRNA for paladin gene /cds=(46,2625) /gb=X99384 /gi=1545958 /ug=Mm.3437 /len=4055	LL		Mm.3437	Pald	paladin	1	2	0	9	16	258.6	107.5		-2.41	4.23e-05	0.525451
MG_U74Av2	102849_at	D88159	Cluster Incl D88159:Potassium inwardly rectifying channel, subfamily J, member 8 /cds=(203,1477) /gb=D88159 /gi=1881405 /ug=Mm.1482 /len=1712	LL		Mm.1482	Kcnj8	potassium inwardly-rectifying channel, subfamily J, member 8	1	1	0	9	16	193.4	81.3		-2.38	4.23e-05	0.525451
MG_U74Av2	92502_at	X95504	Cluster Incl X95504:M.musculus mRNA for zinc finger protein /cds=UNKNOWN /gb=X95504 /gi=2828233 /ug=Mm.42200 /len=3732	LL		Mm.268171	Plagl1	pleiomorphic adenoma gene-like 1	1	2	0	6	16	105.1	48.3		-2.18	4.23e-05	0.525451
MG_U74Av2	96096_f_at	AI648018	Cluster Incl AI648018:uk39c03.x1 Mus musculus cDNA, 3 end /clone=IMAGE-1971364 /clone_end=3 /gb=AI648018 /gi=4726696 /ug=Mm.26772 /len=543	LL		Mm.26772	2610207I16Rik	RIKEN cDNA 2610207I16 gene	2	2	0	9	16	449.6	209		-2.15	4.23e-05	0.525451
MG_U74Av2	104265_at	X70842	Cluster Incl X70842:Kinase insert domain protein receptor /cds=(285,4388) /gb=X70842 /gi=57923 /ug=Mm.285 /len=5470	LL		Mm.285	Kdr	kinase insert domain protein receptor	1	1	0	6	16	533.6	283.1		-1.88	4.23e-05	0.525451
MG_U74Av2	103816_at	U89915	Cluster Incl U89915:Mus musculus junctional adhesion molecule (Jam) mRNA, complete cds /cds=(70,972) /gb=U89915 /gi=3462454 /ug=Mm.20903 /len=2029						1	1	0	9	16	577.1	325.8		-1.77	4.23e-05	0.525451
MG_U74Av2	101869_s_at	J00413	Cluster Incl J00413:Hemoglobin, beta adult major chain /cds=(0,443) /gb=J00413 /gi=193793 /ug=Mm.87778 /len=444						1	1	0	9	16	11244.4	7402.6		-1.52	4.23e-05	0.525451
MG_U74Av2	160173_at	AI852838	Cluster Incl AI852838:UI-M-BH0-ajk-b-10-0-UI.s1 Mus musculus cDNA, 3 end /clone=UI-M-BH0-ajk-b-10-0-UI /clone_end=3 /gb=AI852838 /gi=5496744 /ug=Mm.23675 /len=361 /NOTE=replacement for probe set(s) 94859_at on MG-U74A	LL		Mm.200506	Meg3	maternally expressed gene 3	2	2	0	11	16	1637.9	866.9		-1.89	4.65e-05	0.577623
MG_U74Av2	98038_at	AF022465	Cluster Incl AF022465:Mus musculus high mobility group protein homolog HMG4 (Hmg4) mRNA, complete cds /cds=(27,629) /gb=AF022465 /gi=2738988 /ug=Mm.340 /len=1502	LL		Mm.340	Hmgb3	high mobility group box 3	1	1	0	10	16	523.7	325.4		-1.61	5.92e-05	0.735382
MG_U74Av2	102389_s_at	AI841303	Cluster Incl AI841303:UI-M-AM0-adu-h-03-0-UI.s1 Mus musculus cDNA, 3 end /clone=UI-M-AM0-adu-h-03-0-UI /clone_end=3 /gb=AI841303 /gi=5475516 /ug=Mm.1222 /len=472	LL		Mm.1222	Gap43	growth associated protein 43	1	1	0	8	16	83.8	29		-2.89	7.61e-05	0.945314
MG_U74Av2	97369_g_at	U95145	Cluster Incl U95145:Mus musculus S-AKAP84 mRNA, complete cds /cds=(197,1840) /gb=U95145 /gi=2072304 /ug=Mm.2969 /len=2965	LL		Mm.2969	Akap1	A kinase (PRKA) anchor protein 1	2	3	0	8	16	396.8	141.2		-2.81	7.61e-05	0.945314
MG_U74Av2	102958_at	U82441	Cluster Incl U82441:Early B-cell factor 2 /cds=(23,1750) /gb=U82441 /gi=3757777 /ug=Mm.179 /len=1844	LL		Mm.179	Ebf2	early B-cell factor 2	1	1	0	8	16	443.5	259.1		-1.71	7.61e-05	0.945314
MG_U74Av2	97217_at	AI842095	Cluster Incl AI842095:UI-M-AN1-afg-e-02-0-UI.s1 Mus musculus cDNA, 3 end /clone=UI-M-AN1-afg-e-02-0-UI /clone_end=3 /gb=AI842095 /gi=5476308 /ug=Mm.27733 /len=418	LL		Mm.220328	Ahcyl1	S-adenosylhomocysteine hydrolase-like 1	1	1	0	8	16	1876.7	1308.4		-1.43	7.61e-05	0.945314
MG_U74Av2	101069_g_at	AA656621	Cluster Incl AA656621:vr49a10.s1 Mus musculus cDNA, 5 end /clone=IMAGE-1123962 /clone_end=5 /gb=AA656621 /gi=2592775 /ug=Mm.7198 /len=335	LL		Mm.7198	Mkrn1	makorin, ring finger protein, 1	1	3	0	9	16	369.5	179.8		-2.06	8.88e-05	1.10307
MG_U74Av2	98106_at	U69898	Cluster Incl U69898:Mus musculus translocase of inner mitochondrial membrane (Tim44) mRNA, nuclear gene encoding mitochondrial protein, complete cds /cds=(8,1366) /gb=U69898 /gi=2351409 /ug=Mm.34791 /len=1764	LL		Mm.195249	Timm44	translocator of inner mitochondrial membrane 44	1	1	0	9	16	609.2	313.9		-1.94	8.88e-05	1.10307
MG_U74Av2	96942_at	AI844011	Cluster Incl AI844011:UI-M-AL1-ahi-b-01-0-UI.s1 Mus musculus cDNA, 3 end /clone=UI-M-AL1-ahi-b-01-0-UI /clone_end=3 /gb=AI844011 /gi=5487917 /ug=Mm.30194 /len=338	LL		Mm.206404	Eif3s6ip	eukaryotic translation initiation factor 3, subunit 6 interacting protein	1	2	0	9	16	1589.6	1153.8		-1.38	8.88e-05	1.10307
MG_U74Av2	100507_at	Y09257	Cluster Incl Y09257:M.musculus mRNA for NOV protein /cds=(32,1096) /gb=Y09257 /gi=1666472 /ug=Mm.5167 /len=2364	LL		Mm.5167	Nov	nephroblastoma overexpressed gene	1	1	0	7	16	102.3	-10.3	~	-4.61	0.000114213	1.41875
MG_U74Av2	100994_at	AF011908	Cluster Incl AF011908:Mus musculus apoptosis associated tyrosine kinase (AATYK) mRNA, complete cds /cds=(105,4058) /gb=AF011908 /gi=2459992 /ug=Mm.6826 /len=5152	LL		Mm.6826	Aatk	apoptosis-associated tyrosine kinase	1	1	0	7	16	217.6	55.9		-3.89	0.000114213	1.41875
MG_U74Av2	101059_at	D76440	Cluster Incl D76440:Necdin /cds=(86,1063) /gb=D76440 /gi=1040690 /ug=Mm.7089 /len=1608						1	1	0	7	16	640	257.7		-2.48	0.000114213	1.41875
MG_U74Av2	161025_f_at	AI836162	Cluster Incl AI836162:UI-M-AQ0-aai-f-09-0-UI.s2 Mus musculus cDNA, 3 end /clone=UI-M-AQ0-aai-f-09-0-UI /clone_end=3 /gb=AI836162 /gi=5470375 /ug=Mm.37506 /len=345 /NOTE=replacement for probe set(s) 92298_at on MG-U74A						1	1	0	7	16	818.2	400.1		-2.04	0.000114213	1.41875
MG_U74Av2	93273_at	AF044672	Cluster Incl AF044672:Mus musculus alpha-synuclein mRNA, complete cds /cds=(39,461) /gb=AF044672 /gi=2829292 /ug=Mm.17484 /len=513	LL		Mm.17484	Snca	synuclein, alpha	1	1	0	7	16	44.9	6.4	~	-2.02	0.000114213	1.41875
MG_U74Av2	101859_at	AB010100	Cluster Incl AB010100:Mus musculus mRNA for aquaporin 7, complete cds /cds=(331,1242) /gb=AB010100 /gi=2821972 /ug=Mm.8728 /len=1311	LL		Mm.8728	Aqp7	aquaporin 7	1	1	0	7	16	193.9	101.2		-1.92	0.000114213	1.41875
MG_U74Av2	101989_at	AW125380	Cluster Incl AW125380:UI-M-BH2.3-aqh-b-06-0-UI.s1 Mus musculus cDNA, 3 end /clone=UI-M-BH2.3-aqh-b-06-0-UI /clone_end=3 /gb=AW125380 /gi=6100910 /ug=Mm.972 /len=269	LL		Mm.972	Uqcrc1	ubiquinol-cytochrome c reductase core protein 1	1	1	0	7	16	3439.1	2049.7		-1.68	0.000114213	1.41875
MG_U74Av2	93326_at	D26483	Cluster Incl D26483:Mouse mRNA for PE31/TALLA, complete cds /cds=(5,739) /gb=D26483 /gi=685220 /ug=Mm.18590 /len=1720	LL		Mm.18590	Tm4sf2	transmembrane 4 superfamily member 2	1	1	0	7	16	583.7	373.3		-1.56	0.000114213	1.41875
MG_U74Av2	102668_at	X57638	Cluster Incl X57638:Mouse mRNA for peroxisome proliferator activated receptor /cds=(166,1572) /gb=X57638 /gi=53764 /ug=Mm.1373 /len=2081	LL		Mm.1373	Ppara	peroxisome proliferator activated receptor alpha	1	1	0	6	16	429.9	174.6		-2.46	0.000126904	1.5764
MG_U74Av2	97316_at	AJ011864	Cluster Incl AJ011864:Mus musculus mRNA for L-specific multifunctional beta-oxdiation protein, partial CDS /cds=(0,854) /gb=AJ011864 /gi=5830359 /ug=Mm.28100 /len=1649	LL		Mm.28100	1300002P22Rik	RIKEN cDNA 1300002P22 gene	1	1	0	6	16	75.2	31.9		-2.36	0.000126904	1.5764
MG_U74Av2	103438_at	AF096875	Cluster Incl AF096875:Mus musculus type 2 deiodinase mRNA, complete cds /cds=(154,954) /gb=AF096875 /gi=4206102 /ug=Mm.21389 /len=5841	LL		Mm.21389	Dio2	deiodinase, iodothyronine, type II	1	1	0	6	16	110.3	49.5		-2.23	0.000126904	1.5764
MG_U74Av2	95425_at	U21489	Cluster Incl U21489:Acetyl coenzyme A dehydrogenase, long-chain /cds=(0,1292) /gb=U21489 /gi=726094 /ug=Mm.2445 /len=1434	LL		Mm.2445	Acadl	acetyl-Coenzyme A dehydrogenase, long-chain	1	1	0	6	16	882.7	417.1		-2.12	0.000126904	1.5764
MG_U74Av2	102916_s_at	AB010266	Cluster Incl AB010266:Mus musculus Creb-rp, Tnx and Cyp21 genes for cAMP response element binding protein-related protein, tenascin-X and steroid 21-hydroxylase, partial cds and complete sequences /cds=(0,12344) /gb=AB010266 /gi=2804287 /ug=Mm.16163 /len=						1	4	0	6	16	1529.9	749.3		-2.04	0.000126904	1.5764
MG_U74Av2	97520_s_at	X83569	Cluster Incl X83569:Neuronatin /cds=(66,230) /gb=X83569 /gi=619499 /ug=Mm.3210 /len=1102	LL		Mm.140956	Nnat	neuronatin	1	1	0	6	16	5307.2	2630.4		-2.02	0.000126904	1.5764
MG_U74Av2	103520_at	M95200	Cluster Incl M95200:Vascular endothelial growth factor /cds=(86,658) /gb=M95200 /gi=202350 /ug=Mm.22730 /len=980	LL		Mm.31540	Vegfa	vascular endothelial growth factor A	1	1	0	6	16	324.5	185.6		-1.75	0.000126904	1.5764
MG_U74Av2	97429_at	AW048113	Cluster Incl AW048113:UI-M-BH1-alq-d-12-0-UI.s1 Mus musculus cDNA, 3 end /clone=UI-M-BH1-alq-d-12-0-UI /clone_end=3 /gb=AW048113 /gi=5908642 /ug=Mm.30079 /len=395	LL		Mm.257989	Snrk	SNF related kinase	1	1	0	6	16	664.9	394.3		-1.69	0.000126904	1.5764
MG_U74Av2	100587_f_at	AI843959	Cluster Incl AI843959:UI-M-AP1-agh-e-01-0-UI.s1 Mus musculus cDNA, 3 end /clone=UI-M-AP1-agh-e-01-0-UI /clone_end=3 /gb=AI843959 /gi=5478172 /ug=Mm.622 /len=379	LL		Mm.157648	5730403B10Rik	RIKEN cDNA 5730403B10 gene	1	2	0	6	16	323	211.9		-1.52	0.000126904	1.5764
MG_U74Av2	95072_at	AW121892	Cluster Incl AW121892:UI-M-BH2.3-aoi-e-12-0-UI.s1 Mus musculus cDNA, 3 end /clone=UI-M-BH2.3-aoi-e-12-0-UI /clone_end=3 /gb=AW121892 /gi=6097266 /ug=Mm.29196 /len=438	LL		Mm.29196	Cyc1	cytochrome c-1	1	2	0	6	16	6043.7	4108.3		-1.47	0.000126904	1.5764
MG_U74Av2	92309_i_at	X58287	Cluster Incl X58287:Protein tyrosine phosphatase, receptor-type, M /cds=(355,4713) /gb=X58287 /gi=53234 /ug=Mm.37854 /len=4802	LL		Mm.37854	Ptprm	protein tyrosine phosphatase, receptor type, M	1	2	0	8	15	111.1	49.7		-2.24	0.000139594	1.73404
MG_U74Av2	160458_at	AI853261	Cluster Incl AI853261:UI-M-BH0-ajl-c-03-0-UI.s1 Mus musculus cDNA, 3 end /clone=UI-M-BH0-ajl-c-03-0-UI /clone_end=3 /gb=AI853261 /gi=5497167 /ug=Mm.39103 /len=272 /NOTE=replacement for probe set(s) 99092_at on MG-U74A	LL		Mm.39103	Mcam	melanoma cell adhesion molecule	1	1	0	8	16	838.5	475.8		-1.76	0.000139594	1.73404
MG_U74Av2	92487_at	AB023419	Cluster Incl AB023419:Mus musculus mRNA for mSox7, complete cds /cds=(50,1192) /gb=AB023419 /gi=5103026 /ug=Mm.42162 /len=3266	LL		Mm.42162	Sox7	SRY-box containing gene 7	1	1	0	8	16	419.5	257.8		-1.63	0.000139594	1.73404
MG_U74Av2	102983_at	U58992	Cluster Incl U58992:MAD homolog 1 (Drosophila) /cds=(70,1467) /gb=U58992 /gi=1518644 /ug=Mm.15185 /len=1639	LL		Mm.15185	Madh1	MAD homolog 1 (Drosophila)	2	2	0	8	16	182.6	113.1		-1.61	0.000139594	1.73404
MG_U74Av2	103888_at	AA636171	Cluster Incl AA636171:vn15d02.r1 Mus musculus cDNA, 5 end /clone=IMAGE-1021251 /clone_end=5 /gb=AA636171 /gi=2559950 /ug=Mm.21285 /len=392	LL		Mm.12436	Rbpms	RNA binding protein gene with multiple splicing	1	2	0	8	16	650.8	405.9		-1.6	0.000139594	1.73404
MG_U74Av2	93045_at	L28836	Cluster Incl L28836:Peroxisomal membrane protein, 70 kDa /cds=(0,1979) /gb=L28836 /gi=454834 /ug=Mm.1519 /len=1980						1	1	0	8	16	583.6	376.5		-1.55	0.000139594	1.73404
MG_U74Av2	97502_at	U73445	Cluster Incl U73445:Dihydrolipoamide dehydrogenase /cds=(109,1638) /gb=U73445 /gi=2078521 /ug=Mm.3131 /len=2163	LL		Mm.3131	Dld	dihydrolipoamide dehydrogenase	1	1	0	8	16	1923.3	1282.4		-1.5	0.000139594	1.73404
MG_U74Av2	103636_at	AI840971	Cluster Incl AI840971:UI-M-AK0-adk-e-02-0-UI.s1 Mus musculus cDNA, 3 end /clone=UI-M-AK0-adk-e-02-0-UI /clone_end=3 /gb=AI840971 /gi=5475184 /ug=Mm.20324 /len=389	LL		Mm.177272	Brp17	brain protein 17	1	1	0	7	16	462.2	221.5		-2.09	0.000207276	2.57478
MG_U74Av2	103529_at	AW125505	Cluster Incl AW125505:UI-M-BH2.2-aqm-e-07-0-UI.s1 Mus musculus cDNA, 3 end /clone=UI-M-BH2.2-aqm-e-07-0-UI /clone_end=3 /gb=AW125505 /gi=6101035 /ug=Mm.2312 /len=396	LL		Mm.2312	2600017J23Rik	RIKEN cDNA 2600017J23 gene	1	1	0	7	16	157.8	78.5		-2.01	0.000207276	2.57478
MG_U74Av2	103401_at	L11163	Cluster Incl L11163:Acetyl coenzyme A dehydrogenase, short chain /cds=(0,1238) /gb=L11163 /gi=192658 /ug=Mm.18759 /len=1799	LL		Mm.18759	Acads	acyl-Coenzyme A dehydrogenase, short chain	1	2	0	7	16	486.7	253.1		-1.92	0.000207276	2.57478
MG_U74Av2	102984_g_at	U58992	Cluster Incl U58992:MAD homolog 1 (Drosophila) /cds=(70,1467) /gb=U58992 /gi=1518644 /ug=Mm.15185 /len=1639	LL		Mm.15185	Madh1	MAD homolog 1 (Drosophila)	2	2	0	7	16	375.3	218		-1.72	0.000207276	2.57478
MG_U74Av2	162399_f_at	AV276058	Cluster Incl AV276058:AV276058 Mus musculus cDNA, 3 end /clone=4932432H12 /clone_end=3 /gb=AV276058 /gi=6264095 /ug=Mm.50737 /len=241 /NOTE=replacement for probe set(s) 102528_f_at on MG-U74A	LL		Mm.259475	Sca2	spinocerebellar ataxia 2 homolog (human)	1	2	0	7	16	387	225.5		-1.72	0.000207276	2.57478
MG_U74Av2	160226_at	AW046879	Cluster Incl AW046879:UI-M-BH1-akl-c-05-0-UI.s1 Mus musculus cDNA, 3 end /clone=UI-M-BH1-akl-c-05-0-UI /clone_end=3 /gb=AW046879 /gi=5907408 /ug=Mm.27288 /len=365 /NOTE=replacement for probe set(s) 96642_at on MG-U74A	LL		Mm.122466	Gfm	G elongation factor	1	1	0	7	16	355.2	214		-1.66	0.000207276	2.57478
MG_U74Av2	93270_at	AI839918	Cluster Incl AI839918:UI-M-AH0-acw-f-01-0-UI.s1 Mus musculus cDNA, 3 end /clone=UI-M-AH0-acw-f-01-0-UI /clone_end=3 /gb=AI839918 /gi=5474131 /ug=Mm.17403 /len=429	LL		Mm.17403	Gars	glycyl-tRNA synthetase	1	1	0	7	16	394.6	254.8		-1.55	0.000207276	2.57478
MG_U74Av2	92801_at	M37335	Cluster Incl M37335:Myelin proteolipid protein /cds=(160,993) /gb=M37335 /gi=200421 /ug=Mm.1268 /len=3186						1	1	0	6	16	87.9	35.5		-2.47	0.000270728	3.36298
MG_U74Av2	160099_at	AF026799	Cluster Incl AF026799:Lectin, galactose binding, soluble 6 /cds=(0,905) /gb=AF026799 /gi=2914748 /ug=Mm.17911 /len=906 /NOTE=replacement for probe set(s) 93286_at on MG-U74A						1	1	0	6	16	206.9	89.1		-2.32	0.000270728	3.36298
MG_U74Av2	92956_at	X74760	Cluster Incl X74760:Notch gene homolog 3, (Drosophila) /cds=(59,7015) /gb=X74760 /gi=483580 /ug=Mm.4945 /len=7943	LL		Mm.4945	Notch3	Notch gene homolog 3 (Drosophila)	1	1	0	6	16	497.6	250.6		-1.99	0.000270728	3.36298
MG_U74Av2	94246_at	J04103	Cluster Incl J04103:E26 avian leukemia oncogene 2, 3 domain /cds=(137,1543) /gb=J04103 /gi=193193 /ug=Mm.22365 /len=1552	LL		Mm.22365	Ets2	E26 avian leukemia oncogene 2, 3' domain	1	1	1	6	16	316.6	166.7		-1.9	0.000270728	3.36298
MG_U74Av2	94289_r_at	AI851574	Cluster Incl AI851574:UI-M-BH0-aki-f-10-0-UI.s1 Mus musculus cDNA, 3 end /clone=UI-M-BH0-aki-f-10-0-UI /clone_end=3 /gb=AI851574 /gi=5495480 /ug=Mm.22575 /len=459	LL		Mm.22575	Maged2	melanoma antigen, family D, 2	1	1	0	6	16	300.4	164		-1.83	0.000270728	3.36298
MG_U74Av2	98545_at	X78683	Cluster Incl X78683:B-cell receptor-associated protein 37 /cds=(107,1003) /gb=X78683 /gi=541733 /ug=Mm.36241 /len=1287	LL		Mm.36241	Bcap37	B-cell receptor-associated protein 37	1	2	0	6	16	987.2	540.8		-1.83	0.000270728	3.36298
MG_U74Av2	93972_at	AI837493	Cluster Incl AI837493:UI-M-AL0-abr-f-12-0-UI.s1 Mus musculus cDNA, 3 end /clone=UI-M-AL0-abr-f-12-0-UI /clone_end=3 /gb=AI837493 /gi=5471706 /ug=Mm.21669 /len=341	LL		Mm.21669	Ndufs2	NADH dehydrogenase (ubiquinone) Fe-S protein 2	1	1	0	6	16	1975.1	1122.7		-1.76	0.000270728	3.36298
MG_U74Av2	160091_at	AW125401	Cluster Incl AW125401:UI-M-BH2.3-aqh-d-05-0-UI.s1 Mus musculus cDNA, 3 end /clone=UI-M-BH2.3-aqh-d-05-0-UI /clone_end=3 /gb=AW125401 /gi=6100931 /ug=Mm.16783 /len=469 /NOTE=replacement for probe set(s) 93123_at on MG-U74A	LL		Mm.16783	Pgam1	phosphoglycerate mutase 1	1	1	0	6	16	904	539.6		-1.68	0.000270728	3.36298
MG_U74Av2	161145_f_at	AV217314	Cluster Incl AV217314:AV217314 Mus musculus cDNA, 3 end /clone=2410174C23 /clone_end=3 /gb=AV217314 /gi=6158156 /ug=Mm.54416 /len=281 /NOTE=replacement for probe set(s) 100789_f_at on MG-U74A	LL		Mm.22514	0610008F14Rik	RIKEN cDNA 0610008F14 gene	1	6	0	6	16	965.3	587.3		-1.64	0.000270728	3.36298
MG_U74Av2	96212_at	AI853918	Cluster Incl AI853918:UI-M-BH0-aju-f-03-0-UI.s1 Mus musculus cDNA, 3 end /clone=UI-M-BH0-aju-f-03-0-UI /clone_end=3 /gb=AI853918 /gi=5497824 /ug=Mm.28662 /len=352	LL		Mm.260159	2310061I04Rik	RIKEN cDNA 2310061I04 gene	1	1	0	6	16	541.4	334.1		-1.62	0.000270728	3.36298
MG_U74Av2	97284_at	AI853789	Cluster Incl AI853789:UI-M-BH0-ajg-f-10-0-UI.s1 Mus musculus cDNA, 3 end /clone=UI-M-BH0-ajg-f-10-0-UI /clone_end=3 /gb=AI853789 /gi=5497695 /ug=Mm.27990 /len=458	LL		Mm.27990	Bcl2l13	BCL2-like 13 (apoptosis facilitator)	1	1	0	6	16	477.4	323.6		-1.48	0.000270728	3.36298

## Sheet: by_fc
Supplementary Table 2:
Legend:
Array		Affymetrix array type
Probeset		Probe set ID
Accession #		GenBank accession
Description		Affymetrix gene description
LL		Pointer to LocusLink URL
Unigene #		Unigene cluster
Gene		Gene name
Unigene Description		Description associated with Unigene cluster
LR		List repeats -- # of times this Unigene cluster appears in the list
CR		Chip repeats -- # of times this Unigene cluster appears on the array
Inc		(ChipStat) # of probe pairs significantly increasing
Dec		(ChipStat) # of probe pairs significantly decreasing
T		Total probe pairs within this probe set
Avg1		Average gene expression (MAS4 algorithm) in 2-wk mammary gland
Avg2		Average gene expression (MAS4 algorithm) in 5-wk mammary gland
FC		Fold change (2-wk MG -> 5-wk MG)
(Pos sig)		P-value for significant upregulation
(Neg sig)		P-value for significant downregulation
Expect		Cumulative number of genes expected in list by chance based on significance of up-/down-regulation
2- vs. 5-week FVB murine mammary gland
[COMPARISON: SIGNIFICANT INCREASES]
Array	Probeset	Accession #	Description	LL	MGI #	Unigene #	Gene	Unigene Description	LR	CR	Inc	Dec	T	Avg 1	Avg 2		FC	(Pos Sig)	Expect
MG_U74Av2	101635_f_at	M16360	Cluster Incl M16360:Mouse major urinary protein V (MUP V) mRNA, complete cds /cds=(58,600) /gb=M16360 /gi=199884 /ug=Mm.30274 /len=872	LL		Mm.197701	Mup5	major urinary protein 5	1	1	10	2	16	30.6	4557.5		148.82	1.69e-05	0.209932
MG_U74Av2	101566_f_at	M17818	Cluster Incl M17818:Mouse major urinary protein group 1 gene, 5 end, clone BL6-3 /cds=(66,95) /gb=M17818 /gi=202305 /ug=Mm.89481 /len=96						1	1	15	0	16	48.8	4468.9		91.51	0	0
MG_U74Av2	101909_f_at	M16357	Cluster Incl M16357:Mouse major urinary protein III (MUP III) mRNA, partial cds /cds=(0,147) /gb=M16357 /gi=199862 /ug=Mm.89867 /len=419	LL		Mm.268162	Mup3	major urinary protein 3	1	1	11	0	16	-5.4	1625.4	~	73.33	1.27e-05	0.157759
MG_U74Av2	101682_f_at	M16358	Cluster Incl M16358:Major urinary protein 4 /cds=(66,602) /gb=M16358 /gi=199882 /ug=Mm.34335 /len=875	LL		Mm.34335	Mup4	major urinary protein 4	1	1	10	0	16	34.6	2372.6		68.64	1.69e-05	0.209932
MG_U74Av2	101910_f_at	M16359	Cluster Incl M16359:Mouse major urinary protein III (MUP III) mRNA, partial cds /cds=(0,342) /gb=M16359 /gi=199864 /ug=Mm.89867 /len=644	LL		Mm.27508	Mup1	major urinary protein 1	3	3	12	0	16	-62.3	1404.4	~	63.36	4.23e-06	0.0525451
MG_U74Av2	92550_at	M36120	Cluster Incl M36120:Keratin complex 1, acidic, gene 19 /cds=(0,1211) /gb=M36120 /gi=198583 /ug=Mm.1012 /len=1212						1	1	16	0	16	-27.3	1158.3	~	52.25	0	0
MG_U74Av2	102096_f_at	AI255271	Cluster Incl AI255271:ui89h12.x1 Mus musculus cDNA, 3 end /clone=IMAGE-1889639 /clone_end=3 /gb=AI255271 /gi=3862796 /ug=Mm.42394 /len=598	LL		Mm.27508	Mup1	major urinary protein 1	3	3	10	0	16	43.2	1800.1		41.7	1.69e-05	0.209932
MG_U74Av2	161815_f_at	AV355798	Cluster Incl AV355798:AV355798 Mus musculus cDNA, 3 end /clone=7330417P17 /clone_end=3 /gb=AV355798 /gi=6396855 /ug=Mm.74585 /len=246 /NOTE=replacement for probe set(s) 98230_f_at on MG-U74A	LL		Mm.27508	Mup1	major urinary protein 1	3	3	15	0	16	86	3174.6		36.93	0	0
MG_U74Av2	102121_f_at	AU040563	Cluster Incl AU040563:AU040563 Mus musculus cDNA, 3 end /clone=J0812H07 /clone_end=3 /gb=AU040563 /gi=3954383 /ug=Mm.42689 /len=257	LL		Mm.1012	Krt1-19	keratin complex 1, acidic, gene 19	1	1	8	0	16	-21.5	409.5	~	18.47	3.38e-05	0.419864
MG_U74Av2	161227_r_at	AV260411	Cluster Incl AV260411:AV260411 Mus musculus cDNA, 3 end /clone=4930413B13 /clone_end=3 /gb=AV260411 /gi=6247870 /ug=Mm.84252 /len=296 /NOTE=replacement for probe set(s) 101237_r_at on MG-U74A, 136533_i_at on MG-U74C	LL		Mm.246374	1700051C09Rik	RIKEN cDNA 1700051C09 gene	1	1	6	0	12	15.7	364.9	~	16.46	0.000207276	2.57478
MG_U74Av2	99915_at	L41352	Cluster Incl L41352:Amphiregulin /cds=(0,746) /gb=L41352 /gi=845598 /ug=Mm.8039 /len=747						1	1	15	0	16	18.4	350.7	~	15.82	0	0
MG_U74Av2	92994_at	M87863	Cluster Incl M87863:Mouse alpha-lactalbumin gene, complete cds /cds=(35,466) /gb=M87863 /gi=191870 /ug=Mm.5074 /len=756						1	1	11	0	16	-11.4	338.8	~	15.28	1.27e-05	0.157759
MG_U74Av2	97413_at	AI121305	Cluster Incl AI121305:uc30b06.r1 Mus musculus cDNA, 5 end /clone=IMAGE-1399475 /clone_end=5 /gb=AI121305 /gi=3521629 /ug=Mm.29959 /len=358	LL		Mm.29959	1600029D21Rik	RIKEN cDNA 1600029D21 gene	1	1	12	0	16	0.8	293.4	~	13.24	4.23e-06	0.0525451
MG_U74Av2	160564_at	X81627	Cluster Incl X81627:M.musculus 24p3 gene /cds=(53,655) /gb=X81627 /gi=1478201 /ug=Mm.9537 /len=884 /NOTE=replacement for probe set(s) 101974_at on MG-U74A						1	1	12	0	16	77.1	957.9		12.43	4.23e-06	0.0525451
MG_U74Av2	99065_at	M10114	Cluster Incl M10114:Casein kappa /cds=(36,581) /gb=M10114 /gi=192375 /ug=Mm.3975 /len=635	LL		Mm.235039	Csnk	casein kappa	1	1	13	0	16	213.7	2535.2		11.86	4.23e-06	0.0525451
MG_U74Av2	93996_at	X01026	Cluster Incl X01026:Mouse mRNA fragment for repetitive element B2 /cds=(0,119) /gb=X01026 /gi=53957 /ug=Mm.21758 /len=354	LL		Mm.21758	Cyp2e1	cytochrome P450, family 2, subfamily e, polypeptide 1	1	1	10	0	16	582.6	6751.8		11.59	1.69e-05	0.209932
MG_U74Av2	92697_at	U44752	Cluster Incl U44752:Mus musculus hepatocyte nuclear factor 3 alpha (HNF-3A) mRNA, complete cds /cds=(227,1633) /gb=U44752 /gi=1177218 /ug=Mm.4578 /len=3036	LL		Mm.4578	Foxa1	forkhead box A1	1	1	8	0	16	14.7	233.8	~	10.55	3.38e-05	0.419864
MG_U74Av2	103059_at	X93038	Cluster Incl X93038:M.musculus mRNA for MAT8 protein /cds=(87,353) /gb=X93038 /gi=1085067 /ug=Mm.1662 /len=522	LL		Mm.263847	Fxyd3	FXYD domain-containing ion transport regulator 3	1	1	12	0	16	7.5	226.5	~	10.22	4.23e-06	0.0525451
MG_U74Av2	100924_at	X55123	Cluster Incl X55123:GATA-binding protein 3 /cds=(207,1538) /gb=X55123 /gi=51052 /ug=Mm.606 /len=2056	LL		Mm.606	Gata3	GATA binding protein 3	1	1	13	0	16	57	568.9		9.97	4.23e-06	0.0525451
MG_U74Av2	94270_at	M22832	Cluster Incl M22832:Mus musculus cytokeratin (endoB) gene, complete cds /cds=(58,1329) /gb=M22832 /gi=340757 /ug=Mm.22479 /len=1373						1	1	13	0	16	58.9	574.3		9.76	4.23e-06	0.0525451
MG_U74Av2	100437_g_at	M27008	Cluster Incl M27008:Orosomucoid 1 /cds=(32,655) /gb=M27008 /gi=531206 /ug=Mm.4777 /len=768	LL		Mm.4777	Orm1	orosomucoid 1	2	2	11	0	16	47	455.9		9.7	1.27e-05	0.157759
MG_U74Av2	102708_at	U67065	Cluster Incl U67065:Butyrophilin /cds=(312,1886) /gb=U67065 /gi=1809293 /ug=Mm.1420 /len=3586						1	1	10	0	16	1.9	209.6	~	9.46	1.69e-05	0.209932
MG_U74Av2	103568_at	AB028049	Cluster Incl AB028049:Mus musculus drs-1 mRNA for sushi-repeat-containing protein, complete cds /cds=(48,1442) /gb=AB028049 /gi=6475030 /ug=Mm.1927 /len=1454	LL		Mm.1927	Srpx	sushi-repeat-containing protein	1	1	10	0	16	8.5	203.6	~	9.18	1.69e-05	0.209932
MG_U74Av2	160841_at	AW047343	Cluster Incl AW047343:UI-M-BH1-ame-a-08-0-UI.s1 Mus musculus cDNA, 3 end /clone=UI-M-BH1-ame-a-08-0-UI /clone_end=3 /gb=AW047343 /gi=5907872 /ug=Mm.3459 /len=321 /NOTE=replacement for probe set(s) 98450_at on MG-U74A	LL		Mm.3459	Dbp	D site albumin promoter binding protein	1	1	11	0	16	7	202	~	9.11	1.27e-05	0.157759
MG_U74Av2	94418_at	AI839004	Cluster Incl AI839004:UI-M-AN0-acm-c-04-0-UI.s1 Mus musculus cDNA, 3 end /clone=UI-M-AN0-acm-c-04-0-UI /clone_end=3 /gb=AI839004 /gi=5473217 /ug=Mm.26171 /len=428	LL		Mm.26171	Lce-pending	long chain fatty acyl elongase	2	2	12	0	16	58.7	525.7		8.95	4.23e-06	0.0525451
MG_U74Av2	92858_at	AF002719	Cluster Incl AF002719:Mus musculus secretory leukoprotease inhibitor gene, complete cds /cds=(20,415) /gb=AF002719 /gi=4100898 /ug=Mm.1395 /len=660						1	1	11	0	16	37.9	336.2		8.86	1.27e-05	0.157759
MG_U74Av2	92780_f_at	M90535	Cluster Incl M90535:Mouse endogenous proviral superantigen (Mtv-7 sag), and envelope protein (env) gene, 3 end /cds=(0,968) /gb=M90535 /gi=202240 /ug=Mm.1232 /len=969						1	1	10	0	16	-2.1	188.4	~	8.5	1.69e-05	0.209932
MG_U74Av2	160546_at	AW121134	Cluster Incl AW121134:UI-M-BH2.3-aoh-e-02-0-UI.s1 Mus musculus cDNA, 3 end /clone=UI-M-BH2.3-aoh-e-02-0-UI /clone_end=3 /gb=AW121134 /gi=6096467 /ug=Mm.7729 /len=131 /NOTE=replacement for probe set(s) 101477_at on MG-U74A						1	1	10	0	16	26.3	210.4		8.01	1.69e-05	0.209932
MG_U74Av2	101082_at	J02652	Cluster Incl J02652:Malic enzyme, supernatant /cds=(65,1783) /gb=J02652 /gi=199762 /ug=Mm.730 /len=3129	LL		Mm.148155	Mod1	malic enzyme, supernatant	1	1	15	0	16	240.6	1776.5		7.38	0	0
MG_U74Av2	103283_at	AF049702	Cluster Incl AF049702:Mus musculus E74-like factor 5 (Elf5) mRNA, complete cds /cds=(116,877) /gb=AF049702 /gi=3928979 /ug=Mm.20888 /len=2224	LL		Mm.20888	Elf5	E74-like factor 5	1	1	11	0	16	0	163.3	~	7.37	1.27e-05	0.157759
MG_U74Av2	94297_at	U16959	Cluster Incl U16959:FK506 binding protein 5, 51 kDa /cds=(219,1589) /gb=U16959 /gi=915279 /ug=Mm.22595 /len=2285	LL		Mm.154390	Fkbp5	FK506 binding protein 5	1	1	6	0	16	34	246.6		7.26	0.000270728	3.36298
MG_U74Av2	103051_at	X93037	Cluster Incl X93037:M.musculus mRNA for WDNM1 protein /cds=(12,236) /gb=X93037 /gi=1085069 /ug=Mm.1650 /len=424	LL		Mm.1650	Expi	extracellular proteinase inhibitor	1	1	12	0	16	61.7	416.5		6.75	4.23e-06	0.0525451
MG_U74Av2	94493_at	AF095905	Cluster Incl AF095905:Mus musculus CPETR2 (Cpetr2) mRNA, complete cds /cds=(55,714) /gb=AF095905 /gi=4262394 /ug=Mm.28921 /len=1090	LL		Mm.28921	Cldn3	claudin 3	1	2	11	0	16	39.6	266.3		6.73	1.27e-05	0.157759
MG_U74Av2	98575_at	X13135	Cluster Incl X13135:Fatty acid synthase /cds=(0,2516) /gb=X13135 /gi=50947 /ug=Mm.3760 /len=3295	LL		Mm.3760	Fasn	fatty acid synthase	1	1	16	0	16	1035.5	6681.7		6.45	0	0
MG_U74Av2	161689_f_at	AV223216	Cluster Incl AV223216:AV223216 Mus musculus cDNA, 3 end /clone=3830408L12 /clone_end=3 /gb=AV223216 /gi=6172594 /ug=Mm.71366 /len=277 /NOTE=replacement for probe set(s) 97596_f_at on MG-U74A	LL		Mm.1349	Il1r2	interleukin 1 receptor, type II	1	2	8	0	16	21.6	139.5	~	6.29	7.61e-05	0.945314
MG_U74Av2	97867_at	X83202	Cluster Incl X83202:M.musculus mRNA for 11beta-hydroxysteroid dehydrogenase/carbonyl reductase /cds=(127,1005) /gb=X83202 /gi=633241 /ug=Mm.28328 /len=1350	LL		Mm.28328	Hsd11b1	hydroxysteroid 11-beta dehydrogenase 1	1	1	12	0	16	81.4	497.2		6.11	4.23e-06	0.0525451
MG_U74Av2	97826_at	AI465965	Cluster Incl AI465965:vw19g10.y1 Mus musculus cDNA, 5 end /clone=IMAGE-1244322 /clone_end=5 /gb=AI465965 /gi=4319995 /ug=Mm.28211 /len=291	LL		Mm.205520	A430096B05Rik	RIKEN cDNA A430096B05 gene	1	2	9	0	16	53.4	313.6		5.87	4.23e-05	0.525451
MG_U74Av2	103257_at	AA690483	Cluster Incl AA690483:vu52f06.r1 Mus musculus cDNA, 5 end /clone=IMAGE-1195043 /clone_end=5 /gb=AA690483 /gi=2691419 /ug=Mm.2073 /len=302	LL		Mm.26088	C730036B01Rik	RIKEN cDNA C730036B01 gene	1	1	13	0	16	50.5	291.7		5.77	4.23e-06	0.0525451
MG_U74Av2	94224_s_at	M74123	Cluster Incl M74123:Mus musculus (strain C57Bl/6) mRNA sequence /cds=UNKNOWN /gb=M74123 /gi=198867 /ug=Mm.22262 /len=1623	LL		Mm.255414	Ifi205	interferon activated gene 205	1	1	11	0	16	47.4	271.9		5.74	1.27e-05	0.157759
MG_U74Av2	92459_at	AB023418	Cluster Incl AB023418:Mus musculus mRNA for monocyte chemoattractant protein-2 (MCP-2) precursor, complete cds /cds=(60,353) /gb=AB023418 /gi=4579906 /ug=Mm.42029 /len=516	LL		Mm.42029	Ccl8	chemokine (C-C motif) ligand 8	1	1	7	0	16	-6.6	123.6	~	5.58	3.81e-05	0.473278
MG_U74Av2	97920_at	AA755126	Cluster Incl AA755126:vq61c01.r1 Mus musculus cDNA, 5 end /clone=IMAGE-1106784 /clone_end=5 /gb=AA755126 /gi=2802324 /ug=Mm.30142 /len=469	LL		Mm.30142	Krt2-7	keratin complex 2, basic, gene 7	1	1	12	0	16	-66.2	121.7	~	5.49	4.23e-06	0.0525451
MG_U74Av2	101009_at	X15662	Cluster Incl X15662:Mouse gene for cytokeratin endo A (no 8) 5 end /cds=(81,83) /gb=X15662 /gi=52790 /ug=Mm.6800 /len=84						1	1	13	0	16	140.6	754.4		5.37	4.23e-06	0.0525451
MG_U74Av2	93085_at	D44456	Cluster Incl D44456:Mus musculus bactrianus (strain M.Bac-Iran) mRNA for low molecular mass polypeptide complex subunit 2, complete cds /cds=(21,680) /gb=D44456 /gi=2467350 /ug=Mm.16251 /len=806	LL		Mm.16251	Psmb9	proteosome (prosome, macropain) subunit, beta type 9 (large multifunctional protease 2)	1	1	7	0	16	31.9	171		5.36	0.000114213	1.41875
MG_U74Av2	101115_at	J03298	Cluster Incl J03298:Lactotransferrin /cds=(0,2126) /gb=J03298 /gi=202290 /ug=Mm.7612 /len=2224	LL		Mm.7612	Ltf	lactotransferrin	1	1	12	0	16	56.5	296.6		5.25	4.23e-06	0.0525451
MG_U74Av2	97474_r_at	D90225	Cluster Incl D90225:Pleiotrophin /cds=(214,720) /gb=D90225 /gi=220552 /ug=Mm.3063 /len=1514	LL		Mm.3063	Ptn	pleiotrophin	1	1	6	0	16	16.1	108.6	~	4.9	4.23e-05	0.525451
MG_U74Av2	96953_at	AW120786	Cluster Incl AW120786:UI-M-BH2.3-any-g-10-0-UI.s1 Mus musculus cDNA, 3 end /clone=UI-M-BH2.3-any-g-10-0-UI /clone_end=3 /gb=AW120786 /gi=6096119 /ug=Mm.30211 /len=401	LL		Mm.30211	Cxcl14	chemokine (C-X-C motif) ligand 14	1	1	9	0	16	21.1	102.3	~	4.61	2.12e-05	0.263346
MG_U74Av2	99582_at	M76124	Cluster Incl M76124:Mus musculus EGP314 precursor mRNA, complete cds /cds=(107,1051) /gb=M76124 /gi=193007 /ug=Mm.4259 /len=1710	LL		Mm.4259	Tacstd1	tumor-associated calcium signal transducer 1	1	1	11	0	16	-3.3	101.4	~	4.58	1.27e-05	0.157759
MG_U74Av2	103665_at	AW122523	Cluster Incl AW122523:UI-M-BH2.2-aox-b-05-0-UI.s1 Mus musculus cDNA, 3 end /clone=UI-M-BH2.2-aox-b-05-0-UI /clone_end=3 /gb=AW122523 /gi=6098047 /ug=Mm.20697 /len=423	LL		Mm.26171	Lce-pending	long chain fatty acyl elongase	2	2	13	0	16	254.1	1140.9		4.49	4.23e-06	0.0525451
MG_U74Av2	93497_at	K02782	Cluster Incl K02782:Mouse complement component C3 mRNA, alpha and beta subunits, complete cds /cds=(56,5047) /gb=K02782 /gi=192278 /ug=Mm.19131 /len=5087	LL		Mm.19131	C3	complement component 3	1	1	11	0	16	464.3	2056.9		4.43	1.27e-05	0.157759
MG_U74Av2	160207_at	AW121639	Cluster Incl AW121639:UI-M-BH2.3-aoc-a-08-0-UI.s1 Mus musculus cDNA, 3 end /clone=UI-M-BH2.3-aoc-a-08-0-UI /clone_end=3 /gb=AW121639 /gi=6096972 /ug=Mm.25316 /len=438 /NOTE=replacement for probe set(s) 95519_at on MG-U74A	LL		Mm.25316	Acly	ATP citrate lyase	1	1	9	0	16	729.9	3192.6		4.37	2.12e-05	0.263346
MG_U74Av2	104374_at	M64086	Cluster Incl M64086:Mouse spi2 proteinase inhibitor (spi2/eb4) mRNA, complete cds /cds=(60,1316) /gb=M64086 /gi=201039 /ug=Mm.22650 /len=2035	LL		Mm.22650	Serpina3n	serine (or cysteine) proteinase inhibitor, clade A, member 3N	1	1	13	0	16	251.1	1040.5		4.14	4.23e-06	0.0525451
MG_U74Av2	92866_at	X52643	Cluster Incl X52643:Histocompatibility 2, class II antigen A, alpha /cds=(0,764) /gb=X52643 /gi=51526 /ug=Mm.14176 /len=942	LL		Mm.175310	H2-Aa	histocompatibility 2, class II antigen A, alpha	1	1	13	0	16	245	981.5		4.01	4.23e-06	0.0525451
MG_U74Av2	160828_at	X69620	Cluster Incl X69620:Inhibin beta-B /cds=(0,368) /gb=X69620 /gi=50147 /ug=Mm.3092 /len=2235 /NOTE=replacement for probe set(s) 97968_at on MG-U74A	LL		Mm.3092	Inhbb	inhibin beta-B	1	1	10	0	16	-8.8	87.8	~	3.96	1.69e-05	0.209932
MG_U74Av2	103974_at	AI005782	Cluster Incl AI005782:ua82g08.r1 Mus musculus cDNA, 5 end /clone=IMAGE-1364030 /clone_end=5 /gb=AI005782 /gi=3215292 /ug=Mm.25743 /len=359	LL		Mm.25743	Tmprss2	transmembrane protease, serine 2	1	1	6	0	16	17.1	87.2	~	3.94	0.000270728	3.36298
MG_U74Av2	92365_at	X99572	Cluster Incl X99572:C-fos induced growth factor /cds=(282,1358) /gb=X99572 /gi=1695171 /ug=Mm.3983 /len=1890	LL		Mm.3983	Figf	c-fos induced growth factor	1	1	7	0	16	-10.2	86.2	~	3.89	0.000207276	2.57478
MG_U74Av2	94807_at	AI848354	Cluster Incl AI848354:UI-M-AH1-ago-h-07-0-UI.s1 Mus musculus cDNA, 3 end /clone=UI-M-AH1-ago-h-07-0-UI /clone_end=3 /gb=AI848354 /gi=5492300 /ug=Mm.22679 /len=221	LL		Mm.229291	Slc25a1	solute carrier family 25 (mitochondrial carrier; citrate transporter), member 1	2	2	15	0	16	665	2537.9		3.82	0	0
MG_U74Av2	93486_at	U15976	Cluster Incl U15976:Fatty acid transport protein /cds=(0,1940) /gb=U15976 /gi=563828 /ug=Mm.7206 /len=1941	LL		Mm.38165	Slc27a1	solute carrier family 27 (fatty acid transporter), member 1	1	1	6	0	16	175.7	662.2		3.77	0.000126904	1.5764
MG_U74Av2	102624_at	AF031035	Cluster Incl AF031035:Mus musculus stanniocalcin (Stc2) mRNA, complete cds /cds=(199,1089) /gb=AF031035 /gi=4104012 /ug=Mm.12904 /len=1793	LL		Mm.12904	Stc2	stanniocalcin 2	1	1	9	0	16	61.2	226.4		3.7	2.12e-05	0.263346
MG_U74Av2	98092_at	AA790307	Cluster Incl AA790307:vw17a10.r1 Mus musculus cDNA, 5 end /clone=IMAGE-1244058 /clone_end=5 /gb=AA790307 /gi=2850427 /ug=Mm.34609 /len=581	LL		Mm.34609	Plac8	placenta-specific 8	1	1	9	0	16	121.9	449.6		3.69	4.23e-05	0.525451
MG_U74Av2	94774_at	M31418	Cluster Incl M31418:Interferon activated gene 202 /cds=(293,1630) /gb=M31418 /gi=198396 /ug=Mm.16744 /len=1857	LL		Mm.218770		Mouse 202 interferon-activatable protein mRNA, complete cds.	1	1	7	0	16	25.1	91.3		3.64	3.81e-05	0.473278
MG_U74Av2	162358_i_at	AV218217	Cluster Incl AV218217:AV218217 Mus musculus cDNA, 3 end /clone=2900087J21 /clone_end=3 /gb=AV218217 /gi=6159058 /ug=Mm.48939 /len=238 /NOTE=replacement for probe set(s) 102481_f_at on MG-U74A	LL		Mm.229291	Slc25a1	solute carrier family 25 (mitochondrial carrier; citrate transporter), member 1	2	2	13	0	14	1066.1	3864.9		3.63	0	0
MG_U74Av2	96588_at	D10204	Cluster Incl D10204:Prostaglandin E receptor EP3 subtype /cds=(118,1215) /gb=D10204 /gi=220571 /ug=Mm.30424 /len=2091	LL		Mm.30424	Ptger3	prostaglandin E receptor 3 (subtype EP3)	1	2	12	0	16	49.2	174.5		3.55	1.27e-05	0.157759
MG_U74Av2	92718_at	AI158810	Cluster Incl AI158810:ud38d09.r1 Mus musculus cDNA, 5 end /clone=IMAGE-1448177 /clone_end=5 /gb=AI158810 /gi=3691992 /ug=Mm.46382 /len=251	LL		Mm.46382	2310061N23Rik	RIKEN cDNA 2310061N23 gene	1	1	12	0	16	110.6	390.9		3.54	4.23e-06	0.0525451
MG_U74Av2	99067_at	X59846	Cluster Incl X59846:M.musculus GAS 6 mRNA associated with growth-arrest /cds=(167,2188) /gb=X59846 /gi=407060 /ug=Mm.3982 /len=2573	LL		Mm.3982	Gas6	growth arrest specific 6	1	1	16	0	16	231.4	789.2		3.41	0	0
MG_U74Av2	102710_at	AF020313	Cluster Incl AF020313:Mus musculus proline-rich protein 48 mRNA, partial cds /cds=(0,895) /gb=AF020313 /gi=2624971 /ug=Mm.14255 /len=2223	LL		Mm.14255	Apbb1ip	amyloid beta (A4) precursor protein-binding, family B, member 1 interacting protein	1	1	10	0	16	73.3	246.2		3.36	2.96e-05	0.367691
MG_U74Av2	95228_f_at	U72672	Cluster Incl U72672:Mus musculus angiogenin-3 precursor mRNA, complete cds /cds=(101,538) /gb=U72672 /gi=2967522 /ug=Mm.24663 /len=708	LL		Mm.24663	Angl	angiogenin-like	1	1	7	1	16	10.2	73	~	3.29	0.000114213	1.41875
MG_U74Av2	96540_at	AW228792	Cluster Incl AW228792:up22a04.x1 Mus musculus cDNA, 3 end /clone=IMAGE-2655054 /clone_end=3 /gb=AW228792 /gi=6558088 /ug=Mm.27745 /len=431	LL		Mm.17675	Mlph	melanophilin	1	1	8	0	16	9.5	72.7	~	3.28	3.38e-05	0.419864
MG_U74Av2	96764_at	AJ007971	Cluster Incl AJ007971:Mus musculus mRNA for IIGP protein /cds=(104,1345) /gb=AJ007971 /gi=4158173 /ug=Mm.29008 /len=2280	LL		Mm.249850	Iigp-pending	interferon-inducible GTPase	1	2	6	0	16	82.4	269.1		3.26	4.23e-05	0.525451
MG_U74Av2	101753_s_at	X51547	Cluster Incl X51547:Mouse Lzp-s mRNA for lysozyme P (EC 3.2.1.17) /cds=(0,446) /gb=X51547 /gi=49675 /ug=Mm.57081 /len=447	LL		Mm.177539	Lzp-s	P lysozyme structural	1	1	11	0	16	156.7	503.7		3.21	2.54e-05	0.315519
MG_U74Av2	96020_at	M22531	Cluster Incl M22531:Mouse complement C1q B chain mRNA, complete cds /cds=(156,917) /gb=M22531 /gi=192266 /ug=Mm.2570 /len=1059	LL		Mm.2570	C1qb	complement component 1, q subcomponent, beta polypeptide	1	2	12	0	16	198.7	624.6		3.14	4.23e-06	0.0525451
MG_U74Av2	160705_at	U65091	Cluster Incl U65091:Melanocyte specific gene /cds=(195,806) /gb=U65091 /gi=1854000 /ug=Mm.2390 /len=883 /NOTE=replacement for probe set(s) 104570_at on MG-U74A	LL		Mm.2390	Cited1	Cbp/p300-interacting transactivator with Glu/Asp-rich carboxy-terminal domain 1	1	1	11	0	16	221.9	695.9		3.14	1.27e-05	0.157759
MG_U74Av2	95673_s_at	AW124113	Cluster Incl AW124113:UI-M-BH2.1-apr-b-09-0-UI.s1 Mus musculus cDNA, 3 end /clone=UI-M-BH2.1-apr-b-09-0-UI /clone_end=3 /gb=AW124113 /gi=6099643 /ug=Mm.29586 /len=265	LL		Mm.29586	Basp1	brain abundant, membrane attached signal protein 1	1	2	12	0	16	258.8	792.1		3.06	4.23e-06	0.0525451
MG_U74Av2	99034_at	Y15001	Cluster Incl Y15001:Mus musculus mRNA for iroquois homeobox protein 3 /cds=(0,1523) /gb=Y15001 /gi=2765437 /ug=Mm.39039 /len=1937	LL		Mm.39039	Irx3	Iroquois related homeobox 3 (Drosophila)	1	1	8	0	16	68.1	206.1		3.03	7.61e-05	0.945314
MG_U74Av2	104716_at	X60367	Cluster Incl X60367:Retinol binding protein 1, cellular /cds=UNKNOWN /gb=X60367 /gi=50547 /ug=Mm.2450 /len=2633	LL		Mm.79709	Rbp1	retinol binding protein 1, cellular	1	1	15	0	16	117.8	345		2.93	0	0
MG_U74Av2	100998_at	M21932	Cluster Incl M21932:Mouse MHC class II H2-I-A-beta gene (k haplotype), 3 end /cds=(0,697) /gb=M21932 /gi=199495 /ug=Mm.6716 /len=740	LL		Mm.6716	H2-Ab1	histocompatibility 2, class II antigen A, beta 1	1	1	9	0	16	94.3	275.7		2.92	2.12e-05	0.263346
MG_U74Av2	100946_at	AF109906	Cluster Incl AF109906:Mus musculus MHC class III region RD gene, partial cds; Bf, C2, G9A, NG22, G9, HSP70, HSP70, HSC70t, and smRNP genes, complete cds; G7A gene, partial cds; and unknown genes /cds=(0,1928) /gb=AF109906 /gi=3986763 /ug=Mm.6388 /len=1929						1	5	10	0	16	81.1	232.2		2.86	1.69e-05	0.209932
MG_U74Av2	97507_at	X67809	Cluster Incl X67809:Peptidylprolyl isomerase C-associated protein /cds=(168,1901) /gb=X67809 /gi=297032 /ug=Mm.3152 /len=2168	LL		Mm.3152	Ppicap	peptidylprolyl isomerase C-associated protein	1	1	11	0	16	183.1	521.4		2.85	1.27e-05	0.157759
MG_U74Av2	94425_at	AB007599	Cluster Incl AB007599:Mus musculus mRNA for MD-1, complete cds /cds=(94,582) /gb=AB007599 /gi=3426168 /ug=Mm.2639 /len=903	LL		Mm.2639	Ly86	lymphocyte antigen 86	1	1	6	0	16	37.1	105.2		2.84	0.000270728	3.36298
MG_U74Av2	98482_at	X78936	Cluster Incl X78936:Parathyroid hormone receptor /cds=(56,1831) /gb=X78936 /gi=474828 /ug=Mm.3542 /len=1969	LL		Mm.3542	Pthr1	parathyroid hormone receptor 1	1	1	9	0	16	78.6	220.4		2.8	2.12e-05	0.263346
MG_U74Av2	103327_at	X52875	Cluster Incl X52875:Surface antigen, homeo box of paired rule /cds=(155,898) /gb=X52875 /gi=2950236 /ug=Mm.1802 /len=1221	LL		Mm.1802	Prrx2	paired related homeobox 2	1	1	9	1	16	75.2	209.8		2.79	4.23e-05	0.525451
MG_U74Av2	160337_at	AI847162	Cluster Incl AI847162:UI-M-AO1-aep-d-11-0-UI.s1 Mus musculus cDNA, 3 end /clone=UI-M-AO1-aep-d-11-0-UI /clone_end=3 /gb=AI847162 /gi=5491068 /ug=Mm.29357 /len=158 /NOTE=replacement for probe set(s) 95107_at on MG-U74A						1	1	12	0	16	165.8	458.2		2.76	1.27e-05	0.157759
MG_U74Av2	101054_at	X00496	Cluster Incl X00496:Mouse Ia-associated invariant chain (Ii) mRNA fragment /cds=(0,509) /gb=X00496 /gi=53102 /ug=Mm.7043 /len=994	LL		Mm.248267	Ii	Ia-associated invariant chain	1	1	16	0	16	801.5	2175		2.71	0	0
MG_U74Av2	98562_at	X58861	Cluster Incl X58861:Complement component 1, q subcomponent, alpha polypeptide /cds=(29,766) /gb=X58861 /gi=50226 /ug=Mm.370 /len=1033	LL		Mm.370	C1qa	complement component 1, q subcomponent, alpha polypeptide	1	1	12	0	16	440.6	1179.5		2.68	4.23e-06	0.0525451
MG_U74Av2	100436_at	M27008	Cluster Incl M27008:Orosomucoid 1 /cds=(32,655) /gb=M27008 /gi=531206 /ug=Mm.4777 /len=768	LL		Mm.4777	Orm1	orosomucoid 1	2	2	10	0	16	75.2	201.3		2.68	1.69e-05	0.209932
MG_U74Av2	94939_at	X97227	Cluster Incl X97227:M.musculus mRNA for cell surface glycoprotein CD53 /cds=(0,659) /gb=X97227 /gi=1279545 /ug=Mm.2692 /len=660	LL		Mm.2692	Cd53	CD53 antigen	1	1	6	0	16	51.5	137.2		2.66	4.23e-05	0.525451
MG_U74Av2	93096_at	AA986050	Cluster Incl AA986050:uc72d09.y1 Mus musculus cDNA, 5 end /clone=IMAGE-1431185 /clone_end=5 /gb=AA986050 /gi=3167439 /ug=Mm.16422 /len=770	LL		Mm.16422	3010002H13Rik	RIKEN cDNA 3010002H13 gene	1	1	7	0	16	20.7	58.7	~	2.65	0.000207276	2.57478
MG_U74Av2	93308_s_at	M97957	Cluster Incl M97957:Mouse pyruvate carboxylase homologous protein mRNA, 3 end /cds=(0,2808) /gb=M97957 /gi=200245 /ug=Mm.1845 /len=3245	LL		Mm.1845	Pcx	pyruvate carboxylase	1	2	13	0	16	312.9	821.9		2.63	4.23e-06	0.0525451
MG_U74Av2	104406_at	AI060798	Cluster Incl AI060798:ub44a06.r1 Mus musculus cDNA, 5 end /clone=IMAGE-1380562 /clone_end=5 /gb=AI060798 /gi=3336221 /ug=Mm.28768 /len=445	LL		Mm.28768	Ptges	prostaglandin E synthase	1	1	11	0	16	84.3	221		2.62	2.54e-05	0.315519
MG_U74Av2	101964_at	U05809	Cluster Incl U05809:Transketolase /cds=(91,1962) /gb=U05809 /gi=452485 /ug=Mm.9307 /len=2062	LL		Mm.154387	Tkt	transketolase	1	1	15	0	16	1748.7	4554.8		2.6	0	0
MG_U74Av2	96047_at	U63146	Cluster Incl U63146:Mus musculus retinol binding protein (RBP) mRNA, complete cds /cds=(0,605) /gb=U63146 /gi=1515449 /ug=Mm.2605 /len=606	LL		Mm.2605	Rbp4	retinol binding protein 4, plasma	1	1	12	0	16	521.9	1353.8		2.59	4.23e-06	0.0525451
MG_U74Av2	92833_at	L07645	Cluster Incl L07645:Histidine ammonia lyase /cds=UNKNOWN /gb=L07645 /gi=193751 /ug=Mm.13000 /len=2281	LL		Mm.13000	Hal	histidine ammonia lyase	1	1	7	0	16	5.3	56.9	~	2.57	0.000114213	1.41875
MG_U74Av2	103033_at	X06454	Cluster Incl X06454:Mouse mRNA for sex-limited protein Slp(w7) alpha-gamma chain /cds=(0,1784) /gb=X06454 /gi=54105 /ug=Mm.16106 /len=1893	LL		Mm.234200	C4	complement component 4 (within H-2S)	1	2	13	0	16	489.7	1242.6		2.54	4.23e-06	0.0525451
MG_U74Av2	94743_f_at	M29009	Cluster Incl M29009:Mouse complement factor H-related protein mRNA, complete cds, clone 9C4 /cds=(68,2494) /gb=M29009 /gi=192563 /ug=Mm.14450 /len=2955	LL		Mm.8655	Cfh	complement component factor h	1	5	7	0	16	38.9	97.6		2.51	0.000207276	2.57478
MG_U74Av2	95024_at	AW047653	Cluster Incl AW047653:UI-M-BH1-alo-a-12-0-UI.s1 Mus musculus cDNA, 3 end /clone=UI-M-BH1-alo-a-12-0-UI /clone_end=3 /gb=AW047653 /gi=5908182 /ug=Mm.27498 /len=426	LL		Mm.27498	Usp18	ubiquitin specific protease 18	1	1	6	0	16	-9.4	55.5	~	2.51	0.000270728	3.36298
MG_U74Av2	94516_f_at	M55181	Cluster Incl M55181:Preproenkephalin 2 /cds=UNKNOWN /gb=M55181 /gi=201032 /ug=Mm.2899 /len=1408	LL		Mm.2899	Penk1	preproenkephalin 1	1	3	12	0	16	219.9	549.2		2.5	4.23e-06	0.0525451
MG_U74Av2	101464_at	V00755	Cluster Incl V00755:Interferon beta, fibroblast /cds=(0,118) /gb=V00755 /gi=51554 /ug=Mm.8245 /len=222	LL		Mm.8245	Timp1	tissue inhibitor of metalloproteinase 1	1	2	8	0	16	234.5	586		2.5	3.38e-05	0.419864
MG_U74Av2	92223_at	X66295	Cluster Incl X66295:Complement component 1, q subcomponent, c polypeptide /cds=(38,778) /gb=X66295 /gi=50228 /ug=Mm.3453 /len=1019	LL		Mm.3453	C1qg	complement component 1, q subcomponent, gamma polypeptide	1	1	11	0	16	612.5	1520.9		2.48	1.27e-05	0.157759
MG_U74Av2	100068_at	M74570	Cluster Incl M74570:Mouse aldehyde dehydrogenase II mRNA, complete cds /cds=(44,1549) /gb=M74570 /gi=191803 /ug=Mm.4514 /len=2038	LL		Mm.4514	Aldh1a1	aldehyde dehydrogenase family 1, subfamily A1	1	2	11	0	16	86.2	212.8		2.47	1.27e-05	0.157759
MG_U74Av2	95030_at	D10214	Cluster Incl D10214:Prolactin receptor /cds=(23,1849) /gb=D10214 /gi=220575 /ug=Mm.2752 /len=1881	LL		Mm.2752	Prlr	prolactin receptor	1	2	10	0	16	272.1	667.5		2.45	1.69e-05	0.209932
MG_U74Av2	102373_at	M29961	Cluster Incl M29961:Glutamyl aminopeptidase /cds=(87,2924) /gb=M29961 /gi=191947 /ug=Mm.1193 /len=3584	LL		Mm.1193	Enpep	glutamyl aminopeptidase	1	2	14	0	16	127.7	308.9		2.42	4.23e-06	0.0525451
MG_U74Av2	104701_at	Y07836	Cluster Incl Y07836:M.musculus mRNA for basic-helix-loop-helix protein /cds=(0,1214) /gb=Y07836 /gi=1707584 /ug=Mm.2436 /len=1508	LL		Mm.2436	Bhlhb2	basic helix-loop-helix domain containing, class B2	1	1	6	0	16	86.9	210.2		2.42	0.000126904	1.5764
MG_U74Av2	92537_g_at	X72862	Cluster Incl X72862:Adrenergic receptor, beta 3 /cds=(182,1384) /gb=X72862 /gi=298112 /ug=Mm.4369 /len=2093						1	3	13	0	16	370.4	873.3		2.36	4.23e-06	0.0525451
MG_U74Av2	96092_at	M96827	Cluster Incl M96827:C57BL/6J ob/ob haptoglobin mRNA, complete cds /cds=(48,1091) /gb=M96827 /gi=193753 /ug=Mm.26730 /len=1267	LL		Mm.26730	Hp	haptoglobin	1	1	15	0	16	1306.3	3073.4		2.35	0	0
MG_U74Av2	98627_at	X81580	Cluster Incl X81580:Insulin-like growth factor binding protein 2 /cds=(71,988) /gb=X81580 /gi=550378 /ug=Mm.38748 /len=1310	LL		Mm.141936	Igfbp2	insulin-like growth factor binding protein 2	1	1	9	0	16	87.5	204.2		2.33	2.12e-05	0.263346
MG_U74Av2	101058_at	J00356	Cluster Incl J00356:mouse alpha-amylase-1 mrna without leader /cds=(48,1583) /gb=J00356 /gi=191906 /ug=Mm.7074 /len=1615	LL		Mm.33941	Amy1	amylase 1, salivary	1	1	12	0	16	225	521.4		2.32	4.23e-06	0.0525451
MG_U74Av2	98465_f_at	M31419	Cluster Incl M31419:Interferon activated gene 204 /cds=(127,2049) /gb=M31419 /gi=198399 /ug=Mm.34817 /len=2353	LL		Mm.212870	Ifi204	interferon activated gene 204	1	4	8	0	16	75.2	174.6		2.32	7.61e-05	0.945314
MG_U74Av2	93889_f_at	X90778	Cluster Incl X90778:M.musculus H2B gene /cds=(0,383) /gb=X90778 /gi=1518337 /ug=Mm.89080 /len=384						1	1	6	0	16	31.7	73.6		2.32	0.000270728	3.36298
MG_U74Av2	92778_i_at	Z22552	Cluster Incl Z22552:M.musculus membrane glycoprotein gene /cds=(0,223) /gb=Z22552 /gi=296166 /ug=Mm.1232 /len=224						1	2	9	0	15	225.1	520.8		2.31	4.23e-05	0.525451
MG_U74Av2	102661_at	M24377	Cluster Incl M24377:Early growth response 2 /cds=(0,1262) /gb=M24377 /gi=198599 /ug=Mm.1353 /len=1263						1	1	9	0	16	212.7	484.9		2.28	4.23e-05	0.525451
MG_U74Av2	104011_at	AB017482	Cluster Incl AB017482:Mus musculus mRNA for retinal oxidase/aldehyde oxidase, complete cds /cds=(114,4115) /gb=AB017482 /gi=4126959 /ug=Mm.26787 /len=4448	LL		Mm.26787	Aox1	aldehyde oxidase 1	1	1	6	0	16	65.2	148.3		2.28	0.000270728	3.36298
MG_U74Av2	100600_at	M58661	Cluster Incl M58661:CD24a antigen /cds=(72,302) /gb=M58661 /gi=198985 /ug=Mm.6417 /len=1800	LL		Mm.6417	Cd24a	CD24a antigen	1	1	12	0	16	451.3	1023		2.27	4.23e-06	0.0525451
MG_U74Av2	101658_f_at	D90146	Cluster Incl D90146:Mouse Q8/9d gene /cds=(0,554) /gb=D90146 /gi=220580 /ug=Mm.30423 /len=603						1	1	8	0	16	158	351.6		2.23	0.000139594	1.73404
MG_U74Av2	97312_at	AB014464	Cluster Incl AB014464:Mus musculus mRNA for MGC-24v, complete cds /cds=(0,593) /gb=AB014464 /gi=3892655 /ug=Mm.28083 /len=594	LL		Mm.28083	Cd164	CD164 antigen	1	1	12	0	16	730	1616.9		2.21	4.23e-06	0.0525451
MG_U74Av2	100412_g_at	AF053943	Cluster Incl AF053943:Mus musculus aortic carboxypeptidase-like protein ACLP mRNA, complete cds /cds=(202,3588) /gb=AF053943 /gi=3288913 /ug=Mm.4665 /len=3790	LL		Mm.4665	Aebp1	AE binding protein 1	1	2	9	0	16	151.2	334.2		2.21	2.12e-05	0.263346
MG_U74Av2	94852_at	U09114	Cluster Incl U09114:Mus musculus glutamate-ammonia ligase mRNA, complete cds /cds=(20,1141) /gb=U09114 /gi=483917 /ug=Mm.2338 /len=1150	LL		Mm.2338	Glul	glutamate-ammonia ligase (glutamine synthase)	1	2	8	0	16	533.5	1156.9		2.17	3.38e-05	0.419864
MG_U74Av2	95620_at	AW120882	Cluster Incl AW120882:UI-M-BH2.3-aoa-h-10-0-UI.s1 Mus musculus cDNA, 3 end /clone=UI-M-BH2.3-aoa-h-10-0-UI /clone_end=3 /gb=AW120882 /gi=6096215 /ug=Mm.2804 /len=327	LL		Mm.2804	2310016E22Rik	RIKEN cDNA 2310016E22 gene	1	1	10	0	16	501.5	1076.6		2.15	1.69e-05	0.209932
MG_U74Av2	98543_at	AJ223208	Cluster Incl AJ223208:Mus musculus mRNA for cathepsin S, partial /cds=(0,139) /gb=AJ223208 /gi=4138249 /ug=Mm.3619 /len=366	LL		Mm.3619	Ctss	cathepsin S	1	1	9	0	16	225.9	485.9		2.15	2.12e-05	0.263346
MG_U74Av2	92644_s_at	M12848	Cluster Incl M12848:Mouse myb proto-oncogene mRNA encoding 71 kd myb protein, complete cds /cds=(161,2071) /gb=M12848 /gi=199934 /ug=Mm.1202 /len=3310	LL		Mm.52109	Myb	myeloblastosis oncogene	1	2	8	0	16	4.1	47.7	~	2.15	3.38e-05	0.419864
MG_U74Av2	160306_at	X95279	Cluster Incl X95279:M.musculus spot14 gene /cds=(0,452) /gb=X95279 /gi=1171573 /ug=Mm.28585 /len=453 /NOTE=replacement for probe set(s) 98907_at on MG-U74A						1	1	15	0	16	2404	5148.1		2.14	0	0
MG_U74Av2	99500_at	U13174	Cluster Incl U13174:Solute carrier family 12, member 2 /cds=(129,3746) /gb=U13174 /gi=3885309 /ug=Mm.4168 /len=6504	LL		Mm.4168	Slc12a2	solute carrier family 12, member 2	1	1	12	0	16	346.4	730.9		2.11	4.23e-06	0.0525451
MG_U74Av2	160553_at	X63782	Cluster Incl X63782:Lymphocyte antigen 6 complex, locus D /cds=(7,390) /gb=X63782 /gi=288264 /ug=Mm.878 /len=694 /NOTE=replacement for probe set(s) 101533_at on MG-U74A	LL		Mm.878	Ly6d	lymphocyte antigen 6 complex, locus D	1	2	6	0	16	174.7	368.5		2.11	0.000270728	3.36298
MG_U74Av2	100611_at	M21050	Cluster Incl M21050:Mouse lysozyme M gene /cds=(30,476) /gb=M21050 /gi=198950 /ug=Mm.654 /len=1264						1	1	9	0	16	182.9	383.3		2.1	4.23e-05	0.525451
MG_U74Av2	102016_at	M61737	Cluster Incl M61737:M.musculus adipocyte-specific mRNA, partial cds /cds=UNKNOWN /gb=M61737 /gi=201107 /ug=Mm.10026 /len=1725	LL		Mm.10026	Fsp27	fat specific gene 27	1	1	12	0	16	650.3	1347.4		2.07	4.23e-06	0.0525451
MG_U74Av2	98535_at	AF076156	Cluster Incl AF076156:Catechol-O-methyltransferase /cds=(163,960) /gb=AF076156 /gi=3493252 /ug=Mm.35853 /len=1255	LL		Mm.35853	Comt	catechol-O-methyltransferase	1	1	15	0	16	1267.7	2597.5		2.05	0	0
MG_U74Av2	101019_at	U74683	Cluster Incl U74683:Cathepsin C /cds=(67,1455) /gb=U74683 /gi=2145015 /ug=Mm.684 /len=1767						1	1	8	0	16	179.4	367.3		2.05	7.61e-05	0.945314
MG_U74Av2	101561_at	K02236	Cluster Incl K02236:Metallothionein 2 /cds=(0,185) /gb=K02236 /gi=199131 /ug=Mm.89170 /len=186						1	1	7	0	16	1125.3	2301.2		2.04	0.000114213	1.41875
MG_U74Av2	104172_at	M64817	Cluster Incl M64817:Mouse folate-binding protein 2 (FBP2) mRNA, complete cds /cds=(272,1027) /gb=M64817 /gi=193234 /ug=Mm.2724 /len=1223	LL		Mm.2724	Folr2	folate receptor 2 (fetal)	1	1	8	0	16	140.6	283.4		2.02	0.000139594	1.73404
MG_U74Av2	96038_at	AI840339	Cluster Incl AI840339:UI-M-AJ0-abd-g-01-0-UI.s2 Mus musculus cDNA, 3 end /clone=UI-M-AJ0-abd-g-01-0-UI /clone_end=3 /gb=AI840339 /gi=5474552 /ug=Mm.2587 /len=497	LL		Mm.259097	C730049F20Rik	RIKEN cDNA C730049F20 gene	1	1	11	0	16	289.3	575.5		1.99	2.54e-05	0.315519
MG_U74Av2	101294_g_at	Z84471	Cluster Incl Z84471:M.musculus G6pd-2 gene /cds=(0,1541) /gb=Z84471 /gi=1806125 /ug=Mm.56918 /len=1542						1	2	7	0	16	243.3	484		1.99	0.000114213	1.41875
MG_U74Av2	96346_at	AI854020	Cluster Incl AI854020:UI-M-BH0-ajm-b-01-0-UI.s1 Mus musculus cDNA, 3 end /clone=UI-M-BH0-ajm-b-01-0-UI /clone_end=3 /gb=AI854020 /gi=5497926 /ug=Mm.29996 /len=262	LL		Mm.29996	Cdo1	cysteine dioxygenase 1, cytosolic	1	1	16	0	16	1960.6	3881.8		1.98	0	0
MG_U74Av2	161900_f_at	AV373835	Cluster Incl AV373835:AV373835 Mus musculus cDNA, 3 end /clone=9130002F08 /clone_end=3 /gb=AV373835 /gi=6421482 /ug=Mm.92504 /len=226 /NOTE=replacement for probe set(s) 98689_at on MG-U74A	LL		Mm.212992	Adrb3	adrenergic receptor, beta 3	1	1	7	0	16	140.6	277.9		1.98	3.81e-05	0.473278
MG_U74Av2	101468_at	X12905	Cluster Incl X12905:Properdin factor, complement /cds=(0,1313) /gb=X12905 /gi=53786 /ug=Mm.8308 /len=1358	LL		Mm.8308	Pfc	properdin factor, complement	1	1	6	1	16	92.2	182.1		1.98	0.000270728	3.36298
MG_U74Av2	99057_at	M12379	Cluster Incl M12379:Mouse Thy-1.2 glycoprotein gene, complete cds /cds=(0,488) /gb=M12379 /gi=202040 /ug=Mm.3951 /len=489						1	1	12	0	16	293.2	577.8		1.97	4.23e-06	0.0525451
MG_U74Av2	95608_at	AI851255	Cluster Incl AI851255:UI-M-BH0-akf-c-03-0-UI.s1 Mus musculus cDNA, 3 end /clone=UI-M-BH0-akf-c-03-0-UI /clone_end=3 /gb=AI851255 /gi=5495161 /ug=Mm.27986 /len=427	LL		Mm.22753	Ctsb	cathepsin B	1	3	8	0	16	90	177.5		1.97	7.61e-05	0.945314
MG_U74Av2	97420_at	AW230891	Cluster Incl AW230891:uo69b04.y1 Mus musculus cDNA, 5 end /clone=IMAGE-2647759 /clone_end=5 /gb=AW230891 /gi=6560187 /ug=Mm.29986 /len=523	LL		Mm.176946	Lrg-pending	leucine-rich alpha-2-glycoprotein	1	1	13	0	16	785.1	1541.4		1.96	4.23e-06	0.0525451
MG_U74Av2	160901_at	V00727	Cluster Incl V00727:FBJ osteosarcoma oncogene /cds=(152,1294) /gb=V00727 /gi=50399 /ug=Mm.5043 /len=2141 /NOTE=replacement for probe set(s) 100490_at on MG-U74A						1	1	8	0	16	90.4	176.9		1.96	3.38e-05	0.419864
MG_U74Av2	93090_at	M23362	Cluster Incl M23362:Fibroblast growth factor receptor 2 /cds=(0,1037) /gb=M23362 /gi=533219 /ug=Mm.16340 /len=1038	LL		Mm.16340	Fgfr2	fibroblast growth factor receptor 2	1	3	6	0	16	190.3	372.3		1.96	0.000126904	1.5764
MG_U74Av2	99638_at	D17546	Cluster Incl D17546:Procollagen, type XV /cds=(0,3422) /gb=D17546 /gi=2160436 /ug=Mm.4352 /len=4437	LL		Mm.4352	Col18a1	procollagen, type XVIII, alpha 1	2	4	8	0	16	387.1	757.5		1.96	0.000139594	1.73404
MG_U74Av2	101882_s_at	U03715	Cluster Incl U03715:Procollagen, type XVIII, alpha 1 /cds=(0,3947) /gb=U03715 /gi=1171097 /ug=Mm.88304 /len=3948						1	1	7	0	16	-91.9	43.5	~	1.96	0.000207276	2.57478
MG_U74Av2	101881_g_at	L22545	Cluster Incl L22545:Procollagen, type XVIII, alpha 1 /cds=(0,3866) /gb=L22545 /gi=348968 /ug=Mm.88304 /len=4031	LL		Mm.4352	Col18a1	procollagen, type XVIII, alpha 1	2	4	11	0	16	364.9	709.8		1.94	1.27e-05	0.157759
MG_U74Av2	98859_at	M99054	Cluster Incl M99054:Acid phosphatase 5, tartrate resistant /cds=(132,1115) /gb=M99054 /gi=553868 /ug=Mm.5119 /len=1386						1	1	10	0	16	534.9	1039		1.94	1.69e-05	0.209932
MG_U74Av2	93353_at	AF013262	Cluster Incl AF013262:Lumican /cds=(109,1125) /gb=AF013262 /gi=2654773 /ug=Mm.18888 /len=1782						1	1	13	0	16	1219.7	2333.8		1.91	4.23e-06	0.0525451
MG_U74Av2	93833_s_at	X05862	Cluster Incl X05862:Mouse H2B and H2A histone genes (291A) /cds=(0,380) /gb=X05862 /gi=51302 /ug=Mm.21579 /len=381						1	1	11	0	16	314.3	598.5		1.9	2.54e-05	0.315519
MG_U74Av2	98472_at	Y00629	Cluster Incl Y00629:Histocompatibility 2, T region locus 23 /cds=(32,1105) /gb=Y00629 /gi=51013 /ug=Mm.35016 /len=1282						1	1	10	0	16	335.3	633		1.89	2.96e-05	0.367691
MG_U74Av2	161997_f_at	AV329607	Cluster Incl AV329607:AV329607 Mus musculus cDNA, 3 end /clone=6330504K16 /clone_end=3 /gb=AV329607 /gi=6369659 /ug=Mm.94504 /len=261 /NOTE=replacement for probe set(s) 99248_f_at on MG-U74A	LL		Mm.2621	Aldh2	aldehyde dehydrogenase 2, mitochondrial	3	3	8	1	13	534.4	1003.1		1.88	2.12e-05	0.263346
MG_U74Av2	95079_at	M57683	Cluster Incl M57683:Platelet derived growth factor receptor, alpha polypeptide /cds=(78,3347) /gb=M57683 /gi=199783 /ug=Mm.2924 /len=3564	LL		Mm.2924	Pdgfra	platelet derived growth factor receptor, alpha polypeptide	1	3	9	0	16	364	680.2		1.87	8.88e-05	1.10307
MG_U74Av2	96708_at	AW120643	Cluster Incl AW120643:UI-M-BH2.3-anz-f-05-0-UI.s1 Mus musculus cDNA, 3 end /clone=UI-M-BH2.3-anz-f-05-0-UI /clone_end=3 /gb=AW120643 /gi=6096016 /ug=Mm.27606 /len=505	LL		Mm.27606	P24b-pending	integral type I protein	1	1	7	0	16	363.9	679.2		1.87	0.000114213	1.41875
MG_U74Av2	160275_at	AI840996	Cluster Incl AI840996:UI-M-AM0-ado-d-06-0-UI.s1 Mus musculus cDNA, 3 end /clone=UI-M-AM0-ado-d-06-0-UI /clone_end=3 /gb=AI840996 /gi=5475249 /ug=Mm.28212 /len=385 /NOTE=replacement for probe set(s) 97827_at on MG-U74A	LL		Mm.28212	Sepr	selenoprotein R	1	1	7	0	16	456.7	855.6		1.87	0.000207276	2.57478
MG_U74Av2	160611_at	AA212964	Cluster Incl AA212964:mw79c03.r1 Mus musculus cDNA, 5 end /clone=IMAGE-676900 /clone_end=5 /gb=AA212964 /gi=1811601 /ug=Mm.1554 /len=463 /NOTE=replacement for probe set(s) 102999_i_at, 103000_f_at on MG-U74A	LL		Mm.1554	Cyp4v3	cytochrome P450, family 4, subfamily v, polypeptide 3	1	1	7	0	16	156.1	292.5		1.87	0.000207276	2.57478
MG_U74Av2	103904_at	X81584	Cluster Incl X81584:M.musculus mRNA for insulin-like growth factor binding protein-6 /cds=(192,908) /gb=X81584 /gi=550386 /ug=Mm.21373 /len=1138	LL		Mm.21373	Igfbp6	insulin-like growth factor binding protein 6	1	1	13	0	16	668.4	1241.1		1.86	8.46e-06	0.10509
MG_U74Av2	100065_r_at	M63801	Cluster Incl M63801:Mus musculus connexin 43 (alpha-1 gap junction) mRNA, complete cds /cds=(220,1368) /gb=M63801 /gi=191773 /ug=Mm.4504 /len=1408	LL		Mm.4504	Gja1	gap junction membrane channel protein alpha 1	2	2	7	0	16	161.6	298.8		1.85	0.000207276	2.57478
MG_U74Av2	98088_at	X13333	Cluster Incl X13333:CD14 antigen /cds=(32,1132) /gb=X13333 /gi=50338 /ug=Mm.3460 /len=1366	LL		Mm.3460	Cd14	CD14 antigen	1	1	7	0	16	326.8	602.7		1.84	0.000207276	2.57478
MG_U74Av2	95546_g_at	X04480	Cluster Incl X04480:Insulin-like growth factor 1 /cds=(152,535) /gb=X04480 /gi=51801 /ug=Mm.2770 /len=696	LL		Mm.2770	Igf1	insulin-like growth factor 1	1	2	6	0	16	395.9	723.1		1.83	0.000126904	1.5764
MG_U74Av2	95286_at	D14077	Cluster Incl D14077:Clusterin /cds=(91,1437) /gb=D14077 /gi=220601 /ug=Mm.18700 /len=1663	LL		Mm.200608	Clu	clusterin	1	2	8	0	16	319.4	581.7		1.82	7.61e-05	0.945314
MG_U74Av2	101214_f_at	M32599	Cluster Incl M32599:Glyceraldehyde-3-phosphate dehydrogenase /cds=(46,1047) /gb=M32599 /gi=193423 /ug=Mm.5289 /len=1228	LL		Mm.5289	Gapd	glyceraldehyde-3-phosphate dehydrogenase	1	2	12	0	16	2427.4	4401.3		1.81	4.23e-06	0.0525451
MG_U74Av2	92633_at	AJ242663	Cluster Incl AJ242663:Mus musculus mRNA for cathepsin Z precursor (ctsZ gene) /cds=(104,1024) /gb=AJ242663 /gi=5019547 /ug=Mm.115 /len=1291	LL		Mm.156919	Ctsz	cathepsin Z	1	1	11	0	16	184.4	329.5		1.79	1.27e-05	0.157759
MG_U74Av2	93026_at	AW124337	Cluster Incl AW124337:UI-M-BH2.1-apq-f-08-0-UI.s1 Mus musculus cDNA, 3 end /clone=UI-M-BH2.1-apq-f-08-0-UI /clone_end=3 /gb=AW124337 /gi=6099867 /ug=Mm.14796 /len=243	LL		Mm.14796	Mgst1	microsomal glutathione S-transferase 1	1	1	7	0	16	383.7	686.2		1.79	0.000207276	2.57478
MG_U74Av2	160829_at	U44088	Cluster Incl U44088:Mus musculus TDAG51 (TDAG51) mRNA, complete cds /cds=(551,1336) /gb=U44088 /gi=1469399 /ug=Mm.3117 /len=1954 /NOTE=replacement for probe set(s) 97978_at on MG-U74A	LL		Mm.3117	Phlda1	pleckstrin homology-like domain, family A, member 1	1	1	6	0	16	114.4	205		1.79	0.000270728	3.36298
MG_U74Av2	97450_s_at	AA986258	Cluster Incl AA986258:uc74b03.y1 Mus musculus cDNA, 5 end /clone=IMAGE-1431341 /clone_end=5 /gb=AA986258 /gi=3167582 /ug=Mm.30250 /len=552	LL		Mm.30250	Aldh7a1	aldehyde dehydrogenase family 7, member A1	1	2	9	0	16	272.5	481.5		1.77	8.88e-05	1.10307
MG_U74Av2	99549_at	D31951	Cluster Incl D31951:Mouse mRNA for osteoglycin, complete cds /cds=(39,935) /gb=D31951 /gi=971273 /ug=Mm.4258 /len=1268	LL		Mm.4258	Ogn	osteoglycin	1	2	8	0	16	235.4	416.6		1.77	0.000139594	1.73404
MG_U74Av2	102161_f_at	X58609	Cluster Incl X58609:Mouse MHC (Qa) Q2-k gene for class I antigen, exons 1-3 /cds=(0,1088) /gb=X58609 /gi=53854 /ug=Mm.46812 /len=1089						1	1	10	0	16	1310.6	2311.5		1.76	1.69e-05	0.209932
MG_U74Av2	96058_s_at	U07235	Cluster Incl U07235:Mus musculus aldehyde dehydrogenase (ALDH2) mRNA, nuclear gene encoding mitochondrial protein, complete cds /cds=(105,1664) /gb=U07235 /gi=466253 /ug=Mm.2621 /len=1954	LL		Mm.2621	Aldh2	aldehyde dehydrogenase 2, mitochondrial	3	3	11	0	16	643.6	1132.2		1.76	2.54e-05	0.315519
MG_U74Av2	101841_at	AW049716	Cluster Incl AW049716:UI-M-BH1-ani-e-11-0-UI.s1 Mus musculus cDNA, 3 end /clone=UI-M-BH1-ani-e-11-0-UI /clone_end=3 /gb=AW049716 /gi=5910245 /ug=Mm.8534 /len=524	LL		Mm.8534	Egfr	epidermal growth factor receptor	1	3	7	0	16	-11.6	39.1	~	1.76	0.000114213	1.41875
MG_U74Av2	95345_at	AJ012160	Cluster Incl AJ012160:Mus musculus 5T4 oncofetal trophoblast glycoprotein gene /cds=(328,1608) /gb=AJ012160 /gi=3805948 /ug=Mm.20864 /len=2329						1	1	8	0	16	89.8	157.4		1.75	0.000139594	1.73404
MG_U74Av2	99108_s_at	U15012	Cluster Incl U15012:Growth hormone receptor /cds=(0,430) /gb=U15012 /gi=666863 /ug=Mm.3986 /len=513						1	1	12	0	16	533.3	927.3		1.74	4.23e-06	0.0525451
MG_U74Av2	96057_at	AI647493	Cluster Incl AI647493:uk42h02.x1 Mus musculus cDNA, 3 end /clone=IMAGE-1971699 /clone_end=3 /gb=AI647493 /gi=4726171 /ug=Mm.2621 /len=761	LL		Mm.2621	Aldh2	aldehyde dehydrogenase 2, mitochondrial	3	3	7	0	16	499.4	864		1.73	0.000114213	1.41875
MG_U74Av2	98028_at	M63649	Cluster Incl M63649:Twist gene homolog, (Drosophila) /cds=(166,786) /gb=M63649 /gi=202243 /ug=Mm.3280 /len=1485						1	1	10	0	16	181.6	313		1.72	1.69e-05	0.209932
MG_U74Av2	101991_at	D16215	Cluster Incl D16215:Mouse mRNA for flavin-containing monooxygenase, complete cds /cds=(206,1804) /gb=D16215 /gi=286077 /ug=Mm.976 /len=2126	LL		Mm.976	Fmo1	flavin containing monooxygenase 1	1	1	11	0	16	524.4	902.8		1.72	4.65e-05	0.577623
MG_U74Av2	101042_f_at	U51014	Cluster Incl U51014:Peptidase 4 /cds=(54,1535) /gb=U51014 /gi=1236705 /ug=Mm.69751 /len=1876	LL		Mm.69751	Pep4	peptidase 4	1	1	7	0	16	159	271.3		1.71	0.000114213	1.41875
MG_U74Av2	104386_f_at	AI843901	Cluster Incl AI843901:UI-M-AK1-aeu-g-04-0-UI.s1 Mus musculus cDNA, 3 end /clone=UI-M-AK1-aeu-g-04-0-UI /clone_end=3 /gb=AI843901 /gi=5478114 /ug=Mm.227 /len=300						1	2	10	0	16	378.4	642.6		1.7	2.96e-05	0.367691
MG_U74Av2	98355_at	AA544993	Cluster Incl AA544993:vk42e09.r1 Mus musculus cDNA, 5 end /clone=IMAGE-949288 /clone_end=5 /gb=AA544993 /gi=2306067 /ug=Mm.4393 /len=297	LL		Mm.4393	E230012M21	hypothetical protein E230012M21	1	1	7	0	16	453.4	771.3		1.7	0.000114213	1.41875
MG_U74Av2	102366_at	AA718169	Cluster Incl AA718169:vu54h05.r1 Mus musculus cDNA, 5 end /clone=IMAGE-1195257 /clone_end=5 /gb=AA718169 /gi=2730443 /ug=Mm.1181 /len=290	LL		Mm.1181	Retn	resistin	1	1	14	0	16	1679.1	2841.1		1.69	4.23e-06	0.0525451
MG_U74Av2	92851_at	U49430	Cluster Incl U49430:Ceruloplasmin /cds=(105,3293) /gb=U49430 /gi=1224107 /ug=Mm.13787 /len=3363	LL		Mm.13787	Cp	ceruloplasmin	1	1	9	0	16	324.9	547.5		1.69	8.88e-05	1.10307
MG_U74Av2	94966_at	Z11911	Cluster Incl Z11911:Glucose-6-phosphate dehydrogenase X-linked /cds=(52,1599) /gb=Z11911 /gi=51113 /ug=Mm.27210 /len=2322	LL		Mm.27210	G6pdx	glucose-6-phosphate dehydrogenase X-linked	1	1	10	0	16	705.6	1186.4		1.68	5.92e-05	0.735382
MG_U74Av2	100064_f_at	M63801	Cluster Incl M63801:Mus musculus connexin 43 (alpha-1 gap junction) mRNA, complete cds /cds=(220,1368) /gb=M63801 /gi=191773 /ug=Mm.4504 /len=1408	LL		Mm.4504	Gja1	gap junction membrane channel protein alpha 1	2	2	12	0	16	1174	1961.6		1.67	2.12e-05	0.263346
MG_U74Av2	100566_at	L12447	Cluster Incl L12447:Insulin-like growth factor binding protein 5 /cds=(387,1202) /gb=L12447 /gi=425405 /ug=Mm.578 /len=5561	LL		Mm.578	Igfbp5	insulin-like growth factor binding protein 5	1	1	9	0	16	2346.9	3920.6		1.67	2.12e-05	0.263346
MG_U74Av2	102791_at	U22033	Cluster Incl U22033:Large multifunctional protease 7 /cds=(0,830) /gb=U22033 /gi=972985 /ug=Mm.13913 /len=831	LL		Mm.13913	Psmb8	proteosome (prosome, macropain) subunit, beta type 8 (large multifunctional protease 7)	1	1	7	0	16	349.8	576.4		1.65	0.000207276	2.57478
MG_U74Av2	100136_at	M32017	Cluster Incl M32017:Lysosomal membrane glycoprotein 2 /cds=(0,692) /gb=M32017 /gi=198799 /ug=Mm.486 /len=1067	LL		Mm.486	Lamp2	lysosomal membrane glycoprotein 2	1	2	6	0	16	160.5	264.8		1.65	0.000270728	3.36298
MG_U74Av2	92770_at	X66449	Cluster Incl X66449:Calcyclin /cds=(159,428) /gb=X66449 /gi=50271 /ug=Mm.1221 /len=551	LL		Mm.100144	S100a6	S100 calcium binding protein A6 (calcyclin)	1	1	14	0	16	1196.7	1968.4		1.64	4.23e-06	0.0525451
MG_U74Av2	103226_at	Z11974	Cluster Incl Z11974:Mannose receptor, C type 1 /cds=(99,4469) /gb=Z11974 /gi=52997 /ug=Mm.2019 /len=5085	LL		Mm.2019	Mrc1	mannose receptor, C type 1	1	1	10	0	16	145.6	239.1		1.64	5.92e-05	0.735382
MG_U74Av2	94354_at	AI845514	Cluster Incl AI845514:UI-M-AO1-aek-d-04-0-UI.s1 Mus musculus cDNA, 3 end /clone=UI-M-AO1-aek-d-04-0-UI /clone_end=3 /gb=AI845514 /gi=5489420 /ug=Mm.25221 /len=409	LL		Mm.369	Abca1	ATP-binding cassette, sub-family A (ABC1), member 1	1	2	6	0	16	258.7	418.4		1.62	0.000270728	3.36298
MG_U74Av2	99378_f_at	M18837	Cluster Incl M18837:Mouse MHC class I Q4 beta-2-microglobulin (Qb-1) gene, complete cds /cds=(0,980) /gb=M18837 /gi=199323 /ug=Mm.56926 /len=981						1	1	8	0	16	918.3	1477.7		1.61	7.61e-05	0.945314
MG_U74Av2	97317_at	AW122933	Cluster Incl AW122933:UI-M-BH2.1-apa-h-09-0-UI.s1 Mus musculus cDNA, 3 end /clone=UI-M-BH2.1-apa-h-09-0-UI /clone_end=3 /gb=AW122933 /gi=6098463 /ug=Mm.28107 /len=399	LL		Mm.28107	Enpp2	ectonucleotide pyrophosphatase/phosphodiesterase 2	1	2	8	0	16	288.9	465		1.61	0.000139594	1.73404
MG_U74Av2	160273_at	AA960603	Cluster Incl AA960603:vw64d05.s1 Mus musculus cDNA, 3 end /clone=IMAGE-1248585 /clone_end=3 /gb=AA960603 /gi=3126503 /ug=Mm.28161 /len=329 /NOTE=replacement for probe set(s) 97810_at on MG-U74A			Mm.28161		Mus musculus Brf2 gene, 3' UTR	1	1	8	0	16	339.5	547.5		1.61	0.000139594	1.73404
MG_U74Av2	93264_at	AI843895	Cluster Incl AI843895:UI-M-AK1-aeu-f-09-0-UI.s1 Mus musculus cDNA, 3 end /clone=UI-M-AK1-aeu-f-09-0-UI /clone_end=3 /gb=AI843895 /gi=5478108 /ug=Mm.17253 /len=420	LL		Mm.214958	Srebf1	sterol regulatory element binding factor 1	1	1	7	0	16	1108.3	1783.3		1.61	0.000207276	2.57478
MG_U74Av2	160298_at	AW122012	Cluster Incl AW122012:UI-M-BH2.3-aoj-h-09-0-UI.s1 Mus musculus cDNA, 3 end /clone=UI-M-BH2.3-aoj-h-09-0-UI /clone_end=3 /gb=AW122012 /gi=6097418 /ug=Mm.28517 /len=186 /NOTE=replacement for probe set(s) 98879_at on MG-U74A						1	1	7	0	16	904.1	1453.3		1.61	0.000207276	2.57478
MG_U74Av2	162479_f_at	AV097950	Cluster Incl AV097950:AV097950 Mus musculus cDNA /clone=2410039I06 /clone_end=3 /gb=AV097950 /gi=5245498 /ug=Mm.53353 /len=227 /NOTE=replacement for probe set(s) 103169_f_at on MG-U74A	LL		Mm.7500	Ftl1	ferritin light chain 1	1	1	7	0	16	879.4	1418.1		1.61	0.000207276	2.57478
MG_U74Av2	97541_f_at	X00246	Cluster Incl X00246:Mouse mRNA with a Set 1 repetitive element for a class I major histocompatibility complex(MHC) antigen /cds=(0,857) /gb=X00246 /gi=53085 /ug=Mm.33263 /len=1484	LL		Mm.33263	H2-D1	histocompatibility 2, D region locus 1	3	3	9	0	16	723.7	1160.9		1.6	8.88e-05	1.10307
MG_U74Av2	92676_at	D14636	Cluster Incl D14636:Core binding factor alpha 1 /cds=(1015,2556) /gb=D14636 /gi=391766 /ug=Mm.4509 /len=6518	LL		Mm.4509	Runx2	runt related transcription factor 2	1	3	8	0	16	-5.6	35.2	~	1.59	3.38e-05	0.419864
MG_U74Av2	97125_f_at	M58156	Cluster Incl M58156:Mouse MHC (A.CA/J(H-2K-f) class I antigen mRNA, complete cds /cds=(12,1121) /gb=M58156 /gi=199429 /ug=Mm.34332 /len=1457	LL		Mm.34332	LOC56628	MHC (A.CA/J(H-2K-f) class I antigen	1	1	8	0	16	1438	2279.8		1.59	3.38e-05	0.419864
MG_U74Av2	97173_f_at	M27134	Cluster Incl M27134:Histocompatibility 2, K region locus 2 /cds=(0,731) /gb=M27134 /gi=199435 /ug=Mm.35712 /len=732						1	2	8	0	16	676.3	1067.8		1.58	7.61e-05	0.945314
MG_U74Av2	97449_at	AI835461	Cluster Incl AI835461:UI-M-AQ0-aag-a-06-0-UI.s1 Mus musculus cDNA, 3 end /clone=UI-M-AQ0-aag-a-06-0-UI /clone_end=3 /gb=AI835461 /gi=5469674 /ug=Mm.30250 /len=249						1	1	6	0	16	298.5	468.9		1.57	0.000270728	3.36298
MG_U74Av2	99872_s_at	L39879	Cluster Incl L39879:Ferritin light chain 1 /cds=(205,756) /gb=L39879 /gi=666913 /ug=Mm.7500 /len=920						1	1	13	0	16	4952.7	7669.8		1.55	4.23e-06	0.0525451
MG_U74Av2	160118_at	AF022432	Cluster Incl AF022432:untitled /cds=(0,1745) /gb=AF022432 /gi=2624990 /ug=Mm.19945 /len=2009 /NOTE=replacement for probe set(s) 93537_at on MG-U74A						1	1	12	0	16	1177.6	1826.5		1.55	4.23e-06	0.0525451
MG_U74Av2	100630_f_at	AA241764	Cluster Incl AA241764:mw26g09.r1 Mus musculus cDNA, 5 end /clone=IMAGE-671872 /clone_end=5 /gb=AA241764 /gi=1872796 /ug=Mm.667 /len=240						1	2	6	0	15	754.9	1153.6		1.53	4.23e-05	0.525451
MG_U74Av2	99019_at	D17571	Cluster Incl D17571:P450 (cytochrome) oxidoreductase /cds=(52,2088) /gb=D17571 /gi=407342 /ug=Mm.3863 /len=2457	LL		Mm.3863	Por	P450 (cytochrome) oxidoreductase	1	2	7	0	16	449.8	686.5		1.53	0.000207276	2.57478
MG_U74Av2	94831_at	M65270	Cluster Incl M65270:Mouse cathepsin B gene /cds=(25,1044) /gb=M65270 /gi=309151 /ug=Mm.22753 /len=1848						1	1	11	0	16	3136.9	4756.3		1.52	1.27e-05	0.157759
MG_U74Av2	101487_f_at	U47737	Cluster Incl U47737:Mus musculus thymic shared antigen-1 (TSA-1) gene, complete cds /cds=(106,498) /gb=U47737 /gi=1199649 /ug=Mm.788 /len=1117						1	2	7	0	16	5124.6	7775.3		1.52	0.000114213	1.41875
MG_U74Av2	92366_at	U12147	Cluster Incl U12147:Laminin, alpha 2 /cds=(54,9374) /gb=U12147 /gi=699109 /ug=Mm.3987 /len=9511	LL		Mm.3987	Lama2	laminin, alpha 2	1	1	7	0	16	405.5	614.5		1.52	0.000207276	2.57478
MG_U74Av2	98056_at	AI846214	Cluster Incl AI846214:UI-M-AM1-agb-f-10-0-UI.s1 Mus musculus cDNA, 3 end /clone=UI-M-AM1-agb-f-10-0-UI /clone_end=3 /gb=AI846214 /gi=5490120 /ug=Mm.34346 /len=343	LL		Mm.34346	Phlda3	pleckstrin homology-like domain, family A, member 3	1	1	6	0	16	849.8	1284.5		1.51	0.000270728	3.36298
MG_U74Av2	93088_at	X01838	Cluster Incl X01838:Beta-2 microglobulin /cds=(52,411) /gb=X01838 /gi=50104 /ug=Mm.163 /len=647	LL		Mm.163	B2m	beta-2 microglobulin	1	1	6	0	16	4059.9	6047.3		1.49	0.000270728	3.36298
MG_U74Av2	97770_s_at	AA733372	Cluster Incl AA733372:vt74c06.r1 Mus musculus cDNA, 5 end /clone=IMAGE-1176874 /clone_end=5 /gb=AA733372 /gi=2755039 /ug=Mm.4176 /len=316	LL		Mm.27673	D6Wsu176e	DNA segment, Chr 6, Wayne State University 176, expressed	1	3	6	0	16	173.3	258.9		1.49	0.000270728	3.36298
MG_U74Av2	94813_at	X65128	Cluster Incl X65128:Growth arrest specific 1 /cds=(424,1578) /gb=X65128 /gi=51045 /ug=Mm.22701 /len=2961	LL		Mm.22701	Gas1	growth arrest specific 1	1	1	6	0	16	426.2	629.4		1.48	0.000126904	1.5764
MG_U74Av2	94929_at	M97590	Cluster Incl M97590:Mouse tyrosine phosphatase (PTP-1), (EC2.7.1.112) mRNA /cds=UNKNOWN /gb=M97590 /gi=200581 /ug=Mm.2668 /len=1664	LL		Mm.2668	Ptpn1	protein tyrosine phosphatase, non-receptor type 1	1	1	6	0	16	336.9	494.1		1.47	0.000270728	3.36298
MG_U74Av2	99583_at	X53451	Cluster Incl X53451:Glutathione S-transferase, pi 2 /cds=(8,640) /gb=X53451 /gi=51124 /ug=Mm.426 /len=703	LL		Mm.426	Gstp2	glutathione S-transferase, pi 2	1	1	11	0	16	1018.6	1461		1.43	4.65e-05	0.577623
MG_U74Av2	97540_f_at	M69069	Cluster Incl M69069:Histocompatibility 2, D region locus 1 /cds=(8,1042) /gb=M69069 /gi=199795 /ug=Mm.33263 /len=1379	LL		Mm.33263	H2-D1	histocompatibility 2, D region locus 1	3	3	12	0	16	4807.2	6667.9		1.39	1.27e-05	0.157759
MG_U74Av2	96072_at	M17516	Cluster Incl M17516:Mouse lactate dehydrogenase A-4 (LDH-A) mRNA, complete cds /cds=(0,395) /gb=M17516 /gi=198776 /ug=Mm.26504 /len=881	LL		Mm.29324	Ldh1	lactate dehydrogenase 1, A chain	1	1	10	0	16	3231.7	4413.9		1.37	2.96e-05	0.367691
MG_U74Av2	93120_f_at	V00746	Cluster Incl V00746:Mus musculus H-2K gene for MHC class I antigen H-2K (allele b), exons 1 to 3 and joined CDS /cds=(0,1109) /gb=V00746 /gi=51154 /ug=Mm.16771 /len=1110						1	1	9	0	16	5804.3	7937.7		1.37	4.23e-05	0.525451
MG_U74Av2	101886_f_at	X52490	Cluster Incl X52490:Synthetic D(b) mRNA for D(b) glycoprotein (alpha chain) and beta(2) microglobulin /cds=(9,1097) /gb=X52490 /gi=50671 /ug=Mm.88493 /len=1102	LL		Mm.33263	H2-D1	histocompatibility 2, D region locus 1	3	3	8	0	16	4999.6	6839.1		1.37	7.61e-05	0.945314
MG_U74Av2	99561_f_at	AF087825	Cluster Incl AF087825:Mus musculus claudin-7 mRNA, complete cds /cds=(0,635) /gb=AF087825 /gi=4191357 /ug=Mm.42189 /len=636	LL		Mm.252343	Cldn7	claudin 7	1	1	7	0	16	-32.2	30.1	~	1.36	0.000114213	1.41875
MG_U74Av2	98438_f_at	X16202	Cluster Incl X16202:Mouse Q4 class I MHC gene (exon 5) /cds=(0,91) /gb=X16202 /gi=53862 /ug=Mm.34421 /len=116						1	1	11	0	16	3856.4	5186.3		1.34	4.65e-05	0.577623
MG_U74Av2	94057_g_at	M21285	Cluster Incl M21285:Stearoyl-coenzyme A desaturase 1 /cds=(0,1067) /gb=M21285 /gi=200949 /ug=Mm.22026 /len=1068						1	2	6	0	16	9114.9	12089.2		1.33	0.000270728	3.36298
MG_U74Av2	161968_f_at	AV370035	Cluster Incl AV370035:AV370035 Mus musculus cDNA, 3 end /clone=9030206H06 /clone_end=3 /gb=AV370035 /gi=6417682 /ug=Mm.93814 /len=251 /NOTE=replacement for probe set(s) 99214_at on MG-U74A	LL		Mm.14302	Ccr5	chemokine (C-C motif) receptor 5	1	2	6	0	16	-17.5	14.7	~	1	4.23e-05	0.525451
[COMPARISON: SIGNIFICANT DECREASES]
Array	Probeset	Accession #	Description	LL	MGI #	Unigene #	Gene	Unigene Description	LR	CR	Inc	Dec	T	Avg 1	Avg 2		FC	(Neg Sig)	Expect
MG_U74Av2	98623_g_at	X71922	Cluster Incl X71922:Insulin-like growth factor 2 /cds=(0,236) /gb=X71922 /gi=393424 /ug=Mm.3862 /len=3301						1	2	0	16	16	2916	-52.5	~	-131.55	0	0
MG_U74Av2	160172_at	Y13832	Cluster Incl Y13832:Mus musculus mRNA for GT12 protein /cds=UNKNOWN /gb=Y13832 /gi=2739299 /ug=Mm.23675 /len=1904 /NOTE=replacement for probe set(s) 94858_at on MG-U74A	LL		Mm.200506	Meg3	maternally expressed gene 3	2	2	0	10	16	451.6	44.9		-10.05	1.69e-05	0.209932
MG_U74Av2	97525_at	U48403	Cluster Incl U48403:Glycerol kinase /cds=(93,1667) /gb=U48403 /gi=1480468 /ug=Mm.3242 /len=2493	LL		Mm.3242	Gyk	glycerol kinase	1	1	1	11	16	430.2	65.6		-6.56	1.27e-05	0.157759
MG_U74Av2	94811_s_at	AJ002366	Cluster Incl AJ002366:Mus musculus mRNA for transcription factor TFIIH, 62 kD subunit /cds=(44,1687) /gb=AJ002366 /gi=2582796 /ug=Mm.22700 /len=2471	LL		Mm.22700	Gtf2h1	general transcription factor II H, polypeptide 1	1	2	0	8	16	342.8	56.9		-6.02	3.38e-05	0.419864
MG_U74Av2	104516_at	U82758	Cluster Incl U82758:Mus musculus lung-specific membrane protein mRNA, complete cds /cds=(21,677) /gb=U82758 /gi=3342229 /ug=Mm.22768 /len=1319	LL		Mm.22768	Cldn5	claudin 5	1	1	0	14	16	1039.6	175.6		-5.92	4.23e-06	0.0525451
MG_U74Av2	99053_at	X65493	Cluster Incl X65493:Intercellular adhesion molecule 2 /cds=(157,990) /gb=X65493 /gi=51511 /ug=Mm.394 /len=1168	LL		Mm.394	Icam2	intercellular adhesion molecule 2	1	1	0	12	16	190.6	32.4		-5.88	4.23e-06	0.0525451
MG_U74Av2	101975_at	Z12171	Cluster Incl Z12171:Dlk1-like homolog (Drosophila) /cds=(0,1157) /gb=Z12171 /gi=50716 /ug=Mm.95633 /len=1158	LL		Mm.157069	Dlk1	delta-like 1 homolog (Drosophila)	1	1	1	15	16	864.6	158.1		-5.47	0	0
MG_U74Av2	98390_at	U00978	Cluster Incl U00978:Mus musculus type I inosine monophosphate dehydrogenase mRNA, complete cds /cds=(0,1544) /gb=U00978 /gi=392947 /ug=Mm.45234 /len=1545	LL		Mm.45234	Impdh1	inosine 5'-phosphate dehydrogenase 1	1	1	0	12	16	694.9	136.6		-5.09	4.23e-06	0.0525451
MG_U74Av2	102020_at	AB013345	Cluster Incl AB013345:Mus musculus mRNA for cTBAK, complete cds /cds=(135,1364) /gb=AB013345 /gi=3149958 /ug=Mm.10080 /len=2009	LL		Mm.10080	Kcnk3	potassium channel, subfamily K, member 3	1	1	0	9	16	111.2	21.7	~	-5.02	4.23e-05	0.525451
MG_U74Av2	100507_at	Y09257	Cluster Incl Y09257:M.musculus mRNA for NOV protein /cds=(32,1096) /gb=Y09257 /gi=1666472 /ug=Mm.5167 /len=2364	LL		Mm.5167	Nov	nephroblastoma overexpressed gene	1	1	0	7	16	102.3	-10.3	~	-4.61	0.000114213	1.41875
MG_U74Av2	92768_s_at	M15268	Cluster Incl M15268:Aminolevulinic acid synthase 2, erythroid /cds=(0,1760) /gb=M15268 /gi=191857 /ug=Mm.1217 /len=1896	LL		Mm.140509	Alas2	aminolevulinic acid synthase 2, erythroid	1	1	0	13	16	735.9	163.8		-4.49	4.23e-06	0.0525451
MG_U74Av2	92607_at	AF017994	Cluster Incl AF017994:Mus musculus Peg1/MEST protein (Peg1/MEST) gene, partial cds /cds=(247,427) /gb=AF017994 /gi=2570405 /ug=Mm.1089 /len=428						1	1	0	12	16	630.7	140.7		-4.48	4.23e-06	0.0525451
MG_U74Av2	99507_at	M21247	Cluster Incl M21247:Uncoupling protein, mitochondrial /cds=(0,923) /gb=M21247 /gi=202268 /ug=Mm.4177 /len=924						1	1	0	13	16	3486.7	819.7		-4.25	4.23e-06	0.0525451
MG_U74Av2	99936_at	X80764	Cluster Incl X80764:M.musculus TIE1 mRNA /cds=(358,3762) /gb=X80764 /gi=520945 /ug=Mm.4345 /len=4092	LL		Mm.4345	Tie1	tyrosine kinase receptor 1	2	2	0	10	16	353.8	86.9		-4.07	1.69e-05	0.209932
MG_U74Av2	104729_at	X57971	Cluster Incl X57971:Gap junction membrane channel protein alpha 4 /cds=(0,1001) /gb=X57971 /gi=50511 /ug=Mm.24615 /len=1002						1	1	0	8	16	89.3	-44.3	~	-4.03	3.38e-05	0.419864
MG_U74Av2	100994_at	AF011908	Cluster Incl AF011908:Mus musculus apoptosis associated tyrosine kinase (AATYK) mRNA, complete cds /cds=(105,4058) /gb=AF011908 /gi=2459992 /ug=Mm.6826 /len=5152	LL		Mm.6826	Aatk	apoptosis-associated tyrosine kinase	1	1	0	7	16	217.6	55.9		-3.89	0.000114213	1.41875
MG_U74Av2	161962_f_at	AV366654	Cluster Incl AV366654:AV366654 Mus musculus cDNA, 3 end /clone=8430422J05 /clone_end=3 /gb=AV366654 /gi=6414301 /ug=Mm.93727 /len=252 /NOTE=replacement for probe set(s) 99207_f_at on MG-U74A	LL		Mm.29391	1110007F23Rik	RIKEN cDNA 1110007F23 gene	1	2	0	8	16	82.5	-19.9	~	-3.72	3.38e-05	0.419864
MG_U74Av2	93715_at	M62860	Cluster Incl M62860:Myelin protein zero /cds=(0,746) /gb=M62860 /gi=200173 /ug=Mm.86635 /len=747						1	1	0	7	16	79.2	-2.4	~	-3.57	3.81e-05	0.473278
MG_U74Av2	94815_at	X13586	Cluster Incl X13586:Murine mRNA for 2,3-bisphosphoglycerate mutase (BPGM; EC 5.4.2.4) /cds=(20,799) /gb=X13586 /gi=50183 /ug=Mm.22706 /len=825	LL		Mm.197824	Bpgm	2,3-bisphosphoglycerate mutase	1	1	0	8	16	203.2	58.6		-3.46	3.38e-05	0.419864
MG_U74Av2	96311_at	M11533	Cluster Incl M11533:Mouse myelin basic protein gene encoding 14 and 18.5 kd proteins /cds=(0,386) /gb=M11533 /gi=199045 /ug=Mm.2992 /len=387						1	1	0	13	16	1222	366.6		-3.33	4.23e-06	0.0525451
MG_U74Av2	104146_at	AI853551	Cluster Incl AI853551:UI-M-BH0-ajd-g-10-0-UI.s1 Mus musculus cDNA, 3 end /clone=UI-M-BH0-ajd-g-10-0-UI /clone_end=3 /gb=AI853551 /gi=5497457 /ug=Mm.22152 /len=431	LL		Mm.22152	2610025P08Rik	RIKEN cDNA 2610025P08 gene	1	2	0	7	16	298.6	90.9		-3.28	3.81e-05	0.473278
MG_U74Av2	96172_at	AA795946	Cluster Incl AA795946:vu05h11.r1 Mus musculus cDNA, 5 end /clone=IMAGE-1179813 /clone_end=5 /gb=AA795946 /gi=2858901 /ug=Mm.28395 /len=752	LL		Mm.28395	Ian1	immune associated nucleotide 1	1	1	0	9	16	329.6	105.6		-3.12	4.23e-05	0.525451
MG_U74Av2	93454_at	AF081789	Cluster Incl AF081789:Mus musculus cell surface antigen AA4 (AA4) mRNA, complete cds /cds=(120,2054) /gb=AF081789 /gi=3695112 /ug=Mm.681 /len=3070	LL		Mm.681	C1qr1	complement component 1, q subcomponent, receptor 1	1	1	0	14	16	1497.5	489		-3.06	4.23e-06	0.0525451
MG_U74Av2	161422_f_at	AV294354	Cluster Incl AV294354:AV294354 Mus musculus cDNA, 3 end /clone=5530600E13 /clone_end=3 /gb=AV294354 /gi=6326371 /ug=Mm.61821 /len=249 /NOTE=replacement for probe set(s) 95212_at on MG-U74A	LL		Mm.4177	Ucp1	uncoupling protein 1, mitochondrial	1	1	0	8	16	1593.2	526.3		-3.03	3.38e-05	0.419864
MG_U74Av2	161184_f_at	AV235418	Cluster Incl AV235418:AV235418 Mus musculus cDNA, 3 end /clone=4732404G05 /clone_end=3 /gb=AV235418 /gi=6187931 /ug=Mm.83328 /len=237 /NOTE=replacement for probe set(s) 100832_f_at on MG-U74A	LL		Mm.4345	Tie1	tyrosine kinase receptor 1	2	2	0	14	16	573.9	192.5		-2.98	4.23e-06	0.0525451
MG_U74Av2	102389_s_at	AI841303	Cluster Incl AI841303:UI-M-AM0-adu-h-03-0-UI.s1 Mus musculus cDNA, 3 end /clone=UI-M-AM0-adu-h-03-0-UI /clone_end=3 /gb=AI841303 /gi=5475516 /ug=Mm.1222 /len=472	LL		Mm.1222	Gap43	growth associated protein 43	1	1	0	8	16	83.8	29		-2.89	7.61e-05	0.945314
MG_U74Av2	97869_at	AI844043	Cluster Incl AI844043:UI-M-AL1-ahi-d-11-0-UI.s1 Mus musculus cDNA, 3 end /clone=UI-M-AL1-ahi-d-11-0-UI /clone_end=3 /gb=AI844043 /gi=5487949 /ug=Mm.28336 /len=378	LL		Mm.28336	0610010I20Rik	RIKEN cDNA 0610010I20 gene	1	1	0	12	16	1009.7	353.4		-2.86	4.23e-06	0.0525451
MG_U74Av2	97369_g_at	U95145	Cluster Incl U95145:Mus musculus S-AKAP84 mRNA, complete cds /cds=(197,1840) /gb=U95145 /gi=2072304 /ug=Mm.2969 /len=2965	LL		Mm.2969	Akap1	A kinase (PRKA) anchor protein 1	2	3	0	8	16	396.8	141.2		-2.81	7.61e-05	0.945314
MG_U74Av2	92836_at	AA919594	Cluster Incl AA919594:vz22b07.r1 Mus musculus cDNA, 5 end /clone=IMAGE-1316437 /clone_end=5 /gb=AA919594 /gi=3066373 /ug=Mm.13097 /len=222	LL		Mm.111845	Eln	elastin	2	2	0	10	16	4514.6	1614.3		-2.8	1.69e-05	0.209932
MG_U74Av2	93569_f_at	AI853444	Cluster Incl AI853444:UI-M-BH0-ajy-d-09-0-UI.s1 Mus musculus cDNA, 3 end /clone=UI-M-BH0-ajy-d-09-0-UI /clone_end=3 /gb=AI853444 /gi=5497350 /ug=Mm.204 /len=363	LL		Mm.204	2610042L04Rik	RIKEN cDNA 2610042L04 gene	2	2	0	8	16	122.9	45.3		-2.71	3.38e-05	0.419864
MG_U74Av2	160522_at	D45203	Cluster Incl D45203:Mouse pentylenetetrazol-related mRNA PTZ-17 (3 UTR of E3.1) /cds=UNKNOWN /gb=D45203 /gi=757508 /ug=Mm.4919 /len=1618 /NOTE=replacement for probe set(s) 100146_at on MG-U74A	LL		Mm.4919	D0H4S114	DNA segment, human D4S114	1	1	0	13	16	1101.4	413.5		-2.66	4.23e-06	0.0525451
MG_U74Av2	95695_at	AB017112	Cluster Incl AB017112:Mus musculus mCAC gene, complete cds /cds=(0,905) /gb=AB017112 /gi=4239973 /ug=Mm.29666 /len=906						1	1	0	11	16	1667.3	633.4		-2.63	1.27e-05	0.157759
MG_U74Av2	99937_at	Z16406	Cluster Incl Z16406:Mesenchyme homeobox 2 /cds=(163,1074) /gb=Z16406 /gi=57949 /ug=Mm.4346 /len=1440	LL		Mm.153716	Meox2	mesenchyme homeobox 2	1	1	0	13	16	285.7	110.1		-2.6	4.23e-06	0.0525451
MG_U74Av2	104408_s_at	L35032	Cluster Incl L35032:SRY-box containing gene 18 /cds=(88,1221) /gb=L35032 /gi=1663531 /ug=Mm.2878 /len=1585	LL		Mm.2878	Sox18	SRY-box containing gene 18	1	1	0	12	16	1188.9	458.8		-2.59	4.23e-06	0.0525451
MG_U74Av2	93028_at	X58196	Cluster Incl X58196:H19 fetal liver mRNA /cds=UNKNOWN /gb=X58196 /gi=51131 /ug=Mm.14802 /len=1899	LL		Mm.14802	H19	H19 fetal liver mRNA	1	1	0	12	16	4688	1822.6		-2.57	4.23e-06	0.0525451
MG_U74Av2	93568_i_at	AI853444	Cluster Incl AI853444:UI-M-BH0-ajy-d-09-0-UI.s1 Mus musculus cDNA, 3 end /clone=UI-M-BH0-ajy-d-09-0-UI /clone_end=3 /gb=AI853444 /gi=5497350 /ug=Mm.204 /len=363	LL		Mm.204	2610042L04Rik	RIKEN cDNA 2610042L04 gene	2	2	0	10	13	289.1	112.8		-2.56	1.27e-05	0.157759
MG_U74Av2	96095_i_at	AI648018	Cluster Incl AI648018:uk39c03.x1 Mus musculus cDNA, 3 end /clone=IMAGE-1971364 /clone_end=3 /gb=AI648018 /gi=4726696 /ug=Mm.26772 /len=543	LL		Mm.26772	2610207I16Rik	RIKEN cDNA 2610207I16 gene	2	2	0	10	14	218.7	85.7		-2.55	2.54e-05	0.315519
MG_U74Av2	95693_at	U51167	Cluster Incl U51167:Isocitrate dehydrogenase 2 /cds=(23,1594) /gb=U51167 /gi=1236983 /ug=Mm.2966 /len=1863						1	1	0	11	16	1125.2	443.2		-2.54	1.27e-05	0.157759
MG_U74Av2	93563_s_at	AB017202	Cluster Incl AB017202:Mus musculus mRNA for entactin-2, complete cds /cds=(43,4254) /gb=AB017202 /gi=3513367 /ug=Mm.20348 /len=5094	LL		Mm.20348	Nid2	nidogen 2	1	1	0	14	16	195.3	77.9		-2.51	4.23e-06	0.0525451
MG_U74Av2	101059_at	D76440	Cluster Incl D76440:Necdin /cds=(86,1063) /gb=D76440 /gi=1040690 /ug=Mm.7089 /len=1608						1	1	0	7	16	640	257.7		-2.48	0.000114213	1.41875
MG_U74Av2	94534_at	AI835446	Cluster Incl AI835446:UI-M-AQ0-aad-c-08-0-UI.s1 Mus musculus cDNA, 3 end /clone=UI-M-AQ0-aad-c-08-0-UI /clone_end=3 /gb=AI835446 /gi=5469659 /ug=Mm.29051 /len=370	LL		Mm.196043	Idh3a	isocitrate dehydrogenase 3 (NAD+) alpha	1	1	0	14	16	634.2	256.3		-2.47	4.23e-06	0.0525451
MG_U74Av2	92801_at	M37335	Cluster Incl M37335:Myelin proteolipid protein /cds=(160,993) /gb=M37335 /gi=200421 /ug=Mm.1268 /len=3186						1	1	0	6	16	87.9	35.5		-2.47	0.000270728	3.36298
MG_U74Av2	97352_f_at	AW123567	Cluster Incl AW123567:UI-M-BH2.1-aqb-h-04-0-UI.s1 Mus musculus cDNA, 3 end /clone=UI-M-BH2.1-aqb-h-04-0-UI /clone_end=3 /gb=AW123567 /gi=6099097 /ug=Mm.29625 /len=370			Mm.29625		Mus musculus, Similar to RIKEN cDNA 2010000G05 gene, clone MGC:58839 IMAGE:6773974, mRNA, complete cds	1	3	0	7	16	294	119.4		-2.46	3.81e-05	0.473278
MG_U74Av2	102668_at	X57638	Cluster Incl X57638:Mouse mRNA for peroxisome proliferator activated receptor /cds=(166,1572) /gb=X57638 /gi=53764 /ug=Mm.1373 /len=2081	LL		Mm.1373	Ppara	peroxisome proliferator activated receptor alpha	1	1	0	6	16	429.9	174.6		-2.46	0.000126904	1.5764
MG_U74Av2	98432_at	X99384	Cluster Incl X99384:M.musculus mRNA for paladin gene /cds=(46,2625) /gb=X99384 /gi=1545958 /ug=Mm.3437 /len=4055	LL		Mm.3437	Pald	paladin	1	2	0	9	16	258.6	107.5		-2.41	4.23e-05	0.525451
MG_U74Av2	98508_s_at	D84376	Cluster Incl D84376:Mus musculus mRNA for Phosphatidic acid phosphatase, complete cds /cds=(286,1137) /gb=D84376 /gi=1487872 /ug=Mm.35836 /len=1212	LL		Mm.200528	Ppap2a	phosphatidic acid phosphatase 2a	1	2	0	13	16	451.5	189.1		-2.39	4.23e-06	0.0525451
MG_U74Av2	102849_at	D88159	Cluster Incl D88159:Potassium inwardly rectifying channel, subfamily J, member 8 /cds=(203,1477) /gb=D88159 /gi=1881405 /ug=Mm.1482 /len=1712	LL		Mm.1482	Kcnj8	potassium inwardly-rectifying channel, subfamily J, member 8	1	1	0	9	16	193.4	81.3		-2.38	4.23e-05	0.525451
MG_U74Av2	97316_at	AJ011864	Cluster Incl AJ011864:Mus musculus mRNA for L-specific multifunctional beta-oxdiation protein, partial CDS /cds=(0,854) /gb=AJ011864 /gi=5830359 /ug=Mm.28100 /len=1649	LL		Mm.28100	1300002P22Rik	RIKEN cDNA 1300002P22 gene	1	1	0	6	16	75.2	31.9		-2.36	0.000126904	1.5764
MG_U74Av2	101593_at	AI851454	Cluster Incl AI851454:UI-M-BH0-akj-f-07-0-UI.s1 Mus musculus cDNA, 3 end /clone=UI-M-BH0-akj-f-07-0-UI /clone_end=3 /gb=AI851454 /gi=5495360 /ug=Mm.91405 /len=367	LL		Mm.133825	Crip2	cysteine rich protein 2	1	1	1	9	16	659.1	282.4		-2.33	2.12e-05	0.263346
MG_U74Av2	160099_at	AF026799	Cluster Incl AF026799:Lectin, galactose binding, soluble 6 /cds=(0,905) /gb=AF026799 /gi=2914748 /ug=Mm.17911 /len=906 /NOTE=replacement for probe set(s) 93286_at on MG-U74A						1	1	0	6	16	206.9	89.1		-2.32	0.000270728	3.36298
MG_U74Av2	97880_at	AW061024	Cluster Incl AW061024:UI-M-BH1-amn-g-03-0-UI.s1 Mus musculus cDNA, 3 end /clone=UI-M-BH1-amn-g-03-0-UI /clone_end=3 /gb=AW061024 /gi=6008775 /ug=Mm.28365 /len=457	LL		Mm.28365	4930529O08Rik	RIKEN cDNA 4930529O08 gene	2	2	0	11	16	1068.1	465.3		-2.3	2.54e-05	0.315519
MG_U74Av2	92207_at	U08210	Cluster Incl U08210:Elastin /cds=(0,2582) /gb=U08210 /gi=473273 /ug=Mm.34170 /len=2651	LL		Mm.111845	Eln	elastin	2	2	0	9	16	624.3	273.1		-2.29	2.12e-05	0.263346
MG_U74Av2	94079_at	X61452	Cluster Incl X61452:M.musculus mRNA for H5 clone /cds=(35,1471) /gb=X61452 /gi=51202 /ug=Mm.2214 /len=1649	LL		Mm.2214	2004-09-04	septin 4	1	2	0	10	16	310.2	138.8		-2.24	1.69e-05	0.209932
MG_U74Av2	92309_i_at	X58287	Cluster Incl X58287:Protein tyrosine phosphatase, receptor-type, M /cds=(355,4713) /gb=X58287 /gi=53234 /ug=Mm.37854 /len=4802	LL		Mm.37854	Ptprm	protein tyrosine phosphatase, receptor type, M	1	2	0	8	15	111.1	49.7		-2.24	0.000139594	1.73404
MG_U74Av2	103438_at	AF096875	Cluster Incl AF096875:Mus musculus type 2 deiodinase mRNA, complete cds /cds=(154,954) /gb=AF096875 /gi=4206102 /ug=Mm.21389 /len=5841	LL		Mm.21389	Dio2	deiodinase, iodothyronine, type II	1	1	0	6	16	110.3	49.5		-2.23	0.000126904	1.5764
MG_U74Av2	93501_f_at	AF058955	Cluster Incl AF058955:Mus musculus ATP-specific succinyl-CoA synthetase beta subunit (Scs) mRNA, partial cds /cds=(0,1280) /gb=AF058955 /gi=3766200 /ug=Mm.19154 /len=1991	LL		Mm.38951	Sucla2	succinate-Coenzyme A ligase, ADP-forming, beta subunit	1	2	0	11	16	2060.1	933		-2.21	1.27e-05	0.157759
MG_U74Av2	95485_at	D29639	Cluster Incl D29639:Mouse embryonal carcinoma cell mRNA for 3-hydroxyacyl CoA dehydrogenase, complete cds /cds=(53,964) /gb=D29639 /gi=1125025 /ug=Mm.2491 /len=1679	LL		Mm.260164	Hadhsc	L-3-hydroxyacyl-Coenzyme A dehydrogenase, short chain	1	1	0	11	16	2249.1	1018.9		-2.21	1.27e-05	0.157759
MG_U74Av2	96134_at	AA755260	Cluster Incl AA755260:vp92b12.r1 Mus musculus cDNA, 5 end /clone=IMAGE-1092191 /clone_end=5 /gb=AA755260 /gi=2802458 /ug=Mm.28147 /len=205	LL		Mm.28147	Dp1l1	deleted in polyposis 1-like 1	1	1	0	7	16	518	234.1		-2.21	3.81e-05	0.473278
MG_U74Av2	160289_s_at	AI849904	Cluster Incl AI849904:UI-M-BG0-ahz-c-05-0-UI.s1 Mus musculus cDNA, 3 end /clone=UI-M-BG0-ahz-c-05-0-UI /clone_end=3 /gb=AI849904 /gi=5493810 /ug=Mm.28365 /len=376 /NOTE=replacement for probe set(s) 97879_at on MG-U74A	LL		Mm.28365	4930529O08Rik	RIKEN cDNA 4930529O08 gene	2	2	0	13	16	1058.1	480.1		-2.2	8.46e-06	0.10509
MG_U74Av2	92502_at	X95504	Cluster Incl X95504:M.musculus mRNA for zinc finger protein /cds=UNKNOWN /gb=X95504 /gi=2828233 /ug=Mm.42200 /len=3732	LL		Mm.268171	Plagl1	pleiomorphic adenoma gene-like 1	1	2	0	6	16	105.1	48.3		-2.18	4.23e-05	0.525451
MG_U74Av2	96096_f_at	AI648018	Cluster Incl AI648018:uk39c03.x1 Mus musculus cDNA, 3 end /clone=IMAGE-1971364 /clone_end=3 /gb=AI648018 /gi=4726696 /ug=Mm.26772 /len=543	LL		Mm.26772	2610207I16Rik	RIKEN cDNA 2610207I16 gene	2	2	0	9	16	449.6	209		-2.15	4.23e-05	0.525451
MG_U74Av2	99643_f_at	X61232	Cluster Incl X61232:Mouse mRNA for carboxypeptidase H /cds=(39,1472) /gb=X61232 /gi=50312 /ug=Mm.43603 /len=1992	LL		Mm.31395	Cpe	carboxypeptidase E	2	2	0	13	16	386.4	180.8		-2.14	4.23e-06	0.0525451
MG_U74Av2	95425_at	U21489	Cluster Incl U21489:Acetyl coenzyme A dehydrogenase, long-chain /cds=(0,1292) /gb=U21489 /gi=726094 /ug=Mm.2445 /len=1434	LL		Mm.2445	Acadl	acetyl-Coenzyme A dehydrogenase, long-chain	1	1	0	6	16	882.7	417.1		-2.12	0.000126904	1.5764
MG_U74Av2	95690_at	AW047363	Cluster Incl AW047363:UI-M-BH1-ame-c-09-0-UI.s1 Mus musculus cDNA, 3 end /clone=UI-M-BH1-ame-c-09-0-UI /clone_end=3 /gb=AW047363 /gi=5907892 /ug=Mm.29651 /len=398	LL		Mm.29651	1110030L07Rik	RIKEN cDNA 1110030L07 gene	1	2	0	10	16	1282.3	613.6		-2.09	2.96e-05	0.367691
MG_U74Av2	103636_at	AI840971	Cluster Incl AI840971:UI-M-AK0-adk-e-02-0-UI.s1 Mus musculus cDNA, 3 end /clone=UI-M-AK0-adk-e-02-0-UI /clone_end=3 /gb=AI840971 /gi=5475184 /ug=Mm.20324 /len=389	LL		Mm.177272	Brp17	brain protein 17	1	1	0	7	16	462.2	221.5		-2.09	0.000207276	2.57478
MG_U74Av2	104083_at	AI853217	Cluster Incl AI853217:UI-M-BH0-ajh-f-11-0-UI.s1 Mus musculus cDNA, 3 end /clone=UI-M-BH0-ajh-f-11-0-UI /clone_end=3 /gb=AI853217 /gi=5497123 /ug=Mm.21767 /len=230						1	1	0	13	16	1494.9	721.5		-2.07	4.23e-06	0.0525451
MG_U74Av2	101441_i_at	AF031127	Cluster Incl AF031127:Mus musculus inositol trisphosphate receptor type 2 (Itpr2) gene, partial cds /cds=(0,110) /gb=AF031127 /gi=2911341 /ug=Mm.7800 /len=111						1	2	0	9	14	719.6	347.5		-2.07	2.96e-05	0.367691
MG_U74Av2	101069_g_at	AA656621	Cluster Incl AA656621:vr49a10.s1 Mus musculus cDNA, 5 end /clone=IMAGE-1123962 /clone_end=5 /gb=AA656621 /gi=2592775 /ug=Mm.7198 /len=335	LL		Mm.7198	Mkrn1	makorin, ring finger protein, 1	1	3	0	9	16	369.5	179.8		-2.06	8.88e-05	1.10307
MG_U74Av2	161025_f_at	AI836162	Cluster Incl AI836162:UI-M-AQ0-aai-f-09-0-UI.s2 Mus musculus cDNA, 3 end /clone=UI-M-AQ0-aai-f-09-0-UI /clone_end=3 /gb=AI836162 /gi=5470375 /ug=Mm.37506 /len=345 /NOTE=replacement for probe set(s) 92298_at on MG-U74A						1	1	0	7	16	818.2	400.1		-2.04	0.000114213	1.41875
MG_U74Av2	102916_s_at	AB010266	Cluster Incl AB010266:Mus musculus Creb-rp, Tnx and Cyp21 genes for cAMP response element binding protein-related protein, tenascin-X and steroid 21-hydroxylase, partial cds and complete sequences /cds=(0,12344) /gb=AB010266 /gi=2804287 /ug=Mm.16163 /len=						1	4	0	6	16	1529.9	749.3		-2.04	0.000126904	1.5764
MG_U74Av2	93273_at	AF044672	Cluster Incl AF044672:Mus musculus alpha-synuclein mRNA, complete cds /cds=(39,461) /gb=AF044672 /gi=2829292 /ug=Mm.17484 /len=513	LL		Mm.17484	Snca	synuclein, alpha	1	1	0	7	16	44.9	6.4	~	-2.02	0.000114213	1.41875
MG_U74Av2	97520_s_at	X83569	Cluster Incl X83569:Neuronatin /cds=(66,230) /gb=X83569 /gi=619499 /ug=Mm.3210 /len=1102	LL		Mm.140956	Nnat	neuronatin	1	1	0	6	16	5307.2	2630.4		-2.02	0.000126904	1.5764
MG_U74Av2	103529_at	AW125505	Cluster Incl AW125505:UI-M-BH2.2-aqm-e-07-0-UI.s1 Mus musculus cDNA, 3 end /clone=UI-M-BH2.2-aqm-e-07-0-UI /clone_end=3 /gb=AW125505 /gi=6101035 /ug=Mm.2312 /len=396	LL		Mm.2312	2600017J23Rik	RIKEN cDNA 2600017J23 gene	1	1	0	7	16	157.8	78.5		-2.01	0.000207276	2.57478
MG_U74Av2	97397_at	AI848344	Cluster Incl AI848344:UI-M-AH1-ago-d-01-0-UI.s1 Mus musculus cDNA, 3 end /clone=UI-M-AH1-ago-d-01-0-UI /clone_end=3 /gb=AI848344 /gi=5492250 /ug=Mm.29849 /len=404	LL		Mm.182383	D5Ertd33e	DNA segment, Chr 5, ERATO Doi 33, expressed	1	1	0	10	16	351.5	175.9		-2	2.96e-05	0.367691
MG_U74Av2	97172_s_at	D86037	Cluster Incl D86037:Sulfonylurea receptor 2 /cds=(161,4801) /gb=D86037 /gi=4996851 /ug=Mm.35670 /len=6210						1	1	0	8	16	203.6	102.3		-1.99	3.38e-05	0.419864
MG_U74Av2	92956_at	X74760	Cluster Incl X74760:Notch gene homolog 3, (Drosophila) /cds=(59,7015) /gb=X74760 /gi=483580 /ug=Mm.4945 /len=7943	LL		Mm.4945	Notch3	Notch gene homolog 3 (Drosophila)	1	1	0	6	16	497.6	250.6		-1.99	0.000270728	3.36298
MG_U74Av2	98106_at	U69898	Cluster Incl U69898:Mus musculus translocase of inner mitochondrial membrane (Tim44) mRNA, nuclear gene encoding mitochondrial protein, complete cds /cds=(8,1366) /gb=U69898 /gi=2351409 /ug=Mm.34791 /len=1764	LL		Mm.195249	Timm44	translocator of inner mitochondrial membrane 44	1	1	0	9	16	609.2	313.9		-1.94	8.88e-05	1.10307
MG_U74Av2	95064_at	AI849271	Cluster Incl AI849271:UI-M-AJ1-agz-g-06-0-UI.s1 Mus musculus cDNA, 3 end /clone=UI-M-AJ1-agz-g-06-0-UI /clone_end=3 /gb=AI849271 /gi=5493177 /ug=Mm.29165 /len=405	LL		Mm.142498	Acaa2	acetyl-Coenzyme A acyltransferase 2 (mitochondrial 3-oxoacyl-Coenzyme A thiolase)	1	1	0	13	16	6120	3164.1		-1.93	4.23e-06	0.0525451
MG_U74Av2	99642_i_at	X61232	Cluster Incl X61232:Mouse mRNA for carboxypeptidase H /cds=(39,1472) /gb=X61232 /gi=50312 /ug=Mm.43603 /len=1992	LL		Mm.31395	Cpe	carboxypeptidase E	2	2	0	12	14	417.3	216.6		-1.93	4.23e-06	0.0525451
MG_U74Av2	101859_at	AB010100	Cluster Incl AB010100:Mus musculus mRNA for aquaporin 7, complete cds /cds=(331,1242) /gb=AB010100 /gi=2821972 /ug=Mm.8728 /len=1311	LL		Mm.8728	Aqp7	aquaporin 7	1	1	0	7	16	193.9	101.2		-1.92	0.000114213	1.41875
MG_U74Av2	103401_at	L11163	Cluster Incl L11163:Acetyl coenzyme A dehydrogenase, short chain /cds=(0,1238) /gb=L11163 /gi=192658 /ug=Mm.18759 /len=1799	LL		Mm.18759	Acads	acyl-Coenzyme A dehydrogenase, short chain	1	2	0	7	16	486.7	253.1		-1.92	0.000207276	2.57478
MG_U74Av2	94246_at	J04103	Cluster Incl J04103:E26 avian leukemia oncogene 2, 3 domain /cds=(137,1543) /gb=J04103 /gi=193193 /ug=Mm.22365 /len=1552	LL		Mm.22365	Ets2	E26 avian leukemia oncogene 2, 3' domain	1	1	1	6	16	316.6	166.7		-1.9	0.000270728	3.36298
MG_U74Av2	160173_at	AI852838	Cluster Incl AI852838:UI-M-BH0-ajk-b-10-0-UI.s1 Mus musculus cDNA, 3 end /clone=UI-M-BH0-ajk-b-10-0-UI /clone_end=3 /gb=AI852838 /gi=5496744 /ug=Mm.23675 /len=361 /NOTE=replacement for probe set(s) 94859_at on MG-U74A	LL		Mm.200506	Meg3	maternally expressed gene 3	2	2	0	11	16	1637.9	866.9		-1.89	4.65e-05	0.577623
MG_U74Av2	104265_at	X70842	Cluster Incl X70842:Kinase insert domain protein receptor /cds=(285,4388) /gb=X70842 /gi=57923 /ug=Mm.285 /len=5470	LL		Mm.285	Kdr	kinase insert domain protein receptor	1	1	0	6	16	533.6	283.1		-1.88	4.23e-05	0.525451
MG_U74Av2	102395_at	Z38110	Cluster Incl Z38110:M.musculus PMP22 mRNA for peripheral myelin protein /cds=(0,482) /gb=Z38110 /gi=558353 /ug=Mm.1237 /len=483	LL		Mm.1237	Pmp22	peripheral myelin protein	1	2	0	13	16	2566.3	1397		-1.84	4.23e-06	0.0525451
MG_U74Av2	93349_at	X57337	Cluster Incl X57337:Procollagen C-proteinase enhancer protein /cds=(43,1251) /gb=X57337 /gi=1486405 /ug=Mm.18808 /len=1505	LL		Mm.220967	Pcolce	procollagen C-proteinase enhancer protein	1	1	0	11	16	1804.1	984.1		-1.83	1.27e-05	0.157759
MG_U74Av2	94289_r_at	AI851574	Cluster Incl AI851574:UI-M-BH0-aki-f-10-0-UI.s1 Mus musculus cDNA, 3 end /clone=UI-M-BH0-aki-f-10-0-UI /clone_end=3 /gb=AI851574 /gi=5495480 /ug=Mm.22575 /len=459	LL		Mm.22575	Maged2	melanoma antigen, family D, 2	1	1	0	6	16	300.4	164		-1.83	0.000270728	3.36298
MG_U74Av2	98545_at	X78683	Cluster Incl X78683:B-cell receptor-associated protein 37 /cds=(107,1003) /gb=X78683 /gi=541733 /ug=Mm.36241 /len=1287	LL		Mm.36241	Bcap37	B-cell receptor-associated protein 37	1	2	0	6	16	987.2	540.8		-1.83	0.000270728	3.36298
MG_U74Av2	103534_at	V00722	Cluster Incl V00722:Mouse gene for beta-1-globin /cds=(53,496) /gb=V00722 /gi=50155 /ug=Mm.2329 /len=626						1	1	0	13	16	4639.8	2547.3		-1.82	4.23e-06	0.0525451
MG_U74Av2	99535_at	AW047630	Cluster Incl AW047630:UI-M-BH1-akm-g-06-0-UI.s1 Mus musculus cDNA, 3 end /clone=UI-M-BH1-akm-g-06-0-UI /clone_end=3 /gb=AW047630 /gi=5908159 /ug=Mm.42187 /len=385	LL		Mm.86541	Ccrn4l	CCR4 carbon catabolite repression 4-like (S. cerevisiae)	1	2	0	9	16	345.8	190.3		-1.82	2.12e-05	0.263346
MG_U74Av2	96879_at	AI852338	Cluster Incl AI852338:UI-M-BH0-ajo-a-12-0-UI.s1 Mus musculus cDNA, 3 end /clone=UI-M-BH0-ajo-a-12-0-UI /clone_end=3 /gb=AI852338 /gi=5496244 /ug=Mm.30074 /len=475	LL		Mm.253642	2210412K19Rik	RIKEN cDNA 2210412K19 gene	1	1	0	14	16	2737.6	1521.5		-1.8	4.23e-06	0.0525451
MG_U74Av2	99666_at	AW125431	Cluster Incl AW125431:UI-M-BH2.3-aqh-g-01-0-UI.s1 Mus musculus cDNA, 3 end /clone=UI-M-BH2.3-aqh-g-01-0-UI /clone_end=3 /gb=AW125431 /gi=6100961 /ug=Mm.43822 /len=406	LL		Mm.43822	Cs	citrate synthase	1	1	0	12	16	3789	2127.9		-1.78	4.23e-06	0.0525451
MG_U74Av2	103816_at	U89915	Cluster Incl U89915:Mus musculus junctional adhesion molecule (Jam) mRNA, complete cds /cds=(70,972) /gb=U89915 /gi=3462454 /ug=Mm.20903 /len=2029						1	1	0	9	16	577.1	325.8		-1.77	4.23e-05	0.525451
MG_U74Av2	92877_at	L19932	Cluster Incl L19932:Transforming growth factor, beta induced, 68 kDa /cds=(45,2096) /gb=L19932 /gi=451131 /ug=Mm.14455 /len=2674	LL		Mm.14455	Tgfbi	transforming growth factor, beta induced	1	2	0	10	16	478.8	271.7		-1.76	1.69e-05	0.209932
MG_U74Av2	160458_at	AI853261	Cluster Incl AI853261:UI-M-BH0-ajl-c-03-0-UI.s1 Mus musculus cDNA, 3 end /clone=UI-M-BH0-ajl-c-03-0-UI /clone_end=3 /gb=AI853261 /gi=5497167 /ug=Mm.39103 /len=272 /NOTE=replacement for probe set(s) 99092_at on MG-U74A	LL		Mm.39103	Mcam	melanoma cell adhesion molecule	1	1	0	8	16	838.5	475.8		-1.76	0.000139594	1.73404
MG_U74Av2	93972_at	AI837493	Cluster Incl AI837493:UI-M-AL0-abr-f-12-0-UI.s1 Mus musculus cDNA, 3 end /clone=UI-M-AL0-abr-f-12-0-UI /clone_end=3 /gb=AI837493 /gi=5471706 /ug=Mm.21669 /len=341	LL		Mm.21669	Ndufs2	NADH dehydrogenase (ubiquinone) Fe-S protein 2	1	1	0	6	16	1975.1	1122.7		-1.76	0.000270728	3.36298
MG_U74Av2	103520_at	M95200	Cluster Incl M95200:Vascular endothelial growth factor /cds=(86,658) /gb=M95200 /gi=202350 /ug=Mm.22730 /len=980	LL		Mm.31540	Vegfa	vascular endothelial growth factor A	1	1	0	6	16	324.5	185.6		-1.75	0.000126904	1.5764
MG_U74Av2	102984_g_at	U58992	Cluster Incl U58992:MAD homolog 1 (Drosophila) /cds=(70,1467) /gb=U58992 /gi=1518644 /ug=Mm.15185 /len=1639	LL		Mm.15185	Madh1	MAD homolog 1 (Drosophila)	2	2	0	7	16	375.3	218		-1.72	0.000207276	2.57478
MG_U74Av2	162399_f_at	AV276058	Cluster Incl AV276058:AV276058 Mus musculus cDNA, 3 end /clone=4932432H12 /clone_end=3 /gb=AV276058 /gi=6264095 /ug=Mm.50737 /len=241 /NOTE=replacement for probe set(s) 102528_f_at on MG-U74A	LL		Mm.259475	Sca2	spinocerebellar ataxia 2 homolog (human)	1	2	0	7	16	387	225.5		-1.72	0.000207276	2.57478
MG_U74Av2	102958_at	U82441	Cluster Incl U82441:Early B-cell factor 2 /cds=(23,1750) /gb=U82441 /gi=3757777 /ug=Mm.179 /len=1844	LL		Mm.179	Ebf2	early B-cell factor 2	1	1	0	8	16	443.5	259.1		-1.71	7.61e-05	0.945314
MG_U74Av2	160921_at	AW125884	Cluster Incl AW125884:UI-M-BH2.2-aqk-g-07-0-UI.s1 Mus musculus cDNA, 3 end /clone=UI-M-BH2.2-aqk-g-07-0-UI /clone_end=3 /gb=AW125884 /gi=6101414 /ug=Mm.7044 /len=461 /NOTE=replacement for probe set(s) 101378_at on MG-U74A	LL		Mm.7044	Acas2l	acetyl-Coenzyme A synthetase 2 (AMP forming)-like	1	1	0	11	16	308.5	181.9		-1.7	2.54e-05	0.315519
MG_U74Av2	96791_at	AW047875	Cluster Incl AW047875:UI-M-BH1-als-g-03-0-UI.s1 Mus musculus cDNA, 3 end /clone=UI-M-BH1-als-g-03-0-UI /clone_end=3 /gb=AW047875 /gi=5908404 /ug=Mm.29116 /len=324	LL		Mm.34131	1500005K14Rik	RIKEN cDNA 1500005K14 gene	1	1	0	10	16	1546.7	915.3		-1.69	1.69e-05	0.209932
MG_U74Av2	97429_at	AW048113	Cluster Incl AW048113:UI-M-BH1-alq-d-12-0-UI.s1 Mus musculus cDNA, 3 end /clone=UI-M-BH1-alq-d-12-0-UI /clone_end=3 /gb=AW048113 /gi=5908642 /ug=Mm.30079 /len=395	LL		Mm.257989	Snrk	SNF related kinase	1	1	0	6	16	664.9	394.3		-1.69	0.000126904	1.5764
MG_U74Av2	101989_at	AW125380	Cluster Incl AW125380:UI-M-BH2.3-aqh-b-06-0-UI.s1 Mus musculus cDNA, 3 end /clone=UI-M-BH2.3-aqh-b-06-0-UI /clone_end=3 /gb=AW125380 /gi=6100910 /ug=Mm.972 /len=269	LL		Mm.972	Uqcrc1	ubiquinol-cytochrome c reductase core protein 1	1	1	0	7	16	3439.1	2049.7		-1.68	0.000114213	1.41875
MG_U74Av2	160091_at	AW125401	Cluster Incl AW125401:UI-M-BH2.3-aqh-d-05-0-UI.s1 Mus musculus cDNA, 3 end /clone=UI-M-BH2.3-aqh-d-05-0-UI /clone_end=3 /gb=AW125401 /gi=6100931 /ug=Mm.16783 /len=469 /NOTE=replacement for probe set(s) 93123_at on MG-U74A	LL		Mm.16783	Pgam1	phosphoglycerate mutase 1	1	1	0	6	16	904	539.6		-1.68	0.000270728	3.36298
MG_U74Av2	160226_at	AW046879	Cluster Incl AW046879:UI-M-BH1-akl-c-05-0-UI.s1 Mus musculus cDNA, 3 end /clone=UI-M-BH1-akl-c-05-0-UI /clone_end=3 /gb=AW046879 /gi=5907408 /ug=Mm.27288 /len=365 /NOTE=replacement for probe set(s) 96642_at on MG-U74A	LL		Mm.122466	Gfm	G elongation factor	1	1	0	7	16	355.2	214		-1.66	0.000207276	2.57478
MG_U74Av2	93572_at	AI835051	Cluster Incl AI835051:UI-M-AI1-afn-e-02-0-UI.s1 Mus musculus cDNA, 3 end /clone=UI-M-AI1-afn-e-02-0-UI /clone_end=3 /gb=AI835051 /gi=5469264 /ug=Mm.2041 /len=180	LL		Mm.218595	Ndufs1	NADH dehydrogenase (ubiquinone) Fe-S protein 1	1	1	0	11	16	1228.2	743		-1.65	1.27e-05	0.157759
MG_U74Av2	160319_at	U66166	Cluster Incl U66166:Extracellular matrix protein 2 /cds=(11,1963) /gb=U66166 /gi=1498640 /ug=Mm.29027 /len=2403 /NOTE=replacement for probe set(s) 94523_at on MG-U74A						1	1	0	10	16	989.4	605		-1.64	1.69e-05	0.209932
MG_U74Av2	161145_f_at	AV217314	Cluster Incl AV217314:AV217314 Mus musculus cDNA, 3 end /clone=2410174C23 /clone_end=3 /gb=AV217314 /gi=6158156 /ug=Mm.54416 /len=281 /NOTE=replacement for probe set(s) 100789_f_at on MG-U74A	LL		Mm.22514	0610008F14Rik	RIKEN cDNA 0610008F14 gene	1	6	0	6	16	965.3	587.3		-1.64	0.000270728	3.36298
MG_U74Av2	96870_at	AI836740	Cluster Incl AI836740:UI-M-AJ0-aax-h-06-0-UI.s1 Mus musculus cDNA, 3 end /clone=UI-M-AJ0-aax-h-06-0-UI /clone_end=3 /gb=AI836740 /gi=5470958 /ug=Mm.30065 /len=420	LL		Mm.154581	Aco2	aconitase 2, mitochondrial	1	1	0	12	16	8758.3	5357.9		-1.63	4.23e-06	0.0525451
MG_U74Av2	104587_at	U69176	Cluster Incl U69176:Laminin, alpha 4 /cds=(386,5833) /gb=U69176 /gi=1568624 /ug=Mm.2399 /len=5993	LL		Mm.2399	Lama4	laminin, alpha 4	1	2	0	8	16	791.3	485.4		-1.63	3.38e-05	0.419864
MG_U74Av2	92487_at	AB023419	Cluster Incl AB023419:Mus musculus mRNA for mSox7, complete cds /cds=(50,1192) /gb=AB023419 /gi=5103026 /ug=Mm.42162 /len=3266	LL		Mm.42162	Sox7	SRY-box containing gene 7	1	1	0	8	16	419.5	257.8		-1.63	0.000139594	1.73404
MG_U74Av2	97368_at	U95145	Cluster Incl U95145:Mus musculus S-AKAP84 mRNA, complete cds /cds=(197,1840) /gb=U95145 /gi=2072304 /ug=Mm.2969 /len=2965	LL		Mm.2969	Akap1	A kinase (PRKA) anchor protein 1	2	3	0	12	16	870.4	536.9		-1.62	4.23e-06	0.0525451
MG_U74Av2	96212_at	AI853918	Cluster Incl AI853918:UI-M-BH0-aju-f-03-0-UI.s1 Mus musculus cDNA, 3 end /clone=UI-M-BH0-aju-f-03-0-UI /clone_end=3 /gb=AI853918 /gi=5497824 /ug=Mm.28662 /len=352	LL		Mm.260159	2310061I04Rik	RIKEN cDNA 2310061I04 gene	1	1	0	6	16	541.4	334.1		-1.62	0.000270728	3.36298
MG_U74Av2	98038_at	AF022465	Cluster Incl AF022465:Mus musculus high mobility group protein homolog HMG4 (Hmg4) mRNA, complete cds /cds=(27,629) /gb=AF022465 /gi=2738988 /ug=Mm.340 /len=1502	LL		Mm.340	Hmgb3	high mobility group box 3	1	1	0	10	16	523.7	325.4		-1.61	5.92e-05	0.735382
MG_U74Av2	102983_at	U58992	Cluster Incl U58992:MAD homolog 1 (Drosophila) /cds=(70,1467) /gb=U58992 /gi=1518644 /ug=Mm.15185 /len=1639	LL		Mm.15185	Madh1	MAD homolog 1 (Drosophila)	2	2	0	8	16	182.6	113.1		-1.61	0.000139594	1.73404
MG_U74Av2	103888_at	AA636171	Cluster Incl AA636171:vn15d02.r1 Mus musculus cDNA, 5 end /clone=IMAGE-1021251 /clone_end=5 /gb=AA636171 /gi=2559950 /ug=Mm.21285 /len=392	LL		Mm.12436	Rbpms	RNA binding protein gene with multiple splicing	1	2	0	8	16	650.8	405.9		-1.6	0.000139594	1.73404
MG_U74Av2	102990_at	AA655199	Cluster Incl AA655199:vv13b10.r1 Mus musculus cDNA, 5 end /clone=IMAGE-1211515 /clone_end=5 /gb=AA655199 /gi=2591353 /ug=Mm.1543 /len=367	LL		Mm.234850	Col3a1	procollagen, type III, alpha 1	1	2	0	12	16	1159.2	727.3		-1.59	1.27e-05	0.157759
MG_U74Av2	93326_at	D26483	Cluster Incl D26483:Mouse mRNA for PE31/TALLA, complete cds /cds=(5,739) /gb=D26483 /gi=685220 /ug=Mm.18590 /len=1720	LL		Mm.18590	Tm4sf2	transmembrane 4 superfamily member 2	1	1	0	7	16	583.7	373.3		-1.56	0.000114213	1.41875
MG_U74Av2	93045_at	L28836	Cluster Incl L28836:Peroxisomal membrane protein, 70 kDa /cds=(0,1979) /gb=L28836 /gi=454834 /ug=Mm.1519 /len=1980						1	1	0	8	16	583.6	376.5		-1.55	0.000139594	1.73404
MG_U74Av2	93270_at	AI839918	Cluster Incl AI839918:UI-M-AH0-acw-f-01-0-UI.s1 Mus musculus cDNA, 3 end /clone=UI-M-AH0-acw-f-01-0-UI /clone_end=3 /gb=AI839918 /gi=5474131 /ug=Mm.17403 /len=429	LL		Mm.17403	Gars	glycyl-tRNA synthetase	1	1	0	7	16	394.6	254.8		-1.55	0.000207276	2.57478
MG_U74Av2	95016_at	D50086	Cluster Incl D50086:Mouse mRNA for neuropilin, complete cds /cds=(347,3118) /gb=D50086 /gi=1783300 /ug=Mm.27448 /len=3652	LL		Mm.27448	Nrp	neuropilin	1	1	0	11	16	2230.3	1461.2		-1.53	1.27e-05	0.157759
MG_U74Av2	101869_s_at	J00413	Cluster Incl J00413:Hemoglobin, beta adult major chain /cds=(0,443) /gb=J00413 /gi=193793 /ug=Mm.87778 /len=444						1	1	0	9	16	11244.4	7402.6		-1.52	4.23e-05	0.525451
MG_U74Av2	100587_f_at	AI843959	Cluster Incl AI843959:UI-M-AP1-agh-e-01-0-UI.s1 Mus musculus cDNA, 3 end /clone=UI-M-AP1-agh-e-01-0-UI /clone_end=3 /gb=AI843959 /gi=5478172 /ug=Mm.622 /len=379	LL		Mm.157648	5730403B10Rik	RIKEN cDNA 5730403B10 gene	1	2	0	6	16	323	211.9		-1.52	0.000126904	1.5764
MG_U74Av2	93443_at	AW212271	Cluster Incl AW212271:uo84g08.x1 Mus musculus cDNA, 3 end /clone=IMAGE-2649278 /clone_end=3 /gb=AW212271 /gi=6518306 /ug=Mm.6671 /len=420	LL		Mm.6671	1110027O12Rik	RIKEN cDNA 1110027O12 gene	1	1	0	7	16	592.4	391.7		-1.51	3.81e-05	0.473278
MG_U74Av2	97502_at	U73445	Cluster Incl U73445:Dihydrolipoamide dehydrogenase /cds=(109,1638) /gb=U73445 /gi=2078521 /ug=Mm.3131 /len=2163	LL		Mm.3131	Dld	dihydrolipoamide dehydrogenase	1	1	0	8	16	1923.3	1282.4		-1.5	0.000139594	1.73404
MG_U74Av2	97284_at	AI853789	Cluster Incl AI853789:UI-M-BH0-ajg-f-10-0-UI.s1 Mus musculus cDNA, 3 end /clone=UI-M-BH0-ajg-f-10-0-UI /clone_end=3 /gb=AI853789 /gi=5497695 /ug=Mm.27990 /len=458	LL		Mm.27990	Bcl2l13	BCL2-like 13 (apoptosis facilitator)	1	1	0	6	16	477.4	323.6		-1.48	0.000270728	3.36298
MG_U74Av2	95072_at	AW121892	Cluster Incl AW121892:UI-M-BH2.3-aoi-e-12-0-UI.s1 Mus musculus cDNA, 3 end /clone=UI-M-BH2.3-aoi-e-12-0-UI /clone_end=3 /gb=AW121892 /gi=6097266 /ug=Mm.29196 /len=438	LL		Mm.29196	Cyc1	cytochrome c-1	1	2	0	6	16	6043.7	4108.3		-1.47	0.000126904	1.5764
MG_U74Av2	97217_at	AI842095	Cluster Incl AI842095:UI-M-AN1-afg-e-02-0-UI.s1 Mus musculus cDNA, 3 end /clone=UI-M-AN1-afg-e-02-0-UI /clone_end=3 /gb=AI842095 /gi=5476308 /ug=Mm.27733 /len=418	LL		Mm.220328	Ahcyl1	S-adenosylhomocysteine hydrolase-like 1	1	1	0	8	16	1876.7	1308.4		-1.43	7.61e-05	0.945314
MG_U74Av2	96942_at	AI844011	Cluster Incl AI844011:UI-M-AL1-ahi-b-01-0-UI.s1 Mus musculus cDNA, 3 end /clone=UI-M-AL1-ahi-b-01-0-UI /clone_end=3 /gb=AI844011 /gi=5487917 /ug=Mm.30194 /len=338	LL		Mm.206404	Eif3s6ip	eukaryotic translation initiation factor 3, subunit 6 interacting protein	1	2	0	9	16	1589.6	1153.8		-1.38	8.88e-05	1.10307
