# Supplementary material for: Genomic analysis of early murine mammary gland development using novel probe-level algorithms
Source: Genome Biol. 2005 Feb 1;6(2):R20. doi: 10.1186/gb-2005-6-2-r20 (PMC551540; doi:10.1186/gb-2005-6-2-r20)
Supplement: Additional data file 3 — Control file 1 containing CEL data from Affymetrix MG_U74Av2 oligonucleotide microarrays hybridized to RNA from the third to fifth mammary glands harvested from independent pools of three female MTB transgenic mice at 6 weeks 4 days old after 96 hours of doxycycline treatment [file gb-2005-6-2-r20-s3.zip › MTB_1.CEL]

[CEL]
Version=3

[HEADER]
Cols=640
Rows=640
TotalX=640
TotalY=640
OffsetX=0
OffsetY=0
GridCornerUL=232 232
GridCornerUR=4504 209
GridCornerLR=4530 4474
GridCornerLL=259 4497
Axis-invertX=0
AxisInvertY=0
swapXY=0
DatHeader=[4..45903]  MTB_1_MGU74Av2:CLS=4733 RWS=4733 XIN=3  YIN=3  VE=17        2.0 06/22/01 09:27:12       MG_U74Av2.1sq                  6
Algorithm=Percentile
AlgorithmParameters=Percentile:75;CellMargin:2;OutlierHigh:1.500;OutlierLow:1.004

[INTENSITY]
NumberCells=409600
CellHeader=X	Y	MEAN	STDV	NPIXELS
  0	  0	129.0	32.4	 25
  1	  0	6136.0	1228.8	 20
  2	  0	132.0	28.3	 25
  3	  0	6335.0	1483.2	 25
  4	  0	87.8	21.9	 20
  5	  0	107.0	16.8	 20
  6	  0	6494.0	1214.1	 20
  7	  0	109.8	19.6	 16
  8	  0	6923.3	1621.9	 20
  9	  0	111.5	23.4	 20
 10	  0	6484.3	1101.7	 16
 11	  0	118.3	27.1	 20
 12	  0	6982.3	1318.9	 20
 13	  0	109.0	24.7	 16
 14	  0	6917.0	2034.5	 25
 15	  0	117.0	23.3	 25
 16	  0	6252.0	1840.9	 25
 17	  0	108.3	17.6	 20
 18	  0	7523.0	1930.4	 25
 19	  0	109.0	15.7	 25
 20	  0	8792.3	1951.7	 20
 21	  0	112.0	20.9	 25
 22	  0	7718.0	1832.8	 25
 23	  0	102.5	13.9	 20
 24	  0	8605.0	1996.3	 25
 25	  0	115.0	17.4	 25
 26	  0	8675.5	1781.1	 20
 27	  0	122.0	23.9	 25
 28	  0	7814.0	1751.2	 25
 29	  0	109.8	17.8	 20
 30	  0	7784.0	1941.7	 25
 31	  0	128.0	17.4	 25
 32	  0	8206.8	1609.3	 16
 33	  0	155.0	23.9	 20
 34	  0	7923.0	1697.9	 20
 35	  0	124.0	18.6	 16
 36	  0	7417.8	2063.5	 20
 37	  0	119.5	23.1	 20
 38	  0	7167.0	1517.5	 16
 39	  0	127.0	40.7	 20
 40	  0	6694.0	1644.4	 20
 41	  0	133.0	23.2	 16
 42	  0	7169.0	1969.4	 25
 43	  0	123.0	33.0	 25
 44	  0	7471.0	1469.1	 20
 45	  0	138.0	65.2	 25
 46	  0	7411.0	1708.7	 25
 47	  0	134.3	23.0	 20
 48	  0	7364.0	2083.7	 25
 49	  0	127.0	28.1	 25
 50	  0	6762.0	1565.1	 25
 51	  0	124.0	19.7	 20
 52	  0	7298.0	1826.1	 25
 53	  0	123.0	22.4	 25
 54	  0	7723.3	1624.4	 20
 55	  0	136.0	27.1	 25
 56	  0	6802.0	1804.6	 25
 57	  0	125.8	22.6	 20
 58	  0	7099.0	1973.9	 25
 59	  0	140.0	28.4	 25
 60	  0	7698.5	1103.6	 16
 61	  0	126.8	20.3	 20
 62	  0	7396.5	1254.4	 20
 63	  0	128.5	19.1	 16
 64	  0	7273.3	1433.3	 20
 65	  0	142.0	20.8	 20
 66	  0	7013.3	1004.8	 16
 67	  0	126.8	20.7	 20
 68	  0	6447.5	1116.0	 20
 69	  0	115.8	15.1	 16
 70	  0	5685.0	1452.5	 25
 71	  0	115.0	15.8	 25
 72	  0	5914.8	1301.7	 20
 73	  0	135.0	29.7	 25
 74	  0	5134.0	1224.6	 25
 75	  0	115.3	14.8	 20
 76	  0	4951.0	1353.5	 25
 77	  0	108.0	20.3	 25
 78	  0	5211.3	1013.0	 20
 79	  0	128.0	37.0	 25
 80	  0	4896.0	1188.3	 25
 81	  0	113.3	20.3	 20
 82	  0	1219.0	307.3	 25
 83	  0	84.0	14.3	 25
 84	  0	4475.0	1053.1	 25
 85	  0	116.5	23.7	 20
 86	  0	4666.0	1309.5	 25
 87	  0	115.0	24.0	 25
 88	  0	5581.0	1051.8	 16
 89	  0	135.3	53.4	 20
 90	  0	4252.5	1003.3	 20
 91	  0	121.5	15.0	 16
 92	  0	5216.3	1454.8	 20
 93	  0	107.8	27.7	 20
 94	  0	3638.5	833.4	 16
 95	  0	131.5	44.4	 20
 96	  0	3702.8	1054.5	 20
 97	  0	120.0	27.8	 20
 98	  0	3536.0	1170.0	 25
 99	  0	123.0	23.0	 25
100	  0	3506.3	826.8	 20
101	  0	120.0	63.0	 25
102	  0	3635.0	1041.0	 25
103	  0	105.3	23.7	 20
104	  0	3532.0	1221.2	 25
105	  0	110.0	33.1	 25
106	  0	3434.0	947.9	 20
107	  0	124.0	86.6	 25
108	  0	3451.0	1127.3	 25
109	  0	112.3	18.1	 20
110	  0	3657.0	1359.9	 25
111	  0	121.0	33.2	 25
112	  0	3965.5	1094.4	 20
113	  0	121.0	87.4	 25
114	  0	3493.0	1253.8	 25
115	  0	113.0	20.6	 25
116	  0	4152.0	691.3	 16
117	  0	132.0	42.8	 20
118	  0	3481.0	727.2	 20
119	  0	107.3	17.1	 16
120	  0	3923.3	984.4	 20
121	  0	112.8	15.7	 20
122	  0	3835.8	656.0	 16
123	  0	119.0	24.1	 20
124	  0	3740.5	698.5	 20
125	  0	122.3	17.7	 20
126	  0	3223.0	1013.8	 25
127	  0	108.0	17.0	 25
128	  0	3629.8	838.8	 20
129	  0	104.0	22.8	 25
130	  0	3062.0	803.2	 25
131	  0	88.0	13.8	 20
132	  0	862.0	272.1	 25
133	  0	68.0	9.6	 25
134	  0	475.3	109.6	 20
135	  0	71.0	13.7	 25
136	  0	600.0	227.8	 25
137	  0	95.3	15.3	 20
138	  0	2889.0	867.5	 25
139	  0	106.0	17.4	 25
140	  0	2643.5	705.3	 20
141	  0	122.0	18.3	 25
142	  0	3072.0	704.1	 25
143	  0	104.0	16.1	 20
144	  0	3273.3	942.6	 20
145	  0	110.3	16.4	 20
146	  0	2518.8	548.9	 16
147	  0	107.5	32.9	 20
148	  0	3189.8	811.0	 20
149	  0	107.5	16.2	 20
150	  0	2612.8	490.4	 16
151	  0	106.0	17.6	 20
152	  0	2560.3	602.9	 20
153	  0	100.3	14.4	 20
154	  0	2834.0	765.5	 25
155	  0	103.0	16.6	 25
156	  0	2003.0	439.3	 20
157	  0	104.0	16.9	 25
158	  0	1972.0	523.1	 25
159	  0	91.5	14.8	 20
160	  0	2345.0	805.3	 25
161	  0	94.0	21.0	 25
162	  0	2843.8	735.8	 20
163	  0	102.0	54.6	 25
164	  0	2806.0	892.8	 25
165	  0	111.0	22.0	 20
166	  0	2881.0	1090.5	 25
167	  0	113.0	32.2	 25
168	  0	2917.3	941.9	 20
169	  0	120.0	71.2	 25
170	  0	2799.0	1009.2	 25
171	  0	103.8	20.8	 20
172	  0	3253.5	1091.8	 20
173	  0	108.3	30.2	 20
174	  0	3165.5	729.6	 16
175	  0	105.5	78.2	 20
176	  0	3240.0	927.4	 20
177	  0	95.3	16.6	 16
178	  0	3054.3	1063.9	 20
179	  0	110.0	32.4	 20
180	  0	3040.3	839.2	 16
181	  0	96.0	86.6	 25
182	  0	2693.0	928.7	 25
183	  0	96.0	14.0	 25
184	  0	3153.3	674.7	 20
185	  0	92.0	37.7	 25
186	  0	3073.0	773.5	 25
187	  0	94.5	15.5	 20
188	  0	2753.0	935.5	 25
189	  0	97.0	18.7	 25
190	  0	3211.3	682.5	 20
191	  0	107.0	29.3	 25
192	  0	3012.0	756.3	 25
193	  0	90.3	10.9	 20
194	  0	2839.0	937.6	 25
195	  0	80.0	16.8	 25
196	  0	2916.3	678.0	 20
197	  0	101.0	23.9	 25
198	  0	2957.0	808.2	 25
199	  0	101.0	21.3	 16
200	  0	3052.3	930.1	 20
201	  0	92.3	13.8	 20
202	  0	3073.0	539.4	 16
203	  0	109.3	21.8	 20
204	  0	2946.0	651.4	 20
205	  0	98.5	16.9	 16
206	  0	3027.0	913.9	 20
207	  0	97.3	23.0	 20
208	  0	3107.3	570.5	 16
209	  0	102.0	36.0	 25
210	  0	3242.0	760.3	 25
211	  0	71.5	14.9	 20
212	  0	904.0	237.6	 25
213	  0	75.0	13.2	 25
214	  0	95.3	15.9	 20
215	  0	71.0	11.6	 25
216	  0	3721.0	956.4	 25
217	  0	95.0	16.9	 25
218	  0	3746.0	751.1	 20
219	  0	108.0	17.9	 25
220	  0	3613.0	870.6	 25
221	  0	96.5	15.5	 20
222	  0	3476.0	1104.9	 25
223	  0	97.0	16.3	 25
224	  0	3891.5	962.3	 20
225	  0	126.0	31.2	 25
226	  0	3865.0	1088.1	 25
227	  0	91.5	14.7	 16
228	  0	4170.5	1179.9	 20
229	  0	109.3	18.4	 20
230	  0	4238.8	743.0	 16
231	  0	117.3	40.3	 20
232	  0	4227.8	1001.1	 20
233	  0	96.8	13.5	 16
234	  0	4349.5	1337.2	 20
235	  0	122.3	24.8	 20
236	  0	4570.3	947.6	 16
237	  0	126.0	55.0	 25
238	  0	4229.0	1124.4	 25
239	  0	105.5	13.8	 20
240	  0	4091.0	1423.2	 25
241	  0	128.0	21.3	 25
242	  0	4643.8	1033.1	 20
243	  0	109.0	63.6	 25
244	  0	4503.0	1209.9	 25
245	  0	111.0	15.4	 20
246	  0	4442.0	1498.6	 25
247	  0	117.0	17.9	 25
248	  0	4658.0	1057.1	 20
249	  0	113.0	63.3	 25
250	  0	4833.0	1318.1	 25
251	  0	102.0	14.5	 25
252	  0	4866.5	1021.2	 20
253	  0	126.0	29.7	 25
254	  0	4705.0	1257.9	 25
255	  0	107.0	21.4	 16
256	  0	4957.3	1258.8	 20
257	  0	114.8	17.2	 20
258	  0	5287.5	683.1	 16
259	  0	112.0	20.4	 20
260	  0	5259.8	913.2	 20
261	  0	100.0	11.3	 16
262	  0	5072.5	1298.8	 20
263	  0	116.5	16.9	 20
264	  0	5204.3	979.6	 20
265	  0	131.0	25.9	 25
266	  0	5202.0	1054.1	 25
267	  0	112.8	16.4	 20
268	  0	5033.0	1402.5	 25
269	  0	109.0	15.8	 25
270	  0	5223.0	1025.3	 20
271	  0	120.0	28.0	 25
272	  0	5146.0	1204.2	 25
273	  0	107.3	17.8	 20
274	  0	4897.0	1504.8	 25
275	  0	119.0	19.3	 25
276	  0	5295.0	1270.3	 20
277	  0	116.0	32.6	 25
278	  0	5116.0	1442.3	 25
279	  0	120.5	15.4	 20
280	  0	4899.0	1680.0	 25
281	  0	97.0	15.4	 25
282	  0	5161.8	1493.8	 20
283	  0	121.0	41.9	 20
284	  0	5332.8	1271.4	 20
285	  0	97.8	11.3	 20
286	  0	5534.8	711.4	 16
287	  0	109.0	20.2	 20
288	  0	5269.3	981.5	 20
289	  0	104.0	15.9	 16
290	  0	5330.8	1353.1	 20
291	  0	94.5	11.1	 20
292	  0	5305.0	1042.9	 20
293	  0	115.0	28.0	 25
294	  0	4921.0	1154.2	 25
295	  0	115.8	18.5	 20
296	  0	5107.0	1500.9	 25
297	  0	106.0	24.2	 25
298	  0	5248.8	1068.0	 20
299	  0	119.0	32.1	 25
300	  0	5063.0	1313.7	 25
301	  0	104.5	13.5	 20
302	  0	5291.0	1627.4	 25
303	  0	99.0	21.8	 25
304	  0	4695.3	1661.2	 20
305	  0	123.0	45.8	 25
306	  0	5135.0	1487.7	 25
307	  0	101.8	16.1	 20
308	  0	5011.0	1746.6	 25
309	  0	103.0	25.0	 25
310	  0	5048.0	1486.7	 20
311	  0	125.3	90.0	 20
312	  0	5119.3	1454.1	 20
313	  0	120.0	22.9	 16
314	  0	5161.5	1776.4	 20
315	  0	110.0	35.7	 20
316	  0	5105.0	1196.2	 16
317	  0	110.0	138.6	 20
318	  0	5128.3	1553.1	 20
319	  0	104.5	21.0	 20
320	  0	5072.0	1047.5	 20
321	  0	113.0	49.0	 25
322	  0	4593.0	1118.2	 25
323	  0	101.3	18.7	 20
324	  0	3652.0	1184.5	 25
325	  0	98.0	21.4	 25
326	  0	3321.8	797.5	 20
327	  0	107.0	35.7	 25
328	  0	3500.0	1028.8	 25
329	  0	88.8	8.6	 20
330	  0	3789.0	1310.1	 25
331	  0	111.0	22.8	 25
332	  0	4337.0	1253.6	 20
333	  0	117.0	59.9	 25
334	  0	5196.0	1643.3	 25
335	  0	111.3	16.3	 20
336	  0	5199.0	1919.3	 25
337	  0	100.0	25.0	 25
338	  0	5349.5	1656.2	 20
339	  0	111.3	68.5	 20
340	  0	5098.8	1321.9	 20
341	  0	95.3	12.2	 16
342	  0	5188.3	1692.7	 20
343	  0	108.3	28.0	 20
344	  0	5029.3	973.1	 16
345	  0	105.3	63.6	 20
346	  0	5078.3	1320.8	 20
347	  0	103.8	18.3	 16
348	  0	4860.0	1591.8	 25
349	  0	109.0	23.5	 25
350	  0	5024.5	1144.2	 20
351	  0	115.0	65.6	 25
352	  0	3901.0	1090.5	 25
353	  0	104.0	15.2	 25
354	  0	4769.5	977.7	 20
355	  0	105.0	18.8	 25
356	  0	4816.0	1053.9	 25
357	  0	107.5	18.3	 20
358	  0	4603.0	1318.9	 25
359	  0	92.0	14.9	 25
360	  0	4562.8	970.6	 20
361	  0	110.0	27.4	 25
362	  0	4475.0	1103.1	 25
363	  0	100.3	13.2	 20
364	  0	4414.0	1350.1	 25
365	  0	105.0	16.4	 25
366	  0	4501.0	662.8	 16
367	  0	94.0	21.0	 20
368	  0	4256.5	834.9	 20
369	  0	89.5	20.4	 16
370	  0	4154.5	1126.8	 20
371	  0	89.0	15.9	 20
372	  0	4099.8	580.6	 16
373	  0	95.8	20.1	 20
374	  0	3933.8	780.3	 20
375	  0	75.3	11.8	 16
376	  0	3511.0	1039.0	 25
377	  0	89.0	16.4	 25
378	  0	3942.5	797.0	 20
379	  0	107.0	19.4	 25
380	  0	3886.0	878.9	 25
381	  0	89.0	10.9	 20
382	  0	3752.0	1128.6	 25
383	  0	99.0	18.2	 25
384	  0	3967.0	859.2	 20
385	  0	99.0	38.5	 25
386	  0	3603.0	1040.1	 25
387	  0	96.0	15.5	 25
388	  0	3665.3	688.1	 20
389	  0	93.0	18.3	 25
390	  0	3367.0	833.4	 25
391	  0	91.3	16.2	 20
392	  0	3526.0	1047.6	 25
393	  0	84.0	14.8	 25
394	  0	3572.8	521.0	 16
395	  0	86.3	14.4	 20
396	  0	3501.5	666.7	 20
397	  0	78.0	10.4	 16
398	  0	3363.5	939.4	 20
399	  0	100.3	15.0	 20
400	  0	3465.8	560.4	 16
401	  0	96.8	27.0	 20
402	  0	3386.0	806.6	 20
403	  0	98.0	11.6	 20
404	  0	3234.0	1000.6	 25
405	  0	87.0	13.4	 25
406	  0	3295.5	606.2	 20
407	  0	101.0	25.4	 25
408	  0	3255.0	809.2	 25
409	  0	84.0	14.7	 20
410	  0	3259.0	1040.6	 25
411	  0	91.0	15.8	 25
412	  0	3274.8	771.7	 20
413	  0	100.0	35.6	 25
414	  0	3225.0	926.0	 25
415	  0	93.3	11.7	 20
416	  0	3248.0	1109.9	 25
417	  0	105.0	26.0	 25
418	  0	3227.0	832.7	 25
419	  0	87.0	15.2	 20
420	  0	3181.0	977.4	 25
421	  0	97.0	18.4	 25
422	  0	3187.0	356.1	 16
423	  0	100.5	20.1	 20
424	  0	82.5	22.6	 20
425	  0	897.5	98.6	 16
426	  0	79.0	13.5	 20
427	  0	80.3	18.0	 20
428	  0	62.3	9.8	 16
429	  0	93.3	10.1	 20
430	  0	3149.3	575.1	 20
431	  0	88.3	14.0	 20
432	  0	3152.0	787.5	 25
433	  0	98.0	17.7	 25
434	  0	3277.0	482.6	 20
435	  0	103.0	17.9	 25
436	  0	3171.0	661.0	 25
437	  0	91.3	11.2	 20
438	  0	3229.0	836.1	 25
439	  0	89.0	11.1	 25
440	  0	3344.5	610.8	 20
441	  0	102.0	18.0	 25
442	  0	3225.0	760.4	 25
443	  0	79.8	16.1	 20
444	  0	3329.0	1045.2	 25
445	  0	94.0	14.2	 25
446	  0	3500.3	772.9	 20
447	  0	89.0	18.2	 25
448	  0	3389.0	905.0	 25
449	  0	88.0	14.2	 20
450	  0	3413.3	924.9	 20
451	  0	99.5	14.8	 20
452	  0	3515.8	518.8	 20
453	  0	94.5	11.3	 16
454	  0	3262.3	726.6	 20
455	  0	97.5	13.7	 20
456	  0	3486.3	375.9	 16
457	  0	96.0	14.2	 20
458	  0	3366.0	493.0	 20
459	  0	95.3	14.7	 20
460	  0	3493.0	837.6	 25
461	  0	89.0	15.1	 25
462	  0	3451.5	584.2	 20
463	  0	102.0	16.4	 25
464	  0	3290.0	594.6	 25
465	  0	93.3	14.5	 20
466	  0	2952.0	709.5	 25
467	  0	93.0	14.5	 25
468	  0	3144.5	545.1	 20
469	  0	91.0	15.0	 25
470	  0	2971.0	656.6	 25
471	  0	84.3	12.7	 20
472	  0	2843.0	825.3	 25
473	  0	86.0	13.6	 25
474	  0	3220.0	713.9	 20
475	  0	92.0	16.4	 25
476	  0	3241.0	773.5	 25
477	  0	88.3	11.3	 20
478	  0	3229.8	753.6	 20
479	  0	87.5	11.2	 20
480	  0	3656.8	524.7	 16
481	  0	109.3	38.9	 20
482	  0	3653.3	710.6	 20
483	  0	92.0	14.0	 16
484	  0	4073.5	1053.8	 20
485	  0	92.5	14.3	 20
486	  0	3990.8	638.8	 20
487	  0	89.8	12.7	 20
488	  0	3555.0	775.7	 25
489	  0	94.0	15.8	 25
490	  0	3832.0	605.0	 20
491	  0	93.0	15.0	 25
492	  0	3674.0	696.1	 25
493	  0	89.5	15.3	 20
494	  0	3445.0	831.7	 25
495	  0	82.0	12.0	 25
496	  0	3536.5	680.2	 20
497	  0	90.0	15.9	 25
498	  0	3147.0	700.7	 25
499	  0	94.0	19.3	 20
500	  0	2865.0	780.0	 25
501	  0	90.0	10.5	 25
502	  0	3030.5	669.7	 20
503	  0	92.0	23.6	 25
504	  0	2803.0	680.1	 25
505	  0	81.5	10.9	 16
506	  0	2897.3	646.5	 20
507	  0	91.0	15.5	 20
508	  0	2873.3	408.0	 16
509	  0	94.0	12.9	 20
510	  0	2639.8	457.0	 20
511	  0	83.0	14.1	 16
512	  0	2600.8	632.6	 20
513	  0	92.0	11.1	 20
514	  0	2796.0	414.8	 16
515	  0	95.0	17.6	 25
516	  0	2714.0	565.4	 25
517	  0	90.8	15.1	 20
518	  0	2766.0	648.4	 25
519	  0	78.0	14.6	 25
520	  0	2939.0	565.1	 25
521	  0	92.3	16.3	 20
522	  0	2870.0	574.9	 25
523	  0	90.0	12.5	 25
524	  0	3028.0	547.4	 20
525	  0	81.0	8.9	 25
526	  0	2742.0	619.2	 25
527	  0	84.3	11.5	 20
528	  0	2845.0	678.4	 25
529	  0	85.0	13.4	 25
530	  0	2604.8	606.1	 20
531	  0	88.0	11.5	 25
532	  0	3039.0	786.6	 25
533	  0	95.0	16.6	 16
534	  0	3165.8	499.6	 20
535	  0	89.0	14.2	 20
536	  0	2685.3	208.2	 16
537	  0	90.3	10.6	 20
538	  0	2424.5	333.8	 20
539	  0	98.0	10.6	 16
540	  0	2789.8	526.1	 20
541	  0	95.3	13.9	 20
542	  0	2555.5	207.5	 16
543	  0	81.0	9.2	 25
544	  0	1720.0	288.6	 25
545	  0	95.3	15.5	 20
546	  0	2064.0	358.4	 25
547	  0	93.0	12.9	 25
548	  0	3405.3	406.5	 20
549	  0	94.0	15.1	 25
550	  0	3745.0	670.1	 25
551	  0	115.0	19.3	 20
552	  0	2554.0	490.3	 25
553	  0	133.0	26.2	 25
554	  0	2527.0	574.5	 25
555	  0	149.8	24.8	 20
556	  0	3583.0	754.5	 25
557	  0	123.0	27.7	 25
558	  0	2963.8	563.4	 20
559	  0	93.0	12.1	 25
560	  0	2754.0	688.7	 25
561	  0	100.0	13.1	 16
562	  0	3987.8	660.5	 20
563	  0	103.3	10.8	 20
564	  0	3359.3	285.7	 16
565	  0	103.8	15.7	 20
566	  0	3927.5	583.8	 20
567	  0	93.8	15.1	 16
568	  0	4125.3	770.8	 20
569	  0	90.8	17.0	 20
570	  0	3964.5	621.7	 20
571	  0	87.0	15.0	 25
572	  0	3462.0	671.6	 25
573	  0	79.5	9.8	 20
574	  0	3359.0	743.7	 25
575	  0	83.0	10.9	 25
576	  0	2839.5	489.7	 20
577	  0	104.0	16.8	 25
578	  0	2889.0	632.2	 25
579	  0	93.3	13.9	 20
580	  0	4143.0	1013.4	 25
581	  0	124.0	16.7	 25
582	  0	4012.5	622.4	 20
583	  0	155.0	44.4	 25
584	  0	3531.0	757.6	 25
585	  0	108.0	12.6	 20
586	  0	3985.0	1090.9	 25
587	  0	126.0	19.2	 25
588	  0	4248.0	938.6	 25
589	  0	140.5	17.2	 16
590	  0	4674.3	674.0	 20
591	  0	101.3	9.1	 20
592	  0	5082.0	475.1	 16
593	  0	102.3	12.1	 20
594	  0	5009.8	784.9	 20
595	  0	101.5	16.5	 16
596	  0	5418.8	838.2	 20
597	  0	97.3	14.4	 20
598	  0	5230.8	552.1	 20
599	  0	111.0	20.6	 25
600	  0	5448.0	916.4	 25
601	  0	96.8	13.6	 20
602	  0	5018.0	842.1	 25
603	  0	104.0	19.6	 25
604	  0	5100.3	774.5	 20
605	  0	111.0	21.5	 25
606	  0	5345.0	999.4	 25
607	  0	101.0	16.1	 20
608	  0	5330.0	972.8	 25
609	  0	108.0	19.1	 25
610	  0	5437.5	963.6	 20
611	  0	116.0	13.4	 25
612	  0	5260.0	1195.9	 25
613	  0	99.8	19.0	 20
614	  0	5288.0	1183.4	 25
615	  0	104.0	16.1	 25
616	  0	5472.8	1377.6	 20
617	  0	105.8	15.9	 20
618	  0	5757.5	817.3	 20
619	  0	97.5	11.5	 16
620	  0	5656.0	903.8	 20
621	  0	117.3	18.3	 20
622	  0	5557.3	1139.6	 20
623	  0	99.8	16.3	 16
624	  0	5687.5	970.7	 20
625	  0	102.5	12.8	 20
626	  0	5834.3	921.8	 20
627	  0	112.0	14.0	 25
628	  0	5653.0	1131.1	 25
629	  0	115.0	18.3	 20
630	  0	5622.0	1170.2	 25
631	  0	94.0	16.1	 25
632	  0	5511.8	1141.1	 20
633	  0	108.0	14.5	 25
634	  0	5949.0	1406.7	 25
635	  0	89.3	15.6	 20
636	  0	106.0	16.0	 25
637	  0	5618.0	1423.0	 25
638	  0	119.8	17.6	 20
639	  0	5691.0	1371.7	 25
  0	  1	5445.3	716.5	 20
  1	  1	102.5	15.7	 16
  2	  1	5216.5	1052.5	 20
  3	  1	97.3	13.6	 20
  4	  1	80.5	12.8	 16
  5	  1	83.0	15.4	 25
  6	  1	75.0	12.0	 25
  7	  1	86.5	15.7	 20
  8	  1	77.0	12.0	 25
  9	  1	86.0	17.7	 25
 10	  1	85.0	13.8	 25
 11	  1	78.3	11.6	 20
 12	  1	82.0	13.8	 25
 13	  1	78.0	11.6	 25
 14	  1	87.0	14.1	 20
 15	  1	75.0	12.5	 25
 16	  1	70.0	13.4	 25
 17	  1	80.0	17.0	 20
 18	  1	75.0	12.4	 25
 19	  1	78.0	14.8	 25
 20	  1	79.3	14.3	 20
 21	  1	95.0	21.2	 25
 22	  1	106.0	22.6	 25
 23	  1	78.0	11.8	 16
 24	  1	84.5	12.2	 20
 25	  1	77.8	15.5	 20
 26	  1	77.3	13.7	 16
 27	  1	77.8	19.7	 20
 28	  1	63.5	14.5	 20
 29	  1	74.0	14.1	 16
 30	  1	76.5	11.2	 20
 31	  1	99.5	23.9	 20
 32	  1	97.3	20.9	 20
 33	  1	92.0	14.3	 25
 34	  1	93.0	20.9	 25
 35	  1	70.5	10.7	 20
 36	  1	78.0	14.8	 25
 37	  1	76.0	12.0	 25
 38	  1	83.8	14.8	 20
 39	  1	83.0	15.9	 25
 40	  1	79.0	11.8	 25
 41	  1	92.8	14.5	 20
 42	  1	78.0	16.4	 25
 43	  1	82.0	15.7	 25
 44	  1	76.0	9.9	 25
 45	  1	94.5	14.1	 20
 46	  1	75.0	14.7	 25
 47	  1	83.0	10.7	 25
 48	  1	87.0	19.0	 20
 49	  1	90.0	14.0	 25
 50	  1	85.0	16.2	 25
 51	  1	89.8	15.8	 16
 52	  1	75.8	11.8	 20
 53	  1	87.5	16.3	 20
 54	  1	88.5	14.1	 16
 55	  1	80.3	11.1	 20
 56	  1	89.5	13.2	 20
 57	  1	79.3	14.4	 16
 58	  1	87.8	16.4	 20
 59	  1	96.8	16.4	 20
 60	  1	89.0	12.5	 20
 61	  1	89.0	17.0	 25
 62	  1	122.0	18.7	 25
 63	  1	6428.0	815.2	 20
 64	  1	7295.0	1004.6	 25
 65	  1	5779.0	859.7	 25
 66	  1	115.0	19.1	 20
 67	  1	96.0	18.9	 25
 68	  1	124.0	18.4	 25
 69	  1	102.3	12.7	 20
 70	  1	111.0	14.8	 25
 71	  1	110.0	11.9	 25
 72	  1	101.3	17.0	 20
 73	  1	98.0	20.2	 25
 74	  1	109.0	15.5	 25
 75	  1	102.3	12.0	 20
 76	  1	105.0	19.4	 25
 77	  1	96.0	17.5	 25
 78	  1	104.0	15.7	 25
 79	  1	104.8	16.3	 16
 80	  1	102.5	15.7	 20
 81	  1	104.5	17.7	 20
 82	  1	97.5	15.5	 16
 83	  1	82.0	14.2	 20
 84	  1	101.0	15.1	 20
 85	  1	100.3	17.1	 16
 86	  1	108.0	14.2	 20
 87	  1	5077.5	1081.3	 20
 88	  1	5354.5	791.0	 20
 89	  1	5104.0	1257.2	 25
 90	  1	131.0	21.9	 25
 91	  1	103.0	15.2	 20
 92	  1	4834.0	1390.5	 25
 93	  1	119.0	32.0	 25
 94	  1	92.8	10.9	 20
 95	  1	111.0	16.7	 25
 96	  1	97.0	12.7	 25
 97	  1	93.3	14.5	 20
 98	  1	95.0	13.0	 25
 99	  1	102.0	16.6	 25
100	  1	101.3	18.0	 20
101	  1	91.0	14.2	 25
102	  1	89.0	14.0	 25
103	  1	94.3	25.6	 20
104	  1	90.0	11.7	 25
105	  1	92.0	15.3	 25
106	  1	98.0	12.5	 20
107	  1	85.3	16.0	 20
108	  1	80.3	13.6	 20
109	  1	99.3	14.9	 16
110	  1	77.8	17.0	 20
111	  1	88.3	17.2	 20
112	  1	86.0	13.8	 20
113	  1	86.3	6.1	 16
114	  1	79.3	13.9	 20
115	  1	84.0	15.9	 20
116	  1	4475.3	698.8	 20
117	  1	126.0	31.0	 25
118	  1	106.0	17.6	 25
119	  1	112.3	18.3	 20
120	  1	4151.0	1099.7	 25
121	  1	111.0	17.1	 25
122	  1	112.3	17.2	 20
123	  1	3147.0	920.5	 25
124	  1	4122.0	801.1	 25
125	  1	3594.8	684.0	 20
126	  1	112.0	26.6	 25
127	  1	99.0	13.8	 25
128	  1	86.8	20.4	 20
129	  1	89.0	20.7	 25
130	  1	96.0	15.4	 25
131	  1	73.5	15.8	 20
132	  1	72.0	20.1	 25
133	  1	61.0	10.6	 25
134	  1	694.0	129.4	 16
135	  1	74.8	12.3	 20
136	  1	81.0	18.7	 20
137	  1	89.8	22.6	 16
138	  1	3139.3	938.3	 20
139	  1	99.5	19.5	 20
140	  1	90.3	13.0	 16
141	  1	2958.5	844.6	 20
142	  1	3525.3	570.2	 20
143	  1	3632.5	560.7	 16
144	  1	3407.0	723.7	 25
145	  1	97.0	15.2	 25
146	  1	102.0	21.6	 25
147	  1	94.3	18.2	 20
148	  1	2917.0	802.8	 25
149	  1	3363.0	803.2	 25
150	  1	101.3	11.9	 20
151	  1	92.0	19.4	 25
152	  1	94.0	15.5	 25
153	  1	104.0	13.7	 20
154	  1	2821.0	791.9	 25
155	  1	101.0	18.5	 25
156	  1	88.8	13.9	 20
157	  1	83.0	15.8	 25
158	  1	68.0	9.8	 25
159	  1	62.0	10.4	 20
160	  1	63.0	9.2	 25
161	  1	56.0	9.2	 25
162	  1	66.3	8.7	 16
163	  1	84.0	24.3	 20
164	  1	84.3	15.7	 20
165	  1	83.3	19.1	 16
166	  1	95.5	21.8	 20
167	  1	81.0	13.9	 20
168	  1	79.3	14.5	 16
169	  1	85.0	19.9	 20
170	  1	81.5	16.0	 20
171	  1	87.0	13.9	 16
172	  1	81.0	16.8	 25
173	  1	100.0	20.1	 25
174	  1	80.3	12.8	 20
175	  1	76.0	13.3	 25
176	  1	76.0	15.4	 25
177	  1	82.5	11.9	 20
178	  1	69.0	10.1	 25
179	  1	55.0	12.3	 25
180	  1	56.0	11.7	 25
181	  1	48.0	14.0	 20
182	  1	46.0	7.4	 25
183	  1	72.0	14.2	 25
184	  1	77.5	14.6	 20
185	  1	89.0	21.3	 25
186	  1	78.0	23.3	 25
187	  1	80.3	16.2	 20
188	  1	80.0	15.9	 25
189	  1	98.0	24.9	 25
190	  1	81.3	12.2	 16
191	  1	76.8	14.6	 20
192	  1	75.3	9.7	 20
193	  1	73.8	14.6	 16
194	  1	68.3	14.2	 20
195	  1	75.3	16.8	 20
196	  1	75.5	19.1	 16
197	  1	82.5	12.4	 20
198	  1	74.5	15.5	 20
199	  1	76.5	16.2	 20
200	  1	78.0	16.0	 25
201	  1	77.0	15.9	 25
202	  1	87.0	13.4	 20
203	  1	91.0	17.8	 25
204	  1	83.0	15.7	 25
205	  1	83.3	13.0	 20
206	  1	85.0	17.8	 25
207	  1	77.0	14.9	 25
208	  1	84.5	16.5	 20
209	  1	86.0	15.7	 25
210	  1	79.0	12.9	 25
211	  1	58.3	7.8	 20
212	  1	261.0	62.7	 25
213	  1	68.0	14.1	 25
214	  1	79.0	15.0	 25
215	  1	70.0	11.4	 20
216	  1	77.0	15.2	 25
217	  1	79.0	14.6	 25
218	  1	82.0	14.1	 16
219	  1	88.8	14.0	 20
220	  1	85.0	17.6	 20
221	  1	89.0	17.4	 16
222	  1	68.5	13.7	 20
223	  1	89.0	19.1	 20
224	  1	72.8	14.3	 16
225	  1	78.8	12.9	 20
226	  1	79.3	12.6	 20
227	  1	74.5	18.3	 20
228	  1	90.0	16.6	 25
229	  1	104.0	23.8	 25
230	  1	114.3	23.4	 20
231	  1	112.0	15.6	 25
232	  1	101.0	35.6	 25
233	  1	108.0	27.8	 20
234	  1	116.0	22.9	 25
235	  1	111.0	23.0	 25
236	  1	118.3	32.3	 20
237	  1	110.0	29.9	 25
238	  1	90.0	14.4	 25
239	  1	96.5	15.7	 20
240	  1	107.0	25.4	 25
241	  1	102.0	24.4	 25
242	  1	112.0	15.7	 20
243	  1	95.0	19.1	 25
244	  1	105.0	44.2	 25
245	  1	111.5	47.8	 20
246	  1	90.0	15.4	 20
247	  1	83.5	16.5	 20
248	  1	87.3	15.2	 20
249	  1	86.5	15.6	 16
250	  1	87.0	16.8	 20
251	  1	94.5	17.6	 20
252	  1	84.0	12.4	 16
253	  1	71.8	56.2	 20
254	  1	72.8	12.6	 20
255	  1	69.5	12.2	 20
256	  1	62.0	13.3	 25
257	  1	85.0	14.9	 25
258	  1	95.3	15.9	 20
259	  1	91.0	18.9	 25
260	  1	94.0	16.0	 25
261	  1	96.5	16.7	 20
262	  1	96.0	14.5	 25
263	  1	121.0	48.3	 25
264	  1	90.3	13.3	 20
265	  1	89.0	12.0	 25
266	  1	102.0	17.8	 25
267	  1	94.3	15.5	 20
268	  1	87.0	11.8	 25
269	  1	91.0	9.5	 25
270	  1	108.0	19.7	 20
271	  1	115.0	21.8	 25
272	  1	114.0	22.6	 25
273	  1	126.5	28.3	 20
274	  1	104.0	16.1	 20
275	  1	121.0	27.3	 20
276	  1	105.5	19.7	 16
277	  1	74.5	12.4	 20
278	  1	73.3	9.8	 20
279	  1	79.8	15.7	 16
280	  1	69.5	12.0	 20
281	  1	91.3	17.7	 20
282	  1	74.5	14.2	 20
283	  1	85.5	17.2	 20
284	  1	81.0	21.8	 25
285	  1	86.0	15.3	 25
286	  1	94.5	16.8	 20
287	  1	82.0	13.1	 25
288	  1	89.0	15.0	 25
289	  1	82.5	12.9	 20
290	  1	73.0	18.1	 25
291	  1	79.0	16.0	 25
292	  1	82.8	17.2	 20
293	  1	81.0	12.1	 25
294	  1	80.0	12.9	 25
295	  1	89.3	19.9	 20
296	  1	82.0	30.8	 25
297	  1	88.0	22.6	 25
298	  1	80.5	17.4	 20
299	  1	88.0	21.6	 25
300	  1	77.0	13.8	 25
301	  1	66.0	16.6	 16
302	  1	69.0	15.7	 20
303	  1	55.0	8.0	 20
304	  1	43.3	7.3	 16
305	  1	76.0	13.2	 20
306	  1	68.3	13.3	 20
307	  1	78.8	14.3	 16
308	  1	69.0	12.7	 20
309	  1	79.3	13.7	 20
310	  1	80.3	14.1	 16
311	  1	78.0	9.8	 25
312	  1	70.0	15.2	 25
313	  1	77.0	16.4	 25
314	  1	78.3	12.0	 20
315	  1	76.0	11.9	 25
316	  1	80.0	13.7	 25
317	  1	74.5	12.0	 20
318	  1	70.0	14.0	 25
319	  1	67.0	12.9	 25
320	  1	73.0	11.3	 20
321	  1	72.0	15.6	 25
322	  1	88.0	19.8	 25
323	  1	67.3	11.3	 20
324	  1	76.0	11.3	 25
325	  1	72.0	9.3	 25
326	  1	74.8	13.9	 20
327	  1	72.0	13.3	 25
328	  1	62.0	11.4	 25
329	  1	77.3	10.5	 16
330	  1	81.0	17.9	 20
331	  1	84.0	14.7	 20
332	  1	88.0	18.6	 16
333	  1	80.3	15.4	 20
334	  1	86.5	17.4	 20
335	  1	76.5	13.9	 16
336	  1	82.5	12.6	 20
337	  1	85.5	15.8	 20
338	  1	78.5	29.7	 16
339	  1	63.0	10.2	 25
340	  1	75.0	15.7	 25
341	  1	86.8	15.4	 20
342	  1	69.0	12.8	 25
343	  1	80.0	13.9	 25
344	  1	72.8	14.4	 20
345	  1	70.0	10.6	 25
346	  1	80.0	14.9	 25
347	  1	85.0	16.9	 25
348	  1	85.5	19.4	 20
349	  1	80.0	19.6	 25
350	  1	94.0	23.2	 25
351	  1	94.3	24.8	 20
352	  1	90.0	12.9	 25
353	  1	78.0	46.5	 25
354	  1	78.0	14.5	 20
355	  1	77.0	15.8	 25
356	  1	72.0	16.4	 25
357	  1	78.3	18.9	 16
358	  1	79.8	14.7	 20
359	  1	73.0	11.4	 20
360	  1	76.8	13.4	 16
361	  1	68.0	11.2	 20
362	  1	69.5	10.4	 20
363	  1	71.0	17.7	 16
364	  1	62.0	8.8	 20
365	  1	71.8	12.3	 20
366	  1	77.3	15.7	 20
367	  1	76.0	11.2	 25
368	  1	75.0	13.6	 25
369	  1	76.5	15.5	 20
370	  1	72.0	15.0	 25
371	  1	90.0	35.7	 25
372	  1	69.8	16.6	 20
373	  1	86.0	14.6	 25
374	  1	83.0	19.2	 25
375	  1	79.5	14.7	 20
376	  1	72.0	15.6	 25
377	  1	67.0	14.3	 25
378	  1	59.8	8.4	 20
379	  1	73.0	11.9	 25
380	  1	85.0	17.6	 25
381	  1	75.0	15.1	 25
382	  1	78.3	15.1	 20
383	  1	77.0	16.1	 25
384	  1	71.0	10.1	 25
385	  1	68.3	13.0	 16
386	  1	72.5	12.3	 20
387	  1	79.0	13.4	 20
388	  1	70.0	19.1	 16
389	  1	76.3	14.5	 20
390	  1	84.3	12.8	 20
391	  1	77.0	30.3	 16
392	  1	65.5	7.6	 20
393	  1	70.0	11.8	 20
394	  1	68.3	16.4	 20
395	  1	71.0	9.3	 25
396	  1	69.0	15.9	 25
397	  1	61.3	8.6	 20
398	  1	69.0	14.9	 25
399	  1	76.0	10.5	 25
400	  1	73.8	19.7	 20
401	  1	73.0	17.1	 25
402	  1	66.0	11.4	 25
403	  1	76.3	10.2	 20
404	  1	69.0	19.0	 25
405	  1	79.0	15.9	 25
406	  1	80.0	15.1	 20
407	  1	74.0	12.2	 25
408	  1	83.0	21.3	 25
409	  1	81.8	25.8	 20
410	  1	96.0	40.7	 25
411	  1	90.0	31.7	 25
412	  1	89.0	23.4	 20
413	  1	75.0	12.8	 20
414	  1	90.3	14.1	 20
415	  1	71.5	12.3	 20
416	  1	74.8	11.5	 16
417	  1	71.5	12.5	 20
418	  1	68.8	10.4	 20
419	  1	73.0	10.7	 16
420	  1	68.0	11.7	 20
421	  1	61.0	13.4	 20
422	  1	70.3	11.2	 20
423	  1	72.0	14.8	 25
424	  1	61.0	12.1	 25
425	  1	248.0	37.6	 20
426	  1	58.0	11.8	 25
427	  1	70.0	13.2	 25
428	  1	54.0	9.5	 20
429	  1	67.0	16.1	 25
430	  1	73.0	11.5	 25
431	  1	79.0	16.5	 20
432	  1	67.0	9.9	 25
433	  1	75.0	17.9	 25
434	  1	68.0	10.0	 20
435	  1	67.0	8.8	 25
436	  1	78.0	14.7	 25
437	  1	75.0	11.5	 20
438	  1	74.0	14.0	 25
439	  1	67.0	12.6	 25
440	  1	68.8	9.1	 20
441	  1	66.3	8.8	 20
442	  1	66.0	13.3	 20
443	  1	64.8	14.4	 16
444	  1	67.3	11.9	 20
445	  1	61.0	12.3	 20
446	  1	69.3	13.3	 16
447	  1	76.5	15.8	 20
448	  1	74.5	12.1	 20
449	  1	60.0	11.2	 20
450	  1	78.5	13.8	 20
451	  1	88.0	23.5	 25
452	  1	63.0	11.8	 25
453	  1	65.0	9.5	 20
454	  1	73.0	11.4	 25
455	  1	70.0	15.9	 25
456	  1	81.3	11.9	 20
457	  1	88.0	20.5	 25
458	  1	84.0	15.6	 25
459	  1	74.0	12.0	 20
460	  1	79.0	13.2	 25
461	  1	71.0	14.9	 25
462	  1	71.5	15.9	 20
463	  1	82.0	11.8	 25
464	  1	87.0	19.8	 25
465	  1	2036.3	254.8	 20
466	  1	1189.0	118.1	 25
467	  1	372.0	46.1	 25
468	  1	795.0	103.6	 16
469	  1	101.5	23.6	 20
470	  1	451.3	59.9	 20
471	  1	117.5	19.5	 16
472	  1	79.3	9.7	 20
473	  1	109.5	16.2	 20
474	  1	256.5	28.7	 16
475	  1	292.0	31.1	 20
476	  1	81.5	12.7	 20
477	  1	355.5	52.6	 16
478	  1	221.0	27.1	 25
479	  1	290.0	50.1	 25
480	  1	67.0	8.9	 20
481	  1	68.0	10.2	 25
482	  1	151.0	29.6	 25
483	  1	65.0	10.9	 25
484	  1	76.3	13.9	 20
485	  1	79.0	16.3	 25
486	  1	680.0	92.8	 25
487	  1	578.3	86.1	 20
488	  1	75.0	14.7	 25
489	  1	76.0	11.4	 25
490	  1	67.5	11.6	 20
491	  1	63.0	13.2	 25
492	  1	61.0	10.7	 25
493	  1	67.8	10.8	 20
494	  1	69.0	13.7	 25
495	  1	75.0	12.9	 25
496	  1	62.5	9.4	 16
497	  1	70.3	11.9	 20
498	  1	95.5	22.1	 20
499	  1	143.3	16.1	 16
500	  1	68.8	10.2	 20
501	  1	148.0	25.1	 20
502	  1	854.5	84.3	 16
503	  1	67.0	10.5	 20
504	  1	120.3	15.2	 20
505	  1	127.5	17.8	 20
506	  1	66.0	20.6	 25
507	  1	123.0	20.9	 25
508	  1	565.8	64.6	 20
509	  1	187.0	23.8	 25
510	  1	79.0	11.3	 25
511	  1	140.3	20.9	 20
512	  1	81.0	15.1	 25
513	  1	81.0	13.2	 25
514	  1	150.3	20.5	 20
515	  1	119.0	19.5	 25
516	  1	68.0	9.8	 25
517	  1	205.0	28.6	 25
518	  1	123.5	18.5	 20
519	  1	66.0	9.7	 25
520	  1	151.0	19.4	 25
521	  1	204.3	27.4	 20
522	  1	85.0	15.9	 25
523	  1	91.0	15.1	 25
524	  1	61.0	6.8	 16
525	  1	511.8	86.1	 20
526	  1	317.0	34.5	 20
527	  1	126.0	18.3	 16
528	  1	197.3	26.4	 20
529	  1	74.0	7.5	 20
530	  1	201.3	21.6	 16
531	  1	179.0	27.5	 20
532	  1	67.5	14.8	 20
533	  1	65.5	8.6	 20
534	  1	76.0	13.1	 25
535	  1	66.0	9.8	 25
536	  1	765.8	110.6	 20
537	  1	832.0	110.2	 25
538	  1	180.0	29.8	 25
539	  1	69.0	10.1	 20
540	  1	345.0	39.3	 25
541	  1	1009.0	217.8	 25
542	  1	86.3	16.7	 20
543	  1	78.0	14.9	 25
544	  1	95.0	11.2	 25
545	  1	104.5	12.0	 20
546	  1	230.0	40.7	 25
547	  1	81.0	11.3	 25
548	  1	63.5	10.9	 20
549	  1	103.0	19.9	 25
550	  1	81.0	13.0	 25
551	  1	186.0	28.9	 25
552	  1	78.3	10.6	 16
553	  1	91.0	15.3	 20
554	  1	139.5	20.9	 20
555	  1	122.8	19.1	 16
556	  1	644.8	68.3	 20
557	  1	362.8	47.2	 20
558	  1	621.5	71.7	 16
559	  1	167.3	24.3	 20
560	  1	182.3	26.7	 20
561	  1	187.5	28.3	 20
562	  1	100.0	17.6	 25
563	  1	75.0	12.6	 25
564	  1	86.3	18.3	 20
565	  1	84.0	14.4	 25
566	  1	70.0	13.0	 25
567	  1	924.3	96.6	 20
568	  1	393.0	41.4	 25
569	  1	205.0	26.0	 25
570	  1	234.3	28.6	 20
571	  1	65.0	9.7	 25
572	  1	93.0	12.7	 25
573	  1	143.5	20.9	 20
574	  1	156.0	23.8	 25
575	  1	101.0	17.0	 25
576	  1	698.5	79.5	 20
577	  1	489.0	72.6	 25
578	  1	241.0	33.3	 25
579	  1	1246.0	149.3	 20
580	  1	193.5	25.4	 20
581	  1	128.0	13.6	 20
582	  1	129.8	16.4	 16
583	  1	166.8	39.7	 20
584	  1	414.8	63.2	 20
585	  1	102.3	12.0	 20
586	  1	107.3	18.0	 16
587	  1	86.3	12.5	 20
588	  1	197.0	19.8	 20
589	  1	165.3	18.7	 20
590	  1	357.0	36.9	 25
591	  1	797.0	79.9	 25
592	  1	222.3	25.6	 20
593	  1	134.0	21.5	 25
594	  1	125.0	16.0	 25
595	  1	80.8	15.4	 20
596	  1	96.0	18.4	 25
597	  1	84.0	15.7	 25
598	  1	99.0	15.9	 20
599	  1	73.0	12.4	 25
600	  1	79.0	11.0	 25
601	  1	138.5	18.9	 20
602	  1	92.0	13.2	 25
603	  1	192.0	29.8	 25
604	  1	74.8	8.8	 20
605	  1	348.0	59.0	 25
606	  1	95.0	14.0	 25
607	  1	366.3	49.7	 16
608	  1	256.3	36.6	 20
609	  1	161.0	33.0	 20
610	  1	82.3	8.9	 16
611	  1	694.5	71.2	 20
612	  1	96.5	15.7	 20
613	  1	79.5	12.8	 16
614	  1	312.5	39.3	 20
615	  1	663.8	71.4	 20
616	  1	126.5	15.6	 20
617	  1	221.0	29.4	 20
618	  1	153.0	21.8	 25
619	  1	72.0	12.5	 25
620	  1	67.3	9.3	 20
621	  1	91.0	15.7	 25
622	  1	73.0	14.6	 25
623	  1	74.5	10.8	 20
624	  1	229.0	27.8	 25
625	  1	91.0	13.3	 25
626	  1	188.0	30.1	 20
627	  1	336.0	52.5	 25
628	  1	399.0	60.5	 25
629	  1	485.8	79.6	 20
630	  1	75.0	9.5	 25
631	  1	124.0	21.3	 25
632	  1	281.8	49.7	 20
633	  1	783.0	131.2	 25
634	  1	92.0	15.2	 25
635	  1	95.0	18.4	 16
636	  1	5932.3	802.0	 20
637	  1	93.5	13.6	 20
638	  1	5329.5	360.2	 16
639	  1	109.5	15.0	 20
  0	  2	94.0	15.9	 25
  1	  2	5690.5	1362.5	 20
  2	  2	118.0	31.4	 25
  3	  2	5690.0	1412.2	 25
  4	  2	87.8	19.1	 20
  5	  2	215.0	52.7	 25
  6	  2	87.0	19.1	 25
  7	  2	191.0	43.9	 25
  8	  2	70.5	12.1	 20
  9	  2	195.0	36.2	 25
 10	  2	280.0	59.8	 25
 11	  2	815.5	149.5	 20
 12	  2	591.0	136.1	 25
 13	  2	611.0	135.9	 25
 14	  2	237.8	55.0	 16
 15	  2	203.0	37.7	 20
 16	  2	108.0	19.1	 20
 17	  2	120.5	24.4	 16
 18	  2	87.0	15.3	 20
 19	  2	338.5	63.8	 20
 20	  2	201.3	41.1	 16
 21	  2	179.5	30.3	 20
 22	  2	79.0	14.0	 20
 23	  2	90.0	13.5	 20
 24	  2	302.0	60.2	 25
 25	  2	87.0	12.9	 25
 26	  2	301.0	44.9	 20
 27	  2	1168.0	227.9	 25
 28	  2	728.0	125.8	 25
 29	  2	661.0	106.0	 20
 30	  2	83.0	16.3	 25
 31	  2	124.0	18.6	 25
 32	  2	220.5	36.4	 20
 33	  2	454.0	106.8	 25
 34	  2	435.0	64.0	 25
 35	  2	398.0	69.3	 20
 36	  2	310.0	73.7	 25
 37	  2	294.0	49.0	 25
 38	  2	190.8	34.2	 20
 39	  2	329.0	68.0	 25
 40	  2	111.0	19.2	 25
 41	  2	110.0	16.9	 25
 42	  2	831.8	134.2	 16
 43	  2	346.5	84.2	 20
 44	  2	515.0	114.8	 20
 45	  2	311.8	48.3	 16
 46	  2	752.5	145.4	 20
 47	  2	983.3	164.0	 20
 48	  2	422.8	53.0	 16
 49	  2	101.5	17.9	 20
 50	  2	103.0	15.0	 20
 51	  2	136.5	21.8	 20
 52	  2	206.0	35.6	 25
 53	  2	177.0	34.0	 25
 54	  2	189.0	25.0	 20
 55	  2	260.0	62.7	 25
 56	  2	241.0	37.0	 25
 57	  2	714.5	103.7	 20
 58	  2	1344.0	290.7	 25
 59	  2	253.0	46.9	 25
 60	  2	117.0	16.1	 20
 61	  2	106.0	16.5	 25
 62	  2	6244.0	1069.6	 25
 63	  2	126.5	24.7	 20
 64	  2	110.0	17.0	 25
 65	  2	113.0	14.6	 25
 66	  2	6166.5	942.3	 20
 67	  2	105.0	21.4	 25
 68	  2	107.0	13.9	 25
 69	  2	115.8	17.7	 16
 70	  2	107.5	14.3	 20
 71	  2	125.3	18.1	 20
 72	  2	105.3	13.9	 16
 73	  2	93.3	13.6	 20
 74	  2	107.3	17.9	 20
 75	  2	109.0	17.6	 20
 76	  2	111.5	19.4	 16
 77	  2	115.8	22.1	 20
 78	  2	104.8	12.0	 20
 79	  2	93.0	13.0	 20
 80	  2	124.0	19.6	 25
 81	  2	134.0	23.8	 25
 82	  2	127.0	33.1	 20
 83	  2	124.0	20.1	 25
 84	  2	114.0	15.2	 25
 85	  2	95.3	13.5	 20
 86	  2	5274.0	1414.4	 25
 87	  2	128.0	30.5	 25
 88	  2	99.8	17.1	 20
 89	  2	104.0	20.1	 25
 90	  2	4215.0	1057.9	 25
 91	  2	112.0	18.0	 20
 92	  2	5119.0	1469.2	 25
 93	  2	129.0	38.0	 25
 94	  2	96.0	18.8	 20
 95	  2	106.0	23.8	 25
 96	  2	109.0	19.5	 25
 97	  2	98.8	14.7	 16
 98	  2	96.0	10.6	 20
 99	  2	89.5	11.4	 20
100	  2	81.5	11.7	 16
101	  2	98.3	15.5	 20
102	  2	88.5	13.5	 20
103	  2	90.0	19.9	 16
104	  2	95.0	19.5	 20
105	  2	93.5	13.0	 20
106	  2	103.5	12.7	 16
107	  2	98.0	14.0	 25
108	  2	93.0	12.3	 25
109	  2	84.0	15.9	 25
110	  2	68.0	10.0	 20
111	  2	130.0	26.3	 25
112	  2	107.0	18.3	 25
113	  2	372.5	49.2	 20
114	  2	103.0	17.9	 25
115	  2	91.0	16.2	 25
116	  2	4190.5	681.3	 20
117	  2	3582.0	554.0	 25
118	  2	110.0	18.3	 25
119	  2	3023.8	684.4	 20
120	  2	4283.0	406.3	 25
121	  2	109.0	18.7	 25
122	  2	3768.3	541.6	 20
123	  2	106.0	30.7	 25
124	  2	89.0	16.9	 25
125	  2	99.0	11.8	 16
126	  2	2943.0	781.3	 20
127	  2	96.3	14.7	 20
128	  2	78.3	14.2	 16
129	  2	313.5	66.1	 20
130	  2	616.5	113.5	 20
131	  2	215.3	40.3	 16
132	  2	530.3	108.9	 20
133	  2	68.0	7.6	 20
134	  2	2952.5	779.0	 20
135	  2	99.0	19.8	 25
136	  2	92.0	13.7	 25
137	  2	96.5	19.7	 20
138	  2	3122.0	860.9	 25
139	  2	64.0	15.6	 25
140	  2	74.0	17.1	 20
141	  2	81.0	11.7	 25
142	  2	91.0	16.2	 25
143	  2	88.0	14.1	 25
144	  2	3316.8	760.5	 20
145	  2	92.0	17.8	 25
146	  2	96.0	18.4	 25
147	  2	2491.8	575.3	 20
148	  2	111.0	18.6	 25
149	  2	2966.0	490.9	 25
150	  2	101.3	14.6	 20
151	  2	87.0	14.4	 25
152	  2	104.0	16.6	 25
153	  2	2979.8	463.9	 16
154	  2	3491.0	164.2	 20
155	  2	3213.5	325.7	 20
156	  2	108.0	17.1	 16
157	  2	90.0	18.1	 20
158	  2	70.3	14.5	 20
159	  2	139.3	23.8	 16
160	  2	199.5	51.2	 20
161	  2	191.3	65.5	 20
162	  2	263.8	111.2	 20
163	  2	181.0	26.3	 25
164	  2	248.0	55.0	 25
165	  2	2395.8	588.5	 20
166	  2	841.0	202.8	 25
167	  2	212.0	40.2	 25
168	  2	305.5	72.5	 20
169	  2	149.0	28.4	 25
170	  2	456.0	131.0	 25
171	  2	702.0	191.2	 20
172	  2	119.0	21.0	 25
173	  2	333.0	79.3	 25
174	  2	670.0	151.2	 25
175	  2	87.3	9.3	 20
176	  2	267.0	59.6	 25
177	  2	800.0	183.8	 25
178	  2	111.3	21.1	 20
179	  2	140.0	33.4	 25
180	  2	191.0	108.3	 25
181	  2	310.0	47.6	 16
182	  2	337.8	213.3	 20
183	  2	161.3	28.7	 20
184	  2	567.0	104.3	 16
185	  2	1226.0	340.5	 20
186	  2	1159.8	282.7	 20
187	  2	154.0	21.9	 16
188	  2	372.3	88.3	 20
189	  2	1209.8	282.3	 20
190	  2	176.8	29.2	 20
191	  2	113.0	18.0	 25
192	  2	198.0	48.1	 25
193	  2	194.3	39.2	 20
194	  2	99.0	14.7	 25
195	  2	969.0	275.4	 25
196	  2	1281.3	291.9	 20
197	  2	107.0	16.7	 25
198	  2	188.0	31.0	 25
199	  2	399.0	63.2	 20
200	  2	155.0	30.9	 25
201	  2	354.0	72.5	 25
202	  2	147.5	19.3	 20
203	  2	87.0	14.1	 25
204	  2	517.0	106.8	 25
205	  2	400.5	71.2	 20
206	  2	580.0	172.6	 25
207	  2	706.0	161.1	 25
208	  2	354.0	66.5	 25
209	  2	177.3	29.0	 16
210	  2	325.0	79.6	 20
211	  2	85.0	21.9	 20
212	  2	175.0	22.7	 16
213	  2	62.3	11.2	 20
214	  2	81.5	11.7	 20
215	  2	62.5	11.4	 16
216	  2	81.3	14.6	 20
217	  2	479.3	92.6	 20
218	  2	393.8	91.2	 20
219	  2	168.0	34.4	 25
220	  2	799.0	174.2	 25
221	  2	1148.8	272.2	 20
222	  2	696.0	204.3	 25
223	  2	267.0	57.4	 25
224	  2	111.0	18.1	 20
225	  2	205.0	53.6	 25
226	  2	985.0	254.6	 25
227	  2	1479.3	334.2	 20
228	  2	2975.0	910.8	 25
229	  2	4757.0	804.8	 25
230	  2	5493.0	916.0	 20
231	  2	3351.0	651.8	 25
232	  2	2350.0	453.8	 25
233	  2	1430.5	275.1	 20
234	  2	1481.0	429.1	 25
235	  2	1879.0	435.6	 25
236	  2	2937.5	530.1	 16
237	  2	2807.3	757.9	 20
238	  2	3033.0	681.3	 20
239	  2	2055.5	458.9	 16
240	  2	11116.0	3281.2	 20
241	  2	3143.0	869.6	 20
242	  2	467.0	98.5	 20
243	  2	948.8	191.7	 16
244	  2	7621.3	2110.6	 20
245	  2	5703.0	1392.5	 20
246	  2	2078.8	341.5	 20
247	  2	875.0	209.1	 25
248	  2	3780.0	777.9	 25
249	  2	3108.8	514.4	 20
250	  2	6803.0	1834.0	 25
251	  2	4304.0	998.3	 25
252	  2	296.0	51.4	 20
253	  2	4613.0	1334.5	 25
254	  2	2301.0	599.1	 25
255	  2	1339.8	517.0	 20
256	  2	117.0	70.9	 25
257	  2	394.0	97.1	 25
258	  2	2121.8	405.6	 20
259	  2	483.0	129.7	 25
260	  2	3996.0	933.8	 25
261	  2	644.5	128.5	 20
262	  2	6940.0	2049.3	 25
263	  2	10297.0	2123.0	 25
264	  2	8233.0	1380.7	 16
265	  2	1951.5	518.3	 20
266	  2	13273.5	2706.4	 20
267	  2	1253.3	285.1	 16
268	  2	1911.8	607.0	 20
269	  2	1412.8	329.1	 20
270	  2	3347.3	528.8	 16
271	  2	7138.3	2236.3	 20
272	  2	7471.8	1606.6	 20
273	  2	4321.0	721.9	 16
274	  2	2751.0	1003.5	 25
275	  2	6406.0	1833.2	 25
276	  2	2542.0	792.0	 25
277	  2	76.0	9.7	 20
278	  2	1603.0	547.8	 25
279	  2	707.0	162.1	 25
280	  2	72.8	11.2	 20
281	  2	74.0	14.4	 25
282	  2	83.0	14.1	 25
283	  2	71.8	12.6	 20
284	  2	192.0	26.7	 25
285	  2	97.0	17.4	 25
286	  2	75.0	12.2	 20
287	  2	86.0	14.0	 25
288	  2	377.0	70.1	 25
289	  2	494.8	95.8	 20
290	  2	111.0	13.2	 25
291	  2	66.0	12.2	 25
292	  2	104.3	21.2	 16
293	  2	79.0	11.8	 20
294	  2	81.5	14.6	 20
295	  2	113.3	14.7	 16
296	  2	627.8	121.2	 20
297	  2	240.5	56.3	 20
298	  2	620.8	90.1	 16
299	  2	116.8	34.5	 20
300	  2	85.3	14.4	 20
301	  2	73.5	10.4	 20
302	  2	99.0	14.6	 25
303	  2	102.0	18.9	 25
304	  2	78.3	15.6	 20
305	  2	121.0	20.7	 25
306	  2	312.0	57.4	 25
307	  2	233.0	41.0	 20
308	  2	109.0	49.1	 25
309	  2	233.0	37.9	 25
310	  2	75.0	14.5	 25
311	  2	68.0	12.8	 20
312	  2	90.0	15.2	 25
313	  2	119.0	21.6	 25
314	  2	81.0	13.6	 20
315	  2	148.0	26.1	 25
316	  2	776.0	121.1	 25
317	  2	78.5	12.9	 20
318	  2	80.0	13.0	 25
319	  2	70.0	12.6	 25
320	  2	98.3	17.0	 16
321	  2	79.0	10.2	 20
322	  2	81.0	18.9	 20
323	  2	105.8	17.7	 16
324	  2	332.8	60.7	 20
325	  2	163.8	32.4	 20
326	  2	244.3	35.9	 16
327	  2	155.3	27.2	 20
328	  2	188.0	35.5	 20
329	  2	238.0	54.2	 20
330	  2	189.0	47.7	 25
331	  2	77.0	14.4	 25
332	  2	107.8	17.4	 20
333	  2	72.0	10.7	 25
334	  2	79.0	15.1	 25
335	  2	85.5	14.1	 20
336	  2	96.0	17.9	 25
337	  2	172.0	27.2	 25
338	  2	263.8	43.9	 20
339	  2	128.0	22.8	 25
340	  2	498.0	94.8	 25
341	  2	284.0	41.8	 20
342	  2	93.0	18.9	 25
343	  2	97.0	12.9	 25
344	  2	100.0	20.5	 25
345	  2	68.5	11.7	 20
346	  2	65.0	8.4	 25
347	  2	494.0	87.2	 25
348	  2	183.5	32.3	 16
349	  2	176.8	50.1	 20
350	  2	101.8	24.8	 20
351	  2	78.8	9.6	 16
352	  2	313.5	50.5	 20
353	  2	116.3	18.9	 20
354	  2	124.8	20.4	 16
355	  2	77.5	13.2	 20
356	  2	64.0	9.9	 20
357	  2	82.0	13.2	 20
358	  2	322.0	58.0	 25
359	  2	113.0	16.5	 25
360	  2	127.5	19.9	 20
361	  2	127.0	24.7	 25
362	  2	63.0	11.5	 25
363	  2	77.3	15.0	 20
364	  2	70.0	10.3	 25
365	  2	97.0	15.8	 25
366	  2	89.5	21.7	 20
367	  2	83.0	14.3	 25
368	  2	76.0	13.8	 25
369	  2	95.8	16.7	 20
370	  2	87.0	19.2	 25
371	  2	72.0	14.2	 25
372	  2	92.0	16.7	 20
373	  2	153.0	28.5	 25
374	  2	94.0	17.4	 25
375	  2	104.0	19.2	 20
376	  2	297.8	56.5	 20
377	  2	78.3	16.1	 20
378	  2	74.5	14.6	 20
379	  2	81.3	12.8	 16
380	  2	83.0	18.8	 20
381	  2	68.5	15.5	 20
382	  2	220.0	46.2	 16
383	  2	681.3	128.6	 20
384	  2	972.0	154.9	 20
385	  2	94.3	84.4	 20
386	  2	101.0	21.3	 25
387	  2	83.0	14.4	 25
388	  2	72.0	11.1	 20
389	  2	151.0	23.2	 25
390	  2	112.0	18.6	 25
391	  2	82.8	13.7	 20
392	  2	73.0	12.5	 25
393	  2	964.0	160.9	 25
394	  2	1037.5	183.2	 20
395	  2	160.0	32.8	 25
396	  2	64.0	12.6	 25
397	  2	256.5	47.7	 20
398	  2	427.0	114.9	 25
399	  2	99.0	16.4	 25
400	  2	263.0	38.8	 20
401	  2	67.0	13.0	 25
402	  2	64.0	10.3	 25
403	  2	858.3	168.9	 16
404	  2	76.0	12.6	 20
405	  2	71.5	11.7	 20
406	  2	69.3	7.2	 16
407	  2	80.0	14.6	 20
408	  2	132.8	21.9	 20
409	  2	181.3	23.5	 16
410	  2	111.3	26.9	 20
411	  2	105.8	26.0	 20
412	  2	125.5	21.8	 20
413	  2	393.0	65.9	 20
414	  2	431.0	71.8	 25
415	  2	507.0	78.7	 25
416	  2	482.5	71.4	 20
417	  2	257.0	43.3	 25
418	  2	210.0	35.5	 25
419	  2	146.5	27.5	 20
420	  2	79.0	13.2	 25
421	  2	128.0	24.3	 25
422	  2	95.8	16.9	 20
423	  2	74.0	12.4	 25
424	  2	68.0	12.1	 25
425	  2	136.3	25.1	 20
426	  2	59.0	13.0	 25
427	  2	78.0	14.0	 25
428	  2	63.0	12.1	 20
429	  2	379.0	67.4	 25
430	  2	84.0	15.2	 25
431	  2	191.5	30.3	 16
432	  2	61.3	11.5	 20
433	  2	141.0	31.7	 20
434	  2	93.0	16.6	 16
435	  2	67.5	11.8	 20
436	  2	134.8	18.2	 20
437	  2	83.8	14.3	 16
438	  2	74.3	10.7	 20
439	  2	500.3	116.3	 20
440	  2	155.3	22.2	 16
441	  2	65.0	17.7	 25
442	  2	60.0	11.0	 25
443	  2	120.5	23.1	 20
444	  2	64.0	12.6	 25
445	  2	109.0	18.6	 25
446	  2	528.0	90.0	 25
447	  2	141.3	23.6	 20
448	  2	70.0	12.3	 25
449	  2	101.0	19.1	 25
450	  2	72.8	11.3	 20
451	  2	94.0	12.3	 25
452	  2	68.0	12.8	 25
453	  2	434.3	90.9	 20
454	  2	112.0	19.8	 25
455	  2	106.0	17.0	 25
456	  2	119.3	26.0	 20
457	  2	139.0	23.1	 25
458	  2	120.0	24.1	 25
459	  2	96.3	15.0	 16
460	  2	263.0	49.9	 20
461	  2	205.0	36.7	 20
462	  2	63.8	11.2	 16
463	  2	66.5	10.9	 20
464	  2	1781.5	311.1	 20
465	  2	630.3	90.2	 16
466	  2	449.8	69.4	 20
467	  2	259.3	36.6	 20
468	  2	484.0	80.5	 20
469	  2	90.0	19.4	 25
470	  2	146.0	22.7	 25
471	  2	88.3	14.9	 20
472	  2	55.0	9.4	 25
473	  2	85.0	16.0	 25
474	  2	116.0	16.1	 20
475	  2	382.0	59.5	 25
476	  2	118.0	19.9	 25
477	  2	213.8	45.6	 20
478	  2	401.0	66.7	 25
479	  2	237.0	42.5	 25
480	  2	68.0	13.7	 25
481	  2	72.8	14.7	 20
482	  2	73.0	14.5	 25
483	  2	62.0	9.9	 25
484	  2	85.0	15.9	 20
485	  2	73.0	13.6	 25
486	  2	265.0	71.7	 25
487	  2	178.3	33.7	 16
488	  2	64.3	11.3	 20
489	  2	66.0	10.7	 20
490	  2	65.3	8.3	 16
491	  2	58.3	9.4	 20
492	  2	64.8	10.7	 20
493	  2	66.8	8.4	 16
494	  2	66.0	12.2	 20
495	  2	88.3	15.0	 20
496	  2	67.3	11.1	 20
497	  2	70.0	10.0	 25
498	  2	74.0	13.7	 25
499	  2	104.5	16.0	 20
500	  2	75.0	16.1	 25
501	  2	112.0	20.8	 25
502	  2	380.0	66.4	 20
503	  2	62.0	14.0	 25
504	  2	150.0	35.2	 25
505	  2	72.5	10.4	 20
506	  2	65.0	9.8	 25
507	  2	131.0	22.7	 25
508	  2	430.5	66.2	 20
509	  2	331.0	75.1	 25
510	  2	84.0	15.6	 25
511	  2	101.0	16.4	 25
512	  2	73.3	12.1	 20
513	  2	71.0	13.6	 25
514	  2	190.0	37.6	 25
515	  2	94.8	17.8	 16
516	  2	64.3	10.0	 20
517	  2	196.8	32.0	 20
518	  2	66.8	8.3	 16
519	  2	74.3	12.2	 20
520	  2	101.0	15.1	 20
521	  2	85.3	10.3	 16
522	  2	89.0	36.9	 20
523	  2	112.8	19.4	 20
524	  2	74.0	14.0	 20
525	  2	386.0	66.8	 25
526	  2	145.0	22.0	 25
527	  2	72.3	12.8	 20
528	  2	273.0	57.0	 25
529	  2	82.0	15.5	 25
530	  2	193.0	32.1	 20
531	  2	191.0	34.3	 25
532	  2	68.0	12.6	 25
533	  2	64.0	10.3	 20
534	  2	73.0	11.8	 25
535	  2	67.0	39.5	 25
536	  2	310.5	90.1	 20
537	  2	400.0	92.3	 25
538	  2	287.0	66.6	 25
539	  2	67.5	9.6	 20
540	  2	718.0	174.3	 25
541	  2	412.0	58.6	 25
542	  2	110.3	11.7	 20
543	  2	81.5	11.3	 20
544	  2	156.5	25.3	 20
545	  2	78.0	13.4	 20
546	  2	87.8	12.7	 16
547	  2	57.0	7.5	 20
548	  2	61.5	8.7	 20
549	  2	76.5	10.8	 16
550	  2	75.5	13.4	 20
551	  2	72.0	12.6	 20
552	  2	70.3	8.7	 20
553	  2	95.0	13.8	 25
554	  2	115.0	21.3	 25
555	  2	113.5	18.4	 20
556	  2	348.0	44.4	 25
557	  2	248.0	36.8	 25
558	  2	1489.3	252.6	 20
559	  2	126.0	20.4	 25
560	  2	75.0	9.9	 25
561	  2	224.8	32.1	 20
562	  2	150.0	23.9	 25
563	  2	75.0	10.7	 25
564	  2	68.0	13.5	 20
565	  2	68.0	10.3	 25
566	  2	64.0	9.7	 25
567	  2	356.3	66.9	 20
568	  2	278.0	36.5	 25
569	  2	251.0	36.3	 25
570	  2	109.3	18.4	 16
571	  2	72.3	10.6	 20
572	  2	70.5	8.5	 20
573	  2	97.8	16.7	 16
574	  2	78.3	15.6	 20
575	  2	99.3	18.6	 20
576	  2	310.0	31.2	 16
577	  2	683.5	69.0	 20
578	  2	390.8	43.8	 20
579	  2	406.8	44.4	 20
580	  2	116.5	15.8	 20
581	  2	89.0	13.2	 25
582	  2	81.0	13.8	 25
583	  2	101.5	20.7	 20
584	  2	140.0	22.0	 25
585	  2	95.0	17.6	 25
586	  2	135.3	33.5	 20
587	  2	78.0	12.4	 25
588	  2	124.0	19.0	 25
589	  2	358.8	49.8	 20
590	  2	937.0	149.7	 25
591	  2	1777.0	306.6	 25
592	  2	312.0	52.4	 20
593	  2	89.0	15.7	 25
594	  2	89.0	14.2	 25
595	  2	79.8	15.1	 20
596	  2	74.0	11.6	 25
597	  2	88.0	10.7	 25
598	  2	135.3	23.2	 16
599	  2	65.0	8.8	 20
600	  2	66.5	12.0	 20
601	  2	78.0	10.0	 16
602	  2	71.3	9.8	 20
603	  2	128.8	17.7	 20
604	  2	89.8	12.6	 16
605	  2	104.0	17.2	 20
606	  2	72.0	9.7	 20
607	  2	509.3	105.5	 20
608	  2	103.0	20.8	 25
609	  2	371.0	58.0	 25
610	  2	60.3	10.0	 20
611	  2	271.0	36.7	 25
612	  2	77.0	12.5	 25
613	  2	83.0	15.3	 25
614	  2	106.0	20.4	 20
615	  2	236.0	41.4	 25
616	  2	99.0	19.2	 25
617	  2	87.0	14.1	 20
618	  2	72.0	11.4	 25
619	  2	81.0	15.5	 25
620	  2	66.5	11.0	 20
621	  2	90.0	14.9	 25
622	  2	71.0	16.7	 25
623	  2	71.3	12.1	 20
624	  2	74.0	12.4	 25
625	  2	83.0	16.1	 25
626	  2	213.0	31.8	 16
627	  2	442.0	54.2	 20
628	  2	209.5	34.9	 20
629	  2	110.0	14.5	 16
630	  2	79.5	15.0	 20
631	  2	83.0	13.4	 20
632	  2	460.5	118.1	 16
633	  2	560.3	82.8	 20
634	  2	85.5	15.1	 20
635	  2	72.3	9.0	 20
636	  2	104.0	17.5	 25
637	  2	4387.0	1086.9	 25
638	  2	93.5	12.4	 20
639	  2	5434.0	1189.2	 25
  0	  3	5586.0	803.2	 25
  1	  3	93.0	15.4	 25
  2	  3	5288.3	586.2	 20
  3	  3	102.0	17.9	 25
  4	  3	80.0	13.9	 25
  5	  3	69.3	10.8	 16
  6	  3	61.5	8.8	 20
  7	  3	135.3	24.7	 20
  8	  3	58.5	10.4	 16
  9	  3	94.8	10.0	 20
 10	  3	99.8	21.7	 20
 11	  3	368.0	51.9	 16
 12	  3	174.8	27.5	 20
 13	  3	207.0	30.6	 20
 14	  3	95.5	12.7	 20
 15	  3	155.0	23.1	 25
 16	  3	96.0	18.0	 25
 17	  3	89.5	13.6	 20
 18	  3	98.0	16.1	 25
 19	  3	119.0	33.4	 25
 20	  3	756.3	56.0	 20
 21	  3	86.0	16.7	 25
 22	  3	78.0	10.7	 25
 23	  3	77.3	13.9	 20
 24	  3	260.0	30.0	 25
 25	  3	89.0	15.7	 25
 26	  3	98.0	15.6	 20
 27	  3	284.0	48.2	 25
 28	  3	270.0	33.5	 25
 29	  3	247.3	21.8	 20
 30	  3	70.0	10.5	 25
 31	  3	110.0	20.6	 25
 32	  3	220.5	26.1	 16
 33	  3	147.0	20.8	 20
 34	  3	199.3	18.9	 20
 35	  3	124.8	17.9	 20
 36	  3	111.3	17.9	 16
 37	  3	134.3	21.4	 20
 38	  3	70.3	11.5	 20
 39	  3	104.0	14.0	 16
 40	  3	100.0	18.2	 20
 41	  3	103.3	11.7	 20
 42	  3	752.3	54.0	 20
 43	  3	117.0	22.1	 25
 44	  3	177.0	35.9	 25
 45	  3	171.5	25.5	 20
 46	  3	144.0	26.3	 25
 47	  3	596.0	73.6	 25
 48	  3	171.5	24.8	 20
 49	  3	103.0	17.1	 25
 50	  3	87.0	14.1	 25
 51	  3	113.0	19.1	 20
 52	  3	289.0	47.6	 25
 53	  3	113.0	18.6	 25
 54	  3	132.3	18.5	 20
 55	  3	109.0	14.7	 25
 56	  3	111.0	15.7	 25
 57	  3	135.8	26.4	 20
 58	  3	414.0	79.7	 25
 59	  3	106.0	20.2	 25
 60	  3	119.0	17.4	 16
 61	  3	112.3	20.8	 20
 62	  3	6970.5	896.3	 20
 63	  3	121.5	15.8	 16
 64	  3	109.5	16.3	 20
 65	  3	113.8	15.2	 20
 66	  3	131.5	21.8	 16
 67	  3	102.3	13.2	 20
 68	  3	120.5	16.3	 20
 69	  3	5404.0	1413.4	 25
 70	  3	5540.8	1384.2	 20
 71	  3	5242.0	1308.3	 25
 72	  3	122.0	16.8	 25
 73	  3	109.0	12.5	 20
 74	  3	5866.0	1511.6	 25
 75	  3	148.0	27.1	 25
 76	  3	4868.3	1066.8	 20
 77	  3	4836.0	1051.8	 25
 78	  3	140.0	22.3	 25
 79	  3	116.0	17.7	 20
 80	  3	146.0	25.3	 25
 81	  3	4433.0	935.0	 25
 82	  3	4832.0	938.8	 20
 83	  3	4746.0	954.9	 25
 84	  3	129.0	15.1	 25
 85	  3	111.0	21.2	 20
 86	  3	5280.0	1320.0	 25
 87	  3	130.0	22.0	 25
 88	  3	111.0	15.8	 16
 89	  3	107.0	11.4	 20
 90	  3	107.0	18.4	 20
 91	  3	98.0	12.1	 16
 92	  3	5201.5	1528.9	 20
 93	  3	129.8	34.5	 20
 94	  3	3977.5	876.2	 16
 95	  3	4019.8	621.7	 20
 96	  3	122.0	23.8	 20
 97	  3	95.3	17.6	 20
 98	  3	93.0	15.2	 25
 99	  3	105.0	15.4	 25
100	  3	2856.3	699.6	 20
101	  3	118.0	61.0	 25
102	  3	96.0	14.6	 25
103	  3	99.0	14.5	 25
104	  3	4434.5	840.7	 20
105	  3	4040.0	602.4	 25
106	  3	3456.0	506.5	 25
107	  3	96.0	21.2	 20
108	  3	92.0	11.0	 25
109	  3	92.0	17.3	 25
110	  3	74.3	13.4	 20
111	  3	84.0	12.2	 25
112	  3	121.0	20.9	 25
113	  3	376.5	51.4	 20
114	  3	112.0	48.7	 25
115	  3	79.0	13.8	 25
116	  3	4491.0	724.6	 16
117	  3	137.5	43.3	 20
118	  3	3057.3	658.5	 20
119	  3	104.3	13.7	 16
120	  3	4361.3	1246.3	 20
121	  3	107.3	21.6	 20
122	  3	4298.3	553.8	 16
123	  3	140.3	31.7	 20
124	  3	107.8	14.6	 20
125	  3	86.3	13.5	 20
126	  3	103.0	18.7	 25
127	  3	76.0	17.0	 25
128	  3	74.0	11.8	 20
129	  3	123.0	17.9	 25
130	  3	149.0	25.8	 25
131	  3	90.8	14.2	 20
132	  3	144.0	24.3	 25
133	  3	83.0	11.5	 25
134	  3	3526.5	590.6	 20
135	  3	115.0	30.2	 25
136	  3	85.0	12.3	 25
137	  3	100.0	16.3	 25
138	  3	3154.0	482.2	 20
139	  3	63.0	13.1	 25
140	  3	71.0	10.8	 25
141	  3	76.0	11.6	 20
142	  3	95.0	14.6	 25
143	  3	2732.0	633.8	 25
144	  3	107.3	19.6	 16
145	  3	90.3	10.9	 20
146	  3	3354.3	730.7	 20
147	  3	87.0	14.9	 16
148	  3	88.3	12.1	 20
149	  3	3195.5	677.7	 20
150	  3	115.0	16.7	 16
151	  3	82.8	14.0	 20
152	  3	101.5	17.6	 20
153	  3	3635.5	720.4	 20
154	  3	4119.0	477.5	 25
155	  3	3906.0	529.1	 25
156	  3	93.5	12.1	 20
157	  3	87.0	19.5	 25
158	  3	68.0	11.3	 25
159	  3	134.0	15.5	 20
160	  3	88.0	12.2	 25
161	  3	102.0	16.8	 25
162	  3	120.5	18.9	 20
163	  3	218.0	32.3	 25
164	  3	200.0	29.2	 25
165	  3	1012.5	205.8	 20
166	  3	231.0	37.9	 25
167	  3	87.0	11.4	 25
168	  3	82.0	17.2	 20
169	  3	112.0	20.7	 25
170	  3	106.0	18.1	 25
171	  3	80.8	12.1	 20
172	  3	74.8	16.1	 16
173	  3	124.5	19.5	 20
174	  3	163.8	35.5	 20
175	  3	88.3	21.4	 16
176	  3	159.0	25.8	 20
177	  3	204.0	29.8	 20
178	  3	79.0	14.1	 16
179	  3	71.0	12.2	 20
180	  3	170.5	36.6	 20
181	  3	335.3	117.2	 20
182	  3	117.0	22.3	 25
183	  3	73.0	13.4	 25
184	  3	155.5	24.3	 20
185	  3	311.0	74.8	 25
186	  3	302.0	67.2	 25
187	  3	108.3	22.6	 20
188	  3	143.0	16.8	 25
189	  3	543.0	89.0	 25
190	  3	85.8	14.1	 20
191	  3	98.0	16.1	 25
192	  3	121.0	20.2	 25
193	  3	94.8	24.1	 20
194	  3	66.0	12.8	 25
195	  3	249.0	50.1	 25
196	  3	144.8	23.3	 20
197	  3	62.0	10.8	 25
198	  3	83.0	11.6	 25
199	  3	115.3	16.1	 16
200	  3	71.3	14.9	 20
201	  3	161.3	35.4	 20
202	  3	173.3	32.0	 16
203	  3	75.5	13.5	 20
204	  3	137.8	23.6	 20
205	  3	246.3	39.5	 20
206	  3	466.5	66.0	 16
207	  3	93.5	14.2	 20
208	  3	139.8	31.9	 20
209	  3	116.3	17.0	 20
210	  3	100.0	16.0	 25
211	  3	74.0	19.7	 25
212	  3	65.3	15.7	 20
213	  3	50.0	13.9	 25
214	  3	61.0	13.1	 25
215	  3	66.0	11.7	 20
216	  3	68.0	15.2	 25
217	  3	113.0	20.0	 25
218	  3	132.3	20.6	 20
219	  3	76.0	13.7	 25
220	  3	167.0	30.2	 25
221	  3	104.5	17.7	 20
222	  3	87.0	13.7	 25
223	  3	70.0	14.5	 25
224	  3	71.5	13.4	 20
225	  3	85.0	14.3	 25
226	  3	278.0	84.7	 25
227	  3	314.0	78.0	 16
228	  3	436.5	129.2	 20
229	  3	2330.3	410.9	 20
230	  3	1274.5	174.9	 16
231	  3	4049.3	844.9	 20
232	  3	2765.5	372.8	 20
233	  3	525.5	82.3	 16
234	  3	989.3	285.5	 20
235	  3	1477.3	296.3	 20
236	  3	923.0	161.5	 20
237	  3	716.0	195.1	 25
238	  3	827.0	164.3	 25
239	  3	1239.0	199.1	 25
240	  3	4659.3	828.7	 20
241	  3	236.0	53.9	 25
242	  3	82.0	15.7	 25
243	  3	84.5	15.1	 20
244	  3	810.0	240.0	 25
245	  3	907.0	224.3	 25
246	  3	202.8	39.5	 20
247	  3	102.0	16.6	 25
248	  3	358.0	73.3	 25
249	  3	296.0	49.2	 20
250	  3	673.0	179.6	 25
251	  3	2009.0	419.2	 25
252	  3	110.3	19.0	 20
253	  3	510.0	151.0	 25
254	  3	151.0	33.9	 25
255	  3	152.5	24.0	 16
256	  3	245.3	46.6	 20
257	  3	72.5	13.8	 20
258	  3	435.3	74.3	 16
259	  3	96.5	18.9	 20
260	  3	448.3	95.4	 20
261	  3	115.0	19.7	 16
262	  3	863.0	248.8	 20
263	  3	1856.0	451.4	 20
264	  3	1583.8	289.6	 20
265	  3	128.0	19.1	 25
266	  3	5770.0	1266.2	 25
267	  3	587.0	115.9	 20
268	  3	101.0	21.3	 25
269	  3	92.0	13.2	 25
270	  3	483.0	84.4	 20
271	  3	2062.0	662.9	 25
272	  3	2757.0	684.6	 25
273	  3	278.0	50.4	 25
274	  3	226.5	45.4	 20
275	  3	2074.0	508.2	 25
276	  3	180.0	28.2	 25
277	  3	62.0	10.1	 20
278	  3	196.0	57.8	 25
279	  3	92.0	15.8	 25
280	  3	63.3	11.3	 20
281	  3	80.0	13.9	 25
282	  3	75.0	13.3	 25
283	  3	78.0	12.7	 16
284	  3	398.5	64.2	 20
285	  3	220.5	38.8	 20
286	  3	74.0	14.7	 16
287	  3	94.5	17.2	 20
288	  3	122.5	21.1	 20
289	  3	100.5	14.6	 16
290	  3	85.3	12.9	 20
291	  3	59.5	9.8	 20
292	  3	71.3	13.8	 20
293	  3	74.0	15.6	 25
294	  3	83.0	13.8	 25
295	  3	323.3	43.9	 20
296	  3	167.0	24.6	 25
297	  3	397.0	87.9	 25
298	  3	264.5	59.5	 20
299	  3	105.0	20.3	 25
300	  3	90.0	14.7	 25
301	  3	74.0	9.6	 20
302	  3	86.0	14.3	 25
303	  3	86.0	11.2	 25
304	  3	80.3	12.5	 20
305	  3	86.0	12.9	 25
306	  3	1051.0	172.9	 25
307	  3	373.0	120.4	 25
308	  3	86.3	12.7	 20
309	  3	82.0	13.2	 25
310	  3	67.0	10.7	 25
311	  3	92.3	17.0	 16
312	  3	78.3	14.1	 20
313	  3	198.0	24.0	 20
314	  3	89.0	15.7	 16
315	  3	225.3	33.0	 20
316	  3	451.0	40.4	 20
317	  3	76.3	9.3	 16
318	  3	74.0	15.2	 20
319	  3	79.3	12.7	 20
320	  3	172.3	25.0	 20
321	  3	77.0	14.8	 25
322	  3	81.0	11.6	 25
323	  3	269.8	49.5	 20
324	  3	563.0	70.6	 25
325	  3	528.0	62.9	 25
326	  3	140.3	24.2	 20
327	  3	403.0	88.2	 25
328	  3	285.0	37.4	 25
329	  3	114.3	24.4	 20
330	  3	160.0	28.6	 25
331	  3	89.0	12.7	 25
332	  3	83.5	12.7	 20
333	  3	78.0	15.3	 25
334	  3	101.0	25.7	 25
335	  3	175.8	29.0	 20
336	  3	109.0	22.3	 25
337	  3	112.0	18.5	 25
338	  3	196.0	20.9	 16
339	  3	97.0	26.6	 20
340	  3	157.5	22.4	 20
341	  3	522.5	41.4	 20
342	  3	78.5	10.2	 16
343	  3	114.3	17.9	 20
344	  3	83.3	13.0	 20
345	  3	81.3	14.4	 16
346	  3	79.3	15.1	 20
347	  3	1014.5	149.1	 20
348	  3	120.3	20.3	 20
349	  3	131.0	20.4	 25
350	  3	106.0	29.1	 25
351	  3	71.0	10.8	 20
352	  3	857.0	116.4	 25
353	  3	299.0	32.9	 25
354	  3	118.3	12.5	 20
355	  3	125.0	23.2	 25
356	  3	67.0	11.3	 25
357	  3	67.5	8.1	 20
358	  3	144.0	24.1	 25
359	  3	130.0	19.9	 25
360	  3	101.0	12.4	 20
361	  3	215.0	27.0	 25
362	  3	67.0	14.4	 25
363	  3	87.3	13.9	 20
364	  3	74.0	12.4	 25
365	  3	81.0	10.6	 25
366	  3	201.5	17.4	 16
367	  3	87.5	14.1	 20
368	  3	79.8	13.7	 20
369	  3	168.5	27.7	 16
370	  3	74.8	12.2	 20
371	  3	91.5	15.7	 20
372	  3	73.3	10.4	 20
373	  3	108.5	17.2	 16
374	  3	72.5	16.1	 20
375	  3	107.0	13.5	 20
376	  3	107.3	21.5	 20
377	  3	74.0	11.9	 25
378	  3	74.0	11.6	 25
379	  3	103.8	17.7	 20
380	  3	188.0	30.0	 25
381	  3	66.0	9.5	 25
382	  3	392.3	43.1	 20
383	  3	228.0	27.3	 25
384	  3	256.0	39.0	 25
385	  3	81.3	13.9	 20
386	  3	92.0	18.6	 25
387	  3	183.0	23.9	 25
388	  3	111.0	17.6	 20
389	  3	119.0	27.0	 25
390	  3	145.0	21.7	 25
391	  3	104.0	12.5	 20
392	  3	75.0	13.3	 25
393	  3	630.0	129.9	 25
394	  3	649.8	112.6	 16
395	  3	114.8	23.8	 20
396	  3	67.5	17.6	 20
397	  3	70.5	13.5	 16
398	  3	182.3	32.1	 20
399	  3	83.0	17.7	 20
400	  3	442.3	55.6	 16
401	  3	61.3	9.1	 20
402	  3	59.5	11.5	 20
403	  3	135.8	24.9	 20
404	  3	70.0	9.3	 25
405	  3	73.0	15.7	 25
406	  3	68.0	12.6	 25
407	  3	72.5	11.2	 20
408	  3	110.0	18.1	 25
409	  3	102.0	18.8	 25
410	  3	78.0	17.3	 20
411	  3	170.0	24.5	 25
412	  3	179.0	29.5	 25
413	  3	154.5	19.3	 20
414	  3	209.0	31.2	 25
415	  3	303.0	51.0	 25
416	  3	617.0	103.3	 20
417	  3	237.0	46.1	 25
418	  3	204.0	33.0	 25
419	  3	131.3	20.5	 20
420	  3	73.0	11.5	 25
421	  3	107.0	19.5	 25
422	  3	127.3	16.1	 16
423	  3	84.5	15.1	 20
424	  3	72.5	13.3	 20
425	  3	59.8	10.7	 16
426	  3	48.8	7.9	 20
427	  3	51.3	9.9	 20
428	  3	69.0	10.4	 16
429	  3	129.5	25.6	 20
430	  3	68.3	12.1	 20
431	  3	117.5	24.7	 20
432	  3	58.0	7.8	 25
433	  3	66.0	11.0	 25
434	  3	256.3	33.2	 20
435	  3	68.0	11.1	 25
436	  3	130.0	22.3	 25
437	  3	66.3	14.4	 20
438	  3	89.0	17.1	 25
439	  3	98.0	14.4	 25
440	  3	70.0	13.3	 25
441	  3	57.8	10.1	 20
442	  3	58.0	9.8	 25
443	  3	84.0	14.4	 25
444	  3	59.5	12.0	 20
445	  3	160.0	22.9	 25
446	  3	321.0	45.8	 25
447	  3	85.0	16.1	 20
448	  3	73.0	12.6	 25
449	  3	66.0	7.8	 25
450	  3	62.0	9.5	 16
451	  3	104.5	17.4	 20
452	  3	69.3	9.3	 20
453	  3	70.3	11.4	 16
454	  3	120.8	20.7	 20
455	  3	319.8	49.9	 20
456	  3	197.5	29.0	 16
457	  3	103.3	22.4	 20
458	  3	205.3	29.9	 20
459	  3	242.0	43.8	 20
460	  3	184.0	34.3	 25
461	  3	307.0	60.8	 25
462	  3	58.3	7.7	 20
463	  3	63.0	12.2	 25
464	  3	217.0	55.1	 25
465	  3	574.5	102.3	 20
466	  3	138.0	25.7	 25
467	  3	105.0	17.5	 25
468	  3	1375.8	266.9	 20
469	  3	868.0	170.5	 25
470	  3	751.0	136.3	 25
471	  3	202.8	34.1	 20
472	  3	130.0	24.0	 25
473	  3	97.0	14.2	 25
474	  3	209.0	38.0	 25
475	  3	228.5	37.0	 20
476	  3	101.0	17.2	 25
477	  3	1346.0	220.2	 25
478	  3	302.3	61.4	 16
479	  3	123.0	18.6	 20
480	  3	109.3	22.7	 20
481	  3	194.3	34.0	 16
482	  3	133.5	22.2	 20
483	  3	223.8	41.1	 20
484	  3	323.0	61.0	 16
485	  3	423.3	74.5	 20
486	  3	325.3	68.1	 20
487	  3	106.8	15.4	 20
488	  3	97.0	18.9	 25
489	  3	227.0	50.9	 25
490	  3	183.0	37.9	 20
491	  3	886.0	209.9	 25
492	  3	65.0	11.4	 25
493	  3	140.8	19.7	 20
494	  3	67.0	10.0	 25
495	  3	86.0	17.3	 25
496	  3	99.8	22.3	 20
497	  3	2524.0	473.7	 25
498	  3	679.0	139.0	 25
499	  3	124.0	18.5	 20
500	  3	79.0	12.6	 25
501	  3	284.0	57.9	 25
502	  3	70.0	10.0	 20
503	  3	67.0	22.5	 25
504	  3	179.0	33.9	 25
505	  3	108.3	20.4	 16
506	  3	183.3	38.4	 20
507	  3	327.5	56.9	 20
508	  3	222.5	41.5	 20
509	  3	595.8	91.3	 16
510	  3	647.3	105.9	 20
511	  3	478.8	78.5	 20
512	  3	62.0	9.9	 16
513	  3	294.3	60.5	 20
514	  3	731.3	107.8	 20
515	  3	192.0	45.5	 20
516	  3	449.0	98.9	 25
517	  3	331.0	64.7	 25
518	  3	248.5	56.2	 20
519	  3	678.0	170.3	 25
520	  3	66.0	11.7	 25
521	  3	126.5	24.4	 20
522	  3	105.0	18.0	 25
523	  3	204.0	33.1	 25
524	  3	176.0	32.0	 20
525	  3	76.0	17.2	 25
526	  3	83.0	15.1	 25
527	  3	65.5	8.1	 20
528	  3	778.0	158.0	 25
529	  3	82.0	12.0	 25
530	  3	79.8	10.9	 20
531	  3	80.0	11.3	 25
532	  3	62.0	10.1	 25
533	  3	74.3	11.2	 16
534	  3	144.3	33.8	 20
535	  3	462.5	81.9	 20
536	  3	159.3	29.5	 16
537	  3	66.3	11.5	 20
538	  3	67.3	13.6	 20
539	  3	61.0	11.5	 16
540	  3	120.3	16.0	 20
541	  3	296.8	28.3	 20
542	  3	182.0	32.7	 20
543	  3	141.3	21.9	 20
544	  3	239.0	44.8	 25
545	  3	111.0	17.3	 25
546	  3	82.0	14.8	 20
547	  3	89.0	24.6	 25
548	  3	79.0	18.9	 25
549	  3	76.0	9.2	 20
550	  3	225.0	27.1	 25
551	  3	192.0	29.3	 25
552	  3	209.5	33.5	 20
553	  3	101.0	15.5	 25
554	  3	625.0	129.2	 25
555	  3	256.0	78.4	 20
556	  3	106.0	17.6	 25
557	  3	234.0	39.2	 25
558	  3	240.8	37.4	 20
559	  3	87.0	16.0	 25
560	  3	203.0	30.5	 25
561	  3	543.5	85.0	 16
562	  3	1373.3	275.9	 20
563	  3	150.3	27.2	 20
564	  3	81.5	15.5	 16
565	  3	126.5	20.7	 20
566	  3	69.3	12.2	 20
567	  3	281.5	50.7	 16
568	  3	6468.8	1121.8	 20
569	  3	106.3	35.3	 20
570	  3	237.0	49.3	 20
571	  3	126.0	24.8	 25
572	  3	80.0	14.3	 25
573	  3	81.0	11.0	 20
574	  3	89.0	20.1	 25
575	  3	79.0	12.5	 25
576	  3	93.0	10.8	 25
577	  3	232.0	30.3	 20
578	  3	527.0	88.1	 25
579	  3	360.0	60.7	 25
580	  3	82.5	13.1	 20
581	  3	138.0	26.8	 25
582	  3	299.0	44.5	 25
583	  3	1140.0	236.0	 20
584	  3	109.0	14.0	 25
585	  3	633.0	121.3	 25
586	  3	124.8	20.6	 20
587	  3	110.0	21.7	 25
588	  3	72.0	11.6	 25
589	  3	139.8	24.9	 16
590	  3	92.8	13.3	 20
591	  3	95.0	17.0	 20
592	  3	84.3	12.9	 16
593	  3	355.5	80.9	 20
594	  3	84.3	15.0	 20
595	  3	408.3	74.0	 16
596	  3	148.5	25.9	 20
597	  3	117.0	16.6	 20
598	  3	104.3	15.2	 20
599	  3	115.0	20.0	 25
600	  3	1022.0	174.1	 25
601	  3	70.0	12.2	 20
602	  3	83.0	13.9	 25
603	  3	218.0	34.2	 25
604	  3	175.8	32.0	 20
605	  3	77.0	14.7	 25
606	  3	65.0	11.6	 25
607	  3	122.8	21.6	 20
608	  3	112.0	22.0	 25
609	  3	74.0	13.4	 25
610	  3	86.0	16.3	 25
611	  3	166.3	25.9	 20
612	  3	180.0	30.5	 25
613	  3	93.0	17.3	 25
614	  3	432.8	64.9	 20
615	  3	132.0	25.6	 25
616	  3	76.0	12.0	 25
617	  3	83.5	13.7	 16
618	  3	83.5	12.0	 20
619	  3	72.0	11.0	 20
620	  3	90.0	13.2	 16
621	  3	224.3	31.5	 20
622	  3	125.5	23.9	 20
623	  3	84.5	11.7	 16
624	  3	97.3	29.0	 20
625	  3	59.5	8.9	 20
626	  3	63.5	10.4	 20
627	  3	72.0	13.1	 25
628	  3	145.0	26.2	 25
629	  3	7931.3	1421.4	 20
630	  3	276.0	52.9	 25
631	  3	80.0	14.5	 25
632	  3	154.0	27.1	 20
633	  3	221.0	35.8	 25
634	  3	363.0	74.7	 25
635	  3	88.5	25.3	 20
636	  3	4418.0	1636.6	 25
637	  3	93.0	18.0	 25
638	  3	4946.0	1056.1	 20
639	  3	105.0	17.8	 25
  0	  4	84.3	15.9	 20
  1	  4	84.5	17.1	 20
  2	  4	80.8	11.9	 16
  3	  4	82.0	16.9	 20
  4	  4	67.5	12.5	 20
  5	  4	68.0	12.8	 20
  6	  4	62.0	11.0	 25
  7	  4	63.0	11.9	 25
  8	  4	71.0	12.6	 20
  9	  4	79.0	22.8	 25
 10	  4	84.0	16.9	 25
 11	  4	68.5	12.1	 20
 12	  4	76.0	13.7	 25
 13	  4	70.0	11.8	 25
 14	  4	72.8	15.0	 20
 15	  4	80.0	14.6	 25
 16	  4	87.0	15.5	 25
 17	  4	73.8	13.1	 20
 18	  4	69.0	10.9	 25
 19	  4	85.0	13.2	 25
 20	  4	79.0	16.0	 20
 21	  4	94.0	15.8	 25
 22	  4	115.0	21.7	 25
 23	  4	94.5	10.9	 16
 24	  4	81.5	11.6	 20
 25	  4	81.3	13.7	 20
 26	  4	75.5	14.5	 16
 27	  4	64.0	10.0	 20
 28	  4	65.3	9.3	 20
 29	  4	76.0	10.9	 16
 30	  4	75.0	10.0	 20
 31	  4	84.5	16.2	 20
 32	  4	111.0	26.5	 25
 33	  4	83.5	19.0	 20
 34	  4	91.0	16.5	 25
 35	  4	82.0	15.1	 25
 36	  4	77.3	14.4	 20
 37	  4	80.0	13.0	 25
 38	  4	84.0	11.1	 25
 39	  4	75.8	14.0	 20
 40	  4	85.0	12.4	 25
 41	  4	87.0	11.7	 25
 42	  4	82.8	11.0	 20
 43	  4	84.0	16.1	 25
 44	  4	84.0	14.1	 25
 45	  4	89.8	12.5	 20
 46	  4	92.0	18.5	 25
 47	  4	80.0	10.6	 25
 48	  4	99.8	14.5	 20
 49	  4	116.0	21.2	 25
 50	  4	103.0	13.3	 25
 51	  4	89.5	14.7	 16
 52	  4	85.3	14.4	 20
 53	  4	85.0	14.8	 20
 54	  4	99.0	20.6	 16
 55	  4	80.3	13.0	 20
 56	  4	80.5	12.8	 20
 57	  4	84.5	13.6	 16
 58	  4	82.0	13.8	 20
 59	  4	97.0	15.5	 20
 60	  4	107.0	19.7	 20
 61	  4	90.0	13.6	 25
 62	  4	6835.0	885.4	 25
 63	  4	126.5	21.9	 20
 64	  4	122.0	16.8	 25
 65	  4	5457.0	981.2	 25
 66	  4	6584.0	1215.5	 25
 67	  4	113.0	18.7	 20
 68	  4	6721.0	1039.0	 25
 69	  4	152.0	22.8	 25
 70	  4	123.0	13.1	 20
 71	  4	124.0	14.5	 25
 72	  4	6013.0	1033.2	 25
 73	  4	101.5	20.7	 20
 74	  4	7077.0	1070.3	 25
 75	  4	5742.0	1030.8	 25
 76	  4	123.5	21.4	 20
 77	  4	110.0	14.6	 25
 78	  4	5887.0	894.8	 25
 79	  4	115.3	18.5	 16
 80	  4	5962.3	1206.2	 20
 81	  4	257.8	27.1	 20
 82	  4	232.3	25.9	 16
 83	  4	156.5	21.8	 20
 84	  4	5079.3	869.3	 20
 85	  4	105.3	10.1	 16
 86	  4	5511.0	1366.5	 20
 87	  4	117.3	14.9	 20
 88	  4	110.3	19.8	 20
 89	  4	102.0	13.0	 25
 90	  4	109.0	16.4	 25
 91	  4	98.0	11.5	 20
 92	  4	5824.0	1702.1	 25
 93	  4	3542.0	1064.0	 25
 94	  4	106.3	11.7	 20
 95	  4	107.0	10.7	 25
 96	  4	4510.0	1203.4	 25
 97	  4	110.5	20.0	 20
 98	  4	98.0	14.5	 25
 99	  4	106.0	12.2	 25
100	  4	102.0	15.4	 25
101	  4	97.0	16.0	 20
102	  4	99.0	15.2	 25
103	  4	100.0	17.3	 25
104	  4	4967.5	789.2	 20
105	  4	124.0	71.4	 25
106	  4	109.0	18.5	 25
107	  4	3325.3	612.7	 16
108	  4	110.8	53.8	 20
109	  4	87.3	14.6	 20
110	  4	59.3	6.0	 16
111	  4	76.5	9.9	 20
112	  4	92.5	13.8	 20
113	  4	86.8	14.8	 16
114	  4	90.5	22.6	 20
115	  4	73.0	11.7	 20
116	  4	4201.5	774.6	 20
117	  4	127.0	68.4	 25
118	  4	93.0	12.3	 25
119	  4	97.8	18.6	 20
120	  4	3929.0	1175.9	 25
121	  4	104.0	18.2	 25
122	  4	4039.0	537.6	 20
123	  4	122.0	44.1	 25
124	  4	94.0	13.0	 25
125	  4	2534.0	539.2	 20
126	  4	3500.0	421.5	 25
127	  4	109.0	20.8	 25
128	  4	70.5	12.6	 20
129	  4	87.0	14.4	 25
130	  4	98.0	13.6	 25
131	  4	83.5	13.7	 20
132	  4	76.0	14.7	 25
133	  4	79.0	13.6	 25
134	  4	3348.3	488.8	 20
135	  4	99.8	14.9	 16
136	  4	79.8	9.7	 20
137	  4	96.3	13.9	 20
138	  4	3167.8	472.6	 16
139	  4	82.3	13.1	 20
140	  4	66.8	11.5	 20
141	  4	75.3	13.7	 16
142	  4	88.3	11.5	 20
143	  4	2541.3	504.2	 20
144	  4	100.5	15.3	 20
145	  4	81.0	11.1	 25
146	  4	3464.0	604.6	 25
147	  4	3092.3	393.0	 20
148	  4	3124.0	382.2	 25
149	  4	3647.0	174.0	 25
150	  4	3453.8	453.0	 20
151	  4	99.0	22.1	 25
152	  4	101.0	11.8	 25
153	  4	3273.5	604.6	 20
154	  4	3663.0	551.9	 25
155	  4	3520.0	599.9	 25
156	  4	94.5	15.6	 20
157	  4	79.0	12.9	 25
158	  4	67.0	11.8	 25
159	  4	72.0	9.5	 20
160	  4	104.0	60.4	 25
161	  4	81.0	14.2	 25
162	  4	107.8	21.8	 16
163	  4	91.3	11.7	 20
164	  4	102.8	16.0	 20
165	  4	77.3	14.8	 16
166	  4	85.0	17.4	 20
167	  4	73.0	12.7	 20
168	  4	89.0	12.6	 20
169	  4	84.0	14.5	 16
170	  4	76.3	10.7	 20
171	  4	86.0	13.9	 25
172	  4	95.3	17.3	 20
173	  4	89.0	12.7	 25
174	  4	89.0	18.5	 25
175	  4	81.0	14.6	 20
176	  4	89.0	15.6	 25
177	  4	75.0	16.0	 25
178	  4	70.3	8.4	 20
179	  4	79.0	14.5	 25
180	  4	75.0	13.9	 25
181	  4	81.3	16.9	 20
182	  4	78.0	14.7	 25
183	  4	86.0	14.6	 25
184	  4	83.0	13.3	 20
185	  4	73.0	10.0	 25
186	  4	77.0	13.1	 25
187	  4	93.0	17.5	 20
188	  4	74.0	8.3	 25
189	  4	80.0	14.7	 25
190	  4	86.5	13.8	 16
191	  4	86.8	23.7	 20
192	  4	87.0	14.6	 20
193	  4	99.3	22.7	 16
194	  4	87.8	11.8	 20
195	  4	74.3	14.1	 20
196	  4	62.0	9.9	 16
197	  4	83.3	11.0	 20
198	  4	75.8	12.2	 20
199	  4	85.0	14.4	 25
200	  4	90.8	12.7	 20
201	  4	101.0	16.5	 25
202	  4	107.0	18.0	 25
203	  4	86.0	15.6	 20
204	  4	85.0	18.9	 25
205	  4	78.0	13.9	 25
206	  4	73.5	12.6	 20
207	  4	82.0	13.4	 25
208	  4	79.0	23.2	 25
209	  4	87.3	16.0	 20
210	  4	71.0	11.1	 25
211	  4	63.0	12.5	 25
212	  4	54.3	9.6	 20
213	  4	85.0	25.2	 25
214	  4	58.0	10.4	 25
215	  4	53.3	8.5	 20
216	  4	62.0	12.8	 25
217	  4	71.0	10.1	 25
218	  4	71.0	14.5	 16
219	  4	102.3	13.5	 20
220	  4	88.0	16.6	 20
221	  4	78.3	14.0	 16
222	  4	67.5	11.6	 20
223	  4	65.5	11.2	 20
224	  4	55.0	11.0	 16
225	  4	73.3	13.7	 20
226	  4	62.5	7.2	 20
227	  4	65.0	12.0	 20
228	  4	68.0	11.5	 25
229	  4	84.0	15.6	 25
230	  4	81.5	15.0	 20
231	  4	72.0	14.0	 25
232	  4	94.0	14.0	 25
233	  4	113.0	19.7	 25
234	  4	101.3	17.1	 20
235	  4	109.0	20.7	 25
236	  4	115.0	22.0	 25
237	  4	98.5	14.7	 20
238	  4	90.0	16.8	 25
239	  4	78.0	14.5	 25
240	  4	85.3	12.3	 20
241	  4	84.0	15.3	 25
242	  4	87.0	14.3	 25
243	  4	88.0	13.7	 20
244	  4	84.0	16.6	 25
245	  4	85.0	15.7	 25
246	  4	97.3	12.9	 16
247	  4	86.5	17.0	 20
248	  4	86.3	19.5	 20
249	  4	86.0	18.7	 16
250	  4	89.3	15.2	 20
251	  4	87.0	13.5	 20
252	  4	79.3	15.6	 16
253	  4	84.3	16.5	 20
254	  4	73.8	12.0	 20
255	  4	80.3	16.3	 20
256	  4	73.0	12.8	 25
257	  4	75.0	8.7	 25
258	  4	67.3	10.1	 20
259	  4	72.0	16.2	 25
260	  4	79.0	13.6	 25
261	  4	79.3	17.0	 20
262	  4	92.0	16.9	 25
263	  4	87.0	13.8	 25
264	  4	75.5	13.9	 20
265	  4	75.0	13.6	 25
266	  4	90.0	17.5	 25
267	  4	82.0	14.6	 25
268	  4	70.5	16.4	 20
269	  4	75.0	12.1	 25
270	  4	87.0	12.1	 25
271	  4	106.0	15.2	 20
272	  4	109.0	18.6	 25
273	  4	118.0	27.5	 20
274	  4	94.5	17.5	 16
275	  4	95.5	23.4	 20
276	  4	68.0	14.1	 20
277	  4	62.5	11.5	 16
278	  4	67.3	11.3	 20
279	  4	86.3	16.0	 20
280	  4	83.0	16.7	 16
281	  4	65.0	11.6	 20
282	  4	69.5	13.9	 20
283	  4	76.3	15.1	 20
284	  4	80.0	12.4	 25
285	  4	88.0	14.5	 25
286	  4	86.0	10.5	 20
287	  4	84.0	13.6	 25
288	  4	86.0	14.2	 25
289	  4	90.5	21.3	 20
290	  4	78.0	11.8	 25
291	  4	82.0	14.1	 25
292	  4	75.8	10.5	 20
293	  4	70.0	10.2	 25
294	  4	75.0	12.6	 25
295	  4	82.0	11.5	 20
296	  4	84.0	14.9	 25
297	  4	82.0	14.9	 25
298	  4	72.5	11.8	 20
299	  4	74.0	12.0	 25
300	  4	76.0	17.6	 25
301	  4	71.3	11.2	 20
302	  4	70.5	14.7	 16
303	  4	65.3	13.8	 20
304	  4	81.0	13.4	 20
305	  4	72.0	11.4	 16
306	  4	73.3	14.7	 20
307	  4	76.3	15.6	 20
308	  4	80.0	12.3	 16
309	  4	113.5	40.5	 20
310	  4	98.0	11.8	 20
311	  4	89.3	16.5	 20
312	  4	79.0	14.3	 25
313	  4	77.0	12.2	 25
314	  4	69.5	13.4	 20
315	  4	74.0	15.1	 25
316	  4	74.0	13.3	 25
317	  4	70.3	18.2	 20
318	  4	72.0	15.3	 25
319	  4	77.0	11.3	 25
320	  4	69.8	14.8	 20
321	  4	80.0	12.9	 25
322	  4	88.0	12.2	 25
323	  4	96.5	25.5	 20
324	  4	81.0	14.8	 25
325	  4	71.0	11.3	 25
326	  4	67.3	11.3	 20
327	  4	75.0	22.2	 25
328	  4	69.0	21.1	 25
329	  4	73.3	10.1	 16
330	  4	76.0	13.0	 20
331	  4	82.0	13.7	 20
332	  4	85.5	19.9	 16
333	  4	79.3	12.9	 20
334	  4	85.5	13.8	 20
335	  4	87.0	14.8	 20
336	  4	81.5	17.2	 16
337	  4	75.8	12.4	 20
338	  4	77.0	20.2	 25
339	  4	69.0	14.7	 20
340	  4	77.0	14.6	 25
341	  4	73.0	13.5	 25
342	  4	73.5	15.7	 20
343	  4	81.0	15.5	 25
344	  4	99.0	17.8	 25
345	  4	80.5	16.9	 20
346	  4	71.0	11.8	 25
347	  4	77.0	12.3	 25
348	  4	76.8	10.6	 20
349	  4	81.0	16.6	 25
350	  4	100.0	21.0	 25
351	  4	82.3	13.9	 20
352	  4	88.0	16.3	 25
353	  4	82.0	11.5	 25
354	  4	85.5	19.6	 20
355	  4	74.0	14.3	 25
356	  4	75.0	12.1	 25
357	  4	78.3	16.7	 16
358	  4	81.8	12.1	 20
359	  4	82.8	16.4	 20
360	  4	99.5	17.6	 16
361	  4	92.3	19.3	 20
362	  4	82.3	14.3	 20
363	  4	104.3	19.0	 16
364	  4	97.0	23.3	 20
365	  4	84.0	16.6	 20
366	  4	84.5	14.1	 20
367	  4	85.0	15.4	 25
368	  4	72.0	15.0	 25
369	  4	69.0	11.1	 25
370	  4	71.8	11.1	 20
371	  4	72.0	14.2	 25
372	  4	75.0	11.9	 25
373	  4	75.3	13.3	 20
374	  4	82.0	15.2	 25
375	  4	81.0	16.2	 25
376	  4	88.3	13.5	 20
377	  4	82.0	14.5	 25
378	  4	72.0	11.1	 25
379	  4	65.5	10.8	 20
380	  4	86.0	14.8	 25
381	  4	86.0	14.9	 25
382	  4	76.5	13.4	 20
383	  4	85.0	15.0	 25
384	  4	85.0	16.5	 25
385	  4	68.5	10.1	 16
386	  4	82.0	15.0	 20
387	  4	81.0	14.0	 20
388	  4	82.8	13.0	 16
389	  4	75.3	13.6	 20
390	  4	82.5	12.3	 20
391	  4	78.3	14.2	 16
392	  4	75.0	17.0	 20
393	  4	70.0	13.1	 20
394	  4	67.8	12.4	 20
395	  4	73.0	12.2	 25
396	  4	68.0	17.0	 25
397	  4	65.3	19.4	 20
398	  4	74.0	11.8	 25
399	  4	79.0	15.5	 25
400	  4	74.3	10.6	 20
401	  4	66.0	14.0	 25
402	  4	66.0	14.4	 25
403	  4	62.0	12.6	 25
404	  4	63.3	8.1	 20
405	  4	62.0	13.0	 25
406	  4	70.0	14.7	 25
407	  4	81.0	12.7	 20
408	  4	87.0	17.8	 25
409	  4	97.0	15.2	 25
410	  4	99.3	20.3	 20
411	  4	110.0	17.0	 25
412	  4	102.0	17.4	 25
413	  4	98.5	12.8	 16
414	  4	100.3	19.5	 20
415	  4	93.3	15.9	 20
416	  4	84.0	10.4	 16
417	  4	79.3	16.3	 20
418	  4	82.0	12.8	 20
419	  4	86.0	18.6	 16
420	  4	81.5	15.2	 20
421	  4	70.0	14.4	 20
422	  4	71.3	15.4	 20
423	  4	63.0	12.0	 25
424	  4	60.0	12.9	 25
425	  4	54.0	10.1	 20
426	  4	63.0	9.7	 25
427	  4	57.0	13.1	 25
428	  4	57.8	10.0	 20
429	  4	64.0	13.4	 25
430	  4	76.0	13.0	 25
431	  4	75.0	14.2	 20
432	  4	70.0	13.5	 25
433	  4	79.0	13.3	 25
434	  4	71.8	12.6	 20
435	  4	72.0	14.1	 25
436	  4	84.0	15.3	 25
437	  4	77.0	12.5	 25
438	  4	66.0	9.7	 20
439	  4	79.0	14.4	 25
440	  4	71.3	8.8	 20
441	  4	74.5	13.5	 16
442	  4	69.0	12.0	 20
443	  4	70.8	12.7	 20
444	  4	69.3	10.0	 16
445	  4	66.8	10.1	 20
446	  4	88.8	28.2	 20
447	  4	89.3	14.9	 16
448	  4	82.8	15.3	 20
449	  4	73.8	14.3	 20
450	  4	79.0	15.8	 20
451	  4	87.0	23.0	 25
452	  4	75.0	12.6	 25
453	  4	72.5	12.4	 20
454	  4	76.0	14.8	 25
455	  4	78.0	12.0	 25
456	  4	83.8	13.0	 20
457	  4	89.0	33.0	 25
458	  4	79.0	12.7	 25
459	  4	61.0	11.9	 20
460	  4	71.0	11.7	 25
461	  4	68.0	12.4	 25
462	  4	72.0	11.6	 20
463	  4	73.0	15.3	 25
464	  4	72.0	11.4	 25
465	  4	364.8	84.7	 20
466	  4	143.0	28.5	 25
467	  4	107.0	21.6	 25
468	  4	1311.8	184.9	 16
469	  4	1331.5	163.3	 20
470	  4	202.5	48.6	 20
471	  4	110.5	16.8	 20
472	  4	80.8	14.1	 16
473	  4	118.3	18.7	 20
474	  4	243.8	29.4	 20
475	  4	203.5	30.9	 16
476	  4	114.0	22.1	 20
477	  4	727.3	95.6	 20
478	  4	136.0	20.0	 20
479	  4	109.0	16.2	 25
480	  4	123.0	20.1	 25
481	  4	89.5	13.5	 20
482	  4	94.0	12.7	 25
483	  4	219.0	36.2	 25
484	  4	276.3	38.8	 20
485	  4	306.0	34.9	 25
486	  4	97.0	16.3	 25
487	  4	122.5	21.7	 20
488	  4	83.0	17.0	 25
489	  4	119.0	23.8	 25
490	  4	260.5	33.1	 20
491	  4	98.0	16.6	 25
492	  4	68.0	11.9	 25
493	  4	67.0	11.9	 20
494	  4	68.0	10.2	 25
495	  4	78.0	12.7	 25
496	  4	164.0	32.4	 16
497	  4	1215.5	157.9	 20
498	  4	245.3	79.5	 20
499	  4	84.3	12.8	 16
500	  4	68.5	11.9	 20
501	  4	165.3	22.9	 20
502	  4	67.0	14.8	 16
503	  4	67.0	9.0	 20
504	  4	394.3	38.5	 20
505	  4	353.0	43.9	 25
506	  4	87.0	13.3	 20
507	  4	96.0	12.3	 25
508	  4	292.0	28.9	 25
509	  4	177.5	22.7	 20
510	  4	367.0	55.9	 25
511	  4	97.0	20.4	 25
512	  4	63.8	10.9	 20
513	  4	332.0	60.6	 25
514	  4	290.0	45.1	 25
515	  4	185.0	17.5	 20
516	  4	293.0	49.6	 25
517	  4	108.0	18.8	 25
518	  4	110.0	17.9	 20
519	  4	181.0	34.4	 25
520	  4	59.0	8.5	 25
521	  4	82.3	20.9	 20
522	  4	122.0	20.1	 25
523	  4	200.0	25.5	 25
524	  4	130.8	14.5	 16
525	  4	88.3	18.8	 20
526	  4	87.8	13.1	 20
527	  4	72.0	15.0	 16
528	  4	901.8	135.4	 20
529	  4	69.3	9.5	 20
530	  4	75.3	10.9	 16
531	  4	70.3	11.9	 20
532	  4	62.3	12.0	 20
533	  4	70.5	11.9	 20
534	  4	67.0	13.0	 25
535	  4	138.0	23.0	 25
536	  4	355.0	38.7	 20
537	  4	59.0	10.1	 25
538	  4	64.0	9.2	 25
539	  4	67.0	10.9	 25
540	  4	68.0	12.6	 20
541	  4	152.0	24.7	 25
542	  4	154.0	30.6	 25
543	  4	127.3	17.7	 20
544	  4	101.0	13.5	 25
545	  4	119.0	25.8	 25
546	  4	60.0	14.4	 20
547	  4	63.0	9.8	 25
548	  4	154.0	29.5	 25
549	  4	80.3	18.1	 20
550	  4	214.0	34.5	 25
551	  4	191.0	24.9	 25
552	  4	177.0	21.5	 16
553	  4	63.3	11.5	 20
554	  4	200.3	31.1	 20
555	  4	911.5	106.4	 16
556	  4	112.3	16.3	 20
557	  4	113.8	14.4	 20
558	  4	213.3	23.9	 16
559	  4	75.0	10.6	 20
560	  4	216.0	29.6	 20
561	  4	261.0	30.8	 20
562	  4	393.0	57.1	 25
563	  4	183.0	24.8	 25
564	  4	93.0	18.1	 20
565	  4	151.0	20.9	 25
566	  4	79.0	11.7	 25
567	  4	349.0	54.1	 20
568	  4	8484.0	1197.1	 25
569	  4	123.0	47.2	 25
570	  4	436.0	83.6	 25
571	  4	111.3	18.6	 20
572	  4	68.0	11.5	 25
573	  4	87.0	12.4	 25
574	  4	69.5	12.4	 20
575	  4	93.0	13.4	 25
576	  4	89.0	13.0	 25
577	  4	151.5	25.4	 20
578	  4	170.0	32.6	 25
579	  4	157.0	33.8	 25
580	  4	97.5	13.3	 16
581	  4	209.8	27.9	 20
582	  4	862.3	136.2	 20
583	  4	1134.3	127.9	 16
584	  4	106.8	13.3	 20
585	  4	216.5	25.1	 20
586	  4	122.5	21.1	 16
587	  4	106.3	18.4	 20
588	  4	70.0	12.2	 20
589	  4	316.0	56.4	 20
590	  4	92.0	12.2	 25
591	  4	92.0	14.8	 25
592	  4	64.3	10.4	 20
593	  4	69.0	12.9	 25
594	  4	105.0	15.4	 25
595	  4	106.3	14.6	 20
596	  4	297.0	63.3	 25
597	  4	95.0	13.9	 25
598	  4	84.5	10.0	 20
599	  4	88.0	15.1	 25
600	  4	533.0	101.8	 25
601	  4	70.0	10.7	 20
602	  4	99.0	17.3	 25
603	  4	99.0	18.4	 25
604	  4	90.0	14.5	 25
605	  4	66.3	9.3	 20
606	  4	61.0	10.2	 25
607	  4	67.3	11.3	 20
608	  4	65.3	9.9	 16
609	  4	64.3	10.2	 20
610	  4	74.3	10.9	 20
611	  4	89.5	10.5	 16
612	  4	94.5	17.5	 20
613	  4	79.5	12.8	 20
614	  4	242.8	36.2	 16
615	  4	106.8	14.4	 20
616	  4	65.0	11.5	 20
617	  4	67.8	10.9	 20
618	  4	76.0	12.2	 25
619	  4	72.0	11.5	 25
620	  4	59.3	9.6	 20
621	  4	103.0	58.5	 25
622	  4	68.0	14.4	 25
623	  4	60.0	10.8	 20
624	  4	71.0	14.5	 25
625	  4	57.0	10.6	 25
626	  4	65.0	10.4	 20
627	  4	67.0	10.8	 25
628	  4	97.0	13.2	 25
629	  4	2074.5	337.3	 20
630	  4	96.0	21.7	 25
631	  4	79.0	14.5	 25
632	  4	126.8	19.9	 20
633	  4	125.0	20.1	 25
634	  4	183.0	33.6	 25
635	  4	102.8	22.0	 16
636	  4	84.5	20.3	 20
637	  4	73.3	11.9	 20
638	  4	77.0	12.5	 20
639	  4	69.3	9.8	 16
  0	  5	98.0	17.8	 25
  1	  5	113.0	20.5	 25
  2	  5	97.3	15.6	 20
  3	  5	116.0	20.7	 25
  4	  5	124.0	20.6	 25
  5	  5	2955.8	411.1	 20
  6	  5	87.0	11.8	 25
  7	  5	76.0	11.2	 25
  8	  5	116.5	17.6	 20
  9	  5	130.0	16.7	 25
 10	  5	97.0	17.6	 25
 11	  5	62.0	10.4	 20
 12	  5	87.0	12.9	 25
 13	  5	260.0	46.7	 25
 14	  5	77.3	14.5	 16
 15	  5	280.5	35.5	 20
 16	  5	210.5	25.7	 20
 17	  5	199.3	26.4	 16
 18	  5	103.3	15.9	 20
 19	  5	106.3	15.1	 20
 20	  5	438.8	67.9	 16
 21	  5	651.3	73.0	 20
 22	  5	142.3	21.8	 20
 23	  5	203.5	33.3	 20
 24	  5	61.0	14.4	 25
 25	  5	347.0	70.3	 25
 26	  5	91.0	18.1	 20
 27	  5	92.0	15.1	 25
 28	  5	208.0	35.7	 25
 29	  5	74.0	13.6	 25
 30	  5	345.8	40.9	 20
 31	  5	194.0	33.5	 25
 32	  5	71.0	13.5	 25
 33	  5	79.0	12.4	 20
 34	  5	208.0	38.0	 25
 35	  5	65.0	10.5	 25
 36	  5	223.3	29.5	 20
 37	  5	83.0	13.0	 25
 38	  5	71.0	9.6	 25
 39	  5	353.0	46.6	 20
 40	  5	2881.0	409.6	 25
 41	  5	123.0	27.6	 25
 42	  5	986.5	114.2	 16
 43	  5	994.3	158.7	 20
 44	  5	1050.0	114.9	 20
 45	  5	817.0	68.5	 16
 46	  5	324.3	36.2	 20
 47	  5	175.8	27.9	 20
 48	  5	95.5	14.2	 16
 49	  5	174.5	37.9	 20
 50	  5	103.0	14.7	 20
 51	  5	125.3	23.6	 20
 52	  5	581.0	145.8	 25
 53	  5	111.0	19.3	 25
 54	  5	75.5	11.6	 20
 55	  5	77.0	12.7	 25
 56	  5	81.0	13.6	 25
 57	  5	80.5	13.6	 20
 58	  5	181.0	36.8	 25
 59	  5	602.0	86.7	 25
 60	  5	74.0	12.3	 25
 61	  5	90.5	16.4	 20
 62	  5	7235.0	1030.2	 25
 63	  5	120.0	21.2	 25
 64	  5	107.3	13.2	 20
 65	  5	110.0	14.8	 25
 66	  5	7257.0	971.9	 25
 67	  5	120.5	17.8	 20
 68	  5	8115.0	1212.8	 25
 69	  5	7064.3	498.3	 20
 70	  5	6540.3	438.6	 16
 71	  5	6102.3	482.8	 20
 72	  5	117.3	24.7	 20
 73	  5	101.8	14.6	 16
 74	  5	7183.0	1166.0	 20
 75	  5	121.0	20.8	 20
 76	  5	119.0	18.7	 16
 77	  5	116.8	14.2	 20
 78	  5	6367.3	1007.2	 20
 79	  5	118.3	17.0	 20
 80	  5	7239.0	1480.8	 25
 81	  5	6398.0	1115.6	 25
 82	  5	5945.0	1090.4	 20
 83	  5	5648.0	943.9	 25
 84	  5	113.0	19.7	 25
 85	  5	95.3	12.5	 20
 86	  5	5596.0	1396.2	 25
 87	  5	119.0	27.4	 25
 88	  5	98.0	12.5	 20
 89	  5	98.0	11.8	 25
 90	  5	105.0	17.1	 25
 91	  5	89.5	16.9	 20
 92	  5	5721.0	1690.3	 25
 93	  5	130.0	36.9	 25
 94	  5	110.0	15.0	 25
 95	  5	109.0	18.9	 20
 96	  5	4910.0	1297.4	 25
 97	  5	106.5	28.1	 20
 98	  5	106.5	18.7	 16
 99	  5	94.0	11.9	 20
100	  5	3419.0	748.2	 20
101	  5	119.3	21.1	 16
102	  5	93.3	11.3	 20
103	  5	88.3	13.6	 20
104	  5	5448.8	894.6	 16
105	  5	5022.0	560.3	 20
106	  5	4302.0	574.0	 20
107	  5	107.8	15.0	 20
108	  5	62.0	11.0	 25
109	  5	60.0	13.2	 25
110	  5	71.0	11.5	 20
111	  5	1003.0	305.4	 25
112	  5	582.0	112.6	 25
113	  5	89.8	15.3	 20
114	  5	77.0	13.1	 25
115	  5	79.0	10.8	 25
116	  5	4241.8	651.9	 20
117	  5	108.0	59.2	 25
118	  5	98.0	19.1	 25
119	  5	87.8	13.9	 20
120	  5	4141.0	1244.7	 25
121	  5	108.0	20.2	 25
122	  5	4140.0	562.3	 20
123	  5	113.0	40.2	 25
124	  5	95.0	15.9	 25
125	  5	95.3	12.9	 16
126	  5	3957.5	1189.4	 20
127	  5	112.0	25.9	 20
128	  5	77.3	15.0	 20
129	  5	107.8	15.0	 16
130	  5	360.3	46.0	 20
131	  5	269.0	56.8	 20
132	  5	378.3	45.9	 16
133	  5	86.3	17.6	 20
134	  5	3633.0	527.0	 25
135	  5	108.5	14.7	 20
136	  5	85.0	10.8	 25
137	  5	85.0	12.6	 25
138	  5	3380.5	527.0	 20
139	  5	73.0	16.9	 25
140	  5	65.0	10.3	 25
141	  5	88.5	17.5	 20
142	  5	2484.0	684.0	 25
143	  5	86.0	14.3	 25
144	  5	89.3	14.4	 20
145	  5	86.0	12.2	 25
146	  5	92.0	11.4	 25
147	  5	94.0	15.5	 20
148	  5	94.0	18.8	 25
149	  5	3323.0	611.6	 25
150	  5	102.5	15.9	 20
151	  5	83.0	11.9	 25
152	  5	3519.0	630.3	 25
153	  5	82.3	9.9	 16
154	  5	83.0	10.0	 20
155	  5	106.0	12.8	 20
156	  5	3412.0	651.6	 16
157	  5	89.3	38.3	 20
158	  5	68.3	12.3	 20
159	  5	235.5	41.1	 16
160	  5	654.0	123.0	 20
161	  5	117.3	29.3	 20
162	  5	91.0	16.1	 25
163	  5	66.0	12.6	 20
164	  5	194.0	33.1	 25
165	  5	187.0	21.5	 25
166	  5	833.0	94.6	 20
167	  5	194.0	23.4	 25
168	  5	621.0	72.4	 25
169	  5	68.0	10.9	 20
170	  5	95.0	11.3	 25
171	  5	118.0	19.0	 25
172	  5	121.3	18.9	 20
173	  5	241.0	38.8	 25
174	  5	409.0	69.4	 25
175	  5	120.0	17.4	 20
176	  5	582.0	133.7	 25
177	  5	108.0	21.5	 25
178	  5	92.0	9.7	 20
179	  5	163.0	40.2	 25
180	  5	110.0	15.5	 25
181	  5	616.3	59.7	 16
182	  5	268.8	42.1	 20
183	  5	226.8	30.3	 20
184	  5	83.0	10.7	 16
185	  5	155.3	18.6	 20
186	  5	123.3	27.7	 20
187	  5	645.5	130.0	 16
188	  5	78.5	29.0	 20
189	  5	3367.5	639.1	 20
190	  5	1035.8	169.4	 20
191	  5	106.0	57.8	 25
192	  5	192.0	25.1	 25
193	  5	196.3	24.5	 20
194	  5	106.0	32.4	 25
195	  5	95.0	16.2	 25
196	  5	67.0	9.0	 25
197	  5	137.3	23.9	 20
198	  5	619.0	139.9	 25
199	  5	205.0	24.1	 25
200	  5	260.8	28.3	 20
201	  5	112.0	21.0	 25
202	  5	1571.0	251.6	 25
203	  5	78.3	13.9	 20
204	  5	78.0	15.5	 25
205	  5	68.0	10.2	 25
206	  5	300.3	38.2	 20
207	  5	84.0	11.3	 25
208	  5	66.0	12.4	 25
209	  5	99.0	13.7	 16
210	  5	68.5	11.8	 20
211	  5	65.3	10.6	 20
212	  5	87.5	14.4	 16
213	  5	1346.5	314.6	 20
214	  5	62.3	9.9	 20
215	  5	78.3	12.1	 16
216	  5	66.5	10.4	 20
217	  5	179.8	41.0	 20
218	  5	59.3	9.8	 20
219	  5	188.0	33.3	 25
220	  5	105.0	18.6	 25
221	  5	150.0	20.9	 20
222	  5	113.0	20.3	 25
223	  5	166.0	61.6	 25
224	  5	126.5	75.5	 20
225	  5	392.0	61.8	 25
226	  5	189.0	26.7	 25
227	  5	121.5	18.7	 20
228	  5	268.0	54.2	 25
229	  5	104.0	15.1	 25
230	  5	77.0	14.7	 25
231	  5	87.0	15.9	 20
232	  5	67.0	14.6	 25
233	  5	268.0	52.7	 25
234	  5	6432.3	387.2	 20
235	  5	1127.0	198.5	 25
236	  5	1471.0	239.9	 20
237	  5	226.3	26.4	 16
238	  5	111.0	16.4	 20
239	  5	265.0	53.7	 20
240	  5	78.3	12.6	 16
241	  5	109.8	13.0	 20
242	  5	64.0	9.1	 20
243	  5	86.0	15.7	 16
244	  5	228.5	56.1	 20
245	  5	87.0	15.0	 20
246	  5	135.0	20.6	 20
247	  5	296.0	35.5	 25
248	  5	298.0	29.3	 25
249	  5	396.3	49.4	 20
250	  5	363.0	60.3	 25
251	  5	103.0	13.1	 25
252	  5	302.3	54.1	 20
253	  5	564.0	132.3	 25
254	  5	915.0	130.6	 25
255	  5	692.5	63.9	 20
256	  5	92.0	17.7	 25
257	  5	81.0	15.1	 25
258	  5	211.3	33.3	 20
259	  5	95.0	17.4	 25
260	  5	285.0	60.7	 25
261	  5	236.8	29.3	 20
262	  5	121.0	24.0	 25
263	  5	283.0	46.6	 25
264	  5	667.8	110.4	 20
265	  5	80.3	12.2	 16
266	  5	202.3	21.4	 20
267	  5	107.5	15.7	 20
268	  5	71.0	9.9	 16
269	  5	75.3	12.9	 20
270	  5	84.5	13.0	 20
271	  5	886.3	55.0	 16
272	  5	169.3	22.7	 20
273	  5	163.0	25.0	 25
274	  5	243.3	30.8	 20
275	  5	122.0	16.0	 25
276	  5	75.0	10.4	 25
277	  5	217.3	31.1	 20
278	  5	69.0	11.2	 25
279	  5	145.0	25.8	 25
280	  5	147.5	12.2	 20
281	  5	797.0	104.0	 25
282	  5	199.0	35.4	 25
283	  5	177.5	20.0	 20
284	  5	250.0	46.2	 25
285	  5	310.0	36.6	 25
286	  5	145.8	18.2	 20
287	  5	81.0	23.7	 25
288	  5	72.0	15.7	 25
289	  5	66.8	9.7	 20
290	  5	102.0	13.8	 25
291	  5	82.0	16.2	 25
292	  5	210.5	20.8	 16
293	  5	307.0	45.9	 20
294	  5	265.5	26.9	 20
295	  5	164.8	19.3	 16
296	  5	260.0	32.3	 20
297	  5	71.3	11.8	 20
298	  5	68.3	10.3	 20
299	  5	334.0	27.6	 16
300	  5	132.3	19.8	 20
301	  5	2668.0	555.0	 25
302	  5	154.5	29.7	 20
303	  5	66.0	15.0	 25
304	  5	89.0	12.9	 25
305	  5	125.3	13.8	 20
306	  5	80.0	14.6	 25
307	  5	58.0	8.1	 25
308	  5	129.8	18.3	 20
309	  5	190.0	24.1	 25
310	  5	92.0	31.2	 25
311	  5	152.3	28.8	 20
312	  5	79.0	15.6	 25
313	  5	129.0	20.5	 25
314	  5	109.0	17.2	 20
315	  5	153.0	25.6	 25
316	  5	440.0	55.2	 25
317	  5	2327.0	247.3	 20
318	  5	452.0	59.4	 25
319	  5	351.0	75.4	 25
320	  5	100.0	13.1	 16
321	  5	87.3	11.7	 20
322	  5	564.0	154.6	 20
323	  5	67.0	11.3	 16
324	  5	111.8	14.5	 20
325	  5	847.8	204.7	 20
326	  5	115.8	20.2	 16
327	  5	233.5	38.2	 20
328	  5	741.3	57.6	 20
329	  5	228.5	24.8	 20
330	  5	79.0	20.0	 25
331	  5	642.0	144.9	 25
332	  5	234.0	29.5	 25
333	  5	99.5	15.0	 20
334	  5	86.0	13.8	 25
335	  5	113.0	17.3	 25
336	  5	61.8	12.5	 20
337	  5	66.0	12.8	 25
338	  5	73.0	16.6	 25
339	  5	95.3	15.1	 20
340	  5	156.0	33.5	 25
341	  5	71.0	14.7	 25
342	  5	121.3	14.7	 20
343	  5	91.0	13.0	 25
344	  5	465.0	43.6	 25
345	  5	111.8	22.4	 20
346	  5	61.0	10.5	 25
347	  5	65.0	15.2	 25
348	  5	71.3	13.7	 16
349	  5	459.5	109.9	 20
350	  5	953.5	100.9	 20
351	  5	2162.8	103.1	 16
352	  5	506.0	49.9	 20
353	  5	118.0	21.9	 20
354	  5	804.8	156.3	 16
355	  5	70.8	14.0	 20
356	  5	67.5	11.0	 20
357	  5	1691.0	323.9	 20
358	  5	192.0	28.1	 25
359	  5	188.0	27.0	 25
360	  5	213.3	18.5	 20
361	  5	259.0	44.0	 25
362	  5	1540.0	192.2	 25
363	  5	157.3	26.1	 20
364	  5	110.0	19.2	 25
365	  5	584.0	80.1	 25
366	  5	639.0	57.3	 25
367	  5	330.5	38.3	 20
368	  5	101.0	18.4	 25
369	  5	78.0	12.5	 25
370	  5	622.5	78.3	 20
371	  5	137.0	21.6	 25
372	  5	222.0	34.3	 25
373	  5	1716.0	194.3	 20
374	  5	812.0	91.1	 25
375	  5	213.0	26.6	 20
376	  5	1069.5	91.2	 16
377	  5	229.0	25.1	 20
378	  5	312.3	32.3	 20
379	  5	74.3	13.2	 16
380	  5	90.5	10.0	 20
381	  5	75.3	13.6	 20
382	  5	350.0	43.6	 16
383	  5	210.3	26.4	 20
384	  5	925.0	179.9	 20
385	  5	67.0	13.3	 20
386	  5	203.0	39.1	 25
387	  5	518.0	61.4	 25
388	  5	120.3	20.4	 20
389	  5	82.0	16.5	 25
390	  5	586.0	103.0	 25
391	  5	276.8	35.0	 20
392	  5	88.0	16.5	 25
393	  5	231.0	41.7	 25
394	  5	68.3	13.9	 20
395	  5	166.0	35.3	 25
396	  5	95.0	17.8	 25
397	  5	68.8	13.8	 20
398	  5	86.0	12.3	 25
399	  5	749.0	129.9	 25
400	  5	83.0	14.5	 25
401	  5	59.0	8.0	 20
402	  5	386.0	69.1	 25
403	  5	264.0	38.0	 20
404	  5	512.5	52.7	 16
405	  5	82.3	11.5	 20
406	  5	68.0	13.0	 20
407	  5	111.0	18.4	 16
408	  5	150.0	27.0	 20
409	  5	85.3	9.2	 20
410	  5	312.0	30.3	 16
411	  5	366.5	35.8	 20
412	  5	176.5	22.0	 20
413	  5	90.5	14.9	 20
414	  5	125.0	18.4	 25
415	  5	170.0	24.4	 25
416	  5	170.3	15.9	 20
417	  5	222.0	30.3	 25
418	  5	91.0	16.1	 25
419	  5	167.0	24.8	 20
420	  5	175.0	27.0	 25
421	  5	123.0	19.8	 25
422	  5	118.5	17.8	 20
423	  5	685.0	143.0	 25
424	  5	303.0	35.6	 25
425	  5	122.0	18.1	 20
426	  5	63.0	11.8	 25
427	  5	70.0	10.6	 25
428	  5	82.8	14.1	 20
429	  5	110.0	14.3	 25
430	  5	187.0	31.2	 25
431	  5	97.0	18.3	 20
432	  5	71.3	13.0	 16
433	  5	63.5	11.9	 20
434	  5	64.8	12.6	 20
435	  5	64.5	11.2	 16
436	  5	81.5	14.6	 20
437	  5	59.5	12.7	 20
438	  5	72.5	12.7	 16
439	  5	89.0	14.5	 20
440	  5	510.0	80.9	 25
441	  5	1127.0	191.0	 20
442	  5	64.0	17.9	 25
443	  5	160.0	29.4	 25
444	  5	306.3	40.7	 20
445	  5	220.0	38.5	 25
446	  5	211.0	29.2	 25
447	  5	1477.3	264.1	 20
448	  5	124.0	53.6	 25
449	  5	114.0	18.4	 25
450	  5	72.5	12.7	 20
451	  5	132.0	23.9	 25
452	  5	127.0	25.7	 25
453	  5	74.5	13.5	 20
454	  5	114.0	17.5	 25
455	  5	78.0	12.3	 25
456	  5	74.3	12.6	 20
457	  5	67.0	11.2	 25
458	  5	125.0	20.8	 25
459	  5	69.8	15.1	 16
460	  5	65.8	12.7	 20
461	  5	102.0	17.5	 20
462	  5	58.3	9.5	 16
463	  5	151.5	22.8	 20
464	  5	85.3	14.8	 20
465	  5	663.8	91.8	 20
466	  5	69.3	13.0	 16
467	  5	59.0	11.1	 20
468	  5	79.0	14.2	 25
469	  5	65.5	11.8	 20
470	  5	69.0	9.7	 25
471	  5	67.0	9.8	 25
472	  5	72.3	12.3	 20
473	  5	64.0	11.5	 25
474	  5	80.0	11.3	 25
475	  5	674.3	104.3	 20
476	  5	97.0	23.0	 25
477	  5	533.0	55.3	 25
478	  5	385.3	50.3	 20
479	  5	113.0	14.3	 25
480	  5	69.0	14.5	 25
481	  5	206.3	29.0	 20
482	  5	93.0	13.2	 25
483	  5	83.0	15.8	 25
484	  5	319.5	50.7	 20
485	  5	82.0	11.8	 25
486	  5	87.0	17.3	 25
487	  5	66.0	12.6	 16
488	  5	62.0	11.3	 20
489	  5	137.5	30.9	 20
490	  5	274.0	36.8	 16
491	  5	88.3	16.2	 20
492	  5	549.5	67.9	 20
493	  5	169.3	23.8	 16
494	  5	308.8	42.0	 20
495	  5	562.5	71.3	 20
496	  5	286.3	30.2	 20
497	  5	543.0	73.0	 25
498	  5	173.0	28.9	 25
499	  5	148.0	25.4	 25
500	  5	99.0	17.7	 20
501	  5	68.0	12.5	 25
502	  5	157.0	28.1	 25
503	  5	341.3	65.3	 20
504	  5	111.0	15.8	 25
505	  5	291.0	43.8	 25
506	  5	72.8	11.1	 20
507	  5	119.0	30.2	 25
508	  5	129.0	22.7	 25
509	  5	107.3	22.1	 20
510	  5	103.0	202.8	 25
511	  5	57.0	10.5	 25
512	  5	61.3	9.1	 20
513	  5	174.0	37.2	 25
514	  5	114.0	23.3	 25
515	  5	191.3	28.8	 16
516	  5	60.0	11.9	 20
517	  5	79.3	12.8	 20
518	  5	130.5	26.3	 16
519	  5	269.5	54.9	 20
520	  5	126.3	22.7	 20
521	  5	73.5	11.4	 16
522	  5	74.3	13.3	 20
523	  5	170.3	29.8	 20
524	  5	139.8	24.2	 20
525	  5	189.0	27.9	 25
526	  5	68.0	11.9	 25
527	  5	281.3	47.9	 20
528	  5	627.0	129.4	 25
529	  5	108.0	15.0	 25
530	  5	116.3	22.4	 20
531	  5	76.0	12.3	 25
532	  5	65.0	10.6	 25
533	  5	64.0	12.5	 25
534	  5	85.3	13.4	 20
535	  5	123.0	22.2	 25
536	  5	484.0	68.1	 25
537	  5	745.3	109.4	 20
538	  5	73.0	11.8	 25
539	  5	140.0	18.3	 25
540	  5	88.0	13.1	 20
541	  5	104.0	15.7	 25
542	  5	182.3	25.8	 20
543	  5	77.3	11.1	 16
544	  5	69.3	10.9	 20
545	  5	143.5	20.8	 20
546	  5	58.5	9.9	 16
547	  5	149.3	24.7	 20
548	  5	76.3	12.0	 20
549	  5	53.8	9.5	 16
550	  5	66.5	12.9	 20
551	  5	109.0	18.9	 20
552	  5	67.8	14.8	 20
553	  5	141.0	24.4	 25
554	  5	447.0	117.5	 25
555	  5	60.3	7.6	 20
556	  5	255.0	56.7	 25
557	  5	206.0	39.0	 25
558	  5	187.3	39.9	 20
559	  5	526.0	129.8	 25
560	  5	439.0	82.5	 25
561	  5	83.5	15.9	 20
562	  5	82.0	19.0	 25
563	  5	5596.0	1209.8	 25
564	  5	97.0	15.1	 20
565	  5	74.0	16.8	 25
566	  5	79.0	15.5	 25
567	  5	1349.0	281.5	 25
568	  5	88.0	10.9	 20
569	  5	106.0	16.4	 25
570	  5	89.3	15.0	 20
571	  5	114.0	19.8	 16
572	  5	72.3	10.4	 20
573	  5	88.5	13.9	 20
574	  5	122.5	20.2	 16
575	  5	330.8	71.3	 20
576	  5	57.3	10.8	 20
577	  5	70.3	10.4	 16
578	  5	73.5	12.7	 20
579	  5	74.0	12.9	 20
580	  5	411.8	67.1	 20
581	  5	74.0	13.0	 25
582	  5	187.0	29.7	 25
583	  5	74.3	13.4	 20
584	  5	306.0	201.6	 25
585	  5	138.0	21.1	 25
586	  5	238.0	32.9	 20
587	  5	208.0	43.6	 25
588	  5	162.0	31.3	 25
589	  5	2689.0	403.6	 20
590	  5	1128.0	161.2	 25
591	  5	484.0	126.0	 25
592	  5	72.3	13.8	 20
593	  5	206.0	35.0	 25
594	  5	232.0	39.8	 25
595	  5	85.5	14.2	 20
596	  5	130.0	23.4	 25
597	  5	847.0	131.7	 25
598	  5	333.5	51.9	 16
599	  5	93.3	19.9	 20
600	  5	165.0	28.7	 20
601	  5	68.8	12.3	 20
602	  5	86.0	15.4	 16
603	  5	73.0	8.5	 20
604	  5	120.3	20.8	 20
605	  5	394.3	67.3	 16
606	  5	79.0	14.3	 20
607	  5	69.0	9.6	 25
608	  5	84.5	13.6	 20
609	  5	122.0	19.2	 25
610	  5	76.0	13.7	 25
611	  5	204.8	35.9	 20
612	  5	602.0	105.8	 25
613	  5	66.0	16.6	 25
614	  5	90.3	16.6	 20
615	  5	266.0	40.8	 25
616	  5	287.0	41.5	 25
617	  5	340.8	54.5	 20
618	  5	105.0	15.7	 25
619	  5	102.0	17.4	 25
620	  5	145.0	17.0	 20
621	  5	208.0	36.1	 25
622	  5	274.0	45.8	 25
623	  5	81.3	13.3	 20
624	  5	71.0	9.8	 25
625	  5	122.0	18.8	 25
626	  5	92.0	15.5	 16
627	  5	70.0	11.9	 20
628	  5	76.0	13.7	 20
629	  5	142.0	18.8	 16
630	  5	546.3	80.3	 20
631	  5	2189.3	572.8	 20
632	  5	602.8	71.1	 16
633	  5	310.5	68.1	 20
634	  5	616.5	88.6	 20
635	  5	121.0	17.8	 25
636	  5	105.8	16.8	 20
637	  5	91.0	17.7	 25
638	  5	87.0	15.3	 25
639	  5	75.8	7.9	 20
  0	  6	5257.0	792.2	 25
  1	  6	93.0	13.9	 25
  2	  6	80.3	15.5	 20
  3	  6	72.0	12.2	 25
  4	  6	92.3	13.8	 20
  5	  6	2574.5	230.6	 16
  6	  6	73.5	17.0	 20
  7	  6	63.5	11.5	 20
  8	  6	72.5	10.9	 16
  9	  6	99.0	19.0	 20
 10	  6	70.3	13.3	 20
 11	  6	65.3	7.3	 16
 12	  6	69.8	14.0	 20
 13	  6	85.5	22.6	 20
 14	  6	107.0	13.7	 20
 15	  6	181.0	23.1	 25
 16	  6	324.0	25.7	 25
 17	  6	231.8	38.9	 20
 18	  6	127.0	21.5	 25
 19	  6	184.0	26.9	 25
 20	  6	688.5	69.0	 20
 21	  6	895.0	96.4	 25
 22	  6	92.0	17.1	 25
 23	  6	104.0	18.0	 25
 24	  6	63.3	12.0	 20
 25	  6	98.0	15.8	 25
 26	  6	105.0	17.8	 25
 27	  6	69.3	12.1	 20
 28	  6	193.0	29.4	 25
 29	  6	68.0	9.5	 25
 30	  6	435.0	33.4	 20
 31	  6	148.0	23.0	 25
 32	  6	67.0	13.9	 20
 33	  6	72.0	11.4	 16
 34	  6	232.0	47.2	 20
 35	  6	70.3	11.6	 20
 36	  6	98.3	13.1	 16
 37	  6	69.0	12.9	 20
 38	  6	68.3	9.7	 20
 39	  6	92.5	17.4	 16
 40	  6	1426.5	245.6	 20
 41	  6	141.3	25.2	 20
 42	  6	339.0	76.8	 20
 43	  6	256.0	75.5	 25
 44	  6	406.0	54.8	 25
 45	  6	702.8	55.7	 20
 46	  6	502.0	36.4	 25
 47	  6	180.0	33.7	 25
 48	  6	114.3	22.3	 20
 49	  6	136.0	21.1	 25
 50	  6	114.0	13.9	 25
 51	  6	75.0	10.1	 20
 52	  6	210.0	52.2	 25
 53	  6	133.0	17.6	 25
 54	  6	77.5	10.9	 20
 55	  6	74.0	13.2	 25
 56	  6	74.0	10.8	 25
 57	  6	75.0	10.9	 25
 58	  6	94.3	12.0	 20
 59	  6	166.0	20.9	 25
 60	  6	74.0	10.1	 20
 61	  6	81.3	13.5	 16
 62	  6	6770.5	1067.1	 20
 63	  6	119.8	19.9	 20
 64	  6	118.3	10.3	 16
 65	  6	115.0	16.8	 20
 66	  6	6930.3	996.0	 20
 67	  6	101.0	15.9	 16
 68	  6	7442.0	1146.2	 20
 69	  6	138.0	27.7	 25
 70	  6	120.8	19.2	 20
 71	  6	116.0	14.4	 25
 72	  6	114.0	17.9	 25
 73	  6	98.0	17.3	 20
 74	  6	6504.0	1189.4	 25
 75	  6	121.0	19.1	 25
 76	  6	96.8	16.9	 20
 77	  6	99.0	16.0	 25
 78	  6	6190.0	1023.0	 25
 79	  6	110.3	17.2	 20
 80	  6	6655.0	1501.8	 25
 81	  6	150.0	27.9	 25
 82	  6	118.3	16.2	 20
 83	  6	113.0	17.0	 25
 84	  6	102.0	56.8	 25
 85	  6	92.5	14.0	 20
 86	  6	5502.0	1519.0	 25
 87	  6	113.0	32.6	 25
 88	  6	102.5	15.4	 16
 89	  6	111.5	18.9	 20
 90	  6	4777.8	1209.7	 20
 91	  6	107.0	19.8	 20
 92	  6	5557.8	577.3	 16
 93	  6	134.5	41.5	 20
 94	  6	107.5	17.5	 20
 95	  6	95.3	15.7	 16
 96	  6	4972.8	1324.0	 20
 97	  6	102.0	19.2	 25
 98	  6	91.3	10.6	 20
 99	  6	91.0	14.3	 25
100	  6	3934.0	791.0	 25
101	  6	119.5	21.9	 20
102	  6	97.0	17.3	 25
103	  6	79.0	13.7	 25
104	  6	5251.8	851.4	 20
105	  6	124.0	79.0	 25
106	  6	85.0	11.7	 25
107	  6	87.5	14.0	 20
108	  6	63.0	10.5	 25
109	  6	54.0	13.3	 25
110	  6	75.3	15.6	 20
111	  6	371.0	87.4	 25
112	  6	462.0	60.9	 25
113	  6	82.0	9.4	 20
114	  6	103.0	18.8	 25
115	  6	75.0	10.0	 25
116	  6	4425.5	656.3	 16
117	  6	112.8	52.0	 20
118	  6	96.5	12.2	 20
119	  6	91.3	13.8	 16
120	  6	4190.3	1184.4	 20
121	  6	102.3	18.8	 20
122	  6	3934.0	655.8	 16
123	  6	114.3	32.0	 20
124	  6	99.8	18.8	 20
125	  6	103.0	16.2	 25
126	  6	4129.5	507.6	 20
127	  6	74.0	14.8	 25
128	  6	70.0	12.9	 25
129	  6	108.0	13.2	 20
130	  6	681.0	96.2	 25
131	  6	606.0	98.0	 25
132	  6	838.3	72.2	 20
133	  6	79.0	14.6	 25
134	  6	3661.0	691.4	 25
135	  6	98.0	15.2	 20
136	  6	98.0	17.0	 25
137	  6	99.0	18.5	 25
138	  6	3431.3	726.1	 20
139	  6	97.0	23.0	 25
140	  6	88.0	15.0	 25
141	  6	97.3	17.4	 20
142	  6	2640.0	757.4	 25
143	  6	89.0	17.1	 25
144	  6	86.0	14.1	 16
145	  6	82.0	15.1	 20
146	  6	86.8	11.9	 20
147	  6	77.3	11.1	 16
148	  6	87.8	17.1	 20
149	  6	3313.8	669.5	 20
150	  6	94.8	15.0	 16
151	  6	80.0	15.5	 20
152	  6	3684.3	702.1	 20
153	  6	99.0	16.4	 20
154	  6	91.0	15.4	 25
155	  6	78.0	14.4	 25
156	  6	3667.5	744.2	 20
157	  6	99.0	45.7	 25
158	  6	55.0	11.8	 25
159	  6	208.0	28.0	 25
160	  6	265.0	43.6	 20
161	  6	90.0	17.0	 25
162	  6	83.0	16.1	 25
163	  6	79.3	12.7	 20
164	  6	782.0	182.0	 25
165	  6	519.0	49.4	 25
166	  6	712.5	54.7	 20
167	  6	121.0	42.2	 25
168	  6	300.0	35.6	 25
169	  6	76.3	15.6	 20
170	  6	100.0	22.0	 25
171	  6	70.0	10.1	 20
172	  6	101.3	16.4	 16
173	  6	211.0	29.6	 20
174	  6	293.5	43.8	 20
175	  6	105.0	22.2	 16
176	  6	114.3	15.8	 20
177	  6	75.3	12.4	 20
178	  6	69.5	12.4	 16
179	  6	66.3	10.4	 20
180	  6	90.0	14.7	 20
181	  6	1825.0	345.3	 20
182	  6	276.0	39.5	 25
183	  6	108.0	20.4	 25
184	  6	74.8	17.1	 20
185	  6	121.0	18.1	 25
186	  6	106.0	19.1	 25
187	  6	208.3	23.7	 20
188	  6	85.0	16.0	 25
189	  6	1344.0	289.8	 25
190	  6	761.0	108.1	 20
191	  6	83.0	57.7	 25
192	  6	170.0	17.7	 25
193	  6	189.0	21.8	 25
194	  6	91.0	12.8	 20
195	  6	81.0	13.2	 25
196	  6	79.0	18.3	 25
197	  6	66.3	11.3	 20
198	  6	77.0	12.1	 25
199	  6	101.3	17.8	 20
200	  6	188.5	28.0	 16
201	  6	96.3	19.5	 20
202	  6	148.0	30.1	 20
203	  6	85.0	14.8	 16
204	  6	67.8	14.2	 20
205	  6	76.0	15.7	 20
206	  6	237.8	27.2	 16
207	  6	65.5	12.1	 20
208	  6	63.0	14.3	 20
209	  6	73.0	10.9	 20
210	  6	68.0	10.9	 25
211	  6	53.0	8.2	 25
212	  6	95.3	16.1	 20
213	  6	240.0	33.2	 25
214	  6	58.0	9.2	 25
215	  6	60.8	11.9	 20
216	  6	69.0	13.0	 25
217	  6	74.0	10.2	 25
218	  6	62.8	12.5	 20
219	  6	95.0	15.8	 25
220	  6	115.0	16.6	 25
221	  6	136.0	21.9	 20
222	  6	109.0	11.4	 25
223	  6	73.0	15.8	 25
224	  6	62.3	13.1	 20
225	  6	159.0	19.3	 25
226	  6	208.0	26.5	 25
227	  6	84.0	14.0	 20
228	  6	202.8	33.8	 16
229	  6	85.3	13.9	 20
230	  6	68.0	12.4	 20
231	  6	66.0	12.3	 16
232	  6	77.3	13.3	 20
233	  6	258.3	47.3	 20
234	  6	6534.0	500.4	 16
235	  6	939.8	228.9	 20
236	  6	1055.0	138.5	 25
237	  6	186.0	23.6	 20
238	  6	90.0	21.5	 25
239	  6	83.0	16.9	 25
240	  6	85.5	22.6	 20
241	  6	66.0	11.1	 25
242	  6	62.0	11.5	 25
243	  6	139.5	20.1	 20
244	  6	217.0	31.6	 25
245	  6	89.0	16.5	 25
246	  6	106.3	21.7	 20
247	  6	273.0	30.4	 25
248	  6	268.0	26.4	 25
249	  6	256.8	32.0	 20
250	  6	421.0	81.4	 25
251	  6	96.0	29.1	 25
252	  6	78.3	14.4	 20
253	  6	291.0	70.6	 25
254	  6	423.0	72.6	 25
255	  6	468.0	61.3	 16
256	  6	80.3	16.3	 20
257	  6	71.0	11.0	 20
258	  6	87.3	14.2	 16
259	  6	76.3	10.6	 20
260	  6	185.0	31.7	 20
261	  6	211.5	21.3	 20
262	  6	114.5	20.0	 16
263	  6	100.3	17.0	 20
264	  6	107.0	20.5	 25
265	  6	75.3	9.0	 20
266	  6	191.0	29.7	 25
267	  6	99.0	13.4	 25
268	  6	57.0	9.6	 20
269	  6	66.0	10.2	 25
270	  6	80.0	12.4	 25
271	  6	751.3	74.7	 20
272	  6	153.0	21.3	 25
273	  6	240.0	41.5	 25
274	  6	294.8	40.8	 20
275	  6	93.0	11.9	 25
276	  6	77.0	14.2	 25
277	  6	181.8	27.1	 20
278	  6	71.0	12.2	 25
279	  6	200.0	32.5	 25
280	  6	239.8	35.7	 20
281	  6	2339.0	486.2	 25
282	  6	329.0	88.5	 25
283	  6	414.5	46.9	 16
284	  6	373.3	50.8	 20
285	  6	167.8	28.6	 20
286	  6	121.0	19.7	 16
287	  6	73.0	15.6	 20
288	  6	71.5	11.0	 20
289	  6	66.3	10.3	 16
290	  6	108.3	13.8	 20
291	  6	77.0	7.1	 20
292	  6	170.0	26.6	 25
293	  6	138.3	19.8	 20
294	  6	163.0	19.5	 25
295	  6	250.0	29.0	 25
296	  6	274.0	42.6	 20
297	  6	75.0	13.7	 25
298	  6	58.0	9.7	 25
299	  6	117.5	16.6	 20
300	  6	91.0	17.7	 25
301	  6	178.0	26.2	 25
302	  6	203.8	50.7	 20
303	  6	46.0	6.2	 25
304	  6	50.0	9.3	 25
305	  6	105.5	20.9	 20
306	  6	72.0	11.1	 25
307	  6	62.0	9.9	 25
308	  6	102.8	18.3	 20
309	  6	210.0	34.7	 25
310	  6	88.0	24.0	 25
311	  6	85.3	16.0	 16
312	  6	91.3	18.5	 20
313	  6	209.3	21.2	 20
314	  6	93.8	14.7	 16
315	  6	172.5	28.7	 20
316	  6	800.8	100.8	 20
317	  6	1166.0	135.9	 16
318	  6	153.5	35.0	 20
319	  6	82.8	13.3	 20
320	  6	91.5	10.1	 20
321	  6	76.0	11.6	 25
322	  6	185.0	38.0	 25
323	  6	89.0	13.2	 20
324	  6	94.0	15.8	 25
325	  6	172.0	30.3	 25
326	  6	90.0	19.8	 25
327	  6	151.0	21.6	 20
328	  6	239.0	32.1	 25
329	  6	122.0	14.5	 25
330	  6	79.5	15.4	 20
331	  6	177.0	28.1	 25
332	  6	182.0	16.5	 25
333	  6	110.8	23.9	 20
334	  6	65.0	11.8	 25
335	  6	71.0	10.7	 25
336	  6	62.0	18.0	 20
337	  6	65.0	10.5	 25
338	  6	91.3	19.8	 20
339	  6	61.0	10.7	 16
340	  6	69.8	14.3	 20
341	  6	63.0	7.9	 20
342	  6	136.0	18.4	 16
343	  6	79.3	14.4	 20
344	  6	314.8	32.9	 20
345	  6	94.8	15.1	 16
346	  6	63.5	12.0	 20
347	  6	56.5	11.2	 20
348	  6	66.3	10.0	 20
349	  6	195.0	43.6	 25
350	  6	489.0	62.1	 25
351	  6	1319.8	148.1	 20
352	  6	651.0	70.2	 25
353	  6	89.0	15.3	 25
354	  6	101.0	16.5	 20
355	  6	74.0	15.6	 25
356	  6	71.0	10.5	 25
357	  6	155.0	39.4	 20
358	  6	186.0	23.8	 25
359	  6	97.0	26.4	 25
360	  6	150.0	28.2	 25
361	  6	100.5	17.5	 20
362	  6	382.0	47.7	 25
363	  6	201.0	30.8	 25
364	  6	161.3	21.1	 20
365	  6	824.0	119.7	 25
366	  6	295.5	63.7	 20
367	  6	790.0	80.0	 16
368	  6	133.5	25.6	 20
369	  6	76.5	11.3	 20
370	  6	136.5	28.0	 16
371	  6	88.3	14.2	 20
372	  6	171.5	17.9	 20
373	  6	875.8	70.7	 16
374	  6	959.0	84.1	 20
375	  6	161.0	18.9	 25
376	  6	359.5	28.4	 20
377	  6	91.0	12.3	 25
378	  6	390.0	43.2	 25
379	  6	87.0	18.1	 20
380	  6	92.0	14.4	 25
381	  6	77.0	12.5	 25
382	  6	151.0	21.4	 20
383	  6	114.0	17.2	 25
384	  6	163.0	24.1	 25
385	  6	64.5	13.4	 20
386	  6	231.0	35.5	 25
387	  6	744.0	61.1	 25
388	  6	98.0	16.0	 20
389	  6	70.0	9.0	 25
390	  6	228.0	42.4	 25
391	  6	192.8	25.1	 20
392	  6	84.0	11.5	 25
393	  6	84.0	19.3	 25
394	  6	74.0	10.6	 20
395	  6	76.3	11.9	 16
396	  6	70.5	14.1	 20
397	  6	62.5	12.1	 20
398	  6	199.3	23.3	 16
399	  6	803.3	98.9	 20
400	  6	80.5	12.8	 20
401	  6	65.0	15.5	 16
402	  6	301.0	52.3	 20
403	  6	71.0	12.3	 25
404	  6	255.0	43.5	 20
405	  6	85.0	23.5	 25
406	  6	61.0	9.9	 25
407	  6	85.5	14.7	 20
408	  6	94.0	16.5	 25
409	  6	78.0	10.8	 25
410	  6	281.8	37.4	 20
411	  6	207.0	33.3	 25
412	  6	187.0	22.6	 25
413	  6	95.3	17.8	 20
414	  6	115.0	15.0	 25
415	  6	158.0	19.8	 25
416	  6	189.5	25.2	 20
417	  6	309.0	35.7	 25
418	  6	106.0	17.5	 25
419	  6	130.3	20.0	 20
420	  6	134.0	16.6	 25
421	  6	117.0	17.7	 25
422	  6	81.5	11.3	 16
423	  6	173.5	30.2	 20
424	  6	99.3	17.7	 20
425	  6	105.8	15.3	 16
426	  6	62.5	12.8	 20
427	  6	76.8	15.2	 20
428	  6	153.5	19.6	 20
429	  6	144.0	12.6	 16
430	  6	98.8	21.6	 20
431	  6	134.0	19.3	 25
432	  6	70.5	11.4	 20
433	  6	77.0	13.2	 25
434	  6	68.0	11.4	 25
435	  6	67.5	12.2	 20
436	  6	72.0	9.8	 25
437	  6	54.0	8.7	 25
438	  6	56.5	10.6	 20
439	  6	121.0	22.5	 25
440	  6	146.0	18.4	 25
441	  6	531.0	54.2	 20
442	  6	71.0	14.7	 25
443	  6	117.0	18.6	 25
444	  6	198.3	24.7	 20
445	  6	290.0	35.9	 25
446	  6	222.0	40.7	 25
447	  6	1091.8	186.3	 20
448	  6	165.0	69.8	 25
449	  6	97.0	18.4	 25
450	  6	79.5	17.0	 16
451	  6	81.8	11.2	 20
452	  6	90.8	7.5	 20
453	  6	71.3	10.3	 16
454	  6	85.3	16.8	 20
455	  6	94.3	11.9	 20
456	  6	67.3	8.6	 16
457	  6	76.0	15.6	 20
458	  6	113.0	13.3	 20
459	  6	77.5	14.1	 20
460	  6	69.0	11.7	 25
461	  6	68.0	11.1	 25
462	  6	60.0	8.8	 25
463	  6	128.8	13.6	 20
464	  6	67.0	7.8	 25
465	  6	562.0	53.8	 25
466	  6	73.3	10.5	 20
467	  6	66.0	13.5	 25
468	  6	114.0	17.2	 25
469	  6	66.5	10.5	 20
470	  6	82.0	17.6	 25
471	  6	63.0	9.3	 25
472	  6	76.3	14.5	 20
473	  6	61.0	9.7	 25
474	  6	90.0	16.3	 25
475	  6	118.3	17.1	 20
476	  6	83.0	14.0	 25
477	  6	377.5	37.1	 20
478	  6	605.0	38.2	 16
479	  6	155.3	15.8	 20
480	  6	66.5	10.6	 20
481	  6	208.0	27.0	 16
482	  6	70.0	11.2	 20
483	  6	57.3	10.5	 20
484	  6	114.0	15.5	 16
485	  6	73.5	9.6	 20
486	  6	68.0	8.5	 20
487	  6	69.3	8.3	 20
488	  6	59.0	8.8	 25
489	  6	76.0	12.8	 25
490	  6	248.8	26.4	 20
491	  6	90.0	10.5	 25
492	  6	1150.0	127.2	 25
493	  6	429.8	43.0	 20
494	  6	919.0	95.4	 25
495	  6	1063.0	95.3	 25
496	  6	400.0	43.4	 25
497	  6	833.5	103.6	 20
498	  6	292.0	31.9	 25
499	  6	209.0	28.5	 25
500	  6	89.3	12.4	 20
501	  6	66.0	11.9	 25
502	  6	71.0	10.8	 25
503	  6	112.5	18.9	 20
504	  6	75.0	10.9	 25
505	  6	130.0	13.5	 20
506	  6	100.0	13.8	 16
507	  6	130.3	19.1	 20
508	  6	121.3	17.3	 20
509	  6	78.0	19.5	 16
510	  6	80.8	16.7	 20
511	  6	62.8	10.8	 20
512	  6	62.3	8.9	 16
513	  6	59.5	10.4	 20
514	  6	70.8	10.9	 20
515	  6	112.5	17.8	 20
516	  6	64.0	10.4	 25
517	  6	65.0	11.9	 25
518	  6	93.5	10.5	 20
519	  6	86.0	10.9	 25
520	  6	79.0	13.0	 25
521	  6	77.3	13.9	 20
522	  6	74.0	11.6	 25
523	  6	189.0	24.7	 25
524	  6	149.8	22.2	 20
525	  6	102.0	17.8	 25
526	  6	64.0	11.1	 25
527	  6	120.0	16.0	 20
528	  6	212.0	30.3	 25
529	  6	77.0	13.8	 25
530	  6	115.0	13.5	 25
531	  6	81.0	11.2	 20
532	  6	56.0	8.3	 25
533	  6	66.5	8.6	 20
534	  6	75.0	11.8	 16
535	  6	85.5	11.3	 20
536	  6	157.0	25.3	 20
537	  6	129.0	21.8	 16
538	  6	60.3	7.5	 20
539	  6	101.3	11.3	 20
540	  6	98.5	12.6	 16
541	  6	105.5	16.5	 20
542	  6	183.0	21.8	 25
543	  6	64.3	10.2	 20
544	  6	83.0	15.8	 25
545	  6	129.0	16.0	 25
546	  6	62.0	21.4	 20
547	  6	62.0	9.2	 25
548	  6	67.0	8.6	 25
549	  6	60.3	12.1	 20
550	  6	59.0	11.8	 25
551	  6	62.0	8.6	 25
552	  6	62.5	10.7	 20
553	  6	90.0	16.3	 25
554	  6	97.0	14.5	 25
555	  6	56.0	9.1	 20
556	  6	108.0	14.6	 25
557	  6	107.0	16.9	 25
558	  6	85.3	16.8	 20
559	  6	188.0	20.9	 25
560	  6	255.0	27.7	 25
561	  6	82.0	11.8	 16
562	  6	68.5	11.1	 20
563	  6	1207.8	160.6	 20
564	  6	119.3	18.5	 20
565	  6	91.3	20.8	 16
566	  6	90.0	16.1	 20
567	  6	476.8	79.5	 20
568	  6	82.0	13.5	 16
569	  6	76.5	11.8	 20
570	  6	78.0	10.1	 25
571	  6	124.8	23.8	 20
572	  6	77.0	13.0	 25
573	  6	94.0	15.5	 25
574	  6	88.3	11.8	 20
575	  6	95.0	12.7	 25
576	  6	65.0	11.2	 25
577	  6	65.5	10.8	 20
578	  6	76.0	12.9	 25
579	  6	68.0	14.0	 25
580	  6	237.3	19.5	 20
581	  6	71.0	12.4	 25
582	  6	144.0	21.4	 25
583	  6	78.3	15.3	 20
584	  6	128.0	19.6	 25
585	  6	125.0	22.8	 25
586	  6	191.0	36.3	 20
587	  6	154.0	23.6	 25
588	  6	93.0	16.8	 25
589	  6	1377.3	78.4	 16
590	  6	532.3	54.4	 20
591	  6	1070.3	115.2	 20
592	  6	80.5	11.8	 16
593	  6	173.0	32.2	 20
594	  6	201.5	27.7	 20
595	  6	105.3	15.4	 16
596	  6	75.5	11.6	 20
597	  6	451.8	30.9	 20
598	  6	176.0	24.8	 25
599	  6	92.3	18.2	 20
600	  6	173.0	27.6	 25
601	  6	71.0	12.4	 25
602	  6	71.0	14.2	 20
603	  6	69.0	9.0	 25
604	  6	81.0	9.3	 25
605	  6	74.3	16.1	 20
606	  6	81.0	12.6	 25
607	  6	78.0	28.1	 25
608	  6	114.3	22.0	 20
609	  6	127.0	14.3	 25
610	  6	72.0	12.0	 25
611	  6	187.0	36.2	 20
612	  6	168.0	28.3	 25
613	  6	68.0	11.5	 25
614	  6	63.8	7.3	 20
615	  6	137.0	22.9	 25
616	  6	189.0	32.7	 25
617	  6	157.8	20.9	 16
618	  6	124.8	18.0	 20
619	  6	82.0	14.6	 20
620	  6	114.0	15.6	 16
621	  6	84.8	13.5	 20
622	  6	119.8	21.7	 20
623	  6	134.5	64.4	 16
624	  6	65.3	9.7	 20
625	  6	68.0	10.5	 20
626	  6	65.0	10.1	 20
627	  6	63.0	9.8	 25
628	  6	68.0	12.1	 25
629	  6	99.8	15.7	 20
630	  6	754.0	103.0	 25
631	  6	462.0	105.0	 25
632	  6	177.0	24.3	 25
633	  6	99.3	16.8	 20
634	  6	452.0	95.4	 25
635	  6	145.0	32.1	 25
636	  6	83.5	13.1	 20
637	  6	99.0	15.3	 25
638	  6	85.0	13.4	 25
639	  6	5627.5	1499.0	 20
  0	  7	102.0	10.2	 20
  1	  7	172.0	27.9	 20
  2	  7	84.0	14.5	 16
  3	  7	142.0	21.3	 20
  4	  7	140.0	24.1	 25
  5	  7	94.0	17.0	 20
  6	  7	79.0	20.5	 25
  7	  7	56.0	8.6	 25
  8	  7	207.8	36.8	 20
  9	  7	69.0	10.5	 25
 10	  7	132.0	21.3	 25
 11	  7	220.5	30.2	 20
 12	  7	97.0	15.6	 25
 13	  7	167.0	24.3	 25
 14	  7	74.5	15.0	 20
 15	  7	145.0	27.1	 25
 16	  7	86.0	12.0	 25
 17	  7	97.5	13.7	 20
 18	  7	593.0	75.1	 25
 19	  7	129.0	19.6	 25
 20	  7	63.0	11.9	 25
 21	  7	285.5	30.8	 20
 22	  7	121.0	15.9	 25
 23	  7	98.0	18.9	 20
 24	  7	80.0	16.3	 16
 25	  7	62.3	10.7	 20
 26	  7	62.3	10.9	 20
 27	  7	99.5	18.7	 16
 28	  7	77.5	13.6	 20
 29	  7	65.0	6.8	 20
 30	  7	201.8	19.4	 16
 31	  7	86.0	16.6	 20
 32	  7	140.0	14.1	 25
 33	  7	126.8	22.8	 20
 34	  7	78.0	14.7	 25
 35	  7	67.0	9.4	 25
 36	  7	128.0	23.5	 20
 37	  7	83.0	16.0	 25
 38	  7	160.0	27.2	 25
 39	  7	888.0	108.6	 20
 40	  7	447.0	49.2	 25
 41	  7	1280.0	139.3	 25
 42	  7	3268.8	399.6	 20
 43	  7	590.0	110.8	 25
 44	  7	244.0	44.9	 25
 45	  7	1480.3	121.2	 20
 46	  7	2975.0	337.1	 25
 47	  7	643.0	74.6	 25
 48	  7	441.8	35.0	 20
 49	  7	690.0	78.2	 25
 50	  7	336.0	40.6	 25
 51	  7	216.3	19.9	 16
 52	  7	162.3	23.9	 20
 53	  7	198.5	28.4	 20
 54	  7	1711.0	196.2	 20
 55	  7	720.5	63.9	 16
 56	  7	130.8	20.6	 20
 57	  7	72.0	11.9	 20
 58	  7	77.0	9.6	 16
 59	  7	359.0	41.8	 20
 60	  7	345.0	57.3	 25
 61	  7	83.0	11.5	 20
 62	  7	112.0	17.6	 25
 63	  7	6481.0	1137.3	 25
 64	  7	6559.5	948.4	 20
 65	  7	6640.0	971.5	 25
 66	  7	116.0	22.5	 25
 67	  7	86.5	16.5	 20
 68	  7	96.0	11.3	 25
 69	  7	6805.0	1000.8	 25
 70	  7	6705.0	743.4	 20
 71	  7	6399.0	801.1	 25
 72	  7	100.0	13.0	 25
 73	  7	80.0	14.4	 20
 74	  7	6780.0	1283.9	 25
 75	  7	117.0	28.4	 25
 76	  7	84.3	14.9	 20
 77	  7	104.0	17.0	 25
 78	  7	6462.0	1211.6	 25
 79	  7	101.0	24.5	 16
 80	  7	98.3	16.6	 20
 81	  7	6514.3	1056.5	 20
 82	  7	6414.0	460.2	 16
 83	  7	5788.8	393.7	 20
 84	  7	106.8	16.3	 20
 85	  7	86.8	14.2	 16
 86	  7	104.3	17.3	 20
 87	  7	5805.5	1169.9	 20
 88	  7	5623.0	1137.6	 25
 89	  7	5373.0	1056.8	 20
 90	  7	126.0	33.2	 25
 91	  7	81.0	14.6	 25
 92	  7	5896.0	516.8	 20
 93	  7	123.0	41.3	 25
 94	  7	97.0	16.5	 25
 95	  7	99.0	17.6	 20
 96	  7	5221.0	1323.1	 25
 97	  7	88.0	19.6	 25
 98	  7	88.3	14.4	 20
 99	  7	95.0	13.1	 25
100	  7	4229.0	828.5	 25
101	  7	99.3	20.2	 20
102	  7	87.0	14.3	 25
103	  7	74.0	10.4	 25
104	  7	5179.8	832.4	 20
105	  7	103.0	53.8	 25
106	  7	75.3	9.4	 20
107	  7	76.0	10.6	 16
108	  7	78.0	14.8	 20
109	  7	69.8	14.2	 20
110	  7	67.3	11.4	 16
111	  7	247.3	31.0	 20
112	  7	345.0	31.8	 20
113	  7	988.3	80.9	 16
114	  7	2271.3	455.0	 20
115	  7	86.0	17.0	 20
116	  7	4192.0	627.0	 20
117	  7	105.0	45.5	 25
118	  7	85.0	13.7	 25
119	  7	92.0	11.2	 25
120	  7	4301.3	551.9	 20
121	  7	86.0	17.5	 25
122	  7	92.0	13.0	 25
123	  7	3755.5	548.1	 20
124	  7	3807.0	418.9	 25
125	  7	3034.0	810.4	 25
126	  7	103.0	17.7	 20
127	  7	70.0	13.2	 25
128	  7	67.0	11.0	 25
129	  7	148.5	21.4	 20
130	  7	194.0	29.8	 25
131	  7	1066.0	135.5	 25
132	  7	495.8	44.9	 20
133	  7	106.0	22.3	 25
134	  7	88.5	17.7	 20
135	  7	3670.3	496.6	 16
136	  7	3619.5	218.5	 20
137	  7	2293.3	650.1	 20
138	  7	80.8	13.6	 16
139	  7	79.3	11.5	 20
140	  7	85.0	17.6	 20
141	  7	3113.8	436.2	 16
142	  7	101.0	30.0	 20
143	  7	86.8	13.9	 20
144	  7	77.5	12.9	 20
145	  7	81.0	13.6	 25
146	  7	77.0	14.7	 25
147	  7	88.3	12.8	 20
148	  7	96.0	17.7	 25
149	  7	3179.0	684.5	 25
150	  7	89.5	16.4	 20
151	  7	74.0	14.1	 25
152	  7	3536.0	738.9	 25
153	  7	100.0	13.3	 25
154	  7	75.0	13.6	 20
155	  7	79.0	11.7	 25
156	  7	3561.0	732.1	 25
157	  7	72.0	14.1	 20
158	  7	58.0	13.8	 25
159	  7	64.0	10.9	 25
160	  7	64.0	11.8	 20
161	  7	66.0	10.3	 25
162	  7	65.5	10.2	 20
163	  7	60.0	11.8	 16
164	  7	438.0	69.0	 20
165	  7	373.8	55.6	 20
166	  7	185.8	17.3	 16
167	  7	71.0	11.7	 20
168	  7	518.0	50.6	 20
169	  7	102.5	13.0	 16
170	  7	70.3	8.4	 20
171	  7	65.0	10.9	 25
172	  7	234.8	37.6	 20
173	  7	101.0	17.8	 25
174	  7	71.0	10.7	 25
175	  7	79.5	17.4	 20
176	  7	167.0	36.4	 25
177	  7	71.0	15.4	 25
178	  7	93.3	14.1	 20
179	  7	146.0	28.8	 25
180	  7	165.0	19.0	 25
181	  7	71.0	7.3	 20
182	  7	66.0	9.6	 25
183	  7	120.0	29.4	 25
184	  7	66.3	13.1	 20
185	  7	237.0	53.1	 25
186	  7	254.0	51.3	 25
187	  7	80.0	14.5	 25
188	  7	260.0	37.2	 20
189	  7	284.0	33.6	 25
190	  7	220.0	26.4	 20
191	  7	113.0	12.9	 16
192	  7	211.0	31.5	 20
193	  7	65.0	12.1	 20
194	  7	215.3	36.0	 16
195	  7	123.8	19.0	 20
196	  7	60.8	8.6	 20
197	  7	51.8	11.6	 16
198	  7	81.8	12.3	 20
199	  7	911.0	183.4	 25
200	  7	63.5	12.0	 20
201	  7	78.0	11.3	 25
202	  7	87.0	14.9	 25
203	  7	288.3	49.5	 20
204	  7	75.0	11.2	 25
205	  7	216.0	28.7	 25
206	  7	86.0	18.6	 20
207	  7	91.0	13.1	 25
208	  7	75.0	14.8	 25
209	  7	64.8	11.6	 20
210	  7	73.0	12.5	 25
211	  7	92.0	13.9	 25
212	  7	194.8	33.6	 20
213	  7	80.0	12.6	 25
214	  7	60.0	9.0	 25
215	  7	333.0	48.5	 20
216	  7	133.0	23.9	 25
217	  7	199.0	44.8	 25
218	  7	65.8	10.2	 16
219	  7	67.3	9.9	 20
220	  7	258.5	45.7	 20
221	  7	852.8	118.9	 20
222	  7	417.0	65.0	 16
223	  7	441.0	57.1	 20
224	  7	651.5	54.9	 20
225	  7	560.8	90.1	 16
226	  7	534.8	38.0	 20
227	  7	137.0	30.9	 25
228	  7	81.3	15.2	 20
229	  7	98.0	16.3	 25
230	  7	103.0	14.0	 25
231	  7	67.0	10.6	 20
232	  7	166.0	34.1	 25
233	  7	225.0	35.5	 25
234	  7	76.0	16.9	 20
235	  7	340.0	54.5	 25
236	  7	64.0	10.8	 25
237	  7	367.5	76.3	 20
238	  7	152.0	29.9	 25
239	  7	222.0	36.5	 25
240	  7	576.5	80.5	 20
241	  7	80.0	16.4	 25
242	  7	80.0	12.5	 25
243	  7	91.3	12.3	 20
244	  7	530.0	111.8	 25
245	  7	116.0	18.6	 25
246	  7	64.3	11.8	 16
247	  7	87.3	16.3	 20
248	  7	174.8	31.8	 20
249	  7	445.8	58.1	 16
250	  7	347.5	42.7	 20
251	  7	1070.5	124.5	 20
252	  7	160.8	15.3	 16
253	  7	327.3	54.1	 20
254	  7	205.8	28.3	 20
255	  7	1383.0	229.3	 25
256	  7	192.0	28.8	 20
257	  7	116.0	15.8	 25
258	  7	133.0	20.5	 25
259	  7	199.0	36.4	 20
260	  7	390.0	81.9	 25
261	  7	552.0	68.2	 25
262	  7	277.8	30.5	 20
263	  7	79.0	12.9	 25
264	  7	393.0	69.3	 25
265	  7	92.8	14.6	 20
266	  7	634.0	93.6	 25
267	  7	369.0	48.2	 25
268	  7	721.0	91.6	 20
269	  7	194.0	62.3	 25
270	  7	121.0	19.4	 25
271	  7	714.0	78.6	 20
272	  7	2159.0	362.3	 25
273	  7	505.5	78.0	 20
274	  7	217.0	22.2	 16
275	  7	87.5	15.6	 20
276	  7	326.5	51.4	 20
277	  7	1154.5	120.4	 16
278	  7	70.0	15.0	 20
279	  7	102.3	19.0	 20
280	  7	94.5	17.5	 16
281	  7	62.0	10.6	 20
282	  7	76.3	12.4	 20
283	  7	428.0	61.6	 20
284	  7	69.0	13.8	 25
285	  7	477.0	95.5	 25
286	  7	88.0	18.5	 20
287	  7	79.0	13.6	 25
288	  7	63.0	10.3	 25
289	  7	76.0	11.6	 25
290	  7	254.0	39.4	 20
291	  7	108.0	16.2	 25
292	  7	120.0	18.7	 25
293	  7	125.5	16.3	 20
294	  7	73.0	17.4	 25
295	  7	138.0	21.1	 25
296	  7	74.0	13.0	 20
297	  7	79.0	12.7	 25
298	  7	194.0	34.1	 25
299	  7	222.8	25.2	 20
300	  7	163.0	22.0	 25
301	  7	479.5	59.3	 20
302	  7	409.5	140.4	 16
303	  7	170.5	24.4	 20
304	  7	75.8	17.7	 20
305	  7	54.3	5.9	 16
306	  7	76.0	14.9	 20
307	  7	66.5	13.4	 20
308	  7	72.5	14.0	 16
309	  7	84.3	17.0	 20
310	  7	73.0	12.2	 20
311	  7	68.0	11.4	 20
312	  7	59.0	11.8	 25
313	  7	142.0	22.7	 25
314	  7	384.0	57.0	 20
315	  7	96.0	14.5	 25
316	  7	108.0	21.6	 25
317	  7	80.0	13.0	 20
318	  7	166.0	28.7	 25
319	  7	1142.0	333.2	 25
320	  7	84.3	14.5	 20
321	  7	162.0	41.6	 25
322	  7	1431.0	366.6	 25
323	  7	576.0	64.2	 25
324	  7	2167.3	256.6	 20
325	  7	1341.0	154.5	 25
326	  7	514.0	66.2	 25
327	  7	102.3	17.8	 20
328	  7	816.0	103.3	 25
329	  7	78.3	12.9	 20
330	  7	131.8	18.3	 16
331	  7	247.3	69.8	 20
332	  7	119.8	15.6	 20
333	  7	94.8	19.0	 16
334	  7	404.8	116.4	 20
335	  7	417.8	91.1	 20
336	  7	111.3	20.1	 16
337	  7	115.5	18.2	 20
338	  7	78.0	10.3	 25
339	  7	118.0	14.3	 20
340	  7	71.0	16.0	 25
341	  7	62.0	8.5	 25
342	  7	95.5	15.9	 20
343	  7	66.0	10.9	 25
344	  7	134.0	24.6	 25
345	  7	136.0	16.3	 20
346	  7	166.0	33.6	 25
347	  7	61.0	13.1	 25
348	  7	68.0	10.2	 20
349	  7	270.0	49.8	 25
350	  7	422.0	60.2	 25
351	  7	400.3	30.9	 20
352	  7	90.0	43.0	 25
353	  7	151.0	18.1	 25
354	  7	236.8	40.8	 20
355	  7	110.0	21.5	 25
356	  7	71.0	11.5	 25
357	  7	58.3	7.5	 20
358	  7	58.8	13.8	 16
359	  7	59.5	11.0	 20
360	  7	79.5	12.2	 20
361	  7	75.5	12.7	 16
362	  7	1012.8	234.0	 20
363	  7	378.3	46.8	 20
364	  7	799.3	55.4	 16
365	  7	371.3	51.0	 20
366	  7	174.0	19.2	 25
367	  7	1286.8	176.8	 20
368	  7	219.0	35.7	 25
369	  7	95.0	16.6	 25
370	  7	84.3	11.8	 20
371	  7	764.0	140.8	 25
372	  7	98.0	21.1	 25
373	  7	277.3	51.2	 20
374	  7	431.0	52.5	 25
375	  7	164.0	18.6	 25
376	  7	585.0	55.4	 20
377	  7	466.0	72.9	 25
378	  7	543.0	48.1	 25
379	  7	3272.5	416.5	 20
380	  7	165.0	34.1	 25
381	  7	120.0	21.8	 25
382	  7	343.3	47.6	 20
383	  7	105.0	15.8	 25
384	  7	582.0	85.3	 25
385	  7	306.0	44.1	 16
386	  7	660.3	96.8	 20
387	  7	4176.3	704.8	 20
388	  7	117.3	22.6	 16
389	  7	68.3	10.8	 20
390	  7	138.0	28.1	 20
391	  7	313.3	49.0	 20
392	  7	903.3	83.8	 16
393	  7	728.3	94.3	 20
394	  7	281.0	32.0	 25
395	  7	93.5	16.5	 20
396	  7	117.0	17.3	 25
397	  7	73.0	13.5	 25
398	  7	85.0	15.6	 20
399	  7	75.0	11.4	 25
400	  7	68.0	12.6	 25
401	  7	95.3	15.8	 20
402	  7	67.0	12.7	 25
403	  7	73.0	11.6	 25
404	  7	115.0	22.5	 20
405	  7	189.0	33.6	 25
406	  7	67.0	13.7	 25
407	  7	140.3	17.3	 20
408	  7	60.0	9.9	 25
409	  7	142.0	25.1	 25
410	  7	364.3	44.8	 20
411	  7	1306.0	273.9	 25
412	  7	160.0	24.9	 25
413	  7	131.5	16.7	 16
414	  7	276.0	55.5	 20
415	  7	782.0	141.0	 20
416	  7	115.0	18.1	 16
417	  7	97.5	21.6	 20
418	  7	156.8	18.9	 20
419	  7	82.3	9.3	 16
420	  7	127.0	18.8	 20
421	  7	1487.3	267.5	 20
422	  7	89.3	15.3	 20
423	  7	1445.0	290.7	 25
424	  7	355.0	37.5	 25
425	  7	647.0	58.3	 25
426	  7	479.0	76.8	 20
427	  7	79.0	11.8	 25
428	  7	2967.0	425.0	 25
429	  7	233.0	32.4	 20
430	  7	185.0	31.3	 25
431	  7	71.0	11.2	 25
432	  7	107.0	18.1	 20
433	  7	94.0	16.5	 25
434	  7	68.0	12.6	 25
435	  7	64.0	10.1	 20
436	  7	161.0	35.3	 25
437	  7	68.0	12.1	 25
438	  7	152.8	23.9	 20
439	  7	67.0	14.2	 25
440	  7	60.3	10.6	 20
441	  7	204.0	116.8	 16
442	  7	65.3	9.9	 20
443	  7	95.8	11.1	 20
444	  7	327.5	44.1	 16
445	  7	3168.3	507.7	 20
446	  7	124.0	53.5	 20
447	  7	71.3	16.1	 16
448	  7	70.3	12.1	 20
449	  7	71.3	9.4	 20
450	  7	147.3	23.8	 20
451	  7	118.0	23.3	 25
452	  7	3762.0	667.1	 25
453	  7	85.8	17.1	 20
454	  7	96.0	13.8	 25
455	  7	92.0	13.0	 25
456	  7	884.5	121.8	 20
457	  7	65.0	9.9	 25
458	  7	122.0	19.1	 25
459	  7	72.0	8.8	 25
460	  7	89.5	11.9	 20
461	  7	61.0	10.8	 25
462	  7	580.0	86.9	 25
463	  7	144.5	17.4	 20
464	  7	244.0	31.8	 25
465	  7	100.0	17.5	 25
466	  7	953.0	139.6	 20
467	  7	1309.0	247.2	 25
468	  7	133.0	20.3	 20
469	  7	108.3	15.0	 16
470	  7	117.3	14.7	 20
471	  7	60.5	9.9	 20
472	  7	187.5	27.3	 16
473	  7	148.3	26.5	 20
474	  7	123.8	20.1	 20
475	  7	875.3	125.9	 16
476	  7	133.5	22.2	 20
477	  7	186.0	38.2	 25
478	  7	97.3	15.1	 20
479	  7	100.0	16.1	 25
480	  7	120.0	20.3	 25
481	  7	176.8	29.5	 20
482	  7	93.0	17.6	 25
483	  7	294.0	33.8	 25
484	  7	430.8	52.5	 20
485	  7	1018.0	121.3	 25
486	  7	83.0	17.2	 25
487	  7	246.5	26.4	 20
488	  7	74.0	10.4	 25
489	  7	385.0	42.3	 25
490	  7	90.3	18.7	 20
491	  7	64.0	10.1	 25
492	  7	572.0	72.4	 25
493	  7	1437.0	132.2	 25
494	  7	1315.8	94.6	 20
495	  7	1583.0	161.4	 25
496	  7	99.3	12.5	 20
497	  7	166.3	25.4	 16
498	  7	245.0	33.9	 20
499	  7	226.3	39.5	 20
500	  7	102.0	21.3	 16
501	  7	77.3	12.7	 20
502	  7	67.3	10.4	 20
503	  7	70.0	10.0	 16
504	  7	167.0	31.6	 20
505	  7	181.0	25.3	 25
506	  7	457.5	62.6	 20
507	  7	105.0	14.4	 25
508	  7	114.0	20.8	 25
509	  7	127.0	19.6	 20
510	  7	76.0	13.0	 25
511	  7	57.0	9.8	 25
512	  7	60.0	8.2	 20
513	  7	72.0	11.9	 25
514	  7	55.0	10.7	 25
515	  7	74.0	13.9	 20
516	  7	176.0	36.6	 25
517	  7	54.0	9.5	 25
518	  7	221.5	32.4	 20
519	  7	101.0	17.0	 25
520	  7	76.0	10.8	 25
521	  7	936.3	136.4	 20
522	  7	458.0	61.8	 25
523	  7	139.0	22.9	 25
524	  7	193.0	29.4	 20
525	  7	233.3	33.0	 16
526	  7	156.8	26.6	 20
527	  7	1082.5	144.9	 20
528	  7	114.0	17.4	 16
529	  7	174.0	20.8	 20
530	  7	88.3	15.9	 20
531	  7	144.8	15.5	 16
532	  7	633.5	151.6	 20
533	  7	76.0	12.2	 25
534	  7	76.5	15.8	 20
535	  7	96.0	11.4	 25
536	  7	177.0	17.4	 25
537	  7	78.3	9.2	 20
538	  7	668.0	78.7	 25
539	  7	721.0	114.1	 25
540	  7	1056.5	106.5	 20
541	  7	296.0	34.4	 25
542	  7	82.0	16.0	 25
543	  7	70.3	29.9	 20
544	  7	196.0	31.7	 25
545	  7	261.0	41.6	 25
546	  7	57.5	12.0	 20
547	  7	55.0	10.6	 25
548	  7	76.0	214.2	 25
549	  7	83.8	17.4	 20
550	  7	71.0	10.8	 25
551	  7	70.0	12.4	 25
552	  7	122.3	16.5	 16
553	  7	70.0	14.4	 20
554	  7	63.0	9.6	 20
555	  7	60.0	9.0	 16
556	  7	198.8	31.2	 20
557	  7	66.8	10.0	 20
558	  7	85.5	11.3	 20
559	  7	184.5	21.9	 16
560	  7	127.5	13.7	 20
561	  7	78.0	12.2	 25
562	  7	69.0	11.2	 20
563	  7	71.0	10.5	 25
564	  7	78.0	16.1	 25
565	  7	70.5	12.2	 20
566	  7	60.0	9.3	 25
567	  7	110.0	19.9	 25
568	  7	61.3	11.5	 20
569	  7	76.0	11.9	 25
570	  7	510.0	86.0	 25
571	  7	90.5	12.6	 20
572	  7	94.0	14.9	 25
573	  7	121.0	23.9	 25
574	  7	77.0	12.1	 20
575	  7	166.0	26.2	 25
576	  7	652.0	112.0	 25
577	  7	120.0	22.3	 20
578	  7	77.0	14.2	 25
579	  7	463.0	67.0	 20
580	  7	750.0	80.9	 16
581	  7	81.5	13.1	 20
582	  7	106.3	14.0	 20
583	  7	70.0	9.8	 16
584	  7	106.3	15.8	 20
585	  7	65.0	10.3	 20
586	  7	67.3	7.8	 16
587	  7	81.5	14.4	 20
588	  7	105.3	15.6	 20
589	  7	177.5	31.1	 20
590	  7	428.0	70.7	 25
591	  7	376.0	32.9	 25
592	  7	622.0	75.7	 25
593	  7	253.0	28.9	 20
594	  7	70.0	8.6	 25
595	  7	80.0	10.0	 25
596	  7	62.3	8.5	 20
597	  7	201.0	24.4	 25
598	  7	149.0	20.5	 25
599	  7	119.8	16.9	 20
600	  7	113.0	18.0	 25
601	  7	89.0	13.5	 25
602	  7	320.8	30.6	 20
603	  7	190.0	23.5	 25
604	  7	172.0	24.9	 25
605	  7	586.0	55.3	 20
606	  7	449.0	58.6	 25
607	  7	171.0	24.8	 20
608	  7	529.3	70.1	 16
609	  7	154.0	18.7	 20
610	  7	123.0	13.4	 20
611	  7	108.8	16.2	 16
612	  7	244.3	44.7	 20
613	  7	62.3	9.0	 20
614	  7	657.5	73.6	 16
615	  7	318.0	46.5	 20
616	  7	270.8	36.6	 20
617	  7	95.0	15.5	 20
618	  7	71.0	11.3	 25
619	  7	136.0	22.2	 25
620	  7	752.0	60.6	 20
621	  7	339.0	44.5	 25
622	  7	87.0	14.3	 25
623	  7	322.3	31.5	 20
624	  7	1153.0	135.3	 25
625	  7	465.0	68.4	 25
626	  7	125.0	17.3	 25
627	  7	94.0	17.8	 20
628	  7	92.0	14.0	 25
629	  7	73.0	13.3	 25
630	  7	82.8	14.2	 20
631	  7	66.0	10.5	 25
632	  7	73.0	10.0	 25
633	  7	112.5	20.5	 20
634	  7	255.0	49.4	 25
635	  7	80.0	15.2	 20
636	  7	81.0	12.7	 16
637	  7	88.5	11.2	 20
638	  7	115.5	16.0	 20
639	  7	95.0	14.6	 16
  0	  8	5314.0	1026.8	 25
  1	  8	95.0	14.1	 25
  2	  8	77.5	15.4	 20
  3	  8	166.0	23.0	 25
  4	  8	108.0	18.7	 25
  5	  8	180.3	29.7	 20
  6	  8	80.0	15.8	 25
  7	  8	67.0	10.5	 25
  8	  8	175.3	29.9	 20
  9	  8	70.0	10.6	 25
 10	  8	119.0	16.0	 25
 11	  8	227.8	30.8	 20
 12	  8	95.0	15.3	 25
 13	  8	214.0	24.9	 25
 14	  8	79.3	12.8	 20
 15	  8	77.0	12.4	 16
 16	  8	76.0	15.8	 20
 17	  8	98.5	15.0	 20
 18	  8	529.0	29.6	 16
 19	  8	256.5	35.3	 20
 20	  8	68.3	13.0	 20
 21	  8	256.8	24.7	 16
 22	  8	138.5	24.6	 20
 23	  8	76.0	12.3	 25
 24	  8	66.5	9.7	 20
 25	  8	57.0	10.1	 25
 26	  8	63.0	11.6	 25
 27	  8	63.8	9.8	 20
 28	  8	70.0	13.5	 25
 29	  8	72.0	16.7	 25
 30	  8	279.3	30.7	 20
 31	  8	93.0	16.9	 25
 32	  8	115.0	15.8	 25
 33	  8	145.3	18.3	 20
 34	  8	75.0	14.2	 25
 35	  8	55.0	8.5	 25
 36	  8	68.5	13.3	 20
 37	  8	191.0	154.9	 25
 38	  8	172.0	30.9	 25
 39	  8	2142.8	214.6	 20
 40	  8	271.0	46.9	 25
 41	  8	696.8	64.1	 20
 42	  8	1173.5	93.4	 16
 43	  8	732.0	88.0	 20
 44	  8	338.3	38.8	 20
 45	  8	1349.8	165.6	 16
 46	  8	1629.0	187.7	 20
 47	  8	1992.0	245.3	 20
 48	  8	331.8	48.2	 20
 49	  8	332.5	35.7	 16
 50	  8	181.8	28.1	 20
 51	  8	122.0	25.2	 25
 52	  8	160.0	16.6	 20
 53	  8	191.0	27.0	 25
 54	  8	3341.0	421.3	 25
 55	  8	1052.5	95.6	 20
 56	  8	142.0	28.6	 25
 57	  8	71.0	9.7	 25
 58	  8	62.3	11.3	 20
 59	  8	598.0	100.5	 25
 60	  8	709.0	84.4	 25
 61	  8	81.5	19.4	 20
 62	  8	75.0	10.4	 25
 63	  8	84.0	15.5	 25
 64	  8	75.3	13.8	 20
 65	  8	80.0	15.1	 25
 66	  8	76.0	14.9	 25
 67	  8	68.3	10.9	 20
 68	  8	68.0	10.4	 25
 69	  8	76.0	18.1	 20
 70	  8	70.3	9.6	 16
 71	  8	67.3	10.1	 20
 72	  8	63.0	9.6	 20
 73	  8	75.3	12.5	 16
 74	  8	67.3	14.8	 20
 75	  8	78.0	15.3	 20
 76	  8	86.3	16.1	 16
 77	  8	76.5	14.9	 20
 78	  8	73.5	9.7	 20
 79	  8	70.5	12.4	 20
 80	  8	73.0	13.6	 25
 81	  8	71.0	15.6	 25
 82	  8	79.0	17.4	 25
 83	  8	86.3	15.9	 20
 84	  8	86.0	15.6	 25
 85	  8	79.0	13.4	 25
 86	  8	73.0	10.7	 20
 87	  8	73.0	15.8	 25
 88	  8	80.0	15.5	 25
 89	  8	79.0	9.2	 20
 90	  8	70.0	10.6	 25
 91	  8	65.0	12.7	 25
 92	  8	71.0	12.0	 20
 93	  8	74.0	12.2	 25
 94	  8	73.0	15.0	 25
 95	  8	74.8	11.2	 20
 96	  8	73.0	11.4	 25
 97	  8	67.0	11.9	 20
 98	  8	63.5	9.5	 16
 99	  8	86.5	16.6	 20
100	  8	83.3	14.4	 20
101	  8	79.3	12.9	 16
102	  8	66.5	12.1	 20
103	  8	66.0	12.3	 20
104	  8	69.3	10.3	 16
105	  8	89.5	14.8	 20
106	  8	87.0	13.6	 25
107	  8	93.8	15.7	 20
108	  8	73.0	9.2	 25
109	  8	73.0	12.8	 25
110	  8	79.0	15.4	 20
111	  8	168.0	23.4	 25
112	  8	524.0	43.3	 25
113	  8	781.5	59.6	 20
114	  8	1797.0	342.7	 25
115	  8	87.0	16.2	 25
116	  8	79.0	13.1	 25
117	  8	77.8	14.7	 20
118	  8	83.0	14.5	 25
119	  8	79.0	23.3	 25
120	  8	84.5	12.5	 20
121	  8	66.0	11.2	 25
122	  8	66.0	9.1	 25
123	  8	68.0	13.5	 20
124	  8	78.0	12.6	 25
125	  8	83.0	11.9	 20
126	  8	62.3	12.1	 16
127	  8	59.3	11.8	 20
128	  8	63.5	9.2	 20
129	  8	73.0	13.2	 16
130	  8	212.0	28.9	 20
131	  8	382.0	60.9	 20
132	  8	813.0	83.4	 16
133	  8	97.0	25.9	 20
134	  8	69.0	13.5	 25
135	  8	80.3	15.6	 20
136	  8	76.0	12.1	 25
137	  8	84.0	14.1	 25
138	  8	72.0	14.1	 20
139	  8	62.0	12.8	 25
140	  8	81.0	11.7	 25
141	  8	96.3	17.6	 20
142	  8	86.0	12.2	 25
143	  8	81.0	14.3	 25
144	  8	78.5	14.1	 20
145	  8	75.0	11.6	 25
146	  8	74.0	16.9	 25
147	  8	83.3	11.7	 20
148	  8	68.0	12.0	 25
149	  8	85.0	78.7	 25
150	  8	80.0	13.9	 25
151	  8	69.3	18.9	 20
152	  8	78.0	19.9	 25
153	  8	77.5	12.6	 20
154	  8	79.3	17.8	 16
155	  8	80.3	15.9	 20
156	  8	70.0	15.9	 20
157	  8	55.3	9.6	 16
158	  8	61.5	9.6	 20
159	  8	67.0	11.7	 20
160	  8	68.3	10.1	 16
161	  8	73.8	13.2	 20
162	  8	74.0	12.2	 25
163	  8	69.3	12.2	 20
164	  8	326.0	60.8	 25
165	  8	219.0	30.5	 25
166	  8	106.5	22.1	 20
167	  8	71.0	8.1	 25
168	  8	359.0	46.5	 25
169	  8	105.3	15.8	 20
170	  8	65.0	8.6	 25
171	  8	76.0	12.9	 25
172	  8	157.5	18.7	 20
173	  8	78.0	15.5	 25
174	  8	70.0	11.1	 25
175	  8	82.3	15.7	 20
176	  8	84.0	12.4	 25
177	  8	62.0	8.2	 25
178	  8	66.8	11.9	 20
179	  8	87.0	14.7	 25
180	  8	155.0	18.1	 25
181	  8	76.8	13.1	 16
182	  8	47.0	7.0	 20
183	  8	58.0	6.6	 20
184	  8	56.5	10.8	 20
185	  8	211.0	19.8	 16
186	  8	183.8	22.5	 20
187	  8	67.3	8.1	 20
188	  8	377.5	43.3	 16
189	  8	659.8	109.2	 20
190	  8	666.0	55.5	 25
191	  8	110.0	17.3	 20
192	  8	146.0	27.9	 25
193	  8	61.0	9.7	 25
194	  8	84.3	15.1	 20
195	  8	101.0	13.7	 25
196	  8	63.0	11.6	 25
197	  8	62.3	11.2	 20
198	  8	86.0	11.7	 25
199	  8	379.0	69.7	 25
200	  8	60.8	11.1	 20
201	  8	66.0	8.8	 25
202	  8	84.0	12.7	 25
203	  8	119.8	19.4	 20
204	  8	82.0	15.0	 25
205	  8	280.0	35.2	 25
206	  8	61.3	10.2	 20
207	  8	65.0	10.6	 25
208	  8	72.0	11.8	 20
209	  8	66.0	13.5	 16
210	  8	66.8	11.0	 20
211	  8	84.0	11.2	 20
212	  8	95.3	15.8	 16
213	  8	88.8	13.3	 20
214	  8	60.3	10.9	 20
215	  8	418.3	55.5	 16
216	  8	76.8	18.8	 20
217	  8	83.3	14.2	 20
218	  8	72.0	9.3	 25
219	  8	80.3	13.0	 20
220	  8	110.0	17.1	 25
221	  8	791.0	77.0	 25
222	  8	341.5	53.9	 20
223	  8	231.0	27.7	 25
224	  8	369.0	52.3	 25
225	  8	890.0	36.8	 20
226	  8	379.0	66.4	 25
227	  8	183.0	44.5	 25
228	  8	103.5	19.1	 20
229	  8	114.0	18.8	 25
230	  8	92.0	13.9	 25
231	  8	72.5	11.6	 20
232	  8	110.0	19.5	 25
233	  8	118.0	16.2	 25
234	  8	82.3	14.1	 20
235	  8	103.0	18.7	 25
236	  8	58.3	12.1	 20
237	  8	85.8	23.5	 16
238	  8	69.3	11.5	 20
239	  8	240.5	36.0	 20
240	  8	178.3	19.1	 16
241	  8	77.3	15.2	 20
242	  8	63.0	10.8	 20
243	  8	90.5	12.4	 16
244	  8	942.5	244.6	 20
245	  8	76.3	21.8	 20
246	  8	60.8	11.8	 20
247	  8	60.0	11.0	 25
248	  8	92.0	12.1	 25
249	  8	157.0	20.9	 20
250	  8	215.0	34.7	 25
251	  8	285.0	58.2	 25
252	  8	114.0	13.2	 25
253	  8	184.5	38.7	 20
254	  8	135.0	16.2	 25
255	  8	862.0	88.6	 25
256	  8	193.5	22.5	 20
257	  8	87.0	17.4	 25
258	  8	121.0	21.6	 25
259	  8	195.5	44.6	 20
260	  8	136.0	22.8	 25
261	  8	456.0	75.4	 25
262	  8	169.5	23.5	 20
263	  8	69.0	11.8	 25
264	  8	163.3	19.9	 20
265	  8	144.5	23.4	 16
266	  8	487.3	65.7	 20
267	  8	172.0	34.5	 20
268	  8	362.8	33.1	 16
269	  8	344.8	40.8	 20
270	  8	114.5	22.4	 20
271	  8	674.8	51.5	 16
272	  8	1141.3	133.4	 20
273	  8	261.0	53.4	 25
274	  8	170.3	22.9	 20
275	  8	81.0	9.3	 25
276	  8	294.0	60.4	 25
277	  8	645.0	54.4	 20
278	  8	72.0	19.7	 25
279	  8	136.0	19.1	 25
280	  8	70.8	14.1	 20
281	  8	66.0	13.4	 25
282	  8	78.0	11.1	 25
283	  8	173.5	25.3	 20
284	  8	69.0	13.1	 25
285	  8	361.0	67.7	 25
286	  8	73.0	11.1	 25
287	  8	71.8	8.6	 20
288	  8	81.0	13.6	 25
289	  8	105.0	21.1	 25
290	  8	221.5	27.9	 20
291	  8	90.0	19.1	 25
292	  8	84.0	12.1	 20
293	  8	105.0	14.7	 16
294	  8	80.0	25.0	 20
295	  8	131.3	15.9	 20
296	  8	81.3	15.6	 16
297	  8	73.3	11.9	 20
298	  8	75.3	11.2	 20
299	  8	370.3	29.9	 16
300	  8	151.3	16.9	 20
301	  8	249.0	24.5	 25
302	  8	617.0	45.3	 20
303	  8	441.0	155.1	 25
304	  8	278.0	102.3	 25
305	  8	60.3	12.0	 20
306	  8	69.0	11.0	 25
307	  8	62.0	14.7	 25
308	  8	71.3	11.4	 20
309	  8	86.0	16.0	 25
310	  8	67.0	14.5	 25
311	  8	64.5	12.8	 20
312	  8	58.0	11.8	 25
313	  8	163.0	23.7	 25
314	  8	522.0	75.6	 20
315	  8	122.0	43.9	 25
316	  8	129.0	38.3	 25
317	  8	73.8	11.0	 20
318	  8	109.0	18.2	 25
319	  8	152.0	27.4	 25
320	  8	78.5	14.2	 20
321	  8	122.3	20.6	 16
322	  8	545.3	113.4	 20
323	  8	701.0	42.4	 20
324	  8	2648.3	174.4	 16
325	  8	1423.3	90.9	 20
326	  8	360.8	55.1	 20
327	  8	169.5	26.5	 16
328	  8	386.8	39.6	 20
329	  8	72.0	11.5	 25
330	  8	104.3	16.6	 20
331	  8	98.0	19.0	 25
332	  8	98.0	11.4	 25
333	  8	125.0	16.5	 20
334	  8	97.0	15.1	 25
335	  8	101.0	16.2	 25
336	  8	86.5	14.0	 20
337	  8	96.0	16.8	 25
338	  8	66.0	11.6	 25
339	  8	85.0	11.5	 20
340	  8	68.0	32.9	 25
341	  8	71.0	13.5	 25
342	  8	99.8	24.2	 20
343	  8	61.0	8.3	 25
344	  8	144.0	22.4	 25
345	  8	153.0	18.7	 20
346	  8	67.0	15.7	 25
347	  8	65.0	11.7	 25
348	  8	61.5	11.2	 16
349	  8	180.3	37.3	 20
350	  8	233.8	28.3	 20
351	  8	366.3	32.7	 20
352	  8	82.3	9.5	 16
353	  8	154.3	28.2	 20
354	  8	335.3	27.3	 20
355	  8	102.3	16.0	 16
356	  8	70.3	10.0	 20
357	  8	60.0	9.8	 25
358	  8	59.3	9.6	 20
359	  8	61.0	10.3	 25
360	  8	69.0	14.0	 25
361	  8	65.3	11.1	 20
362	  8	352.0	71.5	 25
363	  8	198.0	19.9	 25
364	  8	1505.5	91.6	 20
365	  8	143.0	24.8	 25
366	  8	143.0	19.7	 25
367	  8	556.3	59.0	 20
368	  8	123.0	17.9	 25
369	  8	68.0	8.3	 25
370	  8	71.8	12.0	 20
371	  8	500.0	96.1	 25
372	  8	127.0	19.4	 25
373	  8	558.3	58.8	 20
374	  8	206.0	34.9	 25
375	  8	99.8	15.3	 20
376	  8	320.3	29.4	 16
377	  8	279.0	79.5	 20
378	  8	850.5	65.7	 20
379	  8	1332.8	129.7	 16
380	  8	95.3	21.9	 20
381	  8	80.5	14.7	 20
382	  8	115.0	21.0	 16
383	  8	130.5	17.8	 20
384	  8	116.0	12.2	 20
385	  8	385.0	35.4	 25
386	  8	183.0	26.4	 20
387	  8	552.0	112.1	 25
388	  8	159.0	27.0	 25
389	  8	57.5	8.1	 20
390	  8	120.0	16.7	 25
391	  8	293.0	30.7	 25
392	  8	1165.8	95.2	 20
393	  8	390.0	36.2	 25
394	  8	501.0	59.4	 25
395	  8	100.3	17.4	 20
396	  8	121.0	17.8	 25
397	  8	63.0	8.6	 25
398	  8	80.5	13.8	 20
399	  8	87.0	15.3	 25
400	  8	82.0	12.5	 25
401	  8	86.5	14.9	 20
402	  8	60.0	12.0	 25
403	  8	88.8	9.5	 20
404	  8	62.3	9.9	 16
405	  8	117.5	17.3	 20
406	  8	83.5	15.5	 20
407	  8	104.0	11.1	 16
408	  8	63.0	10.3	 20
409	  8	72.8	15.4	 20
410	  8	249.5	25.5	 16
411	  8	691.5	149.8	 20
412	  8	142.3	21.2	 20
413	  8	123.5	22.0	 20
414	  8	175.0	27.1	 25
415	  8	380.0	76.8	 25
416	  8	147.8	24.8	 20
417	  8	89.0	12.0	 25
418	  8	119.0	15.2	 25
419	  8	103.0	14.4	 25
420	  8	139.5	19.7	 20
421	  8	1876.0	355.5	 25
422	  8	104.0	14.8	 25
423	  8	2984.0	300.9	 20
424	  8	724.0	143.9	 25
425	  8	293.0	45.4	 25
426	  8	119.8	16.6	 20
427	  8	91.0	15.5	 25
428	  8	2958.0	541.9	 25
429	  8	118.8	21.6	 20
430	  8	175.0	22.9	 25
431	  8	66.8	9.7	 20
432	  8	88.5	14.2	 16
433	  8	65.3	7.7	 20
434	  8	71.0	12.3	 20
435	  8	72.3	12.5	 16
436	  8	110.3	20.3	 20
437	  8	63.3	9.4	 20
438	  8	203.0	18.0	 16
439	  8	59.3	9.9	 20
440	  8	64.0	14.4	 25
441	  8	71.3	10.9	 20
442	  8	60.0	8.0	 25
443	  8	82.0	18.1	 25
444	  8	449.8	63.0	 20
445	  8	1336.0	259.6	 25
446	  8	252.0	48.4	 25
447	  8	69.8	10.6	 20
448	  8	68.0	14.6	 25
449	  8	72.0	8.1	 25
450	  8	86.3	11.5	 20
451	  8	154.0	19.3	 25
452	  8	5086.0	986.9	 25
453	  8	103.0	16.2	 25
454	  8	92.5	17.6	 20
455	  8	92.0	15.4	 25
456	  8	203.0	29.8	 25
457	  8	65.0	11.7	 20
458	  8	75.0	8.8	 25
459	  8	69.0	13.1	 20
460	  8	67.5	9.5	 16
461	  8	58.3	7.8	 20
462	  8	646.5	76.2	 20
463	  8	71.8	8.4	 16
464	  8	118.0	17.4	 20
465	  8	94.0	15.7	 20
466	  8	1477.0	118.3	 16
467	  8	346.3	47.6	 20
468	  8	89.0	14.5	 25
469	  8	67.0	13.3	 20
470	  8	90.0	13.2	 25
471	  8	61.0	9.0	 25
472	  8	381.0	54.5	 20
473	  8	145.0	27.4	 25
474	  8	187.0	62.1	 25
475	  8	197.3	31.4	 20
476	  8	85.0	17.4	 25
477	  8	88.0	18.4	 25
478	  8	76.0	17.2	 20
479	  8	74.0	14.9	 25
480	  8	153.0	17.2	 25
481	  8	142.3	29.4	 20
482	  8	76.0	17.8	 25
483	  8	253.0	30.9	 25
484	  8	676.3	141.9	 20
485	  8	476.0	91.9	 25
486	  8	121.0	20.9	 25
487	  8	89.3	13.7	 20
488	  8	65.3	9.6	 16
489	  8	138.0	19.7	 20
490	  8	104.8	18.2	 20
491	  8	66.5	10.5	 16
492	  8	214.0	27.9	 20
493	  8	509.3	75.7	 20
494	  8	1315.3	160.5	 16
495	  8	2698.3	308.3	 20
496	  8	90.0	12.6	 25
497	  8	217.5	30.7	 20
498	  8	227.0	28.9	 25
499	  8	109.0	17.8	 25
500	  8	73.0	12.1	 20
501	  8	70.0	11.8	 25
502	  8	67.0	9.4	 25
503	  8	126.3	17.9	 20
504	  8	67.0	11.0	 25
505	  8	96.0	14.1	 25
506	  8	196.0	28.4	 20
507	  8	118.0	31.6	 25
508	  8	123.0	19.7	 25
509	  8	76.3	12.9	 20
510	  8	65.0	9.4	 25
511	  8	61.0	11.7	 25
512	  8	75.0	23.5	 20
513	  8	87.0	12.6	 25
514	  8	55.0	9.1	 25
515	  8	126.5	20.5	 16
516	  8	84.0	13.3	 20
517	  8	63.3	11.9	 20
518	  8	111.0	16.6	 16
519	  8	82.5	17.3	 20
520	  8	83.0	13.8	 20
521	  8	209.3	30.5	 20
522	  8	227.5	27.3	 16
523	  8	119.5	18.4	 20
524	  8	219.0	29.2	 25
525	  8	111.3	18.3	 20
526	  8	195.0	34.7	 25
527	  8	1148.0	129.3	 25
528	  8	117.8	18.1	 20
529	  8	144.0	25.6	 25
530	  8	86.0	17.3	 25
531	  8	80.3	11.0	 20
532	  8	160.0	23.2	 25
533	  8	100.0	17.3	 25
534	  8	68.5	8.5	 20
535	  8	70.0	9.3	 25
536	  8	162.0	19.1	 25
537	  8	74.3	15.4	 20
538	  8	277.0	45.0	 25
539	  8	418.0	49.9	 25
540	  8	691.0	95.9	 20
541	  8	269.0	23.4	 25
542	  8	80.0	13.7	 20
543	  8	62.3	11.3	 16
544	  8	68.5	13.5	 20
545	  8	135.8	21.9	 20
546	  8	65.0	10.0	 16
547	  8	57.8	8.1	 20
548	  8	66.0	10.3	 20
549	  8	65.5	10.7	 16
550	  8	78.0	14.4	 20
551	  8	80.5	17.0	 20
552	  8	74.5	13.1	 20
553	  8	60.0	9.8	 25
554	  8	65.0	11.4	 25
555	  8	62.0	12.3	 25
556	  8	64.3	8.8	 20
557	  8	69.0	9.5	 25
558	  8	93.0	18.6	 25
559	  8	90.5	15.2	 20
560	  8	158.0	29.5	 25
561	  8	89.0	12.6	 25
562	  8	73.8	12.9	 20
563	  8	71.0	12.5	 25
564	  8	64.0	10.8	 25
565	  8	59.5	7.6	 20
566	  8	66.0	14.6	 25
567	  8	114.0	19.4	 25
568	  8	61.5	10.8	 20
569	  8	81.0	15.6	 25
570	  8	131.8	22.2	 20
571	  8	88.3	18.1	 16
572	  8	104.5	19.4	 20
573	  8	130.3	26.5	 20
574	  8	63.3	9.1	 16
575	  8	98.0	16.2	 20
576	  8	120.3	17.0	 20
577	  8	65.5	9.8	 16
578	  8	77.0	15.0	 20
579	  8	95.0	15.8	 25
580	  8	158.3	24.6	 20
581	  8	61.0	11.4	 25
582	  8	64.0	10.1	 25
583	  8	64.5	10.3	 20
584	  8	92.0	15.3	 25
585	  8	76.0	12.4	 25
586	  8	65.3	8.2	 20
587	  8	73.0	12.0	 25
588	  8	71.0	10.1	 25
589	  8	310.0	52.1	 25
590	  8	75.3	12.2	 20
591	  8	237.0	27.5	 25
592	  8	159.0	27.4	 25
593	  8	284.3	50.4	 20
594	  8	64.0	12.5	 25
595	  8	73.0	10.5	 25
596	  8	76.3	11.6	 20
597	  8	264.0	83.6	 25
598	  8	118.5	21.8	 20
599	  8	78.0	16.9	 16
600	  8	82.0	12.7	 20
601	  8	90.3	19.4	 20
602	  8	671.3	64.5	 16
603	  8	112.3	15.4	 20
604	  8	133.3	16.6	 20
605	  8	95.0	15.6	 16
606	  8	552.0	60.2	 20
607	  8	164.0	24.5	 25
608	  8	231.3	27.5	 20
609	  8	101.0	16.6	 25
610	  8	112.0	15.5	 25
611	  8	90.3	15.8	 20
612	  8	154.0	18.8	 25
613	  8	65.0	9.8	 25
614	  8	172.5	35.4	 20
615	  8	292.0	41.5	 25
616	  8	293.0	44.6	 25
617	  8	189.8	24.3	 20
618	  8	70.0	8.8	 25
619	  8	87.0	15.4	 25
620	  8	1058.3	184.5	 20
621	  8	195.0	34.2	 25
622	  8	76.0	17.8	 25
623	  8	125.0	25.4	 25
624	  8	238.8	49.9	 20
625	  8	172.0	26.3	 25
626	  8	74.5	12.3	 20
627	  8	72.8	11.2	 16
628	  8	135.5	16.2	 20
629	  8	62.8	10.2	 20
630	  8	66.3	14.2	 16
631	  8	73.3	11.3	 20
632	  8	67.0	9.6	 20
633	  8	74.3	11.2	 16
634	  8	95.0	14.8	 20
635	  8	91.0	20.2	 25
636	  8	68.3	12.5	 20
637	  8	105.0	15.9	 25
638	  8	103.0	14.7	 25
639	  8	5592.3	838.0	 20
  0	  9	119.0	45.3	 25
  1	  9	155.0	26.1	 25
  2	  9	114.0	19.4	 20
  3	  9	178.0	36.5	 25
  4	  9	74.3	10.7	 20
  5	  9	156.8	24.5	 16
  6	  9	996.0	201.4	 20
  7	  9	89.0	12.1	 20
  8	  9	145.0	24.7	 16
  9	  9	172.3	26.1	 20
 10	  9	195.3	31.2	 20
 11	  9	128.5	22.7	 20
 12	  9	66.0	10.7	 16
 13	  9	153.0	27.4	 20
 14	  9	777.0	103.9	 25
 15	  9	295.3	40.3	 20
 16	  9	351.0	75.0	 25
 17	  9	101.0	18.5	 25
 18	  9	107.8	15.8	 20
 19	  9	138.0	22.9	 25
 20	  9	675.0	75.3	 25
 21	  9	171.0	25.1	 20
 22	  9	87.0	15.8	 25
 23	  9	88.0	15.5	 25
 24	  9	167.5	21.3	 20
 25	  9	66.0	12.6	 25
 26	  9	58.0	9.7	 25
 27	  9	67.0	9.4	 20
 28	  9	111.0	19.8	 25
 29	  9	135.0	24.9	 25
 30	  9	117.8	18.6	 20
 31	  9	1288.0	211.9	 25
 32	  9	149.8	46.9	 20
 33	  9	224.8	21.2	 16
 34	  9	113.3	26.6	 20
 35	  9	101.3	16.5	 20
 36	  9	60.0	10.6	 16
 37	  9	108.3	13.6	 20
 38	  9	117.3	14.4	 20
 39	  9	80.5	20.2	 16
 40	  9	435.5	63.8	 20
 41	  9	1249.0	195.7	 25
 42	  9	282.8	21.2	 20
 43	  9	640.0	105.9	 25
 44	  9	86.0	17.2	 25
 45	  9	246.0	29.4	 25
 46	  9	673.8	107.9	 20
 47	  9	158.0	16.2	 25
 48	  9	156.0	20.1	 25
 49	  9	895.3	172.0	 20
 50	  9	102.0	15.2	 25
 51	  9	206.0	23.7	 25
 52	  9	73.8	12.2	 20
 53	  9	138.0	19.0	 25
 54	  9	75.0	13.0	 25
 55	  9	183.0	22.2	 20
 56	  9	111.0	12.8	 25
 57	  9	203.0	28.6	 25
 58	  9	87.0	13.3	 20
 59	  9	139.0	17.4	 25
 60	  9	822.8	91.7	 20
 61	  9	1033.3	67.2	 16
 62	  9	70.0	12.4	 20
 63	  9	277.5	31.6	 20
 64	  9	115.8	17.1	 16
 65	  9	77.3	13.3	 20
 66	  9	157.3	23.4	 20
 67	  9	798.5	63.8	 16
 68	  9	121.0	16.8	 20
 69	  9	87.0	13.2	 25
 70	  9	70.3	10.3	 20
 71	  9	70.0	10.8	 25
 72	  9	66.0	13.3	 25
 73	  9	244.5	34.5	 20
 74	  9	60.0	9.1	 25
 75	  9	79.0	12.5	 25
 76	  9	172.5	20.1	 20
 77	  9	130.0	17.2	 25
 78	  9	247.0	30.1	 25
 79	  9	290.0	34.8	 25
 80	  9	75.3	12.4	 20
 81	  9	81.0	9.4	 25
 82	  9	1111.0	123.2	 25
 83	  9	579.3	41.6	 20
 84	  9	204.0	19.4	 25
 85	  9	387.0	38.5	 25
 86	  9	463.8	33.1	 20
 87	  9	155.0	20.5	 25
 88	  9	407.3	44.7	 20
 89	  9	187.5	23.7	 16
 90	  9	373.0	46.7	 20
 91	  9	158.0	25.1	 20
 92	  9	112.0	18.1	 16
 93	  9	250.0	44.6	 20
 94	  9	450.3	76.9	 20
 95	  9	1171.8	173.9	 16
 96	  9	85.3	13.7	 20
 97	  9	98.0	22.3	 25
 98	  9	142.8	24.7	 20
 99	  9	112.0	18.9	 25
100	  9	175.0	46.3	 25
101	  9	112.5	11.4	 20
102	  9	97.0	16.8	 25
103	  9	495.0	110.8	 25
104	  9	1019.8	200.6	 20
105	  9	173.0	28.0	 25
106	  9	241.0	39.5	 25
107	  9	342.8	40.5	 20
108	  9	223.0	31.3	 25
109	  9	601.0	125.8	 25
110	  9	122.8	23.5	 20
111	  9	164.0	27.4	 25
112	  9	255.0	36.7	 25
113	  9	279.0	38.9	 25
114	  9	265.8	32.6	 20
115	  9	346.0	47.2	 25
116	  9	77.5	14.6	 20
117	  9	86.5	14.8	 16
118	  9	227.0	40.3	 20
119	  9	88.0	15.2	 20
120	  9	104.3	16.6	 16
121	  9	182.8	26.8	 20
122	  9	61.5	14.2	 20
123	  9	150.0	20.7	 16
124	  9	151.5	23.0	 20
125	  9	80.0	14.0	 25
126	  9	59.8	10.8	 20
127	  9	98.0	15.3	 25
128	  9	69.0	10.5	 25
129	  9	81.5	15.6	 20
130	  9	353.0	60.2	 25
131	  9	229.0	28.2	 25
132	  9	361.8	38.0	 20
133	  9	107.0	25.7	 25
134	  9	80.0	12.6	 25
135	  9	347.3	43.4	 20
136	  9	459.0	50.8	 25
137	  9	81.0	10.7	 25
138	  9	297.8	30.0	 20
139	  9	70.0	11.0	 25
140	  9	69.0	12.4	 25
141	  9	131.0	24.7	 20
142	  9	104.0	14.6	 25
143	  9	91.0	13.1	 20
144	  9	113.3	15.3	 16
145	  9	485.8	79.6	 20
146	  9	1513.0	226.3	 20
147	  9	631.3	61.0	 20
148	  9	210.0	26.1	 16
149	  9	277.3	44.1	 20
150	  9	474.0	79.9	 20
151	  9	1144.5	102.7	 16
152	  9	629.0	69.5	 20
153	  9	77.0	18.7	 25
154	  9	66.8	11.2	 20
155	  9	73.0	11.6	 25
156	  9	64.0	7.5	 25
157	  9	64.5	11.6	 20
158	  9	80.0	14.0	 25
159	  9	275.0	41.6	 25
160	  9	104.3	21.8	 20
161	  9	97.0	17.0	 25
162	  9	204.0	29.8	 25
163	  9	121.3	16.6	 20
164	  9	146.0	23.5	 25
165	  9	241.0	43.2	 25
166	  9	90.8	20.5	 20
167	  9	116.0	20.4	 25
168	  9	619.0	101.3	 25
169	  9	77.0	15.9	 20
170	  9	102.0	16.8	 25
171	  9	66.5	13.7	 20
172	  9	103.8	14.1	 16
173	  9	115.5	17.8	 20
174	  9	93.0	18.8	 20
175	  9	64.3	9.9	 16
176	  9	64.0	8.0	 20
177	  9	188.8	27.0	 20
178	  9	76.5	14.4	 20
179	  9	70.0	11.7	 16
180	  9	60.3	11.3	 20
181	  9	92.0	17.3	 25
182	  9	58.0	8.8	 20
183	  9	86.0	15.5	 25
184	  9	56.0	8.9	 25
185	  9	1038.0	221.6	 20
186	  9	733.0	138.2	 25
187	  9	110.0	33.3	 25
188	  9	88.5	8.4	 20
189	  9	76.0	16.5	 25
190	  9	65.0	12.0	 25
191	  9	93.5	19.6	 20
192	  9	235.0	46.4	 25
193	  9	130.0	20.7	 25
194	  9	519.5	71.6	 20
195	  9	113.0	14.6	 25
196	  9	63.0	11.9	 25
197	  9	134.0	18.3	 20
198	  9	62.0	10.3	 25
199	  9	70.3	9.5	 20
200	  9	81.0	11.4	 16
201	  9	72.0	10.0	 20
202	  9	198.3	39.5	 20
203	  9	152.5	20.9	 16
204	  9	155.0	20.7	 20
205	  9	285.5	38.0	 20
206	  9	290.5	32.9	 16
207	  9	152.0	21.8	 20
208	  9	126.0	18.2	 25
209	  9	80.8	13.3	 20
210	  9	60.0	10.8	 25
211	  9	71.0	12.8	 25
212	  9	83.0	11.6	 25
213	  9	95.0	16.3	 20
214	  9	65.0	9.1	 25
215	  9	133.0	21.4	 25
216	  9	201.5	26.7	 20
217	  9	896.0	156.0	 25
218	  9	79.0	12.9	 25
219	  9	118.0	18.0	 20
220	  9	153.0	31.9	 25
221	  9	161.0	24.1	 25
222	  9	80.3	13.4	 20
223	  9	3000.0	559.6	 25
224	  9	438.0	44.1	 25
225	  9	1569.5	210.0	 20
226	  9	539.0	51.6	 25
227	  9	74.5	11.9	 20
228	  9	278.8	26.0	 16
229	  9	170.3	23.8	 20
230	  9	66.3	11.7	 20
231	  9	217.8	37.5	 16
232	  9	125.3	27.5	 20
233	  9	221.8	27.3	 20
234	  9	739.8	124.5	 16
235	  9	1054.5	343.4	 20
236	  9	128.0	23.6	 25
237	  9	59.0	11.3	 20
238	  9	89.0	17.2	 25
239	  9	322.0	75.2	 25
240	  9	612.5	93.2	 20
241	  9	156.0	26.1	 25
242	  9	118.0	18.4	 25
243	  9	213.3	32.9	 20
244	  9	182.0	28.9	 25
245	  9	82.0	14.5	 25
246	  9	112.0	18.0	 25
247	  9	256.0	53.6	 20
248	  9	66.0	9.5	 25
249	  9	95.0	15.4	 25
250	  9	116.3	19.9	 20
251	  9	59.0	9.3	 25
252	  9	61.0	9.0	 25
253	  9	56.3	10.6	 20
254	  9	66.0	10.2	 25
255	  9	112.8	18.4	 20
256	  9	1007.0	141.1	 16
257	  9	93.0	14.2	 20
258	  9	65.0	10.2	 20
259	  9	172.3	27.2	 16
260	  9	108.5	18.2	 20
261	  9	77.5	17.4	 20
262	  9	102.0	16.3	 16
263	  9	100.3	16.2	 20
264	  9	655.0	124.6	 25
265	  9	795.8	98.7	 20
266	  9	1443.0	374.5	 25
267	  9	67.0	12.6	 25
268	  9	85.0	17.5	 20
269	  9	82.0	13.4	 25
270	  9	98.0	15.0	 25
271	  9	248.0	44.1	 20
272	  9	193.0	19.6	 25
273	  9	197.0	23.9	 25
274	  9	278.3	49.2	 20
275	  9	75.0	10.0	 25
276	  9	83.0	13.2	 25
277	  9	305.8	42.6	 20
278	  9	78.0	15.1	 25
279	  9	84.0	13.7	 25
280	  9	97.0	11.4	 25
281	  9	70.0	11.5	 20
282	  9	74.0	15.4	 25
283	  9	77.0	11.9	 20
284	  9	84.5	13.6	 16
285	  9	143.0	23.8	 20
286	  9	168.8	25.0	 20
287	  9	345.8	63.9	 16
288	  9	84.8	14.1	 20
289	  9	149.3	22.6	 20
290	  9	365.8	45.3	 16
291	  9	201.5	26.5	 20
292	  9	100.0	14.5	 25
293	  9	617.0	117.1	 20
294	  9	88.0	9.8	 25
295	  9	342.0	65.9	 25
296	  9	94.3	16.4	 20
297	  9	65.0	7.8	 25
298	  9	82.0	12.5	 25
299	  9	71.3	12.9	 20
300	  9	98.0	14.7	 25
301	  9	493.0	61.3	 25
302	  9	66.3	8.8	 20
303	  9	68.0	9.7	 25
304	  9	83.0	14.1	 25
305	  9	63.8	9.0	 20
306	  9	58.0	10.6	 25
307	  9	85.0	13.8	 25
308	  9	60.0	7.1	 20
309	  9	88.0	17.4	 25
310	  9	88.0	15.7	 20
311	  9	97.0	15.1	 16
312	  9	64.0	8.1	 20
313	  9	110.0	17.5	 20
314	  9	111.0	17.3	 20
315	  9	950.5	127.6	 16
316	  9	2012.5	261.4	 20
317	  9	234.0	70.0	 20
318	  9	754.8	100.0	 16
319	  9	133.0	28.0	 20
320	  9	109.0	18.9	 25
321	  9	74.0	13.8	 20
322	  9	64.0	10.9	 25
323	  9	278.0	68.2	 25
324	  9	91.5	12.4	 20
325	  9	77.0	14.3	 25
326	  9	85.0	15.4	 25
327	  9	194.0	26.6	 20
328	  9	89.0	10.6	 25
329	  9	732.0	77.2	 25
330	  9	108.3	18.9	 20
331	  9	115.0	31.0	 25
332	  9	405.0	93.4	 25
333	  9	83.3	12.7	 20
334	  9	71.0	10.1	 25
335	  9	123.0	22.0	 25
336	  9	103.0	16.2	 20
337	  9	231.0	37.7	 25
338	  9	160.0	20.1	 20
339	  9	100.3	11.7	 16
340	  9	265.3	67.5	 20
341	  9	101.0	19.1	 20
342	  9	209.5	34.3	 16
343	  9	178.3	52.4	 20
344	  9	88.3	18.4	 20
345	  9	137.0	21.5	 16
346	  9	85.5	12.1	 20
347	  9	94.3	14.3	 20
348	  9	66.0	13.9	 25
349	  9	103.5	16.7	 20
350	  9	190.0	23.8	 25
351	  9	235.0	30.0	 25
352	  9	250.3	38.5	 20
353	  9	381.0	37.2	 25
354	  9	83.0	9.5	 25
355	  9	461.3	48.7	 20
356	  9	160.0	33.1	 25
357	  9	66.0	8.5	 25
358	  9	69.5	9.3	 20
359	  9	236.0	50.2	 25
360	  9	276.0	55.1	 25
361	  9	78.5	10.8	 20
362	  9	96.0	15.1	 25
363	  9	85.0	14.9	 25
364	  9	282.8	39.5	 20
365	  9	295.0	36.9	 25
366	  9	98.3	13.7	 20
367	  9	557.3	59.1	 16
368	  9	105.3	23.8	 20
369	  9	270.8	32.2	 20
370	  9	402.3	37.8	 16
371	  9	98.5	17.2	 20
372	  9	188.0	19.4	 20
373	  9	74.3	10.4	 16
374	  9	105.8	16.5	 20
375	  9	69.0	11.8	 25
376	  9	223.3	36.7	 20
377	  9	1348.0	229.6	 25
378	  9	546.0	38.6	 25
379	  9	706.5	58.3	 20
380	  9	311.0	54.7	 25
381	  9	127.0	25.6	 25
382	  9	508.0	59.2	 25
383	  9	569.3	86.5	 20
384	  9	279.0	37.6	 25
385	  9	244.0	25.4	 25
386	  9	626.8	49.8	 20
387	  9	165.0	49.4	 25
388	  9	550.0	69.7	 25
389	  9	92.5	16.5	 20
390	  9	136.0	24.2	 25
391	  9	155.0	24.2	 25
392	  9	340.0	26.0	 20
393	  9	306.0	34.1	 25
394	  9	177.0	18.7	 20
395	  9	123.3	18.4	 16
396	  9	74.0	15.7	 20
397	  9	73.0	12.5	 20
398	  9	62.0	10.3	 16
399	  9	508.0	100.1	 20
400	  9	73.5	10.4	 20
401	  9	301.8	43.0	 16
402	  9	191.3	42.4	 20
403	  9	76.0	12.4	 25
404	  9	69.5	12.3	 20
405	  9	166.0	29.9	 25
406	  9	100.0	16.7	 25
407	  9	64.5	9.1	 20
408	  9	66.0	10.0	 25
409	  9	62.0	9.8	 25
410	  9	68.5	10.9	 20
411	  9	62.0	9.3	 25
412	  9	104.0	18.9	 25
413	  9	82.3	15.7	 20
414	  9	70.0	13.8	 25
415	  9	67.0	9.7	 25
416	  9	227.0	30.8	 25
417	  9	273.3	33.1	 20
418	  9	86.0	16.0	 25
419	  9	478.0	58.2	 25
420	  9	546.8	36.5	 20
421	  9	554.0	55.1	 25
422	  9	241.5	37.2	 20
423	  9	443.0	53.0	 16
424	  9	80.3	17.8	 20
425	  9	147.3	22.3	 20
426	  9	54.3	11.6	 16
427	  9	152.0	22.9	 20
428	  9	250.0	45.7	 20
429	  9	437.3	51.6	 16
430	  9	640.3	75.0	 20
431	  9	565.0	70.8	 25
432	  9	84.8	16.3	 20
433	  9	109.0	18.9	 25
434	  9	102.0	16.1	 25
435	  9	77.3	12.5	 20
436	  9	56.0	8.9	 25
437	  9	102.0	17.8	 25
438	  9	81.0	12.4	 20
439	  9	63.0	10.1	 25
440	  9	105.0	16.7	 25
441	  9	121.0	17.9	 20
442	  9	62.0	11.2	 25
443	  9	64.0	10.6	 25
444	  9	122.0	19.1	 20
445	  9	80.0	12.5	 25
446	  9	244.0	32.7	 25
447	  9	176.0	22.3	 20
448	  9	250.0	52.5	 25
449	  9	123.0	16.3	 25
450	  9	122.3	23.3	 20
451	  9	193.8	19.7	 16
452	  9	74.8	9.9	 20
453	  9	87.3	14.6	 20
454	  9	453.0	41.6	 16
455	  9	163.5	25.7	 20
456	  9	430.8	53.4	 20
457	  9	538.8	49.0	 16
458	  9	59.0	11.0	 20
459	  9	69.0	12.9	 25
460	  9	220.0	31.0	 20
461	  9	97.0	16.5	 25
462	  9	94.0	11.7	 25
463	  9	99.8	15.1	 20
464	  9	524.0	53.6	 25
465	  9	93.0	19.5	 25
466	  9	362.3	35.3	 20
467	  9	501.0	98.2	 25
468	  9	302.0	41.9	 25
469	  9	223.0	29.5	 20
470	  9	71.0	10.6	 25
471	  9	64.0	12.0	 25
472	  9	72.0	10.8	 20
473	  9	80.0	12.3	 25
474	  9	64.0	13.0	 25
475	  9	130.0	22.0	 20
476	  9	104.0	19.2	 25
477	  9	88.3	16.6	 20
478	  9	93.3	13.3	 16
479	  9	313.5	64.6	 20
480	  9	71.3	11.1	 20
481	  9	74.3	10.8	 16
482	  9	79.3	11.1	 20
483	  9	84.8	12.4	 20
484	  9	53.5	7.2	 20
485	  9	103.8	16.7	 16
486	  9	57.3	6.5	 20
487	  9	75.0	13.1	 25
488	  9	60.3	9.0	 20
489	  9	64.0	12.0	 25
490	  9	70.0	10.5	 25
491	  9	64.0	8.7	 20
492	  9	56.0	8.5	 25
493	  9	75.0	11.2	 25
494	  9	184.0	20.7	 20
495	  9	905.0	68.9	 25
496	  9	527.0	36.7	 25
497	  9	3026.5	158.0	 20
498	  9	707.0	72.6	 25
499	  9	156.0	33.2	 25
500	  9	66.5	9.5	 20
501	  9	74.0	18.5	 25
502	  9	300.0	50.7	 25
503	  9	68.3	12.0	 20
504	  9	68.0	12.1	 25
505	  9	75.3	13.2	 20
506	  9	177.3	23.3	 16
507	  9	676.3	87.7	 20
508	  9	169.0	17.4	 20
509	  9	219.5	31.4	 16
510	  9	254.0	30.9	 20
511	  9	111.8	17.6	 20
512	  9	58.0	10.5	 16
513	  9	73.3	10.7	 20
514	  9	71.3	12.3	 20
515	  9	67.3	13.2	 20
516	  9	58.0	12.8	 25
517	  9	56.0	6.7	 25
518	  9	59.0	9.2	 25
519	  9	93.5	16.7	 20
520	  9	60.0	9.7	 25
521	  9	96.0	12.6	 25
522	  9	106.3	17.6	 20
523	  9	221.0	31.6	 25
524	  9	100.0	14.1	 25
525	  9	115.8	18.2	 20
526	  9	101.0	15.0	 25
527	  9	218.0	24.4	 25
528	  9	107.8	17.1	 20
529	  9	1428.0	190.8	 25
530	  9	1830.0	339.3	 25
531	  9	67.5	12.7	 20
532	  9	141.0	18.6	 25
533	  9	87.0	12.3	 20
534	  9	120.0	20.3	 16
535	  9	98.5	12.8	 20
536	  9	150.8	28.8	 20
537	  9	537.3	39.5	 16
538	  9	153.3	17.5	 20
539	  9	621.5	77.0	 20
540	  9	662.8	43.3	 16
541	  9	668.5	46.6	 20
542	  9	462.0	41.4	 25
543	  9	150.5	15.2	 20
544	  9	187.0	31.0	 25
545	  9	61.0	10.9	 25
546	  9	73.5	14.8	 20
547	  9	70.0	12.3	 25
548	  9	97.0	18.4	 25
549	  9	71.0	11.2	 20
550	  9	60.0	10.0	 25
551	  9	60.0	10.5	 25
552	  9	64.0	11.9	 25
553	  9	63.3	8.3	 20
554	  9	228.0	35.6	 25
555	  9	97.0	14.6	 25
556	  9	75.5	11.1	 20
557	  9	54.0	9.3	 25
558	  9	65.0	9.9	 25
559	  9	60.8	11.4	 20
560	  9	79.0	13.6	 25
561	  9	72.5	10.9	 20
562	  9	69.8	10.4	 16
563	  9	75.3	10.5	 20
564	  9	65.3	10.8	 20
565	  9	79.8	23.8	 16
566	  9	88.3	13.1	 20
567	  9	63.3	11.2	 20
568	  9	91.5	14.7	 16
569	  9	81.3	12.9	 20
570	  9	182.0	20.9	 25
571	  9	159.3	21.4	 20
572	  9	166.0	23.0	 25
573	  9	135.0	21.1	 25
574	  9	125.5	14.9	 20
575	  9	540.0	75.7	 25
576	  9	100.0	15.7	 25
577	  9	65.3	9.3	 20
578	  9	104.0	22.2	 25
579	  9	89.0	16.8	 25
580	  9	125.5	19.0	 20
581	  9	56.0	11.3	 25
582	  9	98.0	12.0	 25
583	  9	99.5	15.8	 20
584	  9	92.0	16.6	 25
585	  9	65.0	12.2	 25
586	  9	58.0	9.4	 25
587	  9	68.0	7.8	 20
588	  9	65.0	11.7	 25
589	  9	121.5	21.2	 20
590	  9	68.5	11.0	 16
591	  9	178.3	22.5	 20
592	  9	221.0	30.1	 20
593	  9	94.8	16.6	 16
594	  9	101.3	15.0	 20
595	  9	139.0	23.3	 20
596	  9	137.8	23.1	 16
597	  9	1384.5	106.8	 20
598	  9	397.0	62.2	 25
599	  9	166.0	24.1	 20
600	  9	102.0	13.5	 25
601	  9	68.0	10.6	 25
602	  9	65.3	8.5	 20
603	  9	529.0	56.1	 25
604	  9	180.0	22.7	 25
605	  9	96.3	16.9	 20
606	  9	243.0	31.4	 25
607	  9	205.0	26.4	 25
608	  9	108.3	18.7	 20
609	  9	191.0	29.8	 25
610	  9	100.0	13.1	 25
611	  9	111.8	16.0	 20
612	  9	165.0	27.8	 25
613	  9	62.0	11.4	 25
614	  9	73.5	14.2	 20
615	  9	74.0	9.9	 25
616	  9	118.0	20.8	 25
617	  9	96.8	12.2	 20
618	  9	73.3	13.1	 16
619	  9	81.5	14.3	 20
620	  9	79.5	13.6	 20
621	  9	97.3	13.3	 16
622	  9	87.5	12.3	 20
623	  9	255.8	43.5	 20
624	  9	237.8	41.4	 16
625	  9	616.3	70.2	 20
626	  9	149.0	22.5	 25
627	  9	154.3	25.9	 20
628	  9	910.0	137.4	 25
629	  9	230.0	36.6	 25
630	  9	89.8	16.4	 20
631	  9	83.0	11.6	 25
632	  9	78.0	14.6	 25
633	  9	85.3	12.5	 20
634	  9	98.0	18.3	 25
635	  9	129.0	20.8	 25
636	  9	161.3	23.9	 20
637	  9	139.0	20.3	 25
638	  9	72.0	10.9	 25
639	  9	98.5	12.5	 20
  0	 10	5527.0	1064.3	 20
  1	 10	139.8	21.0	 20
  2	 10	114.8	14.5	 16
  3	 10	116.3	17.0	 20
  4	 10	79.0	13.3	 25
  5	 10	193.0	33.8	 25
  6	 10	347.3	41.9	 20
  7	 10	120.0	21.4	 25
  8	 10	276.0	40.5	 25
  9	 10	108.8	15.5	 20
 10	 10	144.0	16.5	 25
 11	 10	88.0	11.5	 25
 12	 10	66.8	11.2	 20
 13	 10	179.0	29.1	 25
 14	 10	443.0	64.2	 25
 15	 10	155.5	30.3	 20
 16	 10	495.0	71.1	 25
 17	 10	74.0	13.3	 25
 18	 10	83.0	10.8	 20
 19	 10	163.0	17.8	 25
 20	 10	764.0	91.3	 25
 21	 10	107.5	18.3	 20
 22	 10	71.0	13.7	 25
 23	 10	96.5	17.4	 20
 24	 10	161.5	29.2	 16
 25	 10	68.3	12.0	 20
 26	 10	53.3	8.3	 20
 27	 10	69.0	16.2	 16
 28	 10	79.3	12.1	 20
 29	 10	71.3	14.2	 20
 30	 10	88.0	17.0	 16
 31	 10	1280.3	161.9	 20
 32	 10	239.0	60.3	 25
 33	 10	327.5	28.1	 20
 34	 10	172.0	24.0	 25
 35	 10	1148.0	340.0	 25
 36	 10	118.0	16.0	 20
 37	 10	104.0	18.8	 25
 38	 10	191.0	23.6	 25
 39	 10	72.0	12.8	 25
 40	 10	473.3	34.2	 20
 41	 10	490.0	61.9	 25
 42	 10	162.0	24.7	 25
 43	 10	325.5	31.3	 20
 44	 10	69.0	15.0	 25
 45	 10	148.0	52.9	 25
 46	 10	69.0	15.8	 20
 47	 10	224.0	35.6	 25
 48	 10	177.0	34.5	 25
 49	 10	231.8	57.2	 20
 50	 10	117.0	18.1	 25
 51	 10	261.5	42.4	 20
 52	 10	82.5	11.4	 16
 53	 10	131.0	20.8	 20
 54	 10	78.0	10.7	 20
 55	 10	93.3	16.5	 16
 56	 10	137.8	18.3	 20
 57	 10	247.3	34.3	 20
 58	 10	113.3	12.4	 16
 59	 10	170.5	33.7	 20
 60	 10	410.0	47.0	 25
 61	 10	282.0	42.0	 20
 62	 10	87.0	11.9	 25
 63	 10	476.0	39.3	 25
 64	 10	110.0	15.0	 20
 65	 10	72.0	11.2	 25
 66	 10	162.0	17.1	 25
 67	 10	134.5	17.6	 20
 68	 10	100.0	18.3	 25
 69	 10	84.0	13.1	 25
 70	 10	87.3	12.5	 20
 71	 10	66.0	9.7	 25
 72	 10	57.0	7.7	 25
 73	 10	78.0	10.2	 25
 74	 10	77.3	17.1	 20
 75	 10	77.0	13.6	 25
 76	 10	310.0	46.6	 25
 77	 10	275.5	27.4	 20
 78	 10	504.0	76.4	 25
 79	 10	120.3	22.7	 20
 80	 10	70.8	14.2	 16
 81	 10	70.3	13.4	 20
 82	 10	143.8	20.7	 20
 83	 10	1178.8	123.8	 16
 84	 10	397.0	80.0	 20
 85	 10	533.3	42.0	 20
 86	 10	319.8	48.1	 16
 87	 10	104.3	20.3	 20
 88	 10	789.0	103.4	 25
 89	 10	183.0	20.9	 20
 90	 10	341.0	39.7	 25
 91	 10	167.0	33.4	 25
 92	 10	73.5	12.0	 20
 93	 10	107.0	21.3	 25
 94	 10	83.0	20.9	 25
 95	 10	155.5	32.4	 20
 96	 10	72.0	9.2	 25
 97	 10	64.0	8.5	 25
 98	 10	86.5	13.2	 20
 99	 10	73.0	12.2	 25
100	 10	61.0	10.3	 25
101	 10	167.0	18.1	 20
102	 10	82.0	16.3	 25
103	 10	133.0	24.7	 25
104	 10	186.8	23.4	 20
105	 10	86.0	17.2	 25
106	 10	107.3	15.2	 20
107	 10	204.8	35.1	 20
108	 10	125.0	18.9	 16
109	 10	1028.5	229.2	 20
110	 10	97.3	31.3	 20
111	 10	219.3	27.3	 16
112	 10	275.0	21.5	 20
113	 10	170.5	19.4	 20
114	 10	116.0	15.5	 16
115	 10	176.8	27.8	 20
116	 10	72.0	12.7	 25
117	 10	79.3	12.6	 20
118	 10	104.0	16.1	 25
119	 10	98.0	17.2	 25
120	 10	107.3	20.3	 20
121	 10	176.0	29.3	 25
122	 10	79.0	14.0	 25
123	 10	341.0	36.6	 20
124	 10	269.0	26.6	 25
125	 10	78.0	13.0	 25
126	 10	67.0	11.1	 20
127	 10	68.0	11.3	 25
128	 10	63.0	9.8	 25
129	 10	64.8	10.2	 20
130	 10	710.0	177.5	 25
131	 10	291.0	31.7	 25
132	 10	332.5	42.8	 20
133	 10	208.0	53.6	 25
134	 10	73.3	9.8	 20
135	 10	143.0	28.7	 16
136	 10	595.3	76.4	 20
137	 10	75.3	12.5	 20
138	 10	184.0	19.2	 16
139	 10	75.3	12.2	 20
140	 10	63.3	10.9	 20
141	 10	71.0	8.7	 20
142	 10	75.3	12.3	 16
143	 10	74.0	15.4	 25
144	 10	107.0	18.2	 25
145	 10	682.3	56.5	 20
146	 10	2126.0	335.2	 25
147	 10	313.0	41.4	 25
148	 10	350.3	90.6	 20
149	 10	156.0	24.6	 25
150	 10	192.0	31.4	 25
151	 10	1051.8	153.6	 20
152	 10	1052.0	151.0	 25
153	 10	90.0	15.4	 25
154	 10	58.3	10.7	 20
155	 10	63.0	10.9	 25
156	 10	64.0	8.9	 25
157	 10	66.0	13.2	 20
158	 10	119.0	27.0	 25
159	 10	150.0	25.3	 25
160	 10	185.8	24.1	 20
161	 10	73.0	11.6	 25
162	 10	108.3	15.4	 20
163	 10	138.5	20.2	 16
164	 10	170.0	19.7	 20
165	 10	221.5	35.5	 20
166	 10	72.0	15.7	 16
167	 10	69.0	10.0	 20
168	 10	898.8	141.1	 20
169	 10	73.5	12.4	 16
170	 10	68.8	11.8	 20
171	 10	65.0	11.3	 25
172	 10	72.5	12.5	 20
173	 10	130.0	20.9	 25
174	 10	72.0	10.7	 25
175	 10	67.0	11.2	 25
176	 10	69.5	11.7	 20
177	 10	105.0	16.1	 25
178	 10	78.0	13.3	 25
179	 10	74.0	15.9	 20
180	 10	66.0	11.8	 25
181	 10	85.0	10.1	 25
182	 10	66.3	10.8	 20
183	 10	112.0	24.5	 25
184	 10	75.0	15.2	 25
185	 10	295.0	52.7	 20
186	 10	356.0	83.2	 25
187	 10	112.0	44.4	 25
188	 10	125.8	32.7	 20
189	 10	76.0	13.8	 25
190	 10	61.3	11.4	 20
191	 10	79.5	16.0	 16
192	 10	89.3	16.2	 20
193	 10	144.3	25.5	 20
194	 10	151.0	21.4	 16
195	 10	95.5	14.7	 20
196	 10	62.0	9.6	 20
197	 10	201.5	22.4	 16
198	 10	59.0	10.7	 20
199	 10	66.0	12.5	 25
200	 10	62.5	9.4	 20
201	 10	69.0	12.6	 25
202	 10	145.0	31.1	 25
203	 10	178.0	25.1	 20
204	 10	169.0	26.9	 25
205	 10	290.0	30.1	 25
206	 10	173.8	28.0	 20
207	 10	68.0	13.5	 25
208	 10	105.0	16.8	 25
209	 10	78.0	11.8	 25
210	 10	62.0	10.5	 20
211	 10	74.0	13.1	 25
212	 10	78.0	15.3	 25
213	 10	70.3	9.4	 20
214	 10	70.0	14.3	 25
215	 10	133.0	14.4	 25
216	 10	136.8	22.6	 20
217	 10	334.0	54.7	 25
218	 10	77.3	13.3	 20
219	 10	106.3	20.2	 16
220	 10	102.3	17.6	 20
221	 10	104.0	14.5	 20
222	 10	62.3	8.7	 16
223	 10	267.5	50.0	 20
224	 10	273.5	27.7	 20
225	 10	246.8	29.1	 16
226	 10	258.3	27.0	 20
227	 10	69.0	11.2	 25
228	 10	266.3	37.5	 20
229	 10	144.0	17.1	 25
230	 10	69.0	12.8	 25
231	 10	200.0	25.0	 20
232	 10	125.0	37.3	 25
233	 10	222.0	19.7	 25
234	 10	196.5	32.5	 20
235	 10	74.0	11.5	 25
236	 10	172.0	34.5	 25
237	 10	70.3	14.5	 20
238	 10	102.0	15.4	 25
239	 10	276.0	62.2	 25
240	 10	742.3	94.7	 20
241	 10	251.0	51.8	 25
242	 10	84.0	12.3	 25
243	 10	172.0	27.4	 25
244	 10	105.3	25.6	 20
245	 10	68.3	10.7	 20
246	 10	200.8	36.7	 20
247	 10	82.0	13.9	 16
248	 10	61.5	9.3	 20
249	 10	71.3	10.3	 20
250	 10	66.0	13.4	 16
251	 10	51.5	9.9	 20
252	 10	69.3	15.2	 20
253	 10	59.5	9.8	 16
254	 10	62.0	13.2	 20
255	 10	219.0	29.1	 25
256	 10	432.3	59.7	 20
257	 10	72.0	13.3	 25
258	 10	58.0	9.6	 25
259	 10	70.8	12.2	 20
260	 10	71.0	12.3	 25
261	 10	72.0	13.6	 25
262	 10	85.5	28.9	 20
263	 10	79.0	14.2	 25
264	 10	229.0	36.9	 25
265	 10	307.0	36.9	 20
266	 10	225.0	55.9	 25
267	 10	68.0	13.0	 25
268	 10	80.3	12.9	 20
269	 10	70.0	10.7	 25
270	 10	91.0	13.1	 25
271	 10	276.5	24.5	 20
272	 10	105.0	18.7	 25
273	 10	377.5	45.5	 20
274	 10	978.5	85.9	 16
275	 10	69.5	17.6	 20
276	 10	88.3	14.4	 20
277	 10	160.3	23.2	 20
278	 10	72.8	10.6	 16
279	 10	62.3	12.8	 20
280	 10	113.3	22.7	 20
281	 10	67.5	14.7	 16
282	 10	70.3	13.3	 20
283	 10	82.0	16.3	 25
284	 10	74.8	13.9	 20
285	 10	96.0	15.6	 25
286	 10	156.0	16.1	 25
287	 10	98.8	13.0	 20
288	 10	84.0	15.0	 25
289	 10	204.0	29.1	 25
290	 10	247.3	21.1	 20
291	 10	187.0	30.0	 25
292	 10	102.0	12.6	 25
293	 10	161.3	24.9	 20
294	 10	106.0	15.2	 25
295	 10	104.0	17.0	 25
296	 10	80.0	14.5	 20
297	 10	64.0	9.3	 25
298	 10	71.0	12.0	 25
299	 10	65.8	8.8	 20
300	 10	67.0	11.7	 25
301	 10	342.5	38.5	 20
302	 10	61.8	10.7	 16
303	 10	71.3	14.5	 20
304	 10	60.5	8.3	 20
305	 10	66.3	8.9	 16
306	 10	58.0	8.4	 20
307	 10	86.0	11.2	 20
308	 10	59.5	8.8	 16
309	 10	88.3	20.6	 20
310	 10	82.0	13.8	 25
311	 10	81.0	15.5	 25
312	 10	66.5	11.2	 20
313	 10	83.0	18.6	 25
314	 10	141.0	24.2	 25
315	 10	1544.0	190.3	 20
316	 10	801.0	78.0	 25
317	 10	229.0	73.2	 25
318	 10	914.3	84.6	 20
319	 10	75.0	23.1	 25
320	 10	103.0	16.8	 25
321	 10	84.0	11.1	 20
322	 10	61.0	9.4	 25
323	 10	81.0	11.1	 25
324	 10	76.8	12.1	 20
325	 10	66.0	12.5	 25
326	 10	72.0	14.7	 25
327	 10	181.5	27.3	 20
328	 10	84.0	12.1	 25
329	 10	687.8	92.3	 20
330	 10	84.0	13.3	 16
331	 10	215.0	46.3	 20
332	 10	80.3	10.9	 20
333	 10	69.0	10.2	 16
334	 10	75.0	9.9	 20
335	 10	83.3	13.8	 20
336	 10	67.3	15.1	 16
337	 10	449.8	85.0	 20
338	 10	306.0	36.7	 25
339	 10	109.5	20.7	 20
340	 10	157.0	21.3	 25
341	 10	84.0	14.5	 25
342	 10	129.3	20.5	 20
343	 10	591.0	114.5	 25
344	 10	77.0	11.6	 25
345	 10	123.0	22.9	 25
346	 10	97.3	14.9	 20
347	 10	72.0	10.1	 25
348	 10	78.0	11.0	 25
349	 10	112.3	10.7	 20
350	 10	224.0	28.5	 25
351	 10	279.0	28.8	 25
352	 10	119.5	21.0	 20
353	 10	164.0	28.9	 25
354	 10	92.0	11.8	 25
355	 10	652.3	68.5	 20
356	 10	109.0	34.2	 25
357	 10	77.8	13.3	 20
358	 10	74.3	9.9	 16
359	 10	155.5	25.8	 20
360	 10	78.3	11.5	 20
361	 10	67.3	11.7	 16
362	 10	79.5	9.8	 20
363	 10	94.5	13.0	 20
364	 10	158.3	18.4	 16
365	 10	241.0	41.2	 20
366	 10	113.0	17.3	 25
367	 10	512.0	48.8	 20
368	 10	192.0	45.7	 25
369	 10	174.0	19.7	 25
370	 10	254.3	29.9	 20
371	 10	134.0	22.6	 25
372	 10	213.0	25.8	 25
373	 10	66.3	10.9	 20
374	 10	262.0	52.4	 25
375	 10	69.0	10.1	 25
376	 10	116.0	21.9	 20
377	 10	527.0	112.0	 25
378	 10	641.0	59.6	 25
379	 10	1001.0	107.6	 25
380	 10	542.8	61.6	 20
381	 10	225.0	44.2	 25
382	 10	330.0	40.3	 25
383	 10	128.0	19.7	 20
384	 10	419.0	72.7	 25
385	 10	349.3	38.9	 20
386	 10	493.0	45.7	 16
387	 10	180.5	47.1	 20
388	 10	322.8	39.1	 20
389	 10	76.3	7.9	 16
390	 10	89.3	14.0	 20
391	 10	88.3	11.9	 20
392	 10	479.3	59.9	 16
393	 10	240.3	42.2	 20
394	 10	249.0	38.0	 25
395	 10	179.3	29.1	 20
396	 10	71.0	10.2	 25
397	 10	70.0	10.4	 25
398	 10	61.0	11.7	 20
399	 10	618.0	106.6	 25
400	 10	68.0	11.0	 25
401	 10	116.5	16.1	 20
402	 10	112.0	16.8	 25
403	 10	69.0	10.4	 25
404	 10	62.3	11.1	 20
405	 10	85.0	14.4	 25
406	 10	81.0	12.4	 25
407	 10	72.0	14.6	 20
408	 10	67.0	13.5	 25
409	 10	62.0	11.3	 25
410	 10	60.3	8.8	 20
411	 10	65.0	12.0	 25
412	 10	121.3	18.6	 20
413	 10	75.0	10.1	 20
414	 10	63.5	10.0	 16
415	 10	73.0	9.5	 20
416	 10	224.3	26.9	 20
417	 10	376.5	46.6	 16
418	 10	117.0	18.3	 20
419	 10	603.5	101.4	 20
420	 10	1001.8	108.2	 16
421	 10	388.5	46.1	 20
422	 10	345.0	41.8	 25
423	 10	461.8	68.5	 20
424	 10	79.0	18.2	 25
425	 10	126.0	18.7	 25
426	 10	63.3	9.3	 20
427	 10	147.0	28.0	 25
428	 10	92.0	14.2	 25
429	 10	154.3	24.7	 20
430	 10	816.0	109.3	 25
431	 10	811.0	92.7	 25
432	 10	79.0	15.9	 20
433	 10	139.0	22.8	 25
434	 10	82.0	15.2	 25
435	 10	108.3	19.8	 20
436	 10	58.0	11.3	 25
437	 10	67.0	11.8	 25
438	 10	72.0	11.5	 20
439	 10	60.0	9.6	 25
440	 10	120.0	13.9	 20
441	 10	114.3	20.0	 16
442	 10	66.3	10.9	 20
443	 10	67.3	10.7	 20
444	 10	90.3	12.7	 20
445	 10	63.5	9.0	 16
446	 10	197.5	24.8	 20
447	 10	233.5	30.5	 20
448	 10	89.8	10.8	 16
449	 10	93.5	14.5	 20
450	 10	161.0	19.4	 25
451	 10	125.0	15.2	 20
452	 10	68.0	10.2	 25
453	 10	66.0	12.0	 25
454	 10	237.5	43.5	 20
455	 10	283.0	33.2	 25
456	 10	304.0	42.0	 25
457	 10	406.8	38.7	 20
458	 10	62.0	8.7	 25
459	 10	73.0	12.6	 25
460	 10	216.5	39.6	 20
461	 10	105.0	23.4	 25
462	 10	96.0	12.3	 25
463	 10	83.3	15.7	 20
464	 10	363.0	55.5	 25
465	 10	80.0	18.8	 25
466	 10	216.0	35.1	 20
467	 10	186.0	60.8	 25
468	 10	166.3	17.2	 20
469	 10	77.0	14.8	 16
470	 10	64.0	9.2	 20
471	 10	60.3	9.4	 20
472	 10	61.5	8.8	 16
473	 10	73.0	14.6	 20
474	 10	84.8	12.8	 20
475	 10	100.8	16.6	 16
476	 10	62.8	10.9	 20
477	 10	157.0	25.5	 25
478	 10	70.0	22.7	 25
479	 10	107.0	15.9	 20
480	 10	70.0	13.0	 25
481	 10	72.0	13.2	 25
482	 10	82.0	14.8	 20
483	 10	80.0	13.8	 25
484	 10	74.0	10.8	 25
485	 10	111.0	19.8	 20
486	 10	57.0	10.3	 25
487	 10	68.0	9.7	 25
488	 10	58.5	9.0	 20
489	 10	67.0	12.1	 25
490	 10	68.0	11.6	 25
491	 10	61.3	8.3	 20
492	 10	60.0	10.6	 25
493	 10	75.0	17.3	 25
494	 10	94.3	17.1	 20
495	 10	282.0	34.2	 25
496	 10	396.3	27.6	 20
497	 10	1547.5	109.2	 16
498	 10	419.8	68.9	 20
499	 10	86.3	9.2	 20
500	 10	71.0	15.7	 16
501	 10	73.0	10.0	 20
502	 10	79.0	14.5	 20
503	 10	59.0	9.8	 16
504	 10	61.5	11.5	 20
505	 10	70.0	11.4	 25
506	 10	169.3	25.3	 20
507	 10	287.0	32.5	 25
508	 10	181.0	25.4	 25
509	 10	301.0	36.1	 20
510	 10	110.0	15.9	 25
511	 10	95.0	17.6	 25
512	 10	59.0	8.4	 25
513	 10	104.0	14.6	 20
514	 10	65.0	15.2	 25
515	 10	72.0	10.9	 25
516	 10	65.8	11.3	 20
517	 10	60.0	10.8	 25
518	 10	64.0	8.7	 25
519	 10	108.0	17.6	 20
520	 10	63.0	11.6	 25
521	 10	145.0	18.9	 25
522	 10	99.8	21.3	 20
523	 10	140.0	27.4	 25
524	 10	102.8	15.7	 20
525	 10	99.3	14.8	 16
526	 10	103.3	17.4	 20
527	 10	332.3	34.8	 20
528	 10	137.3	20.0	 16
529	 10	691.3	47.7	 20
530	 10	128.3	21.9	 20
531	 10	74.8	12.0	 16
532	 10	89.3	11.5	 20
533	 10	100.0	14.6	 25
534	 10	83.5	15.6	 20
535	 10	106.0	15.7	 25
536	 10	216.0	33.3	 25
537	 10	318.3	25.7	 20
538	 10	244.0	26.0	 25
539	 10	175.0	29.7	 25
540	 10	259.0	40.5	 20
541	 10	272.0	33.4	 25
542	 10	154.0	23.3	 25
543	 10	374.5	34.5	 20
544	 10	260.0	37.7	 25
545	 10	61.0	8.4	 25
546	 10	64.0	9.8	 25
547	 10	89.3	12.7	 20
548	 10	61.0	12.2	 25
549	 10	77.0	10.0	 25
550	 10	67.0	11.3	 20
551	 10	65.0	10.7	 25
552	 10	71.3	13.2	 20
553	 10	68.3	8.4	 16
554	 10	63.0	8.8	 20
555	 10	93.0	8.7	 20
556	 10	75.5	11.2	 16
557	 10	61.0	11.2	 20
558	 10	71.8	9.5	 20
559	 10	49.8	8.5	 16
560	 10	74.0	11.0	 20
561	 10	75.0	11.1	 25
562	 10	63.0	11.2	 20
563	 10	58.0	10.1	 25
564	 10	72.0	9.8	 25
565	 10	114.8	12.7	 20
566	 10	60.0	8.6	 25
567	 10	59.0	10.1	 25
568	 10	73.3	8.7	 20
569	 10	227.0	28.4	 25
570	 10	263.0	25.6	 25
571	 10	291.5	33.6	 20
572	 10	77.0	14.1	 25
573	 10	80.0	10.5	 25
574	 10	122.5	23.5	 20
575	 10	752.0	142.7	 25
576	 10	118.0	17.9	 25
577	 10	63.0	8.1	 20
578	 10	73.0	12.2	 25
579	 10	75.5	10.9	 20
580	 10	95.5	17.6	 20
581	 10	65.5	10.4	 16
582	 10	120.3	14.4	 20
583	 10	111.5	15.9	 20
584	 10	69.3	10.6	 16
585	 10	59.3	13.7	 20
586	 10	57.3	7.5	 20
587	 10	74.0	13.2	 16
588	 10	70.3	10.9	 20
589	 10	105.0	18.3	 25
590	 10	69.0	11.2	 20
591	 10	119.0	17.3	 25
592	 10	229.0	40.3	 25
593	 10	84.5	10.4	 20
594	 10	120.0	19.5	 25
595	 10	72.0	16.0	 25
596	 10	101.3	15.3	 20
597	 10	1090.0	167.8	 25
598	 10	773.0	133.9	 25
599	 10	139.3	25.4	 20
600	 10	107.0	18.8	 25
601	 10	69.0	12.6	 25
602	 10	71.8	11.5	 20
603	 10	148.0	19.5	 25
604	 10	135.0	15.9	 25
605	 10	137.5	36.3	 20
606	 10	188.0	34.5	 25
607	 10	338.3	46.9	 20
608	 10	87.0	11.1	 16
609	 10	174.5	18.0	 20
610	 10	112.8	34.3	 20
611	 10	212.3	16.9	 16
612	 10	251.5	37.0	 20
613	 10	67.0	13.9	 20
614	 10	63.3	9.6	 20
615	 10	75.3	10.6	 16
616	 10	122.8	28.5	 20
617	 10	124.0	18.8	 25
618	 10	74.5	13.1	 20
619	 10	82.0	13.2	 25
620	 10	76.0	10.2	 25
621	 10	104.5	17.2	 20
622	 10	84.0	12.2	 25
623	 10	133.0	20.7	 25
624	 10	130.8	28.4	 20
625	 10	373.0	42.6	 25
626	 10	347.0	35.0	 25
627	 10	182.3	34.4	 20
628	 10	1864.0	196.2	 25
629	 10	215.0	22.7	 25
630	 10	103.0	25.3	 20
631	 10	99.0	22.7	 25
632	 10	143.0	19.8	 25
633	 10	90.3	14.1	 20
634	 10	132.0	20.0	 25
635	 10	121.0	19.4	 20
636	 10	125.0	16.4	 16
637	 10	103.0	16.5	 20
638	 10	69.8	12.1	 20
639	 10	5228.8	476.5	 16
  0	 11	99.0	14.1	 25
  1	 11	102.0	14.8	 25
  2	 11	192.0	28.9	 25
  3	 11	613.8	94.3	 20
  4	 11	105.0	14.6	 25
  5	 11	154.0	26.2	 25
  6	 11	198.5	34.9	 20
  7	 11	70.0	9.6	 25
  8	 11	110.0	25.0	 25
  9	 11	71.0	8.6	 20
 10	 11	333.0	52.7	 25
 11	 11	80.0	13.8	 25
 12	 11	151.5	32.4	 20
 13	 11	677.0	109.7	 25
 14	 11	395.3	113.9	 20
 15	 11	91.3	19.7	 16
 16	 11	274.3	44.5	 20
 17	 11	840.3	116.8	 20
 18	 11	390.5	66.2	 16
 19	 11	237.8	32.2	 20
 20	 11	741.3	105.7	 20
 21	 11	85.3	16.2	 16
 22	 11	243.3	45.2	 20
 23	 11	90.0	14.6	 25
 24	 11	131.5	30.4	 20
 25	 11	101.0	18.4	 25
 26	 11	107.0	22.1	 25
 27	 11	74.3	10.7	 20
 28	 11	94.0	17.9	 25
 29	 11	68.0	12.5	 25
 30	 11	259.5	65.9	 20
 31	 11	77.0	19.5	 25
 32	 11	294.0	54.5	 25
 33	 11	472.8	78.5	 20
 34	 11	102.0	18.1	 25
 35	 11	71.0	11.4	 25
 36	 11	88.0	12.3	 25
 37	 11	68.0	7.4	 20
 38	 11	70.0	12.5	 25
 39	 11	131.0	19.7	 25
 40	 11	169.5	29.0	 20
 41	 11	203.5	42.7	 20
 42	 11	99.8	15.9	 20
 43	 11	93.0	16.3	 16
 44	 11	114.3	17.4	 20
 45	 11	153.5	57.3	 20
 46	 11	62.5	11.6	 16
 47	 11	62.0	10.8	 20
 48	 11	63.8	12.3	 20
 49	 11	154.0	32.4	 16
 50	 11	151.0	33.9	 20
 51	 11	73.0	10.1	 25
 52	 11	88.8	15.6	 20
 53	 11	184.0	34.1	 25
 54	 11	3046.0	491.2	 25
 55	 11	459.0	61.3	 20
 56	 11	889.0	135.3	 25
 57	 11	1006.0	160.4	 25
 58	 11	525.3	92.4	 20
 59	 11	506.0	77.0	 25
 60	 11	92.0	15.2	 25
 61	 11	114.0	21.4	 20
 62	 11	331.0	63.2	 25
 63	 11	161.0	30.0	 25
 64	 11	125.0	33.1	 20
 65	 11	82.0	19.1	 25
 66	 11	94.0	19.8	 25
 67	 11	65.0	11.4	 20
 68	 11	70.0	12.6	 25
 69	 11	69.3	10.8	 20
 70	 11	63.0	11.9	 20
 71	 11	65.0	6.1	 16
 72	 11	68.3	13.8	 20
 73	 11	5902.0	906.8	 20
 74	 11	2469.3	344.9	 16
 75	 11	563.0	94.7	 20
 76	 11	123.3	20.8	 20
 77	 11	224.5	35.6	 16
 78	 11	102.3	16.6	 20
 79	 11	65.0	8.7	 25
 80	 11	63.0	9.9	 20
 81	 11	58.0	10.0	 25
 82	 11	88.0	13.1	 25
 83	 11	77.0	26.9	 20
 84	 11	96.0	19.0	 25
 85	 11	121.0	26.0	 25
 86	 11	108.3	23.9	 20
 87	 11	96.0	15.3	 25
 88	 11	381.0	85.6	 25
 89	 11	88.3	16.9	 20
 90	 11	154.0	27.1	 25
 91	 11	661.0	160.1	 25
 92	 11	149.8	35.3	 20
 93	 11	108.0	22.9	 25
 94	 11	84.0	15.4	 25
 95	 11	80.3	12.5	 20
 96	 11	162.0	27.1	 25
 97	 11	114.3	17.0	 20
 98	 11	123.0	21.9	 16
 99	 11	99.3	18.5	 20
100	 11	656.0	164.0	 20
101	 11	566.8	119.4	 16
102	 11	66.3	17.9	 20
103	 11	178.0	31.1	 20
104	 11	96.3	14.8	 20
105	 11	83.3	12.9	 16
106	 11	106.0	24.0	 25
107	 11	71.0	9.3	 25
108	 11	65.3	11.7	 20
109	 11	83.0	19.6	 25
110	 11	99.0	19.3	 25
111	 11	333.5	55.0	 20
112	 11	331.0	51.2	 25
113	 11	129.0	23.3	 25
114	 11	132.0	24.1	 20
115	 11	137.0	35.2	 25
116	 11	803.0	153.6	 25
117	 11	113.0	16.7	 20
118	 11	160.0	25.6	 25
119	 11	265.0	48.3	 25
120	 11	563.8	99.9	 20
121	 11	877.0	155.2	 25
122	 11	321.0	47.1	 25
123	 11	1838.5	378.7	 20
124	 11	134.0	29.2	 25
125	 11	78.3	13.8	 20
126	 11	390.3	66.2	 16
127	 11	68.5	11.2	 20
128	 11	1468.8	266.1	 20
129	 11	167.0	18.9	 16
130	 11	547.0	111.5	 20
131	 11	112.0	21.4	 20
132	 11	487.3	73.4	 16
133	 11	263.3	36.5	 20
134	 11	250.0	44.3	 25
135	 11	107.8	15.0	 20
136	 11	84.0	18.3	 25
137	 11	73.0	11.5	 25
138	 11	72.0	12.0	 25
139	 11	134.5	24.5	 20
140	 11	74.0	13.4	 25
141	 11	231.0	44.2	 25
142	 11	66.3	16.0	 20
143	 11	428.0	96.7	 25
144	 11	1156.0	285.0	 25
145	 11	176.3	26.8	 20
146	 11	244.0	42.7	 25
147	 11	258.0	37.3	 25
148	 11	284.8	52.1	 20
149	 11	132.0	21.9	 25
150	 11	72.0	13.0	 25
151	 11	66.5	10.8	 20
152	 11	68.0	11.6	 25
153	 11	73.5	12.4	 20
154	 11	63.0	9.9	 16
155	 11	64.0	12.5	 20
156	 11	243.5	39.1	 20
157	 11	2848.8	512.7	 16
158	 11	2792.8	645.5	 20
159	 11	1292.5	179.5	 20
160	 11	220.0	27.0	 16
161	 11	98.8	16.7	 20
162	 11	262.0	63.3	 25
163	 11	935.3	229.3	 20
164	 11	127.0	20.2	 25
165	 11	94.0	15.9	 25
166	 11	77.0	10.3	 20
167	 11	65.0	12.3	 25
168	 11	74.0	14.3	 25
169	 11	56.5	9.8	 20
170	 11	75.0	16.6	 25
171	 11	74.0	11.0	 25
172	 11	4110.0	916.7	 25
173	 11	84.5	12.9	 20
174	 11	67.0	11.3	 25
175	 11	322.0	74.8	 25
176	 11	247.3	57.3	 20
177	 11	66.0	10.5	 25
178	 11	93.0	18.0	 25
179	 11	208.8	39.0	 20
180	 11	280.0	50.1	 25
181	 11	102.3	19.4	 20
182	 11	106.8	14.4	 16
183	 11	99.0	16.7	 20
184	 11	90.3	18.4	 20
185	 11	731.0	157.6	 16
186	 11	1325.8	327.9	 20
187	 11	1255.0	157.6	 20
188	 11	416.3	65.8	 16
189	 11	185.8	21.2	 20
190	 11	125.0	22.2	 25
191	 11	198.0	28.8	 20
192	 11	97.0	19.0	 25
193	 11	122.0	19.0	 25
194	 11	108.0	17.2	 20
195	 11	172.0	36.7	 25
196	 11	64.0	11.0	 25
197	 11	76.3	11.9	 20
198	 11	87.0	11.5	 25
199	 11	231.0	41.9	 25
200	 11	304.0	40.3	 20
201	 11	76.0	13.1	 25
202	 11	92.0	15.2	 25
203	 11	286.0	33.0	 20
204	 11	100.0	15.9	 25
205	 11	71.0	11.4	 25
206	 11	754.0	106.1	 25
207	 11	191.5	29.1	 20
208	 11	706.8	106.1	 20
209	 11	134.5	12.9	 20
210	 11	85.3	9.4	 16
211	 11	96.5	15.7	 20
212	 11	645.0	73.4	 20
213	 11	118.0	11.4	 16
214	 11	64.3	9.6	 20
215	 11	1636.5	217.0	 20
216	 11	72.5	15.3	 16
217	 11	68.0	11.3	 20
218	 11	57.0	10.0	 25
219	 11	97.0	17.9	 20
220	 11	173.0	30.9	 25
221	 11	98.0	24.3	 25
222	 11	137.3	22.6	 20
223	 11	368.0	67.4	 25
224	 11	107.0	18.6	 25
225	 11	173.3	22.1	 20
226	 11	336.0	61.3	 25
227	 11	568.0	57.4	 25
228	 11	73.0	12.0	 20
229	 11	63.0	12.4	 25
230	 11	78.0	14.4	 25
231	 11	60.0	12.4	 20
232	 11	136.0	25.2	 25
233	 11	409.0	99.2	 25
234	 11	314.3	40.6	 20
235	 11	143.0	24.5	 25
236	 11	76.3	9.7	 20
237	 11	66.5	13.4	 20
238	 11	58.5	11.4	 16
239	 11	73.0	10.9	 20
240	 11	74.3	13.6	 20
241	 11	83.5	10.8	 16
242	 11	61.5	10.2	 20
243	 11	99.5	13.0	 20
244	 11	602.3	54.5	 16
245	 11	257.0	48.5	 25
246	 11	259.0	33.9	 25
247	 11	404.3	34.6	 20
248	 11	157.0	26.3	 25
249	 11	136.0	26.2	 25
250	 11	69.0	10.7	 20
251	 11	74.0	12.8	 25
252	 11	72.0	10.8	 25
253	 11	64.0	8.7	 20
254	 11	56.0	10.4	 25
255	 11	58.0	9.8	 25
256	 11	108.5	17.6	 20
257	 11	247.0	58.5	 25
258	 11	131.0	20.7	 25
259	 11	281.0	47.3	 20
260	 11	71.0	15.2	 25
261	 11	81.0	13.4	 25
262	 11	162.0	18.6	 20
263	 11	98.0	19.7	 25
264	 11	100.0	11.8	 20
265	 11	71.3	13.8	 16
266	 11	118.3	16.3	 20
267	 11	150.5	19.8	 20
268	 11	520.3	95.0	 16
269	 11	93.5	11.5	 20
270	 11	65.0	11.2	 20
271	 11	63.0	12.1	 20
272	 11	972.0	80.7	 16
273	 11	134.0	29.8	 25
274	 11	888.0	119.3	 25
275	 11	1490.3	234.7	 20
276	 11	176.0	30.4	 25
277	 11	115.0	19.5	 25
278	 11	131.0	21.1	 20
279	 11	69.0	8.6	 25
280	 11	61.0	9.9	 25
281	 11	74.3	11.8	 20
282	 11	161.0	28.2	 25
283	 11	67.0	13.3	 25
284	 11	133.5	17.0	 20
285	 11	104.0	17.0	 25
286	 11	102.0	16.1	 25
287	 11	75.5	15.2	 20
288	 11	861.0	215.1	 25
289	 11	79.0	12.6	 25
290	 11	1017.8	88.5	 20
291	 11	311.0	44.6	 25
292	 11	94.3	18.9	 20
293	 11	119.8	20.4	 16
294	 11	143.0	28.8	 20
295	 11	302.3	48.1	 20
296	 11	75.3	13.3	 16
297	 11	84.0	15.5	 20
298	 11	83.5	25.6	 20
299	 11	151.8	24.5	 16
300	 11	83.3	15.2	 20
301	 11	67.0	14.5	 25
302	 11	68.0	7.6	 20
303	 11	96.0	14.2	 25
304	 11	400.0	90.3	 25
305	 11	114.0	21.3	 25
306	 11	60.5	11.2	 20
307	 11	98.0	17.5	 25
308	 11	90.0	14.5	 25
309	 11	78.3	13.7	 20
310	 11	65.0	9.6	 25
311	 11	57.0	10.1	 25
312	 11	64.0	31.6	 20
313	 11	69.0	14.3	 25
314	 11	146.0	27.8	 25
315	 11	147.0	29.2	 20
316	 11	3671.0	875.7	 25
317	 11	352.0	48.5	 25
318	 11	219.3	24.1	 20
319	 11	267.0	34.1	 25
320	 11	475.0	25.8	 20
321	 11	122.0	16.5	 16
322	 11	64.5	9.8	 20
323	 11	63.3	12.4	 20
324	 11	128.5	21.2	 16
325	 11	72.3	9.5	 20
326	 11	59.0	12.8	 20
327	 11	75.8	13.6	 16
328	 11	77.0	13.5	 20
329	 11	117.0	20.1	 25
330	 11	416.3	73.4	 20
331	 11	73.0	16.8	 25
332	 11	156.0	26.7	 25
333	 11	89.0	11.3	 20
334	 11	141.0	22.1	 25
335	 11	292.0	38.0	 25
336	 11	143.0	18.3	 20
337	 11	121.0	19.6	 25
338	 11	441.0	59.2	 25
339	 11	171.0	24.6	 25
340	 11	545.5	58.8	 20
341	 11	1174.0	195.2	 25
342	 11	802.0	127.9	 25
343	 11	96.0	17.1	 20
344	 11	81.0	13.7	 25
345	 11	127.0	18.8	 25
346	 11	122.0	15.3	 20
347	 11	352.5	79.3	 20
348	 11	85.5	11.7	 20
349	 11	113.0	13.8	 16
350	 11	324.3	31.0	 20
351	 11	399.3	27.5	 20
352	 11	841.8	147.2	 16
353	 11	90.3	13.2	 20
354	 11	173.0	22.2	 20
355	 11	3611.0	401.5	 16
356	 11	80.5	23.5	 20
357	 11	130.0	22.3	 25
358	 11	67.3	11.2	 20
359	 11	68.0	13.6	 25
360	 11	112.0	20.5	 25
361	 11	156.3	24.0	 20
362	 11	454.0	97.5	 25
363	 11	316.0	42.7	 25
364	 11	228.0	33.9	 20
365	 11	225.0	33.0	 25
366	 11	3459.0	560.2	 25
367	 11	195.0	36.9	 20
368	 11	501.0	80.8	 25
369	 11	804.0	82.6	 25
370	 11	1418.8	181.9	 20
371	 11	900.0	120.9	 25
372	 11	325.0	50.9	 25
373	 11	84.0	10.9	 25
374	 11	281.0	23.6	 20
375	 11	257.0	48.9	 20
376	 11	66.3	10.6	 20
377	 11	3062.3	383.6	 16
378	 11	855.8	112.6	 20
379	 11	146.8	53.8	 20
380	 11	181.3	24.5	 16
381	 11	383.3	83.9	 20
382	 11	93.5	18.7	 20
383	 11	78.5	10.6	 16
384	 11	1575.5	334.6	 20
385	 11	95.0	14.5	 25
386	 11	296.3	88.3	 20
387	 11	137.0	19.0	 25
388	 11	127.0	18.1	 25
389	 11	324.5	26.0	 20
390	 11	80.0	58.4	 25
391	 11	925.0	161.5	 25
392	 11	461.5	56.0	 20
393	 11	217.0	82.3	 25
394	 11	86.0	13.6	 25
395	 11	86.0	11.9	 20
396	 11	212.0	31.2	 25
397	 11	155.0	26.5	 25
398	 11	72.5	12.9	 20
399	 11	79.0	9.5	 25
400	 11	89.0	16.5	 25
401	 11	209.8	29.9	 20
402	 11	161.0	17.3	 25
403	 11	97.3	12.4	 20
404	 11	145.8	26.4	 16
405	 11	76.3	12.1	 20
406	 11	193.0	17.5	 20
407	 11	319.8	52.1	 20
408	 11	76.0	13.0	 16
409	 11	164.5	34.3	 20
410	 11	65.3	9.8	 20
411	 11	217.0	29.8	 16
412	 11	80.0	14.2	 25
413	 11	212.0	33.0	 25
414	 11	96.3	10.9	 20
415	 11	85.0	14.4	 25
416	 11	227.0	43.3	 25
417	 11	132.3	28.3	 20
418	 11	115.0	14.1	 25
419	 11	118.0	17.6	 25
420	 11	78.8	11.8	 20
421	 11	422.0	58.2	 25
422	 11	177.0	32.0	 25
423	 11	88.0	16.0	 20
424	 11	108.0	20.1	 25
425	 11	65.0	9.0	 25
426	 11	122.3	18.5	 20
427	 11	76.0	11.4	 25
428	 11	140.0	18.5	 25
429	 11	87.8	16.8	 20
430	 11	119.0	19.0	 25
431	 11	284.8	42.8	 20
432	 11	83.0	14.5	 16
433	 11	67.5	10.6	 20
434	 11	67.5	10.1	 20
435	 11	209.5	33.6	 16
436	 11	90.0	12.4	 20
437	 11	67.5	13.4	 20
438	 11	110.0	17.3	 16
439	 11	237.5	39.3	 20
440	 11	153.0	19.9	 25
441	 11	277.0	37.4	 25
442	 11	150.3	28.8	 20
443	 11	522.0	68.8	 25
444	 11	468.0	77.1	 25
445	 11	80.0	14.3	 20
446	 11	75.0	11.7	 25
447	 11	765.0	89.4	 25
448	 11	85.0	17.8	 20
449	 11	170.0	19.4	 25
450	 11	65.0	12.7	 25
451	 11	72.0	11.2	 20
452	 11	74.0	12.4	 25
453	 11	200.0	33.9	 25
454	 11	69.3	12.2	 20
455	 11	111.0	14.1	 25
456	 11	56.0	7.2	 25
457	 11	65.0	9.3	 20
458	 11	113.0	25.5	 25
459	 11	65.5	13.3	 20
460	 11	99.8	12.7	 16
461	 11	229.3	33.5	 20
462	 11	65.0	11.4	 20
463	 11	62.5	12.0	 16
464	 11	695.8	88.5	 20
465	 11	568.8	50.6	 20
466	 11	85.8	11.9	 16
467	 11	172.3	34.7	 20
468	 11	125.0	12.6	 25
469	 11	126.0	18.8	 20
470	 11	63.0	12.0	 25
471	 11	58.0	6.8	 25
472	 11	188.5	29.5	 20
473	 11	106.0	12.9	 25
474	 11	174.0	25.8	 25
475	 11	91.0	17.2	 25
476	 11	300.5	50.0	 20
477	 11	75.0	11.2	 25
478	 11	110.0	17.6	 25
479	 11	258.0	31.3	 20
480	 11	148.0	19.7	 25
481	 11	69.0	14.5	 25
482	 11	69.3	13.4	 20
483	 11	69.0	11.0	 25
484	 11	116.0	17.6	 25
485	 11	78.3	25.7	 20
486	 11	78.0	13.4	 25
487	 11	128.8	18.6	 20
488	 11	93.0	14.4	 16
489	 11	205.8	31.3	 20
490	 11	422.3	41.4	 20
491	 11	71.0	12.5	 16
492	 11	374.5	52.6	 20
493	 11	136.5	14.8	 20
494	 11	183.0	27.3	 16
495	 11	190.5	19.6	 20
496	 11	158.0	24.5	 25
497	 11	76.0	11.1	 20
498	 11	439.0	55.9	 25
499	 11	78.0	13.6	 25
500	 11	80.8	15.4	 20
501	 11	65.0	11.7	 25
502	 11	68.0	11.3	 25
503	 11	61.5	7.1	 20
504	 11	63.0	10.7	 25
505	 11	152.0	18.7	 25
506	 11	67.0	9.9	 20
507	 11	163.0	18.3	 25
508	 11	340.0	51.4	 25
509	 11	397.0	57.5	 25
510	 11	83.5	16.0	 20
511	 11	163.0	24.3	 25
512	 11	93.0	16.8	 25
513	 11	536.5	58.5	 20
514	 11	942.3	142.1	 20
515	 11	191.8	32.0	 20
516	 11	280.8	33.8	 16
517	 11	156.3	23.2	 20
518	 11	75.5	14.2	 20
519	 11	127.3	22.2	 16
520	 11	61.8	12.0	 20
521	 11	72.8	9.7	 20
522	 11	515.8	60.0	 16
523	 11	474.3	43.5	 20
524	 11	119.0	18.5	 25
525	 11	122.5	15.3	 20
526	 11	503.0	52.3	 25
527	 11	80.0	11.4	 25
528	 11	85.5	12.8	 20
529	 11	573.0	91.8	 25
530	 11	118.0	19.4	 25
531	 11	123.5	16.6	 20
532	 11	136.0	24.2	 25
533	 11	245.0	31.8	 25
534	 11	1662.5	142.5	 20
535	 11	208.0	26.8	 25
536	 11	322.0	45.0	 25
537	 11	68.5	14.5	 20
538	 11	91.0	12.5	 25
539	 11	229.0	29.7	 25
540	 11	181.0	28.7	 20
541	 11	360.0	49.0	 25
542	 11	116.5	22.3	 20
543	 11	1053.3	178.5	 20
544	 11	93.8	17.1	 16
545	 11	380.5	58.8	 20
546	 11	121.5	24.6	 20
547	 11	525.8	47.1	 16
548	 11	306.3	50.5	 20
549	 11	198.5	52.4	 20
550	 11	133.5	26.1	 16
551	 11	60.5	8.5	 20
552	 11	66.0	9.3	 25
553	 11	206.0	40.7	 20
554	 11	65.0	10.6	 25
555	 11	73.0	8.8	 25
556	 11	124.0	22.1	 20
557	 11	64.0	11.3	 25
558	 11	173.0	25.2	 25
559	 11	82.3	14.9	 20
560	 11	163.0	32.0	 25
561	 11	78.0	14.9	 25
562	 11	64.0	11.4	 20
563	 11	56.0	8.2	 25
564	 11	75.0	10.6	 25
565	 11	105.5	18.2	 20
566	 11	70.0	11.9	 25
567	 11	107.0	14.1	 25
568	 11	405.8	47.8	 20
569	 11	967.0	148.3	 25
570	 11	608.8	60.2	 20
571	 11	737.5	48.8	 16
572	 11	1914.0	325.8	 20
573	 11	64.0	9.8	 20
574	 11	66.3	9.2	 16
575	 11	81.5	15.1	 20
576	 11	63.5	8.8	 20
577	 11	60.0	8.0	 20
578	 11	62.3	9.6	 16
579	 11	93.0	14.5	 25
580	 11	88.0	14.8	 25
581	 11	67.8	9.3	 20
582	 11	65.0	10.5	 25
583	 11	62.0	14.0	 25
584	 11	67.5	10.6	 20
585	 11	141.0	24.9	 25
586	 11	72.0	10.0	 25
587	 11	110.0	20.6	 20
588	 11	109.0	19.1	 25
589	 11	74.0	14.1	 25
590	 11	287.0	30.6	 20
591	 11	142.0	21.8	 25
592	 11	207.0	24.1	 25
593	 11	1235.8	113.7	 20
594	 11	249.0	31.2	 25
595	 11	792.0	129.4	 25
596	 11	93.0	17.2	 20
597	 11	196.0	28.8	 25
598	 11	497.8	70.2	 20
599	 11	257.5	28.2	 16
600	 11	144.3	21.6	 20
601	 11	219.8	25.9	 20
602	 11	365.8	37.2	 16
603	 11	246.0	35.2	 20
604	 11	968.3	147.2	 20
605	 11	74.0	13.4	 16
606	 11	76.0	12.0	 20
607	 11	64.0	12.0	 25
608	 11	183.8	27.5	 20
609	 11	83.0	11.1	 25
610	 11	175.0	33.4	 25
611	 11	282.0	88.6	 25
612	 11	3425.8	377.3	 20
613	 11	109.0	14.5	 25
614	 11	287.0	47.2	 25
615	 11	236.5	38.9	 20
616	 11	140.0	20.1	 25
617	 11	233.0	26.2	 25
618	 11	230.3	33.4	 20
619	 11	185.0	28.6	 25
620	 11	133.0	24.0	 25
621	 11	181.5	26.7	 20
622	 11	201.0	27.0	 25
623	 11	241.0	40.9	 25
624	 11	73.5	13.3	 20
625	 11	500.0	72.4	 25
626	 11	166.8	22.8	 20
627	 11	175.8	26.8	 16
628	 11	4010.0	429.8	 20
629	 11	2108.3	229.7	 20
630	 11	2176.5	219.6	 16
631	 11	2884.5	382.0	 20
632	 11	81.3	13.1	 20
633	 11	121.5	20.5	 16
634	 11	209.3	32.4	 20
635	 11	92.0	14.3	 25
636	 11	144.5	21.0	 20
637	 11	141.0	19.7	 25
638	 11	71.0	11.1	 25
639	 11	102.5	13.3	 20
  0	 12	5677.5	1209.1	 20
  1	 12	90.0	13.9	 25
  2	 12	211.0	38.8	 25
  3	 12	151.3	24.6	 20
  4	 12	95.8	14.2	 20
  5	 12	204.3	25.5	 20
  6	 12	81.3	11.0	 16
  7	 12	99.0	15.8	 20
  8	 12	90.5	26.3	 20
  9	 12	65.8	12.2	 16
 10	 12	162.0	18.3	 20
 11	 12	93.0	13.5	 20
 12	 12	283.0	34.5	 16
 13	 12	1028.3	114.3	 20
 14	 12	99.0	17.1	 25
 15	 12	64.5	10.7	 20
 16	 12	217.0	40.8	 25
 17	 12	443.0	56.9	 25
 18	 12	183.8	27.2	 20
 19	 12	119.0	17.5	 25
 20	 12	249.0	36.8	 25
 21	 12	101.3	15.8	 20
 22	 12	112.0	19.5	 25
 23	 12	131.0	17.9	 25
 24	 12	76.5	14.4	 20
 25	 12	113.0	15.0	 25
 26	 12	74.0	11.6	 25
 27	 12	97.5	14.6	 20
 28	 12	92.0	12.1	 25
 29	 12	70.0	10.9	 25
 30	 12	174.8	33.5	 20
 31	 12	78.0	14.2	 25
 32	 12	142.5	16.6	 20
 33	 12	181.0	26.5	 20
 34	 12	66.0	8.8	 16
 35	 12	70.3	11.9	 20
 36	 12	87.3	14.1	 20
 37	 12	73.0	14.1	 16
 38	 12	68.3	14.1	 20
 39	 12	103.5	17.9	 20
 40	 12	69.0	13.2	 16
 41	 12	102.0	15.4	 25
 42	 12	77.0	12.3	 25
 43	 12	81.3	14.7	 20
 44	 12	85.0	18.8	 25
 45	 12	185.0	25.9	 25
 46	 12	139.3	42.5	 20
 47	 12	64.0	7.7	 25
 48	 12	63.0	13.0	 25
 49	 12	69.8	11.9	 20
 50	 12	72.0	12.6	 25
 51	 12	57.0	10.7	 25
 52	 12	97.3	16.2	 20
 53	 12	198.0	39.6	 25
 54	 12	4208.0	555.6	 25
 55	 12	207.0	31.5	 20
 56	 12	1471.0	209.9	 25
 57	 12	776.0	118.4	 25
 58	 12	978.5	128.8	 20
 59	 12	214.0	42.9	 25
 60	 12	98.5	18.9	 20
 61	 12	77.3	13.9	 16
 62	 12	83.0	15.6	 20
 63	 12	64.3	9.0	 20
 64	 12	78.5	14.7	 20
 65	 12	98.3	15.1	 16
 66	 12	63.5	15.0	 20
 67	 12	70.8	15.0	 20
 68	 12	69.5	10.4	 16
 69	 12	68.0	10.2	 25
 70	 12	64.0	13.6	 25
 71	 12	81.8	15.2	 20
 72	 12	73.0	14.1	 25
 73	 12	2207.0	327.8	 25
 74	 12	1315.0	212.4	 20
 75	 12	233.0	41.0	 25
 76	 12	113.0	25.8	 25
 77	 12	180.3	24.8	 20
 78	 12	83.0	13.2	 25
 79	 12	68.0	8.6	 25
 80	 12	61.3	9.1	 20
 81	 12	59.0	9.9	 25
 82	 12	83.0	15.6	 25
 83	 12	62.5	9.4	 20
 84	 12	121.0	22.1	 25
 85	 12	168.0	24.1	 25
 86	 12	80.0	12.6	 20
 87	 12	99.0	16.3	 25
 88	 12	173.0	26.8	 20
 89	 12	75.3	14.7	 16
 90	 12	419.5	88.1	 20
 91	 12	146.0	24.2	 20
 92	 12	105.3	18.3	 16
 93	 12	97.0	16.3	 20
 94	 12	111.5	18.5	 20
 95	 12	95.0	15.0	 16
 96	 12	105.3	27.1	 20
 97	 12	141.0	23.5	 25
 98	 12	102.0	17.3	 25
 99	 12	91.8	13.9	 20
100	 12	172.0	39.1	 25
101	 12	389.0	84.4	 25
102	 12	65.0	16.9	 20
103	 12	110.0	25.8	 25
104	 12	92.0	17.4	 25
105	 12	85.5	14.9	 20
106	 12	116.0	21.1	 25
107	 12	67.0	10.8	 25
108	 12	69.0	14.6	 20
109	 12	74.0	13.2	 25
110	 12	117.0	19.2	 25
111	 12	406.3	54.3	 20
112	 12	300.0	46.4	 25
113	 12	114.0	18.7	 25
114	 12	148.5	18.4	 20
115	 12	211.0	34.0	 25
116	 12	1733.8	334.0	 20
117	 12	92.8	21.6	 16
118	 12	141.0	23.7	 20
119	 12	262.3	47.4	 20
120	 12	275.8	42.0	 16
121	 12	410.3	61.0	 20
122	 12	244.5	48.9	 20
123	 12	486.8	67.0	 16
124	 12	80.0	18.9	 20
125	 12	74.0	14.7	 25
126	 12	240.3	34.3	 20
127	 12	86.0	16.5	 25
128	 12	267.0	43.5	 25
129	 12	355.0	50.4	 20
130	 12	112.0	18.0	 25
131	 12	82.0	11.7	 25
132	 12	264.0	38.0	 25
133	 12	162.0	34.0	 20
134	 12	122.0	18.4	 25
135	 12	104.0	19.2	 25
136	 12	69.5	14.7	 20
137	 12	86.0	18.4	 25
138	 12	80.0	30.1	 25
139	 12	64.8	9.2	 20
140	 12	76.0	14.5	 25
141	 12	77.0	13.3	 25
142	 12	72.0	14.2	 20
143	 12	260.8	46.9	 20
144	 12	266.0	39.9	 20
145	 12	108.5	13.6	 16
146	 12	160.3	33.3	 20
147	 12	169.8	30.7	 20
148	 12	150.5	19.4	 16
149	 12	158.5	27.5	 20
150	 12	82.3	11.6	 20
151	 12	65.3	11.3	 16
152	 12	65.0	9.1	 20
153	 12	64.0	12.0	 25
154	 12	65.3	11.3	 20
155	 12	63.0	11.6	 25
156	 12	96.0	13.8	 25
157	 12	1966.5	346.4	 20
158	 12	2112.0	596.3	 25
159	 12	863.0	209.5	 25
160	 12	88.8	18.1	 20
161	 12	72.0	10.5	 25
162	 12	106.0	18.4	 25
163	 12	114.3	22.5	 20
164	 12	76.0	11.6	 25
165	 12	84.0	14.3	 25
166	 12	61.0	9.9	 25
167	 12	67.5	12.2	 20
168	 12	61.0	9.0	 25
169	 12	63.0	12.0	 25
170	 12	75.0	10.4	 20
171	 12	77.5	16.2	 20
172	 12	1316.0	229.5	 20
173	 12	92.0	18.8	 16
174	 12	65.0	8.1	 20
175	 12	155.8	30.4	 20
176	 12	73.3	11.2	 16
177	 12	72.5	12.2	 20
178	 12	111.0	18.4	 20
179	 12	201.8	27.6	 16
180	 12	328.8	56.2	 20
181	 12	96.0	14.6	 25
182	 12	129.8	37.9	 20
183	 12	95.0	14.4	 25
184	 12	104.0	19.7	 25
185	 12	149.3	24.0	 20
186	 12	752.0	206.8	 25
187	 12	1439.0	237.0	 25
188	 12	517.5	91.5	 20
189	 12	278.0	71.8	 25
190	 12	136.0	30.3	 25
191	 12	125.8	22.5	 20
192	 12	95.0	17.7	 25
193	 12	82.0	13.8	 25
194	 12	190.5	88.6	 20
195	 12	191.0	36.7	 25
196	 12	73.0	9.9	 25
197	 12	76.3	14.3	 20
198	 12	131.0	24.0	 25
199	 12	201.3	40.1	 20
200	 12	543.8	94.5	 20
201	 12	77.0	14.8	 16
202	 12	125.3	24.9	 20
203	 12	164.5	31.1	 20
204	 12	144.3	24.6	 16
205	 12	90.5	18.9	 20
206	 12	182.0	34.9	 20
207	 12	123.0	16.7	 16
208	 12	250.0	41.1	 25
209	 12	100.0	18.4	 25
210	 12	96.5	14.1	 20
211	 12	64.0	10.0	 25
212	 12	241.0	45.8	 25
213	 12	102.3	15.9	 20
214	 12	67.0	12.5	 25
215	 12	177.0	41.5	 25
216	 12	71.3	11.0	 20
217	 12	63.0	12.5	 25
218	 12	55.0	11.0	 25
219	 12	141.3	26.2	 20
220	 12	164.0	33.6	 25
221	 12	70.0	11.6	 25
222	 12	72.8	12.3	 20
223	 12	971.0	256.3	 25
224	 12	85.0	16.7	 25
225	 12	87.5	17.3	 20
226	 12	156.0	26.3	 25
227	 12	313.0	44.8	 20
228	 12	61.0	8.1	 16
229	 12	71.3	18.0	 20
230	 12	74.5	12.6	 20
231	 12	66.3	12.5	 16
232	 12	101.0	16.8	 20
233	 12	176.5	41.0	 20
234	 12	289.3	63.7	 20
235	 12	115.8	20.8	 16
236	 12	99.0	16.1	 25
237	 12	66.0	10.1	 25
238	 12	72.8	14.9	 20
239	 12	69.0	13.4	 25
240	 12	70.0	14.5	 25
241	 12	100.0	22.6	 20
242	 12	64.0	12.4	 25
243	 12	90.0	15.0	 25
244	 12	373.8	66.6	 20
245	 12	159.0	45.4	 25
246	 12	211.0	36.1	 25
247	 12	121.8	16.1	 20
248	 12	77.0	13.8	 25
249	 12	66.0	10.8	 25
250	 12	73.0	15.6	 20
251	 12	60.0	11.2	 25
252	 12	62.0	7.8	 25
253	 12	53.8	7.7	 20
254	 12	56.0	13.8	 25
255	 12	61.0	12.1	 20
256	 12	63.3	11.8	 16
257	 12	170.0	33.5	 20
258	 12	194.8	27.9	 20
259	 12	420.8	93.4	 16
260	 12	73.3	13.2	 20
261	 12	81.0	23.0	 20
262	 12	228.0	34.0	 16
263	 12	81.3	12.4	 20
264	 12	180.0	37.2	 25
265	 12	72.3	10.6	 20
266	 12	89.0	14.8	 25
267	 12	131.0	25.9	 25
268	 12	127.0	23.5	 25
269	 12	79.3	11.6	 20
270	 12	59.0	10.4	 25
271	 12	67.0	13.0	 25
272	 12	147.0	29.0	 20
273	 12	84.0	15.2	 25
274	 12	1870.0	397.2	 25
275	 12	779.0	133.9	 20
276	 12	145.0	50.1	 25
277	 12	135.0	33.5	 25
278	 12	90.0	14.4	 20
279	 12	65.0	12.5	 25
280	 12	63.0	7.0	 25
281	 12	66.8	12.2	 20
282	 12	68.0	13.0	 25
283	 12	64.3	13.5	 20
284	 12	126.3	26.3	 16
285	 12	108.8	18.5	 20
286	 12	96.3	21.4	 20
287	 12	53.0	9.4	 16
288	 12	103.0	18.5	 20
289	 12	68.5	11.4	 20
290	 12	538.8	65.4	 16
291	 12	312.3	55.3	 20
292	 12	103.0	20.6	 25
293	 12	107.3	18.8	 20
294	 12	134.0	27.2	 25
295	 12	231.0	37.4	 25
296	 12	67.3	11.4	 20
297	 12	71.0	12.5	 25
298	 12	66.0	11.0	 25
299	 12	155.5	23.0	 20
300	 12	64.0	15.2	 25
301	 12	64.0	14.5	 25
302	 12	59.0	13.7	 25
303	 12	88.3	21.0	 20
304	 12	235.0	39.7	 25
305	 12	60.0	9.3	 25
306	 12	60.5	12.4	 20
307	 12	88.0	22.7	 25
308	 12	83.0	32.6	 25
309	 12	87.3	32.3	 20
310	 12	68.5	12.5	 20
311	 12	64.3	8.4	 20
312	 12	66.0	10.7	 16
313	 12	66.3	13.9	 20
314	 12	81.8	11.0	 20
315	 12	122.0	19.0	 16
316	 12	1676.0	394.4	 20
317	 12	412.8	72.1	 20
318	 12	152.5	19.7	 16
319	 12	212.5	37.6	 20
320	 12	402.0	60.9	 25
321	 12	151.3	24.6	 20
322	 12	64.0	9.6	 25
323	 12	58.0	10.3	 25
324	 12	68.3	9.8	 20
325	 12	80.0	14.3	 25
326	 12	62.0	10.3	 25
327	 12	67.3	10.1	 20
328	 12	68.0	9.8	 25
329	 12	106.0	19.0	 25
330	 12	169.8	36.0	 20
331	 12	85.0	19.3	 25
332	 12	237.0	52.2	 25
333	 12	76.5	12.3	 20
334	 12	85.0	15.1	 25
335	 12	121.0	20.4	 25
336	 12	123.0	22.1	 25
337	 12	104.3	13.3	 20
338	 12	1544.0	281.3	 20
339	 12	226.3	35.7	 20
340	 12	934.0	147.0	 16
341	 12	370.8	86.5	 20
342	 12	1086.5	123.8	 20
343	 12	79.5	13.4	 16
344	 12	101.5	17.0	 20
345	 12	125.5	34.4	 20
346	 12	119.3	16.3	 16
347	 12	142.0	31.8	 25
348	 12	77.0	11.1	 25
349	 12	90.0	14.6	 20
350	 12	502.0	70.8	 25
351	 12	387.0	55.2	 25
352	 12	313.5	61.5	 20
353	 12	72.0	9.6	 25
354	 12	238.0	42.3	 25
355	 12	1081.3	299.8	 20
356	 12	76.0	15.8	 25
357	 12	85.0	12.9	 25
358	 12	73.3	9.5	 20
359	 12	81.0	16.9	 25
360	 12	75.0	14.0	 25
361	 12	127.5	22.3	 20
362	 12	711.0	202.3	 25
363	 12	439.0	100.6	 25
364	 12	342.5	57.6	 20
365	 12	202.0	109.7	 25
366	 12	4290.0	669.8	 20
367	 12	115.5	24.6	 16
368	 12	281.5	37.2	 20
369	 12	314.0	34.8	 20
370	 12	1487.8	177.4	 20
371	 12	1267.3	162.1	 16
372	 12	414.8	82.6	 20
373	 12	75.3	12.7	 20
374	 12	107.5	12.7	 16
375	 12	141.0	25.2	 25
376	 12	65.0	9.3	 25
377	 12	1253.3	142.8	 20
378	 12	818.0	113.0	 25
379	 12	128.0	26.0	 25
380	 12	132.5	21.5	 20
381	 12	432.0	53.1	 25
382	 12	88.0	13.9	 25
383	 12	91.3	13.2	 20
384	 12	594.0	123.5	 25
385	 12	68.0	11.1	 25
386	 12	190.0	23.2	 20
387	 12	102.0	12.4	 25
388	 12	341.0	49.6	 25
389	 12	333.5	42.6	 20
390	 12	74.0	14.7	 25
391	 12	255.0	50.0	 25
392	 12	199.3	66.4	 20
393	 12	75.0	13.1	 25
394	 12	72.5	12.7	 20
395	 12	62.0	9.2	 16
396	 12	214.8	29.0	 20
397	 12	76.0	15.9	 20
398	 12	71.0	16.8	 16
399	 12	80.0	16.6	 20
400	 12	90.5	17.5	 20
401	 12	136.5	18.8	 16
402	 12	201.3	27.0	 20
403	 12	119.0	14.7	 25
404	 12	127.0	15.6	 25
405	 12	84.3	16.2	 20
406	 12	153.0	18.2	 25
407	 12	255.0	28.9	 25
408	 12	104.5	16.6	 20
409	 12	80.0	12.9	 25
410	 12	75.0	14.7	 25
411	 12	112.8	18.9	 20
412	 12	103.0	18.9	 25
413	 12	243.0	63.6	 25
414	 12	93.3	18.3	 20
415	 12	66.0	11.9	 25
416	 12	118.0	20.8	 25
417	 12	136.0	23.4	 20
418	 12	122.0	20.7	 25
419	 12	113.0	20.2	 25
420	 12	83.5	14.2	 20
421	 12	346.0	77.1	 25
422	 12	140.0	18.2	 20
423	 12	66.3	9.3	 16
424	 12	93.5	14.6	 20
425	 12	62.3	10.5	 20
426	 12	84.3	15.3	 16
427	 12	86.3	10.0	 20
428	 12	249.0	32.5	 20
429	 12	92.3	11.8	 16
430	 12	112.5	22.6	 20
431	 12	156.0	37.1	 25
432	 12	70.3	9.2	 20
433	 12	62.0	9.4	 25
434	 12	73.0	11.7	 25
435	 12	81.5	13.1	 20
436	 12	73.0	11.3	 25
437	 12	79.0	11.9	 25
438	 12	91.0	12.6	 25
439	 12	110.5	15.2	 20
440	 12	99.0	20.1	 25
441	 12	158.0	19.9	 25
442	 12	168.5	23.2	 20
443	 12	324.0	42.4	 25
444	 12	68.0	6.5	 25
445	 12	77.3	17.4	 20
446	 12	74.0	9.9	 25
447	 12	356.0	70.5	 25
448	 12	98.3	14.7	 20
449	 12	135.5	21.9	 20
450	 12	71.0	13.4	 20
451	 12	70.5	11.6	 16
452	 12	76.5	14.5	 20
453	 12	73.3	12.9	 20
454	 12	83.3	14.7	 16
455	 12	67.5	12.3	 20
456	 12	58.5	6.1	 20
457	 12	64.5	8.0	 16
458	 12	74.0	11.1	 20
459	 12	54.0	8.3	 25
460	 12	78.3	14.6	 20
461	 12	1186.0	144.7	 25
462	 12	64.0	7.8	 25
463	 12	69.0	11.7	 20
464	 12	1205.0	265.0	 25
465	 12	1368.0	195.3	 25
466	 12	65.3	6.5	 20
467	 12	219.0	41.0	 25
468	 12	94.0	11.1	 25
469	 12	154.5	29.8	 20
470	 12	66.0	13.7	 25
471	 12	65.0	11.4	 25
472	 12	102.0	17.3	 25
473	 12	104.0	19.9	 20
474	 12	89.0	18.0	 25
475	 12	65.0	12.9	 25
476	 12	113.0	18.2	 20
477	 12	81.3	10.7	 20
478	 12	84.5	14.5	 20
479	 12	100.0	15.2	 16
480	 12	75.3	13.6	 20
481	 12	88.5	16.9	 20
482	 12	73.0	14.4	 16
483	 12	68.5	11.9	 20
484	 12	82.8	11.4	 20
485	 12	72.5	16.2	 16
486	 12	59.0	7.8	 20
487	 12	92.0	12.6	 25
488	 12	128.5	20.7	 20
489	 12	328.0	37.6	 25
490	 12	171.0	25.3	 25
491	 12	77.0	13.1	 20
492	 12	121.0	20.8	 25
493	 12	161.0	22.4	 25
494	 12	124.3	22.8	 20
495	 12	93.0	17.6	 25
496	 12	150.0	23.5	 25
497	 12	71.5	14.9	 20
498	 12	163.0	25.4	 25
499	 12	68.0	11.9	 25
500	 12	69.3	9.3	 20
501	 12	59.0	9.2	 25
502	 12	59.0	9.1	 25
503	 12	70.0	10.8	 20
504	 12	64.0	11.0	 25
505	 12	245.0	31.7	 20
506	 12	69.5	11.1	 20
507	 12	197.8	32.6	 16
508	 12	294.0	30.0	 20
509	 12	249.5	32.2	 20
510	 12	93.5	14.2	 16
511	 12	165.5	21.4	 20
512	 12	78.3	12.2	 20
513	 12	152.0	22.1	 16
514	 12	315.0	48.1	 25
515	 12	105.0	16.3	 25
516	 12	258.0	33.8	 20
517	 12	120.0	26.1	 25
518	 12	79.0	15.3	 25
519	 12	70.3	12.0	 20
520	 12	70.0	13.5	 25
521	 12	70.0	10.9	 25
522	 12	166.5	33.2	 20
523	 12	224.0	37.5	 25
524	 12	204.0	38.0	 25
525	 12	256.0	40.0	 20
526	 12	259.0	25.1	 25
527	 12	112.0	15.4	 25
528	 12	122.3	26.2	 20
529	 12	182.0	30.0	 25
530	 12	197.0	29.8	 25
531	 12	104.3	17.9	 20
532	 12	204.0	144.7	 25
533	 12	237.3	39.4	 20
534	 12	866.3	62.7	 16
535	 12	254.3	44.1	 20
536	 12	71.0	10.0	 20
537	 12	89.5	13.6	 20
538	 12	110.8	16.2	 16
539	 12	410.8	33.3	 20
540	 12	165.8	30.4	 20
541	 12	413.8	51.2	 16
542	 12	81.0	17.4	 25
543	 12	389.0	47.7	 25
544	 12	85.3	11.3	 20
545	 12	263.0	38.0	 25
546	 12	140.0	20.1	 25
547	 12	231.0	24.0	 20
548	 12	123.0	22.2	 25
549	 12	137.0	22.6	 25
550	 12	77.3	14.2	 20
551	 12	78.0	13.9	 25
552	 12	69.0	10.9	 25
553	 12	71.5	8.8	 20
554	 12	64.0	13.4	 25
555	 12	71.0	10.5	 25
556	 12	64.0	10.3	 20
557	 12	67.0	10.3	 25
558	 12	176.0	25.8	 25
559	 12	89.0	13.6	 20
560	 12	70.0	15.1	 25
561	 12	75.5	9.4	 20
562	 12	70.5	10.8	 16
563	 12	62.8	9.9	 20
564	 12	63.0	7.8	 20
565	 12	70.3	11.2	 16
566	 12	83.3	10.4	 20
567	 12	83.3	16.8	 20
568	 12	159.3	18.8	 16
569	 12	1859.8	189.4	 20
570	 12	446.0	88.9	 25
571	 12	913.0	100.3	 25
572	 12	475.0	45.9	 20
573	 12	74.0	11.8	 25
574	 12	71.0	15.3	 25
575	 12	68.8	11.3	 20
576	 12	60.0	11.1	 25
577	 12	59.0	10.8	 25
578	 12	70.5	21.3	 20
579	 12	59.0	10.1	 25
580	 12	73.0	10.8	 25
581	 12	63.3	9.2	 20
582	 12	62.0	10.9	 25
583	 12	63.0	8.6	 25
584	 12	60.3	9.8	 20
585	 12	73.0	11.9	 25
586	 12	91.0	14.3	 25
587	 12	66.5	14.0	 20
588	 12	88.0	18.2	 25
589	 12	74.3	16.0	 20
590	 12	140.3	21.7	 16
591	 12	100.8	17.3	 20
592	 12	176.3	19.5	 20
593	 12	693.5	40.4	 16
594	 12	506.0	44.5	 20
595	 12	140.8	14.5	 20
596	 12	81.3	10.3	 16
597	 12	415.8	46.9	 20
598	 12	121.0	24.4	 25
599	 12	101.3	15.6	 20
600	 12	119.0	11.5	 25
601	 12	352.0	33.7	 25
602	 12	552.3	68.1	 20
603	 12	272.0	26.4	 25
604	 12	407.0	60.3	 25
605	 12	71.0	12.2	 25
606	 12	63.3	9.3	 20
607	 12	73.0	14.1	 25
608	 12	147.0	23.9	 25
609	 12	79.3	10.5	 20
610	 12	80.0	12.5	 25
611	 12	178.0	70.5	 25
612	 12	1058.5	157.6	 20
613	 12	139.0	23.8	 25
614	 12	334.0	55.9	 25
615	 12	114.3	23.2	 20
616	 12	96.5	17.7	 20
617	 12	110.0	18.7	 20
618	 12	149.0	17.1	 16
619	 12	96.5	10.8	 20
620	 12	92.3	13.5	 20
621	 12	169.5	16.3	 16
622	 12	214.3	28.2	 20
623	 12	245.8	34.1	 20
624	 12	85.0	9.6	 16
625	 12	1065.0	152.6	 20
626	 12	232.0	34.2	 25
627	 12	160.5	25.9	 20
628	 12	3030.0	320.1	 25
629	 12	889.0	96.3	 25
630	 12	1994.0	148.2	 20
631	 12	560.0	74.4	 25
632	 12	81.0	11.6	 25
633	 12	98.8	16.7	 20
634	 12	189.0	28.7	 25
635	 12	96.0	15.0	 25
636	 12	163.5	25.2	 20
637	 12	138.0	20.7	 25
638	 12	78.0	14.7	 25
639	 12	5501.0	1522.2	 25
  0	 13	93.0	12.4	 16
  1	 13	102.5	18.2	 20
  2	 13	209.5	26.5	 20
  3	 13	79.5	18.8	 16
  4	 13	126.0	17.5	 25
  5	 13	96.0	15.1	 25
  6	 13	2338.8	381.2	 20
  7	 13	186.0	29.5	 25
  8	 13	333.0	41.2	 25
  9	 13	449.0	56.9	 20
 10	 13	64.0	11.7	 25
 11	 13	103.0	19.3	 25
 12	 13	167.0	22.7	 20
 13	 13	68.0	11.9	 25
 14	 13	253.0	42.7	 25
 15	 13	76.0	10.3	 20
 16	 13	73.0	9.8	 25
 17	 13	157.0	19.1	 25
 18	 13	461.5	42.2	 20
 19	 13	209.0	30.4	 25
 20	 13	113.0	19.7	 25
 21	 13	108.0	14.1	 20
 22	 13	121.0	21.0	 25
 23	 13	109.0	17.5	 20
 24	 13	107.8	20.9	 16
 25	 13	251.0	42.0	 20
 26	 13	197.0	29.2	 20
 27	 13	492.0	53.2	 20
 28	 13	662.5	74.3	 16
 29	 13	79.8	11.1	 20
 30	 13	142.3	22.3	 20
 31	 13	109.5	18.0	 16
 32	 13	74.0	11.2	 25
 33	 13	773.0	161.5	 25
 34	 13	1832.5	372.4	 20
 35	 13	143.0	54.1	 25
 36	 13	1669.0	329.8	 25
 37	 13	687.5	116.5	 20
 38	 13	61.0	8.8	 25
 39	 13	70.0	11.8	 25
 40	 13	195.0	38.8	 20
 41	 13	213.0	35.2	 25
 42	 13	78.0	17.6	 25
 43	 13	122.0	16.4	 20
 44	 13	58.0	8.9	 25
 45	 13	166.0	19.7	 25
 46	 13	96.0	8.6	 20
 47	 13	187.0	31.9	 25
 48	 13	82.0	13.1	 25
 49	 13	59.8	8.1	 20
 50	 13	68.0	8.8	 25
 51	 13	172.3	24.3	 20
 52	 13	93.0	19.3	 16
 53	 13	141.5	24.7	 20
 54	 13	790.8	125.9	 20
 55	 13	391.3	61.9	 16
 56	 13	187.3	31.0	 20
 57	 13	476.5	144.7	 20
 58	 13	116.3	16.8	 16
 59	 13	678.3	95.1	 20
 60	 13	157.0	27.0	 25
 61	 13	283.0	63.1	 25
 62	 13	71.0	12.3	 20
 63	 13	62.0	11.2	 25
 64	 13	66.0	11.8	 25
 65	 13	91.0	11.6	 20
 66	 13	83.0	13.0	 25
 67	 13	437.0	66.0	 25
 68	 13	178.0	40.3	 20
 69	 13	1136.0	141.4	 25
 70	 13	1266.0	176.0	 25
 71	 13	107.3	13.1	 20
 72	 13	96.0	14.5	 25
 73	 13	120.0	26.8	 25
 74	 13	233.8	32.0	 20
 75	 13	66.0	11.5	 25
 76	 13	119.0	18.1	 25
 77	 13	131.3	20.2	 20
 78	 13	157.3	20.6	 20
 79	 13	122.8	20.6	 20
 80	 13	66.0	10.7	 16
 81	 13	75.3	10.3	 20
 82	 13	78.0	15.1	 20
 83	 13	479.0	57.9	 16
 84	 13	502.3	76.0	 20
 85	 13	285.0	34.2	 20
 86	 13	162.5	22.8	 16
 87	 13	227.3	43.8	 20
 88	 13	93.0	14.9	 25
 89	 13	192.8	35.1	 20
 90	 13	787.0	158.8	 25
 91	 13	165.0	20.8	 25
 92	 13	181.0	20.3	 20
 93	 13	77.0	19.6	 25
 94	 13	100.0	16.2	 25
 95	 13	419.0	59.4	 25
 96	 13	896.8	126.2	 20
 97	 13	150.0	32.7	 25
 98	 13	101.0	20.8	 25
 99	 13	86.8	13.8	 20
100	 13	80.0	12.4	 25
101	 13	99.0	14.9	 25
102	 13	67.3	12.9	 20
103	 13	63.0	10.9	 25
104	 13	81.0	15.1	 25
105	 13	211.0	30.6	 20
106	 13	223.8	26.8	 20
107	 13	101.8	13.1	 20
108	 13	278.5	44.8	 16
109	 13	298.3	55.3	 20
110	 13	226.5	31.3	 20
111	 13	79.8	10.6	 16
112	 13	60.0	10.8	 20
113	 13	71.0	11.4	 20
114	 13	132.0	13.8	 16
115	 13	92.0	16.0	 20
116	 13	2996.0	518.5	 25
117	 13	340.3	64.7	 20
118	 13	572.0	105.1	 25
119	 13	630.0	85.6	 25
120	 13	1904.3	256.1	 20
121	 13	1689.0	306.9	 25
122	 13	121.0	15.9	 25
123	 13	239.5	30.0	 20
124	 13	104.0	12.7	 25
125	 13	93.0	12.8	 25
126	 13	149.3	19.6	 20
127	 13	150.0	25.1	 25
128	 13	328.0	58.8	 25
129	 13	536.0	61.5	 25
130	 13	290.3	53.8	 20
131	 13	88.0	14.9	 25
132	 13	494.0	72.5	 25
133	 13	452.3	61.5	 20
134	 13	148.5	14.2	 20
135	 13	585.0	80.2	 20
136	 13	129.3	14.6	 16
137	 13	700.0	95.7	 20
138	 13	317.3	32.0	 20
139	 13	86.0	9.7	 16
140	 13	255.8	37.2	 20
141	 13	88.5	14.7	 20
142	 13	467.0	80.4	 16
143	 13	115.0	22.1	 25
144	 13	532.0	63.7	 25
145	 13	140.5	23.0	 20
146	 13	68.0	9.8	 25
147	 13	99.0	14.1	 25
148	 13	115.5	17.9	 20
149	 13	702.0	150.4	 25
150	 13	262.0	39.4	 25
151	 13	426.3	76.2	 20
152	 13	1631.0	373.0	 25
153	 13	288.0	48.9	 25
154	 13	73.0	13.3	 20
155	 13	76.0	12.8	 25
156	 13	105.0	14.7	 25
157	 13	990.3	138.4	 20
158	 13	3909.0	981.7	 25
159	 13	111.0	83.8	 25
160	 13	240.5	47.2	 20
161	 13	119.0	19.0	 25
162	 13	2673.5	789.9	 20
163	 13	94.0	18.4	 20
164	 13	89.8	17.1	 16
165	 13	86.8	14.7	 20
166	 13	453.5	92.0	 20
167	 13	276.0	28.7	 16
168	 13	416.5	76.7	 20
169	 13	77.0	17.8	 20
170	 13	1717.0	196.7	 16
171	 13	1093.0	332.8	 25
172	 13	1757.0	472.8	 25
173	 13	168.8	22.3	 20
174	 13	284.0	56.9	 25
175	 13	109.0	15.7	 25
176	 13	833.8	207.4	 20
177	 13	191.0	37.2	 25
178	 13	83.0	18.4	 25
179	 13	651.3	114.6	 20
180	 13	292.0	119.0	 25
181	 13	482.0	102.1	 25
182	 13	336.5	50.0	 20
183	 13	272.0	59.6	 25
184	 13	190.0	31.2	 25
185	 13	70.3	9.0	 20
186	 13	74.0	13.2	 25
187	 13	187.0	43.1	 25
188	 13	637.5	86.7	 20
189	 13	1120.0	148.4	 25
190	 13	1297.8	194.8	 20
191	 13	190.0	37.3	 16
192	 13	182.0	34.4	 20
193	 13	371.5	66.7	 20
194	 13	1256.3	164.2	 16
195	 13	150.0	25.6	 20
196	 13	180.5	43.0	 20
197	 13	363.0	63.6	 20
198	 13	81.3	14.3	 16
199	 13	78.0	12.3	 25
200	 13	77.0	12.3	 25
201	 13	116.5	15.4	 20
202	 13	78.0	12.2	 25
203	 13	97.0	12.1	 25
204	 13	293.5	52.0	 20
205	 13	78.0	17.1	 25
206	 13	104.0	14.3	 25
207	 13	269.0	30.1	 20
208	 13	122.0	18.5	 25
209	 13	384.0	46.0	 25
210	 13	90.5	14.4	 20
211	 13	954.0	194.4	 25
212	 13	95.0	17.6	 25
213	 13	710.8	94.5	 20
214	 13	135.0	23.0	 25
215	 13	360.0	72.4	 25
216	 13	67.0	11.6	 20
217	 13	103.0	70.3	 25
218	 13	80.5	15.0	 20
219	 13	61.5	8.8	 16
220	 13	68.8	12.6	 20
221	 13	154.5	28.0	 20
222	 13	122.0	21.0	 16
223	 13	419.8	106.1	 20
224	 13	133.3	26.7	 20
225	 13	741.3	125.9	 16
226	 13	742.8	117.7	 20
227	 13	612.0	96.7	 25
228	 13	122.3	28.6	 20
229	 13	186.0	54.2	 25
230	 13	71.0	11.3	 25
231	 13	82.0	14.9	 25
232	 13	88.8	16.7	 20
233	 13	708.0	102.6	 25
234	 13	3995.0	773.9	 25
235	 13	759.3	148.9	 20
236	 13	179.0	32.3	 25
237	 13	209.0	35.3	 25
238	 13	565.0	92.4	 20
239	 13	451.0	122.9	 25
240	 13	103.0	22.8	 25
241	 13	766.0	194.7	 20
242	 13	439.0	96.8	 25
243	 13	96.0	18.3	 25
244	 13	81.3	13.6	 20
245	 13	353.8	63.5	 20
246	 13	139.3	28.4	 20
247	 13	105.3	19.4	 16
248	 13	67.0	12.3	 20
249	 13	83.5	18.7	 20
250	 13	81.0	13.4	 16
251	 13	116.0	24.3	 20
252	 13	106.3	23.5	 20
253	 13	67.5	11.8	 16
254	 13	129.3	19.9	 20
255	 13	72.0	12.2	 25
256	 13	76.5	12.0	 20
257	 13	104.0	27.9	 25
258	 13	120.0	24.5	 25
259	 13	77.0	14.0	 20
260	 13	60.0	10.0	 25
261	 13	92.0	13.5	 25
262	 13	230.3	43.6	 20
263	 13	104.0	38.3	 25
264	 13	772.0	162.3	 25
265	 13	62.0	9.1	 25
266	 13	769.5	99.1	 20
267	 13	864.0	149.7	 25
268	 13	64.0	10.5	 25
269	 13	120.0	15.5	 20
270	 13	162.0	29.9	 25
271	 13	60.0	9.1	 25
272	 13	68.5	13.6	 20
273	 13	327.8	79.1	 20
274	 13	135.3	26.8	 20
275	 13	118.0	18.5	 16
276	 13	66.3	13.0	 20
277	 13	198.8	34.3	 20
278	 13	764.0	135.9	 16
279	 13	81.5	25.7	 20
280	 13	568.3	96.1	 20
281	 13	107.3	16.0	 16
282	 13	248.8	53.1	 20
283	 13	116.0	25.9	 25
284	 13	67.0	8.1	 20
285	 13	68.0	11.7	 25
286	 13	66.0	13.0	 25
287	 13	64.0	9.2	 20
288	 13	62.0	10.6	 25
289	 13	77.0	14.1	 25
290	 13	526.8	121.6	 20
291	 13	117.0	23.4	 25
292	 13	433.0	108.9	 25
293	 13	96.3	15.2	 20
294	 13	75.0	14.4	 25
295	 13	257.0	50.8	 25
296	 13	603.3	123.3	 20
297	 13	84.0	27.4	 25
298	 13	70.0	14.8	 25
299	 13	86.0	12.4	 25
300	 13	63.0	9.0	 20
301	 13	653.8	164.6	 20
302	 13	133.8	23.5	 20
303	 13	99.5	20.0	 16
304	 13	327.5	52.9	 20
305	 13	70.8	12.5	 20
306	 13	86.0	13.5	 16
307	 13	87.8	13.1	 20
308	 13	217.0	31.9	 20
309	 13	953.5	153.0	 16
310	 13	506.0	78.9	 25
311	 13	80.0	12.0	 25
312	 13	101.8	20.6	 20
313	 13	74.0	12.1	 25
314	 13	76.0	14.5	 25
315	 13	195.0	24.5	 20
316	 13	386.0	86.2	 25
317	 13	260.0	33.5	 25
318	 13	248.5	41.9	 20
319	 13	98.0	14.5	 25
320	 13	104.0	16.8	 25
321	 13	95.0	12.0	 20
322	 13	63.0	12.2	 25
323	 13	75.0	14.0	 25
324	 13	65.3	9.1	 20
325	 13	491.0	149.7	 25
326	 13	380.0	79.4	 25
327	 13	1657.3	260.6	 20
328	 13	272.0	86.2	 25
329	 13	231.8	44.4	 20
330	 13	282.0	58.9	 20
331	 13	2193.0	303.6	 16
332	 13	483.5	116.9	 20
333	 13	197.8	21.6	 20
334	 13	232.0	43.3	 16
335	 13	114.8	18.7	 20
336	 13	107.5	16.4	 20
337	 13	98.0	17.0	 16
338	 13	284.0	62.0	 25
339	 13	273.0	60.5	 25
340	 13	197.0	33.6	 20
341	 13	429.0	94.0	 25
342	 13	836.0	131.5	 25
343	 13	3235.3	711.3	 20
344	 13	310.0	119.3	 25
345	 13	953.0	181.4	 25
346	 13	138.5	32.9	 20
347	 13	72.0	13.9	 25
348	 13	68.0	9.9	 25
349	 13	79.3	14.4	 20
350	 13	114.0	16.9	 25
351	 13	174.0	29.6	 25
352	 13	2023.5	452.0	 20
353	 13	76.0	12.5	 25
354	 13	76.0	12.9	 25
355	 13	74.3	11.3	 20
356	 13	152.0	49.2	 25
357	 13	99.8	24.0	 20
358	 13	71.3	10.6	 16
359	 13	126.5	24.5	 20
360	 13	210.3	53.5	 20
361	 13	123.0	19.6	 16
362	 13	117.8	22.2	 20
363	 13	94.5	13.7	 20
364	 13	247.3	44.6	 20
365	 13	509.0	69.6	 16
366	 13	2309.0	367.0	 25
367	 13	140.0	26.9	 25
368	 13	137.0	19.5	 20
369	 13	265.0	43.4	 25
370	 13	164.0	32.7	 25
371	 13	1303.0	222.3	 20
372	 13	513.0	101.1	 25
373	 13	104.0	19.7	 25
374	 13	94.0	8.8	 20
375	 13	64.0	9.0	 25
376	 13	101.0	15.8	 25
377	 13	96.5	13.3	 20
378	 13	588.0	126.6	 25
379	 13	285.0	50.5	 25
380	 13	3381.8	551.1	 20
381	 13	395.0	123.7	 25
382	 13	73.0	12.7	 25
383	 13	457.0	80.5	 20
384	 13	644.0	116.0	 25
385	 13	100.0	72.0	 20
386	 13	60.0	9.7	 16
387	 13	369.0	85.3	 20
388	 13	63.8	11.6	 20
389	 13	217.5	34.0	 16
390	 13	608.8	167.9	 20
391	 13	450.0	75.8	 20
392	 13	296.8	49.7	 16
393	 13	105.3	19.2	 20
394	 13	283.0	58.0	 25
395	 13	160.3	29.0	 20
396	 13	122.0	26.0	 25
397	 13	125.0	21.4	 25
398	 13	81.0	13.9	 25
399	 13	218.8	50.1	 20
400	 13	82.0	15.8	 25
401	 13	119.0	16.1	 25
402	 13	175.0	27.1	 20
403	 13	74.0	12.6	 25
404	 13	58.0	11.1	 25
405	 13	136.0	21.1	 20
406	 13	171.0	29.8	 25
407	 13	82.0	14.7	 25
408	 13	66.3	9.0	 20
409	 13	616.0	147.9	 25
410	 13	247.0	49.8	 25
411	 13	72.0	12.2	 20
412	 13	79.8	15.3	 20
413	 13	84.3	12.4	 20
414	 13	77.0	15.4	 16
415	 13	67.0	15.4	 20
416	 13	63.5	11.6	 20
417	 13	148.0	22.0	 16
418	 13	523.8	112.3	 20
419	 13	492.0	70.4	 20
420	 13	676.0	95.5	 16
421	 13	168.0	25.8	 20
422	 13	68.0	30.3	 25
423	 13	68.3	11.3	 20
424	 13	58.0	9.0	 25
425	 13	100.0	16.5	 25
426	 13	77.8	15.0	 20
427	 13	422.0	115.4	 25
428	 13	153.0	30.0	 25
429	 13	315.3	43.3	 20
430	 13	82.0	13.6	 25
431	 13	76.0	13.7	 25
432	 13	289.0	41.5	 25
433	 13	130.8	23.9	 20
434	 13	318.0	63.9	 25
435	 13	989.0	170.3	 25
436	 13	3815.0	550.9	 20
437	 13	103.0	15.3	 25
438	 13	326.0	60.5	 25
439	 13	382.0	64.0	 20
440	 13	235.8	44.3	 20
441	 13	68.3	10.1	 20
442	 13	147.0	21.3	 16
443	 13	496.3	84.2	 20
444	 13	708.8	121.5	 20
445	 13	525.3	83.1	 16
446	 13	71.3	11.8	 20
447	 13	83.5	12.4	 20
448	 13	97.3	18.5	 16
449	 13	64.0	11.1	 25
450	 13	82.0	12.5	 25
451	 13	95.3	21.0	 20
452	 13	68.0	12.0	 25
453	 13	353.0	75.9	 25
454	 13	443.8	101.5	 20
455	 13	74.0	11.0	 25
456	 13	244.0	49.0	 25
457	 13	199.3	40.0	 20
458	 13	248.0	58.2	 25
459	 13	110.0	25.4	 25
460	 13	88.5	18.5	 20
461	 13	389.0	90.7	 25
462	 13	136.0	26.4	 25
463	 13	128.3	23.1	 20
464	 13	61.0	9.3	 25
465	 13	69.0	12.3	 25
466	 13	82.0	14.3	 25
467	 13	92.8	16.6	 20
468	 13	260.5	42.8	 20
469	 13	57.3	10.9	 20
470	 13	66.3	19.7	 16
471	 13	106.3	19.6	 20
472	 13	59.0	10.0	 20
473	 13	223.5	43.1	 16
474	 13	301.3	61.8	 20
475	 13	556.3	102.5	 20
476	 13	1278.5	221.2	 16
477	 13	124.0	20.1	 25
478	 13	135.0	23.5	 25
479	 13	82.0	16.5	 20
480	 13	140.0	24.6	 25
481	 13	232.0	42.3	 25
482	 13	105.5	19.5	 20
483	 13	198.0	44.6	 25
484	 13	58.0	8.4	 25
485	 13	68.8	12.9	 20
486	 13	299.0	71.4	 25
487	 13	873.0	145.3	 25
488	 13	177.0	54.1	 20
489	 13	172.0	27.8	 25
490	 13	64.0	9.3	 25
491	 13	74.5	12.3	 20
492	 13	70.0	11.6	 25
493	 13	655.0	111.7	 25
494	 13	152.8	35.7	 20
495	 13	113.0	14.1	 25
496	 13	88.0	13.2	 20
497	 13	244.8	49.7	 16
498	 13	81.0	12.8	 20
499	 13	231.5	38.7	 20
500	 13	69.0	13.6	 20
501	 13	59.0	10.5	 16
502	 13	60.0	9.1	 20
503	 13	83.3	18.7	 20
504	 13	97.3	16.5	 16
505	 13	135.0	22.6	 25
506	 13	86.0	14.1	 25
507	 13	475.8	70.1	 20
508	 13	148.0	21.6	 25
509	 13	97.0	16.6	 25
510	 13	122.0	18.4	 20
511	 13	67.0	10.1	 25
512	 13	71.0	12.9	 25
513	 13	110.3	19.4	 20
514	 13	98.0	17.5	 25
515	 13	147.0	26.2	 25
516	 13	158.0	26.2	 20
517	 13	122.0	19.4	 25
518	 13	157.0	27.6	 25
519	 13	62.8	9.1	 20
520	 13	165.0	25.8	 25
521	 13	127.0	21.1	 25
522	 13	87.5	13.6	 20
523	 13	119.0	22.7	 25
524	 13	80.8	14.9	 20
525	 13	351.3	68.7	 16
526	 13	1074.3	191.6	 20
527	 13	291.0	49.2	 20
528	 13	348.0	51.0	 16
529	 13	130.0	21.4	 20
530	 13	215.5	35.9	 20
531	 13	70.5	9.0	 16
532	 13	940.0	146.6	 20
533	 13	327.0	69.0	 25
534	 13	1383.0	303.2	 25
535	 13	242.8	37.4	 20
536	 13	859.0	149.0	 25
537	 13	83.0	15.4	 25
538	 13	81.5	12.6	 20
539	 13	84.0	18.1	 25
540	 13	566.0	158.6	 25
541	 13	241.5	49.7	 20
542	 13	146.0	19.0	 25
543	 13	117.0	13.2	 25
544	 13	183.5	30.1	 20
545	 13	353.0	47.1	 25
546	 13	160.0	23.5	 25
547	 13	128.5	20.6	 20
548	 13	626.0	101.0	 25
549	 13	3318.0	589.5	 25
550	 13	114.3	53.3	 20
551	 13	392.8	65.3	 20
552	 13	156.0	28.7	 20
553	 13	113.3	25.0	 16
554	 13	62.8	11.2	 20
555	 13	94.5	17.3	 20
556	 13	57.3	7.5	 16
557	 13	69.5	15.3	 20
558	 13	77.3	12.4	 20
559	 13	75.8	14.2	 16
560	 13	253.5	48.2	 20
561	 13	139.0	19.1	 25
562	 13	163.8	38.9	 20
563	 13	101.0	21.4	 25
564	 13	61.0	10.2	 25
565	 13	125.5	22.5	 20
566	 13	749.0	101.0	 25
567	 13	659.0	100.4	 25
568	 13	72.0	11.8	 25
569	 13	76.3	12.6	 20
570	 13	120.0	22.0	 25
571	 13	2073.0	362.8	 25
572	 13	113.3	13.2	 20
573	 13	57.0	10.4	 25
574	 13	70.0	9.5	 25
575	 13	72.3	11.9	 20
576	 13	89.0	14.2	 25
577	 13	57.0	9.4	 25
578	 13	68.3	14.2	 20
579	 13	60.3	12.0	 20
580	 13	62.5	13.1	 20
581	 13	65.8	12.1	 16
582	 13	76.5	12.5	 20
583	 13	60.0	9.1	 20
584	 13	82.5	12.4	 16
585	 13	75.5	11.3	 20
586	 13	62.0	9.0	 20
587	 13	76.0	11.5	 16
588	 13	116.0	19.7	 20
589	 13	97.0	15.7	 25
590	 13	84.5	16.8	 20
591	 13	426.0	53.7	 25
592	 13	1222.0	166.4	 25
593	 13	1817.0	219.3	 20
594	 13	116.0	19.6	 25
595	 13	259.0	31.5	 25
596	 13	162.8	19.2	 20
597	 13	172.0	21.7	 25
598	 13	217.0	30.0	 25
599	 13	141.3	20.9	 20
600	 13	91.0	12.7	 25
601	 13	581.0	76.6	 25
602	 13	604.0	71.7	 25
603	 13	1006.8	87.9	 20
604	 13	200.0	35.6	 25
605	 13	85.0	14.9	 25
606	 13	70.0	11.6	 20
607	 13	64.0	11.5	 20
608	 13	165.3	24.9	 20
609	 13	113.0	16.0	 16
610	 13	60.5	11.4	 20
611	 13	364.0	30.6	 20
612	 13	173.8	31.9	 16
613	 13	952.3	142.1	 20
614	 13	86.3	13.1	 20
615	 13	255.8	27.0	 16
616	 13	71.0	10.7	 25
617	 13	140.0	21.4	 25
618	 13	129.3	15.7	 20
619	 13	151.0	18.2	 25
620	 13	97.0	15.7	 25
621	 13	85.8	16.3	 20
622	 13	96.0	15.3	 25
623	 13	211.0	27.5	 25
624	 13	123.3	19.7	 20
625	 13	117.0	18.9	 25
626	 13	83.0	11.7	 25
627	 13	120.3	19.8	 20
628	 13	102.0	17.7	 25
629	 13	111.0	13.9	 25
630	 13	336.0	38.0	 20
631	 13	4066.0	596.0	 25
632	 13	70.0	11.0	 25
633	 13	70.0	11.7	 20
634	 13	96.0	11.0	 25
635	 13	69.3	12.4	 20
636	 13	68.5	15.0	 20
637	 13	69.0	9.2	 16
638	 13	80.0	9.6	 20
639	 13	102.8	16.2	 20
  0	 14	5356.3	736.1	 20
  1	 14	87.0	15.9	 25
  2	 14	129.0	17.6	 25
  3	 14	83.0	12.6	 20
  4	 14	160.0	30.8	 25
  5	 14	115.0	15.9	 25
  6	 14	393.3	44.5	 20
  7	 14	101.0	13.1	 25
  8	 14	214.0	19.6	 25
  9	 14	249.8	31.9	 20
 10	 14	70.0	11.3	 25
 11	 14	66.0	10.6	 25
 12	 14	69.5	56.4	 20
 13	 14	71.5	16.8	 20
 14	 14	107.0	22.0	 20
 15	 14	72.0	11.0	 16
 16	 14	60.5	10.9	 20
 17	 14	105.3	14.8	 20
 18	 14	167.0	19.9	 16
 19	 14	279.0	33.7	 20
 20	 14	99.0	18.1	 20
 21	 14	120.3	18.8	 16
 22	 14	129.3	23.3	 20
 23	 14	94.0	12.9	 25
 24	 14	90.0	12.5	 25
 25	 14	98.8	13.0	 20
 26	 14	120.0	16.1	 25
 27	 14	334.0	41.2	 25
 28	 14	247.3	28.8	 20
 29	 14	76.0	17.5	 25
 30	 14	200.0	27.6	 25
 31	 14	88.0	17.4	 20
 32	 14	73.0	11.2	 25
 33	 14	387.0	61.5	 25
 34	 14	430.0	53.0	 20
 35	 14	200.0	37.9	 25
 36	 14	141.0	26.9	 25
 37	 14	121.3	15.5	 20
 38	 14	60.0	11.4	 25
 39	 14	60.0	8.1	 25
 40	 14	103.5	19.7	 20
 41	 14	118.0	16.8	 20
 42	 14	80.0	10.4	 20
 43	 14	96.0	16.1	 16
 44	 14	64.3	7.8	 20
 45	 14	245.0	34.4	 20
 46	 14	102.8	13.0	 16
 47	 14	91.3	15.8	 20
 48	 14	73.0	11.2	 20
 49	 14	70.8	12.0	 16
 50	 14	70.3	11.3	 20
 51	 14	90.0	15.4	 25
 52	 14	80.3	15.0	 20
 53	 14	70.0	8.7	 25
 54	 14	950.0	109.9	 25
 55	 14	166.0	24.2	 20
 56	 14	100.0	11.9	 25
 57	 14	367.0	64.9	 25
 58	 14	200.0	40.1	 25
 59	 14	511.8	51.0	 20
 60	 14	127.0	18.0	 25
 61	 14	72.0	8.8	 25
 62	 14	59.0	10.9	 20
 63	 14	73.0	12.3	 25
 64	 14	63.0	11.3	 25
 65	 14	75.5	11.5	 20
 66	 14	95.0	16.6	 25
 67	 14	373.0	64.5	 25
 68	 14	3096.5	440.0	 20
 69	 14	470.0	46.7	 20
 70	 14	572.3	66.2	 20
 71	 14	114.3	10.8	 16
 72	 14	126.3	16.0	 20
 73	 14	98.0	15.2	 20
 74	 14	184.3	25.1	 16
 75	 14	72.3	11.0	 20
 76	 14	88.3	17.7	 20
 77	 14	98.3	14.7	 16
 78	 14	126.0	14.8	 25
 79	 14	87.0	15.2	 25
 80	 14	67.3	8.3	 20
 81	 14	74.0	11.8	 25
 82	 14	88.0	13.6	 25
 83	 14	359.5	38.1	 20
 84	 14	193.0	29.6	 25
 85	 14	274.0	28.9	 25
 86	 14	83.0	17.6	 20
 87	 14	70.0	14.0	 25
 88	 14	84.0	10.9	 25
 89	 14	235.3	27.6	 20
 90	 14	793.0	118.8	 25
 91	 14	197.0	26.1	 25
 92	 14	141.0	16.5	 25
 93	 14	65.8	11.6	 20
 94	 14	62.0	10.2	 25
 95	 14	286.0	40.6	 25
 96	 14	537.3	81.7	 20
 97	 14	112.8	27.6	 20
 98	 14	100.5	17.0	 20
 99	 14	73.3	10.2	 16
100	 14	94.3	13.7	 20
101	 14	110.0	15.4	 20
102	 14	59.3	11.3	 16
103	 14	64.3	9.8	 20
104	 14	85.5	13.8	 20
105	 14	136.5	23.5	 16
106	 14	434.0	45.6	 25
107	 14	74.0	13.7	 25
108	 14	137.0	26.1	 20
109	 14	173.0	28.7	 25
110	 14	163.0	20.9	 25
111	 14	70.0	7.6	 20
112	 14	56.0	11.0	 25
113	 14	67.0	12.0	 25
114	 14	100.0	14.9	 20
115	 14	90.0	16.4	 25
116	 14	520.0	91.4	 25
117	 14	106.0	17.7	 20
118	 14	236.0	31.8	 25
119	 14	672.0	58.1	 25
120	 14	540.3	50.1	 20
121	 14	3263.0	565.5	 25
122	 14	120.0	36.5	 25
123	 14	212.0	25.8	 25
124	 14	89.8	16.1	 20
125	 14	111.3	16.2	 20
126	 14	101.8	14.0	 20
127	 14	91.0	12.9	 16
128	 14	132.0	19.8	 20
129	 14	229.0	29.8	 20
130	 14	591.3	51.5	 16
131	 14	72.3	11.4	 20
132	 14	190.0	35.4	 20
133	 14	729.5	69.0	 16
134	 14	184.0	26.4	 25
135	 14	424.0	45.7	 25
136	 14	162.0	17.0	 20
137	 14	635.0	54.5	 25
138	 14	483.0	53.8	 25
139	 14	95.5	18.7	 20
140	 14	245.0	32.1	 25
141	 14	110.0	11.9	 25
142	 14	192.8	21.4	 20
143	 14	82.0	16.5	 25
144	 14	389.0	43.9	 25
145	 14	111.0	11.4	 20
146	 14	68.0	11.2	 25
147	 14	87.0	11.0	 25
148	 14	77.0	21.5	 20
149	 14	889.0	186.6	 25
150	 14	141.0	28.5	 25
151	 14	193.0	33.4	 20
152	 14	794.0	129.7	 25
153	 14	180.0	34.1	 20
154	 14	64.3	9.4	 16
155	 14	77.0	12.6	 20
156	 14	93.0	17.5	 20
157	 14	2328.5	360.9	 20
158	 14	2360.0	244.2	 16
159	 14	102.0	52.5	 20
160	 14	171.8	18.9	 20
161	 14	72.3	9.3	 16
162	 14	623.0	196.0	 25
163	 14	93.0	15.1	 25
164	 14	79.5	14.0	 20
165	 14	78.0	11.9	 25
166	 14	176.0	18.2	 25
167	 14	259.3	34.6	 20
168	 14	269.0	37.6	 25
169	 14	83.0	16.0	 25
170	 14	238.0	35.3	 20
171	 14	191.0	26.8	 25
172	 14	202.0	24.1	 25
173	 14	120.0	16.3	 20
174	 14	746.0	148.7	 25
175	 14	146.0	25.7	 25
176	 14	384.0	75.3	 20
177	 14	163.0	23.1	 25
178	 14	104.0	32.1	 25
179	 14	203.5	31.4	 20
180	 14	143.5	36.9	 20
181	 14	228.8	44.5	 20
182	 14	333.0	51.9	 16
183	 14	256.5	35.8	 20
184	 14	115.0	18.8	 20
185	 14	67.0	9.8	 16
186	 14	71.5	13.5	 20
187	 14	184.0	35.6	 20
188	 14	199.5	22.5	 16
189	 14	577.5	56.7	 20
190	 14	1214.0	187.3	 25
191	 14	147.0	28.3	 25
192	 14	159.5	25.8	 20
193	 14	294.0	29.7	 25
194	 14	639.0	62.5	 25
195	 14	84.3	31.1	 20
196	 14	66.0	9.8	 25
197	 14	160.0	26.1	 25
198	 14	74.5	10.3	 20
199	 14	125.0	27.1	 25
200	 14	93.0	16.2	 25
201	 14	70.5	14.6	 20
202	 14	78.0	14.9	 25
203	 14	82.0	10.2	 25
204	 14	173.5	34.6	 20
205	 14	90.0	13.4	 25
206	 14	145.0	23.2	 25
207	 14	236.3	53.9	 20
208	 14	87.3	15.2	 20
209	 14	213.8	26.3	 20
210	 14	85.3	16.2	 16
211	 14	720.8	120.2	 20
212	 14	93.3	12.5	 20
213	 14	741.8	96.5	 16
214	 14	110.3	16.2	 20
215	 14	157.8	21.0	 20
216	 14	61.3	8.6	 16
217	 14	64.3	10.8	 20
218	 14	61.0	10.2	 25
219	 14	68.3	11.1	 20
220	 14	62.0	11.3	 25
221	 14	73.0	10.5	 25
222	 14	108.5	14.8	 20
223	 14	124.0	21.6	 25
224	 14	103.0	12.3	 25
225	 14	362.0	67.1	 25
226	 14	263.5	40.3	 20
227	 14	268.0	39.4	 25
228	 14	88.0	14.2	 25
229	 14	103.5	13.1	 20
230	 14	68.0	8.8	 25
231	 14	69.0	8.7	 25
232	 14	77.3	15.2	 20
233	 14	1785.0	283.3	 25
234	 14	1279.0	119.6	 25
235	 14	343.0	63.6	 20
236	 14	298.3	42.1	 20
237	 14	388.3	46.5	 20
238	 14	794.3	70.5	 16
239	 14	170.8	27.0	 20
240	 14	88.8	12.7	 20
241	 14	286.0	42.0	 16
242	 14	333.3	68.2	 20
243	 14	100.0	13.6	 20
244	 14	90.5	12.9	 16
245	 14	186.0	38.5	 25
246	 14	95.0	17.1	 25
247	 14	100.0	16.8	 20
248	 14	77.0	14.8	 25
249	 14	73.0	15.7	 25
250	 14	71.5	10.2	 20
251	 14	70.0	12.4	 25
252	 14	62.0	7.8	 25
253	 14	64.8	10.2	 20
254	 14	184.0	38.4	 25
255	 14	80.0	15.3	 25
256	 14	60.3	10.8	 20
257	 14	59.0	14.2	 25
258	 14	109.0	19.1	 25
259	 14	71.0	25.1	 25
260	 14	66.8	12.6	 20
261	 14	75.0	14.1	 25
262	 14	110.0	15.5	 25
263	 14	100.5	19.7	 20
264	 14	332.3	71.9	 20
265	 14	70.8	11.4	 20
266	 14	143.3	21.3	 16
267	 14	347.5	49.0	 20
268	 14	80.3	16.0	 20
269	 14	121.3	17.2	 16
270	 14	90.3	13.8	 20
271	 14	65.3	9.3	 20
272	 14	69.3	10.3	 16
273	 14	78.0	14.8	 25
274	 14	118.0	19.1	 25
275	 14	121.8	18.3	 20
276	 14	78.0	14.5	 25
277	 14	92.0	16.3	 25
278	 14	182.3	35.5	 20
279	 14	79.0	14.7	 25
280	 14	173.0	23.5	 25
281	 14	91.5	13.5	 20
282	 14	93.0	12.5	 25
283	 14	76.0	12.9	 25
284	 14	66.0	12.1	 20
285	 14	63.0	11.5	 25
286	 14	60.0	11.7	 25
287	 14	66.5	14.7	 20
288	 14	62.0	9.6	 25
289	 14	81.0	13.9	 25
290	 14	266.3	37.2	 20
291	 14	138.0	24.0	 25
292	 14	263.8	28.7	 20
293	 14	80.3	16.5	 20
294	 14	98.0	18.5	 16
295	 14	179.0	26.8	 20
296	 14	822.5	80.7	 20
297	 14	90.5	17.3	 16
298	 14	80.3	16.0	 20
299	 14	90.0	19.3	 20
300	 14	61.0	7.1	 16
301	 14	142.0	25.6	 25
302	 14	127.0	26.0	 25
303	 14	162.5	26.2	 20
304	 14	664.0	114.6	 25
305	 14	67.0	10.7	 25
306	 14	81.0	16.5	 20
307	 14	79.0	15.2	 25
308	 14	139.0	19.8	 25
309	 14	378.0	40.9	 20
310	 14	193.0	22.2	 25
311	 14	70.0	14.3	 25
312	 14	71.0	12.1	 20
313	 14	64.0	12.2	 25
314	 14	64.0	12.0	 25
315	 14	122.8	18.9	 20
316	 14	127.0	19.3	 25
317	 14	107.0	21.3	 25
318	 14	121.3	21.9	 20
319	 14	74.0	15.4	 25
320	 14	113.3	22.8	 20
321	 14	119.3	15.7	 16
322	 14	59.3	11.0	 20
323	 14	60.5	10.8	 20
324	 14	62.5	11.3	 16
325	 14	81.3	16.4	 20
326	 14	116.8	19.6	 20
327	 14	1240.0	112.7	 20
328	 14	431.3	48.9	 16
329	 14	245.0	37.6	 25
330	 14	102.0	17.3	 25
331	 14	1455.5	201.4	 20
332	 14	729.0	103.3	 25
333	 14	242.0	43.3	 25
334	 14	112.8	19.6	 20
335	 14	77.0	14.2	 25
336	 14	79.0	12.4	 25
337	 14	70.0	10.4	 20
338	 14	156.0	28.9	 25
339	 14	89.0	12.6	 25
340	 14	110.0	15.8	 20
341	 14	274.0	59.4	 25
342	 14	430.0	45.6	 25
343	 14	957.8	109.0	 20
344	 14	215.0	52.5	 25
345	 14	960.0	127.0	 25
346	 14	82.8	14.2	 20
347	 14	64.8	9.8	 20
348	 14	76.5	36.6	 20
349	 14	75.0	12.5	 16
350	 14	102.8	12.4	 20
351	 14	100.3	17.7	 20
352	 14	401.0	72.5	 16
353	 14	69.8	11.2	 20
354	 14	80.3	14.7	 20
355	 14	64.8	8.2	 16
356	 14	83.0	12.2	 20
357	 14	73.0	9.8	 25
358	 14	72.0	12.4	 20
359	 14	121.0	20.2	 25
360	 14	87.0	15.1	 25
361	 14	119.0	15.8	 25
362	 14	123.8	20.4	 20
363	 14	92.0	17.5	 25
364	 14	122.0	19.2	 25
365	 14	274.3	48.1	 20
366	 14	1431.0	160.7	 25
367	 14	139.0	34.4	 25
368	 14	88.5	10.7	 20
369	 14	328.0	53.0	 25
370	 14	128.0	22.8	 25
371	 14	105.5	25.4	 20
372	 14	92.0	14.2	 25
373	 14	243.0	37.6	 25
374	 14	67.5	13.0	 20
375	 14	60.3	9.7	 20
376	 14	66.3	9.5	 20
377	 14	62.5	8.6	 16
378	 14	275.0	49.0	 20
379	 14	174.0	30.3	 20
380	 14	2783.5	304.3	 16
381	 14	480.8	183.1	 20
382	 14	69.5	11.6	 20
383	 14	213.8	25.6	 16
384	 14	752.8	82.8	 20
385	 14	88.0	21.5	 25
386	 14	67.3	10.8	 20
387	 14	202.0	38.0	 25
388	 14	63.0	12.6	 25
389	 14	102.0	14.5	 20
390	 14	184.0	34.4	 25
391	 14	328.0	50.8	 25
392	 14	139.3	24.8	 20
393	 14	85.0	13.2	 25
394	 14	223.0	26.7	 25
395	 14	89.0	14.0	 25
396	 14	86.8	17.5	 20
397	 14	79.0	13.1	 25
398	 14	134.0	19.7	 25
399	 14	102.3	13.2	 20
400	 14	82.0	14.3	 25
401	 14	135.0	30.5	 25
402	 14	310.0	49.3	 20
403	 14	59.5	10.5	 20
404	 14	64.3	11.6	 20
405	 14	142.5	17.6	 16
406	 14	91.0	16.4	 20
407	 14	74.5	13.0	 20
408	 14	115.0	21.1	 16
409	 14	392.3	69.2	 20
410	 14	249.8	30.3	 20
411	 14	69.3	11.9	 16
412	 14	65.0	10.2	 25
413	 14	79.0	11.7	 25
414	 14	68.8	11.4	 20
415	 14	63.0	9.5	 25
416	 14	65.0	11.9	 25
417	 14	128.8	17.4	 20
418	 14	864.0	181.6	 25
419	 14	238.0	41.8	 25
420	 14	236.8	44.9	 20
421	 14	70.0	12.2	 25
422	 14	67.0	13.5	 25
423	 14	69.0	12.2	 20
424	 14	65.0	11.9	 25
425	 14	78.0	13.7	 25
426	 14	73.3	10.3	 20
427	 14	74.0	15.9	 25
428	 14	110.0	22.7	 25
429	 14	170.0	29.9	 25
430	 14	75.3	12.4	 20
431	 14	68.0	12.1	 20
432	 14	362.0	48.4	 20
433	 14	85.8	15.2	 16
434	 14	90.0	14.6	 20
435	 14	1143.0	194.5	 20
436	 14	1302.3	164.1	 16
437	 14	104.0	22.1	 20
438	 14	385.0	55.9	 20
439	 14	183.8	33.2	 16
440	 14	234.0	28.2	 25
441	 14	64.0	11.4	 25
442	 14	90.8	17.7	 20
443	 14	708.0	123.5	 25
444	 14	734.0	116.6	 25
445	 14	662.5	90.5	 20
446	 14	80.0	18.1	 25
447	 14	102.0	19.5	 25
448	 14	119.3	21.8	 20
449	 14	70.0	13.2	 25
450	 14	86.0	16.1	 25
451	 14	64.0	8.6	 20
452	 14	66.0	13.7	 25
453	 14	203.0	32.8	 25
454	 14	667.3	142.8	 20
455	 14	71.0	14.5	 25
456	 14	210.0	30.3	 25
457	 14	189.3	26.6	 20
458	 14	177.0	33.6	 25
459	 14	101.3	16.0	 20
460	 14	77.8	16.0	 16
461	 14	173.3	31.4	 20
462	 14	92.0	16.1	 20
463	 14	66.3	10.4	 20
464	 14	58.3	8.6	 16
465	 14	101.0	18.4	 20
466	 14	69.8	14.9	 20
467	 14	63.0	10.2	 16
468	 14	65.0	9.5	 25
469	 14	60.0	11.1	 25
470	 14	66.5	10.7	 20
471	 14	64.0	10.9	 25
472	 14	63.0	12.2	 25
473	 14	162.5	29.1	 20
474	 14	120.0	20.8	 25
475	 14	159.0	31.4	 25
476	 14	327.3	67.7	 20
477	 14	86.0	14.8	 25
478	 14	96.0	15.9	 25
479	 14	78.3	16.9	 20
480	 14	113.0	25.2	 25
481	 14	168.0	26.7	 25
482	 14	96.8	18.6	 20
483	 14	77.0	14.5	 25
484	 14	62.0	10.8	 25
485	 14	51.5	9.6	 20
486	 14	67.0	13.2	 25
487	 14	550.3	129.1	 20
488	 14	271.0	34.2	 16
489	 14	112.3	13.3	 20
490	 14	57.3	11.4	 20
491	 14	61.3	12.6	 16
492	 14	63.0	9.9	 20
493	 14	281.8	48.6	 20
494	 14	336.0	58.8	 16
495	 14	133.8	26.5	 20
496	 14	84.0	16.8	 25
497	 14	86.0	10.5	 25
498	 14	81.8	16.8	 20
499	 14	189.0	31.9	 25
500	 14	66.0	9.4	 25
501	 14	62.0	9.3	 20
502	 14	62.0	12.3	 25
503	 14	69.0	12.5	 25
504	 14	66.3	11.1	 20
505	 14	71.0	8.5	 25
506	 14	85.0	16.0	 25
507	 14	311.8	56.7	 20
508	 14	171.0	38.0	 25
509	 14	84.0	14.7	 25
510	 14	69.8	11.7	 20
511	 14	67.0	11.5	 25
512	 14	70.0	11.6	 25
513	 14	69.3	9.6	 20
514	 14	111.8	23.4	 20
515	 14	145.3	20.5	 20
516	 14	141.8	30.1	 16
517	 14	107.3	16.4	 20
518	 14	81.5	16.6	 20
519	 14	70.0	14.1	 16
520	 14	108.8	21.1	 20
521	 14	169.8	26.7	 20
522	 14	152.8	21.4	 16
523	 14	128.8	20.4	 20
524	 14	83.0	14.2	 25
525	 14	575.3	114.9	 20
526	 14	633.0	124.9	 25
527	 14	112.0	17.1	 25
528	 14	155.5	29.3	 20
529	 14	89.0	13.9	 25
530	 14	121.0	20.0	 25
531	 14	82.0	16.3	 25
532	 14	629.8	79.2	 20
533	 14	226.0	57.4	 25
534	 14	1865.0	349.1	 25
535	 14	215.0	38.3	 20
536	 14	575.0	94.8	 25
537	 14	100.0	16.5	 25
538	 14	63.8	14.2	 20
539	 14	127.0	22.6	 25
540	 14	79.0	13.0	 25
541	 14	82.5	12.6	 20
542	 14	95.0	15.6	 20
543	 14	103.3	15.2	 20
544	 14	161.0	26.2	 16
545	 14	386.3	78.1	 20
546	 14	93.8	14.9	 20
547	 14	99.0	16.7	 16
548	 14	330.5	50.6	 20
549	 14	1460.0	306.3	 20
550	 14	253.8	33.4	 16
551	 14	140.0	26.9	 25
552	 14	72.0	10.5	 25
553	 14	72.0	11.1	 20
554	 14	75.0	13.1	 25
555	 14	85.0	13.4	 25
556	 14	79.5	17.5	 20
557	 14	83.0	19.3	 25
558	 14	84.0	15.2	 25
559	 14	72.3	12.4	 20
560	 14	130.0	19.1	 25
561	 14	149.0	34.2	 25
562	 14	95.0	19.7	 20
563	 14	70.0	13.0	 25
564	 14	61.0	8.9	 25
565	 14	99.0	16.7	 25
566	 14	1167.0	193.3	 20
567	 14	293.0	65.4	 25
568	 14	72.0	13.2	 25
569	 14	75.5	10.8	 20
570	 14	153.5	26.2	 20
571	 14	1119.0	391.6	 20
572	 14	102.3	15.1	 16
573	 14	69.3	11.5	 20
574	 14	66.3	10.6	 20
575	 14	83.8	14.8	 16
576	 14	82.0	14.0	 20
577	 14	66.5	10.4	 20
578	 14	61.0	8.7	 16
579	 14	63.0	11.1	 25
580	 14	61.0	10.9	 25
581	 14	70.3	10.6	 20
582	 14	82.0	14.0	 25
583	 14	58.0	8.0	 25
584	 14	81.5	13.2	 20
585	 14	62.0	8.6	 25
586	 14	75.0	11.1	 25
587	 14	72.3	13.3	 20
588	 14	160.0	33.0	 25
589	 14	71.0	10.2	 25
590	 14	92.3	16.5	 20
591	 14	353.0	63.4	 25
592	 14	1989.0	359.8	 25
593	 14	1074.8	224.9	 20
594	 14	95.0	13.0	 25
595	 14	343.0	64.8	 25
596	 14	151.3	30.3	 20
597	 14	220.0	38.1	 25
598	 14	362.8	60.9	 20
599	 14	222.0	53.8	 20
600	 14	100.3	19.1	 16
601	 14	399.8	66.7	 20
602	 14	217.0	44.4	 20
603	 14	347.3	48.4	 16
604	 14	108.3	19.4	 20
605	 14	75.3	12.8	 20
606	 14	61.8	11.2	 16
607	 14	68.0	15.9	 25
608	 14	82.0	12.1	 25
609	 14	75.8	13.6	 20
610	 14	60.0	10.1	 25
611	 14	193.0	34.2	 25
612	 14	103.5	15.9	 20
613	 14	259.0	66.4	 25
614	 14	92.0	17.3	 25
615	 14	115.8	24.9	 20
616	 14	74.0	10.5	 25
617	 14	159.0	28.1	 25
618	 14	135.8	21.2	 20
619	 14	82.0	17.4	 25
620	 14	113.0	22.0	 25
621	 14	91.0	13.8	 20
622	 14	98.0	70.8	 25
623	 14	101.0	30.8	 25
624	 14	136.0	26.7	 20
625	 14	146.0	27.8	 25
626	 14	81.3	12.8	 20
627	 14	89.0	14.2	 16
628	 14	95.0	14.5	 20
629	 14	119.0	18.9	 20
630	 14	325.3	60.2	 20
631	 14	443.3	86.3	 16
632	 14	65.0	7.5	 20
633	 14	68.3	12.7	 20
634	 14	87.8	15.6	 16
635	 14	66.0	8.7	 25
636	 14	66.0	11.5	 25
637	 14	77.0	12.2	 20
638	 14	90.0	15.6	 25
639	 14	5120.0	1626.0	 25
  0	 15	96.0	16.4	 20
  1	 15	209.0	30.2	 25
  2	 15	68.0	10.3	 25
  3	 15	107.0	14.5	 20
  4	 15	235.5	32.0	 20
  5	 15	112.3	22.7	 20
  6	 15	820.5	100.8	 16
  7	 15	70.3	11.4	 20
  8	 15	217.3	24.4	 20
  9	 15	1294.0	118.1	 16
 10	 15	511.8	56.7	 20
 11	 15	58.8	9.9	 20
 12	 15	57.0	7.5	 16
 13	 15	64.0	11.2	 25
 14	 15	65.0	11.9	 25
 15	 15	105.3	20.2	 20
 16	 15	269.0	60.2	 25
 17	 15	116.0	15.3	 25
 18	 15	79.0	10.5	 25
 19	 15	70.3	12.0	 20
 20	 15	74.0	9.5	 25
 21	 15	63.0	17.3	 25
 22	 15	123.8	18.8	 20
 23	 15	79.0	12.5	 25
 24	 15	158.0	23.1	 25
 25	 15	73.5	9.5	 20
 26	 15	126.0	18.6	 25
 27	 15	69.0	12.6	 25
 28	 15	86.5	15.9	 20
 29	 15	75.0	12.2	 25
 30	 15	110.0	20.9	 25
 31	 15	114.0	13.5	 20
 32	 15	70.5	14.2	 20
 33	 15	124.0	17.2	 20
 34	 15	202.0	41.2	 16
 35	 15	86.3	16.3	 20
 36	 15	144.3	17.6	 20
 37	 15	200.0	31.2	 16
 38	 15	158.0	22.9	 20
 39	 15	148.8	24.5	 20
 40	 15	70.0	14.6	 16
 41	 15	63.0	7.3	 25
 42	 15	74.0	13.1	 25
 43	 15	259.5	37.9	 20
 44	 15	180.0	33.9	 25
 45	 15	681.0	48.2	 25
 46	 15	73.5	11.0	 20
 47	 15	88.0	17.4	 25
 48	 15	2077.0	343.6	 25
 49	 15	121.3	18.0	 20
 50	 15	88.0	16.3	 25
 51	 15	69.0	12.0	 25
 52	 15	92.0	18.7	 25
 53	 15	138.5	22.3	 20
 54	 15	182.0	27.9	 25
 55	 15	1022.0	130.3	 25
 56	 15	72.0	12.2	 20
 57	 15	473.0	67.4	 25
 58	 15	221.0	38.2	 25
 59	 15	2584.5	148.3	 20
 60	 15	109.5	69.1	 20
 61	 15	101.5	18.1	 20
 62	 15	112.3	16.8	 16
 63	 15	121.0	17.2	 20
 64	 15	58.5	10.4	 20
 65	 15	86.3	10.3	 16
 66	 15	98.3	19.2	 20
 67	 15	242.3	26.3	 20
 68	 15	80.5	12.1	 16
 69	 15	81.0	15.0	 25
 70	 15	96.0	13.4	 25
 71	 15	96.3	12.2	 20
 72	 15	113.0	19.3	 25
 73	 15	1737.0	417.7	 25
 74	 15	78.0	14.0	 20
 75	 15	261.0	44.1	 25
 76	 15	106.0	15.5	 25
 77	 15	89.3	13.6	 20
 78	 15	86.0	18.8	 25
 79	 15	83.0	11.0	 25
 80	 15	165.8	21.1	 20
 81	 15	76.0	13.7	 25
 82	 15	211.0	35.5	 25
 83	 15	75.5	13.2	 20
 84	 15	91.0	15.0	 25
 85	 15	168.0	26.2	 25
 86	 15	311.0	43.5	 25
 87	 15	124.3	17.9	 20
 88	 15	86.3	16.9	 20
 89	 15	777.3	91.0	 20
 90	 15	118.3	18.7	 16
 91	 15	159.0	26.3	 20
 92	 15	117.3	18.5	 20
 93	 15	134.5	21.7	 16
 94	 15	71.3	14.8	 20
 95	 15	74.0	10.3	 20
 96	 15	137.0	18.9	 16
 97	 15	64.0	9.3	 25
 98	 15	68.0	12.2	 25
 99	 15	63.5	9.5	 20
100	 15	221.0	49.1	 25
101	 15	94.0	17.4	 25
102	 15	199.3	25.4	 20
103	 15	573.0	85.1	 25
104	 15	202.0	36.3	 25
105	 15	102.3	13.2	 20
106	 15	198.0	30.7	 25
107	 15	874.0	200.8	 25
108	 15	227.8	35.6	 20
109	 15	88.0	15.0	 25
110	 15	109.0	16.5	 25
111	 15	218.5	29.0	 20
112	 15	159.0	28.8	 25
113	 15	70.0	9.2	 25
114	 15	83.8	14.7	 20
115	 15	142.0	25.1	 20
116	 15	1841.8	305.6	 20
117	 15	585.3	56.1	 16
118	 15	197.8	34.2	 20
119	 15	103.0	17.7	 20
120	 15	408.3	57.2	 20
121	 15	139.5	16.9	 16
122	 15	488.3	66.9	 20
123	 15	230.3	27.9	 20
124	 15	80.3	12.7	 16
125	 15	243.0	31.4	 25
126	 15	74.0	13.7	 25
127	 15	67.5	11.0	 20
128	 15	249.0	54.8	 25
129	 15	196.0	37.5	 25
130	 15	80.5	12.9	 20
131	 15	207.0	35.5	 25
132	 15	236.0	32.4	 25
133	 15	106.0	12.6	 20
134	 15	212.0	37.6	 25
135	 15	98.0	15.7	 25
136	 15	456.0	65.1	 20
137	 15	138.0	22.8	 25
138	 15	438.0	61.6	 25
139	 15	177.5	25.7	 20
140	 15	132.0	15.2	 25
141	 15	359.0	56.3	 25
142	 15	598.3	63.5	 20
143	 15	869.0	87.1	 20
144	 15	128.0	28.0	 20
145	 15	491.3	65.8	 16
146	 15	96.5	29.8	 20
147	 15	436.3	78.1	 20
148	 15	133.3	17.3	 16
149	 15	166.5	33.4	 20
150	 15	102.3	14.1	 20
151	 15	120.0	11.8	 16
152	 15	122.3	19.2	 20
153	 15	195.0	25.2	 25
154	 15	207.0	31.7	 25
155	 15	166.3	17.0	 20
156	 15	258.0	59.2	 25
157	 15	140.0	20.9	 25
158	 15	358.8	37.1	 20
159	 15	98.0	15.5	 25
160	 15	247.0	25.9	 25
161	 15	1002.5	100.1	 20
162	 15	344.0	59.3	 25
163	 15	310.0	41.5	 25
164	 15	285.3	33.7	 20
165	 15	160.0	39.6	 25
166	 15	115.0	19.9	 25
167	 15	219.0	25.8	 20
168	 15	131.0	21.6	 25
169	 15	87.0	14.4	 25
170	 15	145.5	24.2	 20
171	 15	117.0	23.4	 20
172	 15	78.0	14.1	 20
173	 15	65.5	12.0	 16
174	 15	163.8	41.6	 20
175	 15	122.8	22.5	 20
176	 15	113.5	15.0	 16
177	 15	74.5	12.4	 20
178	 15	208.5	28.8	 20
179	 15	696.0	124.1	 16
180	 15	72.0	15.0	 25
181	 15	395.0	60.8	 25
182	 15	89.0	11.3	 20
183	 15	1826.0	557.1	 25
184	 15	407.0	62.8	 25
185	 15	102.3	12.9	 20
186	 15	85.0	17.8	 25
187	 15	70.0	9.6	 25
188	 15	82.0	14.6	 25
189	 15	140.8	22.7	 20
190	 15	132.0	22.0	 25
191	 15	159.0	21.7	 25
192	 15	883.5	182.9	 20
193	 15	240.0	31.2	 25
194	 15	480.0	68.6	 25
195	 15	83.8	13.0	 20
196	 15	69.0	10.4	 25
197	 15	460.0	55.9	 25
198	 15	312.3	36.1	 20
199	 15	74.3	12.3	 20
200	 15	171.0	23.8	 20
201	 15	123.8	18.7	 16
202	 15	102.5	20.6	 20
203	 15	542.5	69.6	 20
204	 15	89.3	14.2	 16
205	 15	69.0	10.1	 20
206	 15	64.8	12.9	 20
207	 15	1700.5	158.2	 16
208	 15	101.0	20.1	 25
209	 15	398.0	38.9	 25
210	 15	227.8	26.4	 20
211	 15	81.0	11.3	 25
212	 15	783.0	147.8	 25
213	 15	351.3	39.0	 20
214	 15	225.0	33.6	 25
215	 15	1606.0	304.5	 25
216	 15	61.0	11.3	 20
217	 15	63.0	10.1	 25
218	 15	58.0	9.2	 25
219	 15	65.5	12.5	 20
220	 15	75.0	19.2	 25
221	 15	67.0	9.6	 25
222	 15	112.0	17.5	 25
223	 15	111.3	16.6	 20
224	 15	67.0	11.0	 25
225	 15	61.0	8.4	 25
226	 15	59.5	11.6	 20
227	 15	457.5	62.3	 20
228	 15	181.5	32.5	 20
229	 15	256.5	38.2	 16
230	 15	362.3	96.2	 20
231	 15	138.8	24.0	 20
232	 15	276.5	49.7	 16
233	 15	962.0	176.3	 20
234	 15	1024.8	114.1	 20
235	 15	74.0	14.7	 16
236	 15	62.0	11.2	 25
237	 15	383.0	85.3	 25
238	 15	566.0	46.2	 20
239	 15	108.0	42.9	 25
240	 15	56.0	9.3	 25
241	 15	76.3	13.2	 20
242	 15	514.0	100.5	 25
243	 15	1893.0	404.8	 25
244	 15	102.3	14.5	 20
245	 15	87.0	18.1	 25
246	 15	159.0	32.6	 25
247	 15	71.0	12.1	 20
248	 15	84.0	15.9	 25
249	 15	91.0	17.7	 25
250	 15	76.0	12.7	 20
251	 15	77.0	10.1	 25
252	 15	487.0	45.9	 25
253	 15	157.0	22.8	 20
254	 15	139.0	21.2	 25
255	 15	61.8	12.3	 20
256	 15	61.0	8.2	 20
257	 15	390.8	59.2	 16
258	 15	91.5	12.7	 20
259	 15	67.0	8.7	 20
260	 15	161.0	27.4	 16
261	 15	81.0	13.4	 20
262	 15	65.0	11.9	 20
263	 15	120.0	24.0	 16
264	 15	107.0	14.1	 25
265	 15	266.0	28.4	 25
266	 15	216.0	22.0	 20
267	 15	199.0	30.6	 25
268	 15	130.0	17.1	 25
269	 15	80.3	15.2	 20
270	 15	83.0	13.3	 25
271	 15	104.0	18.8	 25
272	 15	66.0	10.1	 20
273	 15	55.0	9.2	 25
274	 15	83.0	16.4	 25
275	 15	67.3	11.5	 20
276	 15	72.0	15.6	 25
277	 15	64.0	9.8	 25
278	 15	63.5	13.0	 20
279	 15	214.0	42.4	 25
280	 15	464.0	66.7	 25
281	 15	85.8	11.7	 20
282	 15	70.3	9.6	 20
283	 15	363.8	36.3	 20
284	 15	146.0	12.4	 16
285	 15	206.8	32.8	 20
286	 15	63.5	11.2	 20
287	 15	65.3	9.7	 16
288	 15	149.8	22.6	 20
289	 15	102.5	17.0	 20
290	 15	174.3	22.5	 20
291	 15	459.5	35.4	 16
292	 15	72.0	11.9	 25
293	 15	97.0	17.0	 25
294	 15	237.5	34.7	 20
295	 15	2001.0	321.5	 25
296	 15	474.0	50.1	 25
297	 15	241.5	34.8	 20
298	 15	1032.0	115.2	 25
299	 15	92.0	18.8	 25
300	 15	69.5	11.1	 20
301	 15	289.0	59.8	 25
302	 15	167.0	36.0	 25
303	 15	573.8	51.9	 20
304	 15	1433.0	228.3	 25
305	 15	127.0	23.1	 25
306	 15	964.0	80.3	 20
307	 15	710.0	93.0	 25
308	 15	2886.0	462.1	 25
309	 15	308.5	35.0	 20
310	 15	83.3	12.5	 20
311	 15	66.3	12.4	 20
312	 15	69.3	10.0	 16
313	 15	79.5	14.6	 20
314	 15	61.5	9.8	 20
315	 15	3059.0	452.6	 16
316	 15	92.0	18.9	 20
317	 15	74.3	12.6	 20
318	 15	121.3	19.2	 16
319	 15	82.3	36.1	 20
320	 15	192.0	29.2	 25
321	 15	199.8	17.9	 20
322	 15	155.0	37.3	 25
323	 15	76.0	16.4	 25
324	 15	67.0	16.1	 25
325	 15	72.8	12.6	 20
326	 15	370.0	74.8	 25
327	 15	160.0	23.5	 25
328	 15	146.5	14.8	 20
329	 15	114.0	18.7	 25
330	 15	93.0	17.3	 25
331	 15	82.5	12.4	 20
332	 15	274.0	48.3	 25
333	 15	268.0	34.1	 25
334	 15	80.3	12.0	 20
335	 15	119.0	18.9	 25
336	 15	70.0	15.0	 25
337	 15	351.5	43.5	 20
338	 15	117.0	19.4	 20
339	 15	113.8	17.6	 20
340	 15	97.3	16.0	 16
341	 15	83.8	17.8	 20
342	 15	61.8	8.9	 20
343	 15	464.3	51.9	 16
344	 15	506.8	96.6	 20
345	 15	111.0	19.6	 20
346	 15	94.3	13.3	 16
347	 15	731.0	188.1	 25
348	 15	588.0	108.3	 25
349	 15	139.0	21.6	 20
350	 15	91.0	14.7	 25
351	 15	83.0	14.0	 25
352	 15	87.3	9.0	 20
353	 15	135.0	29.3	 25
354	 15	1582.0	374.5	 25
355	 15	98.3	15.3	 20
356	 15	877.0	237.5	 25
357	 15	565.0	85.0	 25
358	 15	107.0	13.5	 25
359	 15	157.3	27.2	 20
360	 15	76.0	16.2	 25
361	 15	167.0	32.3	 25
362	 15	315.5	49.1	 20
363	 15	245.0	41.3	 25
364	 15	858.0	161.5	 25
365	 15	1052.0	111.7	 20
366	 15	1578.0	193.8	 20
367	 15	518.5	62.7	 20
368	 15	1211.8	181.9	 16
369	 15	109.0	16.1	 20
370	 15	2020.8	380.6	 20
371	 15	75.3	10.6	 16
372	 15	110.5	18.8	 20
373	 15	316.3	49.7	 20
374	 15	79.8	17.8	 16
375	 15	711.0	144.4	 25
376	 15	94.0	9.5	 25
377	 15	97.3	15.0	 20
378	 15	77.0	12.2	 25
379	 15	315.0	37.5	 25
380	 15	418.0	69.0	 20
381	 15	245.0	42.6	 25
382	 15	77.0	11.3	 25
383	 15	78.3	11.3	 20
384	 15	122.0	23.1	 25
385	 15	78.0	14.2	 25
386	 15	164.0	29.4	 20
387	 15	72.0	11.6	 25
388	 15	73.0	12.6	 25
389	 15	61.3	9.1	 20
390	 15	92.0	17.1	 25
391	 15	124.0	24.3	 25
392	 15	401.0	59.0	 25
393	 15	278.3	35.9	 20
394	 15	167.8	28.2	 20
395	 15	84.8	16.6	 20
396	 15	449.3	61.0	 16
397	 15	156.3	24.4	 20
398	 15	60.5	7.3	 20
399	 15	65.0	12.0	 16
400	 15	58.3	9.7	 20
401	 15	68.8	14.0	 20
402	 15	270.8	36.5	 16
403	 15	250.0	50.2	 25
404	 15	826.0	136.2	 25
405	 15	234.3	33.8	 20
406	 15	190.0	28.6	 25
407	 15	124.0	20.6	 25
408	 15	172.0	26.7	 20
409	 15	990.0	180.7	 25
410	 15	226.0	33.3	 25
411	 15	73.3	15.1	 20
412	 15	71.0	10.5	 25
413	 15	377.0	52.5	 25
414	 15	150.5	23.0	 20
415	 15	521.0	119.9	 25
416	 15	60.0	9.5	 25
417	 15	151.3	21.3	 20
418	 15	710.0	174.3	 25
419	 15	68.0	11.2	 25
420	 15	305.0	42.6	 20
421	 15	461.0	82.4	 25
422	 15	249.5	40.6	 20
423	 15	808.3	104.4	 20
424	 15	266.0	37.1	 16
425	 15	1170.0	162.4	 20
426	 15	93.3	13.0	 20
427	 15	60.3	10.1	 16
428	 15	74.0	11.8	 20
429	 15	86.0	16.2	 20
430	 15	193.3	22.2	 16
431	 15	313.0	47.2	 25
432	 15	860.0	114.7	 25
433	 15	153.0	16.0	 20
434	 15	99.0	16.6	 25
435	 15	104.0	15.9	 25
436	 15	107.3	20.4	 20
437	 15	489.0	61.5	 25
438	 15	138.0	26.3	 25
439	 15	77.3	12.0	 20
440	 15	78.0	14.3	 25
441	 15	74.0	15.6	 25
442	 15	74.3	13.6	 20
443	 15	933.0	155.3	 25
444	 15	1053.0	135.4	 25
445	 15	79.5	14.7	 20
446	 15	59.0	11.4	 25
447	 15	177.0	28.8	 25
448	 15	222.3	42.2	 20
449	 15	74.8	13.7	 20
450	 15	85.0	13.7	 20
451	 15	136.0	22.9	 16
452	 15	62.3	6.9	 20
453	 15	91.8	17.8	 20
454	 15	87.3	14.2	 16
455	 15	63.5	14.7	 20
456	 15	134.3	17.5	 20
457	 15	76.0	12.2	 20
458	 15	68.8	12.5	 16
459	 15	79.0	14.1	 25
460	 15	205.0	28.1	 25
461	 15	310.8	39.1	 20
462	 15	66.0	12.9	 25
463	 15	63.0	7.8	 25
464	 15	65.3	11.7	 20
465	 15	65.0	15.0	 25
466	 15	1617.0	210.5	 25
467	 15	294.0	40.8	 20
468	 15	63.0	10.3	 25
469	 15	62.0	11.1	 25
470	 15	78.8	11.2	 20
471	 15	99.0	17.0	 25
472	 15	268.0	52.6	 25
473	 15	568.3	79.2	 20
474	 15	143.0	21.8	 25
475	 15	85.0	11.9	 25
476	 15	75.3	13.7	 20
477	 15	254.5	39.6	 20
478	 15	78.3	9.5	 20
479	 15	256.8	27.0	 16
480	 15	93.3	13.6	 20
481	 15	93.0	15.3	 20
482	 15	183.0	24.2	 16
483	 15	77.0	12.0	 20
484	 15	82.5	17.5	 20
485	 15	84.5	12.8	 16
486	 15	71.3	10.2	 20
487	 15	59.0	12.2	 25
488	 15	63.0	10.4	 20
489	 15	66.0	12.8	 25
490	 15	78.0	10.9	 25
491	 15	62.0	10.1	 25
492	 15	69.3	11.9	 20
493	 15	62.0	8.0	 25
494	 15	308.0	40.7	 25
495	 15	1966.0	336.0	 20
496	 15	7851.0	930.9	 25
497	 15	84.0	13.4	 25
498	 15	64.3	9.8	 20
499	 15	119.0	18.8	 25
500	 15	63.0	11.6	 25
501	 15	68.3	12.0	 20
502	 15	72.0	12.3	 25
503	 15	72.0	10.6	 25
504	 15	70.0	13.9	 20
505	 15	64.3	11.4	 20
506	 15	66.0	10.5	 20
507	 15	79.3	13.1	 16
508	 15	65.0	9.5	 20
509	 15	77.5	11.3	 20
510	 15	105.8	24.1	 16
511	 15	67.0	9.0	 20
512	 15	706.8	136.0	 20
513	 15	131.3	23.0	 16
514	 15	71.0	12.5	 25
515	 15	209.0	36.7	 25
516	 15	195.0	12.9	 20
517	 15	118.0	20.6	 25
518	 15	57.0	7.5	 25
519	 15	60.3	7.7	 20
520	 15	69.0	12.1	 25
521	 15	715.0	131.0	 25
522	 15	340.5	44.6	 20
523	 15	157.0	25.7	 25
524	 15	100.0	20.3	 25
525	 15	118.0	17.4	 25
526	 15	152.0	11.3	 20
527	 15	210.0	28.2	 25
528	 15	136.0	20.3	 25
529	 15	93.3	14.5	 20
530	 15	93.0	13.6	 25
531	 15	211.0	31.4	 25
532	 15	164.8	18.3	 20
533	 15	135.8	15.9	 20
534	 15	786.5	125.1	 20
535	 15	90.8	18.0	 16
536	 15	930.3	97.1	 20
537	 15	246.3	27.1	 20
538	 15	281.5	40.5	 16
539	 15	1287.3	139.9	 20
540	 15	113.0	14.2	 20
541	 15	201.5	26.9	 16
542	 15	169.0	30.7	 25
543	 15	320.0	42.4	 25
544	 15	685.0	116.6	 20
545	 15	160.0	21.4	 25
546	 15	212.0	44.8	 25
547	 15	73.3	13.3	 20
548	 15	365.0	65.1	 25
549	 15	464.0	74.7	 25
550	 15	77.3	12.3	 20
551	 15	569.0	133.1	 25
552	 15	157.0	29.1	 25
553	 15	281.3	48.1	 20
554	 15	831.0	157.1	 25
555	 15	185.0	34.3	 25
556	 15	1007.3	136.1	 20
557	 15	639.0	103.1	 25
558	 15	75.0	10.0	 25
559	 15	80.0	16.7	 25
560	 15	78.3	12.9	 20
561	 15	73.8	17.9	 20
562	 15	66.3	10.1	 20
563	 15	62.5	12.2	 16
564	 15	69.3	12.0	 20
565	 15	539.5	100.6	 20
566	 15	1019.3	142.8	 16
567	 15	145.0	24.3	 20
568	 15	230.0	45.1	 20
569	 15	70.5	12.1	 16
570	 15	116.0	22.0	 25
571	 15	364.0	59.1	 25
572	 15	170.3	32.8	 20
573	 15	728.0	210.6	 25
574	 15	81.0	15.2	 25
575	 15	64.0	12.7	 20
576	 15	76.0	12.1	 25
577	 15	61.0	11.0	 25
578	 15	84.0	14.7	 20
579	 15	273.0	45.5	 25
580	 15	61.0	8.0	 25
581	 15	62.3	8.2	 20
582	 15	97.0	18.1	 25
583	 15	148.0	20.1	 25
584	 15	327.0	53.3	 20
585	 15	159.0	39.6	 25
586	 15	133.0	17.6	 25
587	 15	179.3	29.1	 20
588	 15	569.0	60.7	 25
589	 15	542.8	74.9	 20
590	 15	224.5	39.6	 16
591	 15	223.5	35.2	 20
592	 15	85.3	13.7	 20
593	 15	121.5	18.5	 20
594	 15	80.3	11.4	 16
595	 15	204.3	43.6	 20
596	 15	200.3	29.6	 20
597	 15	200.0	26.6	 16
598	 15	442.0	67.5	 25
599	 15	1096.0	166.5	 25
600	 15	636.0	112.0	 20
601	 15	1059.0	159.1	 25
602	 15	301.0	57.0	 25
603	 15	1265.5	271.5	 20
604	 15	607.0	118.5	 25
605	 15	292.0	72.3	 25
606	 15	166.3	34.7	 20
607	 15	114.0	24.3	 25
608	 15	70.0	11.8	 25
609	 15	72.5	8.9	 20
610	 15	80.0	13.6	 25
611	 15	209.0	46.9	 25
612	 15	72.3	11.4	 20
613	 15	92.0	19.3	 25
614	 15	169.0	25.4	 25
615	 15	118.5	27.8	 20
616	 15	83.5	11.8	 20
617	 15	349.5	61.2	 20
618	 15	476.5	95.7	 16
619	 15	210.3	31.0	 20
620	 15	493.3	108.4	 20
621	 15	300.3	56.3	 16
622	 15	1346.3	204.2	 20
623	 15	123.3	21.0	 20
624	 15	99.3	32.3	 16
625	 15	183.3	32.7	 20
626	 15	114.0	22.4	 25
627	 15	199.0	38.0	 25
628	 15	221.0	39.6	 20
629	 15	571.0	89.3	 25
630	 15	1399.0	303.0	 25
631	 15	318.8	46.0	 20
632	 15	114.0	21.5	 25
633	 15	505.0	103.1	 25
634	 15	266.8	49.5	 20
635	 15	102.0	16.3	 25
636	 15	76.0	16.8	 25
637	 15	62.3	10.4	 20
638	 15	284.0	42.9	 25
639	 15	112.0	21.7	 25
  0	 16	5651.5	401.1	 16
  1	 16	83.0	18.9	 20
  2	 16	60.3	8.1	 20
  3	 16	76.3	9.5	 16
  4	 16	118.0	17.0	 25
  5	 16	82.0	12.5	 25
  6	 16	154.5	24.9	 20
  7	 16	72.0	11.1	 25
  8	 16	123.0	17.1	 25
  9	 16	425.0	56.3	 20
 10	 16	283.0	34.6	 25
 11	 16	55.0	11.7	 25
 12	 16	62.0	10.2	 20
 13	 16	57.0	7.0	 25
 14	 16	57.0	8.2	 25
 15	 16	85.0	14.3	 25
 16	 16	118.5	18.4	 20
 17	 16	113.0	17.0	 25
 18	 16	63.0	9.7	 25
 19	 16	62.0	11.6	 20
 20	 16	59.0	13.9	 25
 21	 16	52.0	10.9	 25
 22	 16	85.3	17.5	 20
 23	 16	109.3	16.7	 20
 24	 16	194.8	27.0	 20
 25	 16	83.3	14.1	 16
 26	 16	100.5	17.7	 20
 27	 16	80.3	17.9	 20
 28	 16	81.3	12.7	 16
 29	 16	84.3	11.8	 20
 30	 16	101.5	16.9	 20
 31	 16	114.5	14.5	 16
 32	 16	90.0	14.8	 25
 33	 16	151.0	18.3	 25
 34	 16	70.3	12.7	 20
 35	 16	128.0	19.1	 25
 36	 16	114.0	23.2	 25
 37	 16	101.0	14.3	 20
 38	 16	78.0	10.2	 25
 39	 16	68.0	10.4	 25
 40	 16	66.3	10.6	 20
 41	 16	65.0	12.3	 25
 42	 16	97.0	14.9	 25
 43	 16	107.0	15.5	 20
 44	 16	120.0	22.4	 25
 45	 16	449.0	48.1	 25
 46	 16	68.0	10.6	 20
 47	 16	57.0	8.9	 25
 48	 16	183.0	38.4	 25
 49	 16	84.0	14.9	 25
 50	 16	63.3	9.8	 20
 51	 16	60.3	12.6	 20
 52	 16	97.8	15.9	 20
 53	 16	102.0	21.2	 16
 54	 16	81.5	9.1	 20
 55	 16	426.3	53.6	 20
 56	 16	75.5	12.4	 16
 57	 16	747.8	79.9	 20
 58	 16	312.3	47.5	 20
 59	 16	1847.3	185.7	 16
 60	 16	136.0	89.7	 25
 61	 16	107.0	17.5	 25
 62	 16	76.3	9.8	 20
 63	 16	84.0	14.9	 25
 64	 16	71.0	13.6	 25
 65	 16	98.0	17.0	 20
 66	 16	80.0	18.7	 25
 67	 16	98.0	13.0	 25
 68	 16	65.5	10.8	 20
 69	 16	78.0	11.8	 25
 70	 16	77.0	12.2	 25
 71	 16	130.3	19.0	 20
 72	 16	119.0	63.0	 25
 73	 16	226.0	48.2	 25
 74	 16	64.0	8.2	 20
 75	 16	569.0	98.6	 25
 76	 16	200.0	25.8	 25
 77	 16	97.8	14.6	 20
 78	 16	67.0	8.9	 20
 79	 16	67.5	12.0	 20
 80	 16	179.0	18.8	 16
 81	 16	65.0	10.0	 20
 82	 16	75.8	10.8	 20
 83	 16	68.3	13.4	 20
 84	 16	76.0	13.5	 16
 85	 16	120.5	21.0	 20
 86	 16	152.8	23.6	 20
 87	 16	87.0	18.2	 16
 88	 16	74.0	9.6	 25
 89	 16	541.0	78.0	 25
 90	 16	141.5	22.2	 20
 91	 16	153.0	22.9	 25
 92	 16	256.0	23.0	 25
 93	 16	69.8	12.6	 20
 94	 16	74.0	8.8	 25
 95	 16	67.0	11.4	 25
 96	 16	125.0	21.7	 20
 97	 16	54.0	7.5	 25
 98	 16	62.0	11.0	 25
 99	 16	61.3	9.0	 20
100	 16	85.0	11.1	 25
101	 16	91.0	17.0	 25
102	 16	234.0	19.2	 20
103	 16	859.0	88.5	 25
104	 16	113.0	24.4	 25
105	 16	65.5	14.4	 20
106	 16	110.3	21.3	 20
107	 16	230.5	30.4	 20
108	 16	86.8	13.4	 16
109	 16	122.5	18.2	 20
110	 16	98.0	14.2	 20
111	 16	76.8	16.3	 16
112	 16	104.5	13.7	 20
113	 16	66.8	11.9	 20
114	 16	67.5	9.4	 16
115	 16	67.0	12.0	 25
116	 16	657.0	117.1	 25
117	 16	305.0	36.1	 25
118	 16	136.3	18.3	 20
119	 16	95.0	22.0	 25
120	 16	243.0	37.1	 25
121	 16	102.3	15.4	 20
122	 16	150.0	25.7	 25
123	 16	227.0	24.6	 25
124	 16	84.0	7.7	 20
125	 16	158.0	31.3	 25
126	 16	69.0	12.5	 25
127	 16	84.0	17.2	 20
128	 16	73.0	12.9	 25
129	 16	68.0	10.8	 25
130	 16	74.8	14.9	 20
131	 16	206.0	31.4	 25
132	 16	232.0	34.9	 25
133	 16	229.0	34.2	 20
134	 16	207.3	22.9	 20
135	 16	218.3	28.8	 20
136	 16	84.5	14.5	 16
137	 16	136.3	17.8	 20
138	 16	118.5	22.8	 20
139	 16	151.0	18.3	 16
140	 16	159.5	20.2	 20
141	 16	136.3	18.1	 20
142	 16	823.8	74.8	 16
143	 16	657.0	59.1	 25
144	 16	120.0	27.3	 25
145	 16	461.0	56.3	 20
146	 16	97.0	16.0	 25
147	 16	192.0	35.8	 25
148	 16	101.3	17.2	 20
149	 16	87.0	12.9	 25
150	 16	79.0	14.6	 25
151	 16	93.0	238.2	 25
152	 16	113.3	16.1	 20
153	 16	147.0	19.6	 25
154	 16	160.0	22.8	 25
155	 16	336.3	36.7	 20
156	 16	233.0	76.5	 25
157	 16	80.0	11.0	 25
158	 16	214.8	33.5	 20
159	 16	77.0	14.9	 25
160	 16	117.0	17.6	 25
161	 16	265.8	37.4	 20
162	 16	104.0	15.3	 20
163	 16	224.3	32.9	 20
164	 16	347.5	26.6	 16
165	 16	229.5	28.5	 20
166	 16	116.3	19.5	 20
167	 16	223.5	24.0	 16
168	 16	137.3	26.9	 20
169	 16	97.3	13.3	 20
170	 16	156.5	26.7	 16
171	 16	116.0	26.7	 25
172	 16	88.0	13.4	 25
173	 16	67.8	11.4	 20
174	 16	70.0	13.5	 25
175	 16	92.0	16.6	 25
176	 16	70.0	12.4	 20
177	 16	68.0	10.1	 25
178	 16	390.0	70.3	 25
179	 16	158.5	19.3	 20
180	 16	82.0	13.2	 25
181	 16	169.0	23.2	 25
182	 16	96.3	16.1	 20
183	 16	192.0	40.4	 25
184	 16	118.0	20.0	 25
185	 16	95.0	16.8	 25
186	 16	95.0	12.2	 20
187	 16	70.0	11.1	 25
188	 16	84.0	9.4	 25
189	 16	140.8	26.0	 20
190	 16	106.0	16.2	 20
191	 16	147.0	33.3	 20
192	 16	86.8	14.9	 16
193	 16	197.3	55.0	 20
194	 16	924.3	120.0	 20
195	 16	135.5	23.5	 16
196	 16	62.3	10.3	 20
197	 16	133.0	21.7	 20
198	 16	185.5	20.4	 16
199	 16	67.0	9.5	 25
200	 16	164.0	22.3	 25
201	 16	128.0	18.5	 20
202	 16	80.0	13.0	 25
203	 16	316.0	48.5	 25
204	 16	115.5	18.6	 20
205	 16	84.0	13.4	 25
206	 16	69.0	12.3	 25
207	 16	1326.8	132.2	 20
208	 16	79.0	19.5	 25
209	 16	237.0	28.0	 25
210	 16	124.5	13.4	 20
211	 16	65.0	11.3	 25
212	 16	324.0	59.1	 25
213	 16	237.5	21.6	 20
214	 16	251.0	36.8	 25
215	 16	366.0	69.7	 25
216	 16	57.0	9.4	 25
217	 16	60.3	9.3	 16
218	 16	54.0	9.1	 20
219	 16	59.8	13.8	 20
220	 16	59.0	9.1	 16
221	 16	66.3	10.3	 20
222	 16	62.3	11.0	 20
223	 16	76.0	13.5	 16
224	 16	63.0	10.5	 20
225	 16	61.5	10.9	 20
226	 16	67.0	10.1	 16
227	 16	618.0	114.9	 25
228	 16	243.0	92.5	 25
229	 16	71.0	11.4	 20
230	 16	78.0	16.5	 25
231	 16	80.0	17.5	 25
232	 16	159.0	32.2	 20
233	 16	1209.0	211.9	 25
234	 16	1248.0	109.8	 25
235	 16	71.5	11.3	 20
236	 16	71.0	10.9	 25
237	 16	81.0	14.4	 25
238	 16	261.8	38.4	 20
239	 16	160.0	24.3	 25
240	 16	70.0	10.5	 25
241	 16	105.5	19.5	 20
242	 16	455.0	94.9	 25
243	 16	254.0	34.7	 25
244	 16	65.8	11.4	 20
245	 16	96.3	15.2	 20
246	 16	71.5	10.5	 20
247	 16	96.0	13.8	 16
248	 16	90.3	12.5	 20
249	 16	148.5	22.0	 20
250	 16	87.5	13.7	 20
251	 16	105.0	12.4	 16
252	 16	309.5	50.0	 20
253	 16	138.5	23.4	 20
254	 16	113.0	19.0	 16
255	 16	76.0	14.4	 25
256	 16	66.0	11.5	 25
257	 16	76.5	11.6	 20
258	 16	64.0	9.3	 25
259	 16	64.0	9.3	 25
260	 16	75.3	14.6	 20
261	 16	92.0	15.5	 25
262	 16	71.0	12.3	 25
263	 16	129.8	23.4	 20
264	 16	310.0	27.2	 25
265	 16	261.0	28.5	 25
266	 16	288.0	40.4	 20
267	 16	97.0	18.4	 25
268	 16	134.0	21.3	 25
269	 16	69.5	10.4	 20
270	 16	76.0	10.5	 25
271	 16	62.0	11.3	 25
272	 16	63.0	10.7	 20
273	 16	65.3	8.6	 20
274	 16	60.8	9.8	 20
275	 16	62.0	10.7	 16
276	 16	67.5	10.7	 20
277	 16	68.5	10.0	 20
278	 16	65.0	11.3	 16
279	 16	70.0	9.1	 20
280	 16	293.5	43.1	 20
281	 16	70.5	10.2	 16
282	 16	65.0	8.7	 25
283	 16	241.0	26.8	 25
284	 16	246.0	46.5	 25
285	 16	91.3	15.6	 20
286	 16	59.0	12.2	 25
287	 16	124.0	24.9	 25
288	 16	244.8	25.6	 20
289	 16	94.0	14.9	 25
290	 16	94.0	15.2	 25
291	 16	258.8	37.6	 20
292	 16	60.0	10.7	 25
293	 16	134.0	27.2	 25
294	 16	103.0	14.7	 20
295	 16	340.0	41.9	 25
296	 16	154.0	26.5	 25
297	 16	147.5	17.2	 20
298	 16	296.0	51.8	 25
299	 16	81.0	16.4	 25
300	 16	70.0	11.4	 20
301	 16	93.5	11.6	 20
302	 16	85.3	16.5	 20
303	 16	174.3	28.9	 16
304	 16	350.8	44.1	 20
305	 16	81.8	13.6	 20
306	 16	639.0	79.0	 16
307	 16	625.3	62.4	 20
308	 16	501.0	57.7	 20
309	 16	245.5	41.0	 16
310	 16	91.0	13.4	 25
311	 16	67.0	10.1	 25
312	 16	64.5	10.1	 20
313	 16	69.0	9.5	 25
314	 16	64.0	9.9	 25
315	 16	159.3	47.5	 20
316	 16	63.0	8.4	 25
317	 16	71.0	10.1	 25
318	 16	80.0	13.3	 25
319	 16	76.0	12.7	 20
320	 16	309.0	53.6	 25
321	 16	250.0	32.2	 25
322	 16	250.3	30.8	 20
323	 16	63.0	11.6	 25
324	 16	63.0	10.1	 25
325	 16	66.0	10.9	 20
326	 16	295.0	70.7	 25
327	 16	294.0	38.9	 25
328	 16	79.8	13.0	 20
329	 16	116.8	14.5	 20
330	 16	98.3	15.2	 20
331	 16	81.0	13.2	 16
332	 16	176.5	29.2	 20
333	 16	356.0	38.5	 20
334	 16	80.0	12.4	 16
335	 16	56.3	8.1	 20
336	 16	63.0	11.9	 20
337	 16	180.0	24.2	 16
338	 16	76.0	15.2	 25
339	 16	70.0	11.1	 25
340	 16	64.3	12.4	 20
341	 16	78.0	11.6	 25
342	 16	82.0	17.5	 25
343	 16	158.3	34.9	 20
344	 16	240.0	46.9	 25
345	 16	114.0	19.5	 25
346	 16	90.5	15.7	 20
347	 16	1027.0	210.4	 25
348	 16	571.0	75.4	 25
349	 16	287.5	40.7	 20
350	 16	89.0	18.6	 25
351	 16	68.0	13.1	 25
352	 16	88.0	13.4	 25
353	 16	77.0	15.8	 20
354	 16	261.0	76.4	 25
355	 16	133.0	21.2	 25
356	 16	444.3	80.2	 20
357	 16	773.8	80.0	 20
358	 16	97.5	16.4	 20
359	 16	79.3	15.2	 16
360	 16	57.8	9.1	 20
361	 16	108.3	19.1	 20
362	 16	150.5	23.9	 16
363	 16	281.3	38.7	 20
364	 16	1249.8	54.7	 20
365	 16	924.3	43.8	 16
366	 16	642.0	55.8	 25
367	 16	364.0	29.1	 25
368	 16	280.0	34.0	 20
369	 16	74.0	11.5	 25
370	 16	648.0	96.9	 25
371	 16	71.3	11.1	 20
372	 16	109.0	23.0	 25
373	 16	194.0	20.6	 25
374	 16	158.5	21.9	 20
375	 16	295.0	58.9	 25
376	 16	74.0	15.1	 25
377	 16	78.3	11.4	 20
378	 16	76.0	16.0	 25
379	 16	126.0	21.0	 25
380	 16	170.8	26.1	 20
381	 16	99.0	16.7	 25
382	 16	164.0	149.4	 25
383	 16	67.3	11.1	 20
384	 16	67.0	8.9	 20
385	 16	102.3	16.8	 20
386	 16	67.5	9.4	 20
387	 16	67.3	11.3	 16
388	 16	68.3	10.0	 20
389	 16	72.0	15.6	 20
390	 16	133.5	22.6	 16
391	 16	65.8	10.3	 20
392	 16	255.8	29.7	 20
393	 16	117.3	18.0	 16
394	 16	136.0	19.5	 25
395	 16	102.0	11.2	 25
396	 16	660.8	73.4	 20
397	 16	169.0	24.3	 25
398	 16	56.0	10.7	 25
399	 16	65.3	13.3	 20
400	 16	56.0	8.4	 25
401	 16	60.0	9.4	 25
402	 16	370.5	52.8	 20
403	 16	61.0	10.3	 25
404	 16	97.0	17.1	 25
405	 16	247.0	30.5	 20
406	 16	255.0	38.9	 25
407	 16	130.0	15.9	 25
408	 16	89.8	17.4	 20
409	 16	708.0	96.7	 25
410	 16	478.0	57.8	 25
411	 16	84.0	12.4	 20
412	 16	76.0	13.5	 20
413	 16	688.3	93.9	 20
414	 16	151.3	17.3	 16
415	 16	112.3	15.8	 20
416	 16	59.0	12.3	 20
417	 16	77.3	15.4	 16
418	 16	182.8	23.6	 20
419	 16	62.5	10.3	 20
420	 16	224.3	55.3	 20
421	 16	131.3	17.6	 16
422	 16	179.0	34.0	 25
423	 16	1528.0	412.8	 25
424	 16	132.8	44.9	 20
425	 16	464.0	57.0	 25
426	 16	80.0	15.3	 25
427	 16	61.3	10.0	 20
428	 16	64.0	10.9	 25
429	 16	77.0	11.2	 25
430	 16	147.5	25.2	 20
431	 16	149.0	27.0	 25
432	 16	308.0	31.2	 25
433	 16	95.0	14.6	 20
434	 16	86.0	12.4	 25
435	 16	131.0	70.0	 25
436	 16	115.8	19.0	 20
437	 16	323.0	58.4	 25
438	 16	118.0	23.6	 25
439	 16	87.0	13.8	 20
440	 16	63.0	12.0	 20
441	 16	91.3	11.6	 20
442	 16	79.0	13.1	 16
443	 16	345.3	50.1	 20
444	 16	132.0	19.5	 20
445	 16	69.3	10.0	 16
446	 16	66.5	14.3	 20
447	 16	92.0	12.0	 20
448	 16	242.0	29.2	 16
449	 16	87.0	17.4	 25
450	 16	110.0	14.3	 25
451	 16	88.8	11.5	 20
452	 16	59.0	10.5	 25
453	 16	80.0	13.7	 25
454	 16	76.0	12.9	 25
455	 16	56.3	10.2	 20
456	 16	114.0	18.4	 25
457	 16	64.0	9.9	 25
458	 16	70.3	12.3	 20
459	 16	71.0	12.5	 25
460	 16	107.0	16.7	 25
461	 16	72.3	12.0	 20
462	 16	61.0	11.0	 25
463	 16	64.0	14.2	 25
464	 16	73.8	12.1	 20
465	 16	74.0	12.4	 25
466	 16	1301.0	242.3	 25
467	 16	504.8	88.2	 20
468	 16	58.0	11.4	 20
469	 16	56.5	12.6	 20
470	 16	69.5	13.2	 16
471	 16	59.3	14.2	 20
472	 16	98.5	14.4	 20
473	 16	284.0	29.6	 16
474	 16	184.0	31.0	 20
475	 16	60.3	12.3	 20
476	 16	64.5	10.9	 16
477	 16	104.0	18.2	 25
478	 16	94.0	15.2	 25
479	 16	332.0	46.4	 20
480	 16	90.0	16.0	 25
481	 16	79.0	15.5	 25
482	 16	192.3	25.6	 20
483	 16	73.0	12.3	 25
484	 16	83.0	14.1	 25
485	 16	63.3	14.1	 20
486	 16	67.0	12.5	 25
487	 16	76.0	17.1	 25
488	 16	61.0	15.0	 25
489	 16	63.3	8.2	 20
490	 16	52.0	11.8	 25
491	 16	72.0	15.7	 25
492	 16	73.8	15.1	 20
493	 16	68.0	9.6	 25
494	 16	123.0	17.9	 25
495	 16	131.5	27.2	 20
496	 16	1076.0	141.2	 20
497	 16	60.3	9.3	 20
498	 16	61.3	11.5	 16
499	 16	159.3	20.6	 20
500	 16	61.8	7.2	 20
501	 16	72.0	12.2	 16
502	 16	61.3	10.0	 20
503	 16	103.5	17.1	 20
504	 16	63.0	13.2	 16
505	 16	65.0	9.9	 25
506	 16	61.0	9.4	 25
507	 16	75.0	11.6	 20
508	 16	56.0	6.6	 25
509	 16	66.0	9.7	 25
510	 16	63.3	15.7	 20
511	 16	58.0	10.2	 25
512	 16	77.0	11.2	 25
513	 16	78.5	14.4	 20
514	 16	67.0	11.8	 25
515	 16	146.0	29.7	 25
516	 16	237.3	32.3	 20
517	 16	71.0	12.0	 25
518	 16	63.0	8.2	 25
519	 16	59.5	9.9	 20
520	 16	67.0	8.7	 25
521	 16	115.0	22.2	 25
522	 16	250.0	46.5	 25
523	 16	71.5	15.3	 20
524	 16	83.5	12.3	 20
525	 16	87.5	12.5	 20
526	 16	128.5	16.8	 16
527	 16	456.3	54.4	 20
528	 16	115.0	18.2	 20
529	 16	66.5	10.7	 16
530	 16	61.5	10.6	 20
531	 16	91.0	15.8	 20
532	 16	124.0	17.9	 16
533	 16	88.0	11.7	 25
534	 16	325.0	54.5	 25
535	 16	78.0	15.9	 20
536	 16	1121.0	192.8	 25
537	 16	103.0	16.3	 25
538	 16	595.8	60.6	 20
539	 16	441.0	67.6	 25
540	 16	97.0	15.5	 25
541	 16	206.3	24.4	 20
542	 16	118.0	58.5	 25
543	 16	253.0	42.6	 25
544	 16	527.3	54.9	 20
545	 16	462.0	74.0	 25
546	 16	189.0	29.4	 25
547	 16	78.0	11.1	 20
548	 16	85.0	11.2	 25
549	 16	141.0	23.1	 25
550	 16	77.0	8.9	 20
551	 16	109.8	12.2	 20
552	 16	123.8	19.0	 20
553	 16	102.8	17.1	 16
554	 16	228.0	33.4	 20
555	 16	107.0	15.9	 20
556	 16	500.5	69.2	 20
557	 16	171.8	24.4	 16
558	 16	73.5	10.0	 20
559	 16	71.0	14.2	 20
560	 16	77.3	8.8	 16
561	 16	58.0	7.9	 25
562	 16	64.0	10.4	 25
563	 16	69.3	14.4	 20
564	 16	64.0	9.6	 25
565	 16	85.0	16.9	 25
566	 16	1179.5	132.8	 20
567	 16	188.0	37.0	 25
568	 16	72.0	13.7	 25
569	 16	65.3	14.0	 20
570	 16	233.0	78.0	 25
571	 16	153.0	22.5	 25
572	 16	205.0	36.4	 20
573	 16	111.0	18.4	 25
574	 16	61.0	8.5	 25
575	 16	82.0	18.6	 20
576	 16	62.0	8.8	 25
577	 16	55.0	8.5	 25
578	 16	105.8	15.9	 20
579	 16	73.5	13.8	 20
580	 16	66.8	10.9	 20
581	 16	57.5	10.2	 16
582	 16	68.3	13.5	 20
583	 16	86.0	14.4	 20
584	 16	169.0	28.5	 16
585	 16	365.3	57.7	 20
586	 16	122.5	20.8	 20
587	 16	119.3	19.5	 16
588	 16	316.8	44.2	 20
589	 16	427.0	60.5	 25
590	 16	353.0	60.8	 25
591	 16	143.3	19.9	 20
592	 16	70.0	11.7	 25
593	 16	111.0	22.6	 25
594	 16	79.3	14.7	 20
595	 16	126.0	22.3	 25
596	 16	141.0	25.0	 25
597	 16	269.0	37.7	 20
598	 16	526.0	107.5	 25
599	 16	2283.0	382.2	 25
600	 16	653.8	142.4	 20
601	 16	454.0	85.7	 25
602	 16	246.0	88.5	 25
603	 16	1500.3	286.9	 20
604	 16	873.0	196.1	 25
605	 16	90.0	16.4	 25
606	 16	100.0	18.6	 20
607	 16	160.8	31.6	 20
608	 16	72.3	11.4	 20
609	 16	78.0	15.7	 16
610	 16	67.5	12.0	 20
611	 16	83.3	15.0	 20
612	 16	72.8	9.8	 16
613	 16	91.0	9.9	 20
614	 16	129.3	25.0	 20
615	 16	109.8	19.4	 16
616	 16	68.0	9.9	 25
617	 16	176.0	26.4	 25
618	 16	187.0	29.4	 20
619	 16	328.0	46.5	 25
620	 16	148.0	26.2	 25
621	 16	110.3	19.5	 20
622	 16	385.0	49.0	 25
623	 16	207.0	31.2	 25
624	 16	81.0	14.6	 25
625	 16	100.0	13.4	 20
626	 16	138.0	23.2	 25
627	 16	99.0	18.9	 25
628	 16	209.8	31.7	 20
629	 16	193.0	36.7	 25
630	 16	413.0	110.0	 25
631	 16	162.3	26.9	 20
632	 16	97.0	14.0	 25
633	 16	218.0	37.3	 25
634	 16	228.3	44.1	 20
635	 16	76.8	13.1	 20
636	 16	76.5	15.1	 20
637	 16	69.0	10.5	 16
638	 16	211.8	31.6	 20
639	 16	6031.5	1490.4	 20
  0	 17	106.3	18.1	 20
  1	 17	76.0	12.2	 25
  2	 17	126.0	26.7	 25
  3	 17	1774.0	249.4	 20
  4	 17	2262.0	420.3	 25
  5	 17	164.0	27.8	 25
  6	 17	82.0	9.3	 20
  7	 17	479.0	51.5	 25
  8	 17	226.0	23.5	 25
  9	 17	1085.0	105.3	 25
 10	 17	127.3	15.1	 20
 11	 17	67.0	10.5	 25
 12	 17	138.0	20.5	 25
 13	 17	187.5	28.1	 16
 14	 17	65.3	11.0	 20
 15	 17	73.3	14.7	 20
 16	 17	65.0	8.6	 16
 17	 17	93.8	15.2	 20
 18	 17	86.5	15.5	 20
 19	 17	61.3	10.9	 16
 20	 17	84.8	13.8	 20
 21	 17	82.3	17.2	 20
 22	 17	148.5	20.0	 16
 23	 17	61.0	8.8	 25
 24	 17	155.0	26.9	 25
 25	 17	1079.8	84.7	 20
 26	 17	96.0	18.5	 25
 27	 17	501.0	80.1	 25
 28	 17	176.3	27.9	 20
 29	 17	3012.0	601.4	 25
 30	 17	105.0	17.2	 25
 31	 17	123.0	20.8	 20
 32	 17	457.0	82.5	 25
 33	 17	73.0	11.9	 25
 34	 17	94.3	17.0	 20
 35	 17	174.0	31.9	 25
 36	 17	1129.0	146.5	 25
 37	 17	4308.5	348.0	 20
 38	 17	157.0	52.5	 25
 39	 17	96.0	17.5	 25
 40	 17	97.8	12.5	 20
 41	 17	61.5	12.2	 20
 42	 17	132.8	16.2	 20
 43	 17	174.0	24.7	 20
 44	 17	152.5	14.6	 16
 45	 17	62.8	23.1	 20
 46	 17	77.3	12.5	 20
 47	 17	77.5	10.9	 16
 48	 17	64.0	8.5	 20
 49	 17	82.3	11.9	 20
 50	 17	115.0	12.5	 16
 51	 17	67.0	11.4	 25
 52	 17	111.0	16.2	 25
 53	 17	118.5	22.1	 20
 54	 17	267.0	35.5	 25
 55	 17	154.0	19.9	 25
 56	 17	335.0	50.7	 20
 57	 17	227.0	40.6	 25
 58	 17	79.0	13.5	 25
 59	 17	146.3	24.6	 20
 60	 17	109.0	15.3	 25
 61	 17	128.0	22.5	 25
 62	 17	147.8	24.0	 20
 63	 17	98.0	16.0	 25
 64	 17	69.0	12.0	 25
 65	 17	158.3	20.5	 20
 66	 17	88.0	11.6	 25
 67	 17	65.0	10.3	 25
 68	 17	99.3	15.4	 20
 69	 17	244.0	34.6	 20
 70	 17	381.8	50.1	 20
 71	 17	245.0	36.7	 16
 72	 17	257.8	45.7	 20
 73	 17	265.3	32.5	 20
 74	 17	76.5	16.8	 16
 75	 17	89.3	12.6	 20
 76	 17	152.3	20.3	 20
 77	 17	620.8	57.8	 20
 78	 17	308.3	46.5	 20
 79	 17	240.0	27.4	 25
 80	 17	122.0	20.8	 25
 81	 17	452.3	53.6	 20
 82	 17	110.0	16.8	 25
 83	 17	73.0	9.0	 25
 84	 17	454.3	34.5	 20
 85	 17	272.0	49.9	 25
 86	 17	118.0	15.5	 25
 87	 17	123.3	18.8	 20
 88	 17	191.0	17.1	 25
 89	 17	221.0	33.4	 25
 90	 17	456.8	42.1	 20
 91	 17	87.0	16.6	 25
 92	 17	61.0	9.6	 25
 93	 17	63.3	10.5	 20
 94	 17	67.0	12.4	 25
 95	 17	62.0	10.6	 25
 96	 17	65.3	12.8	 20
 97	 17	69.3	12.6	 20
 98	 17	67.3	13.7	 20
 99	 17	64.3	11.0	 16
100	 17	79.0	13.6	 20
101	 17	105.3	11.2	 20
102	 17	568.5	50.5	 16
103	 17	108.5	28.1	 20
104	 17	82.5	11.1	 20
105	 17	77.0	13.5	 16
106	 17	269.0	42.8	 25
107	 17	275.0	52.0	 25
108	 17	114.8	20.8	 20
109	 17	163.0	50.4	 25
110	 17	76.0	10.9	 25
111	 17	60.0	9.2	 25
112	 17	71.3	11.4	 20
113	 17	55.0	9.9	 25
114	 17	69.0	9.7	 25
115	 17	133.0	32.6	 20
116	 17	65.0	12.3	 25
117	 17	125.0	16.2	 25
118	 17	172.8	29.7	 20
119	 17	78.0	16.6	 25
120	 17	152.0	31.8	 25
121	 17	62.3	9.7	 20
122	 17	60.0	9.0	 25
123	 17	88.0	14.9	 25
124	 17	245.3	34.7	 20
125	 17	1699.0	293.6	 20
126	 17	84.0	14.0	 20
127	 17	97.3	16.3	 16
128	 17	404.3	71.6	 20
129	 17	517.5	63.1	 20
130	 17	350.5	51.6	 16
131	 17	715.8	71.5	 20
132	 17	78.3	18.1	 20
133	 17	63.0	12.0	 16
134	 17	79.0	10.2	 25
135	 17	112.0	20.9	 25
136	 17	107.3	13.7	 20
137	 17	356.0	65.9	 25
138	 17	76.0	11.8	 25
139	 17	634.0	91.2	 20
140	 17	478.0	46.1	 25
141	 17	141.0	23.3	 25
142	 17	227.5	40.6	 20
143	 17	219.0	32.0	 25
144	 17	274.0	37.2	 25
145	 17	186.0	22.4	 25
146	 17	60.3	7.9	 20
147	 17	140.0	22.2	 25
148	 17	96.0	14.9	 25
149	 17	113.5	18.7	 20
150	 17	107.0	14.5	 25
151	 17	75.0	13.1	 25
152	 17	81.8	12.5	 20
153	 17	55.5	8.1	 20
154	 17	78.5	11.4	 20
155	 17	81.3	16.8	 16
156	 17	164.3	36.3	 20
157	 17	78.0	12.5	 20
158	 17	102.3	19.8	 16
159	 17	68.0	12.2	 20
160	 17	137.3	26.8	 20
161	 17	124.3	12.3	 16
162	 17	135.0	25.0	 25
163	 17	161.0	25.3	 25
164	 17	152.5	27.0	 20
165	 17	590.0	94.1	 25
166	 17	176.0	28.3	 25
167	 17	91.3	12.6	 20
168	 17	85.0	11.3	 25
169	 17	84.0	10.9	 25
170	 17	105.5	15.0	 20
171	 17	70.0	9.9	 25
172	 17	76.0	11.9	 25
173	 17	143.3	17.8	 20
174	 17	465.0	83.4	 25
175	 17	178.0	29.4	 25
176	 17	99.5	13.1	 20
177	 17	182.0	45.3	 25
178	 17	1710.0	430.6	 25
179	 17	108.0	18.1	 25
180	 17	1933.8	290.7	 16
181	 17	195.0	19.7	 20
182	 17	85.3	16.1	 20
183	 17	283.3	45.6	 16
184	 17	135.0	21.7	 20
185	 17	136.5	18.7	 20
186	 17	73.5	12.0	 16
187	 17	121.3	21.6	 20
188	 17	66.5	11.4	 20
189	 17	80.0	15.6	 16
190	 17	65.0	12.9	 25
191	 17	228.0	60.4	 25
192	 17	565.0	370.8	 20
193	 17	2183.0	733.6	 25
194	 17	263.0	35.5	 25
195	 17	592.8	61.7	 20
196	 17	88.0	22.2	 25
197	 17	61.0	9.2	 25
198	 17	66.3	15.8	 20
199	 17	207.0	27.5	 25
200	 17	83.0	13.8	 25
201	 17	189.3	31.1	 20
202	 17	129.0	21.9	 25
203	 17	76.0	13.0	 25
204	 17	97.0	21.3	 20
205	 17	145.0	22.8	 25
206	 17	110.0	25.2	 25
207	 17	88.3	12.9	 20
208	 17	187.5	35.0	 20
209	 17	427.0	81.1	 20
210	 17	475.5	70.1	 16
211	 17	86.5	25.1	 20
212	 17	69.5	10.9	 20
213	 17	73.5	12.1	 20
214	 17	55.3	9.4	 16
215	 17	63.5	12.0	 20
216	 17	75.8	12.8	 20
217	 17	76.5	8.7	 20
218	 17	58.0	12.5	 25
219	 17	63.0	11.3	 25
220	 17	56.0	9.7	 20
221	 17	59.0	11.5	 25
222	 17	65.0	11.6	 25
223	 17	61.3	6.6	 20
224	 17	62.0	7.8	 25
225	 17	107.0	17.7	 25
226	 17	172.0	22.8	 20
227	 17	560.0	126.2	 25
228	 17	338.0	103.0	 25
229	 17	682.0	122.8	 20
230	 17	373.0	72.4	 25
231	 17	97.0	10.6	 25
232	 17	98.3	12.3	 20
233	 17	180.0	28.4	 25
234	 17	1154.0	236.3	 25
235	 17	994.0	103.1	 20
236	 17	103.0	35.9	 20
237	 17	68.3	9.6	 20
238	 17	231.5	36.3	 16
239	 17	83.0	16.1	 20
240	 17	123.5	22.1	 20
241	 17	206.8	21.5	 16
242	 17	1166.3	313.0	 20
243	 17	67.5	10.5	 20
244	 17	245.8	52.1	 16
245	 17	66.0	10.2	 25
246	 17	82.0	13.5	 25
247	 17	89.0	12.7	 25
248	 17	1008.3	182.4	 20
249	 17	259.0	35.8	 25
250	 17	200.0	38.2	 25
251	 17	169.0	22.2	 20
252	 17	2409.0	559.1	 25
253	 17	3879.0	545.2	 25
254	 17	213.0	26.0	 20
255	 17	245.0	32.6	 25
256	 17	263.0	31.5	 25
257	 17	343.8	43.5	 20
258	 17	96.0	17.9	 25
259	 17	60.0	10.1	 25
260	 17	68.0	13.8	 20
261	 17	61.0	10.2	 25
262	 17	58.0	8.5	 25
263	 17	313.8	47.2	 20
264	 17	160.3	20.4	 20
265	 17	204.5	20.5	 20
266	 17	704.5	87.2	 16
267	 17	115.8	18.8	 20
268	 17	2043.3	236.1	 20
269	 17	122.0	17.1	 16
270	 17	783.5	124.6	 20
271	 17	220.3	27.6	 20
272	 17	95.8	14.0	 16
273	 17	68.0	11.6	 25
274	 17	66.0	12.1	 25
275	 17	214.5	26.6	 20
276	 17	88.0	14.2	 25
277	 17	86.0	17.3	 25
278	 17	152.3	18.3	 20
279	 17	82.0	21.6	 25
280	 17	75.0	17.9	 25
281	 17	69.0	10.3	 25
282	 17	125.5	22.1	 20
283	 17	135.0	18.6	 25
284	 17	132.0	21.6	 25
285	 17	102.0	11.3	 20
286	 17	116.0	20.5	 25
287	 17	140.0	19.7	 25
288	 17	245.3	25.2	 20
289	 17	88.0	19.7	 25
290	 17	68.0	12.6	 25
291	 17	528.0	84.8	 20
292	 17	229.8	32.2	 20
293	 17	229.8	27.1	 20
294	 17	713.5	58.8	 16
295	 17	841.0	62.8	 20
296	 17	512.3	62.0	 20
297	 17	118.5	16.8	 16
298	 17	213.3	28.9	 20
299	 17	162.0	29.1	 20
300	 17	73.5	14.5	 16
301	 17	64.0	10.5	 25
302	 17	72.0	11.9	 25
303	 17	60.3	12.3	 20
304	 17	112.0	38.1	 25
305	 17	130.0	36.0	 25
306	 17	82.0	12.8	 20
307	 17	146.0	29.9	 25
308	 17	6308.0	949.7	 25
309	 17	3165.5	453.1	 20
310	 17	111.0	25.4	 25
311	 17	238.0	52.3	 25
312	 17	1794.8	294.0	 20
313	 17	143.0	20.9	 25
314	 17	151.0	31.2	 25
315	 17	162.0	22.0	 25
316	 17	156.0	22.3	 20
317	 17	264.0	34.0	 25
318	 17	363.0	59.1	 25
319	 17	238.8	33.1	 16
320	 17	76.8	15.6	 20
321	 17	119.0	15.7	 20
322	 17	104.3	16.7	 16
323	 17	71.5	13.5	 20
324	 17	57.0	7.7	 20
325	 17	72.3	13.6	 16
326	 17	204.5	33.4	 20
327	 17	117.5	14.4	 20
328	 17	138.3	17.8	 16
329	 17	181.0	21.5	 25
330	 17	74.0	13.1	 25
331	 17	66.3	12.6	 20
332	 17	80.0	13.4	 25
333	 17	203.0	27.1	 25
334	 17	211.3	15.6	 20
335	 17	117.0	19.5	 25
336	 17	64.0	10.3	 25
337	 17	92.3	15.5	 20
338	 17	73.0	14.1	 25
339	 17	1176.0	198.7	 25
340	 17	221.5	29.2	 20
341	 17	77.0	12.8	 25
342	 17	153.0	23.5	 25
343	 17	88.5	26.8	 20
344	 17	70.0	11.0	 25
345	 17	735.0	142.4	 25
346	 17	125.5	21.6	 20
347	 17	285.5	74.5	 20
348	 17	128.3	26.4	 20
349	 17	132.0	25.1	 20
350	 17	64.3	9.2	 16
351	 17	834.3	197.8	 20
352	 17	73.0	14.1	 20
353	 17	163.3	39.5	 16
354	 17	74.5	12.5	 20
355	 17	339.0	54.3	 20
356	 17	84.8	15.0	 16
357	 17	66.0	10.0	 25
358	 17	77.0	15.0	 25
359	 17	131.3	21.2	 20
360	 17	849.0	228.1	 25
361	 17	96.0	24.2	 25
362	 17	83.0	11.7	 20
363	 17	79.0	16.6	 25
364	 17	83.0	16.5	 25
365	 17	62.8	11.1	 20
366	 17	112.0	22.0	 25
367	 17	616.0	72.4	 25
368	 17	644.3	44.3	 20
369	 17	2875.0	586.7	 25
370	 17	67.0	11.7	 25
371	 17	65.5	9.0	 20
372	 17	63.0	13.7	 25
373	 17	350.0	63.9	 25
374	 17	160.5	26.5	 20
375	 17	163.0	23.9	 20
376	 17	670.8	73.0	 20
377	 17	208.0	24.7	 16
378	 17	153.0	23.4	 20
379	 17	106.0	13.6	 20
380	 17	350.0	46.3	 16
381	 17	280.3	29.7	 20
382	 17	63.3	11.0	 20
383	 17	65.0	11.4	 20
384	 17	75.5	10.2	 20
385	 17	67.0	11.1	 25
386	 17	92.0	13.2	 25
387	 17	75.5	14.0	 20
388	 17	68.0	10.9	 25
389	 17	143.0	20.8	 25
390	 17	183.5	26.0	 20
391	 17	196.0	44.0	 25
392	 17	81.0	11.8	 25
393	 17	69.0	9.0	 20
394	 17	66.0	12.9	 25
395	 17	141.0	16.9	 25
396	 17	99.3	18.6	 20
397	 17	97.0	16.6	 25
398	 17	57.0	9.5	 25
399	 17	60.8	9.3	 20
400	 17	76.0	18.8	 25
401	 17	73.0	11.3	 25
402	 17	60.3	17.2	 20
403	 17	72.3	12.3	 20
404	 17	100.0	20.7	 20
405	 17	415.5	32.8	 16
406	 17	196.3	24.4	 20
407	 17	149.5	20.5	 20
408	 17	56.0	12.3	 16
409	 17	85.3	11.5	 20
410	 17	149.3	19.8	 20
411	 17	300.3	28.9	 16
412	 17	151.0	27.0	 25
413	 17	284.0	47.1	 25
414	 17	119.3	20.8	 20
415	 17	67.0	11.9	 25
416	 17	859.0	177.0	 25
417	 17	346.0	35.1	 25
418	 17	382.5	44.0	 20
419	 17	373.0	43.0	 25
420	 17	64.0	12.3	 25
421	 17	232.0	29.9	 20
422	 17	1102.0	241.0	 25
423	 17	84.0	13.6	 25
424	 17	142.5	23.4	 20
425	 17	300.0	103.7	 25
426	 17	70.0	12.9	 25
427	 17	60.8	7.6	 20
428	 17	124.0	17.0	 25
429	 17	194.0	24.2	 25
430	 17	175.0	22.8	 20
431	 17	66.0	11.9	 20
432	 17	145.5	20.5	 20
433	 17	139.3	24.0	 16
434	 17	64.5	8.7	 20
435	 17	88.0	11.5	 20
436	 17	91.3	16.0	 16
437	 17	82.0	14.7	 20
438	 17	79.5	22.1	 20
439	 17	104.8	13.7	 16
440	 17	78.0	11.7	 25
441	 17	68.0	10.8	 25
442	 17	125.3	15.3	 20
443	 17	115.0	22.3	 25
444	 17	180.0	33.9	 25
445	 17	72.5	12.5	 20
446	 17	177.0	32.0	 25
447	 17	269.0	27.3	 25
448	 17	1152.0	123.5	 20
449	 17	79.0	17.9	 25
450	 17	75.0	13.0	 25
451	 17	67.0	13.1	 25
452	 17	61.8	9.2	 20
453	 17	84.0	14.0	 25
454	 17	94.0	16.9	 25
455	 17	139.5	27.8	 20
456	 17	1024.0	175.5	 25
457	 17	76.0	14.3	 25
458	 17	122.8	24.9	 20
459	 17	81.5	14.1	 20
460	 17	86.5	11.1	 20
461	 17	83.0	13.2	 16
462	 17	1379.0	188.3	 20
463	 17	458.0	62.2	 20
464	 17	62.8	7.3	 16
465	 17	90.8	15.1	 20
466	 17	62.8	8.2	 20
467	 17	91.8	14.8	 16
468	 17	77.0	13.8	 25
469	 17	88.0	19.2	 25
470	 17	63.5	10.0	 20
471	 17	59.0	13.1	 25
472	 17	52.0	9.5	 25
473	 17	68.3	8.7	 20
474	 17	141.0	28.1	 25
475	 17	53.0	11.0	 25
476	 17	65.0	11.0	 20
477	 17	157.0	21.2	 25
478	 17	157.0	27.6	 25
479	 17	167.0	26.0	 20
480	 17	288.0	42.6	 25
481	 17	467.0	49.1	 25
482	 17	96.0	14.0	 20
483	 17	216.0	35.4	 25
484	 17	88.0	20.1	 25
485	 17	73.0	12.5	 25
486	 17	61.3	16.6	 16
487	 17	121.3	22.6	 20
488	 17	148.8	30.1	 20
489	 17	60.3	6.5	 16
490	 17	67.5	11.1	 20
491	 17	65.0	11.4	 20
492	 17	184.3	25.8	 16
493	 17	62.8	10.1	 20
494	 17	68.8	9.9	 20
495	 17	195.0	29.9	 16
496	 17	136.0	18.2	 25
497	 17	236.0	38.8	 25
498	 17	311.8	35.6	 20
499	 17	89.0	14.3	 25
500	 17	67.0	9.0	 25
501	 17	83.3	16.2	 20
502	 17	98.0	11.0	 25
503	 17	60.0	11.7	 25
504	 17	62.0	12.8	 20
505	 17	59.0	11.5	 25
506	 17	58.0	8.3	 25
507	 17	101.5	18.4	 20
508	 17	74.0	11.1	 25
509	 17	160.0	20.4	 25
510	 17	689.5	97.5	 20
511	 17	144.0	32.3	 25
512	 17	84.0	13.9	 25
513	 17	65.0	9.6	 20
514	 17	57.0	6.6	 20
515	 17	64.3	12.2	 20
516	 17	67.3	7.6	 16
517	 17	71.3	11.2	 20
518	 17	76.3	12.8	 20
519	 17	110.5	14.8	 20
520	 17	91.3	14.9	 16
521	 17	351.0	37.0	 20
522	 17	244.8	39.4	 20
523	 17	88.5	13.9	 16
524	 17	592.0	84.5	 25
525	 17	80.0	9.9	 25
526	 17	105.3	14.5	 20
527	 17	282.0	42.3	 25
528	 17	69.0	11.5	 25
529	 17	142.5	17.5	 20
530	 17	83.0	14.5	 25
531	 17	124.0	24.4	 25
532	 17	71.5	13.0	 20
533	 17	121.0	16.7	 25
534	 17	105.0	15.8	 25
535	 17	64.0	12.1	 20
536	 17	70.0	13.6	 25
537	 17	77.0	11.9	 25
538	 17	113.8	18.9	 20
539	 17	697.0	96.4	 25
540	 17	171.0	23.7	 25
541	 17	375.3	34.6	 20
542	 17	6382.3	397.4	 20
543	 17	1102.0	120.1	 20
544	 17	4236.5	219.1	 16
545	 17	156.5	18.5	 20
546	 17	160.3	28.6	 20
547	 17	88.0	15.7	 16
548	 17	294.5	46.7	 20
549	 17	173.0	27.2	 20
550	 17	72.0	10.4	 20
551	 17	83.3	14.7	 20
552	 17	369.0	47.4	 25
553	 17	130.0	16.9	 25
554	 17	251.5	17.5	 20
555	 17	112.0	16.6	 25
556	 17	1133.0	152.7	 25
557	 17	110.5	12.6	 20
558	 17	217.0	27.6	 25
559	 17	203.0	28.7	 25
560	 17	95.3	11.8	 20
561	 17	63.0	10.3	 25
562	 17	165.0	23.8	 25
563	 17	76.5	12.3	 20
564	 17	62.0	9.2	 25
565	 17	72.0	15.0	 25
566	 17	844.5	70.4	 20
567	 17	365.0	54.7	 25
568	 17	65.0	10.9	 25
569	 17	96.3	14.5	 20
570	 17	207.8	27.7	 20
571	 17	116.3	16.2	 20
572	 17	80.0	9.7	 16
573	 17	87.5	16.1	 20
574	 17	81.3	12.2	 20
575	 17	155.3	13.3	 16
576	 17	61.3	10.6	 20
577	 17	62.5	12.0	 20
578	 17	68.0	8.7	 16
579	 17	57.0	9.6	 25
580	 17	103.0	13.9	 25
581	 17	133.0	24.8	 20
582	 17	62.0	13.4	 25
583	 17	84.0	12.3	 25
584	 17	72.0	11.0	 25
585	 17	82.0	10.8	 20
586	 17	65.0	11.9	 25
587	 17	59.0	10.9	 25
588	 17	112.0	13.1	 20
589	 17	813.0	89.9	 25
590	 17	607.0	81.1	 25
591	 17	297.5	44.8	 20
592	 17	74.0	13.7	 25
593	 17	79.0	12.0	 25
594	 17	69.5	10.9	 20
595	 17	77.0	11.4	 25
596	 17	70.0	19.0	 25
597	 17	674.8	95.5	 20
598	 17	114.3	103.8	 20
599	 17	60.5	7.3	 20
600	 17	232.0	33.8	 16
601	 17	133.8	22.2	 20
602	 17	100.3	20.9	 20
603	 17	84.0	12.6	 16
604	 17	112.3	14.6	 20
605	 17	983.0	64.9	 20
606	 17	2062.5	116.7	 16
607	 17	1394.0	224.2	 25
608	 17	95.0	11.0	 25
609	 17	215.8	24.2	 20
610	 17	152.0	20.7	 25
611	 17	126.0	15.9	 25
612	 17	269.8	47.7	 20
613	 17	195.0	44.0	 25
614	 17	381.0	37.2	 25
615	 17	2519.3	204.7	 20
616	 17	247.0	38.5	 25
617	 17	203.0	21.9	 25
618	 17	802.0	157.2	 25
619	 17	1601.8	250.7	 20
620	 17	585.0	86.0	 25
621	 17	381.0	77.4	 25
622	 17	300.5	22.5	 20
623	 17	242.0	29.8	 25
624	 17	120.0	17.3	 25
625	 17	82.3	10.3	 20
626	 17	94.5	13.0	 20
627	 17	65.8	9.4	 20
628	 17	65.0	9.4	 16
629	 17	72.5	12.6	 20
630	 17	207.0	38.8	 20
631	 17	97.3	17.2	 16
632	 17	107.5	19.8	 20
633	 17	585.5	103.1	 20
634	 17	93.5	14.8	 16
635	 17	95.0	17.5	 25
636	 17	732.0	129.9	 25
637	 17	138.8	20.8	 20
638	 17	121.0	17.6	 25
639	 17	105.0	13.2	 25
  0	 18	5346.0	668.5	 20
  1	 18	92.0	15.3	 25
  2	 18	80.0	13.2	 25
  3	 18	249.8	43.2	 20
  4	 18	652.8	97.1	 20
  5	 18	198.8	23.2	 20
  6	 18	152.5	29.2	 20
  7	 18	289.0	28.5	 16
  8	 18	202.5	26.1	 20
  9	 18	705.5	72.8	 20
 10	 18	89.0	12.9	 16
 11	 18	72.3	11.7	 20
 12	 18	208.0	24.9	 20
 13	 18	159.0	21.3	 20
 14	 18	67.0	10.7	 25
 15	 18	68.0	11.0	 25
 16	 18	68.3	10.6	 20
 17	 18	93.0	14.8	 25
 18	 18	103.0	19.8	 25
 19	 18	66.0	13.2	 20
 20	 18	86.0	11.5	 25
 21	 18	87.0	11.4	 25
 22	 18	118.0	15.2	 20
 23	 18	66.0	12.2	 25
 24	 18	75.0	11.4	 25
 25	 18	415.5	58.2	 20
 26	 18	72.0	13.1	 25
 27	 18	208.0	32.1	 25
 28	 18	96.0	11.3	 20
 29	 18	1206.0	261.5	 25
 30	 18	84.0	16.5	 25
 31	 18	86.0	14.6	 20
 32	 18	181.3	33.0	 20
 33	 18	63.3	10.6	 20
 34	 18	68.8	14.4	 16
 35	 18	88.0	14.9	 20
 36	 18	104.3	15.0	 20
 37	 18	2191.0	257.4	 16
 38	 18	94.0	29.9	 20
 39	 18	78.0	12.6	 20
 40	 18	102.0	19.1	 20
 41	 18	66.0	13.4	 20
 42	 18	86.0	11.9	 25
 43	 18	113.0	19.4	 25
 44	 18	77.8	14.1	 20
 45	 18	62.0	11.7	 25
 46	 18	71.0	10.3	 25
 47	 18	71.0	16.1	 20
 48	 18	66.0	11.8	 25
 49	 18	78.0	16.5	 25
 50	 18	138.8	23.9	 20
 51	 18	69.0	14.2	 25
 52	 18	118.0	18.6	 25
 53	 18	104.3	14.3	 20
 54	 18	215.0	24.2	 25
 55	 18	107.0	17.2	 25
 56	 18	174.5	27.5	 20
 57	 18	104.0	18.4	 25
 58	 18	73.0	8.9	 25
 59	 18	93.5	15.0	 20
 60	 18	91.0	15.0	 20
 61	 18	84.3	13.1	 20
 62	 18	90.3	14.5	 16
 63	 18	86.5	14.6	 20
 64	 18	73.0	10.2	 20
 65	 18	219.0	26.8	 16
 66	 18	88.0	14.4	 20
 67	 18	72.8	12.4	 20
 68	 18	81.0	12.6	 16
 69	 18	139.0	21.3	 25
 70	 18	267.0	42.6	 25
 71	 18	107.5	18.9	 20
 72	 18	130.0	20.3	 25
 73	 18	115.0	29.6	 25
 74	 18	67.0	9.1	 25
 75	 18	101.3	19.6	 20
 76	 18	105.0	18.5	 25
 77	 18	140.0	18.5	 25
 78	 18	187.3	19.0	 20
 79	 18	108.0	17.8	 25
 80	 18	64.0	12.3	 25
 81	 18	149.3	26.2	 20
 82	 18	91.0	20.9	 25
 83	 18	68.0	11.5	 25
 84	 18	177.3	28.8	 20
 85	 18	246.0	33.2	 25
 86	 18	92.0	15.3	 25
 87	 18	133.5	15.7	 20
 88	 18	194.8	20.6	 20
 89	 18	330.0	34.8	 20
 90	 18	264.3	28.6	 16
 91	 18	260.3	47.8	 20
 92	 18	60.3	13.4	 20
 93	 18	60.3	9.7	 16
 94	 18	57.8	12.3	 20
 95	 18	65.0	8.1	 20
 96	 18	66.8	17.3	 16
 97	 18	73.0	12.9	 25
 98	 18	57.0	10.0	 25
 99	 18	56.5	9.5	 20
100	 18	67.0	7.7	 25
101	 18	128.0	21.1	 25
102	 18	363.8	32.2	 20
103	 18	92.0	22.6	 25
104	 18	60.0	11.4	 25
105	 18	83.0	13.5	 20
106	 18	292.0	42.7	 25
107	 18	422.0	63.5	 25
108	 18	93.0	13.1	 25
109	 18	91.5	13.4	 20
110	 18	65.0	12.2	 25
111	 18	67.0	10.0	 25
112	 18	62.5	8.6	 20
113	 18	63.0	10.6	 25
114	 18	64.0	10.9	 25
115	 18	65.0	13.1	 16
116	 18	63.0	9.7	 20
117	 18	117.0	22.5	 20
118	 18	127.8	19.2	 16
119	 18	66.8	10.7	 20
120	 18	74.3	12.8	 20
121	 18	73.3	14.8	 16
122	 18	68.5	12.9	 20
123	 18	70.8	12.8	 20
124	 18	122.0	16.3	 16
125	 18	3051.0	470.0	 25
126	 18	108.0	29.4	 25
127	 18	111.5	14.0	 20
128	 18	190.0	34.0	 25
129	 18	518.0	52.7	 25
130	 18	738.5	65.8	 20
131	 18	363.0	31.5	 25
132	 18	78.0	10.8	 25
133	 18	62.8	10.2	 20
134	 18	83.0	14.6	 25
135	 18	150.0	20.8	 25
136	 18	106.0	22.6	 20
137	 18	247.0	37.2	 25
138	 18	72.0	18.0	 25
139	 18	247.0	40.1	 20
140	 18	393.0	51.4	 25
141	 18	124.0	22.6	 25
142	 18	137.0	20.6	 25
143	 18	258.8	23.1	 16
144	 18	250.8	33.1	 20
145	 18	100.3	19.4	 20
146	 18	64.3	10.8	 16
147	 18	152.3	19.4	 20
148	 18	85.0	16.8	 20
149	 18	125.3	22.0	 16
150	 18	78.3	12.4	 20
151	 18	68.5	11.8	 20
152	 18	72.3	10.3	 16
153	 18	61.0	12.3	 25
154	 18	80.0	13.4	 25
155	 18	80.0	17.5	 20
156	 18	172.0	23.2	 25
157	 18	70.0	13.8	 25
158	 18	90.8	14.4	 20
159	 18	73.0	13.5	 25
160	 18	73.0	10.4	 25
161	 18	112.3	14.6	 20
162	 18	106.0	12.9	 25
163	 18	165.0	16.7	 25
164	 18	109.3	13.2	 20
165	 18	261.0	45.1	 25
166	 18	102.0	19.9	 25
167	 18	85.8	13.6	 20
168	 18	103.0	14.8	 25
169	 18	100.0	18.4	 25
170	 18	85.3	10.0	 20
171	 18	71.0	11.4	 20
172	 18	77.0	15.8	 20
173	 18	230.0	37.4	 16
174	 18	1273.0	193.3	 20
175	 18	243.3	41.5	 20
176	 18	90.3	16.5	 20
177	 18	74.8	16.1	 16
178	 18	266.5	63.6	 20
179	 18	115.0	14.5	 20
180	 18	679.3	80.9	 20
181	 18	225.0	28.6	 25
182	 18	93.0	18.4	 25
183	 18	73.0	13.7	 20
184	 18	195.0	35.2	 25
185	 18	126.0	16.6	 25
186	 18	68.3	12.2	 20
187	 18	102.0	17.7	 25
188	 18	73.0	10.4	 25
189	 18	72.3	35.9	 20
190	 18	64.0	10.1	 25
191	 18	77.0	11.6	 25
192	 18	130.3	32.5	 20
193	 18	642.0	131.2	 25
194	 18	339.0	46.6	 25
195	 18	1251.3	93.6	 20
196	 18	103.0	27.8	 25
197	 18	58.0	10.4	 25
198	 18	73.3	14.5	 20
199	 18	176.5	29.9	 20
200	 18	107.5	19.4	 20
201	 18	222.0	33.3	 16
202	 18	95.8	25.3	 20
203	 18	74.8	14.2	 20
204	 18	71.3	10.0	 16
205	 18	100.5	15.0	 20
206	 18	109.5	22.6	 20
207	 18	98.5	14.4	 16
208	 18	72.0	8.7	 25
209	 18	464.0	66.1	 25
210	 18	373.0	40.9	 25
211	 18	76.8	11.5	 20
212	 18	61.0	9.2	 25
213	 18	61.0	10.6	 25
214	 18	63.3	10.9	 20
215	 18	71.0	12.7	 25
216	 18	69.0	11.8	 25
217	 18	60.5	11.7	 20
218	 18	58.0	11.2	 25
219	 18	59.0	9.1	 25
220	 18	60.5	11.3	 20
221	 18	65.0	10.3	 25
222	 18	66.0	11.3	 25
223	 18	67.8	14.0	 20
224	 18	60.0	11.2	 25
225	 18	79.0	14.0	 25
226	 18	69.5	10.9	 20
227	 18	731.8	175.1	 20
228	 18	169.0	55.6	 20
229	 18	166.3	54.3	 16
230	 18	296.3	49.7	 20
231	 18	102.5	9.9	 20
232	 18	84.3	15.7	 16
233	 18	135.3	17.8	 20
234	 18	193.0	21.9	 20
235	 18	302.8	37.4	 16
236	 18	102.0	18.8	 25
237	 18	66.0	11.7	 25
238	 18	67.5	11.1	 20
239	 18	63.0	11.1	 25
240	 18	73.0	12.1	 25
241	 18	107.3	17.0	 20
242	 18	90.0	18.8	 25
243	 18	71.0	13.7	 25
244	 18	70.0	12.4	 25
245	 18	58.0	10.0	 20
246	 18	87.0	16.8	 25
247	 18	87.0	13.4	 25
248	 18	381.3	73.3	 20
249	 18	172.0	20.9	 25
250	 18	149.0	27.7	 25
251	 18	113.3	15.8	 20
252	 18	666.0	166.5	 25
253	 18	1236.0	269.6	 25
254	 18	235.3	33.6	 20
255	 18	332.3	32.9	 20
256	 18	254.0	30.8	 20
257	 18	106.3	15.5	 16
258	 18	104.3	16.4	 20
259	 18	61.0	8.6	 20
260	 18	55.0	7.4	 16
261	 18	60.0	11.0	 20
262	 18	53.8	11.3	 20
263	 18	122.8	15.3	 16
264	 18	96.0	11.9	 25
265	 18	344.0	40.4	 25
266	 18	240.8	43.4	 20
267	 18	144.0	21.4	 25
268	 18	990.0	132.5	 25
269	 18	91.0	13.3	 20
270	 18	1284.0	206.9	 25
271	 18	140.0	23.9	 25
272	 18	153.0	27.7	 20
273	 18	139.0	23.0	 25
274	 18	60.0	7.7	 25
275	 18	157.3	30.1	 20
276	 18	77.0	11.9	 25
277	 18	101.0	15.7	 25
278	 18	229.0	18.4	 25
279	 18	76.0	12.6	 20
280	 18	82.0	12.4	 25
281	 18	69.0	10.6	 25
282	 18	95.5	17.7	 16
283	 18	89.5	13.2	 20
284	 18	222.0	21.3	 20
285	 18	85.0	13.6	 16
286	 18	169.0	28.9	 20
287	 18	85.5	13.1	 20
288	 18	67.3	11.9	 16
289	 18	82.3	16.8	 20
290	 18	71.5	11.1	 20
291	 18	206.5	25.3	 16
292	 18	141.0	23.0	 25
293	 18	125.0	16.8	 25
294	 18	326.3	40.0	 20
295	 18	358.0	53.1	 25
296	 18	236.0	31.5	 25
297	 18	90.8	18.3	 20
298	 18	301.0	42.6	 25
299	 18	150.0	24.7	 25
300	 18	57.5	11.7	 20
301	 18	60.0	10.1	 25
302	 18	59.0	11.0	 25
303	 18	55.3	10.7	 20
304	 18	56.0	8.2	 25
305	 18	64.0	8.4	 25
306	 18	62.0	11.1	 20
307	 18	123.0	31.2	 25
308	 18	1728.0	342.5	 25
309	 18	497.0	107.3	 25
310	 18	86.0	13.7	 16
311	 18	91.8	18.4	 20
312	 18	983.0	108.6	 20
313	 18	119.3	17.2	 16
314	 18	58.8	9.6	 20
315	 18	162.5	24.7	 20
316	 18	200.5	31.7	 16
317	 18	253.0	22.9	 20
318	 18	1075.5	90.6	 20
319	 18	114.5	18.9	 20
320	 18	78.0	14.4	 25
321	 18	69.0	12.2	 25
322	 18	84.5	13.0	 20
323	 18	59.0	12.0	 25
324	 18	59.0	9.9	 25
325	 18	110.5	18.7	 20
326	 18	109.0	15.7	 25
327	 18	126.0	31.4	 25
328	 18	221.3	33.4	 20
329	 18	170.0	27.5	 25
330	 18	71.0	12.5	 25
331	 18	74.3	15.2	 20
332	 18	127.0	27.8	 25
333	 18	722.0	242.7	 25
334	 18	152.5	36.9	 20
335	 18	86.0	13.9	 25
336	 18	67.0	12.4	 25
337	 18	156.3	62.9	 20
338	 18	61.8	11.8	 20
339	 18	139.5	26.9	 20
340	 18	117.8	21.4	 16
341	 18	72.8	13.5	 20
342	 18	84.8	11.5	 20
343	 18	83.3	12.5	 20
344	 18	69.3	12.2	 16
345	 18	192.5	33.3	 20
346	 18	112.8	14.3	 20
347	 18	68.5	7.7	 20
348	 18	70.0	12.2	 25
349	 18	74.0	11.5	 25
350	 18	69.5	11.9	 20
351	 18	178.0	36.3	 25
352	 18	61.0	10.1	 25
353	 18	67.0	12.8	 20
354	 18	62.0	9.0	 25
355	 18	92.0	17.1	 25
356	 18	67.0	15.5	 20
357	 18	60.0	9.0	 25
358	 18	56.0	11.5	 25
359	 18	133.0	15.4	 20
360	 18	205.0	45.0	 25
361	 18	65.0	16.1	 25
362	 18	85.5	15.1	 20
363	 18	66.0	10.9	 25
364	 18	86.0	21.3	 25
365	 18	60.5	9.1	 20
366	 18	79.3	15.4	 20
367	 18	377.3	41.3	 20
368	 18	310.3	32.5	 16
369	 18	576.3	129.7	 20
370	 18	69.0	13.4	 20
371	 18	61.0	8.1	 16
372	 18	67.3	13.8	 20
373	 18	246.3	30.8	 20
374	 18	70.0	12.1	 16
375	 18	80.0	12.8	 25
376	 18	548.0	89.2	 25
377	 18	223.0	36.4	 25
378	 18	114.3	18.6	 20
379	 18	69.0	11.7	 25
380	 18	91.0	14.7	 25
381	 18	110.8	20.0	 20
382	 18	71.0	13.8	 25
383	 18	61.0	9.9	 25
384	 18	64.0	14.9	 20
385	 18	56.0	8.3	 25
386	 18	57.0	9.4	 25
387	 18	76.5	12.5	 20
388	 18	69.0	9.2	 25
389	 18	185.0	27.0	 25
390	 18	189.5	24.5	 20
391	 18	98.0	21.5	 25
392	 18	82.0	11.7	 25
393	 18	66.3	10.0	 20
394	 18	76.8	15.3	 20
395	 18	113.5	21.0	 20
396	 18	92.0	18.1	 16
397	 18	78.3	12.4	 20
398	 18	63.0	12.2	 20
399	 18	57.3	10.5	 16
400	 18	62.3	8.6	 20
401	 18	56.0	11.2	 20
402	 18	70.0	16.7	 16
403	 18	57.0	8.7	 25
404	 18	86.0	11.8	 25
405	 18	451.8	54.7	 20
406	 18	143.0	20.4	 25
407	 18	71.0	11.0	 25
408	 18	66.5	9.8	 20
409	 18	103.0	16.8	 25
410	 18	166.0	27.0	 25
411	 18	406.0	70.3	 25
412	 18	325.3	36.2	 20
413	 18	161.0	19.9	 25
414	 18	83.0	15.6	 25
415	 18	68.5	11.3	 20
416	 18	240.0	46.6	 25
417	 18	140.0	18.6	 25
418	 18	230.8	31.3	 20
419	 18	99.0	20.4	 25
420	 18	64.0	11.5	 25
421	 18	123.0	12.5	 16
422	 18	180.8	24.9	 20
423	 18	72.0	10.1	 20
424	 18	157.0	18.3	 16
425	 18	265.0	73.9	 20
426	 18	86.8	17.5	 20
427	 18	60.0	9.7	 16
428	 18	84.0	14.1	 20
429	 18	72.3	10.8	 20
430	 18	175.5	14.4	 16
431	 18	70.0	12.6	 25
432	 18	134.0	15.7	 25
433	 18	84.5	11.2	 20
434	 18	65.0	11.3	 25
435	 18	124.0	18.4	 25
436	 18	87.3	12.9	 20
437	 18	90.0	16.0	 25
438	 18	94.0	18.1	 25
439	 18	75.8	13.2	 20
440	 18	69.0	9.8	 25
441	 18	61.0	10.2	 25
442	 18	193.0	30.6	 20
443	 18	87.0	14.0	 25
444	 18	67.0	14.2	 25
445	 18	69.0	10.3	 25
446	 18	115.5	17.0	 20
447	 18	373.0	68.7	 25
448	 18	253.0	27.0	 25
449	 18	78.8	11.9	 16
450	 18	60.3	13.1	 20
451	 18	65.0	9.4	 20
452	 18	64.3	9.5	 16
453	 18	64.5	9.5	 20
454	 18	78.3	12.7	 20
455	 18	63.3	10.5	 16
456	 18	110.8	19.5	 20
457	 18	91.0	13.3	 20
458	 18	184.0	24.0	 16
459	 18	69.0	14.1	 25
460	 18	109.0	17.5	 25
461	 18	87.8	16.3	 20
462	 18	1063.0	134.5	 25
463	 18	177.0	32.7	 25
464	 18	68.3	10.2	 20
465	 18	100.0	20.7	 25
466	 18	186.0	343.5	 25
467	 18	90.0	13.1	 20
468	 18	67.0	11.3	 25
469	 18	95.0	19.8	 25
470	 18	71.5	10.7	 20
471	 18	63.0	10.0	 25
472	 18	65.0	12.4	 25
473	 18	58.5	20.6	 20
474	 18	70.0	11.5	 25
475	 18	64.0	12.5	 25
476	 18	57.0	7.5	 20
477	 18	175.0	22.3	 20
478	 18	140.8	20.6	 20
479	 18	118.3	17.7	 20
480	 18	231.0	29.0	 16
481	 18	533.3	75.6	 20
482	 18	100.8	27.0	 20
483	 18	147.3	22.1	 16
484	 18	84.3	13.5	 20
485	 18	75.5	13.6	 20
486	 18	64.8	13.2	 20
487	 18	54.0	8.1	 25
488	 18	127.0	20.0	 25
489	 18	62.3	9.7	 20
490	 18	68.0	11.6	 25
491	 18	63.0	9.4	 25
492	 18	110.3	21.6	 20
493	 18	66.0	10.7	 25
494	 18	64.0	11.0	 25
495	 18	169.5	31.5	 20
496	 18	260.0	52.4	 25
497	 18	277.0	53.4	 25
498	 18	365.3	44.8	 20
499	 18	92.0	19.6	 25
500	 18	73.0	11.9	 25
501	 18	82.3	11.9	 20
502	 18	78.0	13.2	 25
503	 18	56.0	12.1	 25
504	 18	57.8	8.1	 20
505	 18	60.5	11.4	 20
506	 18	58.0	6.3	 20
507	 18	73.3	25.9	 16
508	 18	99.0	20.2	 20
509	 18	84.0	14.4	 20
510	 18	124.3	18.0	 16
511	 18	72.0	11.7	 20
512	 18	83.5	13.4	 20
513	 18	51.8	7.9	 20
514	 18	57.3	9.2	 20
515	 18	59.0	12.9	 25
516	 18	66.0	11.8	 25
517	 18	73.0	14.1	 20
518	 18	88.0	14.5	 25
519	 18	119.0	16.0	 25
520	 18	79.0	12.6	 20
521	 18	410.0	56.2	 25
522	 18	229.0	31.5	 25
523	 18	72.5	13.2	 20
524	 18	154.0	27.7	 25
525	 18	67.0	12.1	 25
526	 18	84.5	14.1	 20
527	 18	92.0	15.3	 25
528	 18	78.0	13.2	 25
529	 18	141.0	16.9	 20
530	 18	78.0	12.3	 25
531	 18	157.0	23.5	 25
532	 18	72.8	13.2	 20
533	 18	125.0	14.2	 20
534	 18	97.0	16.0	 20
535	 18	57.0	8.5	 16
536	 18	58.3	10.0	 20
537	 18	59.3	10.5	 20
538	 18	338.0	38.1	 16
539	 18	260.0	41.8	 20
540	 18	98.8	16.3	 20
541	 18	176.3	16.4	 16
542	 18	3159.0	250.4	 25
543	 18	619.0	54.3	 25
544	 18	2466.8	181.0	 20
545	 18	106.0	19.6	 25
546	 18	114.0	20.5	 25
547	 18	100.0	16.8	 25
548	 18	106.8	21.2	 20
549	 18	80.0	13.3	 25
550	 18	71.0	13.2	 25
551	 18	85.3	12.1	 20
552	 18	234.0	32.8	 25
553	 18	154.0	51.6	 25
554	 18	361.0	34.6	 20
555	 18	89.0	13.9	 25
556	 18	276.0	29.7	 25
557	 18	133.5	21.6	 20
558	 18	247.0	36.1	 25
559	 18	107.0	15.5	 25
560	 18	87.5	11.7	 20
561	 18	66.3	11.7	 20
562	 18	269.8	48.8	 20
563	 18	74.5	11.1	 16
564	 18	62.3	12.9	 20
565	 18	58.5	10.7	 20
566	 18	552.3	54.4	 16
567	 18	438.8	67.7	 20
568	 18	65.3	9.8	 20
569	 18	83.0	10.9	 16
570	 18	95.0	17.4	 25
571	 18	164.0	28.6	 25
572	 18	98.8	19.1	 20
573	 18	68.0	11.5	 25
574	 18	82.0	9.3	 25
575	 18	106.5	19.2	 20
576	 18	72.0	12.9	 25
577	 18	69.0	11.5	 25
578	 18	61.8	11.8	 20
579	 18	62.0	9.7	 25
580	 18	60.0	11.2	 25
581	 18	75.0	14.6	 25
582	 18	66.0	12.4	 20
583	 18	84.0	17.9	 25
584	 18	104.0	16.8	 25
585	 18	78.5	10.9	 20
586	 18	63.0	9.5	 25
587	 18	61.0	10.1	 25
588	 18	75.3	9.4	 16
589	 18	490.5	54.3	 20
590	 18	811.5	102.0	 20
591	 18	243.3	36.6	 16
592	 18	96.3	15.9	 20
593	 18	70.5	12.7	 20
594	 18	71.8	23.8	 16
595	 18	70.3	12.5	 20
596	 18	70.5	14.3	 20
597	 18	94.5	17.2	 16
598	 18	78.0	10.4	 25
599	 18	64.0	9.7	 25
600	 18	71.3	14.3	 20
601	 18	91.0	13.2	 25
602	 18	88.0	12.3	 25
603	 18	72.0	11.9	 20
604	 18	214.0	28.2	 25
605	 18	409.0	55.7	 25
606	 18	814.8	123.3	 20
607	 18	600.0	86.6	 25
608	 18	133.0	19.0	 25
609	 18	379.5	55.0	 20
610	 18	153.0	20.2	 25
611	 18	140.0	17.7	 25
612	 18	100.5	12.5	 20
613	 18	110.0	18.7	 25
614	 18	142.0	30.0	 25
615	 18	1721.0	291.6	 25
616	 18	200.8	26.7	 16
617	 18	118.5	18.8	 20
618	 18	203.5	31.8	 20
619	 18	251.8	54.6	 16
620	 18	382.8	52.7	 20
621	 18	169.3	22.4	 20
622	 18	125.3	17.3	 16
623	 18	183.5	25.0	 20
624	 18	98.0	14.9	 20
625	 18	90.0	10.5	 16
626	 18	99.0	16.4	 25
627	 18	65.0	9.8	 25
628	 18	60.0	11.3	 20
629	 18	74.0	14.2	 25
630	 18	1465.0	352.6	 25
631	 18	77.0	11.6	 20
632	 18	116.0	20.0	 25
633	 18	1337.0	332.1	 25
634	 18	106.5	15.6	 20
635	 18	111.0	13.6	 25
636	 18	244.0	49.0	 25
637	 18	89.0	12.3	 20
638	 18	94.0	14.3	 25
639	 18	5661.0	1686.1	 25
  0	 19	97.5	14.0	 16
  1	 19	407.8	37.8	 20
  2	 19	1060.8	74.8	 20
  3	 19	97.5	35.7	 20
  4	 19	348.8	72.7	 20
  5	 19	285.0	68.7	 25
  6	 19	99.0	17.7	 25
  7	 19	508.5	119.2	 20
  8	 19	1114.0	301.3	 25
  9	 19	222.0	40.3	 25
 10	 19	125.0	18.1	 20
 11	 19	155.0	27.3	 25
 12	 19	94.0	14.3	 25
 13	 19	379.3	70.6	 20
 14	 19	87.0	10.7	 25
 15	 19	240.0	44.3	 25
 16	 19	918.8	150.5	 20
 17	 19	911.0	172.9	 25
 18	 19	104.0	18.5	 25
 19	 19	66.0	9.8	 20
 20	 19	62.0	12.1	 25
 21	 19	65.0	12.9	 25
 22	 19	97.8	19.1	 20
 23	 19	69.3	12.3	 20
 24	 19	142.3	19.6	 20
 25	 19	72.0	11.0	 16
 26	 19	159.8	26.0	 20
 27	 19	70.0	10.4	 20
 28	 19	78.5	15.5	 16
 29	 19	77.0	9.5	 20
 30	 19	245.5	47.7	 20
 31	 19	281.3	54.4	 16
 32	 19	176.0	29.3	 25
 33	 19	122.0	16.1	 25
 34	 19	72.0	11.2	 25
 35	 19	187.3	36.6	 20
 36	 19	70.0	11.3	 25
 37	 19	146.0	27.1	 25
 38	 19	76.5	13.6	 20
 39	 19	72.0	12.0	 25
 40	 19	79.0	14.1	 25
 41	 19	74.5	8.9	 20
 42	 19	94.0	13.6	 25
 43	 19	226.0	38.0	 25
 44	 19	62.3	13.2	 20
 45	 19	84.0	17.8	 25
 46	 19	85.0	12.9	 25
 47	 19	60.5	9.1	 20
 48	 19	58.0	6.7	 25
 49	 19	65.0	12.2	 25
 50	 19	62.8	9.7	 16
 51	 19	67.8	13.6	 20
 52	 19	84.0	14.9	 20
 53	 19	1007.3	145.3	 16
 54	 19	70.3	13.4	 20
 55	 19	122.5	20.6	 20
 56	 19	86.3	13.3	 16
 57	 19	81.0	12.2	 20
 58	 19	70.5	13.2	 20
 59	 19	240.0	38.1	 16
 60	 19	1305.0	374.7	 25
 61	 19	377.0	68.4	 25
 62	 19	585.8	114.9	 20
 63	 19	310.0	63.7	 25
 64	 19	343.0	68.2	 25
 65	 19	1557.5	253.2	 20
 66	 19	431.0	70.2	 25
 67	 19	878.0	172.0	 25
 68	 19	257.0	38.2	 25
 69	 19	89.3	11.6	 20
 70	 19	158.0	23.7	 25
 71	 19	754.0	156.3	 25
 72	 19	489.3	61.6	 20
 73	 19	1018.0	173.4	 25
 74	 19	328.0	55.3	 25
 75	 19	417.0	68.2	 20
 76	 19	136.0	20.3	 25
 77	 19	107.0	17.0	 25
 78	 19	76.3	11.9	 16
 79	 19	159.3	26.0	 20
 80	 19	60.3	9.4	 20
 81	 19	74.5	12.7	 16
 82	 19	54.3	7.8	 20
 83	 19	92.0	15.0	 20
 84	 19	224.3	49.1	 16
 85	 19	99.3	17.6	 20
 86	 19	126.0	21.3	 20
 87	 19	76.8	14.1	 16
 88	 19	58.0	10.5	 25
 89	 19	144.0	31.0	 25
 90	 19	357.0	54.8	 20
 91	 19	146.0	26.5	 25
 92	 19	65.0	10.8	 25
 93	 19	61.3	11.0	 20
 94	 19	60.0	9.9	 25
 95	 19	60.0	7.9	 25
 96	 19	106.3	14.3	 20
 97	 19	59.0	8.6	 25
 98	 19	241.0	50.7	 25
 99	 19	63.5	10.5	 20
100	 19	66.0	11.7	 25
101	 19	125.0	23.6	 25
102	 19	374.0	52.9	 25
103	 19	142.3	24.9	 20
104	 19	373.0	67.9	 25
105	 19	757.0	109.1	 25
106	 19	357.8	48.7	 16
107	 19	575.5	77.4	 20
108	 19	409.8	45.9	 20
109	 19	79.0	12.5	 16
110	 19	58.0	12.6	 20
111	 19	55.5	8.6	 20
112	 19	108.0	22.7	 16
113	 19	63.5	9.0	 20
114	 19	67.0	10.1	 20
115	 19	82.5	14.5	 20
116	 19	81.0	18.2	 25
117	 19	469.0	111.5	 25
118	 19	173.5	25.8	 20
119	 19	114.0	16.2	 25
120	 19	118.0	16.3	 25
121	 19	164.5	15.6	 20
122	 19	105.0	19.8	 25
123	 19	92.0	15.2	 25
124	 19	116.0	15.4	 20
125	 19	165.0	27.3	 25
126	 19	87.0	13.3	 25
127	 19	92.5	18.5	 20
128	 19	84.0	17.1	 25
129	 19	490.0	73.8	 25
130	 19	288.3	41.7	 20
131	 19	883.0	145.0	 25
132	 19	136.0	25.9	 25
133	 19	589.5	103.0	 20
134	 19	117.3	18.8	 20
135	 19	197.3	39.1	 20
136	 19	63.5	8.3	 20
137	 19	65.0	9.5	 16
138	 19	62.3	8.7	 20
139	 19	69.3	10.0	 20
140	 19	442.0	42.0	 16
141	 19	228.3	27.0	 20
142	 19	7446.8	1502.1	 20
143	 19	180.3	15.5	 20
144	 19	69.0	15.1	 25
145	 19	82.0	13.6	 25
146	 19	105.3	18.7	 20
147	 19	99.0	19.3	 25
148	 19	185.0	34.3	 25
149	 19	78.3	10.9	 20
150	 19	142.0	30.0	 25
151	 19	119.0	13.4	 25
152	 19	103.8	19.6	 20
153	 19	111.0	31.2	 25
154	 19	143.0	23.1	 25
155	 19	72.3	13.1	 20
156	 19	313.0	65.2	 25
157	 19	270.0	37.1	 25
158	 19	57.5	8.4	 20
159	 19	137.0	29.8	 25
160	 19	90.0	13.5	 25
161	 19	84.5	12.4	 20
162	 19	90.5	14.3	 20
163	 19	199.3	44.8	 20
164	 19	6884.0	1211.5	 16
165	 19	3084.3	625.3	 20
166	 19	168.3	28.7	 20
167	 19	230.5	34.6	 16
168	 19	69.3	13.6	 20
169	 19	63.3	10.6	 20
170	 19	66.0	11.6	 20
171	 19	86.8	18.0	 20
172	 19	65.0	12.3	 25
173	 19	103.0	12.2	 25
174	 19	105.3	14.9	 20
175	 19	560.0	114.4	 25
176	 19	515.0	62.1	 25
177	 19	103.0	22.1	 20
178	 19	246.0	39.4	 25
179	 19	645.0	75.8	 25
180	 19	213.5	27.4	 20
181	 19	128.0	15.5	 25
182	 19	301.0	45.8	 25
183	 19	1310.0	186.7	 20
184	 19	120.0	60.6	 25
185	 19	113.0	16.2	 25
186	 19	248.0	26.8	 20
187	 19	159.0	22.9	 25
188	 19	126.0	19.8	 25
189	 19	128.5	20.3	 20
190	 19	121.8	22.9	 20
191	 19	80.5	13.4	 20
192	 19	60.3	8.6	 16
193	 19	64.3	10.4	 20
194	 19	187.8	18.6	 20
195	 19	111.0	11.4	 16
196	 19	96.0	14.9	 20
197	 19	201.0	40.1	 20
198	 19	71.5	14.0	 16
199	 19	127.0	25.9	 25
200	 19	260.0	47.0	 25
201	 19	67.3	9.3	 20
202	 19	65.0	12.3	 25
203	 19	102.0	17.3	 25
204	 19	82.0	16.7	 25
205	 19	85.0	14.7	 20
206	 19	100.0	17.0	 25
207	 19	92.0	18.3	 25
208	 19	65.3	9.2	 20
209	 19	69.0	12.2	 25
210	 19	624.0	93.7	 25
211	 19	88.0	11.5	 20
212	 19	60.0	10.8	 25
213	 19	57.0	10.4	 25
214	 19	55.3	6.1	 20
215	 19	399.0	73.7	 25
216	 19	238.0	43.5	 25
217	 19	75.5	10.8	 16
218	 19	81.3	12.1	 20
219	 19	57.3	8.6	 20
220	 19	65.8	10.7	 16
221	 19	83.5	15.8	 20
222	 19	627.5	124.8	 20
223	 19	93.3	16.2	 16
224	 19	72.5	17.0	 20
225	 19	92.8	14.5	 20
226	 19	992.5	175.4	 16
227	 19	678.0	89.4	 25
228	 19	60.0	9.4	 25
229	 19	50.5	8.3	 20
230	 19	81.0	23.5	 25
231	 19	64.0	10.5	 25
232	 19	76.0	12.9	 20
233	 19	75.0	12.4	 25
234	 19	381.0	60.4	 25
235	 19	410.8	43.3	 20
236	 19	382.0	41.8	 25
237	 19	124.0	18.6	 25
238	 19	71.0	13.0	 25
239	 19	981.8	144.1	 20
240	 19	139.0	24.9	 25
241	 19	86.0	13.6	 25
242	 19	99.0	13.5	 20
243	 19	61.0	10.5	 25
244	 19	86.0	13.7	 25
245	 19	65.3	8.7	 16
246	 19	658.8	195.1	 20
247	 19	102.5	15.2	 20
248	 19	146.5	26.0	 16
249	 19	73.0	10.6	 20
250	 19	74.3	14.9	 20
251	 19	73.0	8.9	 16
252	 19	74.0	10.2	 20
253	 19	804.0	152.6	 20
254	 19	109.0	12.9	 16
255	 19	141.0	15.2	 25
256	 19	106.0	18.2	 25
257	 19	112.3	12.5	 20
258	 19	98.0	15.3	 25
259	 19	147.0	22.7	 25
260	 19	78.3	13.7	 20
261	 19	84.0	14.0	 25
262	 19	57.0	9.4	 25
263	 19	80.8	14.7	 20
264	 19	73.0	12.9	 25
265	 19	171.0	25.7	 25
266	 19	405.0	43.2	 20
267	 19	1323.0	126.9	 25
268	 19	821.0	97.5	 25
269	 19	189.0	27.7	 20
270	 19	96.0	14.8	 25
271	 19	412.0	62.1	 25
272	 19	94.0	15.4	 25
273	 19	69.0	11.2	 16
274	 19	63.3	10.9	 20
275	 19	447.5	74.8	 20
276	 19	67.3	7.5	 16
277	 19	97.3	18.1	 20
278	 19	262.8	43.9	 20
279	 19	494.5	50.3	 16
280	 19	310.3	39.0	 20
281	 19	156.0	29.3	 20
282	 19	73.0	12.8	 20
283	 19	63.0	11.5	 25
284	 19	94.0	15.1	 25
285	 19	70.8	12.4	 20
286	 19	60.0	11.0	 25
287	 19	134.0	28.3	 25
288	 19	42.0	7.8	 20
289	 19	51.0	8.0	 25
290	 19	46.0	7.2	 25
291	 19	73.3	16.3	 20
292	 19	199.0	28.9	 25
293	 19	103.0	10.9	 25
294	 19	148.3	20.5	 20
295	 19	69.0	11.5	 25
296	 19	233.0	38.4	 25
297	 19	148.3	18.8	 20
298	 19	105.0	19.3	 25
299	 19	67.0	10.3	 25
300	 19	81.8	12.2	 20
301	 19	59.0	10.2	 20
302	 19	51.5	8.6	 20
303	 19	59.8	10.4	 16
304	 19	231.0	65.2	 20
305	 19	83.3	20.0	 20
306	 19	58.8	10.1	 20
307	 19	69.3	7.8	 16
308	 19	475.0	54.0	 20
309	 19	89.5	13.7	 20
310	 19	410.3	48.0	 20
311	 19	141.0	20.5	 25
312	 19	1581.0	147.2	 25
313	 19	583.8	45.2	 20
314	 19	216.0	35.9	 25
315	 19	88.0	12.7	 25
316	 19	103.5	24.4	 20
317	 19	289.0	61.3	 25
318	 19	205.0	33.0	 25
319	 19	108.8	13.8	 20
320	 19	183.0	41.6	 25
321	 19	87.0	13.1	 25
322	 19	401.3	46.7	 20
323	 19	264.0	28.8	 25
324	 19	434.0	61.2	 25
325	 19	81.3	14.4	 20
326	 19	75.0	11.0	 25
327	 19	406.0	61.3	 25
328	 19	96.0	14.9	 20
329	 19	93.0	19.6	 20
330	 19	116.0	51.5	 20
331	 19	135.0	28.7	 16
332	 19	1130.3	262.5	 20
333	 19	563.5	53.3	 20
334	 19	546.5	49.6	 16
335	 19	128.8	28.2	 20
336	 19	1001.8	71.4	 20
337	 19	373.5	33.7	 16
338	 19	108.0	17.4	 25
339	 19	74.0	12.6	 25
340	 19	74.0	14.1	 25
341	 19	285.0	35.3	 20
342	 19	73.0	10.8	 25
343	 19	104.0	13.7	 25
344	 19	148.0	18.4	 20
345	 19	250.0	39.2	 25
346	 19	523.0	100.7	 25
347	 19	580.3	55.3	 20
348	 19	222.0	44.4	 25
349	 19	138.0	15.7	 25
350	 19	380.0	42.0	 20
351	 19	499.0	72.2	 25
352	 19	1119.0	128.3	 25
353	 19	452.3	57.8	 20
354	 19	623.0	96.0	 25
355	 19	96.0	15.0	 25
356	 19	82.3	12.5	 20
357	 19	132.3	17.6	 20
358	 19	161.3	23.4	 20
359	 19	326.5	34.3	 16
360	 19	115.0	14.2	 20
361	 19	140.3	24.5	 20
362	 19	1018.5	163.6	 16
363	 19	493.8	104.2	 20
364	 19	503.0	89.7	 20
365	 19	122.5	18.1	 16
366	 19	621.0	99.9	 25
367	 19	102.0	17.6	 25
368	 19	90.3	15.3	 20
369	 19	147.0	19.7	 25
370	 19	111.0	16.4	 25
371	 19	68.3	10.6	 20
372	 19	83.0	11.3	 25
373	 19	1347.0	152.4	 25
374	 19	111.0	19.3	 25
375	 19	79.5	10.7	 20
376	 19	156.0	27.8	 25
377	 19	2059.0	248.2	 25
378	 19	106.3	14.5	 20
379	 19	261.0	34.0	 25
380	 19	589.0	94.4	 25
381	 19	439.5	45.4	 20
382	 19	1646.0	140.8	 25
383	 19	73.0	13.9	 25
384	 19	133.3	21.1	 16
385	 19	167.5	30.0	 20
386	 19	73.5	12.1	 20
387	 19	76.0	13.7	 16
388	 19	102.0	18.7	 20
389	 19	117.3	18.7	 20
390	 19	149.3	21.9	 16
391	 19	172.8	24.7	 20
392	 19	107.3	16.3	 20
393	 19	157.0	18.7	 16
394	 19	148.0	17.0	 25
395	 19	120.0	17.9	 25
396	 19	125.3	18.6	 20
397	 19	1041.0	147.6	 25
398	 19	80.0	15.1	 25
399	 19	63.5	12.8	 20
400	 19	457.0	81.1	 25
401	 19	97.0	45.9	 25
402	 19	174.0	23.7	 20
403	 19	66.0	12.5	 25
404	 19	63.0	14.1	 25
405	 19	67.0	12.0	 20
406	 19	79.0	16.1	 25
407	 19	68.0	11.4	 25
408	 19	64.0	11.2	 25
409	 19	199.5	26.7	 20
410	 19	800.0	170.8	 25
411	 19	106.0	16.7	 25
412	 19	349.3	35.2	 16
413	 19	91.3	23.1	 20
414	 19	136.0	18.9	 20
415	 19	96.0	49.5	 16
416	 19	77.5	14.9	 20
417	 19	174.5	24.4	 20
418	 19	125.5	16.2	 16
419	 19	88.0	13.5	 20
420	 19	58.3	9.0	 20
421	 19	59.3	6.5	 20
422	 19	118.0	18.6	 25
423	 19	236.0	32.1	 25
424	 19	290.8	41.2	 20
425	 19	254.0	68.0	 25
426	 19	389.0	63.5	 25
427	 19	99.5	13.5	 20
428	 19	83.0	19.7	 25
429	 19	70.0	12.8	 25
430	 19	204.0	28.5	 20
431	 19	237.0	47.1	 25
432	 19	687.0	122.3	 25
433	 19	185.5	33.4	 20
434	 19	443.0	87.1	 25
435	 19	518.0	64.7	 25
436	 19	236.0	34.8	 20
437	 19	91.0	17.6	 25
438	 19	150.0	25.1	 25
439	 19	1877.5	239.3	 20
440	 19	85.8	18.8	 20
441	 19	60.8	9.9	 20
442	 19	79.5	13.8	 20
443	 19	82.8	15.9	 16
444	 19	55.0	7.1	 20
445	 19	116.5	14.9	 20
446	 19	149.8	22.5	 16
447	 19	165.0	25.3	 20
448	 19	78.3	14.6	 20
449	 19	72.0	9.6	 20
450	 19	123.0	17.3	 25
451	 19	65.0	8.8	 25
452	 19	293.8	32.2	 20
453	 19	79.0	12.2	 25
454	 19	75.0	12.1	 25
455	 19	56.0	9.7	 20
456	 19	82.0	14.0	 25
457	 19	155.0	24.6	 25
458	 19	69.8	9.8	 20
459	 19	91.0	19.4	 25
460	 19	120.0	18.1	 25
461	 19	63.3	12.3	 20
462	 19	61.0	12.0	 25
463	 19	62.0	10.9	 25
464	 19	66.5	11.1	 20
465	 19	62.0	9.6	 25
466	 19	62.0	10.8	 25
467	 19	143.5	20.4	 20
468	 19	350.5	49.9	 20
469	 19	63.3	9.3	 20
470	 19	522.8	139.9	 16
471	 19	141.0	18.2	 20
472	 19	196.3	39.9	 20
473	 19	135.8	21.3	 16
474	 19	223.5	29.9	 20
475	 19	1312.5	156.7	 20
476	 19	216.0	27.7	 20
477	 19	237.5	31.7	 20
478	 19	69.0	10.4	 25
479	 19	88.0	16.7	 25
480	 19	119.5	18.9	 20
481	 19	108.0	16.9	 25
482	 19	114.0	15.9	 25
483	 19	130.5	19.3	 20
484	 19	67.0	11.3	 25
485	 19	67.0	19.4	 25
486	 19	58.5	10.7	 20
487	 19	196.0	26.6	 25
488	 19	125.0	20.9	 25
489	 19	66.3	8.9	 20
490	 19	60.0	9.9	 25
491	 19	62.0	9.3	 25
492	 19	64.0	14.0	 20
493	 19	110.0	16.7	 25
494	 19	114.0	19.1	 25
495	 19	341.0	68.1	 20
496	 19	398.0	52.2	 20
497	 19	1172.8	139.6	 20
498	 19	701.3	91.7	 16
499	 19	181.3	27.1	 20
500	 19	113.0	17.1	 20
501	 19	529.5	73.5	 16
502	 19	76.3	12.1	 20
503	 19	100.8	18.8	 20
504	 19	118.5	20.3	 16
505	 19	161.0	32.3	 25
506	 19	394.0	48.4	 25
507	 19	217.3	19.0	 20
508	 19	121.0	18.9	 25
509	 19	293.0	40.0	 25
510	 19	142.0	21.5	 25
511	 19	412.3	46.0	 20
512	 19	69.0	12.1	 25
513	 19	87.0	17.9	 25
514	 19	62.5	11.6	 20
515	 19	63.0	11.5	 25
516	 19	165.0	18.5	 25
517	 19	67.8	11.6	 20
518	 19	153.0	18.3	 25
519	 19	79.0	12.8	 25
520	 19	90.3	14.8	 20
521	 19	87.0	18.2	 25
522	 19	174.0	21.8	 25
523	 19	260.3	24.7	 16
524	 19	132.8	19.2	 20
525	 19	143.5	22.1	 20
526	 19	274.3	32.1	 16
527	 19	421.8	65.1	 20
528	 19	1273.3	226.3	 20
529	 19	922.8	82.9	 16
530	 19	119.5	18.1	 20
531	 19	650.3	102.0	 20
532	 19	66.5	8.7	 16
533	 19	77.0	9.5	 25
534	 19	853.0	91.3	 25
535	 19	422.0	52.2	 20
536	 19	57.0	10.2	 25
537	 19	61.0	10.3	 25
538	 19	54.5	8.9	 20
539	 19	58.0	11.0	 25
540	 19	197.0	30.9	 25
541	 19	86.5	14.9	 20
542	 19	1089.0	128.9	 25
543	 19	1006.0	119.2	 25
544	 19	106.0	20.0	 25
545	 19	102.3	11.6	 20
546	 19	65.0	11.0	 25
547	 19	150.0	25.6	 25
548	 19	3452.5	543.7	 20
549	 19	377.0	54.4	 25
550	 19	208.0	44.3	 25
551	 19	121.8	19.9	 16
552	 19	112.5	43.3	 20
553	 19	1548.3	191.5	 20
554	 19	409.3	50.3	 16
555	 19	817.5	82.4	 20
556	 19	479.5	41.5	 20
557	 19	249.5	22.2	 16
558	 19	131.8	14.7	 20
559	 19	118.3	16.2	 20
560	 19	165.0	25.5	 16
561	 19	114.0	18.8	 25
562	 19	134.0	30.4	 25
563	 19	93.0	17.3	 20
564	 19	73.0	11.3	 25
565	 19	74.0	15.6	 25
566	 19	93.8	14.2	 20
567	 19	93.0	15.9	 25
568	 19	99.0	15.4	 25
569	 19	85.5	14.2	 20
570	 19	353.0	63.4	 25
571	 19	308.0	45.4	 25
572	 19	230.3	28.3	 20
573	 19	263.0	44.7	 25
574	 19	147.0	27.1	 25
575	 19	259.3	31.1	 20
576	 19	291.0	26.0	 25
577	 19	223.0	22.8	 25
578	 19	95.0	13.7	 25
579	 19	192.3	36.4	 16
580	 19	60.8	7.5	 20
581	 19	66.0	12.2	 20
582	 19	55.0	8.2	 16
583	 19	104.3	17.3	 20
584	 19	73.3	14.1	 20
585	 19	132.3	19.8	 16
586	 19	66.0	14.6	 20
587	 19	67.0	11.2	 20
588	 19	68.0	11.2	 20
589	 19	122.0	22.2	 25
590	 19	262.0	25.8	 25
591	 19	391.3	60.0	 20
592	 19	690.0	161.3	 25
593	 19	265.0	39.3	 25
594	 19	155.3	21.6	 20
595	 19	74.0	11.3	 25
596	 19	181.0	77.0	 25
597	 19	1727.3	177.8	 20
598	 19	118.0	15.7	 25
599	 19	306.0	61.2	 25
600	 19	101.5	26.9	 20
601	 19	73.0	17.6	 25
602	 19	245.0	27.3	 25
603	 19	432.3	45.0	 20
604	 19	277.0	35.2	 25
605	 19	165.0	24.6	 25
606	 19	425.3	50.4	 20
607	 19	667.0	93.8	 20
608	 19	158.3	26.6	 20
609	 19	246.0	29.8	 16
610	 19	137.3	18.8	 20
611	 19	930.3	191.1	 20
612	 19	358.3	74.4	 20
613	 19	379.3	49.6	 16
614	 19	302.0	42.2	 20
615	 19	175.3	31.9	 20
616	 19	619.0	51.8	 20
617	 19	379.0	42.1	 25
618	 19	1881.0	446.9	 25
619	 19	104.0	13.2	 20
620	 19	81.0	15.0	 25
621	 19	119.0	26.6	 25
622	 19	84.3	8.8	 20
623	 19	110.0	20.9	 25
624	 19	120.0	15.1	 25
625	 19	867.3	69.5	 20
626	 19	226.0	27.0	 25
627	 19	124.0	16.3	 25
628	 19	99.0	15.8	 20
629	 19	69.0	10.6	 25
630	 19	91.0	17.7	 25
631	 19	88.0	18.4	 20
632	 19	67.0	10.8	 25
633	 19	87.0	12.7	 25
634	 19	77.3	12.7	 20
635	 19	126.8	22.3	 20
636	 19	117.5	19.4	 20
637	 19	134.3	16.0	 16
638	 19	249.3	47.3	 20
639	 19	106.0	16.6	 20
  0	 20	5432.0	1195.3	 25
  1	 20	239.3	29.6	 20
  2	 20	802.0	64.2	 25
  3	 20	119.0	16.7	 25
  4	 20	335.8	24.2	 20
  5	 20	87.0	11.9	 25
  6	 20	70.0	11.8	 25
  7	 20	182.5	31.3	 20
  8	 20	153.0	23.5	 25
  9	 20	195.0	32.4	 25
 10	 20	62.0	9.6	 20
 11	 20	90.0	13.3	 25
 12	 20	84.0	15.7	 25
 13	 20	177.0	28.3	 16
 14	 20	106.8	19.3	 20
 15	 20	155.5	18.6	 20
 16	 20	573.0	40.2	 16
 17	 20	962.0	140.5	 20
 18	 20	67.5	14.8	 20
 19	 20	64.5	8.9	 16
 20	 20	57.0	10.6	 20
 21	 20	55.3	6.2	 20
 22	 20	68.8	11.8	 16
 23	 20	59.0	10.3	 25
 24	 20	201.0	22.1	 25
 25	 20	99.0	16.1	 20
 26	 20	220.0	26.2	 25
 27	 20	63.0	9.1	 25
 28	 20	72.8	14.7	 20
 29	 20	69.0	9.8	 25
 30	 20	195.0	29.3	 25
 31	 20	74.0	10.5	 25
 32	 20	101.5	12.1	 20
 33	 20	369.0	53.4	 25
 34	 20	79.0	20.9	 25
 35	 20	73.0	11.0	 20
 36	 20	66.0	13.2	 25
 37	 20	73.0	10.5	 25
 38	 20	66.0	11.1	 20
 39	 20	71.0	11.2	 25
 40	 20	131.0	21.4	 25
 41	 20	75.0	17.1	 16
 42	 20	99.8	15.9	 20
 43	 20	96.0	18.5	 20
 44	 20	73.0	12.1	 16
 45	 20	87.3	11.8	 20
 46	 20	76.3	11.1	 20
 47	 20	67.5	15.7	 16
 48	 20	65.8	10.3	 20
 49	 20	70.0	13.9	 20
 50	 20	67.5	18.1	 20
 51	 20	48.0	6.6	 25
 52	 20	70.0	13.7	 25
 53	 20	190.8	47.0	 20
 54	 20	68.0	12.5	 25
 55	 20	109.0	12.2	 25
 56	 20	67.0	11.0	 20
 57	 20	86.0	14.8	 25
 58	 20	86.0	9.0	 25
 59	 20	90.0	10.8	 20
 60	 20	302.0	57.8	 25
 61	 20	230.0	41.2	 25
 62	 20	239.3	37.4	 20
 63	 20	157.0	17.1	 25
 64	 20	125.0	23.9	 25
 65	 20	417.0	59.9	 25
 66	 20	269.5	43.2	 20
 67	 20	326.0	54.7	 25
 68	 20	213.0	21.4	 25
 69	 20	81.3	14.7	 16
 70	 20	73.5	10.9	 20
 71	 20	184.5	22.0	 20
 72	 20	252.3	23.4	 16
 73	 20	740.3	76.2	 20
 74	 20	823.0	64.3	 20
 75	 20	106.8	17.5	 16
 76	 20	113.0	15.7	 20
 77	 20	88.8	12.8	 20
 78	 20	84.3	12.6	 20
 79	 20	139.0	19.9	 25
 80	 20	62.0	10.8	 25
 81	 20	58.5	8.5	 20
 82	 20	58.0	9.1	 25
 83	 20	61.0	10.8	 25
 84	 20	82.0	9.3	 20
 85	 20	73.0	10.7	 25
 86	 20	81.0	13.6	 25
 87	 20	70.5	13.0	 20
 88	 20	64.0	10.8	 25
 89	 20	76.0	14.9	 25
 90	 20	163.3	30.2	 20
 91	 20	76.0	13.5	 25
 92	 20	58.0	9.7	 25
 93	 20	65.5	8.4	 20
 94	 20	73.0	10.9	 25
 95	 20	54.0	11.1	 25
 96	 20	75.3	10.8	 20
 97	 20	65.0	13.7	 20
 98	 20	80.0	14.9	 20
 99	 20	68.8	12.5	 20
100	 20	68.5	15.9	 16
101	 20	82.8	14.9	 20
102	 20	419.3	50.1	 20
103	 20	103.5	10.3	 16
104	 20	179.8	19.5	 20
105	 20	431.5	52.9	 20
106	 20	269.5	32.9	 20
107	 20	267.0	42.5	 25
108	 20	227.0	24.2	 25
109	 20	93.3	17.1	 20
110	 20	56.0	10.7	 25
111	 20	67.0	9.2	 25
112	 20	256.8	38.1	 20
113	 20	67.0	10.3	 25
114	 20	59.0	10.8	 25
115	 20	67.0	13.7	 20
116	 20	67.0	12.1	 25
117	 20	75.0	28.8	 25
118	 20	150.8	44.2	 20
119	 20	90.0	15.1	 25
120	 20	151.0	20.3	 25
121	 20	313.3	35.1	 20
122	 20	147.0	21.6	 25
123	 20	126.0	21.4	 25
124	 20	107.3	9.8	 20
125	 20	192.3	21.4	 20
126	 20	109.3	11.1	 20
127	 20	71.5	13.4	 16
128	 20	69.3	8.3	 20
129	 20	165.3	21.2	 20
130	 20	121.3	15.5	 16
131	 20	777.5	108.8	 20
132	 20	80.5	15.6	 20
133	 20	133.3	17.5	 20
134	 20	67.8	10.0	 20
135	 20	65.0	9.0	 25
136	 20	57.0	9.4	 25
137	 20	65.0	14.0	 20
138	 20	72.0	13.2	 25
139	 20	72.0	12.2	 25
140	 20	114.5	22.2	 20
141	 20	232.0	31.5	 25
142	 20	1827.0	394.4	 25
143	 20	109.5	18.8	 20
144	 20	73.0	10.7	 25
145	 20	129.0	15.2	 25
146	 20	70.3	12.6	 20
147	 20	104.0	16.5	 25
148	 20	175.0	19.8	 25
149	 20	75.3	11.4	 20
150	 20	84.0	13.3	 25
151	 20	123.0	18.5	 25
152	 20	82.5	12.6	 16
153	 20	75.5	9.1	 20
154	 20	69.5	9.6	 20
155	 20	70.5	10.5	 16
156	 20	173.3	34.1	 20
157	 20	102.8	13.4	 20
158	 20	64.0	11.4	 16
159	 20	67.5	10.0	 20
160	 20	70.0	11.3	 20
161	 20	66.3	10.6	 16
162	 20	80.0	10.9	 25
163	 20	160.0	26.8	 25
164	 20	2027.0	895.3	 20
165	 20	118.0	41.6	 25
166	 20	63.0	11.0	 25
167	 20	179.0	31.2	 25
168	 20	63.0	12.2	 20
169	 20	67.0	11.0	 25
170	 20	68.0	10.8	 25
171	 20	61.0	10.5	 20
172	 20	64.0	8.2	 25
173	 20	82.0	15.0	 25
174	 20	67.8	8.8	 20
175	 20	232.0	31.2	 25
176	 20	302.0	36.1	 25
177	 20	99.0	12.7	 20
178	 20	182.0	36.4	 25
179	 20	691.0	76.5	 25
180	 20	216.8	33.0	 16
181	 20	91.0	18.4	 20
182	 20	166.3	23.7	 20
183	 20	408.3	35.3	 16
184	 20	82.3	24.3	 20
185	 20	86.0	13.3	 20
186	 20	216.5	19.7	 16
187	 20	223.5	27.7	 20
188	 20	121.5	19.7	 20
189	 20	147.8	24.5	 16
190	 20	195.0	25.9	 25
191	 20	61.0	12.4	 25
192	 20	97.8	15.3	 20
193	 20	60.0	8.7	 25
194	 20	118.0	19.1	 25
195	 20	149.8	21.4	 20
196	 20	85.0	17.1	 25
197	 20	71.0	9.7	 25
198	 20	66.0	11.6	 20
199	 20	67.0	10.5	 25
200	 20	113.0	20.5	 25
201	 20	57.0	7.7	 25
202	 20	64.0	11.4	 20
203	 20	116.0	17.5	 25
204	 20	90.0	20.3	 25
205	 20	73.3	10.5	 20
206	 20	118.0	16.8	 25
207	 20	99.0	24.0	 25
208	 20	120.0	21.5	 16
209	 20	70.0	9.7	 20
210	 20	935.8	159.7	 20
211	 20	82.8	17.6	 16
212	 20	59.3	9.8	 20
213	 20	69.0	13.7	 20
214	 20	66.0	10.0	 16
215	 20	580.5	112.3	 20
216	 20	115.8	19.7	 20
217	 20	70.5	11.3	 20
218	 20	77.0	10.8	 25
219	 20	58.0	14.0	 25
220	 20	59.3	9.9	 20
221	 20	76.0	11.9	 25
222	 20	1023.0	192.7	 25
223	 20	77.3	13.8	 20
224	 20	69.0	10.3	 25
225	 20	73.0	12.8	 25
226	 20	244.8	49.8	 20
227	 20	273.0	50.3	 25
228	 20	64.0	12.9	 25
229	 20	51.5	8.8	 20
230	 20	74.0	15.8	 25
231	 20	63.0	10.1	 25
232	 20	89.0	11.0	 20
233	 20	64.0	10.9	 25
234	 20	625.0	155.7	 25
235	 20	239.0	33.0	 25
236	 20	607.0	80.1	 16
237	 20	196.3	37.8	 20
238	 20	66.0	13.4	 20
239	 20	243.0	43.5	 16
240	 20	77.0	13.3	 20
241	 20	69.8	14.0	 20
242	 20	191.0	30.7	 16
243	 20	79.0	14.8	 20
244	 20	65.3	8.4	 20
245	 20	62.0	10.9	 20
246	 20	264.0	66.5	 25
247	 20	70.0	13.4	 25
248	 20	81.5	14.0	 20
249	 20	67.0	11.5	 25
250	 20	58.0	10.9	 25
251	 20	64.5	12.0	 20
252	 20	60.0	9.3	 25
253	 20	216.0	42.6	 25
254	 20	99.3	15.1	 20
255	 20	153.0	26.9	 25
256	 20	162.0	27.4	 25
257	 20	111.5	21.0	 20
258	 20	72.0	12.8	 25
259	 20	88.0	15.0	 25
260	 20	80.5	12.9	 20
261	 20	66.0	9.3	 25
262	 20	61.0	10.2	 25
263	 20	61.0	9.5	 20
264	 20	82.3	13.6	 20
265	 20	91.0	9.3	 20
266	 20	265.3	32.6	 16
267	 20	1973.8	278.9	 20
268	 20	936.0	123.3	 20
269	 20	104.5	16.8	 20
270	 20	79.0	10.6	 16
271	 20	642.3	115.0	 20
272	 20	119.0	18.7	 20
273	 20	73.5	14.4	 20
274	 20	62.0	9.5	 25
275	 20	151.0	19.2	 25
276	 20	72.3	10.9	 20
277	 20	86.0	14.7	 25
278	 20	115.0	20.7	 25
279	 20	760.3	77.0	 20
280	 20	217.0	41.2	 25
281	 20	156.0	23.3	 25
282	 20	75.8	12.7	 20
283	 20	62.0	12.2	 25
284	 20	74.0	13.9	 25
285	 20	62.0	10.4	 20
286	 20	68.0	12.7	 25
287	 20	59.0	10.7	 25
288	 20	48.5	9.9	 20
289	 20	59.0	10.3	 25
290	 20	55.0	8.4	 25
291	 20	61.3	9.7	 20
292	 20	94.3	21.9	 20
293	 20	88.3	18.6	 20
294	 20	148.0	24.4	 16
295	 20	82.3	11.7	 20
296	 20	273.5	55.1	 20
297	 20	190.3	24.5	 16
298	 20	62.3	9.8	 20
299	 20	69.3	9.5	 20
300	 20	73.0	14.0	 16
301	 20	62.0	8.9	 25
302	 20	53.0	9.5	 25
303	 20	57.0	8.1	 25
304	 20	206.0	33.1	 20
305	 20	80.0	16.0	 25
306	 20	64.0	10.1	 25
307	 20	76.8	23.2	 20
308	 20	243.0	38.8	 25
309	 20	74.0	13.9	 25
310	 20	167.3	25.1	 20
311	 20	101.0	18.1	 25
312	 20	862.0	140.6	 25
313	 20	157.8	28.7	 20
314	 20	248.0	40.9	 25
315	 20	81.0	14.7	 25
316	 20	96.0	13.3	 20
317	 20	105.0	24.5	 25
318	 20	95.0	14.6	 25
319	 20	78.0	17.1	 16
320	 20	80.0	11.5	 20
321	 20	70.3	24.4	 20
322	 20	108.0	15.7	 16
323	 20	166.5	24.2	 20
324	 20	134.5	23.8	 20
325	 20	66.3	9.1	 16
326	 20	65.0	11.7	 20
327	 20	121.0	17.9	 20
328	 20	114.3	16.4	 16
329	 20	58.0	11.7	 25
330	 20	66.0	9.6	 25
331	 20	74.5	12.8	 20
332	 20	712.0	191.5	 25
333	 20	283.0	56.6	 25
334	 20	436.5	63.1	 20
335	 20	106.0	40.8	 25
336	 20	2000.0	209.6	 25
337	 20	991.0	102.2	 25
338	 20	142.5	19.4	 20
339	 20	89.0	20.8	 25
340	 20	75.0	14.8	 25
341	 20	164.3	73.0	 20
342	 20	71.0	21.2	 25
343	 20	109.0	25.3	 25
344	 20	210.5	24.2	 20
345	 20	97.0	15.3	 25
346	 20	1353.0	218.0	 25
347	 20	236.8	31.2	 16
348	 20	630.3	64.0	 20
349	 20	95.8	18.3	 20
350	 20	853.0	56.5	 16
351	 20	188.3	33.6	 20
352	 20	332.3	41.9	 20
353	 20	641.0	50.2	 16
354	 20	369.3	36.7	 20
355	 20	68.3	11.9	 20
356	 20	78.8	12.9	 16
357	 20	133.0	13.5	 25
358	 20	160.0	24.5	 25
359	 20	199.8	34.1	 20
360	 20	109.0	16.8	 25
361	 20	81.0	15.3	 25
362	 20	390.3	47.6	 20
363	 20	89.0	18.6	 25
364	 20	204.0	35.7	 25
365	 20	79.3	14.7	 20
366	 20	183.0	44.2	 25
367	 20	93.0	13.3	 25
368	 20	91.0	13.8	 20
369	 20	108.0	19.5	 25
370	 20	98.0	15.6	 25
371	 20	76.0	15.3	 25
372	 20	80.8	7.6	 20
373	 20	579.0	75.0	 25
374	 20	165.0	30.9	 25
375	 20	74.8	11.2	 16
376	 20	191.5	22.0	 20
377	 20	556.3	74.7	 20
378	 20	93.3	12.9	 16
379	 20	302.3	37.9	 20
380	 20	297.0	32.2	 20
381	 20	573.8	42.3	 16
382	 20	1037.5	82.0	 20
383	 20	81.5	18.1	 20
384	 20	102.5	22.2	 20
385	 20	80.0	14.0	 25
386	 20	63.0	10.2	 25
387	 20	75.5	10.0	 20
388	 20	66.0	11.3	 25
389	 20	89.0	15.1	 25
390	 20	90.5	16.1	 20
391	 20	118.0	17.2	 25
392	 20	88.0	12.9	 25
393	 20	105.3	16.8	 20
394	 20	106.0	13.1	 25
395	 20	121.0	15.3	 25
396	 20	95.5	18.1	 20
397	 20	195.0	28.1	 25
398	 20	106.0	15.4	 25
399	 20	86.0	17.1	 20
400	 20	113.0	23.3	 25
401	 20	77.0	12.6	 25
402	 20	68.3	12.2	 20
403	 20	70.3	11.4	 20
404	 20	65.5	10.2	 20
405	 20	61.3	7.1	 20
406	 20	71.5	12.5	 16
407	 20	68.0	13.4	 20
408	 20	64.0	12.2	 20
409	 20	62.3	12.3	 16
410	 20	90.3	17.5	 20
411	 20	61.3	9.3	 20
412	 20	283.8	35.9	 20
413	 20	117.0	17.6	 25
414	 20	99.0	19.8	 25
415	 20	94.0	16.3	 20
416	 20	86.0	14.8	 25
417	 20	95.0	17.2	 25
418	 20	101.8	16.6	 20
419	 20	76.0	13.8	 25
420	 20	72.0	13.5	 25
421	 20	64.3	12.6	 20
422	 20	81.0	10.3	 25
423	 20	153.0	32.7	 25
424	 20	1073.5	207.6	 20
425	 20	287.0	41.7	 25
426	 20	619.0	72.6	 25
427	 20	120.0	14.2	 20
428	 20	81.0	15.4	 25
429	 20	63.0	12.4	 25
430	 20	95.5	19.3	 20
431	 20	74.0	12.8	 20
432	 20	112.3	17.8	 20
433	 20	137.0	18.4	 16
434	 20	140.3	22.6	 20
435	 20	515.3	54.6	 20
436	 20	104.8	17.4	 20
437	 20	78.0	12.5	 16
438	 20	166.8	22.3	 20
439	 20	410.5	64.8	 20
440	 20	82.0	11.4	 20
441	 20	64.0	11.8	 25
442	 20	65.0	13.6	 25
443	 20	74.8	9.9	 20
444	 20	62.0	10.5	 25
445	 20	60.0	7.7	 25
446	 20	78.3	13.6	 20
447	 20	80.0	16.5	 25
448	 20	75.0	20.1	 25
449	 20	73.5	11.3	 20
450	 20	111.0	19.7	 25
451	 20	62.0	10.2	 25
452	 20	108.5	12.5	 20
453	 20	70.0	22.2	 25
454	 20	73.0	12.7	 25
455	 20	56.5	10.3	 20
456	 20	68.0	12.1	 25
457	 20	67.0	9.6	 25
458	 20	94.5	18.5	 20
459	 20	76.3	10.0	 20
460	 20	75.5	10.8	 20
461	 20	57.5	7.1	 16
462	 20	67.0	14.2	 20
463	 20	57.0	8.6	 20
464	 20	68.3	14.2	 16
465	 20	61.8	9.3	 20
466	 20	66.5	14.5	 20
467	 20	70.8	11.7	 16
468	 20	80.0	13.2	 25
469	 20	60.0	11.1	 25
470	 20	116.0	21.8	 25
471	 20	181.0	28.8	 20
472	 20	179.0	23.1	 25
473	 20	190.0	23.2	 25
474	 20	93.5	17.3	 20
475	 20	280.0	28.1	 25
476	 20	152.0	18.6	 25
477	 20	253.3	38.9	 20
478	 20	58.0	10.0	 25
479	 20	75.0	13.6	 25
480	 20	356.0	45.0	 20
481	 20	91.0	13.7	 25
482	 20	117.0	17.2	 25
483	 20	108.5	16.3	 20
484	 20	95.0	13.7	 25
485	 20	68.0	12.2	 25
486	 20	51.5	8.4	 16
487	 20	347.0	38.5	 20
488	 20	113.3	20.4	 20
489	 20	79.3	18.8	 16
490	 20	58.5	10.5	 20
491	 20	55.3	7.6	 20
492	 20	64.0	9.1	 16
493	 20	102.3	17.0	 20
494	 20	151.5	17.7	 20
495	 20	731.5	66.4	 16
496	 20	562.0	59.6	 25
497	 20	1594.0	245.2	 25
498	 20	271.3	31.8	 20
499	 20	91.0	12.4	 25
500	 20	74.0	11.8	 25
501	 20	70.0	11.3	 20
502	 20	91.0	11.1	 25
503	 20	141.0	19.8	 25
504	 20	78.0	12.1	 25
505	 20	109.5	19.4	 20
506	 20	160.0	17.9	 25
507	 20	101.0	15.1	 25
508	 20	212.8	20.9	 20
509	 20	296.0	51.7	 25
510	 20	95.0	17.5	 25
511	 20	107.0	19.6	 20
512	 20	65.0	12.3	 25
513	 20	96.0	22.1	 25
514	 20	54.0	8.6	 16
515	 20	60.0	10.4	 20
516	 20	178.0	24.5	 20
517	 20	77.3	9.1	 16
518	 20	151.0	21.2	 20
519	 20	73.3	10.8	 20
520	 20	112.5	17.9	 16
521	 20	96.0	9.8	 20
522	 20	167.3	22.4	 20
523	 20	136.5	19.5	 20
524	 20	248.0	30.0	 25
525	 20	95.0	17.0	 25
526	 20	331.8	29.3	 20
527	 20	450.0	44.5	 25
528	 20	461.0	80.7	 25
529	 20	348.0	27.9	 20
530	 20	96.0	19.0	 25
531	 20	251.0	47.1	 25
532	 20	70.3	12.2	 20
533	 20	71.0	13.0	 25
534	 20	240.0	28.7	 25
535	 20	354.8	53.5	 20
536	 20	54.0	10.9	 25
537	 20	64.0	10.3	 25
538	 20	56.0	9.6	 25
539	 20	59.0	9.2	 20
540	 20	243.0	41.6	 25
541	 20	81.0	17.6	 25
542	 20	391.3	31.6	 16
543	 20	761.3	87.2	 20
544	 20	96.3	21.1	 20
545	 20	116.8	18.6	 16
546	 20	78.5	14.3	 20
547	 20	85.0	13.2	 20
548	 20	429.5	68.2	 16
549	 20	285.3	47.3	 20
550	 20	181.5	25.6	 20
551	 20	112.3	15.9	 20
552	 20	134.0	34.8	 25
553	 20	752.0	75.3	 25
554	 20	411.3	30.5	 20
555	 20	1496.0	129.2	 25
556	 20	506.0	41.2	 25
557	 20	399.3	26.7	 20
558	 20	119.0	19.6	 25
559	 20	85.0	11.8	 25
560	 20	73.3	12.5	 20
561	 20	98.0	14.7	 25
562	 20	86.0	15.3	 25
563	 20	62.5	13.9	 20
564	 20	72.0	12.6	 25
565	 20	97.0	13.5	 25
566	 20	107.5	17.3	 20
567	 20	75.0	12.0	 25
568	 20	73.0	12.0	 25
569	 20	90.5	13.0	 20
570	 20	97.3	14.8	 20
571	 20	190.8	25.8	 20
572	 20	77.5	11.2	 20
573	 20	147.3	20.1	 16
574	 20	159.5	23.8	 20
575	 20	400.0	54.9	 20
576	 20	265.0	26.5	 16
577	 20	114.8	14.8	 20
578	 20	74.5	10.7	 20
579	 20	169.8	33.2	 20
580	 20	59.0	8.6	 25
581	 20	60.0	10.3	 25
582	 20	75.0	43.7	 20
583	 20	72.0	11.8	 25
584	 20	68.0	10.6	 25
585	 20	71.3	12.8	 20
586	 20	69.0	9.2	 25
587	 20	62.0	8.7	 25
588	 20	73.0	11.5	 20
589	 20	92.0	14.1	 25
590	 20	194.0	31.7	 25
591	 20	460.8	46.4	 20
592	 20	374.0	92.5	 25
593	 20	256.0	36.5	 25
594	 20	102.0	12.1	 20
595	 20	78.0	13.2	 25
596	 20	197.0	64.5	 25
597	 20	1459.8	361.7	 20
598	 20	72.3	16.7	 20
599	 20	76.8	14.5	 20
600	 20	66.3	11.2	 16
601	 20	63.3	9.8	 20
602	 20	213.5	29.6	 20
603	 20	169.0	30.6	 16
604	 20	171.5	18.1	 20
605	 20	137.3	18.9	 20
606	 20	236.3	52.5	 20
607	 20	463.3	76.0	 20
608	 20	133.0	24.7	 25
609	 20	89.0	15.4	 25
610	 20	77.0	9.7	 20
611	 20	111.0	16.1	 25
612	 20	167.0	25.2	 25
613	 20	153.5	18.3	 20
614	 20	139.0	17.0	 25
615	 20	169.0	32.2	 25
616	 20	828.5	147.5	 20
617	 20	248.0	44.1	 25
618	 20	540.0	99.2	 25
619	 20	124.5	22.7	 20
620	 20	97.0	20.0	 25
621	 20	106.0	18.7	 25
622	 20	88.0	17.0	 20
623	 20	115.0	20.7	 25
624	 20	128.0	19.5	 25
625	 20	318.8	28.5	 16
626	 20	141.3	19.9	 20
627	 20	128.8	24.2	 20
628	 20	91.5	13.0	 16
629	 20	71.0	10.5	 20
630	 20	88.5	11.8	 20
631	 20	64.0	9.4	 16
632	 20	67.0	11.0	 20
633	 20	77.3	16.8	 20
634	 20	87.5	11.2	 16
635	 20	87.0	13.2	 25
636	 20	82.0	14.6	 25
637	 20	102.5	16.9	 20
638	 20	119.0	37.2	 25
639	 20	5810.0	1471.1	 25
  0	 21	106.0	34.4	 25
  1	 21	537.5	51.9	 20
  2	 21	1431.0	180.0	 25
  3	 21	913.0	217.2	 25
  4	 21	157.5	26.6	 16
  5	 21	73.8	10.8	 20
  6	 21	81.5	13.2	 20
  7	 21	365.8	54.4	 16
  8	 21	236.8	44.8	 20
  9	 21	322.3	70.7	 20
 10	 21	73.0	8.6	 16
 11	 21	64.3	8.7	 20
 12	 21	114.8	17.9	 20
 13	 21	370.0	59.1	 20
 14	 21	97.0	15.5	 25
 15	 21	237.0	41.8	 25
 16	 21	71.3	9.6	 20
 17	 21	84.0	14.9	 25
 18	 21	142.0	22.7	 25
 19	 21	980.0	132.1	 20
 20	 21	179.0	31.6	 25
 21	 21	90.0	13.9	 25
 22	 21	74.3	12.9	 20
 23	 21	63.0	10.0	 25
 24	 21	245.0	62.8	 25
 25	 21	91.0	14.8	 20
 26	 21	91.0	12.2	 25
 27	 21	423.0	54.5	 25
 28	 21	548.0	73.3	 25
 29	 21	155.8	25.5	 20
 30	 21	203.0	23.0	 25
 31	 21	80.0	15.7	 25
 32	 21	147.5	24.0	 16
 33	 21	236.3	36.7	 20
 34	 21	480.8	103.4	 20
 35	 21	233.3	48.2	 16
 36	 21	597.8	90.5	 20
 37	 21	1599.5	151.8	 20
 38	 21	102.8	17.0	 16
 39	 21	645.3	85.0	 20
 40	 21	740.3	70.3	 20
 41	 21	151.5	18.2	 20
 42	 21	119.0	17.9	 25
 43	 21	264.0	37.6	 25
 44	 21	87.8	12.9	 20
 45	 21	69.0	13.8	 25
 46	 21	63.0	7.3	 25
 47	 21	69.0	12.6	 20
 48	 21	59.0	9.7	 25
 49	 21	63.0	12.6	 25
 50	 21	69.0	12.2	 20
 51	 21	83.0	63.1	 25
 52	 21	92.0	20.7	 25
 53	 21	179.3	33.4	 20
 54	 21	189.0	32.1	 25
 55	 21	131.0	19.1	 25
 56	 21	109.8	15.7	 20
 57	 21	169.0	29.3	 25
 58	 21	223.0	30.0	 25
 59	 21	237.0	55.4	 20
 60	 21	219.8	34.5	 20
 61	 21	82.3	12.3	 20
 62	 21	80.0	12.7	 20
 63	 21	263.8	22.5	 16
 64	 21	85.5	16.5	 20
 65	 21	103.8	14.9	 20
 66	 21	75.3	9.6	 16
 67	 21	116.5	16.4	 20
 68	 21	256.5	30.1	 20
 69	 21	117.5	13.4	 20
 70	 21	275.0	34.0	 25
 71	 21	106.0	20.0	 25
 72	 21	286.8	37.6	 20
 73	 21	3065.0	345.9	 25
 74	 21	3599.0	462.1	 25
 75	 21	1659.5	240.5	 20
 76	 21	117.0	22.1	 25
 77	 21	61.0	8.1	 25
 78	 21	104.0	12.0	 20
 79	 21	65.0	11.1	 25
 80	 21	81.0	14.5	 25
 81	 21	76.0	11.5	 20
 82	 21	259.0	59.4	 25
 83	 21	106.0	30.4	 25
 84	 21	169.8	24.3	 20
 85	 21	194.0	30.2	 25
 86	 21	592.0	115.0	 25
 87	 21	262.5	39.2	 16
 88	 21	57.5	9.6	 20
 89	 21	67.3	11.0	 20
 90	 21	65.0	5.5	 16
 91	 21	65.5	12.0	 20
 92	 21	63.3	10.3	 20
 93	 21	63.0	12.0	 16
 94	 21	53.3	6.0	 20
 95	 21	60.5	12.9	 20
 96	 21	56.8	11.1	 20
 97	 21	62.3	11.9	 20
 98	 21	67.0	10.3	 25
 99	 21	64.0	13.3	 25
100	 21	68.3	9.8	 20
101	 21	89.0	15.3	 25
102	 21	270.0	52.0	 25
103	 21	59.5	10.2	 20
104	 21	205.0	36.7	 25
105	 21	194.0	26.4	 25
106	 21	308.3	42.8	 20
107	 21	324.0	37.4	 25
108	 21	269.0	31.6	 25
109	 21	141.8	18.4	 20
110	 21	110.0	19.2	 25
111	 21	227.0	40.7	 25
112	 21	187.0	28.4	 20
113	 21	211.0	56.1	 25
114	 21	56.0	8.3	 25
115	 21	155.0	24.9	 16
116	 21	60.3	10.6	 20
117	 21	140.0	79.7	 20
118	 21	54.3	7.6	 16
119	 21	83.8	22.5	 20
120	 21	104.5	21.6	 20
121	 21	208.0	28.9	 16
122	 21	107.5	16.7	 20
123	 21	76.8	13.7	 20
124	 21	80.8	13.5	 16
125	 21	63.0	10.2	 25
126	 21	91.0	14.7	 25
127	 21	64.0	10.1	 25
128	 21	62.3	9.6	 20
129	 21	73.0	12.7	 25
130	 21	72.0	9.4	 25
131	 21	268.3	27.3	 20
132	 21	1770.0	391.6	 25
133	 21	689.0	100.5	 25
134	 21	91.3	21.8	 20
135	 21	85.0	11.0	 25
136	 21	271.0	60.8	 25
137	 21	374.8	56.7	 20
138	 21	156.0	24.2	 25
139	 21	239.0	34.7	 25
140	 21	309.0	37.9	 20
141	 21	590.0	63.7	 25
142	 21	1076.0	146.6	 25
143	 21	323.3	35.9	 16
144	 21	1828.8	387.2	 20
145	 21	843.5	86.5	 20
146	 21	80.3	9.6	 16
147	 21	3161.3	578.8	 20
148	 21	791.0	78.4	 20
149	 21	441.3	56.6	 16
150	 21	81.5	12.4	 20
151	 21	96.0	14.1	 20
152	 21	97.5	18.0	 20
153	 21	160.0	30.7	 25
154	 21	819.0	184.4	 25
155	 21	127.8	19.9	 20
156	 21	146.0	22.3	 25
157	 21	96.0	18.7	 25
158	 21	387.8	60.5	 20
159	 21	94.0	18.7	 25
160	 21	93.0	21.3	 25
161	 21	5101.0	868.3	 25
162	 21	168.0	24.8	 20
163	 21	132.0	34.8	 25
164	 21	60.0	8.8	 25
165	 21	47.5	8.1	 20
166	 21	49.0	7.5	 25
167	 21	67.0	10.4	 25
168	 21	74.0	14.4	 20
169	 21	61.0	9.6	 25
170	 21	74.0	9.7	 25
171	 21	68.5	10.6	 16
172	 21	74.5	11.9	 20
173	 21	89.3	12.2	 20
174	 21	76.3	12.5	 16
175	 21	65.0	11.7	 20
176	 21	959.8	195.5	 20
177	 21	78.3	12.2	 16
178	 21	63.3	11.0	 20
179	 21	629.8	119.7	 20
180	 21	75.0	10.4	 20
181	 21	440.0	82.5	 25
182	 21	154.0	19.8	 25
183	 21	72.3	15.7	 20
184	 21	84.0	11.8	 25
185	 21	315.0	87.5	 25
186	 21	136.5	22.1	 20
187	 21	794.0	179.4	 25
188	 21	124.0	12.8	 25
189	 21	148.5	29.3	 20
190	 21	97.0	14.4	 25
191	 21	92.0	14.5	 25
192	 21	78.3	11.6	 20
193	 21	73.0	16.7	 25
194	 21	64.0	8.9	 25
195	 21	205.0	33.3	 25
196	 21	185.5	22.3	 20
197	 21	294.0	55.8	 25
198	 21	56.0	10.3	 25
199	 21	92.5	16.4	 16
200	 21	111.5	19.0	 20
201	 21	99.3	14.9	 20
202	 21	74.0	17.7	 16
203	 21	241.8	42.9	 20
204	 21	94.3	15.1	 20
205	 21	135.3	21.2	 16
206	 21	72.3	14.5	 20
207	 21	727.8	127.2	 20
208	 21	131.0	20.7	 20
209	 21	81.0	15.6	 25
210	 21	301.0	43.6	 25
211	 21	115.3	14.4	 20
212	 21	117.0	17.7	 25
213	 21	86.0	15.2	 25
214	 21	91.3	19.2	 20
215	 21	346.0	79.9	 25
216	 21	58.0	10.1	 25
217	 21	57.0	8.5	 20
218	 21	107.0	14.8	 25
219	 21	66.0	15.5	 25
220	 21	61.0	9.4	 20
221	 21	500.0	114.2	 25
222	 21	71.0	12.6	 25
223	 21	322.5	57.0	 20
224	 21	374.0	65.1	 25
225	 21	130.0	16.3	 25
226	 21	133.8	16.6	 20
227	 21	109.3	15.5	 20
228	 21	95.5	19.1	 20
229	 21	162.5	23.3	 20
230	 21	112.3	13.2	 16
231	 21	75.0	12.3	 20
232	 21	106.5	12.5	 20
233	 21	61.8	10.6	 16
234	 21	152.3	29.5	 20
235	 21	333.8	57.8	 20
236	 21	746.8	101.4	 20
237	 21	77.0	17.5	 25
238	 21	65.0	8.9	 25
239	 21	59.0	9.2	 20
240	 21	105.0	17.5	 25
241	 21	261.0	63.4	 25
242	 21	500.8	100.8	 20
243	 21	74.0	18.5	 25
244	 21	67.0	12.0	 25
245	 21	151.0	21.8	 20
246	 21	689.0	135.8	 25
247	 21	121.0	18.6	 25
248	 21	296.8	41.8	 20
249	 21	62.0	8.7	 25
250	 21	63.0	9.4	 25
251	 21	62.8	9.3	 20
252	 21	114.0	32.6	 25
253	 21	67.0	12.2	 25
254	 21	191.0	23.0	 16
255	 21	186.3	40.2	 20
256	 21	75.3	12.5	 20
257	 21	80.0	8.3	 16
258	 21	88.8	16.8	 20
259	 21	229.5	41.7	 20
260	 21	74.0	17.4	 16
261	 21	252.0	27.3	 20
262	 21	167.5	29.6	 20
263	 21	194.0	26.3	 20
264	 21	75.5	10.7	 20
265	 21	248.0	40.2	 25
266	 21	2770.0	432.9	 25
267	 21	213.0	39.7	 20
268	 21	378.0	51.6	 25
269	 21	948.0	145.4	 25
270	 21	66.0	15.2	 20
271	 21	73.0	13.0	 25
272	 21	113.0	17.5	 25
273	 21	114.3	17.6	 20
274	 21	95.0	15.3	 25
275	 21	82.0	21.2	 25
276	 21	78.8	12.2	 20
277	 21	69.0	13.0	 25
278	 21	120.0	17.5	 25
279	 21	178.5	24.5	 20
280	 21	281.0	52.5	 25
281	 21	522.0	60.1	 25
282	 21	129.0	19.5	 16
283	 21	104.0	15.0	 20
284	 21	1302.8	124.1	 20
285	 21	103.5	13.9	 16
286	 21	68.0	7.5	 20
287	 21	94.5	13.8	 20
288	 21	89.5	31.7	 16
289	 21	56.3	7.9	 20
290	 21	60.0	8.9	 20
291	 21	79.3	13.6	 16
292	 21	345.0	101.5	 25
293	 21	164.0	19.3	 25
294	 21	4494.5	677.3	 20
295	 21	91.0	40.7	 25
296	 21	97.0	20.3	 25
297	 21	265.0	29.7	 25
298	 21	253.5	44.4	 20
299	 21	156.0	32.8	 25
300	 21	412.0	62.3	 25
301	 21	205.8	43.1	 20
302	 21	82.0	12.3	 25
303	 21	59.0	8.0	 25
304	 21	65.5	13.4	 20
305	 21	83.0	18.0	 25
306	 21	68.0	8.1	 25
307	 21	185.8	49.9	 20
308	 21	263.0	37.0	 25
309	 21	507.0	38.6	 25
310	 21	159.0	23.0	 16
311	 21	255.3	30.5	 20
312	 21	251.5	23.7	 20
313	 21	396.0	40.2	 16
314	 21	104.3	20.1	 20
315	 21	166.3	19.9	 20
316	 21	62.3	9.3	 16
317	 21	79.8	16.7	 20
318	 21	100.5	16.4	 20
319	 21	197.0	37.5	 20
320	 21	211.0	39.8	 25
321	 21	184.0	27.3	 25
322	 21	136.8	25.0	 20
323	 21	173.0	48.1	 25
324	 21	1084.0	196.9	 25
325	 21	107.0	18.5	 20
326	 21	77.0	13.0	 25
327	 21	140.0	28.9	 25
328	 21	391.5	69.8	 20
329	 21	67.0	10.0	 25
330	 21	65.0	9.5	 25
331	 21	80.0	13.6	 25
332	 21	437.8	60.3	 20
333	 21	5318.0	862.0	 25
334	 21	266.0	23.9	 25
335	 21	199.8	25.1	 20
336	 21	77.0	14.8	 25
337	 21	1135.0	230.2	 25
338	 21	847.0	89.9	 16
339	 21	455.0	41.8	 20
340	 21	242.3	38.9	 20
341	 21	1190.8	130.7	 16
342	 21	187.8	52.5	 20
343	 21	497.5	48.7	 20
344	 21	351.0	44.0	 16
345	 21	217.5	27.7	 20
346	 21	149.0	18.5	 20
347	 21	95.8	11.9	 20
348	 21	90.0	16.0	 25
349	 21	59.0	9.0	 25
350	 21	68.8	14.6	 20
351	 21	134.0	24.0	 25
352	 21	161.0	25.2	 25
353	 21	270.0	36.8	 20
354	 21	117.0	20.8	 25
355	 21	125.0	15.4	 25
356	 21	172.5	19.9	 20
357	 21	89.0	13.3	 25
358	 21	60.0	12.6	 25
359	 21	238.8	34.1	 20
360	 21	67.0	11.8	 25
361	 21	168.0	28.8	 25
362	 21	92.0	16.9	 20
363	 21	972.0	208.4	 25
364	 21	70.0	11.6	 25
365	 21	172.0	21.4	 25
366	 21	116.3	14.4	 16
367	 21	1347.0	196.8	 20
368	 21	189.3	25.7	 20
369	 21	257.3	33.0	 16
370	 21	661.5	76.6	 20
371	 21	1308.0	139.2	 20
372	 21	69.5	12.1	 16
373	 21	2382.3	451.1	 20
374	 21	193.5	21.5	 20
375	 21	217.5	43.0	 20
376	 21	162.0	19.1	 25
377	 21	310.0	48.1	 25
378	 21	184.5	28.8	 20
379	 21	162.0	32.9	 25
380	 21	3061.0	619.6	 25
381	 21	1985.8	278.7	 20
382	 21	674.0	71.5	 25
383	 21	229.0	38.9	 25
384	 21	391.8	77.0	 20
385	 21	93.0	20.0	 25
386	 21	119.0	20.8	 25
387	 21	76.3	10.5	 20
388	 21	146.0	21.7	 25
389	 21	76.0	12.8	 25
390	 21	77.5	11.5	 20
391	 21	101.0	18.6	 25
392	 21	95.0	15.2	 25
393	 21	92.3	15.3	 20
394	 21	1437.0	325.8	 20
395	 21	63.8	12.1	 20
396	 21	118.3	14.8	 16
397	 21	204.3	34.8	 20
398	 21	127.5	22.7	 20
399	 21	125.0	17.0	 20
400	 21	69.3	10.4	 16
401	 21	85.0	14.5	 20
402	 21	184.8	31.2	 20
403	 21	122.0	18.2	 20
404	 21	68.0	11.6	 25
405	 21	1172.0	174.2	 25
406	 21	1201.5	160.7	 20
407	 21	139.0	21.0	 25
408	 21	60.0	11.3	 25
409	 21	63.0	9.2	 20
410	 21	69.0	10.7	 25
411	 21	172.0	25.9	 25
412	 21	74.3	10.6	 20
413	 21	101.0	17.5	 25
414	 21	2811.0	437.6	 25
415	 21	183.0	27.9	 20
416	 21	87.0	16.5	 25
417	 21	61.0	11.3	 25
418	 21	63.0	9.2	 20
419	 21	169.0	33.6	 25
420	 21	219.0	33.1	 25
421	 21	91.3	15.5	 16
422	 21	75.0	11.3	 20
423	 21	168.5	23.8	 20
424	 21	318.0	51.3	 16
425	 21	223.8	38.4	 20
426	 21	343.3	40.0	 20
427	 21	735.8	94.9	 16
428	 21	852.8	207.0	 20
429	 21	332.3	40.1	 20
430	 21	212.8	32.7	 16
431	 21	94.0	22.6	 25
432	 21	307.0	56.1	 25
433	 21	99.0	17.7	 25
434	 21	104.0	19.5	 20
435	 21	274.0	37.3	 25
436	 21	454.0	65.9	 25
437	 21	85.8	18.5	 20
438	 21	62.0	10.1	 25
439	 21	75.0	12.5	 25
440	 21	70.3	14.2	 20
441	 21	68.0	10.7	 25
442	 21	63.0	10.9	 25
443	 21	57.3	9.0	 20
444	 21	66.0	12.9	 25
445	 21	61.0	11.1	 25
446	 21	78.3	12.8	 20
447	 21	178.0	40.8	 25
448	 21	573.0	113.5	 25
449	 21	103.0	25.7	 16
450	 21	181.0	45.0	 20
451	 21	75.0	14.5	 20
452	 21	91.8	14.8	 16
453	 21	65.0	13.9	 20
454	 21	59.0	8.7	 20
455	 21	78.3	19.0	 16
456	 21	86.3	14.1	 20
457	 21	55.3	10.9	 20
458	 21	55.5	11.7	 16
459	 21	150.0	34.2	 25
460	 21	147.0	24.5	 25
461	 21	265.3	36.2	 20
462	 21	143.0	25.5	 25
463	 21	64.0	12.5	 25
464	 21	60.0	9.9	 20
465	 21	66.0	13.3	 25
466	 21	64.0	6.9	 25
467	 21	65.0	9.7	 25
468	 21	57.3	9.7	 20
469	 21	60.0	10.8	 25
470	 21	98.0	20.3	 25
471	 21	261.0	29.3	 20
472	 21	115.0	21.2	 25
473	 21	1146.0	246.7	 25
474	 21	73.3	10.9	 20
475	 21	89.0	16.7	 25
476	 21	78.0	12.1	 25
477	 21	92.3	13.2	 16
478	 21	121.8	28.0	 20
479	 21	102.0	17.8	 20
480	 21	284.8	43.4	 16
481	 21	475.5	56.8	 20
482	 21	198.0	31.1	 20
483	 21	90.3	17.5	 16
484	 21	75.8	12.7	 20
485	 21	291.5	44.4	 20
486	 21	167.3	26.4	 20
487	 21	612.0	142.6	 25
488	 21	163.0	31.1	 25
489	 21	101.3	10.8	 20
490	 21	61.0	10.1	 25
491	 21	71.0	13.3	 25
492	 21	249.8	49.9	 20
493	 21	75.0	13.5	 25
494	 21	369.0	45.9	 25
495	 21	341.3	51.7	 20
496	 21	681.0	81.9	 25
497	 21	196.0	28.3	 25
498	 21	65.3	12.4	 20
499	 21	97.0	15.6	 25
500	 21	62.0	12.5	 25
501	 21	67.0	12.1	 25
502	 21	103.8	14.4	 20
503	 21	401.0	76.0	 25
504	 21	115.0	15.2	 25
505	 21	134.5	18.9	 16
506	 21	129.0	19.0	 20
507	 21	331.8	74.2	 20
508	 21	134.5	15.2	 16
509	 21	70.0	8.7	 20
510	 21	62.0	9.5	 20
511	 21	76.8	12.1	 16
512	 21	129.8	19.4	 20
513	 21	193.5	36.8	 20
514	 21	155.5	22.2	 20
515	 21	58.0	37.3	 25
516	 21	64.0	10.5	 25
517	 21	96.0	14.8	 20
518	 21	133.0	20.3	 25
519	 21	74.0	14.0	 25
520	 21	282.3	33.8	 20
521	 21	232.0	30.3	 25
522	 21	84.0	15.9	 25
523	 21	106.8	18.2	 20
524	 21	212.0	23.9	 25
525	 21	241.0	30.7	 25
526	 21	377.3	45.7	 20
527	 21	251.0	33.0	 25
528	 21	346.0	48.6	 25
529	 21	277.0	30.2	 20
530	 21	116.0	16.7	 25
531	 21	101.0	18.0	 25
532	 21	82.0	9.9	 20
533	 21	131.3	16.4	 20
534	 21	305.0	48.3	 20
535	 21	98.0	13.8	 20
536	 21	107.3	18.0	 16
537	 21	151.8	24.8	 20
538	 21	69.5	9.8	 20
539	 21	100.5	13.6	 16
540	 21	201.0	20.0	 20
541	 21	332.0	33.4	 20
542	 21	299.0	32.6	 20
543	 21	298.0	83.5	 25
544	 21	129.0	21.8	 25
545	 21	1037.5	143.1	 20
546	 21	90.0	13.9	 25
547	 21	132.0	22.2	 25
548	 21	343.3	44.4	 20
549	 21	505.0	76.5	 25
550	 21	142.0	22.0	 25
551	 21	359.5	40.7	 20
552	 21	505.0	58.5	 25
553	 21	490.0	75.0	 25
554	 21	340.3	29.2	 20
555	 21	215.0	28.1	 25
556	 21	358.0	73.4	 25
557	 21	521.3	48.6	 20
558	 21	80.0	13.6	 25
559	 21	114.0	17.7	 25
560	 21	384.8	52.3	 20
561	 21	93.0	18.6	 20
562	 21	96.5	13.3	 20
563	 21	153.0	21.7	 16
564	 21	94.5	15.2	 20
565	 21	75.3	19.1	 20
566	 21	4476.8	388.8	 16
567	 21	137.3	18.5	 20
568	 21	218.0	33.3	 20
569	 21	65.0	13.9	 20
570	 21	67.5	13.6	 20
571	 21	492.0	53.7	 25
572	 21	98.0	17.7	 25
573	 21	74.5	8.6	 20
574	 21	377.0	48.4	 25
575	 21	66.0	11.2	 25
576	 21	77.3	15.1	 20
577	 21	72.0	18.3	 25
578	 21	63.0	11.6	 25
579	 21	60.5	11.2	 20
580	 21	398.0	59.8	 25
581	 21	200.0	43.7	 25
582	 21	69.3	12.3	 20
583	 21	68.0	14.9	 25
584	 21	67.0	12.0	 25
585	 21	86.5	12.7	 20
586	 21	59.0	8.7	 25
587	 21	251.0	48.2	 25
588	 21	153.3	21.6	 16
589	 21	161.8	18.4	 20
590	 21	142.0	26.6	 20
591	 21	271.8	27.9	 16
592	 21	94.0	12.9	 20
593	 21	82.0	16.3	 20
594	 21	141.5	27.4	 16
595	 21	73.3	9.8	 20
596	 21	144.0	23.1	 20
597	 21	149.5	15.5	 16
598	 21	736.0	125.0	 25
599	 21	380.0	54.8	 25
600	 21	400.3	55.2	 20
601	 21	66.0	11.4	 25
602	 21	66.0	9.9	 25
603	 21	185.0	22.3	 25
604	 21	133.3	18.2	 20
605	 21	471.0	82.9	 25
606	 21	63.0	10.0	 25
607	 21	64.3	13.7	 20
608	 21	927.0	186.8	 25
609	 21	78.0	13.2	 25
610	 21	111.8	15.4	 20
611	 21	389.0	57.7	 25
612	 21	1082.0	147.0	 25
613	 21	789.5	84.5	 20
614	 21	185.0	23.2	 25
615	 21	362.0	41.4	 25
616	 21	130.3	10.3	 16
617	 21	327.0	54.9	 20
618	 21	2387.3	146.8	 20
619	 21	4593.5	329.9	 16
620	 21	1199.8	153.7	 20
621	 21	191.3	86.6	 20
622	 21	1704.0	145.0	 16
623	 21	325.8	46.1	 20
624	 21	351.3	65.6	 20
625	 21	114.5	17.9	 20
626	 21	131.0	16.0	 25
627	 21	79.0	11.2	 25
628	 21	230.5	26.1	 20
629	 21	122.0	17.7	 25
630	 21	122.0	16.8	 25
631	 21	99.8	17.9	 20
632	 21	98.0	15.9	 25
633	 21	69.0	8.5	 25
634	 21	69.3	14.3	 20
635	 21	67.0	12.4	 25
636	 21	130.0	24.3	 25
637	 21	129.0	17.5	 25
638	 21	82.0	12.1	 20
639	 21	106.0	16.7	 25
  0	 22	5902.3	1158.8	 20
  1	 22	242.8	31.7	 16
  2	 22	279.0	43.0	 20
  3	 22	534.5	89.1	 20
  4	 22	217.3	31.1	 20
  5	 22	68.0	9.4	 25
  6	 22	128.0	22.9	 25
  7	 22	183.8	24.3	 20
  8	 22	89.0	14.8	 25
  9	 22	184.0	31.9	 25
 10	 22	71.0	14.8	 20
 11	 22	71.0	12.0	 25
 12	 22	94.0	19.3	 25
 13	 22	198.3	32.9	 20
 14	 22	197.0	33.3	 25
 15	 22	129.0	21.9	 25
 16	 22	72.0	13.4	 20
 17	 22	90.0	14.4	 25
 18	 22	237.0	36.8	 25
 19	 22	1326.3	194.5	 20
 20	 22	114.0	18.7	 25
 21	 22	95.0	17.0	 25
 22	 22	81.0	14.1	 25
 23	 22	76.3	12.6	 16
 24	 22	100.0	17.8	 20
 25	 22	68.3	9.9	 20
 26	 22	133.0	24.9	 16
 27	 22	270.8	48.1	 20
 28	 22	389.3	60.7	 20
 29	 22	246.0	37.3	 16
 30	 22	290.0	49.3	 20
 31	 22	153.3	21.6	 20
 32	 22	163.8	27.4	 20
 33	 22	1099.0	203.3	 25
 34	 22	539.0	118.5	 25
 35	 22	382.8	65.9	 20
 36	 22	225.0	33.2	 25
 37	 22	838.0	159.9	 25
 38	 22	93.8	16.6	 20
 39	 22	421.0	79.8	 25
 40	 22	461.0	75.3	 25
 41	 22	237.3	32.8	 20
 42	 22	295.0	45.6	 25
 43	 22	253.0	32.9	 25
 44	 22	84.0	12.3	 20
 45	 22	69.0	7.9	 25
 46	 22	65.0	11.2	 25
 47	 22	57.3	8.3	 20
 48	 22	64.0	11.4	 25
 49	 22	73.0	13.2	 25
 50	 22	68.0	6.8	 16
 51	 22	80.3	13.4	 20
 52	 22	59.5	9.9	 20
 53	 22	56.8	9.7	 16
 54	 22	87.0	22.3	 20
 55	 22	75.0	10.5	 20
 56	 22	119.3	24.4	 20
 57	 22	156.5	27.5	 16
 58	 22	472.3	79.2	 20
 59	 22	208.3	29.1	 20
 60	 22	74.3	10.2	 20
 61	 22	279.0	43.8	 25
 62	 22	80.0	14.0	 25
 63	 22	95.5	15.0	 20
 64	 22	78.0	14.2	 25
 65	 22	82.0	14.5	 25
 66	 22	77.3	8.4	 20
 67	 22	89.0	19.4	 25
 68	 22	178.0	29.7	 25
 69	 22	178.0	32.8	 20
 70	 22	303.0	53.0	 25
 71	 22	102.0	16.8	 25
 72	 22	199.0	35.3	 20
 73	 22	2021.0	351.8	 25
 74	 22	1277.0	211.1	 25
 75	 22	273.0	49.2	 20
 76	 22	96.0	15.7	 25
 77	 22	60.0	10.7	 25
 78	 22	65.0	8.9	 16
 79	 22	65.5	13.6	 20
 80	 22	60.0	11.1	 20
 81	 22	65.0	13.6	 16
 82	 22	93.8	14.2	 20
 83	 22	89.3	18.7	 20
 84	 22	158.8	32.0	 16
 85	 22	137.0	23.4	 20
 86	 22	118.0	31.6	 20
 87	 22	73.8	14.2	 20
 88	 22	57.0	22.8	 25
 89	 22	68.0	12.2	 25
 90	 22	64.0	12.4	 25
 91	 22	58.8	12.4	 20
 92	 22	59.0	8.2	 25
 93	 22	61.0	8.0	 25
 94	 22	149.3	72.8	 20
 95	 22	58.0	9.3	 25
 96	 22	56.0	9.0	 25
 97	 22	63.5	15.3	 20
 98	 22	73.0	12.0	 25
 99	 22	58.0	10.9	 25
100	 22	59.0	7.7	 20
101	 22	68.0	11.8	 25
102	 22	70.0	12.1	 25
103	 22	78.5	14.3	 20
104	 22	113.0	22.1	 25
105	 22	110.0	16.5	 25
106	 22	195.5	20.2	 16
107	 22	553.0	82.2	 20
108	 22	302.3	50.6	 20
109	 22	115.5	23.5	 16
110	 22	80.3	13.9	 20
111	 22	268.5	45.0	 20
112	 22	131.5	25.9	 16
113	 22	77.3	11.7	 20
114	 22	64.3	13.8	 20
115	 22	112.8	19.2	 20
116	 22	71.0	28.8	 25
117	 22	1193.0	753.2	 25
118	 22	56.5	12.2	 20
119	 22	106.0	23.9	 25
120	 22	92.0	15.1	 25
121	 22	239.0	38.1	 20
122	 22	166.0	42.4	 25
123	 22	81.0	14.8	 25
124	 22	76.0	12.2	 25
125	 22	67.3	8.9	 20
126	 22	100.0	15.0	 25
127	 22	66.0	9.4	 25
128	 22	68.5	12.3	 20
129	 22	65.0	13.1	 25
130	 22	70.0	11.8	 25
131	 22	169.0	29.1	 20
132	 22	541.0	165.7	 25
133	 22	305.0	85.7	 25
134	 22	77.3	10.1	 16
135	 22	99.0	17.3	 20
136	 22	100.8	14.0	 20
137	 22	171.5	19.3	 16
138	 22	106.3	15.4	 20
139	 22	139.0	22.6	 20
140	 22	102.0	17.5	 16
141	 22	268.0	42.0	 20
142	 22	360.0	54.3	 20
143	 22	110.5	27.3	 20
144	 22	753.0	118.9	 25
145	 22	376.0	80.1	 25
146	 22	77.3	13.8	 20
147	 22	1972.0	356.1	 25
148	 22	216.0	34.9	 25
149	 22	103.5	17.4	 20
150	 22	74.0	9.9	 25
151	 22	144.0	25.7	 25
152	 22	85.8	14.0	 20
153	 22	93.0	15.0	 25
154	 22	101.0	41.8	 25
155	 22	55.3	11.9	 20
156	 22	101.0	26.3	 25
157	 22	73.0	13.6	 25
158	 22	231.0	39.9	 25
159	 22	64.5	10.1	 20
160	 22	115.0	25.0	 25
161	 22	1403.0	287.3	 25
162	 22	143.5	62.6	 16
163	 22	84.3	21.2	 20
164	 22	52.3	7.2	 20
165	 22	51.3	7.3	 16
166	 22	52.8	8.8	 20
167	 22	66.3	12.4	 20
168	 22	97.0	13.5	 16
169	 22	54.3	9.8	 20
170	 22	75.8	13.2	 20
171	 22	64.0	11.8	 20
172	 22	65.0	11.0	 25
173	 22	72.0	11.7	 25
174	 22	76.0	9.3	 20
175	 22	67.0	10.9	 25
176	 22	326.0	79.3	 25
177	 22	77.5	14.8	 20
178	 22	77.0	16.6	 25
179	 22	241.0	57.0	 25
180	 22	80.8	14.0	 20
181	 22	293.0	58.8	 25
182	 22	108.0	15.0	 25
183	 22	58.8	11.2	 20
184	 22	70.0	14.5	 25
185	 22	121.0	22.9	 25
186	 22	64.3	11.5	 20
187	 22	333.0	89.4	 25
188	 22	144.0	18.7	 25
189	 22	85.8	17.1	 16
190	 22	82.8	12.2	 20
191	 22	64.5	15.5	 20
192	 22	50.0	7.7	 20
193	 22	54.0	7.9	 16
194	 22	58.5	13.1	 20
195	 22	114.3	12.8	 20
196	 22	130.8	11.4	 16
197	 22	115.5	16.9	 20
198	 22	67.3	10.6	 20
199	 22	83.3	11.8	 20
200	 22	77.0	11.1	 25
201	 22	112.0	18.4	 25
202	 22	63.8	11.0	 20
203	 22	71.0	12.4	 25
204	 22	128.0	18.7	 25
205	 22	141.5	16.7	 20
206	 22	81.0	11.0	 25
207	 22	286.0	58.4	 25
208	 22	92.5	13.0	 20
209	 22	88.0	21.6	 25
210	 22	226.0	25.2	 25
211	 22	103.8	22.5	 20
212	 22	119.0	13.8	 25
213	 22	85.0	11.1	 25
214	 22	64.0	7.7	 20
215	 22	143.0	21.5	 25
216	 22	58.0	10.8	 25
217	 22	65.3	10.8	 16
218	 22	89.5	16.4	 20
219	 22	73.0	11.8	 20
220	 22	62.5	7.8	 16
221	 22	111.3	22.0	 20
222	 22	57.0	8.2	 20
223	 22	168.5	22.9	 16
224	 22	89.0	15.0	 20
225	 22	90.3	14.6	 20
226	 22	96.3	16.2	 20
227	 22	75.3	10.9	 20
228	 22	75.0	17.7	 25
229	 22	70.0	8.8	 25
230	 22	85.3	13.5	 20
231	 22	75.0	13.5	 25
232	 22	88.0	10.4	 25
233	 22	60.0	10.7	 20
234	 22	148.0	34.4	 25
235	 22	131.0	21.0	 25
236	 22	458.3	59.0	 20
237	 22	73.0	16.3	 25
238	 22	60.0	10.0	 25
239	 22	59.3	9.2	 20
240	 22	76.0	12.2	 25
241	 22	108.0	16.2	 25
242	 22	305.3	49.9	 20
243	 22	69.0	14.5	 25
244	 22	68.0	15.6	 25
245	 22	159.8	22.5	 16
246	 22	320.3	40.7	 20
247	 22	109.3	13.4	 20
248	 22	107.0	20.1	 16
249	 22	63.8	14.7	 20
250	 22	67.3	13.6	 20
251	 22	58.5	8.4	 16
252	 22	86.0	14.1	 20
253	 22	60.3	11.5	 20
254	 22	111.0	17.2	 20
255	 22	333.0	62.6	 25
256	 22	74.0	14.3	 25
257	 22	98.0	15.5	 20
258	 22	108.0	20.7	 25
259	 22	70.0	7.9	 25
260	 22	105.0	20.0	 25
261	 22	173.3	28.0	 20
262	 22	86.0	15.2	 25
263	 22	283.0	37.2	 25
264	 22	104.3	13.3	 20
265	 22	142.0	24.8	 25
266	 22	658.0	128.0	 25
267	 22	213.5	23.7	 20
268	 22	135.0	18.5	 25
269	 22	111.0	20.4	 25
270	 22	64.0	10.6	 20
271	 22	75.0	13.8	 25
272	 22	78.0	15.4	 25
273	 22	84.5	12.8	 16
274	 22	93.0	18.4	 20
275	 22	78.0	11.0	 20
276	 22	68.3	9.8	 16
277	 22	70.5	9.9	 20
278	 22	101.3	14.4	 20
279	 22	183.5	17.4	 16
280	 22	102.0	15.3	 20
281	 22	675.3	73.5	 20
282	 22	155.5	27.3	 20
283	 22	79.0	16.7	 25
284	 22	876.0	150.4	 25
285	 22	73.5	11.1	 20
286	 22	73.0	12.0	 25
287	 22	161.0	23.4	 25
288	 22	293.0	29.9	 20
289	 22	99.0	23.5	 25
290	 22	93.0	22.8	 25
291	 22	585.0	178.3	 20
292	 22	164.0	55.1	 25
293	 22	102.0	15.7	 25
294	 22	1157.0	212.6	 25
295	 22	76.0	9.6	 20
296	 22	69.0	9.9	 25
297	 22	201.0	41.4	 25
298	 22	78.5	10.6	 20
299	 22	76.0	13.4	 25
300	 22	162.0	16.6	 25
301	 22	171.3	18.4	 16
302	 22	67.5	10.9	 20
303	 22	63.3	10.3	 20
304	 22	64.3	10.0	 16
305	 22	75.3	13.9	 20
306	 22	74.0	14.3	 20
307	 22	170.3	29.7	 16
308	 22	381.5	50.6	 20
309	 22	748.0	58.4	 20
310	 22	221.3	31.5	 20
311	 22	337.0	41.2	 25
312	 22	244.0	18.6	 25
313	 22	360.8	52.3	 20
314	 22	88.0	16.1	 25
315	 22	119.0	20.2	 25
316	 22	71.3	11.3	 20
317	 22	64.0	11.2	 25
318	 22	77.0	17.2	 25
319	 22	83.0	16.2	 20
320	 22	116.0	21.4	 25
321	 22	98.0	17.8	 25
322	 22	52.3	9.7	 20
323	 22	61.0	15.0	 25
324	 22	299.0	113.4	 25
325	 22	173.8	34.1	 20
326	 22	124.0	19.4	 25
327	 22	101.0	17.4	 25
328	 22	74.0	12.0	 25
329	 22	51.3	8.0	 16
330	 22	59.5	8.0	 20
331	 22	63.5	11.2	 20
332	 22	138.5	18.9	 16
333	 22	2888.5	408.5	 20
334	 22	348.8	47.8	 20
335	 22	268.3	27.1	 16
336	 22	73.0	8.6	 20
337	 22	240.3	39.5	 20
338	 22	301.0	22.4	 20
339	 22	886.0	76.7	 25
340	 22	144.0	19.9	 25
341	 22	1652.5	99.9	 20
342	 22	198.0	77.0	 25
343	 22	162.0	22.5	 25
344	 22	145.5	25.8	 20
345	 22	106.0	13.8	 25
346	 22	116.0	24.2	 25
347	 22	84.0	11.2	 20
348	 22	79.0	14.7	 25
349	 22	64.0	9.2	 25
350	 22	72.5	15.8	 20
351	 22	101.0	20.4	 25
352	 22	310.0	45.8	 25
353	 22	389.0	54.4	 20
354	 22	194.0	40.1	 25
355	 22	122.0	27.2	 25
356	 22	125.3	23.2	 16
357	 22	77.3	12.9	 20
358	 22	62.0	12.5	 20
359	 22	154.3	16.9	 16
360	 22	58.3	9.7	 20
361	 22	95.3	13.2	 20
362	 22	65.3	9.6	 20
363	 22	1769.0	102.6	 16
364	 22	72.0	16.8	 20
365	 22	167.8	20.4	 20
366	 22	101.0	13.0	 20
367	 22	482.0	58.9	 25
368	 22	87.0	14.7	 25
369	 22	334.0	24.9	 20
370	 22	241.0	28.9	 25
371	 22	514.0	52.5	 25
372	 22	70.0	10.5	 20
373	 22	2413.0	435.8	 25
374	 22	141.0	27.2	 25
375	 22	125.3	16.5	 20
376	 22	128.0	18.2	 25
377	 22	237.0	29.8	 25
378	 22	108.5	23.7	 20
379	 22	129.0	17.4	 25
380	 22	1809.0	316.6	 25
381	 22	240.0	25.1	 20
382	 22	1242.0	191.1	 25
383	 22	116.0	21.3	 25
384	 22	174.8	29.5	 16
385	 22	182.0	21.4	 20
386	 22	88.3	15.2	 20
387	 22	87.3	15.8	 16
388	 22	178.8	25.0	 20
389	 22	90.0	13.7	 20
390	 22	74.3	14.8	 16
391	 22	93.0	17.8	 20
392	 22	119.0	16.7	 20
393	 22	81.5	9.4	 16
394	 22	310.0	66.8	 25
395	 22	81.0	12.7	 25
396	 22	84.0	12.2	 25
397	 22	143.3	25.8	 20
398	 22	112.0	18.1	 25
399	 22	143.0	18.9	 25
400	 22	83.3	12.9	 20
401	 22	93.0	17.4	 25
402	 22	88.0	17.3	 25
403	 22	151.3	21.2	 20
404	 22	76.0	11.8	 25
405	 22	294.0	48.8	 25
406	 22	325.0	53.6	 20
407	 22	101.0	14.7	 25
408	 22	67.0	11.3	 25
409	 22	58.3	11.4	 20
410	 22	71.0	13.6	 25
411	 22	89.0	13.9	 25
412	 22	80.0	12.4	 16
413	 22	71.0	9.9	 20
414	 22	729.3	106.9	 20
415	 22	124.8	13.3	 16
416	 22	69.3	17.3	 20
417	 22	69.3	10.3	 20
418	 22	72.3	11.3	 16
419	 22	88.8	15.1	 20
420	 22	332.3	40.0	 20
421	 22	95.5	14.8	 20
422	 22	103.0	17.7	 25
423	 22	132.0	21.9	 25
424	 22	110.3	16.1	 20
425	 22	186.0	21.9	 25
426	 22	342.0	27.3	 25
427	 22	292.3	29.9	 20
428	 22	185.0	36.0	 25
429	 22	146.0	18.0	 25
430	 22	128.0	15.5	 25
431	 22	121.3	16.7	 20
432	 22	474.0	68.1	 25
433	 22	98.0	14.4	 25
434	 22	144.8	22.3	 20
435	 22	389.0	53.7	 25
436	 22	178.0	21.8	 25
437	 22	74.0	12.2	 20
438	 22	59.0	11.9	 25
439	 22	60.0	8.6	 25
440	 22	70.3	11.9	 16
441	 22	61.5	12.0	 20
442	 22	65.0	10.6	 20
443	 22	58.5	9.7	 16
444	 22	51.3	8.3	 20
445	 22	48.8	8.9	 20
446	 22	69.5	9.4	 16
447	 22	81.5	13.7	 20
448	 22	82.0	14.9	 20
449	 22	92.0	17.8	 20
450	 22	144.0	24.0	 25
451	 22	71.0	13.2	 25
452	 22	65.0	10.6	 20
453	 22	59.0	11.4	 25
454	 22	58.0	10.0	 25
455	 22	64.8	14.2	 20
456	 22	87.0	15.9	 25
457	 22	60.0	8.3	 25
458	 22	71.0	14.1	 20
459	 22	160.0	23.5	 25
460	 22	116.0	16.5	 25
461	 22	115.8	19.7	 20
462	 22	66.0	12.0	 25
463	 22	63.0	12.9	 25
464	 22	63.0	20.1	 25
465	 22	69.3	13.6	 20
466	 22	65.0	11.2	 25
467	 22	58.0	13.7	 25
468	 22	64.3	11.7	 16
469	 22	61.5	8.7	 20
470	 22	83.3	13.2	 20
471	 22	231.0	31.4	 16
472	 22	92.8	16.7	 20
473	 22	450.5	86.8	 20
474	 22	74.3	13.5	 16
475	 22	61.3	9.4	 20
476	 22	81.5	15.4	 20
477	 22	69.3	10.8	 20
478	 22	81.0	10.3	 25
479	 22	98.0	18.1	 25
480	 22	514.5	59.4	 20
481	 22	1122.0	135.5	 25
482	 22	111.0	19.0	 25
483	 22	70.5	13.9	 20
484	 22	69.0	14.8	 25
485	 22	195.0	22.5	 25
486	 22	105.3	14.1	 20
487	 22	256.0	43.5	 25
488	 22	192.0	33.9	 25
489	 22	121.0	14.0	 20
490	 22	53.0	9.8	 25
491	 22	64.0	10.4	 25
492	 22	90.0	13.1	 20
493	 22	100.0	15.1	 25
494	 22	233.0	30.9	 25
495	 22	133.3	20.4	 20
496	 22	327.5	38.2	 20
497	 22	180.8	22.7	 20
498	 22	62.8	11.1	 20
499	 22	112.5	39.0	 16
500	 22	73.3	14.8	 20
501	 22	67.3	11.6	 20
502	 22	62.5	10.5	 16
503	 22	121.3	25.0	 20
504	 22	81.3	11.9	 20
505	 22	81.5	16.4	 20
506	 22	390.0	59.7	 25
507	 22	796.0	105.9	 25
508	 22	141.5	18.3	 20
509	 22	72.0	10.7	 25
510	 22	59.0	11.6	 25
511	 22	66.3	13.7	 20
512	 22	67.0	12.9	 25
513	 22	170.0	26.6	 25
514	 22	60.3	9.4	 20
515	 22	61.0	10.2	 25
516	 22	65.0	11.4	 25
517	 22	88.5	14.6	 20
518	 22	120.0	18.9	 25
519	 22	55.0	9.1	 25
520	 22	162.0	38.0	 20
521	 22	72.0	9.1	 25
522	 22	78.0	16.8	 25
523	 22	89.0	17.1	 16
524	 22	129.0	19.2	 20
525	 22	214.0	33.2	 20
526	 22	140.0	19.9	 16
527	 22	148.8	18.3	 20
528	 22	344.3	40.6	 20
529	 22	99.3	13.8	 16
530	 22	85.0	9.8	 20
531	 22	82.5	12.1	 20
532	 22	68.0	11.7	 20
533	 22	104.8	22.5	 20
534	 22	656.0	83.0	 25
535	 22	185.0	29.5	 25
536	 22	76.0	10.4	 20
537	 22	73.0	8.9	 25
538	 22	62.0	10.3	 25
539	 22	231.8	35.9	 20
540	 22	672.0	113.1	 25
541	 22	118.0	18.0	 25
542	 22	144.5	19.0	 20
543	 22	132.0	30.6	 25
544	 22	88.0	14.3	 25
545	 22	279.8	56.2	 20
546	 22	103.0	17.6	 25
547	 22	118.0	28.3	 25
548	 22	250.3	40.2	 20
549	 22	240.0	30.9	 25
550	 22	243.0	44.8	 25
551	 22	391.3	37.8	 16
552	 22	954.8	103.1	 20
553	 22	269.0	38.2	 20
554	 22	480.0	55.2	 16
555	 22	159.0	28.9	 20
556	 22	84.5	14.4	 20
557	 22	305.3	35.1	 16
558	 22	69.3	11.5	 20
559	 22	118.8	17.9	 20
560	 22	94.5	19.4	 16
561	 22	71.0	9.1	 25
562	 22	67.0	9.8	 25
563	 22	82.5	13.1	 20
564	 22	58.0	8.0	 25
565	 22	96.0	14.6	 25
566	 22	1590.0	425.9	 25
567	 22	109.5	18.9	 20
568	 22	170.0	20.6	 25
569	 22	71.0	16.6	 25
570	 22	88.8	11.8	 20
571	 22	156.0	25.5	 25
572	 22	70.0	16.4	 25
573	 22	73.8	13.8	 20
574	 22	167.0	24.3	 25
575	 22	64.0	8.8	 25
576	 22	105.3	17.5	 20
577	 22	66.0	11.0	 25
578	 22	66.0	10.5	 25
579	 22	62.0	10.9	 16
580	 22	152.5	23.2	 20
581	 22	77.3	12.5	 20
582	 22	64.0	9.0	 16
583	 22	61.0	8.9	 20
584	 22	60.3	10.9	 20
585	 22	70.3	9.5	 16
586	 22	60.8	10.1	 20
587	 22	73.3	9.4	 20
588	 22	143.3	25.7	 20
589	 22	138.0	23.9	 25
590	 22	124.0	24.5	 25
591	 22	265.3	34.2	 20
592	 22	89.0	14.8	 25
593	 22	75.0	12.4	 25
594	 22	64.8	9.1	 20
595	 22	87.0	9.5	 25
596	 22	150.0	23.5	 25
597	 22	232.0	51.9	 25
598	 22	684.0	102.5	 20
599	 22	167.0	26.1	 25
600	 22	474.0	99.7	 25
601	 22	67.0	13.2	 20
602	 22	71.0	13.3	 25
603	 22	157.0	23.4	 25
604	 22	188.5	30.9	 20
605	 22	920.0	206.6	 25
606	 22	63.0	9.5	 25
607	 22	85.3	19.3	 16
608	 22	331.5	69.1	 20
609	 22	67.3	9.2	 20
610	 22	82.0	18.3	 16
611	 22	98.3	17.5	 20
612	 22	449.0	85.4	 20
613	 22	686.8	98.6	 16
614	 22	203.8	33.5	 20
615	 22	535.8	110.5	 20
616	 22	75.3	9.4	 20
617	 22	154.0	28.4	 25
618	 22	1226.0	212.9	 25
619	 22	2967.8	479.4	 20
620	 22	867.0	151.8	 25
621	 22	310.0	121.1	 25
622	 22	3295.0	400.3	 20
623	 22	184.0	26.2	 25
624	 22	349.0	74.1	 25
625	 22	98.5	19.1	 20
626	 22	112.0	21.0	 25
627	 22	69.0	9.2	 25
628	 22	142.8	17.3	 20
629	 22	118.0	19.7	 25
630	 22	135.0	20.6	 25
631	 22	111.0	19.6	 25
632	 22	79.5	14.1	 20
633	 22	65.0	11.7	 25
634	 22	68.0	9.4	 25
635	 22	79.0	14.3	 16
636	 22	103.8	18.3	 20
637	 22	202.0	38.9	 20
638	 22	93.3	9.4	 16
639	 22	5809.8	1311.2	 20
  0	 23	97.0	15.9	 25
  1	 23	106.3	16.0	 20
  2	 23	91.0	13.1	 25
  3	 23	116.0	16.9	 25
  4	 23	392.8	46.1	 20
  5	 23	271.0	33.4	 25
  6	 23	89.0	12.6	 25
  7	 23	69.0	14.6	 20
  8	 23	364.0	52.8	 25
  9	 23	64.0	11.4	 25
 10	 23	2577.3	345.2	 20
 11	 23	395.0	79.5	 25
 12	 23	229.0	28.1	 25
 13	 23	308.5	35.7	 16
 14	 23	835.8	116.7	 20
 15	 23	276.0	40.4	 20
 16	 23	124.3	21.0	 16
 17	 23	156.0	21.7	 20
 18	 23	61.3	9.2	 20
 19	 23	62.3	8.7	 20
 20	 23	141.3	23.2	 16
 21	 23	81.5	13.5	 20
 22	 23	987.0	149.4	 20
 23	 23	100.8	16.3	 20
 24	 23	246.0	41.4	 25
 25	 23	335.0	54.3	 25
 26	 23	169.0	26.7	 20
 27	 23	125.0	17.7	 25
 28	 23	246.0	30.6	 25
 29	 23	124.3	18.7	 20
 30	 23	100.0	18.0	 25
 31	 23	238.0	29.3	 25
 32	 23	66.0	8.7	 20
 33	 23	90.0	12.0	 25
 34	 23	266.0	24.1	 25
 35	 23	184.0	29.0	 20
 36	 23	421.0	47.8	 25
 37	 23	855.0	93.8	 25
 38	 23	1942.0	164.0	 20
 39	 23	3595.0	387.0	 25
 40	 23	137.0	35.3	 25
 41	 23	279.0	26.8	 16
 42	 23	669.5	86.1	 20
 43	 23	223.0	23.1	 20
 44	 23	94.5	13.4	 16
 45	 23	191.3	30.4	 20
 46	 23	69.0	18.4	 20
 47	 23	105.3	12.7	 16
 48	 23	59.8	12.0	 20
 49	 23	129.3	17.0	 20
 50	 23	89.3	14.5	 20
 51	 23	151.0	34.1	 25
 52	 23	62.0	8.4	 25
 53	 23	1848.0	418.5	 25
 54	 23	164.3	28.7	 20
 55	 23	213.0	46.9	 25
 56	 23	138.0	23.0	 25
 57	 23	137.3	16.5	 20
 58	 23	94.0	17.7	 25
 59	 23	241.0	41.3	 25
 60	 23	168.3	26.3	 20
 61	 23	83.0	15.7	 25
 62	 23	322.0	57.6	 25
 63	 23	68.3	8.1	 20
 64	 23	78.0	13.1	 25
 65	 23	89.0	16.6	 25
 66	 23	428.0	62.5	 20
 67	 23	1590.0	163.9	 25
 68	 23	253.0	28.4	 25
 69	 23	460.3	53.4	 16
 70	 23	276.0	26.9	 20
 71	 23	596.0	49.4	 20
 72	 23	1030.3	89.1	 16
 73	 23	550.5	66.6	 20
 74	 23	182.8	20.4	 20
 75	 23	627.5	69.1	 16
 76	 23	56.5	7.0	 20
 77	 23	54.5	8.4	 20
 78	 23	108.3	16.7	 20
 79	 23	118.0	17.2	 25
 80	 23	231.0	46.9	 25
 81	 23	75.8	11.2	 20
 82	 23	79.0	15.8	 25
 83	 23	207.0	43.0	 25
 84	 23	239.0	28.9	 20
 85	 23	74.0	14.3	 25
 86	 23	83.0	11.7	 25
 87	 23	323.0	46.9	 25
 88	 23	109.3	14.5	 20
 89	 23	66.0	8.8	 25
 90	 23	71.0	16.2	 25
 91	 23	60.8	11.5	 20
 92	 23	74.0	13.7	 25
 93	 23	69.0	12.1	 25
 94	 23	432.3	39.4	 20
 95	 23	63.0	14.6	 25
 96	 23	77.0	14.8	 25
 97	 23	105.5	11.3	 16
 98	 23	314.0	47.0	 20
 99	 23	72.3	12.9	 20
100	 23	131.5	13.6	 16
101	 23	718.3	176.0	 20
102	 23	77.3	14.4	 20
103	 23	290.5	58.4	 16
104	 23	73.3	13.2	 20
105	 23	62.3	9.9	 20
106	 23	512.5	112.4	 20
107	 23	229.0	30.8	 25
108	 23	271.0	54.1	 25
109	 23	280.5	49.4	 20
110	 23	155.0	24.0	 25
111	 23	206.0	30.7	 25
112	 23	927.5	144.2	 20
113	 23	108.0	25.7	 25
114	 23	92.0	21.5	 25
115	 23	131.5	25.6	 20
116	 23	125.0	24.1	 25
117	 23	545.0	252.1	 25
118	 23	176.8	50.3	 20
119	 23	86.0	15.3	 25
120	 23	197.0	36.0	 25
121	 23	302.0	58.2	 25
122	 23	1959.0	310.4	 20
123	 23	840.0	174.1	 25
124	 23	82.0	11.3	 25
125	 23	69.3	13.4	 16
126	 23	159.5	26.4	 20
127	 23	106.5	16.7	 20
128	 23	78.5	18.8	 16
129	 23	130.3	24.0	 20
130	 23	268.8	52.7	 20
131	 23	71.8	11.6	 16
132	 23	60.0	8.3	 20
133	 23	66.0	11.6	 20
134	 23	77.3	11.2	 20
135	 23	60.0	9.9	 25
136	 23	65.0	11.6	 25
137	 23	235.3	29.8	 20
138	 23	217.0	37.6	 25
139	 23	514.0	67.9	 25
140	 23	123.3	20.2	 20
141	 23	340.0	44.9	 25
142	 23	77.0	18.2	 25
143	 23	72.3	11.5	 20
144	 23	103.0	15.9	 25
145	 23	93.0	18.3	 25
146	 23	75.0	14.1	 20
147	 23	87.0	15.3	 25
148	 23	166.0	28.3	 25
149	 23	1365.0	197.2	 20
150	 23	1043.0	169.2	 25
151	 23	395.0	60.4	 25
152	 23	3304.3	724.9	 16
153	 23	110.8	71.5	 20
154	 23	57.0	9.9	 20
155	 23	55.0	8.4	 20
156	 23	51.5	9.3	 16
157	 23	381.8	96.9	 20
158	 23	143.3	22.7	 20
159	 23	114.3	15.2	 16
160	 23	153.8	67.2	 20
161	 23	1425.8	232.7	 20
162	 23	206.5	32.3	 20
163	 23	191.0	47.1	 25
164	 23	59.0	12.7	 25
165	 23	175.0	62.9	 20
166	 23	97.0	18.6	 25
167	 23	61.0	11.3	 25
168	 23	215.8	42.4	 20
169	 23	128.0	23.6	 25
170	 23	78.0	18.1	 25
171	 23	169.3	38.6	 20
172	 23	73.0	13.3	 25
173	 23	67.0	13.0	 25
174	 23	68.0	12.0	 20
175	 23	122.0	23.8	 25
176	 23	436.0	108.3	 25
177	 23	147.8	25.0	 20
178	 23	228.0	46.5	 25
179	 23	96.0	20.1	 25
180	 23	144.0	23.2	 16
181	 23	72.0	16.0	 20
182	 23	69.5	12.4	 20
183	 23	111.0	17.9	 16
184	 23	75.5	11.0	 20
185	 23	84.3	12.9	 20
186	 23	169.8	38.0	 16
187	 23	197.8	40.0	 20
188	 23	65.8	9.9	 20
189	 23	227.0	36.7	 25
190	 23	62.5	8.5	 20
191	 23	81.0	20.6	 25
192	 23	75.0	14.5	 25
193	 23	56.3	7.8	 20
194	 23	52.0	8.2	 25
195	 23	349.0	80.1	 25
196	 23	70.5	11.0	 20
197	 23	966.0	212.6	 25
198	 23	104.0	16.5	 25
199	 23	171.3	33.0	 20
200	 23	1117.0	245.4	 25
201	 23	1791.0	265.2	 25
202	 23	151.5	26.6	 20
203	 23	469.0	115.9	 25
204	 23	1634.0	247.6	 25
205	 23	2774.0	393.8	 20
206	 23	460.0	80.5	 25
207	 23	1469.0	202.3	 25
208	 23	2639.0	397.9	 16
209	 23	88.0	27.3	 20
210	 23	170.0	26.3	 20
211	 23	203.8	49.8	 16
212	 23	106.3	34.7	 20
213	 23	204.3	32.4	 20
214	 23	92.5	14.2	 16
215	 23	114.8	21.8	 20
216	 23	61.3	15.3	 20
217	 23	145.0	25.7	 20
218	 23	460.0	126.1	 25
219	 23	107.0	20.1	 25
220	 23	68.3	13.3	 20
221	 23	75.0	16.1	 25
222	 23	248.0	80.6	 25
223	 23	183.0	38.7	 25
224	 23	165.8	39.1	 20
225	 23	88.0	18.4	 25
226	 23	57.0	10.5	 25
227	 23	123.0	19.1	 20
228	 23	65.0	11.5	 25
229	 23	65.0	13.3	 25
230	 23	83.0	16.8	 20
231	 23	152.0	32.8	 25
232	 23	530.0	99.0	 25
233	 23	979.5	153.1	 20
234	 23	151.0	31.6	 25
235	 23	249.0	49.0	 25
236	 23	240.8	49.8	 16
237	 23	63.5	8.5	 20
238	 23	78.5	13.7	 20
239	 23	268.8	60.3	 16
240	 23	72.0	12.3	 20
241	 23	521.8	112.7	 20
242	 23	69.8	14.7	 16
243	 23	1295.5	333.2	 20
244	 23	851.0	130.1	 20
245	 23	2277.0	430.4	 20
246	 23	897.0	149.7	 25
247	 23	1697.0	281.6	 25
248	 23	460.8	65.9	 20
249	 23	84.0	17.4	 25
250	 23	569.0	123.8	 25
251	 23	133.3	19.4	 20
252	 23	99.0	17.2	 25
253	 23	75.0	12.3	 25
254	 23	128.0	21.5	 25
255	 23	73.5	13.6	 20
256	 23	72.0	12.5	 25
257	 23	307.0	60.6	 25
258	 23	99.0	17.6	 20
259	 23	76.0	15.1	 25
260	 23	101.0	21.1	 25
261	 23	305.0	51.2	 20
262	 23	234.0	54.2	 25
263	 23	341.0	56.1	 25
264	 23	247.0	40.0	 16
265	 23	239.0	38.7	 20
266	 23	205.3	44.4	 20
267	 23	307.0	48.6	 16
268	 23	681.3	108.0	 20
269	 23	88.5	16.5	 20
270	 23	228.0	34.4	 16
271	 23	392.0	67.5	 20
272	 23	128.0	23.0	 20
273	 23	874.3	183.5	 20
274	 23	135.0	30.8	 25
275	 23	128.0	23.7	 25
276	 23	2086.8	522.9	 20
277	 23	94.0	18.1	 25
278	 23	66.0	10.3	 25
279	 23	128.8	19.5	 20
280	 23	1058.0	230.4	 25
281	 23	147.0	21.7	 25
282	 23	59.0	13.0	 20
283	 23	54.0	7.8	 25
284	 23	168.0	32.9	 25
285	 23	136.5	28.9	 20
286	 23	77.0	12.1	 25
287	 23	242.0	56.1	 25
288	 23	222.0	43.4	 25
289	 23	77.5	13.8	 20
290	 23	246.0	64.8	 25
291	 23	167.3	27.2	 20
292	 23	80.5	15.7	 16
293	 23	81.8	19.1	 20
294	 23	262.5	49.6	 20
295	 23	389.5	69.5	 16
296	 23	172.5	38.9	 20
297	 23	77.5	14.4	 20
298	 23	904.5	179.8	 16
299	 23	170.0	23.9	 20
300	 23	1003.3	172.0	 20
301	 23	317.8	54.3	 20
302	 23	282.0	47.1	 25
303	 23	1648.0	300.1	 25
304	 23	95.0	16.0	 20
305	 23	108.0	25.5	 25
306	 23	69.0	13.4	 25
307	 23	312.3	49.8	 20
308	 23	210.0	39.8	 25
309	 23	325.0	47.6	 25
310	 23	141.3	50.9	 20
311	 23	93.0	16.1	 25
312	 23	291.0	52.7	 25
313	 23	721.5	104.6	 20
314	 23	279.0	58.7	 25
315	 23	76.0	13.9	 25
316	 23	367.3	94.2	 20
317	 23	89.0	15.0	 25
318	 23	119.0	23.6	 25
319	 23	82.8	13.0	 16
320	 23	271.0	51.9	 20
321	 23	141.0	23.2	 20
322	 23	49.8	6.7	 20
323	 23	44.3	7.4	 16
324	 23	86.3	18.5	 20
325	 23	140.8	25.4	 20
326	 23	616.8	91.7	 16
327	 23	212.3	42.7	 20
328	 23	88.3	14.2	 20
329	 23	559.3	79.2	 20
330	 23	137.0	30.3	 25
331	 23	88.0	20.5	 25
332	 23	88.8	17.1	 20
333	 23	405.0	84.4	 25
334	 23	752.0	147.8	 25
335	 23	104.3	15.5	 20
336	 23	71.0	11.2	 25
337	 23	120.0	21.6	 25
338	 23	110.0	23.1	 20
339	 23	179.0	39.1	 25
340	 23	387.0	75.3	 25
341	 23	182.3	30.0	 20
342	 23	105.0	17.8	 25
343	 23	114.0	16.0	 25
344	 23	98.8	18.4	 20
345	 23	158.0	24.7	 25
346	 23	80.0	13.0	 25
347	 23	61.8	10.7	 16
348	 23	110.3	31.9	 20
349	 23	74.0	15.3	 20
350	 23	126.5	21.0	 16
351	 23	125.0	29.2	 20
352	 23	130.3	22.1	 20
353	 23	229.5	34.8	 16
354	 23	450.8	94.7	 20
355	 23	321.0	114.6	 20
356	 23	96.0	17.8	 25
357	 23	168.0	29.6	 20
358	 23	222.0	37.6	 25
359	 23	110.0	15.4	 25
360	 23	124.0	17.5	 20
361	 23	61.0	10.5	 25
362	 23	71.0	11.6	 25
363	 23	68.0	10.2	 20
364	 23	68.0	12.8	 25
365	 23	225.0	27.9	 25
366	 23	166.3	16.6	 20
367	 23	159.0	54.9	 25
368	 23	189.0	26.1	 25
369	 23	104.8	23.1	 20
370	 23	912.0	171.0	 25
371	 23	70.0	14.5	 25
372	 23	509.0	88.7	 20
373	 23	201.0	33.4	 25
374	 23	170.0	28.3	 25
375	 23	154.8	31.1	 16
376	 23	176.0	48.5	 20
377	 23	160.0	54.6	 20
378	 23	387.5	52.2	 16
379	 23	94.5	16.9	 20
380	 23	236.3	31.2	 20
381	 23	295.0	39.2	 16
382	 23	189.0	24.0	 20
383	 23	76.3	10.3	 20
384	 23	354.0	41.8	 20
385	 23	725.0	101.3	 25
386	 23	1511.0	188.0	 25
387	 23	89.3	12.4	 20
388	 23	270.0	58.7	 25
389	 23	83.0	12.7	 25
390	 23	125.0	18.3	 25
391	 23	85.5	13.9	 20
392	 23	117.0	18.4	 25
393	 23	460.0	66.3	 25
394	 23	134.8	18.7	 20
395	 23	123.0	16.8	 25
396	 23	9456.0	1320.1	 25
397	 23	70.3	10.5	 20
398	 23	82.0	10.8	 25
399	 23	66.0	14.2	 25
400	 23	84.3	14.2	 20
401	 23	120.0	21.4	 25
402	 23	3609.0	565.2	 25
403	 23	416.5	43.6	 16
404	 23	2099.5	242.1	 20
405	 23	94.8	15.2	 20
406	 23	89.8	14.9	 16
407	 23	554.5	86.7	 20
408	 23	122.3	25.0	 20
409	 23	79.5	11.9	 16
410	 23	95.3	44.4	 20
411	 23	73.8	12.3	 20
412	 23	100.0	14.3	 20
413	 23	118.0	15.8	 25
414	 23	78.0	14.6	 25
415	 23	198.0	31.8	 20
416	 23	233.0	35.1	 25
417	 23	80.0	9.3	 25
418	 23	56.5	11.0	 20
419	 23	71.0	11.1	 25
420	 23	63.0	10.3	 25
421	 23	167.5	22.9	 20
422	 23	1160.0	203.9	 25
423	 23	1738.0	245.0	 25
424	 23	155.0	22.0	 25
425	 23	64.3	9.1	 20
426	 23	100.0	15.5	 25
427	 23	253.0	25.9	 25
428	 23	268.5	33.7	 20
429	 23	84.0	17.3	 25
430	 23	79.0	13.2	 25
431	 23	76.8	8.2	 16
432	 23	385.3	72.5	 20
433	 23	177.5	23.2	 20
434	 23	150.5	16.2	 16
435	 23	880.0	121.9	 20
436	 23	219.8	26.0	 20
437	 23	68.3	13.8	 16
438	 23	128.5	20.4	 20
439	 23	75.3	24.9	 20
440	 23	60.5	13.0	 20
441	 23	71.0	11.4	 25
442	 23	55.0	6.7	 25
443	 23	57.3	10.9	 20
444	 23	71.0	12.5	 25
445	 23	72.0	11.6	 25
446	 23	69.0	14.6	 20
447	 23	121.0	15.9	 25
448	 23	190.0	29.4	 25
449	 23	90.5	15.0	 20
450	 23	85.0	11.1	 25
451	 23	117.0	12.6	 25
452	 23	158.8	23.6	 20
453	 23	83.0	12.4	 25
454	 23	210.0	27.2	 25
455	 23	61.0	12.0	 20
456	 23	235.0	42.9	 25
457	 23	62.0	8.7	 25
458	 23	56.8	9.6	 20
459	 23	86.5	15.1	 16
460	 23	70.0	13.1	 20
461	 23	237.5	42.5	 20
462	 23	82.5	10.1	 16
463	 23	169.3	19.5	 20
464	 23	142.8	23.9	 20
465	 23	159.3	31.9	 16
466	 23	67.3	13.9	 20
467	 23	65.3	9.7	 20
468	 23	87.0	19.0	 20
469	 23	133.0	21.7	 25
470	 23	750.0	116.3	 25
471	 23	129.0	29.1	 20
472	 23	394.0	42.0	 25
473	 23	75.0	15.1	 25
474	 23	67.0	11.4	 20
475	 23	58.0	11.8	 25
476	 23	51.0	8.1	 25
477	 23	150.0	37.6	 20
478	 23	116.0	11.5	 25
479	 23	281.0	38.7	 25
480	 23	784.3	76.4	 20
481	 23	766.0	86.0	 25
482	 23	357.0	46.1	 25
483	 23	1988.0	511.4	 20
484	 23	113.0	23.5	 25
485	 23	181.0	32.9	 25
486	 23	66.0	11.8	 16
487	 23	78.0	12.4	 20
488	 23	65.3	10.3	 20
489	 23	146.3	26.5	 16
490	 23	58.0	11.6	 20
491	 23	52.3	9.1	 20
492	 23	74.3	11.2	 20
493	 23	114.5	22.6	 16
494	 23	76.8	14.3	 20
495	 23	345.5	40.7	 20
496	 23	1001.5	157.8	 20
497	 23	102.0	15.5	 25
498	 23	685.0	129.4	 25
499	 23	93.0	15.3	 20
500	 23	64.0	8.9	 25
501	 23	299.0	40.6	 25
502	 23	59.5	10.1	 20
503	 23	83.0	10.1	 25
504	 23	161.0	25.9	 25
505	 23	82.8	10.8	 20
506	 23	117.0	18.7	 25
507	 23	81.0	15.0	 25
508	 23	51.0	9.7	 20
509	 23	57.0	9.5	 25
510	 23	73.0	26.3	 25
511	 23	141.5	24.6	 20
512	 23	57.0	11.2	 25
513	 23	94.0	16.8	 25
514	 23	57.5	8.9	 16
515	 23	54.8	10.5	 20
516	 23	54.5	10.8	 20
517	 23	59.8	9.2	 16
518	 23	62.0	12.3	 20
519	 23	67.3	10.6	 20
520	 23	81.3	11.5	 16
521	 23	127.0	16.1	 20
522	 23	204.3	27.5	 20
523	 23	390.5	51.1	 20
524	 23	71.0	10.8	 25
525	 23	83.0	14.6	 25
526	 23	60.0	10.9	 25
527	 23	69.5	11.6	 20
528	 23	104.0	14.3	 25
529	 23	110.0	18.3	 25
530	 23	70.0	10.1	 20
531	 23	69.0	9.7	 25
532	 23	94.0	19.2	 25
533	 23	1355.5	91.8	 20
534	 23	160.0	16.8	 25
535	 23	114.0	13.9	 25
536	 23	168.5	31.3	 20
537	 23	75.0	10.7	 25
538	 23	120.0	27.4	 25
539	 23	76.5	12.5	 20
540	 23	89.0	13.2	 25
541	 23	277.0	36.1	 25
542	 23	447.3	46.0	 16
543	 23	87.0	14.6	 20
544	 23	201.0	23.8	 20
545	 23	284.0	32.8	 16
546	 23	369.5	38.7	 20
547	 23	210.8	44.8	 20
548	 23	855.5	52.1	 16
549	 23	2614.0	183.8	 20
550	 23	1983.3	215.6	 20
551	 23	621.8	45.1	 20
552	 23	300.0	41.1	 25
553	 23	91.0	13.8	 25
554	 23	238.0	27.0	 20
555	 23	951.0	125.7	 25
556	 23	1186.0	242.6	 25
557	 23	370.5	32.9	 20
558	 23	627.0	77.8	 25
559	 23	87.0	10.6	 25
560	 23	339.0	60.9	 25
561	 23	83.5	14.6	 20
562	 23	212.0	16.4	 25
563	 23	148.0	21.7	 25
564	 23	129.8	20.6	 20
565	 23	141.0	16.9	 25
566	 23	86.0	12.1	 25
567	 23	66.3	10.7	 20
568	 23	137.0	21.3	 25
569	 23	61.0	9.1	 25
570	 23	84.8	15.8	 16
571	 23	105.5	16.5	 20
572	 23	73.3	8.6	 20
573	 23	479.3	48.9	 16
574	 23	136.8	23.9	 20
575	 23	61.5	10.0	 20
576	 23	213.8	35.3	 16
577	 23	56.8	9.4	 20
578	 23	600.8	98.3	 20
579	 23	262.3	32.5	 20
580	 23	62.0	8.9	 25
581	 23	78.0	13.5	 25
582	 23	106.0	17.1	 20
583	 23	88.0	14.9	 25
584	 23	61.0	10.0	 25
585	 23	161.0	20.8	 20
586	 23	65.0	10.5	 25
587	 23	783.0	94.1	 25
588	 23	2878.3	282.1	 20
589	 23	77.0	13.4	 25
590	 23	170.0	25.0	 25
591	 23	831.8	84.5	 20
592	 23	70.0	9.9	 25
593	 23	73.0	14.3	 25
594	 23	109.0	19.0	 25
595	 23	109.3	15.6	 20
596	 23	74.0	12.8	 25
597	 23	308.0	54.0	 25
598	 23	300.3	43.8	 16
599	 23	295.0	26.0	 20
600	 23	601.5	95.3	 20
601	 23	2366.0	204.1	 16
602	 23	149.8	21.4	 20
603	 23	84.8	15.6	 20
604	 23	205.5	33.2	 16
605	 23	152.8	28.9	 20
606	 23	294.8	51.4	 20
607	 23	146.8	31.3	 20
608	 23	458.0	49.4	 25
609	 23	436.0	93.0	 25
610	 23	110.0	17.6	 20
611	 23	69.0	11.6	 25
612	 23	838.0	74.2	 25
613	 23	366.0	52.6	 20
614	 23	100.0	16.5	 25
615	 23	310.0	26.6	 25
616	 23	250.3	27.3	 20
617	 23	136.0	22.6	 25
618	 23	106.0	15.5	 25
619	 23	1141.0	160.3	 20
620	 23	100.0	16.8	 25
621	 23	168.0	24.4	 25
622	 23	322.8	29.4	 20
623	 23	193.0	27.7	 25
624	 23	108.0	18.9	 25
625	 23	82.5	10.3	 16
626	 23	74.0	10.3	 20
627	 23	71.0	13.9	 20
628	 23	290.0	67.7	 20
629	 23	4538.5	524.6	 16
630	 23	83.3	14.5	 20
631	 23	65.3	10.0	 20
632	 23	154.8	124.1	 16
633	 23	84.8	14.1	 20
634	 23	67.3	9.9	 20
635	 23	180.8	20.2	 20
636	 23	120.0	18.3	 25
637	 23	659.0	86.9	 25
638	 23	218.0	32.1	 20
639	 23	100.0	15.6	 25
  0	 24	1923.0	960.2	 25
  1	 24	160.8	19.6	 20
  2	 24	110.0	13.2	 25
  3	 24	103.0	15.7	 25
  4	 24	636.0	56.6	 16
  5	 24	170.0	22.3	 20
  6	 24	65.3	10.1	 20
  7	 24	78.0	12.4	 16
  8	 24	566.5	77.4	 20
  9	 24	70.8	11.3	 20
 10	 24	831.5	84.7	 16
 11	 24	547.0	68.4	 20
 12	 24	161.0	20.5	 20
 13	 24	141.0	30.6	 25
 14	 24	953.5	88.7	 20
 15	 24	238.0	24.1	 25
 16	 24	148.0	17.8	 25
 17	 24	109.0	17.2	 20
 18	 24	67.0	9.9	 25
 19	 24	60.0	10.9	 25
 20	 24	66.5	16.1	 20
 21	 24	60.0	10.2	 25
 22	 24	461.0	63.8	 25
 23	 24	85.3	13.6	 20
 24	 24	94.0	17.4	 25
 25	 24	139.0	21.7	 25
 26	 24	131.5	14.6	 20
 27	 24	111.0	14.7	 25
 28	 24	211.0	29.1	 25
 29	 24	105.8	17.0	 20
 30	 24	102.0	18.0	 25
 31	 24	168.0	30.0	 25
 32	 24	73.8	10.7	 16
 33	 24	96.8	16.9	 20
 34	 24	143.8	15.8	 20
 35	 24	263.0	26.4	 16
 36	 24	364.5	25.1	 20
 37	 24	1720.0	147.0	 20
 38	 24	707.8	55.7	 16
 39	 24	2669.8	343.6	 20
 40	 24	96.8	29.4	 20
 41	 24	115.8	15.5	 20
 42	 24	250.0	54.9	 25
 43	 24	192.0	22.0	 25
 44	 24	96.3	13.6	 20
 45	 24	90.0	11.7	 25
 46	 24	77.0	14.2	 25
 47	 24	74.0	11.8	 25
 48	 24	60.5	8.7	 20
 49	 24	68.0	11.7	 25
 50	 24	81.0	15.8	 25
 51	 24	67.3	10.4	 20
 52	 24	66.0	9.9	 25
 53	 24	130.0	17.6	 25
 54	 24	182.5	28.8	 20
 55	 24	68.0	10.0	 25
 56	 24	83.0	14.5	 25
 57	 24	127.0	15.0	 20
 58	 24	118.0	18.6	 25
 59	 24	95.0	14.4	 25
 60	 24	76.0	12.0	 16
 61	 24	61.0	12.0	 20
 62	 24	69.3	12.2	 20
 63	 24	70.3	15.6	 16
 64	 24	75.8	11.0	 20
 65	 24	93.0	8.4	 20
 66	 24	133.5	25.1	 16
 67	 24	315.3	29.2	 20
 68	 24	268.3	28.1	 20
 69	 24	358.8	35.9	 20
 70	 24	137.0	14.3	 25
 71	 24	300.0	31.0	 25
 72	 24	2966.3	265.8	 20
 73	 24	629.0	60.2	 25
 74	 24	457.0	68.9	 25
 75	 24	136.0	20.0	 20
 76	 24	60.0	9.6	 25
 77	 24	61.0	9.6	 25
 78	 24	98.3	12.6	 20
 79	 24	83.0	13.5	 25
 80	 24	73.0	11.1	 25
 81	 24	71.0	9.0	 25
 82	 24	67.3	11.3	 20
 83	 24	80.0	12.8	 25
 84	 24	81.0	10.8	 25
 85	 24	73.0	11.9	 20
 86	 24	88.0	16.7	 25
 87	 24	324.3	41.9	 20
 88	 24	143.5	17.1	 16
 89	 24	62.5	9.6	 20
 90	 24	61.3	9.7	 20
 91	 24	56.0	7.1	 16
 92	 24	87.3	12.8	 20
 93	 24	98.5	18.6	 20
 94	 24	210.5	30.1	 16
 95	 24	67.8	12.7	 20
 96	 24	62.0	9.0	 20
 97	 24	70.5	10.9	 20
 98	 24	194.0	34.7	 25
 99	 24	64.0	8.0	 25
100	 24	83.3	16.9	 20
101	 24	136.0	20.1	 25
102	 24	67.0	8.8	 25
103	 24	99.3	15.1	 20
104	 24	60.0	10.6	 25
105	 24	64.0	11.1	 25
106	 24	195.5	26.1	 20
107	 24	136.0	18.5	 25
108	 24	221.0	27.6	 25
109	 24	151.3	19.4	 20
110	 24	95.0	12.8	 25
111	 24	106.0	13.7	 25
112	 24	638.3	59.5	 20
113	 24	97.0	21.5	 25
114	 24	71.0	11.2	 25
115	 24	90.0	17.5	 20
116	 24	110.5	9.9	 16
117	 24	123.5	27.2	 20
118	 24	125.8	20.3	 20
119	 24	77.5	9.0	 16
120	 24	117.0	20.6	 20
121	 24	111.0	15.5	 20
122	 24	906.5	81.2	 16
123	 24	176.0	25.2	 20
124	 24	115.3	14.7	 20
125	 24	92.0	13.0	 20
126	 24	88.0	11.6	 25
127	 24	71.0	12.3	 25
128	 24	100.0	17.7	 20
129	 24	70.0	10.3	 25
130	 24	84.0	12.2	 25
131	 24	66.3	12.2	 20
132	 24	66.0	16.8	 25
133	 24	62.0	11.0	 25
134	 24	85.0	16.6	 20
135	 24	60.0	9.5	 25
136	 24	78.0	13.2	 25
137	 24	243.8	30.6	 20
138	 24	163.0	23.7	 25
139	 24	332.0	42.4	 25
140	 24	90.8	12.3	 20
141	 24	232.0	32.8	 25
142	 24	83.0	13.4	 25
143	 24	73.8	12.8	 16
144	 24	67.3	14.5	 20
145	 24	62.3	10.7	 20
146	 24	59.8	8.3	 16
147	 24	68.0	6.4	 20
148	 24	81.0	9.3	 20
149	 24	648.3	69.2	 20
150	 24	2256.3	184.3	 16
151	 24	845.8	54.7	 20
152	 24	805.0	163.6	 25
153	 24	64.3	26.9	 20
154	 24	56.0	8.3	 25
155	 24	50.0	9.2	 25
156	 24	72.3	13.5	 20
157	 24	208.0	34.3	 25
158	 24	78.0	13.6	 25
159	 24	89.8	14.9	 20
160	 24	199.0	21.2	 25
161	 24	1682.0	316.4	 25
162	 24	337.8	48.8	 20
163	 24	123.0	21.2	 25
164	 24	69.0	11.3	 25
165	 24	69.8	13.2	 20
166	 24	78.0	11.9	 25
167	 24	76.0	13.5	 25
168	 24	142.5	36.0	 20
169	 24	99.0	17.9	 25
170	 24	79.0	10.6	 25
171	 24	124.0	19.5	 16
172	 24	76.3	8.8	 20
173	 24	70.0	12.6	 20
174	 24	80.0	13.8	 16
175	 24	88.0	15.0	 20
176	 24	390.0	59.1	 20
177	 24	96.8	13.1	 16
178	 24	234.5	37.3	 20
179	 24	71.3	10.7	 20
180	 24	110.0	20.5	 20
181	 24	64.0	11.9	 25
182	 24	68.0	9.8	 25
183	 24	106.0	15.8	 25
184	 24	79.3	13.5	 20
185	 24	59.0	10.0	 25
186	 24	94.0	14.3	 25
187	 24	120.3	15.1	 20
188	 24	73.0	12.5	 25
189	 24	153.0	23.2	 25
190	 24	67.3	10.6	 20
191	 24	85.0	13.8	 25
192	 24	125.0	43.3	 25
193	 24	71.5	14.5	 20
194	 24	73.0	12.0	 25
195	 24	1157.0	250.4	 25
196	 24	100.0	19.1	 20
197	 24	173.0	25.9	 25
198	 24	66.0	11.6	 25
199	 24	92.0	8.5	 16
200	 24	234.5	44.6	 20
201	 24	487.0	70.9	 20
202	 24	79.8	11.4	 16
203	 24	144.3	27.0	 20
204	 24	511.0	73.5	 20
205	 24	1685.5	167.1	 16
206	 24	283.0	47.2	 20
207	 24	768.0	105.1	 20
208	 24	1106.5	161.7	 20
209	 24	92.0	20.4	 25
210	 24	105.0	18.1	 25
211	 24	97.3	10.2	 20
212	 24	115.0	24.4	 25
213	 24	118.0	17.1	 25
214	 24	104.3	13.4	 20
215	 24	103.0	19.6	 25
216	 24	70.0	12.9	 25
217	 24	152.0	23.6	 25
218	 24	168.3	23.3	 20
219	 24	148.0	23.5	 25
220	 24	61.0	12.8	 25
221	 24	75.3	11.6	 20
222	 24	321.0	58.0	 25
223	 24	530.0	60.1	 25
224	 24	76.3	10.7	 20
225	 24	61.0	7.2	 25
226	 24	68.0	10.1	 25
227	 24	66.3	14.9	 16
228	 24	57.0	9.9	 20
229	 24	56.3	9.4	 20
230	 24	56.0	8.9	 16
231	 24	134.0	21.6	 20
232	 24	384.3	48.7	 20
233	 24	665.0	66.0	 16
234	 24	113.0	37.4	 20
235	 24	148.0	24.8	 20
236	 24	131.5	13.2	 20
237	 24	74.0	16.0	 25
238	 24	70.0	10.5	 25
239	 24	81.3	14.9	 20
240	 24	63.0	11.5	 25
241	 24	107.0	19.7	 25
242	 24	51.3	9.1	 20
243	 24	592.0	132.8	 25
244	 24	450.0	58.5	 25
245	 24	648.3	96.6	 20
246	 24	625.0	83.0	 25
247	 24	885.0	136.7	 25
248	 24	225.3	23.3	 20
249	 24	70.0	9.6	 25
250	 24	102.0	18.5	 25
251	 24	118.0	17.9	 25
252	 24	102.0	21.6	 20
253	 24	72.0	14.4	 25
254	 24	69.8	14.1	 20
255	 24	62.3	10.9	 16
256	 24	56.5	10.5	 20
257	 24	177.5	29.2	 20
258	 24	87.0	13.4	 16
259	 24	83.0	11.5	 20
260	 24	109.3	16.8	 20
261	 24	154.5	19.8	 16
262	 24	529.8	73.9	 20
263	 24	174.8	25.2	 20
264	 24	129.0	22.9	 20
265	 24	119.0	19.9	 25
266	 24	194.0	37.3	 25
267	 24	73.3	15.1	 20
268	 24	232.0	35.6	 25
269	 24	109.0	15.3	 25
270	 24	224.5	26.7	 20
271	 24	481.0	64.2	 25
272	 24	186.0	26.9	 25
273	 24	455.0	66.5	 20
274	 24	96.0	15.2	 25
275	 24	136.0	15.5	 25
276	 24	155.8	24.8	 20
277	 24	61.0	11.2	 25
278	 24	68.0	12.3	 25
279	 24	82.0	13.9	 20
280	 24	709.0	84.8	 25
281	 24	112.0	15.1	 25
282	 24	62.3	12.3	 16
283	 24	66.0	10.3	 20
284	 24	168.0	29.7	 20
285	 24	132.8	15.3	 20
286	 24	68.3	9.8	 16
287	 24	99.5	17.7	 20
288	 24	80.3	13.6	 20
289	 24	66.3	8.7	 16
290	 24	114.5	18.2	 20
291	 24	100.0	17.9	 25
292	 24	67.0	12.5	 20
293	 24	77.0	11.9	 25
294	 24	94.0	15.4	 25
295	 24	118.0	21.5	 20
296	 24	84.0	15.9	 25
297	 24	87.0	9.0	 25
298	 24	549.0	74.6	 20
299	 24	109.0	25.7	 25
300	 24	1068.0	158.7	 25
301	 24	341.3	54.4	 20
302	 24	190.0	26.4	 25
303	 24	765.0	87.3	 25
304	 24	129.3	23.2	 20
305	 24	81.0	15.2	 25
306	 24	71.0	10.2	 25
307	 24	166.5	24.0	 20
308	 24	118.0	17.0	 25
309	 24	175.0	30.5	 25
310	 24	126.5	19.5	 16
311	 24	89.0	11.6	 20
312	 24	128.3	17.9	 20
313	 24	335.8	37.3	 16
314	 24	120.8	31.4	 20
315	 24	65.8	9.4	 20
316	 24	60.3	8.9	 16
317	 24	69.8	8.8	 20
318	 24	117.3	13.5	 20
319	 24	83.0	12.5	 25
320	 24	562.0	73.4	 20
321	 24	121.0	20.8	 25
322	 24	94.0	16.8	 25
323	 24	82.5	16.1	 20
324	 24	85.0	19.1	 25
325	 24	95.0	14.6	 25
326	 24	230.0	44.6	 20
327	 24	66.0	11.9	 25
328	 24	89.0	20.8	 25
329	 24	1052.3	124.0	 20
330	 24	99.0	16.5	 25
331	 24	70.0	8.8	 25
332	 24	167.5	24.6	 20
333	 24	147.0	25.4	 25
334	 24	330.0	73.0	 25
335	 24	67.3	10.5	 20
336	 24	76.0	11.0	 25
337	 24	120.0	14.1	 25
338	 24	148.5	20.6	 16
339	 24	168.3	26.6	 20
340	 24	511.0	98.7	 20
341	 24	183.0	40.7	 16
342	 24	159.3	33.7	 20
343	 24	119.3	21.9	 20
344	 24	88.3	9.6	 16
345	 24	150.3	25.8	 20
346	 24	81.0	13.8	 20
347	 24	64.0	10.5	 20
348	 24	77.0	16.0	 25
349	 24	86.0	15.5	 25
350	 24	85.5	11.9	 20
351	 24	219.0	45.4	 25
352	 24	91.0	19.5	 25
353	 24	214.0	32.2	 25
354	 24	174.3	44.5	 20
355	 24	1825.0	387.2	 25
356	 24	151.0	29.0	 25
357	 24	238.0	37.1	 20
358	 24	497.0	79.0	 25
359	 24	100.0	18.3	 25
360	 24	123.3	17.9	 20
361	 24	71.0	14.4	 25
362	 24	65.0	16.1	 25
363	 24	66.5	14.8	 20
364	 24	63.0	15.7	 25
365	 24	261.0	53.1	 25
366	 24	111.5	18.2	 16
367	 24	361.8	70.2	 20
368	 24	71.0	15.1	 20
369	 24	84.0	14.1	 16
370	 24	273.8	49.0	 20
371	 24	74.5	15.2	 20
372	 24	144.0	25.2	 16
373	 24	137.8	25.9	 20
374	 24	126.8	22.1	 20
375	 24	121.0	43.9	 20
376	 24	93.0	21.4	 25
377	 24	96.0	22.1	 25
378	 24	176.8	98.0	 20
379	 24	105.0	15.7	 25
380	 24	155.0	25.6	 25
381	 24	225.0	48.5	 20
382	 24	267.0	39.6	 25
383	 24	82.0	12.7	 25
384	 24	265.5	37.8	 20
385	 24	238.0	34.4	 25
386	 24	580.0	118.2	 25
387	 24	82.0	15.1	 25
388	 24	121.5	18.3	 20
389	 24	115.0	40.6	 25
390	 24	110.0	14.5	 25
391	 24	103.8	23.5	 20
392	 24	78.0	15.6	 25
393	 24	179.5	28.7	 20
394	 24	113.8	15.3	 16
395	 24	191.5	29.8	 20
396	 24	4830.8	833.0	 20
397	 24	69.5	9.5	 16
398	 24	74.3	14.2	 20
399	 24	62.3	11.0	 20
400	 24	77.0	12.6	 16
401	 24	117.0	22.4	 20
402	 24	598.0	103.0	 20
403	 24	160.3	29.9	 20
404	 24	1371.0	248.2	 25
405	 24	97.0	16.6	 25
406	 24	165.5	29.8	 20
407	 24	619.0	127.1	 25
408	 24	136.0	22.2	 25
409	 24	73.0	11.1	 20
410	 24	62.0	11.3	 25
411	 24	65.0	13.6	 25
412	 24	113.5	21.1	 20
413	 24	151.0	22.5	 25
414	 24	80.0	14.2	 25
415	 24	103.5	13.0	 20
416	 24	91.0	16.1	 25
417	 24	85.0	14.7	 25
418	 24	61.5	9.3	 20
419	 24	71.0	9.1	 25
420	 24	63.0	11.5	 25
421	 24	162.5	23.1	 20
422	 24	296.3	46.4	 16
423	 24	1738.5	297.9	 20
424	 24	85.5	12.0	 20
425	 24	64.3	11.4	 16
426	 24	116.3	31.3	 20
427	 24	207.3	31.5	 20
428	 24	169.3	33.1	 16
429	 24	76.8	12.8	 20
430	 24	62.5	10.4	 20
431	 24	69.0	12.4	 20
432	 24	242.0	59.2	 25
433	 24	130.0	24.2	 25
434	 24	95.3	17.5	 20
435	 24	480.0	79.9	 25
436	 24	380.0	61.5	 25
437	 24	70.3	13.7	 20
438	 24	91.0	15.4	 25
439	 24	65.0	14.4	 25
440	 24	64.3	9.5	 20
441	 24	74.0	13.3	 25
442	 24	68.0	11.9	 25
443	 24	64.3	11.6	 20
444	 24	57.0	7.5	 25
445	 24	79.0	16.4	 25
446	 24	61.8	8.7	 20
447	 24	136.0	43.6	 25
448	 24	125.0	29.3	 25
449	 24	78.3	18.1	 16
450	 24	96.3	12.2	 20
451	 24	196.3	32.6	 20
452	 24	121.3	21.2	 16
453	 24	84.8	11.2	 20
454	 24	104.5	25.0	 20
455	 24	56.3	7.2	 20
456	 24	65.0	13.0	 16
457	 24	63.0	13.6	 20
458	 24	61.0	9.6	 25
459	 24	61.3	10.4	 20
460	 24	59.0	10.5	 25
461	 24	75.0	13.1	 25
462	 24	71.3	10.6	 20
463	 24	232.0	40.0	 25
464	 24	71.0	9.1	 25
465	 24	92.5	12.4	 20
466	 24	81.0	15.9	 25
467	 24	65.0	11.9	 25
468	 24	65.5	12.6	 20
469	 24	61.0	10.4	 25
470	 24	361.0	65.8	 25
471	 24	333.5	68.2	 20
472	 24	299.0	56.9	 25
473	 24	87.0	17.9	 25
474	 24	68.0	10.6	 20
475	 24	67.0	11.8	 25
476	 24	56.0	9.4	 25
477	 24	77.3	14.4	 16
478	 24	85.0	13.1	 20
479	 24	121.0	25.0	 20
480	 24	400.5	42.6	 16
481	 24	269.5	49.1	 20
482	 24	151.0	27.7	 20
483	 24	1043.0	233.9	 16
484	 24	221.8	39.7	 20
485	 24	291.8	48.1	 20
486	 24	69.0	12.6	 20
487	 24	66.0	13.5	 25
488	 24	69.0	12.1	 25
489	 24	115.0	14.3	 25
490	 24	54.3	9.8	 20
491	 24	58.0	12.9	 25
492	 24	79.0	30.7	 25
493	 24	73.5	15.1	 20
494	 24	74.0	12.4	 25
495	 24	297.0	53.6	 25
496	 24	1822.0	373.9	 20
497	 24	169.0	34.1	 25
498	 24	169.0	42.6	 25
499	 24	70.0	15.7	 20
500	 24	74.0	12.0	 25
501	 24	538.0	130.4	 25
502	 24	68.3	12.1	 20
503	 24	82.0	15.8	 25
504	 24	96.0	29.5	 25
505	 24	89.5	10.2	 16
506	 24	105.3	18.2	 20
507	 24	62.0	12.3	 20
508	 24	58.0	9.3	 16
509	 24	53.8	11.2	 20
510	 24	54.3	9.6	 20
511	 24	111.8	25.1	 16
512	 24	53.3	8.0	 20
513	 24	73.5	11.1	 20
514	 24	55.3	7.5	 20
515	 24	59.0	10.3	 25
516	 24	56.0	8.2	 25
517	 24	67.0	13.9	 20
518	 24	60.0	9.4	 25
519	 24	59.0	8.8	 25
520	 24	60.3	9.7	 20
521	 24	129.0	23.2	 25
522	 24	107.0	22.4	 25
523	 24	159.0	37.1	 25
524	 24	81.5	13.3	 20
525	 24	60.0	9.1	 25
526	 24	65.0	10.8	 25
527	 24	70.0	14.7	 20
528	 24	80.0	15.7	 25
529	 24	74.0	11.5	 25
530	 24	79.3	15.7	 20
531	 24	94.0	18.9	 25
532	 24	90.0	14.7	 25
533	 24	621.0	76.2	 16
534	 24	126.3	17.8	 20
535	 24	153.8	21.1	 20
536	 24	112.5	12.5	 16
537	 24	70.5	9.9	 20
538	 24	65.0	20.0	 20
539	 24	74.8	11.7	 16
540	 24	85.3	15.1	 20
541	 24	139.8	24.7	 20
542	 24	328.0	39.4	 20
543	 24	97.0	18.9	 25
544	 24	93.0	19.8	 25
545	 24	151.0	24.1	 20
546	 24	535.0	62.9	 25
547	 24	347.0	61.0	 25
548	 24	811.0	134.3	 20
549	 24	1598.0	406.8	 25
550	 24	923.0	200.9	 25
551	 24	237.8	29.4	 20
552	 24	339.0	48.2	 25
553	 24	99.0	23.6	 25
554	 24	220.8	46.5	 20
555	 24	849.0	224.2	 25
556	 24	729.0	146.4	 25
557	 24	298.0	71.2	 25
558	 24	424.5	48.2	 20
559	 24	260.0	32.7	 25
560	 24	367.0	77.5	 20
561	 24	107.0	18.3	 16
562	 24	268.3	36.6	 20
563	 24	93.5	14.8	 20
564	 24	157.5	26.8	 16
565	 24	120.0	17.8	 20
566	 24	73.0	8.3	 20
567	 24	65.5	12.7	 16
568	 24	96.3	16.5	 20
569	 24	57.3	9.1	 20
570	 24	80.5	12.3	 20
571	 24	75.0	10.1	 25
572	 24	87.0	17.3	 25
573	 24	349.0	45.1	 20
574	 24	84.0	18.0	 25
575	 24	62.0	11.7	 25
576	 24	115.0	18.7	 20
577	 24	74.0	13.7	 25
578	 24	153.0	30.4	 25
579	 24	75.5	15.1	 20
580	 24	68.0	13.6	 25
581	 24	86.0	17.4	 25
582	 24	61.8	11.1	 20
583	 24	69.0	12.6	 25
584	 24	59.0	9.2	 25
585	 24	87.8	12.4	 20
586	 24	66.0	7.8	 25
587	 24	561.0	107.7	 25
588	 24	1216.3	122.5	 16
589	 24	69.5	10.8	 20
590	 24	119.8	16.6	 20
591	 24	917.5	232.8	 20
592	 24	68.8	12.1	 16
593	 24	71.0	11.2	 20
594	 24	84.0	11.1	 20
595	 24	102.0	14.8	 16
596	 24	68.5	8.7	 20
597	 24	209.3	24.6	 20
598	 24	98.3	12.8	 20
599	 24	159.0	27.8	 25
600	 24	249.0	64.3	 25
601	 24	1036.3	109.4	 20
602	 24	289.0	37.4	 25
603	 24	93.0	17.7	 25
604	 24	97.8	22.3	 20
605	 24	242.0	48.7	 25
606	 24	218.0	44.6	 25
607	 24	166.5	30.3	 20
608	 24	577.0	76.5	 25
609	 24	291.0	54.1	 25
610	 24	151.3	63.7	 20
611	 24	72.0	12.6	 25
612	 24	235.0	33.2	 25
613	 24	330.0	80.7	 20
614	 24	141.0	35.5	 25
615	 24	367.0	45.8	 25
616	 24	112.3	10.7	 16
617	 24	102.0	14.9	 20
618	 24	95.3	15.3	 20
619	 24	325.8	60.2	 16
620	 24	94.0	12.5	 20
621	 24	286.3	35.0	 20
622	 24	193.0	27.9	 16
623	 24	196.5	24.9	 20
624	 24	121.5	17.4	 20
625	 24	80.0	12.4	 25
626	 24	68.0	9.0	 20
627	 24	70.0	11.3	 25
628	 24	141.0	21.8	 25
629	 24	899.5	187.4	 20
630	 24	77.0	9.6	 25
631	 24	65.0	10.5	 25
632	 24	91.5	16.8	 20
633	 24	72.0	14.7	 25
634	 24	67.0	10.8	 25
635	 24	84.8	17.9	 20
636	 24	93.0	16.2	 25
637	 24	226.0	32.1	 25
638	 24	176.5	26.6	 20
639	 24	5919.0	1688.8	 25
  0	 25	102.0	15.7	 20
  1	 25	181.0	25.5	 16
  2	 25	107.8	16.4	 20
  3	 25	151.0	26.2	 20
  4	 25	812.3	83.8	 20
  5	 25	180.0	34.0	 25
  6	 25	106.0	13.0	 25
  7	 25	160.5	27.4	 20
  8	 25	282.0	38.1	 25
  9	 25	71.0	13.7	 25
 10	 25	151.0	24.5	 25
 11	 25	68.0	10.0	 20
 12	 25	114.0	18.6	 25
 13	 25	210.0	24.3	 25
 14	 25	703.3	59.2	 20
 15	 25	142.0	24.3	 25
 16	 25	111.0	21.9	 25
 17	 25	6819.8	787.4	 20
 18	 25	210.0	36.1	 25
 19	 25	71.0	11.3	 25
 20	 25	90.3	17.5	 20
 21	 25	70.0	8.9	 25
 22	 25	289.3	41.9	 20
 23	 25	69.0	11.0	 16
 24	 25	59.3	9.4	 20
 25	 25	66.3	8.2	 20
 26	 25	95.5	15.8	 16
 27	 25	823.0	135.6	 20
 28	 25	491.5	69.9	 20
 29	 25	426.8	55.4	 16
 30	 25	218.3	36.6	 20
 31	 25	95.3	20.2	 20
 32	 25	378.3	59.9	 20
 33	 25	150.0	25.2	 25
 34	 25	95.0	17.3	 25
 35	 25	84.5	13.8	 20
 36	 25	1755.0	315.6	 25
 37	 25	154.0	28.5	 25
 38	 25	203.5	25.8	 20
 39	 25	235.0	37.0	 25
 40	 25	70.0	14.2	 25
 41	 25	162.3	22.0	 20
 42	 25	115.0	24.0	 25
 43	 25	742.0	96.0	 25
 44	 25	96.0	20.1	 25
 45	 25	624.5	99.7	 20
 46	 25	91.0	14.6	 25
 47	 25	136.0	19.5	 25
 48	 25	71.5	13.7	 20
 49	 25	58.0	7.7	 25
 50	 25	77.3	12.9	 20
 51	 25	878.8	100.7	 16
 52	 25	281.3	32.1	 20
 53	 25	140.5	24.6	 20
 54	 25	152.0	11.8	 16
 55	 25	63.5	12.1	 20
 56	 25	90.3	13.0	 20
 57	 25	293.3	45.1	 16
 58	 25	94.3	12.7	 20
 59	 25	164.0	30.0	 20
 60	 25	273.8	56.3	 20
 61	 25	98.0	17.0	 25
 62	 25	108.0	14.8	 25
 63	 25	59.0	7.9	 20
 64	 25	66.0	12.0	 25
 65	 25	72.0	11.7	 25
 66	 25	106.0	18.3	 20
 67	 25	65.0	8.7	 25
 68	 25	73.0	10.5	 25
 69	 25	104.5	18.3	 20
 70	 25	246.0	35.0	 25
 71	 25	76.0	13.2	 25
 72	 25	73.5	16.0	 20
 73	 25	285.0	45.0	 25
 74	 25	911.0	84.7	 25
 75	 25	861.5	64.5	 20
 76	 25	92.0	25.4	 25
 77	 25	553.0	81.1	 25
 78	 25	67.8	11.5	 20
 79	 25	59.0	6.6	 16
 80	 25	179.3	22.2	 20
 81	 25	76.3	10.3	 20
 82	 25	100.5	17.1	 16
 83	 25	56.5	9.0	 20
 84	 25	106.0	20.1	 20
 85	 25	77.3	11.7	 16
 86	 25	85.8	13.1	 20
 87	 25	100.0	22.8	 25
 88	 25	72.5	11.4	 20
 89	 25	964.0	263.3	 25
 90	 25	77.0	14.6	 25
 91	 25	375.0	78.2	 20
 92	 25	194.0	28.4	 25
 93	 25	99.0	15.8	 25
 94	 25	151.5	28.9	 20
 95	 25	68.0	12.0	 25
 96	 25	73.0	14.5	 25
 97	 25	83.0	13.7	 20
 98	 25	62.0	10.5	 25
 99	 25	67.0	10.5	 25
100	 25	165.5	26.4	 20
101	 25	159.0	25.1	 25
102	 25	82.0	15.2	 25
103	 25	101.0	16.7	 20
104	 25	90.0	18.4	 25
105	 25	150.0	34.4	 25
106	 25	585.8	74.6	 16
107	 25	227.0	27.3	 20
108	 25	470.0	65.6	 20
109	 25	196.0	24.9	 16
110	 25	75.0	15.8	 20
111	 25	473.5	85.7	 20
112	 25	651.8	76.2	 20
113	 25	81.3	15.2	 16
114	 25	84.8	12.7	 20
115	 25	161.0	22.6	 25
116	 25	78.8	12.9	 20
117	 25	60.0	9.1	 25
118	 25	61.0	10.5	 25
119	 25	225.5	25.2	 20
120	 25	163.0	20.7	 25
121	 25	83.0	19.6	 25
122	 25	1173.8	122.4	 20
123	 25	1003.0	115.5	 25
124	 25	297.0	40.4	 25
125	 25	115.3	19.7	 20
126	 25	126.0	16.0	 25
127	 25	124.0	20.1	 25
128	 25	132.8	24.8	 20
129	 25	61.0	9.4	 25
130	 25	73.0	12.2	 25
131	 25	65.5	11.3	 20
132	 25	76.0	13.2	 25
133	 25	72.0	12.3	 25
134	 25	92.0	12.0	 16
135	 25	84.3	15.6	 20
136	 25	331.5	42.2	 20
137	 25	1067.3	127.1	 16
138	 25	252.5	46.9	 20
139	 25	322.5	26.1	 20
140	 25	67.0	10.3	 16
141	 25	166.8	33.9	 20
142	 25	370.5	64.9	 20
143	 25	135.3	27.6	 20
144	 25	98.0	16.0	 25
145	 25	89.0	13.5	 25
146	 25	343.0	49.0	 25
147	 25	177.8	22.1	 20
148	 25	958.0	160.3	 25
149	 25	177.0	34.9	 25
150	 25	89.0	15.8	 20
151	 25	245.0	48.4	 25
152	 25	177.0	41.5	 25
153	 25	575.3	66.5	 20
154	 25	132.0	37.9	 25
155	 25	74.0	10.9	 25
156	 25	84.0	13.8	 20
157	 25	232.0	46.5	 25
158	 25	154.0	29.0	 25
159	 25	134.0	23.0	 20
160	 25	76.0	13.1	 25
161	 25	87.0	13.1	 25
162	 25	470.5	90.3	 16
163	 25	211.3	29.7	 20
164	 25	101.5	19.7	 20
165	 25	147.5	22.8	 16
166	 25	109.0	19.3	 20
167	 25	1868.0	384.0	 20
168	 25	199.3	33.3	 16
169	 25	1217.8	197.2	 20
170	 25	161.8	41.1	 20
171	 25	2064.5	443.4	 20
172	 25	100.0	40.2	 25
173	 25	106.0	17.4	 25
174	 25	78.0	12.4	 20
175	 25	187.0	40.9	 25
176	 25	283.0	47.8	 25
177	 25	150.3	24.5	 20
178	 25	125.0	31.5	 25
179	 25	285.0	50.9	 25
180	 25	1318.0	178.9	 25
181	 25	472.3	82.2	 20
182	 25	983.0	154.2	 25
183	 25	590.0	71.1	 25
184	 25	80.0	13.6	 20
185	 25	82.0	12.0	 25
186	 25	787.0	136.6	 25
187	 25	154.5	20.2	 20
188	 25	86.0	12.7	 25
189	 25	84.3	16.0	 20
190	 25	472.3	77.3	 16
191	 25	90.0	14.4	 20
192	 25	1234.8	150.1	 20
193	 25	845.0	106.9	 16
194	 25	229.0	29.6	 20
195	 25	129.8	18.9	 20
196	 25	76.5	20.9	 16
197	 25	60.8	8.4	 20
198	 25	135.5	22.7	 20
199	 25	192.3	20.9	 20
200	 25	208.0	22.4	 25
201	 25	90.0	12.7	 25
202	 25	76.5	13.0	 20
203	 25	105.0	17.8	 25
204	 25	244.0	51.3	 25
205	 25	606.3	66.9	 20
206	 25	751.0	112.6	 25
207	 25	5321.0	574.1	 25
208	 25	492.3	65.2	 20
209	 25	240.0	19.8	 25
210	 25	153.0	18.2	 25
211	 25	141.0	19.0	 20
212	 25	399.0	68.5	 25
213	 25	127.0	20.4	 25
214	 25	991.0	130.8	 25
215	 25	135.3	20.3	 20
216	 25	237.0	44.2	 25
217	 25	67.0	11.7	 20
218	 25	58.3	8.0	 16
219	 25	589.8	95.1	 20
220	 25	80.8	14.4	 20
221	 25	523.8	42.2	 16
222	 25	223.0	30.7	 20
223	 25	782.8	91.3	 20
224	 25	190.3	31.3	 16
225	 25	105.8	23.0	 20
226	 25	69.3	12.6	 20
227	 25	773.5	147.7	 20
228	 25	75.0	10.7	 25
229	 25	69.0	11.1	 25
230	 25	344.0	57.1	 20
231	 25	69.0	11.1	 25
232	 25	64.0	15.3	 25
233	 25	496.5	51.8	 20
234	 25	374.0	43.6	 25
235	 25	88.0	12.9	 25
236	 25	118.5	14.0	 20
237	 25	618.0	151.5	 25
238	 25	89.0	12.4	 25
239	 25	65.3	11.6	 20
240	 25	54.0	7.1	 25
241	 25	72.0	11.0	 25
242	 25	1603.5	295.7	 20
243	 25	79.0	22.0	 25
244	 25	1037.0	177.2	 25
245	 25	101.3	14.1	 16
246	 25	372.8	60.3	 20
247	 25	238.5	39.1	 20
248	 25	84.3	12.8	 20
249	 25	537.0	48.9	 16
250	 25	91.8	12.8	 20
251	 25	732.3	94.0	 20
252	 25	1317.8	76.0	 16
253	 25	528.5	114.7	 20
254	 25	307.0	47.5	 25
255	 25	67.8	11.1	 20
256	 25	919.0	200.2	 25
257	 25	54.0	8.6	 25
258	 25	51.3	8.4	 20
259	 25	69.0	10.0	 25
260	 25	271.0	97.0	 25
261	 25	69.8	13.6	 20
262	 25	70.0	12.1	 25
263	 25	306.0	54.7	 25
264	 25	160.5	29.7	 20
265	 25	83.0	14.2	 25
266	 25	59.0	9.5	 25
267	 25	79.5	17.8	 20
268	 25	59.0	10.1	 25
269	 25	51.0	8.0	 25
270	 25	111.5	32.1	 20
271	 25	1032.0	163.0	 25
272	 25	316.0	48.3	 25
273	 25	278.0	33.4	 16
274	 25	205.5	21.7	 20
275	 25	88.0	18.0	 20
276	 25	65.8	9.6	 16
277	 25	67.8	14.7	 20
278	 25	62.0	8.7	 20
279	 25	60.5	12.4	 16
280	 25	364.0	56.1	 20
281	 25	130.0	24.6	 20
282	 25	67.0	10.8	 25
283	 25	57.8	6.6	 20
284	 25	61.0	10.1	 25
285	 25	76.0	10.2	 25
286	 25	70.0	10.7	 20
287	 25	97.0	16.5	 25
288	 25	273.0	32.7	 25
289	 25	161.8	22.9	 20
290	 25	1980.0	321.0	 25
291	 25	2341.0	373.8	 25
292	 25	73.8	10.4	 20
293	 25	97.0	17.6	 25
294	 25	61.0	11.4	 25
295	 25	83.0	13.0	 20
296	 25	75.0	12.7	 25
297	 25	281.0	34.8	 25
298	 25	135.3	21.8	 20
299	 25	8925.0	1545.1	 25
300	 25	104.0	17.0	 25
301	 25	519.3	53.9	 16
302	 25	353.8	33.1	 20
303	 25	639.5	48.7	 20
304	 25	311.5	32.0	 16
305	 25	93.3	12.3	 20
306	 25	716.8	114.8	 20
307	 25	146.8	16.1	 16
308	 25	77.5	10.0	 20
309	 25	230.3	36.8	 20
310	 25	181.0	36.5	 20
311	 25	87.0	12.3	 25
312	 25	91.0	14.1	 25
313	 25	78.0	13.9	 20
314	 25	67.0	10.8	 25
315	 25	68.0	12.1	 25
316	 25	62.0	11.9	 25
317	 25	139.8	18.9	 20
318	 25	264.0	46.2	 25
319	 25	91.0	15.0	 25
320	 25	722.5	71.4	 20
321	 25	245.0	52.9	 25
322	 25	503.0	62.9	 25
323	 25	516.0	41.1	 20
324	 25	169.0	53.6	 25
325	 25	157.0	25.6	 25
326	 25	491.0	48.5	 20
327	 25	83.0	15.9	 25
328	 25	532.0	83.4	 25
329	 25	88.3	10.8	 16
330	 25	262.3	46.2	 20
331	 25	490.5	52.7	 20
332	 25	134.5	14.7	 16
333	 25	2567.5	367.7	 20
334	 25	511.0	53.5	 20
335	 25	63.0	11.4	 16
336	 25	109.8	15.5	 20
337	 25	97.8	11.8	 20
338	 25	1075.5	178.3	 20
339	 25	127.0	16.9	 25
340	 25	145.0	23.5	 25
341	 25	101.8	14.0	 20
342	 25	242.0	33.7	 25
343	 25	70.0	10.6	 25
344	 25	578.3	50.2	 20
345	 25	237.0	28.7	 25
346	 25	130.0	20.1	 25
347	 25	214.0	31.7	 20
348	 25	98.0	13.2	 25
349	 25	68.0	11.6	 25
350	 25	81.0	13.8	 25
351	 25	69.8	13.3	 20
352	 25	82.0	12.2	 25
353	 25	226.0	38.9	 25
354	 25	100.3	23.3	 20
355	 25	3397.0	705.0	 25
356	 25	322.8	34.7	 20
357	 25	333.0	33.4	 16
358	 25	162.0	25.3	 20
359	 25	58.5	7.5	 20
360	 25	252.3	32.3	 16
361	 25	486.3	108.5	 20
362	 25	258.3	27.5	 20
363	 25	192.3	25.8	 16
364	 25	63.3	11.4	 20
365	 25	56.0	8.7	 20
366	 25	73.3	14.9	 20
367	 25	140.0	27.5	 25
368	 25	67.0	10.1	 25
369	 25	65.8	9.7	 20
370	 25	88.0	14.4	 25
371	 25	111.0	24.1	 25
372	 25	509.5	75.2	 20
373	 25	181.0	29.1	 25
374	 25	414.0	62.5	 25
375	 25	53.0	11.1	 20
376	 25	66.0	12.6	 25
377	 25	55.0	10.7	 25
378	 25	995.3	319.7	 20
379	 25	108.0	18.0	 25
380	 25	109.0	16.9	 25
381	 25	93.0	17.4	 20
382	 25	550.0	95.4	 25
383	 25	452.0	35.2	 25
384	 25	126.3	15.3	 20
385	 25	160.3	24.6	 16
386	 25	90.0	17.4	 20
387	 25	125.8	24.2	 20
388	 25	68.3	10.4	 16
389	 25	4153.0	708.4	 20
390	 25	351.0	47.7	 20
391	 25	426.5	57.4	 16
392	 25	436.8	62.1	 20
393	 25	429.0	42.2	 25
394	 25	97.5	17.8	 20
395	 25	120.0	16.8	 25
396	 25	157.0	17.0	 25
397	 25	103.3	15.2	 20
398	 25	98.0	19.3	 25
399	 25	72.0	12.3	 25
400	 25	59.8	9.9	 20
401	 25	74.0	10.1	 25
402	 25	229.0	35.3	 25
403	 25	193.5	27.2	 20
404	 25	390.0	40.5	 25
405	 25	1222.0	270.7	 25
406	 25	58.5	7.7	 20
407	 25	56.0	9.1	 25
408	 25	145.0	35.7	 25
409	 25	140.3	21.3	 20
410	 25	184.0	36.8	 25
411	 25	2142.0	272.8	 25
412	 25	449.5	41.8	 16
413	 25	152.5	25.0	 20
414	 25	141.5	16.4	 20
415	 25	165.8	20.8	 16
416	 25	277.3	31.7	 20
417	 25	232.5	28.2	 20
418	 25	335.0	46.2	 20
419	 25	85.3	11.9	 16
420	 25	71.3	13.7	 20
421	 25	146.0	24.2	 25
422	 25	97.5	18.3	 20
423	 25	109.0	17.5	 25
424	 25	124.0	21.2	 25
425	 25	897.8	127.1	 20
426	 25	390.0	41.8	 25
427	 25	80.0	10.9	 25
428	 25	228.5	35.2	 20
429	 25	80.0	13.0	 25
430	 25	167.0	27.9	 25
431	 25	99.5	15.8	 20
432	 25	107.0	18.0	 25
433	 25	78.0	9.6	 25
434	 25	122.0	15.3	 20
435	 25	379.0	46.5	 25
436	 25	84.0	12.4	 25
437	 25	60.3	8.0	 20
438	 25	183.0	30.4	 25
439	 25	62.0	11.9	 25
440	 25	61.3	10.7	 16
441	 25	66.0	12.5	 20
442	 25	98.5	16.8	 20
443	 25	621.8	80.1	 16
444	 25	61.0	10.4	 20
445	 25	64.3	7.9	 20
446	 25	66.3	14.2	 16
447	 25	347.0	35.9	 20
448	 25	158.3	23.5	 20
449	 25	85.0	13.2	 25
450	 25	310.0	43.0	 20
451	 25	73.0	10.9	 25
452	 25	1202.0	155.0	 25
453	 25	68.0	10.6	 20
454	 25	493.0	53.4	 25
455	 25	117.0	20.5	 25
456	 25	108.8	18.1	 20
457	 25	61.0	10.9	 25
458	 25	109.0	16.4	 25
459	 25	65.3	10.4	 20
460	 25	153.0	27.8	 25
461	 25	71.0	11.1	 25
462	 25	59.8	10.2	 20
463	 25	233.0	31.7	 25
464	 25	115.0	21.1	 25
465	 25	94.8	15.0	 20
466	 25	739.0	99.9	 25
467	 25	1459.0	211.1	 25
468	 25	136.0	26.8	 16
469	 25	99.3	19.3	 20
470	 25	165.0	23.8	 20
471	 25	225.5	34.3	 16
472	 25	119.8	17.4	 20
473	 25	600.0	88.1	 20
474	 25	96.0	14.5	 16
475	 25	131.3	18.9	 20
476	 25	70.0	16.7	 20
477	 25	151.0	24.0	 20
478	 25	73.0	14.9	 25
479	 25	79.0	14.7	 25
480	 25	142.8	23.4	 20
481	 25	195.0	29.7	 25
482	 25	107.0	17.3	 25
483	 25	83.0	13.6	 25
484	 25	615.0	102.5	 20
485	 25	267.0	40.0	 25
486	 25	134.0	27.5	 25
487	 25	70.5	12.3	 20
488	 25	70.0	10.8	 25
489	 25	103.0	17.3	 25
490	 25	70.3	14.0	 20
491	 25	88.0	12.5	 25
492	 25	65.0	13.8	 25
493	 25	143.0	21.5	 20
494	 25	90.0	13.8	 25
495	 25	317.8	44.0	 20
496	 25	75.3	13.4	 16
497	 25	498.3	112.2	 20
498	 25	108.0	17.4	 20
499	 25	75.8	10.0	 16
500	 25	90.3	14.3	 20
501	 25	69.0	11.0	 20
502	 25	68.8	12.4	 16
503	 25	101.5	15.2	 20
504	 25	354.0	59.4	 20
505	 25	133.0	18.2	 20
506	 25	164.0	34.0	 25
507	 25	114.0	18.1	 25
508	 25	278.3	46.9	 20
509	 25	152.0	23.9	 25
510	 25	58.0	7.0	 25
511	 25	55.0	8.7	 20
512	 25	62.0	11.2	 25
513	 25	66.0	10.9	 25
514	 25	61.3	9.2	 20
515	 25	64.0	11.1	 25
516	 25	69.0	15.7	 25
517	 25	59.0	7.4	 25
518	 25	83.5	17.5	 20
519	 25	112.0	17.1	 25
520	 25	85.0	14.0	 25
521	 25	133.3	19.8	 20
522	 25	183.0	29.7	 25
523	 25	85.0	16.0	 20
524	 25	79.8	15.4	 16
525	 25	145.0	22.7	 20
526	 25	96.3	17.2	 20
527	 25	78.0	15.0	 16
528	 25	77.0	14.1	 20
529	 25	213.3	42.0	 20
530	 25	83.5	10.8	 16
531	 25	572.5	86.0	 20
532	 25	418.0	129.2	 20
533	 25	449.3	98.4	 20
534	 25	299.0	44.1	 25
535	 25	169.0	29.8	 25
536	 25	265.0	42.3	 20
537	 25	390.0	91.3	 25
538	 25	279.0	70.3	 25
539	 25	98.5	19.7	 20
540	 25	76.0	28.5	 25
541	 25	172.0	42.0	 25
542	 25	295.5	60.8	 20
543	 25	102.0	25.2	 25
544	 25	268.0	44.8	 25
545	 25	193.5	41.8	 20
546	 25	87.0	9.5	 25
547	 25	226.0	40.9	 25
548	 25	248.8	41.7	 20
549	 25	110.0	16.3	 25
550	 25	633.0	139.3	 25
551	 25	233.3	42.1	 20
552	 25	448.3	85.1	 16
553	 25	134.0	25.4	 20
554	 25	71.3	16.1	 20
555	 25	97.5	16.4	 16
556	 25	1137.8	194.0	 20
557	 25	92.8	14.3	 20
558	 25	610.0	106.1	 16
559	 25	180.5	31.7	 20
560	 25	580.0	120.4	 25
561	 25	143.0	23.8	 20
562	 25	79.0	12.2	 25
563	 25	72.0	11.8	 25
564	 25	90.5	15.0	 20
565	 25	87.0	16.5	 25
566	 25	76.0	10.8	 25
567	 25	107.5	14.6	 20
568	 25	125.0	16.1	 25
569	 25	71.0	12.3	 25
570	 25	66.3	9.6	 20
571	 25	257.0	39.7	 25
572	 25	218.0	40.2	 25
573	 25	902.8	127.2	 20
574	 25	225.0	35.5	 25
575	 25	94.0	15.2	 25
576	 25	124.3	18.1	 20
577	 25	83.0	19.2	 25
578	 25	99.0	59.5	 25
579	 25	78.5	13.3	 16
580	 25	165.0	30.1	 20
581	 25	319.5	67.6	 20
582	 25	92.3	13.7	 16
583	 25	68.3	11.6	 20
584	 25	145.0	21.7	 20
585	 25	69.3	12.4	 20
586	 25	71.0	11.1	 16
587	 25	398.3	69.3	 20
588	 25	1483.0	376.1	 25
589	 25	447.8	92.4	 20
590	 25	142.0	23.8	 25
591	 25	67.0	8.4	 25
592	 25	84.3	13.5	 20
593	 25	57.0	9.7	 25
594	 25	61.0	11.4	 25
595	 25	165.5	29.3	 20
596	 25	222.0	43.6	 25
597	 25	126.0	27.9	 25
598	 25	63.3	9.3	 20
599	 25	103.0	16.5	 25
600	 25	158.0	30.3	 25
601	 25	129.3	25.8	 20
602	 25	136.0	20.7	 25
603	 25	168.0	30.0	 25
604	 25	347.8	48.7	 20
605	 25	109.0	19.4	 25
606	 25	138.0	31.1	 25
607	 25	80.5	12.5	 16
608	 25	193.0	34.8	 20
609	 25	90.5	37.9	 20
610	 25	1738.3	315.5	 16
611	 25	133.8	24.7	 20
612	 25	364.0	75.1	 20
613	 25	802.5	187.6	 16
614	 25	429.8	73.3	 20
615	 25	701.8	142.2	 20
616	 25	1388.5	265.7	 20
617	 25	248.0	39.7	 25
618	 25	91.0	15.7	 25
619	 25	376.0	101.7	 25
620	 25	100.0	14.6	 20
621	 25	188.0	28.0	 25
622	 25	139.0	26.6	 25
623	 25	85.8	15.1	 20
624	 25	767.0	149.2	 25
625	 25	285.0	70.3	 25
626	 25	88.5	16.8	 20
627	 25	152.0	28.7	 25
628	 25	91.0	15.1	 25
629	 25	99.5	17.8	 20
630	 25	3185.0	680.8	 25
631	 25	83.0	13.2	 25
632	 25	70.0	9.5	 20
633	 25	125.0	33.0	 25
634	 25	82.0	12.2	 25
635	 25	71.8	10.8	 16
636	 25	97.5	17.1	 20
637	 25	137.8	36.2	 20
638	 25	484.8	82.9	 16
639	 25	99.8	20.0	 20
  0	 26	5520.0	902.3	 25
  1	 26	123.0	14.8	 20
  2	 26	82.0	14.8	 25
  3	 26	89.0	15.9	 25
  4	 26	618.0	59.3	 25
  5	 26	99.0	15.3	 20
  6	 26	69.0	10.3	 25
  7	 26	94.0	16.9	 25
  8	 26	193.5	20.9	 20
  9	 26	57.0	8.9	 25
 10	 26	67.0	12.5	 25
 11	 26	70.3	10.4	 20
 12	 26	152.0	16.4	 25
 13	 26	229.0	16.4	 20
 14	 26	326.0	27.9	 16
 15	 26	154.5	14.0	 20
 16	 26	111.8	18.0	 20
 17	 26	2285.8	130.0	 16
 18	 26	127.8	16.3	 20
 19	 26	72.3	14.2	 20
 20	 26	94.0	16.7	 16
 21	 26	65.3	12.8	 20
 22	 26	94.0	15.3	 25
 23	 26	64.8	10.7	 20
 24	 26	58.0	8.3	 25
 25	 26	71.0	10.0	 25
 26	 26	68.3	14.8	 20
 27	 26	714.0	97.0	 25
 28	 26	260.0	31.7	 25
 29	 26	259.3	30.2	 20
 30	 26	98.0	18.5	 25
 31	 26	107.0	16.1	 25
 32	 26	324.8	49.1	 20
 33	 26	80.0	10.5	 25
 34	 26	67.0	11.3	 25
 35	 26	76.8	21.2	 20
 36	 26	995.0	164.3	 25
 37	 26	155.0	26.8	 25
 38	 26	91.0	21.1	 25
 39	 26	174.3	22.1	 20
 40	 26	74.0	13.4	 25
 41	 26	77.8	14.4	 20
 42	 26	83.3	12.8	 16
 43	 26	1534.3	219.1	 20
 44	 26	79.8	14.2	 20
 45	 26	186.0	30.9	 16
 46	 26	93.5	16.4	 20
 47	 26	142.3	21.9	 20
 48	 26	67.3	10.6	 16
 49	 26	63.0	8.4	 20
 50	 26	68.0	9.7	 25
 51	 26	458.3	36.9	 20
 52	 26	397.0	51.9	 25
 53	 26	95.0	13.6	 25
 54	 26	152.3	26.0	 20
 55	 26	67.0	10.7	 25
 56	 26	131.0	21.1	 25
 57	 26	145.3	20.6	 20
 58	 26	95.0	15.3	 25
 59	 26	111.0	18.5	 25
 60	 26	91.3	14.4	 20
 61	 26	86.0	14.5	 25
 62	 26	73.0	12.2	 25
 63	 26	61.0	7.3	 20
 64	 26	64.0	11.6	 25
 65	 26	62.0	12.4	 25
 66	 26	73.3	12.2	 20
 67	 26	62.0	10.0	 25
 68	 26	58.0	8.6	 25
 69	 26	117.5	14.7	 16
 70	 26	296.0	32.9	 20
 71	 26	72.5	8.7	 20
 72	 26	87.5	9.1	 20
 73	 26	745.8	52.0	 16
 74	 26	488.5	57.8	 20
 75	 26	573.8	50.4	 20
 76	 26	71.3	9.7	 16
 77	 26	215.5	26.7	 20
 78	 26	73.0	12.0	 25
 79	 26	59.5	9.0	 20
 80	 26	139.0	18.2	 25
 81	 26	77.0	13.2	 25
 82	 26	73.0	9.9	 20
 83	 26	59.0	10.9	 25
 84	 26	63.0	12.5	 25
 85	 26	84.3	17.1	 20
 86	 26	136.0	28.2	 25
 87	 26	111.0	19.9	 25
 88	 26	73.3	8.6	 20
 89	 26	150.0	39.1	 25
 90	 26	71.0	11.9	 25
 91	 26	170.3	19.8	 20
 92	 26	148.0	21.8	 25
 93	 26	83.0	14.9	 25
 94	 26	79.5	14.3	 20
 95	 26	65.0	11.4	 25
 96	 26	74.0	15.0	 25
 97	 26	71.3	13.7	 16
 98	 26	68.3	15.7	 20
 99	 26	97.0	12.0	 20
100	 26	74.8	11.2	 16
101	 26	181.0	28.4	 20
102	 26	113.8	16.9	 20
103	 26	116.0	18.6	 16
104	 26	80.5	11.5	 20
105	 26	110.8	16.7	 20
106	 26	298.0	29.4	 25
107	 26	212.0	22.1	 20
108	 26	508.0	80.7	 25
109	 26	220.0	47.1	 25
110	 26	69.5	11.6	 20
111	 26	809.0	170.4	 25
112	 26	407.0	32.6	 25
113	 26	91.0	14.4	 20
114	 26	92.0	12.1	 25
115	 26	98.0	14.1	 25
116	 26	67.5	10.3	 20
117	 26	61.0	10.9	 25
118	 26	62.0	9.4	 25
119	 26	470.3	57.5	 20
120	 26	114.0	23.7	 25
121	 26	106.0	20.4	 25
122	 26	355.3	28.4	 20
123	 26	457.0	47.8	 25
124	 26	185.3	32.3	 20
125	 26	121.3	14.4	 16
126	 26	97.3	13.1	 20
127	 26	94.0	15.5	 20
128	 26	71.8	13.4	 16
129	 26	64.0	17.2	 20
130	 26	91.3	9.9	 20
131	 26	77.8	11.5	 16
132	 26	85.3	15.2	 20
133	 26	79.0	19.1	 20
134	 26	89.0	10.4	 20
135	 26	86.0	12.4	 25
136	 26	429.0	50.7	 25
137	 26	280.3	42.0	 20
138	 26	165.0	24.3	 25
139	 26	223.0	23.2	 25
140	 26	68.0	11.2	 25
141	 26	108.5	20.7	 20
142	 26	161.0	25.3	 25
143	 26	74.0	14.6	 25
144	 26	102.3	14.0	 20
145	 26	97.0	24.3	 25
146	 26	199.0	26.6	 25
147	 26	196.0	23.1	 20
148	 26	263.0	34.4	 25
149	 26	97.0	25.4	 25
150	 26	81.8	14.6	 20
151	 26	131.0	23.8	 25
152	 26	69.3	10.0	 20
153	 26	359.3	31.1	 16
154	 26	113.3	21.5	 20
155	 26	71.3	12.0	 20
156	 26	148.8	24.0	 16
157	 26	70.0	12.0	 20
158	 26	97.3	16.2	 20
159	 26	58.3	8.5	 16
160	 26	64.5	9.7	 20
161	 26	60.0	8.7	 20
162	 26	142.5	18.7	 20
163	 26	164.0	27.1	 25
164	 26	87.0	16.8	 25
165	 26	94.0	15.6	 20
166	 26	90.0	9.9	 25
167	 26	577.0	128.6	 25
168	 26	142.0	15.2	 20
169	 26	668.0	98.5	 25
170	 26	271.0	48.6	 25
171	 26	311.0	23.8	 20
172	 26	80.0	16.1	 25
173	 26	91.0	18.0	 25
174	 26	122.0	19.7	 25
175	 26	78.0	12.8	 20
176	 26	111.0	16.3	 25
177	 26	201.0	24.1	 25
178	 26	153.5	34.3	 20
179	 26	339.0	64.0	 25
180	 26	348.3	24.0	 20
181	 26	233.8	27.7	 16
182	 26	696.0	108.0	 20
183	 26	359.8	38.1	 20
184	 26	65.0	9.3	 16
185	 26	97.0	19.9	 20
186	 26	367.3	60.8	 20
187	 26	350.5	50.9	 16
188	 26	149.5	24.1	 20
189	 26	92.0	14.6	 25
190	 26	194.8	25.8	 20
191	 26	91.0	17.3	 25
192	 26	809.0	103.2	 25
193	 26	492.3	56.4	 20
194	 26	258.0	31.3	 25
195	 26	142.0	24.4	 25
196	 26	78.5	12.1	 20
197	 26	71.0	10.9	 25
198	 26	164.0	26.7	 25
199	 26	189.8	31.7	 20
200	 26	201.0	24.5	 25
201	 26	87.0	16.7	 25
202	 26	74.0	12.7	 20
203	 26	93.0	14.4	 25
204	 26	277.0	45.4	 25
205	 26	178.0	24.2	 20
206	 26	946.0	172.3	 25
207	 26	3845.0	515.9	 25
208	 26	359.3	50.9	 20
209	 26	150.3	28.3	 16
210	 26	199.8	26.7	 20
211	 26	101.8	18.3	 20
212	 26	474.3	52.1	 16
213	 26	168.8	27.8	 20
214	 26	339.5	52.1	 20
215	 26	224.5	22.8	 16
216	 26	75.3	11.9	 20
217	 26	68.0	12.5	 25
218	 26	59.0	11.1	 20
219	 26	133.0	20.3	 25
220	 26	93.0	16.9	 25
221	 26	302.5	56.4	 20
222	 26	149.0	19.5	 25
223	 26	279.0	45.3	 25
224	 26	67.5	10.8	 20
225	 26	124.0	16.3	 25
226	 26	59.0	12.3	 25
227	 26	130.3	25.7	 20
228	 26	68.0	11.2	 25
229	 26	60.0	10.4	 25
230	 26	241.3	27.6	 20
231	 26	63.0	12.7	 25
232	 26	64.0	9.2	 25
233	 26	229.0	33.6	 20
234	 26	185.0	35.0	 25
235	 26	93.0	11.7	 25
236	 26	123.3	21.9	 16
237	 26	142.0	29.6	 20
238	 26	68.3	11.2	 20
239	 26	59.3	9.6	 16
240	 26	56.5	9.0	 20
241	 26	100.5	15.1	 20
242	 26	127.0	18.9	 20
243	 26	75.5	16.4	 16
244	 26	432.0	64.9	 20
245	 26	78.0	16.6	 25
246	 26	164.0	33.1	 20
247	 26	98.0	15.4	 25
248	 26	84.0	16.2	 25
249	 26	131.0	21.1	 20
250	 26	106.0	22.2	 25
251	 26	688.0	81.1	 25
252	 26	699.8	68.1	 20
253	 26	582.0	154.8	 25
254	 26	403.0	64.9	 25
255	 26	63.5	8.9	 20
256	 26	206.0	50.3	 25
257	 26	62.0	10.0	 25
258	 26	50.5	10.8	 20
259	 26	59.0	9.7	 25
260	 26	48.0	8.0	 25
261	 26	66.5	14.9	 20
262	 26	85.0	13.9	 25
263	 26	82.0	14.8	 25
264	 26	69.0	13.0	 16
265	 26	70.5	12.4	 20
266	 26	49.3	7.6	 20
267	 26	60.0	9.4	 16
268	 26	56.3	9.5	 20
269	 26	64.5	26.1	 20
270	 26	56.5	9.0	 16
271	 26	527.8	185.6	 20
272	 26	178.5	30.5	 20
273	 26	215.3	35.9	 20
274	 26	199.0	24.1	 25
275	 26	98.0	18.5	 25
276	 26	59.0	12.3	 25
277	 26	61.3	7.8	 20
278	 26	58.0	9.9	 25
279	 26	65.0	15.1	 25
280	 26	152.8	20.8	 20
281	 26	153.0	22.0	 25
282	 26	66.0	10.0	 25
283	 26	58.5	7.1	 20
284	 26	65.0	13.1	 25
285	 26	103.0	19.3	 25
286	 26	67.0	8.3	 20
287	 26	79.0	11.2	 25
288	 26	86.0	13.8	 25
289	 26	93.5	13.9	 20
290	 26	3341.0	831.4	 25
291	 26	683.5	88.8	 20
292	 26	82.8	14.5	 16
293	 26	76.3	12.8	 20
294	 26	58.3	12.4	 20
295	 26	67.5	16.2	 16
296	 26	72.0	11.8	 20
297	 26	109.3	18.7	 20
298	 26	99.3	13.6	 16
299	 26	2574.3	564.5	 20
300	 26	91.5	11.9	 20
301	 26	928.3	104.9	 20
302	 26	443.0	43.2	 25
303	 26	277.0	39.8	 25
304	 26	436.8	85.5	 20
305	 26	128.0	30.9	 25
306	 26	1151.0	187.1	 25
307	 26	91.8	21.8	 20
308	 26	85.0	19.0	 25
309	 26	200.0	37.1	 25
310	 26	139.0	20.6	 25
311	 26	95.0	13.9	 20
312	 26	63.0	10.2	 25
313	 26	59.0	11.6	 25
314	 26	68.8	12.3	 20
315	 26	62.0	12.9	 25
316	 26	56.0	9.1	 25
317	 26	70.0	11.4	 20
318	 26	100.0	15.1	 25
319	 26	104.8	19.7	 20
320	 26	203.3	31.8	 16
321	 26	522.5	71.9	 20
322	 26	678.5	69.2	 20
323	 26	789.3	106.6	 16
324	 26	869.0	94.9	 20
325	 26	112.8	18.4	 20
326	 26	257.8	33.3	 16
327	 26	91.8	20.3	 20
328	 26	160.8	30.0	 20
329	 26	116.5	17.6	 20
330	 26	226.0	52.4	 25
331	 26	398.0	89.5	 25
332	 26	105.8	21.5	 20
333	 26	925.0	175.0	 25
334	 26	327.0	50.5	 25
335	 26	71.3	10.2	 20
336	 26	81.0	13.7	 25
337	 26	83.0	13.1	 25
338	 26	376.5	62.8	 20
339	 26	65.0	11.7	 25
340	 26	86.0	16.3	 25
341	 26	111.5	17.2	 20
342	 26	261.0	40.1	 25
343	 26	73.0	14.0	 25
344	 26	167.0	38.1	 25
345	 26	127.3	14.8	 20
346	 26	98.0	16.4	 25
347	 26	154.3	29.7	 20
348	 26	65.5	13.6	 16
349	 26	57.0	10.5	 20
350	 26	75.0	11.5	 20
351	 26	58.5	9.4	 16
352	 26	75.8	21.0	 20
353	 26	81.3	12.8	 20
354	 26	116.8	25.8	 16
355	 26	1177.5	138.3	 20
356	 26	164.0	16.0	 25
357	 26	188.5	18.7	 20
358	 26	110.0	25.0	 25
359	 26	64.0	12.9	 25
360	 26	89.3	13.9	 20
361	 26	236.0	38.7	 25
362	 26	149.0	25.1	 25
363	 26	63.0	9.9	 20
364	 26	64.0	11.4	 25
365	 26	55.0	8.2	 25
366	 26	60.3	10.1	 20
367	 26	87.0	12.9	 25
368	 26	60.0	8.0	 25
369	 26	56.0	7.6	 20
370	 26	66.0	12.4	 25
371	 26	56.0	9.6	 25
372	 26	291.5	47.6	 20
373	 26	129.0	21.4	 25
374	 26	76.0	10.8	 25
375	 26	62.5	11.2	 16
376	 26	59.0	11.1	 20
377	 26	62.0	12.2	 20
378	 26	264.5	74.2	 20
379	 26	75.5	10.4	 16
380	 26	139.5	20.2	 20
381	 26	83.3	15.3	 20
382	 26	1385.8	122.4	 16
383	 26	276.3	36.1	 20
384	 26	122.0	19.1	 25
385	 26	92.5	14.1	 20
386	 26	106.0	12.7	 25
387	 26	62.0	9.3	 25
388	 26	61.5	9.5	 20
389	 26	2400.0	439.7	 25
390	 26	490.0	57.0	 25
391	 26	207.0	17.5	 20
392	 26	325.0	41.3	 25
393	 26	195.0	27.4	 25
394	 26	73.0	12.6	 20
395	 26	88.0	16.5	 25
396	 26	98.0	15.9	 25
397	 26	71.0	13.2	 20
398	 26	103.0	15.7	 25
399	 26	76.0	13.4	 25
400	 26	68.3	13.1	 20
401	 26	102.0	18.6	 25
402	 26	122.0	16.9	 25
403	 26	107.0	14.5	 16
404	 26	207.3	28.7	 20
405	 26	1178.0	115.2	 20
406	 26	61.3	10.7	 16
407	 26	55.3	7.0	 20
408	 26	102.3	19.3	 20
409	 26	169.3	25.4	 16
410	 26	134.8	20.9	 20
411	 26	1147.3	142.7	 20
412	 26	531.0	44.7	 25
413	 26	112.0	19.2	 20
414	 26	140.0	18.3	 25
415	 26	87.0	14.3	 25
416	 26	263.5	33.9	 20
417	 26	234.0	37.9	 25
418	 26	195.0	29.1	 25
419	 26	77.3	12.3	 20
420	 26	106.0	16.8	 25
421	 26	159.0	19.3	 25
422	 26	173.3	26.4	 20
423	 26	88.0	16.8	 25
424	 26	82.0	18.6	 25
425	 26	170.5	28.9	 20
426	 26	137.0	18.9	 25
427	 26	75.0	13.1	 25
428	 26	212.0	30.3	 20
429	 26	107.0	17.2	 25
430	 26	165.0	25.2	 25
431	 26	109.3	21.5	 16
432	 26	68.3	11.7	 20
433	 26	102.5	18.0	 20
434	 26	111.8	14.7	 16
435	 26	159.5	24.4	 20
436	 26	61.5	8.1	 20
437	 26	61.0	9.5	 16
438	 26	127.8	24.1	 20
439	 26	72.0	10.6	 20
440	 26	66.3	13.6	 20
441	 26	62.0	9.4	 25
442	 26	60.0	10.0	 25
443	 26	113.8	20.4	 20
444	 26	66.0	8.8	 25
445	 26	69.0	9.3	 25
446	 26	64.0	11.9	 25
447	 26	418.3	58.3	 20
448	 26	150.0	18.1	 25
449	 26	167.0	24.2	 25
450	 26	227.0	239.3	 20
451	 26	132.0	210.7	 25
452	 26	1841.0	267.5	 25
453	 26	63.3	6.9	 20
454	 26	224.0	31.3	 25
455	 26	158.0	26.4	 25
456	 26	91.0	12.5	 20
457	 26	69.0	8.7	 25
458	 26	87.0	12.1	 20
459	 26	61.3	11.2	 16
460	 26	98.3	18.2	 20
461	 26	66.3	12.3	 20
462	 26	53.5	8.5	 16
463	 26	169.0	19.5	 20
464	 26	108.5	24.5	 20
465	 26	90.5	13.9	 16
466	 26	268.8	36.5	 20
467	 26	498.5	54.4	 20
468	 26	123.8	19.8	 20
469	 26	106.0	19.7	 25
470	 26	132.0	21.3	 25
471	 26	262.0	27.8	 20
472	 26	76.0	9.2	 25
473	 26	381.0	59.8	 25
474	 26	69.0	13.2	 20
475	 26	93.0	16.3	 25
476	 26	69.0	9.0	 25
477	 26	165.5	28.1	 20
478	 26	68.0	13.8	 25
479	 26	63.0	11.3	 25
480	 26	77.0	13.9	 25
481	 26	96.5	14.1	 20
482	 26	73.0	14.3	 25
483	 26	82.0	18.7	 25
484	 26	502.8	51.1	 20
485	 26	150.0	24.1	 25
486	 26	101.0	12.7	 20
487	 26	64.8	8.8	 16
488	 26	59.0	11.0	 20
489	 26	89.8	12.3	 20
490	 26	75.3	9.7	 16
491	 26	82.0	15.4	 20
492	 26	74.3	13.7	 20
493	 26	166.3	17.1	 16
494	 26	60.0	8.5	 20
495	 26	116.0	15.6	 25
496	 26	67.5	12.3	 20
497	 26	90.0	12.6	 25
498	 26	82.0	11.4	 25
499	 26	75.8	14.8	 20
500	 26	64.0	10.1	 25
501	 26	66.0	9.3	 25
502	 26	78.3	11.7	 20
503	 26	92.0	12.3	 25
504	 26	144.0	21.4	 25
505	 26	85.0	12.9	 20
506	 26	70.0	11.5	 25
507	 26	89.0	15.0	 25
508	 26	129.0	24.8	 20
509	 26	108.0	16.7	 25
510	 26	56.0	13.2	 25
511	 26	57.0	6.4	 20
512	 26	60.0	12.1	 25
513	 26	73.0	21.2	 25
514	 26	63.3	11.1	 20
515	 26	76.3	15.1	 16
516	 26	72.5	10.7	 20
517	 26	58.3	8.7	 20
518	 26	78.3	14.1	 16
519	 26	105.3	20.5	 20
520	 26	90.0	17.9	 20
521	 26	109.5	10.7	 16
522	 26	160.8	20.7	 20
523	 26	89.0	14.8	 25
524	 26	90.8	14.0	 20
525	 26	154.0	18.3	 25
526	 26	88.0	29.2	 25
527	 26	78.0	9.8	 20
528	 26	91.0	16.1	 25
529	 26	101.0	13.4	 25
530	 26	87.0	22.9	 20
531	 26	420.0	73.0	 25
532	 26	508.0	68.4	 25
533	 26	1116.0	168.9	 20
534	 26	422.0	64.1	 25
535	 26	176.0	33.6	 25
536	 26	719.8	129.2	 20
537	 26	312.0	53.2	 25
538	 26	275.0	64.0	 25
539	 26	156.0	30.0	 20
540	 26	65.0	10.2	 25
541	 26	103.0	22.0	 25
542	 26	105.3	21.1	 16
543	 26	72.5	11.2	 20
544	 26	195.5	27.7	 20
545	 26	88.8	15.3	 16
546	 26	69.5	8.0	 20
547	 26	190.0	27.0	 20
548	 26	205.0	37.2	 20
549	 26	100.8	13.0	 16
550	 26	320.5	48.7	 20
551	 26	484.0	106.5	 25
552	 26	143.3	21.6	 20
553	 26	77.0	12.4	 25
554	 26	64.0	11.6	 25
555	 26	78.5	17.3	 20
556	 26	334.0	62.8	 25
557	 26	86.0	14.7	 25
558	 26	178.0	19.8	 20
559	 26	269.0	39.5	 25
560	 26	284.0	46.3	 25
561	 26	158.3	20.3	 20
562	 26	84.0	13.7	 25
563	 26	70.0	11.3	 25
564	 26	70.8	7.6	 20
565	 26	99.0	16.5	 25
566	 26	94.0	15.2	 25
567	 26	114.0	14.0	 20
568	 26	87.0	16.1	 25
569	 26	85.0	15.7	 25
570	 26	59.3	7.2	 16
571	 26	132.0	17.1	 20
572	 26	172.8	30.3	 20
573	 26	619.3	90.6	 16
574	 26	216.3	28.2	 20
575	 26	70.5	12.3	 20
576	 26	125.8	17.5	 16
577	 26	80.5	10.5	 20
578	 26	63.3	7.8	 20
579	 26	71.5	11.6	 20
580	 26	94.0	14.6	 25
581	 26	75.0	13.9	 25
582	 26	82.0	13.1	 25
583	 26	71.3	12.9	 20
584	 26	79.0	12.2	 25
585	 26	67.0	7.5	 25
586	 26	84.0	14.8	 20
587	 26	1107.0	121.8	 25
588	 26	1091.0	138.0	 25
589	 26	406.3	89.9	 20
590	 26	126.0	19.3	 25
591	 26	77.0	11.1	 25
592	 26	70.0	14.4	 20
593	 26	68.0	11.1	 25
594	 26	72.0	10.0	 25
595	 26	251.0	34.7	 20
596	 26	93.0	43.4	 25
597	 26	158.3	31.7	 20
598	 26	69.3	9.5	 16
599	 26	108.0	12.6	 20
600	 26	90.3	17.5	 20
601	 26	70.0	9.0	 16
602	 26	89.5	13.1	 20
603	 26	103.5	21.5	 20
604	 26	694.8	177.3	 16
605	 26	103.3	16.8	 20
606	 26	87.3	13.8	 20
607	 26	72.8	11.7	 20
608	 26	83.0	11.5	 25
609	 26	82.0	16.7	 25
610	 26	472.3	51.3	 20
611	 26	120.0	15.2	 25
612	 26	140.0	34.4	 25
613	 26	1020.3	101.6	 20
614	 26	565.0	72.1	 25
615	 26	389.0	52.7	 25
616	 26	859.0	216.8	 25
617	 26	182.8	28.8	 20
618	 26	82.0	13.2	 25
619	 26	79.0	13.1	 25
620	 26	77.3	12.8	 20
621	 26	125.0	19.9	 25
622	 26	136.0	25.4	 25
623	 26	89.0	17.0	 20
624	 26	289.0	41.7	 25
625	 26	331.5	61.2	 20
626	 26	86.5	11.5	 16
627	 26	84.3	15.1	 20
628	 26	70.3	13.9	 20
629	 26	99.8	15.3	 16
630	 26	331.3	57.4	 20
631	 26	77.0	12.6	 20
632	 26	61.0	8.6	 16
633	 26	91.0	14.0	 20
634	 26	107.8	15.7	 20
635	 26	64.3	7.9	 20
636	 26	86.0	10.0	 25
637	 26	108.0	39.0	 25
638	 26	1589.3	235.2	 20
639	 26	5908.0	1291.0	 25
  0	 27	100.0	15.4	 25
  1	 27	302.0	42.1	 25
  2	 27	120.3	13.9	 20
  3	 27	475.0	44.2	 25
  4	 27	474.0	52.8	 20
  5	 27	213.8	16.0	 16
  6	 27	180.0	17.9	 20
  7	 27	94.0	15.8	 20
  8	 27	183.5	22.8	 16
  9	 27	272.0	36.8	 20
 10	 27	147.3	16.0	 20
 11	 27	127.3	14.7	 16
 12	 27	258.3	30.4	 20
 13	 27	835.0	185.0	 25
 14	 27	113.3	25.0	 20
 15	 27	198.0	33.4	 25
 16	 27	87.0	15.9	 25
 17	 27	72.0	15.0	 20
 18	 27	358.0	65.1	 25
 19	 27	164.0	29.4	 25
 20	 27	96.5	15.0	 20
 21	 27	68.0	8.5	 25
 22	 27	168.0	19.9	 25
 23	 27	110.0	16.0	 20
 24	 27	100.0	13.0	 25
 25	 27	258.0	32.7	 25
 26	 27	94.0	12.4	 20
 27	 27	202.0	25.3	 25
 28	 27	1017.0	164.4	 25
 29	 27	311.0	38.1	 20
 30	 27	1329.0	197.2	 25
 31	 27	147.0	22.2	 25
 32	 27	91.0	11.6	 16
 33	 27	109.5	18.4	 20
 34	 27	62.3	9.9	 20
 35	 27	92.8	13.3	 20
 36	 27	125.0	14.7	 16
 37	 27	106.5	18.2	 20
 38	 27	404.3	42.5	 20
 39	 27	70.5	9.5	 16
 40	 27	473.8	64.5	 20
 41	 27	322.0	51.6	 25
 42	 27	144.0	22.9	 20
 43	 27	389.0	48.4	 25
 44	 27	93.0	18.1	 25
 45	 27	100.8	17.6	 20
 46	 27	347.0	69.0	 25
 47	 27	391.0	76.3	 25
 48	 27	209.3	39.0	 20
 49	 27	74.0	13.4	 25
 50	 27	136.0	23.0	 25
 51	 27	327.8	114.5	 20
 52	 27	384.0	155.3	 25
 53	 27	1053.0	132.8	 25
 54	 27	161.0	24.2	 20
 55	 27	855.0	117.5	 25
 56	 27	77.0	13.0	 25
 57	 27	103.0	18.2	 20
 58	 27	72.0	11.3	 25
 59	 27	104.3	21.3	 20
 60	 27	77.3	14.3	 16
 61	 27	65.3	11.1	 20
 62	 27	130.3	24.6	 20
 63	 27	75.5	11.5	 16
 64	 27	65.3	11.9	 20
 65	 27	96.0	14.9	 20
 66	 27	102.5	16.0	 16
 67	 27	183.5	29.5	 20
 68	 27	158.8	20.9	 20
 69	 27	1891.0	419.2	 25
 70	 27	653.5	101.9	 20
 71	 27	137.0	17.4	 25
 72	 27	95.0	15.3	 25
 73	 27	88.3	12.7	 20
 74	 27	406.0	62.9	 25
 75	 27	458.0	33.8	 25
 76	 27	449.3	42.3	 20
 77	 27	282.0	22.1	 25
 78	 27	277.0	47.0	 25
 79	 27	214.3	36.4	 20
 80	 27	223.0	33.0	 25
 81	 27	76.0	12.7	 25
 82	 27	66.3	8.5	 20
 83	 27	196.0	55.3	 25
 84	 27	128.0	16.2	 25
 85	 27	253.0	36.3	 20
 86	 27	651.0	86.4	 25
 87	 27	632.3	44.8	 20
 88	 27	565.3	47.0	 16
 89	 27	1285.3	185.7	 20
 90	 27	231.3	107.4	 20
 91	 27	120.0	25.5	 16
 92	 27	166.0	38.4	 20
 93	 27	71.0	11.5	 20
 94	 27	184.3	31.0	 16
 95	 27	115.5	17.2	 20
 96	 27	301.8	45.1	 20
 97	 27	430.0	86.4	 20
 98	 27	179.0	20.8	 25
 99	 27	927.0	159.3	 25
100	 27	141.5	30.6	 20
101	 27	243.0	37.7	 25
102	 27	147.0	17.7	 25
103	 27	211.0	33.4	 25
104	 27	144.8	20.9	 20
105	 27	76.0	14.1	 25
106	 27	213.0	33.0	 25
107	 27	105.3	13.1	 20
108	 27	106.0	13.2	 25
109	 27	70.0	11.4	 25
110	 27	89.3	12.1	 20
111	 27	106.0	17.1	 25
112	 27	736.0	89.6	 25
113	 27	181.3	25.8	 20
114	 27	195.0	23.0	 25
115	 27	958.8	107.6	 20
116	 27	182.3	15.5	 16
117	 27	70.5	12.5	 20
118	 27	228.8	30.4	 20
119	 27	1598.3	96.5	 16
120	 27	1470.0	65.8	 20
121	 27	562.0	57.0	 20
122	 27	1271.8	87.1	 16
123	 27	483.3	49.4	 20
124	 27	394.0	42.4	 25
125	 27	115.3	14.2	 20
126	 27	117.0	16.2	 25
127	 27	388.0	83.1	 25
128	 27	751.0	150.2	 20
129	 27	80.0	15.4	 25
130	 27	272.0	38.6	 25
131	 27	847.5	105.8	 20
132	 27	84.0	15.6	 25
133	 27	81.0	14.2	 25
134	 27	60.5	11.7	 20
135	 27	202.0	53.0	 25
136	 27	76.0	13.8	 25
137	 27	278.0	46.7	 25
138	 27	570.3	68.0	 20
139	 27	495.0	63.5	 25
140	 27	147.0	16.7	 25
141	 27	184.0	17.8	 20
142	 27	424.0	71.3	 25
143	 27	384.8	44.3	 20
144	 27	1729.8	148.7	 16
145	 27	521.0	43.9	 20
146	 27	99.8	17.0	 20
147	 27	795.3	98.8	 16
148	 27	159.8	23.1	 20
149	 27	248.3	32.4	 20
150	 27	1344.0	154.8	 16
151	 27	1502.8	325.6	 20
152	 27	78.0	17.3	 25
153	 27	77.0	8.3	 20
154	 27	820.0	167.1	 25
155	 27	82.0	10.3	 25
156	 27	288.8	47.0	 20
157	 27	66.0	13.1	 25
158	 27	230.0	54.5	 25
159	 27	165.5	27.4	 20
160	 27	85.0	16.4	 25
161	 27	127.0	23.3	 25
162	 27	157.3	20.5	 20
163	 27	375.0	112.5	 25
164	 27	76.0	14.7	 25
165	 27	241.3	47.7	 20
166	 27	85.0	10.9	 25
167	 27	186.0	24.1	 25
168	 27	185.3	24.3	 20
169	 27	155.0	24.6	 25
170	 27	166.0	28.8	 25
171	 27	675.5	40.7	 20
172	 27	664.0	103.6	 16
173	 27	408.5	66.7	 20
174	 27	239.8	49.4	 20
175	 27	67.5	11.1	 16
176	 27	59.3	9.8	 20
177	 27	185.3	36.4	 20
178	 27	87.0	13.7	 16
179	 27	702.8	163.9	 20
180	 27	907.0	78.0	 25
181	 27	154.8	25.0	 20
182	 27	173.0	20.1	 25
183	 27	232.0	28.2	 25
184	 27	834.5	130.7	 20
185	 27	536.0	65.1	 25
186	 27	946.0	129.8	 25
187	 27	171.0	23.3	 20
188	 27	743.0	128.9	 25
189	 27	88.0	12.9	 25
190	 27	264.5	27.2	 20
191	 27	212.0	28.1	 25
192	 27	117.0	15.4	 25
193	 27	333.3	30.2	 20
194	 27	198.0	27.7	 25
195	 27	178.0	24.7	 25
196	 27	91.5	11.7	 20
197	 27	202.0	27.0	 25
198	 27	136.0	19.5	 25
199	 27	530.3	66.6	 16
200	 27	88.5	15.4	 20
201	 27	79.3	12.8	 20
202	 27	124.0	18.5	 16
203	 27	82.0	16.9	 20
204	 27	70.5	10.5	 20
205	 27	133.8	18.3	 20
206	 27	149.8	20.0	 16
207	 27	609.3	49.7	 20
208	 27	933.0	92.7	 25
209	 27	442.3	59.2	 20
210	 27	84.0	15.5	 25
211	 27	103.0	13.6	 25
212	 27	412.0	34.3	 20
213	 27	119.0	16.7	 25
214	 27	167.0	28.7	 25
215	 27	68.5	8.4	 20
216	 27	121.0	19.2	 25
217	 27	220.0	35.9	 25
218	 27	146.8	21.0	 20
219	 27	64.0	10.1	 25
220	 27	519.0	95.0	 25
221	 27	110.5	50.3	 20
222	 27	99.0	18.7	 25
223	 27	83.0	14.2	 25
224	 27	75.3	12.1	 20
225	 27	151.0	25.6	 25
226	 27	81.5	11.4	 20
227	 27	1820.0	283.9	 16
228	 27	79.5	19.2	 20
229	 27	95.5	18.6	 20
230	 27	135.3	22.9	 16
231	 27	57.0	7.3	 20
232	 27	68.3	9.0	 20
233	 27	123.3	16.2	 16
234	 27	82.3	23.7	 20
235	 27	81.3	12.7	 20
236	 27	66.0	11.3	 20
237	 27	82.0	21.3	 25
238	 27	94.0	12.9	 25
239	 27	205.0	38.8	 25
240	 27	251.3	41.1	 20
241	 27	64.0	11.9	 25
242	 27	59.0	13.0	 25
243	 27	71.3	10.3	 20
244	 27	76.0	13.5	 25
245	 27	131.0	31.3	 25
246	 27	872.5	86.7	 20
247	 27	156.0	17.5	 25
248	 27	114.0	15.7	 25
249	 27	159.5	20.0	 20
250	 27	63.0	9.0	 25
251	 27	489.0	82.7	 25
252	 27	142.8	24.4	 20
253	 27	93.0	17.3	 25
254	 27	73.3	9.3	 20
255	 27	159.3	23.2	 16
256	 27	158.5	15.5	 20
257	 27	193.3	35.5	 20
258	 27	307.5	53.6	 16
259	 27	57.0	10.2	 20
260	 27	78.3	12.5	 20
261	 27	156.0	19.1	 16
262	 27	177.5	22.3	 20
263	 27	456.0	70.7	 20
264	 27	212.5	22.9	 20
265	 27	57.0	8.7	 25
266	 27	54.0	8.6	 25
267	 27	54.3	11.8	 20
268	 27	52.0	9.2	 25
269	 27	55.0	8.7	 25
270	 27	69.3	17.2	 20
271	 27	95.0	48.5	 25
272	 27	209.0	26.9	 25
273	 27	133.0	22.2	 25
274	 27	269.3	24.9	 20
275	 27	111.0	17.2	 25
276	 27	138.0	21.2	 25
277	 27	265.5	28.0	 20
278	 27	56.0	9.4	 25
279	 27	105.0	15.0	 25
280	 27	61.5	8.6	 20
281	 27	176.0	32.1	 25
282	 27	2007.5	152.2	 20
283	 27	3160.3	167.0	 16
284	 27	132.3	16.7	 20
285	 27	708.3	59.2	 20
286	 27	307.5	23.8	 16
287	 27	64.0	10.0	 20
288	 27	72.3	17.4	 20
289	 27	128.0	25.0	 16
290	 27	72.8	18.6	 20
291	 27	110.0	15.9	 25
292	 27	96.0	13.0	 20
293	 27	128.0	23.1	 25
294	 27	77.0	15.6	 25
295	 27	230.5	37.9	 20
296	 27	63.0	13.7	 25
297	 27	78.0	13.1	 25
298	 27	73.3	11.6	 20
299	 27	1841.0	418.1	 25
300	 27	185.0	23.2	 25
301	 27	417.8	40.9	 20
302	 27	5312.0	1180.9	 25
303	 27	130.0	22.5	 25
304	 27	838.3	61.5	 20
305	 27	392.0	40.7	 25
306	 27	87.0	15.7	 25
307	 27	761.0	78.9	 25
308	 27	234.8	25.9	 20
309	 27	260.0	34.2	 25
310	 27	71.3	11.7	 20
311	 27	253.3	36.2	 16
312	 27	77.8	14.1	 20
313	 27	927.8	160.2	 20
314	 27	80.8	9.5	 16
315	 27	88.0	15.3	 20
316	 27	395.8	71.3	 20
317	 27	69.3	10.0	 16
318	 27	97.8	14.7	 20
319	 27	63.0	9.7	 25
320	 27	76.3	8.3	 20
321	 27	107.0	19.1	 25
322	 27	86.0	11.6	 25
323	 27	126.5	18.0	 20
324	 27	151.0	23.7	 25
325	 27	75.0	15.9	 25
326	 27	109.8	15.7	 20
327	 27	264.0	40.5	 25
328	 27	448.0	39.3	 25
329	 27	545.0	101.2	 20
330	 27	184.0	49.1	 25
331	 27	196.0	37.9	 25
332	 27	727.5	60.5	 20
333	 27	227.0	22.4	 25
334	 27	204.0	30.9	 25
335	 27	82.3	14.8	 20
336	 27	171.0	31.0	 25
337	 27	348.0	42.4	 25
338	 27	257.0	29.4	 16
339	 27	62.3	12.3	 20
340	 27	146.0	22.5	 20
341	 27	100.8	12.1	 20
342	 27	98.8	12.6	 16
343	 27	81.5	16.6	 20
344	 27	67.8	13.1	 20
345	 27	117.0	18.3	 16
346	 27	65.3	10.5	 20
347	 27	156.0	36.3	 25
348	 27	104.0	21.2	 20
349	 27	64.0	13.5	 25
350	 27	70.0	13.2	 25
351	 27	127.0	23.0	 20
352	 27	504.0	106.4	 25
353	 27	73.0	15.7	 25
354	 27	136.5	23.5	 20
355	 27	2873.0	791.4	 25
356	 27	1574.0	233.7	 25
357	 27	174.0	19.3	 20
[truncated: 8,869,026 more chars]
