# Supplementary material for: Genomic analysis of early murine mammary gland development using novel probe-level algorithms
Source: Genome Biol. 2005 Feb 1;6(2):R20. doi: 10.1186/gb-2005-6-2-r20 (PMC551540; doi:10.1186/gb-2005-6-2-r20)
Supplement: Additional data file 4 — Control file 2 containing CEL data from Affymetrix MG_U74Av2 oligonucleotide microarrays hybridized to RNA from the third to fifth mammary glands harvested from independent pools of three female MTB transgenic mice at 6 weeks 4 days old after 96 hours of doxycycline treatment [file gb-2005-6-2-r20-s4.zip › MTB_2.CEL]

[CEL]
Version=3

[HEADER]
Cols=640
Rows=640
TotalX=640
TotalY=640
OffsetX=0
OffsetY=0
GridCornerUL=230 232
GridCornerUR=4491 201
GridCornerLR=4545 4467
GridCornerLL=284 4498
Axis-invertX=0
AxisInvertY=0
swapXY=0
DatHeader=[3..46097]  MTB_2_MGU74Av2:CLS=4733 RWS=4733 XIN=3  YIN=3  VE=17        2.0 06/22/01 09:27:03       MG_U74Av2.1sq                  6
Algorithm=Percentile
AlgorithmParameters=Percentile:75;CellMargin:2;OutlierHigh:1.500;OutlierLow:1.004

[INTENSITY]
NumberCells=409600
CellHeader=X	Y	MEAN	STDV	NPIXELS
  0	  0	338.0	106.9	 25
  1	  0	18091.3	3254.9	 20
  2	  0	1389.0	446.8	 25
  3	  0	17929.0	2973.0	 20
  4	  0	153.0	27.7	 16
  5	  0	201.8	31.8	 20
  6	  0	17677.3	2667.3	 20
  7	  0	205.8	31.9	 16
  8	  0	16844.3	3591.5	 20
  9	  0	243.0	54.4	 20
 10	  0	17857.3	3147.6	 20
 11	  0	238.0	103.2	 25
 12	  0	16935.0	3300.2	 25
 13	  0	202.5	29.7	 20
 14	  0	17370.0	3811.5	 25
 15	  0	235.0	53.7	 25
 16	  0	18216.3	2891.4	 20
 17	  0	218.0	71.5	 25
 18	  0	17539.0	3288.6	 25
 19	  0	180.5	25.4	 20
 20	  0	17059.0	3633.0	 25
 21	  0	208.0	53.7	 25
 22	  0	17217.5	3071.9	 20
 23	  0	228.0	52.7	 25
 24	  0	17488.8	2395.9	 20
 25	  0	158.8	20.4	 16
 26	  0	16841.8	2658.4	 20
 27	  0	213.8	68.0	 20
 28	  0	16648.8	1398.5	 16
 29	  0	210.8	40.3	 20
 30	  0	15908.8	1726.1	 16
 31	  0	215.0	65.8	 25
 32	  0	15666.0	2401.0	 25
 33	  0	174.0	25.8	 20
 34	  0	15636.0	2790.4	 25
 35	  0	203.0	47.3	 25
 36	  0	15560.3	1780.5	 20
 37	  0	215.0	59.0	 25
 38	  0	14985.0	2500.4	 25
 39	  0	200.0	28.1	 20
 40	  0	15534.0	2740.6	 25
 41	  0	170.0	65.4	 25
 42	  0	15450.3	2528.7	 20
 43	  0	217.0	40.7	 25
 44	  0	15190.0	3326.4	 25
 45	  0	439.8	109.0	 16
 46	  0	16172.3	2033.7	 20
 47	  0	1598.8	298.6	 20
 48	  0	15920.3	1224.6	 16
 49	  0	631.3	163.9	 20
 50	  0	14343.8	3019.1	 20
 51	  0	120.8	38.6	 16
 52	  0	13705.0	3384.5	 25
 53	  0	184.0	158.4	 25
 54	  0	14556.0	2408.1	 20
 55	  0	178.0	69.6	 25
 56	  0	13531.0	3476.5	 25
 57	  0	174.0	41.3	 20
 58	  0	13134.0	2630.2	 25
 59	  0	196.0	161.1	 25
 60	  0	13989.8	2290.6	 20
 61	  0	190.0	80.0	 25
 62	  0	12935.0	3512.7	 25
 63	  0	198.3	39.2	 20
 64	  0	12770.0	2518.8	 25
 65	  0	211.0	186.8	 20
 66	  0	12648.3	2058.1	 16
 67	  0	187.8	65.5	 20
 68	  0	10463.0	3007.8	 20
 69	  0	157.3	37.3	 16
 70	  0	9254.8	2113.8	 20
 71	  0	156.5	200.1	 20
 72	  0	9729.8	2102.3	 20
 73	  0	155.0	77.7	 25
 74	  0	9492.8	1503.3	 20
 75	  0	168.0	27.1	 25
 76	  0	8250.0	2041.1	 25
 77	  0	142.0	17.3	 20
 78	  0	9153.0	1725.6	 25
 79	  0	155.0	77.3	 25
 80	  0	8689.0	1414.4	 20
 81	  0	155.0	23.8	 25
 82	  0	7663.0	1986.0	 25
 83	  0	140.8	21.5	 20
 84	  0	8568.0	1745.6	 25
 85	  0	160.0	94.3	 25
 86	  0	9593.8	1230.8	 16
 87	  0	151.8	31.0	 20
 88	  0	9032.0	2212.9	 20
 89	  0	146.3	16.4	 16
 90	  0	9185.8	1682.5	 20
 91	  0	173.8	103.8	 20
 92	  0	8807.8	1224.1	 16
 93	  0	161.0	50.0	 25
 94	  0	6842.0	1962.7	 25
 95	  0	142.0	19.2	 20
 96	  0	7446.0	1559.4	 25
 97	  0	145.0	81.4	 25
 98	  0	7056.3	1240.3	 20
 99	  0	145.0	37.9	 25
100	  0	6311.0	1703.4	 25
101	  0	141.8	20.2	 20
102	  0	6816.0	1405.2	 25
103	  0	142.0	82.5	 25
104	  0	6376.8	1260.2	 20
105	  0	145.0	32.3	 25
106	  0	6109.0	1630.5	 25
107	  0	145.8	17.6	 16
108	  0	6789.3	1184.5	 20
109	  0	179.3	110.0	 20
110	  0	7703.8	997.2	 16
111	  0	163.5	28.3	 20
112	  0	7058.8	1786.0	 20
113	  0	135.3	19.3	 16
114	  0	7042.0	1772.3	 25
115	  0	178.0	89.1	 25
116	  0	7336.3	1590.9	 20
117	  0	140.0	36.7	 25
118	  0	6053.0	1707.3	 25
119	  0	141.8	20.5	 20
120	  0	7263.0	1805.5	 25
121	  0	140.5	20.3	 20
122	  0	6916.0	1332.7	 25
123	  0	189.0	64.8	 25
124	  0	7028.5	1041.5	 20
125	  0	175.0	37.6	 25
126	  0	6785.0	1848.8	 25
127	  0	150.5	21.2	 16
128	  0	6959.3	1414.8	 20
129	  0	163.0	95.0	 20
130	  0	6524.5	1000.0	 16
131	  0	174.8	36.3	 20
132	  0	6675.0	1859.0	 20
133	  0	171.8	27.5	 16
134	  0	6442.0	1559.0	 25
135	  0	152.0	89.5	 25
136	  0	5592.3	1047.3	 20
137	  0	169.0	52.5	 25
138	  0	6579.0	1895.7	 25
139	  0	166.5	30.2	 20
140	  0	6271.0	1513.5	 25
141	  0	170.0	137.9	 25
142	  0	6621.8	1267.5	 20
143	  0	174.0	62.1	 25
144	  0	6691.0	2002.8	 25
145	  0	159.3	38.0	 20
146	  0	5978.0	1455.4	 25
147	  0	172.0	147.9	 25
148	  0	6646.3	1237.9	 16
149	  0	175.5	70.0	 20
150	  0	6521.5	1976.1	 20
151	  0	152.3	31.8	 16
152	  0	6116.3	1468.2	 20
153	  0	163.5	153.2	 20
154	  0	6531.5	1185.8	 16
155	  0	177.0	41.4	 25
156	  0	6292.0	1938.3	 25
157	  0	167.5	31.9	 20
158	  0	6890.0	1773.2	 25
159	  0	197.0	103.5	 25
160	  0	6556.3	1373.3	 20
161	  0	189.0	54.4	 25
162	  0	6772.0	2036.3	 25
163	  0	165.8	30.2	 20
164	  0	6460.0	1681.8	 25
165	  0	155.0	20.0	 20
166	  0	6495.0	1435.5	 25
167	  0	163.0	92.2	 25
168	  0	6616.3	1202.2	 20
169	  0	161.5	57.0	 20
170	  0	7039.0	1954.8	 20
171	  0	169.0	34.1	 16
172	  0	7072.8	1508.2	 20
173	  0	172.3	123.3	 20
174	  0	7424.5	1252.8	 16
175	  0	164.0	46.9	 25
176	  0	7200.0	1927.5	 25
177	  0	150.5	20.8	 20
178	  0	7177.0	1407.7	 25
179	  0	168.0	63.9	 25
180	  0	7163.8	1010.2	 20
181	  0	160.0	25.5	 25
182	  0	7066.0	1681.7	 25
183	  0	149.3	18.5	 20
184	  0	7266.0	1198.6	 25
185	  0	180.0	62.9	 25
186	  0	7809.0	1141.8	 20
187	  0	141.0	39.7	 25
188	  0	6033.0	1936.8	 25
189	  0	156.5	20.4	 16
190	  0	7914.3	1295.7	 20
191	  0	160.0	52.7	 20
192	  0	8114.5	807.7	 16
193	  0	178.5	35.0	 20
194	  0	8123.3	1821.9	 20
195	  0	164.3	40.8	 16
196	  0	8070.0	1916.5	 25
197	  0	175.0	69.2	 25
198	  0	8215.3	1725.9	 20
199	  0	184.0	32.4	 25
200	  0	7949.0	2026.4	 25
201	  0	170.0	30.5	 20
202	  0	7905.0	1687.9	 25
203	  0	165.0	86.9	 25
204	  0	8562.8	1451.3	 20
205	  0	171.0	40.8	 25
206	  0	8101.0	2160.1	 25
207	  0	161.8	28.2	 20
208	  0	8320.0	1749.6	 25
209	  0	179.0	112.9	 25
210	  0	9210.0	1602.4	 16
211	  0	115.3	20.1	 20
212	  0	2195.0	261.2	 16
213	  0	85.0	11.9	 20
214	  0	150.0	18.9	 20
215	  0	109.0	22.5	 16
216	  0	8888.0	1502.2	 20
217	  0	170.0	104.8	 25
218	  0	8826.5	1825.6	 20
219	  0	186.0	40.3	 25
220	  0	8455.0	2444.9	 25
221	  0	174.3	33.0	 20
222	  0	8147.0	1938.5	 25
223	  0	183.0	169.0	 25
224	  0	8644.3	1752.6	 20
225	  0	169.0	94.3	 25
226	  0	8237.0	2532.4	 25
227	  0	185.3	39.2	 20
228	  0	8270.0	2147.5	 25
229	  0	205.0	247.9	 25
230	  0	8477.8	1922.9	 20
231	  0	213.0	143.6	 20
232	  0	8661.5	2853.4	 20
233	  0	228.3	57.7	 16
234	  0	8927.8	2454.3	 20
235	  0	211.0	371.7	 20
236	  0	9024.8	2018.6	 16
237	  0	351.0	161.6	 25
238	  0	8935.0	3136.1	 25
239	  0	244.0	77.6	 20
240	  0	9126.0	2750.8	 25
241	  0	232.0	403.0	 25
242	  0	9301.0	2437.6	 20
243	  0	205.0	188.8	 25
244	  0	9370.0	3092.8	 25
245	  0	211.3	66.5	 20
246	  0	9092.0	2561.7	 25
247	  0	219.0	399.1	 25
248	  0	9578.8	2303.1	 20
249	  0	203.0	170.9	 25
250	  0	9197.0	2965.8	 25
251	  0	263.0	73.2	 16
252	  0	9402.3	2580.0	 20
253	  0	250.8	393.2	 20
254	  0	9577.3	2261.2	 16
255	  0	208.3	217.5	 20
256	  0	9871.0	3301.0	 20
257	  0	234.5	120.5	 16
258	  0	9718.0	3094.5	 25
259	  0	228.5	50.3	 20
260	  0	9699.0	2710.3	 25
261	  0	200.0	242.3	 25
262	  0	9913.0	2280.8	 20
263	  0	199.0	105.3	 25
264	  0	9780.0	3004.8	 25
265	  0	179.0	60.9	 20
266	  0	9934.0	2476.1	 25
267	  0	258.0	253.2	 25
268	  0	10034.3	2064.6	 20
269	  0	208.0	119.5	 25
270	  0	10155.0	2937.7	 25
271	  0	234.5	59.5	 20
272	  0	10184.0	2467.3	 20
273	  0	240.0	256.4	 20
274	  0	10117.0	2226.3	 16
275	  0	182.3	113.0	 20
276	  0	10678.3	3136.8	 20
277	  0	211.0	74.8	 16
278	  0	10553.8	2464.9	 20
279	  0	214.0	232.5	 25
280	  0	9661.3	2102.7	 20
281	  0	184.0	101.2	 25
282	  0	9219.0	2825.9	 25
283	  0	212.5	60.6	 20
284	  0	8930.0	2134.0	 25
285	  0	241.0	223.9	 25
286	  0	9009.3	1651.9	 20
287	  0	188.0	76.8	 25
288	  0	8582.0	2513.0	 25
289	  0	201.0	43.0	 20
290	  0	8547.0	1927.6	 25
291	  0	194.0	172.2	 25
292	  0	9119.8	1420.2	 16
293	  0	206.8	73.3	 20
294	  0	8385.0	2216.2	 20
295	  0	194.3	45.8	 16
296	  0	9020.5	1791.8	 20
297	  0	203.8	156.0	 20
298	  0	9199.5	1297.9	 16
299	  0	197.0	72.6	 25
300	  0	9368.0	2745.1	 25
301	  0	172.8	38.5	 20
302	  0	8826.0	2070.7	 25
303	  0	154.5	31.6	 20
304	  0	9166.0	1747.3	 25
305	  0	186.0	61.3	 25
306	  0	9038.3	1471.9	 20
307	  0	191.0	40.0	 25
308	  0	8815.0	1854.5	 25
309	  0	234.8	56.0	 20
310	  0	9013.0	1445.6	 25
311	  0	179.0	50.7	 25
312	  0	9327.0	1176.3	 20
313	  0	175.5	26.7	 20
314	  0	9061.3	1875.3	 20
315	  0	153.5	26.2	 16
316	  0	9103.5	1385.3	 20
317	  0	172.3	79.3	 20
318	  0	9232.3	1004.1	 16
319	  0	183.0	40.2	 20
320	  0	8717.0	2193.7	 25
321	  0	197.3	36.0	 20
322	  0	9199.0	1710.8	 25
323	  0	197.0	101.8	 25
324	  0	9193.5	1355.5	 20
325	  0	206.0	62.5	 25
326	  0	9285.0	2404.1	 25
327	  0	194.8	45.6	 20
328	  0	9641.0	1984.4	 25
329	  0	182.0	153.3	 25
330	  0	9526.0	1414.5	 20
331	  0	193.0	88.0	 25
332	  0	10117.0	2817.8	 25
333	  0	209.8	51.4	 20
334	  0	10698.3	2458.6	 20
335	  0	222.8	309.6	 20
336	  0	11118.3	2045.8	 16
337	  0	220.0	134.5	 20
338	  0	12002.8	3685.6	 20
339	  0	249.0	88.7	 16
340	  0	12409.0	3184.6	 20
341	  0	369.0	503.9	 25
342	  0	13009.0	3540.9	 20
343	  0	249.0	249.3	 25
344	  0	13203.0	4512.5	 25
345	  0	320.8	140.8	 20
346	  0	14030.0	4157.2	 25
347	  0	343.0	773.8	 25
348	  0	14276.3	3834.6	 20
349	  0	299.0	387.6	 25
350	  0	14941.5	2996.9	 20
351	  0	231.0	171.0	 25
352	  0	15173.0	4498.3	 25
353	  0	242.3	98.1	 20
354	  0	15004.3	3725.6	 20
355	  0	306.8	458.8	 20
356	  0	14817.5	2981.9	 16
357	  0	237.5	197.6	 20
358	  0	14729.3	4524.6	 20
359	  0	221.5	79.4	 16
360	  0	14629.8	3481.8	 20
361	  0	280.0	396.5	 25
362	  0	14501.5	3335.9	 20
363	  0	269.0	157.1	 25
364	  0	14185.0	4312.0	 25
365	  0	237.0	81.1	 20
366	  0	13400.0	3311.2	 25
367	  0	260.0	286.6	 25
368	  0	13495.0	2442.3	 20
369	  0	225.0	98.3	 25
370	  0	13268.0	3617.5	 25
371	  0	222.5	57.6	 20
372	  0	13458.0	2774.9	 25
373	  0	272.0	205.2	 25
374	  0	13475.8	2260.9	 20
375	  0	200.3	82.1	 20
376	  0	13639.5	3729.3	 20
377	  0	205.3	56.7	 16
378	  0	13441.3	2668.0	 20
379	  0	225.0	207.7	 20
380	  0	13472.5	1970.3	 16
381	  0	181.5	89.6	 20
382	  0	13083.0	4016.6	 25
383	  0	209.0	49.2	 20
384	  0	13578.0	3512.9	 25
385	  0	237.0	221.8	 25
386	  0	13495.8	2782.0	 20
387	  0	204.0	97.0	 25
388	  0	13042.0	3698.8	 25
389	  0	220.5	51.1	 20
390	  0	12407.0	2962.5	 25
391	  0	238.0	232.0	 25
392	  0	12930.3	2506.8	 20
393	  0	195.0	97.6	 25
394	  0	13138.0	1982.1	 20
395	  0	207.0	57.1	 25
396	  0	13151.5	3016.5	 20
397	  0	186.3	40.2	 16
398	  0	13113.5	2234.6	 20
399	  0	244.0	133.1	 20
400	  0	13542.5	1715.8	 16
401	  0	185.5	60.5	 20
402	  0	12795.5	3011.5	 20
403	  0	198.3	37.2	 20
404	  0	12642.0	2791.6	 25
405	  0	207.0	132.9	 25
406	  0	12794.0	2254.4	 20
407	  0	204.0	64.0	 25
408	  0	12830.0	3258.2	 25
409	  0	191.3	44.2	 20
410	  0	13075.0	2537.7	 25
411	  0	207.0	136.3	 25
412	  0	13626.5	2075.1	 20
413	  0	191.0	58.8	 25
414	  0	13371.0	3277.2	 25
415	  0	194.5	38.4	 20
416	  0	13868.0	2457.7	 20
417	  0	245.8	148.2	 20
418	  0	14119.0	1728.8	 16
419	  0	184.0	54.6	 20
420	  0	13941.5	3384.0	 20
421	  0	230.8	44.0	 16
422	  0	13970.5	2470.0	 20
423	  0	195.0	29.6	 25
424	  0	116.8	27.4	 20
425	  0	6110.0	1542.4	 25
426	  0	98.0	19.1	 25
427	  0	165.0	24.5	 20
428	  0	97.0	18.3	 25
429	  0	238.0	212.4	 25
430	  0	13688.8	2256.8	 20
431	  0	192.0	92.2	 25
432	  0	13530.0	3663.0	 25
433	  0	186.5	52.4	 20
434	  0	13868.0	3076.7	 25
435	  0	216.0	292.3	 25
436	  0	14106.5	2622.9	 20
437	  0	236.0	148.9	 20
438	  0	13855.3	4027.4	 20
439	  0	237.5	62.3	 16
440	  0	14122.3	3265.6	 20
441	  0	194.8	45.4	 16
442	  0	14006.0	2310.6	 20
443	  0	270.3	152.7	 20
444	  0	14339.8	3026.6	 20
445	  0	201.0	62.2	 25
446	  0	13631.0	3724.7	 25
447	  0	207.0	33.6	 20
448	  0	13931.0	3067.2	 25
449	  0	198.0	148.1	 25
450	  0	14048.8	2401.7	 20
451	  0	215.0	51.8	 25
452	  0	13651.0	3449.6	 25
453	  0	191.0	41.4	 20
454	  0	13297.0	2616.3	 25
455	  0	224.0	126.5	 25
456	  0	13571.3	2135.8	 20
457	  0	201.0	55.4	 25
458	  0	13756.3	3273.8	 20
459	  0	163.5	26.2	 16
460	  0	13526.3	2345.1	 20
461	  0	205.5	132.2	 20
462	  0	13544.8	1643.9	 16
463	  0	199.0	59.8	 20
464	  0	12541.3	3038.1	 20
465	  0	182.8	22.9	 20
466	  0	10645.0	2051.7	 25
467	  0	186.0	110.2	 25
468	  0	10733.0	1581.6	 20
469	  0	194.0	41.0	 25
470	  0	10670.0	2663.1	 25
471	  0	168.0	26.1	 20
472	  0	10619.0	1950.5	 25
473	  0	209.0	110.8	 25
474	  0	10966.3	1483.8	 20
475	  0	187.0	43.8	 25
476	  0	10578.0	2721.3	 25
477	  0	184.3	21.9	 20
478	  0	10291.5	1976.2	 20
479	  0	189.0	144.3	 20
480	  0	10776.8	1414.1	 16
481	  0	174.5	55.2	 20
482	  0	11200.8	2939.7	 20
483	  0	185.0	45.5	 16
484	  0	12591.8	2525.0	 20
485	  0	179.8	24.3	 20
486	  0	11852.0	2619.8	 25
487	  0	187.0	61.4	 25
488	  0	11189.5	2066.4	 20
489	  0	167.0	31.1	 25
490	  0	11483.0	2835.2	 25
491	  0	183.0	33.2	 20
492	  0	11244.0	2198.3	 25
493	  0	182.0	84.8	 25
494	  0	11822.5	1921.0	 20
495	  0	178.0	40.9	 25
496	  0	11648.0	2916.7	 25
497	  0	195.0	30.5	 20
498	  0	11345.0	2373.0	 25
499	  0	203.0	96.5	 20
500	  0	10786.8	1559.6	 16
501	  0	181.8	45.0	 20
502	  0	11273.3	2883.1	 20
503	  0	179.5	28.4	 16
504	  0	11120.8	2115.5	 20
505	  0	180.3	130.0	 20
506	  0	11004.8	2127.8	 20
507	  0	171.0	60.1	 25
508	  0	10608.0	2928.9	 25
509	  0	197.3	33.5	 20
510	  0	10056.0	2282.5	 25
511	  0	212.0	164.5	 25
512	  0	9431.3	1626.2	 20
513	  0	157.0	67.8	 25
514	  0	9156.0	2377.4	 25
515	  0	144.0	40.4	 20
516	  0	10148.0	2288.9	 25
517	  0	224.0	206.9	 25
518	  0	11953.8	2361.0	 20
519	  0	187.0	77.4	 25
520	  0	11839.0	3551.2	 20
521	  0	179.8	41.5	 16
522	  0	11648.3	2779.7	 20
523	  0	194.3	244.8	 20
524	  0	12393.0	2169.7	 16
525	  0	179.5	91.1	 20
526	  0	12443.0	3982.2	 25
527	  0	168.5	36.3	 20
528	  0	11401.0	3088.4	 25
529	  0	224.0	246.2	 25
530	  0	12655.8	2752.4	 20
531	  0	180.0	60.9	 25
532	  0	12351.8	2063.0	 20
533	  0	178.0	27.7	 25
534	  0	11950.0	2731.6	 25
535	  0	164.8	25.3	 20
536	  0	11420.0	1909.3	 25
537	  0	198.0	51.2	 25
538	  0	11415.3	1675.4	 20
539	  0	189.0	35.9	 25
540	  0	12162.8	2438.3	 20
541	  0	187.8	28.7	 16
542	  0	11854.0	1659.3	 20
543	  0	190.0	43.1	 20
544	  0	11792.3	1006.1	 16
545	  0	177.3	24.2	 20
546	  0	11662.0	2265.7	 20
547	  0	173.3	22.6	 20
548	  0	10445.0	1836.5	 25
549	  0	183.0	51.5	 25
550	  0	10808.8	1466.7	 20
551	  0	177.0	26.2	 25
552	  0	11332.0	2432.3	 25
553	  0	174.5	28.9	 20
554	  0	11973.0	1991.3	 25
555	  0	192.0	82.4	 25
556	  0	13682.3	1975.6	 20
557	  0	176.0	38.6	 25
558	  0	13466.0	3477.4	 25
559	  0	160.5	29.0	 20
560	  0	12703.0	2828.2	 25
561	  0	188.3	150.4	 20
562	  0	13988.3	2889.1	 16
563	  0	204.3	55.5	 20
564	  0	12879.3	3601.4	 20
565	  0	179.3	24.8	 16
566	  0	12534.3	2660.3	 20
567	  0	212.8	265.8	 20
568	  0	12834.0	2773.0	 20
569	  0	222.0	74.1	 25
570	  0	13475.0	4050.2	 25
571	  0	205.8	37.7	 20
572	  0	13080.0	3160.6	 25
573	  0	221.0	321.9	 25
574	  0	12440.8	2473.5	 20
575	  0	218.0	90.1	 25
576	  0	12306.0	3662.6	 25
577	  0	205.5	32.4	 20
578	  0	12020.0	2993.4	 25
579	  0	213.8	28.0	 20
580	  0	13084.0	2592.4	 25
581	  0	200.0	104.1	 25
582	  0	13432.0	1663.6	 16
583	  0	185.0	39.0	 20
584	  0	12608.3	3100.3	 20
585	  0	174.8	23.8	 16
586	  0	13222.5	2175.0	 20
587	  0	190.8	97.3	 20
588	  0	13275.5	2070.7	 20
589	  0	222.0	41.4	 25
590	  0	12900.0	3077.5	 25
591	  0	192.3	30.1	 20
592	  0	13080.0	2268.0	 25
593	  0	188.0	86.7	 25
594	  0	12761.0	1653.3	 20
595	  0	212.0	39.9	 25
596	  0	12895.0	2931.3	 25
597	  0	194.0	32.7	 20
598	  0	13207.0	2311.6	 25
599	  0	216.0	93.6	 25
600	  0	14399.5	2496.1	 20
601	  0	196.0	39.1	 25
602	  0	13105.5	3160.4	 20
603	  0	195.5	28.5	 16
604	  0	13706.3	2387.2	 20
605	  0	182.8	163.4	 20
606	  0	14248.0	1773.5	 16
607	  0	197.8	43.6	 20
608	  0	14030.5	3501.7	 20
609	  0	182.3	23.1	 20
610	  0	13748.0	2844.2	 25
611	  0	188.0	174.3	 25
612	  0	13595.5	2211.5	 20
613	  0	189.0	61.8	 25
614	  0	14119.0	3619.7	 25
615	  0	195.5	21.4	 20
616	  0	14004.0	2868.7	 25
617	  0	193.0	200.6	 25
618	  0	14117.8	2344.1	 20
619	  0	175.0	59.6	 25
620	  0	14082.0	3665.3	 25
621	  0	201.3	39.1	 20
622	  0	13339.0	2917.4	 25
623	  0	163.5	26.1	 16
624	  0	14119.5	1782.2	 20
625	  0	175.0	49.8	 20
626	  0	14431.5	1278.2	 16
627	  0	163.5	30.4	 20
628	  0	13197.3	2357.5	 20
629	  0	149.8	19.2	 16
630	  0	13526.0	2560.0	 25
631	  0	151.0	38.7	 25
632	  0	14119.3	2276.6	 20
633	  0	173.0	27.7	 25
634	  0	14864.0	3201.2	 25
635	  0	112.5	18.3	 20
636	  0	196.0	62.7	 25
637	  0	14309.0	2934.6	 25
638	  0	154.5	59.3	 20
639	  0	11777.0	2335.6	 25
  0	  1	18095.0	3646.4	 20
  1	  1	956.5	143.8	 16
  2	  1	18354.3	4248.9	 20
  3	  1	892.0	391.8	 25
  4	  1	149.5	22.7	 20
  5	  1	117.0	32.9	 25
  6	  1	156.0	64.5	 25
  7	  1	143.5	18.6	 20
  8	  1	183.0	47.8	 25
  9	  1	173.0	30.0	 25
 10	  1	201.3	39.6	 20
 11	  1	151.0	24.5	 25
 12	  1	152.0	37.3	 25
 13	  1	150.3	29.1	 20
 14	  1	188.0	37.2	 25
 15	  1	152.0	25.6	 25
 16	  1	153.3	36.3	 20
 17	  1	118.5	17.0	 20
 18	  1	139.0	26.8	 20
 19	  1	147.8	23.6	 16
 20	  1	150.5	26.8	 20
 21	  1	179.3	28.9	 20
 22	  1	190.8	41.7	 16
 23	  1	199.8	52.1	 20
 24	  1	175.0	56.7	 25
 25	  1	148.8	27.0	 20
 26	  1	142.0	52.3	 25
 27	  1	125.0	24.6	 25
 28	  1	132.8	37.1	 20
 29	  1	123.0	21.9	 25
 30	  1	153.0	28.7	 25
 31	  1	155.8	22.5	 20
 32	  1	191.0	34.2	 25
 33	  1	158.0	25.7	 25
 34	  1	155.8	30.3	 20
 35	  1	128.0	23.3	 25
 36	  1	136.0	24.4	 25
 37	  1	113.0	34.8	 20
 38	  1	134.8	35.8	 20
 39	  1	121.0	14.2	 20
 40	  1	135.3	24.4	 16
 41	  1	145.8	22.5	 20
 42	  1	143.3	22.4	 16
 43	  1	131.0	22.1	 20
 44	  1	128.3	17.6	 20
 45	  1	294.0	40.8	 20
 46	  1	433.0	209.9	 25
 47	  1	557.0	193.6	 25
 48	  1	286.8	134.2	 20
 49	  1	187.0	37.2	 25
 50	  1	150.0	49.7	 25
 51	  1	71.8	21.9	 20
 52	  1	75.0	24.0	 25
 53	  1	91.0	13.9	 25
 54	  1	148.3	25.0	 20
 55	  1	114.0	20.0	 25
 56	  1	140.0	28.2	 25
 57	  1	126.3	18.2	 20
 58	  1	158.0	23.9	 25
 59	  1	126.5	17.3	 20
 60	  1	150.3	33.4	 16
 61	  1	129.3	21.9	 20
 62	  1	190.0	148.2	 20
 63	  1	12114.5	379.8	 16
 64	  1	12375.8	592.7	 20
 65	  1	11734.0	3132.3	 25
 66	  1	193.8	70.4	 20
 67	  1	126.0	22.9	 25
 68	  1	145.0	39.7	 25
 69	  1	132.0	23.9	 20
 70	  1	145.0	31.4	 25
 71	  1	124.0	18.3	 25
 72	  1	159.3	26.7	 20
 73	  1	122.0	17.8	 25
 74	  1	144.0	22.1	 25
 75	  1	114.5	19.1	 20
 76	  1	133.0	26.6	 25
 77	  1	129.0	15.8	 25
 78	  1	123.3	22.7	 20
 79	  1	107.3	16.5	 20
 80	  1	132.5	20.1	 20
 81	  1	114.5	22.8	 16
 82	  1	138.0	18.9	 20
 83	  1	128.0	18.1	 20
 84	  1	137.0	16.6	 16
 85	  1	111.0	18.3	 20
 86	  1	162.8	41.3	 20
 87	  1	8626.0	833.6	 25
 88	  1	8659.0	759.7	 25
 89	  1	8700.3	1158.9	 20
 90	  1	160.0	30.5	 25
 91	  1	143.0	84.0	 25
 92	  1	8874.5	1023.9	 20
 93	  1	114.0	20.1	 25
 94	  1	131.0	18.5	 25
 95	  1	119.5	21.9	 20
 96	  1	143.0	29.8	 25
 97	  1	109.0	16.7	 25
 98	  1	118.5	19.2	 20
 99	  1	116.0	17.1	 25
100	  1	115.3	18.8	 20
101	  1	124.8	19.7	 16
102	  1	119.5	20.6	 20
103	  1	101.8	14.5	 20
104	  1	116.8	22.5	 16
105	  1	122.0	19.1	 20
106	  1	112.0	16.9	 20
107	  1	115.5	19.0	 20
108	  1	150.0	46.2	 25
109	  1	100.0	13.8	 25
110	  1	110.8	54.4	 20
111	  1	103.0	17.2	 25
112	  1	127.0	28.8	 25
113	  1	121.3	18.4	 20
114	  1	113.0	31.4	 25
115	  1	132.0	70.9	 25
116	  1	7740.8	927.1	 20
117	  1	160.0	30.4	 25
118	  1	151.0	23.3	 25
119	  1	147.8	35.6	 20
120	  1	7569.3	1553.0	 20
121	  1	117.3	17.4	 20
122	  1	147.0	21.4	 16
123	  1	6682.5	570.6	 20
124	  1	6373.0	353.0	 20
125	  1	6320.0	1082.7	 16
126	  1	147.8	21.8	 20
127	  1	102.0	20.4	 25
128	  1	118.5	35.4	 20
129	  1	117.0	24.3	 25
130	  1	153.0	36.3	 25
131	  1	137.5	21.1	 20
132	  1	136.0	30.5	 25
133	  1	143.8	31.6	 20
134	  1	6584.0	1319.3	 25
135	  1	125.0	16.3	 25
136	  1	112.3	20.6	 20
137	  1	136.0	40.5	 25
138	  1	6976.0	1910.7	 25
139	  1	127.0	23.9	 20
140	  1	145.0	26.6	 25
141	  1	5998.3	364.8	 20
142	  1	6802.3	446.1	 16
143	  1	7179.3	412.2	 20
144	  1	7014.0	1998.4	 20
145	  1	133.3	21.3	 16
146	  1	136.8	22.0	 20
147	  1	165.8	94.0	 20
148	  1	7066.0	508.5	 20
149	  1	6888.0	1861.1	 25
150	  1	153.0	47.2	 25
151	  1	123.3	14.9	 20
152	  1	140.0	37.0	 25
153	  1	154.0	154.2	 25
154	  1	6912.8	1219.3	 20
155	  1	147.0	21.0	 25
156	  1	151.0	27.6	 25
157	  1	108.3	17.5	 20
158	  1	137.0	23.2	 25
159	  1	122.0	19.1	 25
160	  1	174.3	35.4	 20
161	  1	170.0	26.0	 25
162	  1	153.5	26.6	 20
163	  1	169.8	26.8	 16
164	  1	176.5	34.9	 20
165	  1	132.3	20.8	 20
166	  1	144.3	24.9	 16
167	  1	152.3	30.1	 20
168	  1	166.0	25.0	 20
169	  1	144.3	17.1	 20
170	  1	185.0	65.3	 25
171	  1	168.0	26.6	 25
172	  1	136.3	24.4	 20
173	  1	134.0	15.3	 25
174	  1	163.0	34.4	 25
175	  1	160.0	19.2	 20
176	  1	131.0	19.5	 25
177	  1	126.0	21.2	 20
178	  1	149.0	27.1	 25
179	  1	121.0	16.0	 25
180	  1	157.0	24.5	 20
181	  1	132.0	22.2	 25
182	  1	143.5	29.6	 20
183	  1	123.5	26.1	 16
184	  1	140.5	22.4	 20
185	  1	130.8	17.6	 20
186	  1	137.5	37.3	 16
187	  1	54.0	9.3	 20
188	  1	75.5	15.5	 20
189	  1	121.8	33.5	 20
190	  1	260.0	73.5	 25
191	  1	147.0	59.2	 25
192	  1	161.8	49.4	 20
193	  1	135.0	21.8	 25
194	  1	202.0	56.2	 25
195	  1	163.0	28.8	 20
196	  1	179.0	52.3	 25
197	  1	147.0	19.1	 25
198	  1	182.3	38.1	 20
199	  1	182.0	43.6	 25
200	  1	207.0	46.4	 25
201	  1	156.8	30.2	 20
202	  1	181.0	25.3	 25
203	  1	153.3	19.3	 20
204	  1	161.8	26.3	 16
205	  1	130.5	19.4	 20
206	  1	180.3	29.4	 20
207	  1	159.0	29.0	 16
208	  1	180.3	37.3	 20
209	  1	165.3	20.1	 20
210	  1	177.8	61.6	 20
211	  1	95.0	23.0	 25
212	  1	585.0	127.6	 25
213	  1	92.0	17.5	 20
214	  1	104.0	17.6	 25
215	  1	107.0	17.7	 25
216	  1	153.3	47.1	 20
217	  1	165.0	29.0	 25
218	  1	182.0	35.8	 25
219	  1	189.3	35.0	 20
220	  1	160.0	32.5	 25
221	  1	140.0	24.5	 25
222	  1	130.5	24.4	 20
223	  1	136.0	20.8	 25
224	  1	135.3	20.2	 16
225	  1	137.5	22.3	 20
226	  1	137.0	29.1	 20
227	  1	134.5	19.2	 16
228	  1	139.0	21.4	 20
229	  1	136.5	16.7	 20
230	  1	171.3	18.1	 16
231	  1	192.0	25.8	 25
232	  1	243.0	69.5	 25
233	  1	196.0	26.3	 20
234	  1	244.0	69.8	 25
235	  1	219.0	39.4	 25
236	  1	217.3	43.3	 20
237	  1	196.0	86.4	 25
238	  1	184.0	48.2	 25
239	  1	175.0	20.1	 20
240	  1	200.0	41.1	 25
241	  1	170.0	23.6	 25
242	  1	209.5	33.9	 20
243	  1	182.0	24.7	 25
244	  1	196.8	27.6	 20
245	  1	176.8	46.4	 16
246	  1	200.5	34.3	 20
247	  1	141.8	27.4	 20
248	  1	186.0	31.1	 16
249	  1	171.3	25.2	 20
250	  1	207.3	38.8	 20
251	  1	167.3	17.9	 20
252	  1	196.0	108.0	 25
253	  1	195.0	27.1	 25
254	  1	220.5	104.8	 20
255	  1	187.0	29.8	 25
256	  1	220.0	64.2	 25
257	  1	152.0	26.4	 20
258	  1	206.0	47.0	 25
259	  1	184.0	27.3	 25
260	  1	215.3	48.8	 20
261	  1	184.0	24.6	 25
262	  1	212.0	32.2	 25
263	  1	173.8	32.4	 20
264	  1	197.0	36.7	 25
265	  1	177.5	23.3	 20
266	  1	174.5	24.2	 16
267	  1	170.3	24.1	 20
268	  1	210.3	30.6	 16
269	  1	159.8	20.0	 20
270	  1	173.5	34.1	 20
271	  1	236.5	39.1	 16
272	  1	289.0	76.3	 25
273	  1	213.0	31.3	 25
274	  1	234.0	56.5	 20
275	  1	171.0	29.5	 25
276	  1	192.0	56.2	 25
277	  1	138.5	20.5	 20
278	  1	193.0	53.4	 25
279	  1	168.0	22.2	 25
280	  1	185.8	49.2	 20
281	  1	123.0	17.8	 25
282	  1	150.0	36.0	 25
283	  1	164.5	25.2	 20
284	  1	183.0	34.6	 25
285	  1	168.0	23.3	 25
286	  1	446.8	153.4	 16
287	  1	179.3	28.5	 20
288	  1	192.8	23.6	 20
289	  1	166.5	32.4	 16
290	  1	194.3	33.3	 20
291	  1	169.0	27.9	 20
292	  1	196.3	148.1	 20
293	  1	160.0	24.4	 25
294	  1	210.0	94.8	 25
295	  1	183.5	18.1	 20
296	  1	229.0	85.5	 25
297	  1	193.0	72.7	 25
298	  1	181.3	81.0	 20
299	  1	152.0	23.9	 25
300	  1	181.0	51.6	 25
301	  1	156.3	24.0	 20
302	  1	187.0	44.9	 25
303	  1	165.0	21.4	 25
304	  1	217.3	38.7	 20
305	  1	166.0	19.0	 25
306	  1	189.5	44.0	 20
307	  1	160.3	23.9	 16
308	  1	162.0	17.6	 20
309	  1	174.5	28.0	 20
310	  1	163.8	32.3	 16
311	  1	181.3	28.9	 20
312	  1	168.0	17.6	 20
313	  1	150.5	23.8	 20
314	  1	188.0	56.1	 25
315	  1	151.3	33.4	 20
316	  1	190.0	53.3	 25
317	  1	146.0	26.7	 25
318	  1	181.3	46.7	 20
319	  1	155.0	18.7	 25
320	  1	190.0	31.3	 25
321	  1	163.5	23.0	 20
322	  1	201.0	39.6	 25
323	  1	160.0	19.7	 25
324	  1	187.0	43.2	 20
325	  1	152.0	28.0	 25
326	  1	162.0	31.9	 25
327	  1	162.3	24.5	 16
328	  1	149.8	31.2	 20
329	  1	132.0	15.0	 20
330	  1	171.0	27.8	 16
331	  1	164.3	16.9	 20
332	  1	194.0	40.4	 20
333	  1	178.0	30.1	 16
334	  1	223.0	134.4	 25
335	  1	169.0	21.5	 25
336	  1	223.0	143.9	 20
337	  1	181.0	23.9	 25
338	  1	236.0	122.6	 25
339	  1	147.0	23.8	 20
340	  1	215.0	99.9	 25
341	  1	179.0	24.3	 25
342	  1	196.5	74.7	 20
343	  1	180.0	23.0	 25
344	  1	208.0	59.5	 25
345	  1	175.8	31.8	 20
346	  1	237.0	64.5	 25
347	  1	174.0	25.5	 25
348	  1	207.0	58.3	 16
349	  1	213.8	27.1	 20
350	  1	268.8	45.9	 20
351	  1	209.8	47.9	 16
352	  1	190.3	31.7	 20
353	  1	165.3	28.2	 20
354	  1	234.5	180.8	 20
355	  1	168.0	25.1	 25
356	  1	239.0	145.8	 25
357	  1	186.3	26.8	 20
358	  1	213.0	113.8	 25
359	  1	193.0	40.0	 25
360	  1	241.5	99.7	 20
361	  1	185.0	40.6	 25
362	  1	198.3	78.7	 20
363	  1	169.0	25.6	 25
364	  1	216.0	82.6	 25
365	  1	160.8	29.4	 20
366	  1	188.0	45.3	 25
367	  1	179.0	22.7	 25
368	  1	230.8	77.5	 16
369	  1	178.3	21.5	 20
370	  1	234.3	53.3	 20
371	  1	201.0	32.8	 16
372	  1	179.3	27.5	 20
373	  1	174.5	26.4	 20
374	  1	219.5	27.8	 16
375	  1	153.0	24.2	 25
376	  1	246.0	181.4	 25
377	  1	172.8	27.7	 20
378	  1	255.0	160.6	 25
379	  1	151.0	16.2	 25
380	  1	163.5	127.3	 20
381	  1	139.0	27.5	 25
382	  1	214.0	100.6	 25
383	  1	149.3	20.6	 20
384	  1	195.0	94.8	 25
385	  1	156.0	26.8	 25
386	  1	187.3	61.8	 20
387	  1	142.0	18.4	 25
388	  1	203.0	44.4	 25
389	  1	172.8	31.8	 16
390	  1	188.8	49.9	 20
391	  1	158.5	19.7	 20
392	  1	152.5	38.4	 16
393	  1	147.5	26.0	 20
394	  1	138.0	39.2	 20
395	  1	124.3	21.8	 16
396	  1	191.0	199.7	 25
397	  1	122.0	24.0	 25
398	  1	192.3	175.5	 20
399	  1	133.0	21.0	 25
400	  1	204.0	123.0	 25
401	  1	126.0	18.7	 20
402	  1	167.0	96.5	 25
403	  1	127.0	23.2	 25
404	  1	153.8	86.9	 20
405	  1	111.0	15.6	 25
406	  1	172.0	74.5	 20
407	  1	158.0	17.4	 25
408	  1	179.0	53.6	 25
409	  1	199.5	27.3	 16
410	  1	262.5	42.8	 20
411	  1	175.0	32.2	 20
412	  1	224.8	47.8	 16
413	  1	196.0	24.3	 20
414	  1	188.5	41.9	 20
415	  1	134.3	15.6	 16
416	  1	222.0	157.9	 25
417	  1	123.0	19.2	 25
418	  1	193.8	125.0	 20
419	  1	122.0	24.8	 25
420	  1	167.0	98.7	 25
421	  1	122.0	20.6	 20
422	  1	163.0	87.6	 25
423	  1	102.0	18.2	 25
424	  1	99.8	18.1	 20
425	  1	1514.0	276.3	 25
426	  1	100.0	22.8	 25
427	  1	120.8	17.7	 20
428	  1	101.0	19.5	 25
429	  1	123.0	18.0	 25
430	  1	194.3	48.8	 16
431	  1	130.8	29.5	 20
432	  1	155.5	43.4	 20
433	  1	150.3	22.9	 16
434	  1	135.8	45.3	 20
435	  1	139.0	24.6	 20
436	  1	145.8	31.4	 16
437	  1	135.0	24.1	 25
438	  1	194.0	183.2	 25
439	  1	125.3	22.7	 20
440	  1	171.0	153.9	 25
441	  1	133.0	32.3	 25
442	  1	172.8	130.4	 20
443	  1	117.0	18.2	 25
444	  1	159.0	91.8	 25
445	  1	124.3	25.0	 20
446	  1	157.0	79.3	 25
447	  1	133.0	18.2	 25
448	  1	157.3	66.6	 20
449	  1	118.0	18.9	 25
450	  1	173.0	47.4	 25
451	  1	150.0	29.5	 16
452	  1	145.8	48.9	 20
453	  1	118.0	17.6	 16
454	  1	145.0	47.3	 20
455	  1	135.5	19.9	 20
456	  1	163.8	36.0	 16
457	  1	124.3	26.5	 20
458	  1	165.0	100.9	 25
459	  1	100.5	20.4	 20
460	  1	154.0	75.8	 25
461	  1	111.0	15.9	 25
462	  1	166.0	81.7	 20
463	  1	121.0	20.2	 25
464	  1	258.0	76.8	 25
465	  1	5658.8	275.8	 20
466	  1	3175.0	437.1	 25
467	  1	878.0	105.3	 25
468	  1	1771.0	98.6	 20
469	  1	205.0	27.4	 25
470	  1	1315.0	256.6	 25
471	  1	264.8	28.9	 16
472	  1	185.8	39.4	 20
473	  1	226.8	29.6	 20
474	  1	522.0	55.6	 16
475	  1	594.3	72.8	 20
476	  1	163.3	47.8	 20
477	  1	557.3	48.9	 16
478	  1	515.0	133.7	 25
479	  1	672.0	151.7	 25
480	  1	138.0	172.2	 20
481	  1	101.0	21.3	 25
482	  1	406.0	118.8	 25
483	  1	82.3	13.1	 20
484	  1	112.0	118.3	 25
485	  1	99.0	31.5	 25
486	  1	1801.0	177.9	 20
487	  1	1277.0	225.7	 25
488	  1	120.0	63.2	 25
489	  1	134.0	19.0	 20
490	  1	106.0	54.0	 25
491	  1	128.0	31.1	 25
492	  1	129.0	52.1	 16
493	  1	105.5	12.6	 20
494	  1	124.8	36.6	 20
495	  1	94.5	14.3	 16
496	  1	122.0	34.3	 20
497	  1	101.3	16.2	 16
498	  1	159.5	33.4	 20
499	  1	326.0	53.6	 25
500	  1	142.5	96.9	 20
501	  1	310.0	154.3	 25
502	  1	2946.0	740.3	 25
503	  1	97.3	19.8	 20
504	  1	286.0	63.3	 25
505	  1	299.0	57.0	 25
506	  1	121.5	66.4	 20
507	  1	239.0	33.4	 25
508	  1	1390.0	244.0	 25
509	  1	423.8	56.5	 20
510	  1	141.0	41.0	 25
511	  1	250.0	45.2	 25
512	  1	139.0	30.4	 20
513	  1	146.8	20.9	 20
514	  1	308.0	54.1	 20
515	  1	167.3	22.2	 16
516	  1	103.5	25.6	 20
517	  1	342.5	44.7	 20
518	  1	256.5	40.4	 16
519	  1	103.0	18.2	 20
520	  1	394.0	165.8	 25
521	  1	516.8	95.3	 20
522	  1	178.0	136.6	 25
523	  1	150.0	20.8	 25
524	  1	137.5	117.9	 20
525	  1	1413.0	219.9	 25
526	  1	925.0	200.4	 25
527	  1	246.5	27.8	 20
528	  1	446.0	80.2	 25
529	  1	146.0	38.3	 25
530	  1	414.8	59.4	 20
531	  1	334.0	51.9	 25
532	  1	150.0	58.9	 25
533	  1	110.5	31.3	 16
534	  1	126.5	65.2	 20
535	  1	160.5	69.7	 20
536	  1	2003.3	149.1	 16
537	  1	2592.5	437.7	 20
538	  1	393.3	87.9	 20
539	  1	88.0	12.4	 16
540	  1	768.0	101.0	 25
541	  1	3395.0	976.0	 25
542	  1	183.8	114.0	 20
543	  1	138.0	20.1	 25
544	  1	223.0	90.6	 20
545	  1	183.0	20.0	 25
546	  1	450.0	71.3	 25
547	  1	119.0	18.8	 20
548	  1	130.0	66.3	 25
549	  1	250.0	30.8	 25
550	  1	147.0	45.3	 20
551	  1	833.0	144.3	 25
552	  1	161.0	45.7	 25
553	  1	162.5	17.6	 20
554	  1	257.8	40.4	 20
555	  1	187.0	29.0	 20
556	  1	1361.8	101.2	 16
557	  1	755.5	86.5	 20
558	  1	1258.8	301.3	 20
559	  1	266.8	40.5	 16
560	  1	467.5	67.8	 20
561	  1	398.0	70.3	 25
562	  1	188.8	100.3	 20
563	  1	104.0	13.8	 25
564	  1	213.0	83.1	 25
565	  1	121.3	21.4	 20
566	  1	157.0	77.3	 25
567	  1	2208.0	487.5	 25
568	  1	932.0	126.8	 20
569	  1	374.0	53.3	 25
570	  1	888.0	240.2	 25
571	  1	99.5	16.4	 20
572	  1	193.0	40.8	 25
573	  1	342.0	56.3	 25
574	  1	380.0	51.3	 20
575	  1	215.3	45.0	 20
576	  1	1635.3	211.8	 20
577	  1	1146.3	156.1	 16
578	  1	555.8	44.7	 20
579	  1	3776.0	1019.5	 20
580	  1	388.3	47.0	 16
581	  1	216.0	35.7	 20
582	  1	267.0	169.7	 25
583	  1	266.8	39.3	 20
584	  1	850.0	190.4	 25
585	  1	156.0	29.8	 25
586	  1	242.5	127.9	 20
587	  1	123.0	16.3	 25
588	  1	483.0	89.0	 20
589	  1	274.0	30.3	 25
590	  1	790.0	126.9	 25
591	  1	1975.3	267.5	 20
592	  1	521.0	63.9	 25
593	  1	257.0	50.1	 25
594	  1	281.0	38.1	 20
595	  1	113.0	17.3	 20
596	  1	177.0	49.9	 20
597	  1	141.3	20.6	 16
598	  1	169.5	37.7	 20
599	  1	103.0	20.9	 20
600	  1	164.5	43.8	 16
601	  1	240.0	32.7	 20
602	  1	190.0	91.2	 25
603	  1	451.0	67.0	 20
604	  1	191.0	95.4	 25
605	  1	824.0	183.3	 25
606	  1	247.0	89.6	 20
607	  1	663.0	84.1	 25
608	  1	606.0	136.4	 25
609	  1	289.3	31.6	 20
610	  1	184.0	50.0	 25
611	  1	1678.0	342.8	 25
612	  1	174.3	47.3	 20
613	  1	130.0	20.7	 25
614	  1	876.0	160.5	 25
615	  1	1868.3	203.2	 20
616	  1	251.0	45.1	 20
617	  1	329.5	78.8	 20
618	  1	341.0	52.9	 16
619	  1	98.3	20.7	 20
620	  1	96.8	27.1	 20
621	  1	139.3	21.6	 16
622	  1	121.3	27.9	 20
623	  1	108.0	17.9	 25
624	  1	579.3	152.4	 20
625	  1	144.0	23.2	 25
626	  1	309.0	137.4	 25
627	  1	593.3	93.4	 20
628	  1	630.0	100.0	 25
629	  1	1174.0	298.8	 25
630	  1	121.8	84.4	 20
631	  1	202.0	38.4	 25
632	  1	678.0	83.2	 25
633	  1	2004.5	403.1	 20
634	  1	123.0	53.9	 25
635	  1	116.5	22.4	 20
636	  1	15505.0	3037.2	 25
637	  1	192.0	40.5	 20
638	  1	13631.8	1345.0	 16
639	  1	190.8	50.2	 20
  0	  2	324.0	87.3	 25
  1	  2	18547.0	3115.5	 25
  2	  2	765.5	232.1	 20
  3	  2	17404.0	3663.8	 25
  4	  2	167.0	38.0	 25
  5	  2	507.3	69.1	 20
  6	  2	229.0	30.8	 25
  7	  2	765.0	101.7	 20
  8	  2	155.0	27.5	 25
  9	  2	459.0	70.0	 25
 10	  2	741.0	74.9	 16
 11	  2	1870.5	320.1	 20
 12	  2	1464.5	233.8	 20
 13	  2	1632.5	176.4	 16
 14	  2	541.8	95.4	 20
 15	  2	400.8	54.9	 20
 16	  2	202.3	21.0	 16
 17	  2	231.0	41.9	 25
 18	  2	133.0	19.0	 25
 19	  2	707.0	75.0	 20
 20	  2	308.0	69.7	 25
 21	  2	355.0	46.0	 25
 22	  2	124.3	15.3	 20
 23	  2	144.0	18.1	 25
 24	  2	555.0	69.2	 25
 25	  2	150.5	20.6	 20
 26	  2	630.0	102.5	 25
 27	  2	2455.0	306.6	 25
 28	  2	1648.0	125.4	 20
 29	  2	1195.0	167.0	 25
 30	  2	128.0	19.2	 25
 31	  2	209.5	24.5	 16
 32	  2	392.3	50.8	 20
 33	  2	982.3	140.3	 20
 34	  2	833.5	68.5	 16
 35	  2	684.5	86.6	 20
 36	  2	634.0	100.0	 20
 37	  2	574.3	39.8	 16
 38	  2	327.0	49.5	 25
 39	  2	569.0	103.2	 25
 40	  2	148.3	26.0	 20
 41	  2	208.0	24.6	 25
 42	  2	1384.0	238.6	 25
 43	  2	701.3	100.5	 20
 44	  2	1009.0	142.1	 25
 45	  2	760.0	91.0	 25
 46	  2	1747.8	186.7	 20
 47	  2	2006.0	248.0	 25
 48	  2	713.0	157.2	 25
 49	  2	149.8	23.5	 20
 50	  2	192.0	31.0	 25
 51	  2	219.8	35.9	 20
 52	  2	346.5	45.8	 20
 53	  2	361.3	63.7	 20
 54	  2	395.3	54.9	 16
 55	  2	472.3	48.9	 20
 56	  2	404.5	69.6	 20
 57	  2	1136.5	80.7	 16
 58	  2	2423.8	420.8	 20
 59	  2	478.0	102.9	 25
 60	  2	205.0	24.0	 20
 61	  2	152.0	54.0	 25
 62	  2	12690.0	3093.0	 25
 63	  2	161.5	28.0	 20
 64	  2	158.0	38.4	 25
 65	  2	212.0	132.6	 25
 66	  2	11786.3	1884.8	 20
 67	  2	129.0	25.9	 25
 68	  2	122.0	13.3	 25
 69	  2	178.5	37.5	 20
 70	  2	176.0	40.7	 25
 71	  2	199.0	43.1	 25
 72	  2	135.3	23.8	 16
 73	  2	123.3	24.6	 20
 74	  2	130.3	12.9	 20
 75	  2	132.8	26.3	 16
 76	  2	142.0	24.4	 20
 77	  2	152.3	22.0	 20
 78	  2	121.0	19.4	 16
 79	  2	115.0	16.3	 25
 80	  2	149.0	39.4	 25
 81	  2	130.8	16.6	 20
 82	  2	146.0	19.8	 25
 83	  2	146.0	24.1	 25
 84	  2	140.3	21.7	 20
 85	  2	107.0	66.9	 25
 86	  2	9247.0	2662.2	 25
 87	  2	131.5	18.7	 20
 88	  2	145.0	23.8	 25
 89	  2	162.0	128.6	 25
 90	  2	8641.8	1752.5	 20
 91	  2	114.0	68.6	 25
 92	  2	9142.0	2671.2	 25
 93	  2	144.0	18.3	 16
 94	  2	131.3	19.7	 20
 95	  2	132.0	18.7	 20
 96	  2	97.0	23.9	 16
 97	  2	96.8	13.3	 20
 98	  2	122.8	20.2	 16
 99	  2	119.8	27.0	 20
100	  2	121.0	21.5	 25
101	  2	113.3	15.2	 20
102	  2	126.0	19.3	 25
103	  2	113.0	21.7	 25
104	  2	129.8	32.4	 20
105	  2	139.0	39.5	 25
106	  2	130.0	25.6	 25
107	  2	125.8	26.9	 20
108	  2	136.0	27.4	 25
109	  2	86.0	18.3	 25
110	  2	91.8	14.2	 20
111	  2	189.0	33.7	 25
112	  2	145.0	20.8	 25
113	  2	661.3	65.7	 20
114	  2	128.3	17.6	 20
115	  2	105.3	40.6	 20
116	  2	7839.3	278.6	 16
117	  2	7306.0	1149.4	 20
118	  2	161.8	33.7	 20
119	  2	7475.8	492.2	 16
120	  2	8331.0	1329.9	 25
121	  2	146.0	49.5	 25
122	  2	7071.3	1130.2	 20
123	  2	142.0	36.5	 25
124	  2	123.0	34.8	 25
125	  2	147.3	30.1	 20
126	  2	6614.0	1361.0	 25
127	  2	96.0	18.5	 25
128	  2	127.5	22.1	 20
129	  2	467.0	68.2	 25
130	  2	1151.0	303.5	 25
131	  2	377.0	62.6	 20
132	  2	1068.0	276.4	 25
133	  2	136.0	112.6	 25
134	  2	6769.5	1199.6	 16
135	  2	129.5	16.8	 20
136	  2	124.0	21.0	 20
137	  2	149.8	28.6	 16
138	  2	6983.3	1794.9	 20
139	  2	121.5	15.5	 20
140	  2	132.5	19.0	 16
141	  2	155.0	59.0	 25
142	  2	151.0	52.3	 25
143	  2	211.0	67.2	 20
144	  2	6883.0	1858.5	 25
145	  2	121.0	18.0	 20
146	  2	149.0	38.1	 25
147	  2	6271.0	1781.3	 25
148	  2	187.5	43.0	 20
149	  2	5753.0	1440.1	 25
150	  2	115.0	19.2	 25
151	  2	110.3	20.2	 20
152	  2	138.0	74.6	 25
153	  2	7747.0	858.8	 25
154	  2	7789.3	523.0	 20
155	  2	7186.0	1941.3	 20
156	  2	151.3	26.8	 20
157	  2	118.0	21.9	 16
158	  2	105.8	20.0	 20
159	  2	171.5	29.0	 20
160	  2	436.8	65.6	 16
161	  2	1345.3	338.1	 20
162	  2	701.0	154.4	 25
163	  2	287.3	45.6	 20
164	  2	512.0	67.8	 25
165	  2	4519.0	1199.4	 25
166	  2	1659.3	337.1	 20
167	  2	388.0	54.4	 25
168	  2	618.0	145.0	 25
169	  2	316.5	51.9	 20
170	  2	1108.0	228.7	 25
171	  2	1583.0	418.2	 25
172	  2	210.5	26.1	 20
173	  2	699.0	131.5	 25
174	  2	1314.0	358.6	 25
175	  2	144.0	28.5	 20
176	  2	505.5	83.8	 20
177	  2	1675.5	489.6	 20
178	  2	217.0	37.3	 16
179	  2	303.5	53.5	 20
180	  2	930.5	166.6	 20
181	  2	3072.5	535.7	 16
182	  2	1580.0	401.3	 25
183	  2	359.0	79.5	 25
184	  2	1183.8	214.4	 20
185	  2	2323.0	565.4	 25
186	  2	2403.0	640.4	 25
187	  2	347.3	70.9	 20
188	  2	749.0	154.4	 25
189	  2	2730.8	325.4	 20
190	  2	367.0	43.3	 25
191	  2	212.0	27.3	 25
192	  2	417.8	45.6	 20
193	  2	332.0	48.2	 25
194	  2	185.0	24.1	 25
195	  2	2384.0	273.9	 20
196	  2	3010.5	488.2	 20
197	  2	255.5	51.4	 20
198	  2	431.0	48.2	 16
199	  2	828.0	120.9	 20
200	  2	352.3	59.0	 20
201	  2	620.0	55.0	 16
202	  2	295.0	39.8	 20
203	  2	137.0	19.7	 25
204	  2	927.8	158.7	 20
205	  2	772.0	151.6	 25
206	  2	1249.0	296.6	 25
207	  2	1726.8	309.4	 20
208	  2	752.0	137.0	 25
209	  2	394.0	62.8	 25
210	  2	987.5	127.0	 20
211	  2	95.0	23.4	 25
212	  2	267.0	41.3	 25
213	  2	76.3	15.4	 20
214	  2	113.0	14.9	 25
215	  2	114.0	22.8	 25
216	  2	129.3	23.1	 20
217	  2	1048.3	212.4	 20
218	  2	800.5	174.5	 20
219	  2	271.0	37.0	 16
220	  2	1638.3	352.9	 20
221	  2	3039.0	914.1	 20
222	  2	1908.8	409.5	 16
223	  2	766.0	219.7	 20
224	  2	174.0	24.8	 25
225	  2	501.0	107.7	 20
226	  2	2372.0	675.6	 25
227	  2	3311.0	914.2	 25
228	  2	6130.0	1203.7	 20
229	  2	9101.0	1679.4	 25
230	  2	10110.0	2239.7	 25
231	  2	6347.0	1264.8	 20
232	  2	4813.0	1411.7	 25
233	  2	2635.0	650.6	 25
234	  2	3141.8	750.7	 20
235	  2	3544.0	860.0	 25
236	  2	5102.5	1026.2	 20
237	  2	5374.8	1263.1	 20
238	  2	5909.8	1841.8	 20
239	  2	4274.0	642.5	 16
240	  2	19339.0	5316.2	 20
241	  2	6400.8	2181.1	 20
242	  2	858.8	193.3	 16
243	  2	1904.3	309.4	 20
244	  2	13405.0	4657.1	 25
245	  2	11673.0	3401.0	 20
246	  2	4156.0	1258.9	 25
247	  2	1508.0	371.3	 25
248	  2	6639.8	1822.1	 20
249	  2	5090.0	1438.7	 25
250	  2	10277.0	3211.4	 25
251	  2	6843.0	1810.0	 20
252	  2	419.0	64.6	 25
253	  2	6739.0	2253.7	 25
254	  2	4101.5	914.9	 20
255	  2	6225.0	1750.2	 25
256	  2	700.0	193.2	 25
257	  2	640.8	127.9	 20
258	  2	3851.5	1073.0	 20
259	  2	972.5	159.5	 20
260	  2	8555.8	2164.6	 16
261	  2	1142.5	156.3	 20
262	  2	14492.0	4154.4	 20
263	  2	20470.5	4979.5	 16
264	  2	13524.0	3715.9	 20
265	  2	3341.0	673.0	 25
266	  2	22824.0	5843.3	 20
267	  2	5445.0	1574.8	 25
268	  2	3337.0	1078.3	 25
269	  2	2412.0	609.5	 20
270	  2	6148.0	1486.8	 25
271	  2	13917.0	4061.1	 25
272	  2	13681.0	3333.0	 20
273	  2	8211.0	2116.1	 25
274	  2	5148.0	1282.2	 25
275	  2	11077.8	2806.5	 20
276	  2	5786.0	1564.9	 25
277	  2	117.0	56.6	 25
278	  2	2845.5	705.4	 20
279	  2	1259.0	306.7	 20
280	  2	104.5	23.2	 16
281	  2	99.5	16.2	 20
282	  2	111.5	22.8	 20
283	  2	110.0	19.7	 16
284	  2	391.8	77.8	 20
285	  2	151.3	22.1	 20
286	  2	333.3	158.2	 20
287	  2	135.0	24.1	 25
288	  2	705.0	137.3	 25
289	  2	959.0	204.4	 20
290	  2	190.0	32.8	 25
291	  2	109.0	20.2	 25
292	  2	133.3	22.8	 20
293	  2	95.0	12.8	 25
294	  2	162.0	46.0	 25
295	  2	205.3	25.4	 20
296	  2	1259.0	158.0	 25
297	  2	353.0	51.0	 25
298	  2	1019.3	143.8	 20
299	  2	177.5	18.6	 20
300	  2	103.5	16.5	 20
301	  2	106.5	13.0	 16
302	  2	177.3	23.4	 20
303	  2	208.5	69.4	 20
304	  2	124.0	13.2	 16
305	  2	276.0	146.8	 20
306	  2	442.0	50.9	 25
307	  2	397.3	64.8	 20
308	  2	138.0	26.0	 25
309	  2	359.0	60.9	 25
310	  2	92.3	18.2	 20
311	  2	82.0	16.9	 25
312	  2	160.0	36.1	 25
313	  2	195.0	28.6	 20
314	  2	134.0	31.3	 25
315	  2	297.0	134.5	 25
316	  2	1586.0	252.0	 20
317	  2	114.0	25.7	 25
318	  2	101.0	18.3	 25
319	  2	107.0	16.1	 20
320	  2	125.5	22.3	 20
321	  2	112.0	14.3	 20
322	  2	124.3	21.8	 16
323	  2	207.0	58.5	 20
324	  2	561.3	108.3	 20
325	  2	242.5	29.2	 16
326	  2	423.5	91.4	 20
327	  2	311.5	44.0	 20
328	  2	353.0	62.7	 25
329	  2	433.0	100.7	 25
330	  2	346.3	62.7	 20
331	  2	122.0	24.3	 25
332	  2	214.0	32.1	 25
333	  2	121.5	19.6	 20
334	  2	133.0	17.8	 25
335	  2	155.0	23.0	 25
336	  2	157.5	32.3	 20
337	  2	313.0	39.6	 25
338	  2	490.0	94.2	 25
339	  2	219.8	24.5	 20
340	  2	974.0	162.1	 25
341	  2	573.0	144.4	 20
342	  2	146.5	27.7	 16
343	  2	165.5	39.1	 20
344	  2	174.3	31.1	 20
345	  2	112.8	29.9	 16
346	  2	126.5	34.0	 20
347	  2	1453.3	375.3	 20
348	  2	287.5	37.6	 20
349	  2	276.0	41.2	 25
350	  2	197.0	31.5	 25
351	  2	205.3	50.7	 20
352	  2	657.0	148.6	 25
353	  2	266.0	46.8	 25
354	  2	197.3	17.7	 20
355	  2	118.0	19.9	 25
356	  2	118.0	16.1	 25
357	  2	145.5	35.4	 20
358	  2	684.0	152.3	 25
359	  2	215.0	27.9	 25
360	  2	265.0	50.1	 20
361	  2	215.5	36.5	 20
362	  2	128.0	27.4	 20
363	  2	164.8	29.8	 16
364	  2	112.3	18.1	 20
365	  2	174.0	23.1	 20
366	  2	150.3	37.0	 16
367	  2	155.3	19.7	 20
368	  2	180.0	34.2	 25
369	  2	176.3	34.2	 20
370	  2	130.0	15.7	 25
371	  2	125.3	33.1	 20
372	  2	177.0	30.4	 25
373	  2	280.0	41.9	 25
374	  2	145.3	16.6	 20
375	  2	181.0	31.2	 25
376	  2	614.0	107.6	 25
377	  2	118.0	21.9	 20
378	  2	108.0	19.3	 25
379	  2	123.0	22.7	 25
380	  2	153.8	28.5	 20
381	  2	120.0	25.5	 25
382	  2	387.3	48.2	 20
383	  2	1482.5	196.6	 16
384	  2	2170.8	355.5	 20
385	  2	121.0	31.6	 20
386	  2	128.3	17.3	 16
387	  2	132.3	29.5	 20
388	  2	128.5	23.3	 20
389	  2	335.3	45.1	 20
390	  2	221.0	39.9	 25
391	  2	127.0	22.2	 25
392	  2	108.0	26.7	 20
393	  2	2268.0	456.7	 25
394	  2	2354.0	621.1	 25
395	  2	281.8	43.1	 20
396	  2	110.0	11.6	 25
397	  2	641.0	132.7	 25
398	  2	1118.8	215.6	 20
399	  2	186.0	22.7	 25
400	  2	439.0	111.2	 25
401	  2	71.5	11.1	 20
402	  2	94.0	18.9	 25
403	  2	2018.8	523.3	 20
404	  2	88.5	14.6	 16
405	  2	105.5	17.5	 20
406	  2	142.3	40.3	 20
407	  2	150.8	37.1	 16
408	  2	268.8	37.8	 20
409	  2	463.0	87.7	 25
410	  2	191.5	30.0	 20
411	  2	234.0	43.4	 25
412	  2	266.0	34.2	 25
413	  2	750.0	101.1	 20
414	  2	1015.0	129.9	 25
415	  2	1002.0	79.7	 25
416	  2	930.8	145.8	 20
417	  2	522.0	87.0	 25
418	  2	437.8	37.4	 20
419	  2	274.0	43.4	 25
420	  2	163.0	37.1	 25
421	  2	269.3	37.8	 20
422	  2	215.0	31.7	 25
423	  2	140.3	15.8	 20
424	  2	66.3	16.7	 16
425	  2	576.8	74.7	 20
426	  2	82.0	14.4	 20
427	  2	117.5	17.8	 16
428	  2	86.0	9.5	 20
429	  2	808.3	172.8	 20
430	  2	136.0	20.2	 20
431	  2	352.0	79.2	 25
432	  2	93.0	23.7	 25
433	  2	259.0	43.6	 20
434	  2	164.0	36.0	 25
435	  2	118.0	17.3	 25
436	  2	267.0	44.5	 20
437	  2	127.0	16.4	 25
438	  2	123.0	29.5	 25
439	  2	1011.8	167.6	 20
440	  2	335.0	63.8	 25
441	  2	89.0	18.1	 25
442	  2	90.5	17.4	 20
443	  2	275.0	36.7	 25
444	  2	108.3	15.1	 20
445	  2	241.8	36.2	 16
446	  2	1596.3	267.1	 20
447	  2	263.3	52.8	 20
448	  2	147.5	15.1	 16
449	  2	206.3	44.5	 20
450	  2	111.3	14.7	 20
451	  2	216.3	41.1	 20
452	  2	149.0	20.5	 25
453	  2	1201.0	301.4	 25
454	  2	299.5	63.2	 20
455	  2	237.0	33.2	 25
456	  2	270.0	44.7	 25
457	  2	474.5	331.0	 20
458	  2	222.0	35.5	 25
459	  2	140.0	27.9	 25
460	  2	513.0	44.6	 20
461	  2	385.0	87.4	 25
462	  2	73.0	16.7	 25
463	  2	99.8	18.3	 20
464	  2	4679.0	436.4	 25
465	  2	1719.3	224.5	 16
466	  2	1292.3	182.6	 20
467	  2	563.3	74.3	 20
468	  2	1070.5	86.4	 16
469	  2	151.8	30.9	 20
470	  2	344.8	46.0	 20
471	  2	160.0	19.6	 20
472	  2	92.0	13.1	 25
473	  2	188.0	28.3	 25
474	  2	264.3	50.8	 20
475	  2	772.0	80.0	 25
476	  2	207.0	121.8	 25
477	  2	371.3	37.5	 20
478	  2	853.0	112.7	 25
479	  2	599.0	89.2	 25
480	  2	113.3	22.0	 20
481	  2	92.0	14.1	 25
482	  2	130.0	27.9	 25
483	  2	96.3	14.7	 20
484	  2	119.0	18.5	 25
485	  2	96.3	21.3	 20
486	  2	705.0	44.3	 16
487	  2	401.0	43.0	 20
488	  2	81.0	8.8	 20
489	  2	106.3	14.2	 16
490	  2	91.8	17.2	 20
491	  2	72.3	11.8	 20
492	  2	78.3	12.7	 20
493	  2	104.0	18.4	 25
494	  2	100.0	18.9	 25
495	  2	111.5	17.2	 20
496	  2	115.0	20.4	 25
497	  2	128.0	26.0	 25
498	  2	126.0	43.2	 20
499	  2	215.0	29.2	 25
500	  2	88.0	16.8	 25
501	  2	294.8	47.2	 20
502	  2	1249.0	293.8	 25
503	  2	84.0	15.8	 25
504	  2	395.8	43.2	 20
505	  2	145.0	31.2	 25
506	  2	80.8	25.2	 20
507	  2	308.3	40.4	 16
508	  2	1213.5	192.5	 20
509	  2	870.8	61.9	 16
510	  2	141.5	34.0	 20
511	  2	185.8	25.5	 20
512	  2	119.8	13.8	 16
513	  2	119.0	30.1	 25
514	  2	346.0	42.3	 25
515	  2	177.3	29.3	 20
516	  2	87.0	12.5	 25
517	  2	360.0	62.0	 25
518	  2	133.8	19.7	 20
519	  2	101.0	16.4	 25
520	  2	170.0	23.6	 25
521	  2	149.8	23.6	 20
522	  2	129.0	19.9	 25
523	  2	221.0	36.1	 25
524	  2	104.3	14.3	 20
525	  2	1031.0	85.3	 25
526	  2	364.0	89.7	 20
527	  2	116.8	22.6	 16
528	  2	600.3	99.9	 20
529	  2	113.5	21.4	 20
530	  2	392.3	42.9	 16
531	  2	321.5	53.7	 20
532	  2	82.0	13.7	 20
533	  2	77.5	15.5	 20
534	  2	114.0	25.9	 25
535	  2	101.0	25.5	 25
536	  2	678.5	87.8	 20
537	  2	1199.0	194.5	 25
538	  2	613.0	131.2	 25
539	  2	155.0	55.6	 20
540	  2	1513.0	233.1	 25
541	  2	752.0	139.1	 25
542	  2	160.8	26.7	 20
543	  2	133.0	18.1	 25
544	  2	308.0	45.7	 25
545	  2	131.0	29.4	 20
546	  2	148.0	19.8	 25
547	  2	95.5	17.3	 20
548	  2	87.8	12.3	 16
549	  2	149.0	24.5	 20
550	  2	90.8	15.0	 20
551	  2	210.3	29.3	 16
552	  2	115.8	18.7	 20
553	  2	172.3	38.3	 20
554	  2	275.3	49.6	 20
555	  2	179.0	20.4	 25
556	  2	734.3	74.1	 20
557	  2	469.0	44.0	 25
558	  2	3788.0	937.4	 25
559	  2	222.3	41.6	 20
560	  2	168.0	23.5	 25
561	  2	444.0	68.1	 25
562	  2	315.0	41.2	 20
563	  2	92.0	13.2	 25
564	  2	107.0	19.7	 25
565	  2	98.3	18.2	 20
566	  2	97.0	12.0	 25
567	  2	882.0	148.3	 25
568	  2	558.8	74.0	 16
569	  2	462.3	45.3	 20
570	  2	272.8	58.3	 20
571	  2	112.5	24.5	 16
572	  2	121.8	19.4	 20
573	  2	199.5	19.9	 20
574	  2	139.3	19.9	 16
575	  2	231.0	41.5	 25
576	  2	804.0	101.4	 25
577	  2	1696.5	169.1	 20
578	  2	765.0	92.5	 25
579	  2	1169.0	228.4	 25
580	  2	176.8	15.5	 20
581	  2	146.0	18.7	 25
582	  2	115.0	17.7	 25
583	  2	162.0	26.2	 20
584	  2	227.0	28.8	 25
585	  2	138.0	36.1	 25
586	  2	237.5	32.4	 20
587	  2	110.0	15.8	 25
588	  2	202.3	28.3	 20
589	  2	732.5	75.5	 16
590	  2	2074.8	263.4	 20
591	  2	3913.5	613.5	 20
592	  2	625.0	37.3	 16
593	  2	142.5	21.4	 20
594	  2	138.0	22.4	 20
595	  2	106.0	16.2	 20
596	  2	139.0	23.1	 25
597	  2	137.0	16.1	 25
598	  2	208.3	28.1	 20
599	  2	121.0	25.6	 25
600	  2	132.5	19.0	 20
601	  2	109.0	19.3	 25
602	  2	104.0	15.2	 25
603	  2	236.5	29.0	 20
604	  2	148.0	16.5	 25
605	  2	218.0	34.0	 25
606	  2	99.5	17.7	 20
607	  2	1109.0	152.4	 25
608	  2	207.0	25.8	 25
609	  2	889.8	104.3	 16
610	  2	103.3	20.7	 20
611	  2	580.3	103.8	 20
612	  2	99.5	23.7	 16
613	  2	90.5	16.8	 20
614	  2	239.3	39.1	 20
615	  2	509.0	50.7	 16
616	  2	159.0	16.2	 25
617	  2	141.0	16.5	 25
618	  2	103.3	15.1	 20
619	  2	122.0	27.7	 25
620	  2	97.0	15.0	 25
621	  2	128.8	15.0	 20
622	  2	87.0	14.4	 25
623	  2	90.0	14.4	 25
624	  2	118.8	31.6	 20
625	  2	126.0	24.3	 25
626	  2	407.0	42.6	 25
627	  2	860.5	99.8	 20
628	  2	344.0	46.9	 25
629	  2	237.0	55.1	 25
630	  2	113.8	15.6	 16
631	  2	156.8	51.7	 20
632	  2	1529.8	185.3	 20
633	  2	1838.3	157.4	 16
634	  2	124.0	21.0	 20
635	  2	104.8	14.5	 20
636	  2	221.5	36.8	 16
637	  2	13969.0	2702.0	 25
638	  2	213.0	107.5	 25
639	  2	13703.3	2163.2	 20
  0	  3	17864.0	4608.2	 25
  1	  3	289.0	69.1	 25
  2	  3	18164.3	3786.0	 20
  3	  3	198.3	147.1	 20
  4	  3	119.8	17.2	 20
  5	  3	153.3	22.3	 16
  6	  3	80.8	14.5	 20
  7	  3	539.5	57.3	 20
  8	  3	97.5	17.9	 16
  9	  3	300.0	40.0	 20
 10	  3	226.0	31.0	 25
 11	  3	991.0	109.2	 20
 12	  3	441.0	87.0	 25
 13	  3	492.0	64.5	 25
 14	  3	182.8	23.2	 20
 15	  3	301.0	50.2	 25
 16	  3	133.0	20.3	 25
 17	  3	138.0	18.1	 20
 18	  3	133.0	18.2	 25
 19	  3	165.0	23.1	 20
 20	  3	1432.0	292.5	 25
 21	  3	162.0	40.1	 25
 22	  3	139.3	38.7	 20
 23	  3	133.0	27.6	 25
 24	  3	460.0	58.2	 20
 25	  3	155.0	27.0	 16
 26	  3	153.3	14.4	 20
 27	  3	485.0	70.3	 20
 28	  3	559.0	43.7	 16
 29	  3	482.3	37.1	 20
 30	  3	111.8	15.9	 20
 31	  3	167.8	24.2	 20
 32	  3	433.0	49.3	 25
 33	  3	244.0	48.3	 25
 34	  3	314.8	51.0	 20
 35	  3	190.0	33.2	 25
 36	  3	180.0	20.0	 25
 37	  3	228.8	35.5	 20
 38	  3	121.0	17.7	 25
 39	  3	177.0	27.2	 25
 40	  3	138.0	17.0	 20
 41	  3	178.0	24.6	 25
 42	  3	1528.0	202.3	 25
 43	  3	222.0	35.7	 20
 44	  3	326.0	52.3	 25
 45	  3	369.3	54.2	 20
 46	  3	351.8	41.4	 16
 47	  3	1269.8	136.8	 20
 48	  3	280.3	34.7	 20
 49	  3	134.5	17.3	 16
 50	  3	119.0	13.4	 20
 51	  3	143.5	19.9	 20
 52	  3	464.3	68.8	 20
 53	  3	214.0	29.8	 25
 54	  3	276.0	34.7	 25
 55	  3	228.0	30.5	 20
 56	  3	162.0	22.4	 25
 57	  3	243.0	71.6	 25
 58	  3	784.5	138.0	 20
 59	  3	185.0	23.2	 25
 60	  3	225.0	36.9	 25
 61	  3	170.3	70.1	 20
 62	  3	13396.0	2882.9	 25
 63	  3	135.0	15.9	 20
 64	  3	153.0	18.1	 25
 65	  3	150.0	16.5	 20
 66	  3	158.0	25.7	 16
 67	  3	104.0	14.9	 20
 68	  3	184.0	133.6	 20
 69	  3	12150.0	389.1	 16
 70	  3	11850.8	494.1	 20
 71	  3	11402.0	2765.4	 20
 72	  3	162.3	22.0	 20
 73	  3	139.0	60.1	 25
 74	  3	12009.0	3193.0	 25
 75	  3	171.5	34.7	 20
 76	  3	10125.0	1114.7	 25
 77	  3	10201.0	2654.2	 25
 78	  3	156.5	28.1	 20
 79	  3	103.0	15.0	 25
 80	  3	219.0	145.3	 25
 81	  3	10186.3	1346.7	 20
 82	  3	9983.0	1341.0	 25
 83	  3	9687.0	2783.4	 25
 84	  3	172.0	39.2	 20
 85	  3	138.0	61.7	 25
 86	  3	9684.8	2654.6	 20
 87	  3	124.5	19.6	 16
 88	  3	160.3	27.2	 20
 89	  3	117.5	15.4	 20
 90	  3	129.0	17.1	 16
 91	  3	140.5	41.3	 20
 92	  3	9888.5	2638.0	 20
 93	  3	153.3	20.8	 20
 94	  3	8163.0	1219.8	 25
 95	  3	8072.0	2187.0	 25
 96	  3	132.3	23.1	 20
 97	  3	119.0	17.3	 25
 98	  3	128.0	20.3	 25
 99	  3	130.8	21.6	 20
100	  3	6186.0	1373.8	 25
101	  3	128.0	23.1	 25
102	  3	123.3	24.6	 20
103	  3	141.0	47.8	 25
104	  3	8933.0	842.5	 25
105	  3	8060.0	1214.0	 20
106	  3	7318.0	1664.3	 25
107	  3	121.0	11.8	 20
108	  3	137.0	15.7	 16
109	  3	78.3	13.4	 20
110	  3	87.5	12.2	 16
111	  3	104.0	15.0	 20
112	  3	184.8	46.5	 20
113	  3	753.3	72.3	 16
114	  3	124.0	26.4	 25
115	  3	118.0	42.6	 25
116	  3	7660.0	603.8	 20
117	  3	168.0	27.7	 25
118	  3	5979.0	1293.0	 25
119	  3	145.3	26.8	 20
120	  3	8051.0	1168.1	 25
121	  3	108.0	47.8	 25
122	  3	7273.3	790.7	 20
123	  3	121.0	16.5	 25
124	  3	124.0	19.3	 25
125	  3	139.5	26.5	 20
126	  3	167.0	32.2	 25
127	  3	89.0	13.2	 20
128	  3	96.5	15.5	 16
129	  3	175.0	28.6	 20
130	  3	245.8	44.9	 20
131	  3	105.5	20.2	 16
132	  3	214.3	22.0	 20
133	  3	115.3	58.9	 20
134	  3	6699.3	986.5	 20
135	  3	122.0	21.2	 25
136	  3	122.0	23.0	 25
137	  3	135.3	23.9	 20
138	  3	6939.0	1672.5	 25
139	  3	115.0	27.3	 25
140	  3	139.5	21.0	 20
141	  3	127.0	23.7	 25
142	  3	175.0	239.8	 25
143	  3	6293.3	1531.0	 20
144	  3	142.0	27.4	 25
145	  3	191.0	358.2	 25
146	  3	7156.8	1880.3	 20
147	  3	156.0	30.5	 25
148	  3	208.8	434.1	 20
149	  3	5608.8	1742.7	 16
150	  3	131.5	21.2	 20
151	  3	131.0	16.7	 20
152	  3	191.0	56.0	 16
153	  3	7705.8	309.4	 20
154	  3	7802.8	182.6	 16
155	  3	7547.0	1526.5	 25
156	  3	146.0	23.6	 25
157	  3	109.3	23.4	 20
158	  3	79.0	19.2	 25
159	  3	170.0	35.8	 25
160	  3	141.3	21.8	 20
161	  3	177.0	30.3	 25
162	  3	287.0	28.9	 25
163	  3	350.3	32.0	 20
164	  3	356.0	89.1	 25
165	  3	1935.0	538.4	 25
166	  3	468.8	78.1	 20
167	  3	139.0	22.9	 25
168	  3	137.0	26.6	 25
169	  3	198.0	42.3	 16
170	  3	248.3	40.6	 20
171	  3	136.0	25.8	 20
172	  3	99.5	17.7	 16
173	  3	217.3	33.3	 20
174	  3	321.8	60.9	 20
175	  3	116.0	16.2	 16
176	  3	223.0	23.2	 25
177	  3	456.0	96.9	 25
178	  3	91.5	13.6	 20
179	  3	92.0	13.1	 25
180	  3	303.0	52.1	 25
181	  3	790.0	110.4	 20
182	  3	212.0	36.7	 25
183	  3	118.0	23.6	 25
184	  3	313.5	35.1	 20
185	  3	615.0	103.2	 25
186	  3	592.0	112.1	 25
187	  3	137.3	28.4	 20
188	  3	299.0	44.7	 25
189	  3	1307.8	346.7	 20
190	  3	166.5	35.8	 16
191	  3	153.5	25.4	 20
192	  3	190.3	35.9	 20
193	  3	120.8	20.1	 16
194	  3	119.5	34.1	 20
195	  3	454.3	83.6	 20
196	  3	437.8	93.5	 20
197	  3	103.0	21.9	 25
198	  3	107.0	15.4	 25
199	  3	201.5	23.1	 20
200	  3	138.0	28.9	 25
201	  3	302.0	44.6	 20
202	  3	355.0	51.3	 25
203	  3	102.0	19.3	 25
204	  3	278.3	33.5	 20
205	  3	233.0	29.8	 25
206	  3	389.0	82.0	 25
207	  3	126.5	23.4	 20
208	  3	312.0	32.4	 25
209	  3	188.0	37.6	 25
210	  3	221.8	40.5	 16
211	  3	105.5	23.7	 20
212	  3	75.0	14.8	 20
213	  3	88.3	17.2	 16
214	  3	86.3	19.2	 20
215	  3	83.0	12.3	 20
216	  3	89.0	17.7	 16
217	  3	262.0	59.4	 25
218	  3	240.0	29.1	 25
219	  3	107.8	18.4	 20
220	  3	354.0	54.2	 25
221	  3	260.0	83.9	 25
222	  3	199.5	47.8	 20
223	  3	88.0	14.6	 25
224	  3	85.0	14.9	 25
225	  3	124.3	20.1	 20
226	  3	840.0	220.1	 25
227	  3	615.0	171.6	 25
228	  3	819.5	127.3	 20
229	  3	4234.0	611.9	 25
230	  3	2792.0	867.7	 25
231	  3	7731.3	659.4	 16
232	  3	4960.5	987.0	 20
233	  3	1097.0	229.2	 20
234	  3	1837.5	302.4	 16
235	  3	2818.3	674.1	 20
236	  3	1513.3	268.3	 20
237	  3	1462.5	329.7	 20
238	  3	1532.0	451.0	 25
239	  3	2194.0	205.5	 25
240	  3	8479.3	2342.4	 20
241	  3	484.0	193.1	 25
242	  3	121.0	26.6	 25
243	  3	228.0	48.7	 20
244	  3	1613.0	636.0	 25
245	  3	2067.0	691.1	 25
246	  3	406.3	107.2	 20
247	  3	186.0	27.0	 25
248	  3	615.3	190.0	 20
249	  3	579.0	118.3	 25
250	  3	810.0	156.2	 25
251	  3	2997.8	651.5	 16
252	  3	149.3	21.4	 20
253	  3	719.8	178.9	 20
254	  3	210.8	30.3	 16
255	  3	263.3	39.0	 20
256	  3	409.5	96.7	 20
257	  3	96.0	15.2	 16
258	  3	814.0	199.8	 25
259	  3	201.0	35.0	 25
260	  3	913.5	299.9	 20
261	  3	214.0	32.8	 25
262	  3	1991.0	699.7	 25
263	  3	3979.3	836.0	 20
264	  3	2281.0	627.7	 25
265	  3	281.0	317.8	 25
266	  3	10852.0	2222.5	 20
267	  3	1014.0	222.5	 25
268	  3	138.0	41.0	 25
269	  3	164.3	29.1	 20
270	  3	934.0	182.9	 25
271	  3	4469.0	1263.1	 25
272	  3	5813.5	1269.6	 16
273	  3	525.3	140.4	 20
274	  3	364.0	91.1	 20
275	  3	3652.5	830.0	 16
276	  3	297.3	57.6	 20
277	  3	76.3	12.6	 20
278	  3	293.8	46.3	 16
279	  3	176.0	50.6	 25
280	  3	81.0	13.0	 25
281	  3	96.0	17.0	 20
282	  3	88.0	17.5	 25
283	  3	128.0	35.9	 25
284	  3	993.8	274.7	 20
285	  3	328.0	97.7	 25
286	  3	218.0	81.8	 25
287	  3	136.0	17.5	 20
288	  3	224.0	35.3	 25
289	  3	156.0	25.8	 25
290	  3	131.3	26.3	 20
291	  3	108.0	22.5	 25
292	  3	109.3	13.5	 20
293	  3	93.5	11.0	 20
294	  3	174.5	49.1	 20
295	  3	645.5	65.9	 16
296	  3	320.3	179.1	 20
297	  3	702.3	70.7	 20
298	  3	355.0	36.5	 16
299	  3	191.0	29.0	 25
300	  3	141.0	32.7	 25
301	  3	116.8	17.9	 20
302	  3	153.0	26.6	 25
303	  3	178.0	60.1	 25
304	  3	115.5	21.1	 20
305	  3	159.0	77.3	 25
306	  3	2244.0	383.6	 25
307	  3	795.3	119.8	 20
308	  3	137.0	21.9	 25
309	  3	110.0	16.5	 25
310	  3	98.3	16.8	 20
311	  3	127.0	23.1	 25
312	  3	118.0	25.2	 25
313	  3	370.0	46.1	 16
314	  3	146.3	38.3	 20
315	  3	540.0	70.2	 20
316	  3	869.5	162.1	 16
317	  3	119.5	23.6	 20
318	  3	92.3	12.7	 20
319	  3	97.8	19.6	 16
320	  3	341.0	58.5	 25
321	  3	111.0	17.2	 25
322	  3	120.3	18.8	 20
323	  3	683.0	222.1	 25
324	  3	1069.0	169.3	 25
325	  3	1054.0	175.8	 20
326	  3	207.0	33.2	 25
327	  3	704.0	135.6	 25
328	  3	668.3	60.4	 20
329	  3	161.0	27.9	 25
330	  3	271.0	41.8	 25
331	  3	133.0	17.0	 20
332	  3	151.0	22.1	 25
333	  3	126.0	22.2	 25
334	  3	171.3	22.7	 16
335	  3	356.8	62.3	 20
336	  3	167.0	26.0	 20
337	  3	197.0	47.6	 16
338	  3	392.3	56.8	 20
339	  3	112.3	14.3	 16
340	  3	295.3	31.5	 20
341	  3	1126.0	299.6	 25
342	  3	152.3	26.1	 20
343	  3	233.0	35.8	 25
344	  3	129.0	20.7	 25
345	  3	108.3	16.5	 20
346	  3	160.0	45.6	 25
347	  3	2516.0	419.3	 25
348	  3	214.5	33.7	 20
349	  3	220.0	23.5	 25
350	  3	200.0	31.6	 25
351	  3	205.0	86.5	 20
352	  3	2245.0	502.9	 25
353	  3	721.0	159.2	 25
354	  3	215.0	18.5	 16
355	  3	203.5	34.2	 20
356	  3	113.5	21.4	 20
357	  3	94.5	19.0	 16
358	  3	299.0	45.1	 20
359	  3	237.5	33.4	 20
360	  3	243.3	41.5	 16
361	  3	496.0	89.3	 25
362	  3	110.0	19.7	 25
363	  3	172.3	23.7	 20
364	  3	121.0	19.2	 25
365	  3	151.0	34.0	 25
366	  3	458.8	57.4	 20
367	  3	159.0	23.3	 25
368	  3	232.0	58.3	 25
369	  3	317.0	25.2	 20
370	  3	124.0	24.8	 25
371	  3	179.0	28.3	 25
372	  3	150.3	21.9	 20
373	  3	179.0	23.5	 25
374	  3	133.0	17.4	 25
375	  3	236.8	26.1	 16
376	  3	161.3	22.1	 20
377	  3	138.3	23.6	 20
378	  3	93.3	13.0	 16
379	  3	188.5	24.1	 20
380	  3	365.3	62.8	 20
381	  3	117.5	23.2	 16
382	  3	944.0	159.5	 25
383	  3	533.0	75.0	 20
384	  3	624.0	141.1	 25
385	  3	135.0	20.0	 25
386	  3	166.5	33.8	 20
387	  3	425.0	65.8	 25
388	  3	147.0	17.7	 25
389	  3	205.0	44.1	 20
390	  3	260.0	34.4	 25
391	  3	190.0	38.9	 25
392	  3	125.3	22.7	 20
393	  3	1521.0	292.8	 25
394	  3	1439.0	308.6	 25
395	  3	170.3	22.5	 20
396	  3	95.3	19.3	 20
397	  3	158.3	35.1	 20
398	  3	389.5	48.5	 16
399	  3	140.3	19.3	 20
400	  3	896.3	209.1	 20
401	  3	90.3	17.7	 16
402	  3	78.3	17.0	 20
403	  3	370.0	79.5	 25
404	  3	106.0	11.7	 20
405	  3	97.0	17.3	 25
406	  3	132.0	35.8	 25
407	  3	143.0	37.4	 20
408	  3	190.0	26.3	 25
409	  3	257.0	79.9	 25
410	  3	182.5	42.4	 20
411	  3	338.0	46.1	 25
412	  3	338.0	44.0	 25
413	  3	392.5	49.3	 20
414	  3	518.0	69.8	 25
415	  3	811.0	96.3	 25
416	  3	1597.5	222.6	 16
417	  3	516.8	80.4	 20
418	  3	466.8	54.1	 20
419	  3	262.0	37.8	 16
420	  3	118.5	21.7	 20
421	  3	235.8	40.5	 20
422	  3	265.3	35.2	 16
423	  3	189.0	32.9	 25
424	  3	73.0	11.8	 25
425	  3	94.8	17.4	 20
426	  3	80.0	19.2	 25
427	  3	86.0	15.4	 25
428	  3	97.8	25.9	 20
429	  3	280.0	62.7	 25
430	  3	145.3	23.2	 20
431	  3	230.0	38.4	 25
432	  3	107.0	24.6	 25
433	  3	97.3	33.2	 20
434	  3	594.0	103.4	 25
435	  3	107.0	18.1	 25
436	  3	285.3	33.8	 20
437	  3	114.5	19.9	 20
438	  3	137.5	14.6	 20
439	  3	241.5	27.4	 16
440	  3	106.0	33.4	 20
441	  3	95.3	15.3	 20
442	  3	83.0	14.0	 16
443	  3	141.3	20.6	 20
444	  3	103.0	22.6	 25
445	  3	345.8	54.3	 20
446	  3	988.0	182.5	 25
447	  3	119.0	32.2	 25
448	  3	112.3	21.7	 20
449	  3	119.0	20.9	 25
450	  3	94.0	16.6	 25
451	  3	206.3	26.3	 20
452	  3	103.0	20.0	 25
453	  3	142.0	21.0	 25
454	  3	279.5	70.6	 20
455	  3	756.0	51.8	 25
456	  3	484.0	40.9	 25
457	  3	216.3	100.6	 20
458	  3	290.3	34.1	 20
459	  3	427.5	44.0	 20
460	  3	383.3	48.1	 16
461	  3	643.0	129.7	 20
462	  3	72.5	11.4	 20
463	  3	77.3	10.0	 16
464	  3	517.8	97.8	 20
465	  3	1551.0	417.4	 25
466	  3	333.0	55.4	 20
467	  3	259.0	141.9	 25
468	  3	3819.0	914.9	 25
469	  3	2551.0	449.2	 20
470	  3	2088.0	448.4	 25
471	  3	364.0	85.2	 25
472	  3	326.8	56.5	 20
473	  3	155.0	19.9	 25
474	  3	463.3	47.2	 20
475	  3	592.0	66.7	 25
476	  3	217.0	87.1	 25
477	  3	3518.5	500.3	 20
478	  3	718.8	85.6	 20
479	  3	191.8	30.1	 20
480	  3	187.3	20.4	 16
481	  3	423.5	68.3	 20
482	  3	460.3	58.6	 20
483	  3	881.0	107.7	 16
484	  3	987.0	122.7	 20
485	  3	1234.0	256.9	 25
486	  3	742.3	143.0	 20
487	  3	192.0	26.9	 25
488	  3	171.0	26.2	 25
489	  3	710.0	120.5	 20
490	  3	341.0	72.8	 25
491	  3	1891.0	435.0	 25
492	  3	84.0	13.2	 20
493	  3	459.0	75.5	 25
494	  3	94.0	17.2	 25
495	  3	149.8	19.5	 20
496	  3	199.0	49.0	 25
497	  3	6799.0	665.1	 25
498	  3	1469.8	85.2	 20
499	  3	204.3	36.8	 20
500	  3	169.3	27.6	 20
501	  3	795.3	113.4	 16
502	  3	95.8	17.1	 20
503	  3	98.0	13.2	 20
504	  3	402.0	43.5	 16
505	  3	243.3	33.4	 20
506	  3	350.0	55.7	 25
507	  3	807.8	94.8	 20
508	  3	470.0	77.6	 25
509	  3	1442.0	322.9	 25
510	  3	1173.8	178.7	 20
511	  3	1201.0	301.2	 25
512	  3	197.0	69.3	 25
513	  3	627.8	79.7	 20
514	  3	1263.0	222.0	 25
515	  3	325.0	46.0	 25
516	  3	1062.5	147.5	 20
517	  3	539.0	110.2	 25
518	  3	505.0	86.4	 25
519	  3	1318.8	200.6	 20
520	  3	98.5	17.2	 20
521	  3	260.5	23.1	 16
522	  3	204.5	21.8	 20
523	  3	441.3	42.8	 20
524	  3	486.0	44.8	 16
525	  3	112.8	23.6	 20
526	  3	128.0	21.9	 25
527	  3	106.8	31.8	 20
528	  3	1930.0	351.9	 25
529	  3	126.0	20.9	 25
530	  3	115.5	20.4	 20
531	  3	134.0	25.3	 25
532	  3	85.0	14.6	 25
533	  3	135.3	15.4	 20
534	  3	333.0	43.6	 25
535	  3	1186.0	381.8	 25
536	  3	345.0	125.2	 20
537	  3	88.0	34.5	 25
538	  3	89.0	14.0	 25
539	  3	86.5	11.2	 20
540	  3	298.5	41.5	 20
541	  3	429.0	51.0	 20
542	  3	257.5	40.9	 16
543	  3	252.3	29.5	 20
544	  3	1022.5	232.2	 20
545	  3	193.3	26.6	 16
546	  3	127.5	20.4	 20
547	  3	125.0	19.3	 25
548	  3	101.8	15.6	 20
549	  3	136.0	15.0	 25
550	  3	371.0	36.4	 25
551	  3	361.3	28.9	 20
552	  3	356.0	48.6	 25
553	  3	182.0	22.7	 25
554	  3	1482.0	223.7	 20
555	  3	404.0	50.4	 25
556	  3	190.0	20.4	 25
557	  3	430.8	74.7	 20
558	  3	372.0	62.4	 25
559	  3	126.0	16.1	 25
560	  3	331.3	30.2	 20
561	  3	1024.8	122.9	 20
562	  3	4152.8	1157.8	 20
563	  3	253.5	38.6	 16
564	  3	129.8	17.2	 20
565	  3	333.3	69.1	 20
566	  3	103.3	14.4	 16
567	  3	570.3	260.1	 20
568	  3	13286.8	2669.0	 20
569	  3	190.0	69.3	 25
570	  3	368.0	63.0	 25
571	  3	240.0	33.2	 20
572	  3	142.0	24.1	 25
573	  3	127.0	22.2	 25
574	  3	170.5	23.6	 20
575	  3	140.0	28.9	 25
576	  3	157.0	58.7	 25
577	  3	419.5	40.4	 20
578	  3	1093.0	113.8	 25
579	  3	818.0	185.6	 25
580	  3	111.8	15.8	 20
581	  3	305.0	56.2	 25
582	  3	621.8	76.0	 20
583	  3	2699.8	328.3	 16
584	  3	190.0	27.2	 20
585	  3	1549.8	257.2	 20
586	  3	218.5	31.3	 16
587	  3	209.3	30.9	 20
588	  3	110.0	20.8	 25
589	  3	267.3	30.4	 20
590	  3	134.0	22.3	 25
591	  3	153.0	61.0	 25
592	  3	136.8	23.4	 20
593	  3	1555.0	334.8	 25
594	  3	116.0	24.5	 25
595	  3	911.8	128.2	 20
596	  3	247.0	27.0	 25
597	  3	221.0	41.6	 25
598	  3	172.0	18.8	 20
599	  3	227.0	30.4	 25
600	  3	2143.0	543.7	 25
601	  3	79.3	14.4	 20
602	  3	135.0	18.4	 20
603	  3	386.5	60.8	 20
604	  3	343.3	41.9	 16
605	  3	137.3	27.8	 20
606	  3	90.5	16.4	 20
607	  3	294.3	37.2	 16
608	  3	349.0	67.8	 20
609	  3	115.0	28.0	 25
610	  3	163.0	29.7	 20
611	  3	355.0	63.5	 25
612	  3	472.3	79.5	 20
613	  3	163.0	27.7	 25
614	  3	925.0	156.6	 25
615	  3	240.0	29.3	 20
616	  3	170.0	33.5	 25
617	  3	114.0	17.8	 25
618	  3	118.0	23.6	 20
619	  3	102.0	19.7	 25
620	  3	160.0	28.2	 25
621	  3	482.8	56.3	 20
622	  3	271.0	44.8	 25
623	  3	186.3	31.1	 20
624	  3	147.0	26.2	 16
625	  3	85.0	16.1	 20
626	  3	96.5	12.9	 20
627	  3	114.8	25.4	 16
628	  3	424.8	69.5	 20
629	  3	21633.8	3870.8	 20
630	  3	950.5	165.6	 20
631	  3	151.0	22.4	 25
632	  3	328.0	41.6	 25
633	  3	566.8	68.1	 20
634	  3	962.0	195.2	 25
635	  3	112.0	31.9	 25
636	  3	15560.3	2016.6	 20
637	  3	219.0	91.4	 25
638	  3	14446.0	2755.9	 25
639	  3	161.5	65.2	 20
  0	  4	132.3	23.8	 20
  1	  4	143.0	17.9	 20
  2	  4	151.3	24.3	 16
  3	  4	136.0	23.8	 25
  4	  4	134.0	19.1	 25
  5	  4	124.8	30.4	 20
  6	  4	119.0	19.8	 25
  7	  4	123.0	20.3	 25
  8	  4	137.3	22.6	 20
  9	  4	133.0	29.8	 25
 10	  4	108.0	16.8	 25
 11	  4	104.0	18.6	 20
 12	  4	93.0	16.4	 25
 13	  4	99.0	15.7	 25
 14	  4	90.5	19.3	 20
 15	  4	107.0	19.5	 25
 16	  4	145.0	28.2	 25
 17	  4	154.0	31.8	 16
 18	  4	117.0	23.6	 20
 19	  4	114.5	24.4	 20
 20	  4	111.8	18.6	 16
 21	  4	112.8	22.4	 20
 22	  4	109.8	15.6	 20
 23	  4	101.3	18.4	 16
 24	  4	96.0	14.0	 25
 25	  4	104.0	16.0	 25
 26	  4	103.0	21.9	 20
 27	  4	93.0	20.1	 25
 28	  4	95.0	15.6	 25
 29	  4	92.0	17.6	 20
 30	  4	98.0	12.9	 25
 31	  4	82.3	17.9	 20
 32	  4	99.0	22.2	 25
 33	  4	95.0	17.9	 25
 34	  4	96.8	19.6	 20
 35	  4	98.0	14.6	 25
 36	  4	81.0	14.6	 25
 37	  4	88.0	15.4	 20
 38	  4	111.3	19.5	 20
 39	  4	134.3	21.3	 20
 40	  4	126.0	24.1	 16
 41	  4	152.8	48.4	 20
 42	  4	108.0	19.6	 20
 43	  4	103.5	14.7	 16
 44	  4	98.5	16.1	 20
 45	  4	130.0	16.0	 25
 46	  4	122.8	12.5	 20
 47	  4	147.0	25.0	 25
 48	  4	173.0	22.9	 25
 49	  4	173.3	27.6	 20
 50	  4	154.0	24.7	 25
 51	  4	114.0	19.0	 25
 52	  4	113.3	13.0	 20
 53	  4	133.0	19.5	 25
 54	  4	158.0	21.3	 25
 55	  4	121.5	13.8	 20
 56	  4	106.0	18.0	 25
 57	  4	96.0	18.1	 25
 58	  4	83.0	12.0	 20
 59	  4	93.3	14.2	 20
 60	  4	95.3	19.4	 20
 61	  4	126.8	48.5	 16
 62	  4	13745.3	2765.7	 20
 63	  4	161.5	21.7	 20
 64	  4	160.5	48.2	 16
 65	  4	12519.0	1371.7	 25
 66	  4	13798.0	4027.6	 25
 67	  4	154.8	41.9	 20
 68	  4	13686.0	3127.6	 25
 69	  4	208.0	39.5	 25
 70	  4	202.0	38.0	 20
 71	  4	225.0	100.2	 25
 72	  4	11752.0	3704.2	 25
 73	  4	146.8	48.2	 20
 74	  4	12770.0	758.5	 25
 75	  4	10384.8	1926.2	 20
 76	  4	151.0	18.7	 25
 77	  4	189.0	107.6	 25
 78	  4	12096.8	1443.2	 20
 79	  4	145.0	43.8	 20
 80	  4	11510.8	2874.6	 20
 81	  4	172.8	27.0	 16
 82	  4	158.5	28.8	 20
 83	  4	183.0	105.9	 20
 84	  4	10814.0	1486.4	 16
 85	  4	144.5	45.6	 20
 86	  4	9877.0	2485.0	 25
 87	  4	118.8	25.2	 20
 88	  4	106.0	17.5	 25
 89	  4	125.0	19.8	 25
 90	  4	125.5	27.4	 20
 91	  4	128.0	30.5	 25
 92	  4	10017.0	611.6	 25
 93	  4	8496.0	1508.0	 20
 94	  4	147.0	26.0	 25
 95	  4	167.0	86.8	 25
 96	  4	9167.8	1229.5	 20
 97	  4	114.0	15.4	 25
 98	  4	137.0	17.0	 25
 99	  4	132.3	15.5	 20
100	  4	151.3	22.6	 20
101	  4	122.3	15.0	 20
102	  4	126.3	19.1	 16
103	  4	128.3	45.7	 20
104	  4	9358.8	2359.8	 20
105	  4	141.0	29.7	 16
106	  4	161.5	24.5	 20
107	  4	6703.0	1761.7	 25
108	  4	136.3	21.5	 20
109	  4	79.0	15.3	 25
110	  4	84.0	12.5	 25
111	  4	109.8	19.9	 20
112	  4	112.0	19.3	 25
113	  4	111.0	17.4	 25
114	  4	94.5	15.0	 20
115	  4	122.0	39.8	 25
116	  4	7543.0	1950.7	 25
117	  4	134.0	16.9	 20
118	  4	125.0	20.3	 25
119	  4	146.0	75.6	 25
120	  4	8121.0	1012.4	 16
121	  4	136.0	27.5	 20
122	  4	7540.5	698.4	 16
123	  4	128.0	14.1	 20
124	  4	131.3	22.2	 20
125	  4	6739.0	516.7	 16
126	  4	7901.8	890.6	 20
127	  4	87.0	19.0	 25
128	  4	101.3	13.9	 20
129	  4	118.0	17.6	 25
130	  4	113.0	14.6	 25
131	  4	105.0	24.1	 20
132	  4	97.0	15.9	 25
133	  4	117.0	68.6	 25
134	  4	7046.3	957.5	 20
135	  4	136.0	24.1	 25
136	  4	118.0	18.9	 25
137	  4	145.8	23.5	 20
138	  4	7227.0	1669.5	 25
139	  4	135.0	23.8	 25
140	  4	111.3	15.0	 20
141	  4	124.0	16.6	 20
142	  4	169.0	151.8	 20
143	  4	6226.8	1221.4	 16
144	  4	141.5	25.0	 20
145	  4	132.3	176.5	 20
146	  4	6912.8	549.4	 16
147	  4	6493.0	382.4	 20
148	  4	6899.0	962.4	 25
149	  4	7732.5	365.1	 20
150	  4	7491.0	2078.6	 25
151	  4	108.0	20.3	 25
152	  4	176.5	34.2	 20
153	  4	7140.0	687.1	 25
154	  4	7098.0	794.2	 25
155	  4	7068.5	1523.1	 20
156	  4	156.0	30.1	 25
157	  4	87.0	10.1	 25
158	  4	76.3	14.8	 20
159	  4	119.0	30.7	 25
160	  4	132.0	20.9	 25
161	  4	134.3	25.0	 20
162	  4	160.3	33.2	 20
163	  4	122.3	18.5	 20
164	  4	120.5	15.2	 16
165	  4	105.3	18.1	 20
166	  4	133.5	20.4	 16
167	  4	136.3	31.4	 20
168	  4	110.8	19.0	 20
169	  4	110.8	19.2	 20
170	  4	136.0	20.2	 25
171	  4	164.0	32.9	 25
172	  4	148.5	25.4	 20
173	  4	136.0	21.0	 25
174	  4	141.0	36.5	 25
175	  4	128.5	20.1	 20
176	  4	132.0	22.7	 25
177	  4	124.0	22.2	 25
178	  4	112.5	23.9	 20
179	  4	133.0	25.1	 25
180	  4	146.0	28.6	 25
181	  4	171.8	28.1	 20
182	  4	159.8	21.1	 20
183	  4	149.0	25.7	 20
184	  4	131.0	16.2	 16
185	  4	108.0	18.6	 20
186	  4	118.5	19.5	 20
187	  4	132.3	24.0	 16
188	  4	126.5	22.2	 20
189	  4	126.0	21.4	 25
190	  4	120.0	19.1	 20
191	  4	151.0	45.0	 25
192	  4	186.0	38.3	 25
193	  4	174.0	23.3	 20
194	  4	136.0	31.4	 25
195	  4	133.0	31.2	 25
196	  4	130.0	29.7	 20
197	  4	149.0	28.1	 25
198	  4	179.0	32.1	 25
199	  4	136.5	18.9	 20
200	  4	139.0	22.9	 25
201	  4	138.0	27.1	 25
202	  4	125.5	24.1	 20
203	  4	115.5	16.9	 20
204	  4	109.0	15.9	 20
205	  4	95.3	17.3	 16
206	  4	103.3	16.0	 20
207	  4	97.0	13.5	 20
208	  4	136.8	25.8	 16
209	  4	120.5	19.2	 20
210	  4	107.0	17.0	 25
211	  4	108.5	15.6	 20
212	  4	125.0	22.3	 25
213	  4	98.0	17.4	 20
214	  4	112.0	17.6	 25
215	  4	113.0	19.2	 25
216	  4	95.5	18.4	 20
217	  4	109.0	20.8	 25
218	  4	118.0	14.5	 25
219	  4	156.3	27.3	 20
220	  4	163.0	27.3	 25
221	  4	155.0	21.0	 25
222	  4	147.0	32.1	 20
223	  4	148.0	25.8	 25
224	  4	115.3	22.5	 20
225	  4	130.3	26.8	 16
226	  4	133.5	30.9	 20
227	  4	120.0	22.0	 20
228	  4	122.5	22.1	 16
229	  4	111.3	19.5	 20
230	  4	122.3	23.6	 20
231	  4	138.5	103.2	 20
232	  4	161.0	70.5	 25
233	  4	155.0	28.4	 25
234	  4	165.8	22.1	 20
235	  4	162.0	44.8	 25
236	  4	176.0	26.6	 25
237	  4	137.0	19.1	 20
238	  4	143.0	21.3	 25
239	  4	156.0	22.1	 25
240	  4	215.0	80.6	 20
241	  4	125.0	26.0	 25
242	  4	136.0	28.1	 25
243	  4	165.5	25.8	 20
244	  4	146.5	23.4	 20
245	  4	166.0	24.2	 20
246	  4	173.3	24.6	 16
247	  4	199.5	33.6	 20
248	  4	215.0	43.5	 20
249	  4	208.5	29.2	 16
250	  4	181.0	33.4	 20
251	  4	180.0	37.7	 25
252	  4	182.0	30.9	 20
253	  4	213.0	45.5	 25
254	  4	171.0	26.5	 25
255	  4	181.5	37.9	 20
256	  4	171.0	20.5	 25
257	  4	175.0	27.8	 20
258	  4	162.0	36.3	 25
259	  4	130.0	26.1	 25
260	  4	157.8	26.5	 20
261	  4	159.0	51.6	 25
262	  4	158.0	24.7	 25
263	  4	159.0	25.0	 20
264	  4	160.0	25.8	 25
265	  4	161.8	21.8	 20
266	  4	206.3	30.6	 16
267	  4	149.3	21.0	 20
268	  4	146.5	18.1	 20
269	  4	127.5	26.5	 16
270	  4	148.5	24.9	 20
271	  4	172.3	17.0	 20
272	  4	153.3	66.2	 20
273	  4	146.0	25.1	 25
274	  4	139.0	21.2	 25
275	  4	146.0	44.1	 20
276	  4	140.0	28.4	 25
277	  4	142.0	27.8	 25
278	  4	128.3	27.0	 20
279	  4	132.0	29.7	 25
280	  4	150.0	26.4	 25
281	  4	115.0	16.1	 20
282	  4	141.0	19.7	 25
283	  4	164.0	27.7	 25
284	  4	149.3	36.1	 20
285	  4	171.0	27.5	 25
286	  4	194.3	61.8	 20
287	  4	153.5	17.2	 16
288	  4	130.3	16.2	 20
289	  4	132.8	25.8	 20
290	  4	155.3	47.8	 16
291	  4	180.3	47.8	 20
292	  4	142.8	19.0	 20
293	  4	161.5	27.7	 20
294	  4	142.0	19.5	 25
295	  4	166.0	45.5	 25
296	  4	155.8	25.5	 20
297	  4	148.0	21.5	 25
298	  4	159.0	22.9	 25
299	  4	158.8	29.2	 20
300	  4	161.0	30.7	 25
301	  4	152.0	26.3	 25
302	  4	125.0	13.0	 20
303	  4	128.0	21.0	 25
304	  4	137.3	31.2	 20
305	  4	135.0	17.5	 25
306	  4	150.0	26.9	 20
307	  4	165.0	30.3	 16
308	  4	191.3	24.2	 20
309	  4	226.5	33.3	 20
310	  4	220.8	72.6	 16
311	  4	133.3	22.3	 20
312	  4	134.3	21.9	 20
313	  4	145.0	29.9	 20
314	  4	145.0	30.8	 25
315	  4	122.0	25.7	 25
316	  4	145.3	31.6	 20
317	  4	136.0	18.8	 25
318	  4	118.0	18.6	 25
319	  4	115.0	14.2	 20
320	  4	114.0	17.7	 25
321	  4	142.0	23.5	 25
322	  4	132.8	20.3	 20
323	  4	148.0	27.2	 25
324	  4	144.0	25.9	 25
325	  4	138.8	27.8	 20
326	  4	118.0	20.0	 25
327	  4	126.3	24.4	 20
328	  4	163.5	34.0	 16
329	  4	154.8	22.9	 20
330	  4	157.3	34.2	 20
331	  4	170.3	23.3	 16
332	  4	137.3	19.3	 20
333	  4	126.5	22.0	 20
334	  4	150.3	31.4	 20
335	  4	141.0	26.3	 25
336	  4	139.0	36.2	 25
337	  4	139.3	27.2	 20
338	  4	108.0	13.0	 25
339	  4	120.0	21.3	 25
340	  4	128.5	26.9	 20
341	  4	139.0	25.4	 25
342	  4	146.0	24.6	 25
343	  4	112.3	21.0	 20
344	  4	146.0	24.0	 25
345	  4	141.0	31.6	 25
346	  4	119.0	15.9	 20
347	  4	135.0	36.5	 25
348	  4	130.3	24.0	 20
349	  4	140.0	23.9	 16
350	  4	149.0	23.7	 20
351	  4	157.3	30.4	 16
352	  4	161.5	23.5	 20
353	  4	120.3	17.6	 20
354	  4	157.8	23.1	 20
355	  4	104.0	18.4	 25
356	  4	123.0	19.2	 25
357	  4	140.3	27.1	 20
358	  4	131.0	21.6	 25
359	  4	204.0	41.4	 25
360	  4	230.3	48.5	 20
361	  4	201.0	28.4	 25
362	  4	681.0	956.3	 25
363	  4	311.5	48.7	 20
364	  4	234.0	30.8	 25
365	  4	205.0	39.3	 25
366	  4	234.0	55.0	 20
367	  4	192.0	24.0	 25
368	  4	158.3	21.1	 20
369	  4	146.3	20.0	 16
370	  4	158.3	24.9	 20
371	  4	164.5	23.9	 20
372	  4	165.8	27.1	 16
373	  4	127.8	22.9	 20
374	  4	148.3	27.5	 20
375	  4	135.0	20.7	 20
376	  4	141.0	24.2	 25
377	  4	139.0	16.3	 25
378	  4	123.5	22.9	 20
379	  4	158.0	18.5	 25
380	  4	134.0	20.8	 25
381	  4	149.3	22.4	 20
382	  4	152.0	24.1	 25
383	  4	119.0	17.8	 25
384	  4	116.8	19.8	 20
385	  4	120.0	21.1	 25
386	  4	120.0	33.7	 25
387	  4	130.5	21.5	 20
388	  4	199.0	146.3	 25
389	  4	128.8	17.9	 20
390	  4	121.5	21.0	 16
391	  4	96.5	16.9	 20
392	  4	97.5	13.5	 20
393	  4	106.5	22.8	 16
394	  4	129.3	18.9	 20
395	  4	114.3	19.7	 16
396	  4	150.0	20.8	 25
397	  4	126.0	18.3	 25
398	  4	123.8	25.3	 20
399	  4	113.0	34.9	 25
400	  4	105.0	30.2	 25
401	  4	112.3	18.7	 20
402	  4	100.0	16.1	 25
403	  4	113.0	23.4	 25
404	  4	108.0	15.3	 20
405	  4	112.0	19.2	 25
406	  4	122.0	19.8	 25
407	  4	113.5	17.7	 20
408	  4	148.0	25.2	 25
409	  4	133.0	23.0	 25
410	  4	123.3	20.2	 16
411	  4	162.5	34.4	 20
412	  4	151.3	22.7	 20
413	  4	126.0	21.0	 16
414	  4	146.5	22.2	 20
415	  4	171.3	27.4	 20
416	  4	185.5	58.8	 20
417	  4	137.0	22.6	 25
418	  4	134.0	19.4	 25
419	  4	163.3	23.9	 20
420	  4	129.0	19.5	 25
421	  4	136.0	27.5	 25
422	  4	110.3	18.3	 20
423	  4	110.0	19.5	 25
424	  4	94.0	15.1	 25
425	  4	80.0	16.3	 20
426	  4	113.0	21.4	 25
427	  4	94.0	18.5	 25
428	  4	106.8	18.4	 20
429	  4	88.0	15.0	 25
430	  4	95.3	19.8	 20
431	  4	110.8	15.1	 16
432	  4	102.0	16.6	 20
433	  4	94.0	24.8	 20
434	  4	122.5	15.3	 16
435	  4	103.8	15.6	 20
436	  4	111.3	16.9	 20
437	  4	114.5	18.3	 20
438	  4	117.0	23.5	 25
439	  4	210.0	171.1	 25
440	  4	113.5	18.1	 20
441	  4	120.0	18.0	 25
442	  4	112.5	22.3	 20
443	  4	97.0	27.6	 25
444	  4	133.0	25.5	 25
445	  4	125.3	21.9	 20
446	  4	129.0	19.9	 25
447	  4	154.0	31.4	 25
448	  4	121.3	23.0	 20
449	  4	135.0	23.7	 25
450	  4	132.0	23.8	 25
451	  4	104.0	15.4	 16
452	  4	109.0	22.9	 20
453	  4	99.3	17.5	 20
454	  4	114.5	26.2	 16
455	  4	98.0	19.0	 20
456	  4	102.5	18.6	 20
457	  4	103.0	26.4	 16
458	  4	106.0	19.0	 25
459	  4	110.0	17.3	 25
460	  4	97.8	21.2	 20
461	  4	99.0	20.3	 25
462	  4	116.0	24.3	 25
463	  4	97.3	22.1	 20
464	  4	124.0	23.7	 25
465	  4	947.0	242.9	 25
466	  4	289.8	27.1	 20
467	  4	206.0	185.8	 25
468	  4	3693.0	475.3	 25
469	  4	3780.0	312.7	 20
470	  4	602.0	73.5	 25
471	  4	225.3	21.7	 20
472	  4	120.5	20.8	 16
473	  4	239.8	23.6	 20
474	  4	550.0	66.3	 20
475	  4	369.0	32.4	 16
476	  4	248.3	41.7	 20
477	  4	1549.0	425.4	 20
478	  4	257.8	32.1	 20
479	  4	219.0	28.6	 25
480	  4	242.0	46.9	 25
481	  4	207.0	32.9	 20
482	  4	220.0	58.5	 25
483	  4	679.0	71.1	 25
484	  4	855.3	77.6	 20
485	  4	821.0	90.7	 25
486	  4	276.8	34.7	 20
487	  4	247.0	28.9	 25
488	  4	117.0	27.8	 25
489	  4	353.0	38.9	 20
490	  4	689.0	52.6	 25
491	  4	181.0	41.3	 25
492	  4	74.3	13.6	 16
493	  4	83.3	13.6	 20
494	  4	87.5	10.1	 20
495	  4	126.0	18.3	 16
496	  4	309.5	32.2	 20
497	  4	3540.3	283.7	 20
498	  4	501.5	58.1	 16
499	  4	132.0	22.5	 25
500	  4	110.0	17.1	 25
501	  4	478.0	74.0	 20
502	  4	88.0	12.9	 25
503	  4	108.0	29.5	 25
504	  4	1051.3	134.4	 20
505	  4	837.0	151.7	 25
506	  4	109.0	16.9	 25
507	  4	191.5	30.2	 20
508	  4	711.0	110.0	 25
509	  4	437.0	84.5	 25
510	  4	519.5	83.6	 20
511	  4	184.0	28.0	 25
512	  4	102.0	54.5	 25
513	  4	781.3	110.5	 16
514	  4	463.3	32.0	 20
515	  4	342.0	29.6	 20
516	  4	658.0	128.2	 16
517	  4	163.8	30.4	 20
518	  4	199.3	28.2	 20
519	  4	345.3	38.8	 16
520	  4	100.0	15.3	 25
521	  4	144.0	41.5	 25
522	  4	275.3	33.3	 20
523	  4	423.0	44.9	 25
524	  4	316.0	55.4	 25
525	  4	125.8	29.4	 20
526	  4	123.0	13.9	 25
527	  4	128.0	31.9	 25
528	  4	2405.0	334.0	 20
529	  4	96.0	14.9	 25
530	  4	78.0	14.2	 25
531	  4	89.5	11.0	 20
532	  4	81.0	11.6	 25
533	  4	106.3	26.3	 16
534	  4	111.3	22.1	 20
535	  4	286.0	195.7	 20
536	  4	688.8	59.9	 16
537	  4	72.0	13.8	 20
538	  4	81.8	18.0	 20
539	  4	79.0	14.4	 16
540	  4	101.0	16.5	 25
541	  4	227.0	71.8	 25
542	  4	290.3	29.9	 20
543	  4	239.0	29.5	 25
544	  4	264.0	42.7	 25
545	  4	216.8	34.0	 20
546	  4	140.0	26.3	 25
547	  4	98.0	15.7	 25
548	  4	393.0	29.0	 20
549	  4	121.0	23.0	 25
550	  4	420.0	56.5	 25
551	  4	372.5	36.9	 20
552	  4	332.0	43.8	 25
553	  4	107.0	18.8	 25
554	  4	513.8	69.6	 16
555	  4	2237.3	334.2	 20
556	  4	151.5	21.3	 20
557	  4	198.0	28.0	 16
558	  4	441.0	47.5	 20
559	  4	114.0	18.4	 20
560	  4	367.8	24.9	 16
561	  4	626.0	112.2	 25
562	  4	1097.0	287.2	 25
563	  4	345.3	59.4	 20
564	  4	129.0	20.3	 25
565	  4	288.0	52.6	 25
566	  4	111.0	13.2	 20
567	  4	810.0	256.1	 25
568	  4	18194.0	4400.2	 25
569	  4	219.5	72.2	 20
570	  4	793.0	181.1	 25
571	  4	243.0	42.6	 25
572	  4	112.0	19.9	 20
573	  4	161.0	25.3	 25
574	  4	110.0	16.5	 25
575	  4	158.5	21.4	 16
576	  4	141.5	45.9	 20
577	  4	280.0	23.1	 16
578	  4	315.0	35.0	 20
579	  4	318.8	47.8	 20
580	  4	116.5	26.6	 16
581	  4	477.0	58.6	 20
582	  4	1841.0	249.8	 25
583	  4	2779.8	297.6	 20
584	  4	182.0	25.7	 25
585	  4	526.0	100.3	 25
586	  4	239.5	36.5	 20
587	  4	184.0	44.1	 25
588	  4	113.0	33.6	 25
589	  4	795.5	72.1	 20
590	  4	153.0	22.8	 25
591	  4	166.0	22.3	 25
592	  4	76.0	10.7	 20
593	  4	124.0	25.0	 25
594	  4	189.0	29.0	 25
595	  4	232.3	28.8	 16
596	  4	619.0	94.2	 20
597	  4	159.0	26.2	 20
598	  4	147.0	19.9	 16
599	  4	158.3	22.2	 20
600	  4	1238.8	306.5	 20
601	  4	85.0	16.9	 16
602	  4	159.0	27.9	 25
603	  4	173.0	27.2	 25
604	  4	159.3	24.7	 20
605	  4	82.0	12.0	 25
606	  4	73.0	12.5	 25
607	  4	98.5	14.7	 20
608	  4	124.0	18.4	 25
609	  4	116.0	21.1	 25
610	  4	100.0	16.6	 20
611	  4	158.0	24.2	 25
612	  4	136.0	25.1	 25
613	  4	134.3	11.3	 20
614	  4	598.0	98.1	 25
615	  4	193.0	29.1	 25
616	  4	84.5	15.1	 16
617	  4	84.0	14.4	 20
618	  4	104.3	16.5	 20
619	  4	82.0	17.9	 16
620	  4	91.3	10.7	 20
621	  4	176.3	33.1	 20
622	  4	88.3	14.6	 16
623	  4	90.0	11.5	 25
624	  4	133.3	18.6	 20
625	  4	101.0	13.1	 25
626	  4	85.0	22.5	 25
627	  4	106.5	16.4	 20
628	  4	195.0	34.9	 25
629	  4	8211.0	1495.2	 25
630	  4	191.8	29.6	 20
631	  4	128.0	40.2	 25
632	  4	225.0	19.6	 25
633	  4	220.0	34.3	 20
634	  4	423.0	65.5	 25
635	  4	112.0	20.4	 25
636	  4	105.0	49.8	 20
637	  4	83.5	15.4	 20
638	  4	153.0	42.3	 20
639	  4	96.8	12.4	 16
  0	  5	129.0	20.0	 25
  1	  5	199.0	24.5	 25
  2	  5	177.5	20.5	 20
  3	  5	203.0	24.3	 25
  4	  5	418.0	71.9	 25
  5	  5	7911.3	909.2	 20
  6	  5	235.0	118.8	 25
  7	  5	132.0	17.9	 25
  8	  5	488.8	46.8	 20
  9	  5	731.0	200.7	 25
 10	  5	187.8	29.9	 20
 11	  5	92.8	17.0	 16
 12	  5	158.3	26.4	 20
 13	  5	749.8	91.4	 20
 14	  5	131.0	21.6	 16
 15	  5	613.8	112.2	 20
 16	  5	419.8	61.9	 20
 17	  5	322.0	43.4	 20
 18	  5	206.0	90.3	 25
 19	  5	158.0	21.8	 25
 20	  5	876.3	93.7	 20
 21	  5	1220.0	135.8	 25
 22	  5	277.0	46.7	 25
 23	  5	424.8	48.5	 20
 24	  5	81.0	14.1	 25
 25	  5	642.0	113.0	 25
 26	  5	116.3	14.2	 20
 27	  5	173.0	39.0	 25
 28	  5	424.0	51.6	 25
 29	  5	185.0	45.2	 20
 30	  5	679.0	136.5	 25
 31	  5	305.3	28.1	 20
 32	  5	106.5	16.2	 16
 33	  5	88.3	14.5	 20
 34	  5	359.8	50.1	 20
 35	  5	71.5	12.7	 16
 36	  5	392.8	61.3	 20
 37	  5	134.0	20.6	 20
 38	  5	99.5	16.1	 20
 39	  5	778.0	98.0	 25
 40	  5	6277.0	503.4	 20
 41	  5	171.0	58.1	 25
 42	  5	2063.0	205.6	 25
 43	  5	1710.0	129.6	 20
 44	  5	2170.0	221.3	 25
 45	  5	1368.0	124.3	 25
 46	  5	607.5	47.2	 20
 47	  5	327.0	41.7	 25
 48	  5	247.0	30.2	 25
 49	  5	275.3	30.8	 20
 50	  5	152.0	25.9	 25
 51	  5	174.0	28.3	 25
 52	  5	833.8	122.9	 16
 53	  5	179.8	19.9	 20
 54	  5	133.5	17.1	 20
 55	  5	117.5	10.0	 16
 56	  5	83.0	13.2	 20
 57	  5	119.8	59.8	 20
 58	  5	312.8	42.6	 16
 59	  5	1110.0	190.6	 25
 60	  5	90.0	14.1	 25
 61	  5	118.0	48.1	 20
 62	  5	13782.0	2483.4	 25
 63	  5	134.0	25.2	 25
 64	  5	145.0	19.1	 20
 65	  5	194.0	99.7	 25
 66	  5	14549.0	3881.6	 25
 67	  5	149.8	36.4	 20
 68	  5	14697.0	631.8	 25
 69	  5	13178.0	1816.5	 25
 70	  5	12457.0	1894.2	 20
 71	  5	11646.0	2749.2	 25
 72	  5	165.3	22.3	 20
 73	  5	144.0	48.1	 16
 74	  5	11980.8	2570.9	 20
 75	  5	139.8	17.3	 20
 76	  5	138.3	13.6	 16
 77	  5	179.8	77.6	 20
 78	  5	11933.3	3405.4	 20
 79	  5	158.0	53.5	 20
 80	  5	12295.0	611.5	 25
 81	  5	11384.0	1184.0	 25
 82	  5	10552.0	1098.1	 20
 83	  5	10023.0	2186.3	 25
 84	  5	151.0	28.2	 25
 85	  5	135.0	31.5	 20
 86	  5	10087.0	2149.5	 25
 87	  5	116.0	23.3	 20
 88	  5	110.0	23.8	 25
 89	  5	135.0	20.6	 25
 90	  5	163.3	29.2	 20
 91	  5	102.0	28.5	 25
 92	  5	9798.0	2129.7	 25
 93	  5	145.3	17.8	 16
 94	  5	124.5	18.3	 20
 95	  5	147.3	67.8	 20
 96	  5	9282.8	887.4	 16
 97	  5	107.5	17.2	 20
 98	  5	129.3	17.9	 20
 99	  5	145.0	25.8	 16
100	  5	7109.0	1407.0	 25
101	  5	123.0	19.8	 25
102	  5	116.0	17.7	 20
103	  5	131.0	38.0	 25
104	  5	9210.0	465.5	 25
105	  5	8063.3	1022.7	 20
106	  5	6949.0	1474.9	 25
107	  5	124.0	17.5	 25
108	  5	146.3	30.1	 20
109	  5	85.0	14.2	 25
110	  5	116.0	28.4	 25
111	  5	1366.3	185.1	 20
112	  5	1025.0	162.6	 25
113	  5	98.0	20.1	 25
114	  5	87.0	10.4	 16
115	  5	122.8	30.5	 20
116	  5	7529.0	1832.6	 20
117	  5	122.0	21.2	 16
118	  5	126.3	23.3	 20
119	  5	149.5	60.4	 20
120	  5	8161.0	834.5	 20
121	  5	151.0	33.9	 25
122	  5	7522.0	1722.9	 25
123	  5	129.3	18.9	 20
124	  5	121.0	16.0	 25
125	  5	153.0	67.2	 25
126	  5	8331.5	912.6	 20
127	  5	99.0	17.1	 25
128	  5	101.0	16.1	 25
129	  5	146.0	27.6	 20
130	  5	704.0	133.1	 25
131	  5	498.0	110.0	 25
132	  5	702.3	136.5	 20
133	  5	138.0	64.1	 25
134	  5	7347.3	1027.4	 16
135	  5	135.8	23.9	 20
136	  5	127.3	21.6	 20
137	  5	146.0	34.5	 16
138	  5	7460.5	1498.5	 20
139	  5	100.3	13.5	 20
140	  5	128.3	21.6	 16
141	  5	137.0	30.1	 25
142	  5	6209.0	1790.2	 25
143	  5	128.3	27.7	 20
144	  5	132.0	24.7	 25
145	  5	130.0	23.7	 25
146	  5	164.3	25.3	 20
147	  5	130.0	26.0	 25
148	  5	186.0	161.8	 25
149	  5	6998.5	1231.0	 20
150	  5	159.0	28.2	 25
151	  5	164.0	169.7	 25
152	  5	7289.0	1598.4	 20
153	  5	126.0	20.9	 25
154	  5	129.0	24.1	 25
155	  5	165.3	34.1	 16
156	  5	7896.5	2070.8	 20
157	  5	100.3	23.3	 20
158	  5	93.5	14.8	 16
159	  5	377.3	41.6	 20
160	  5	1179.0	265.6	 20
161	  5	183.3	35.3	 16
162	  5	129.0	17.5	 25
163	  5	117.0	23.7	 25
164	  5	353.8	49.8	 20
165	  5	342.0	45.9	 25
166	  5	1407.0	400.9	 25
167	  5	287.3	35.5	 20
168	  5	1168.0	242.0	 25
169	  5	88.0	15.2	 25
170	  5	155.0	22.1	 20
171	  5	263.0	48.3	 25
172	  5	226.0	31.2	 25
173	  5	429.8	69.0	 20
174	  5	758.0	144.8	 25
175	  5	254.0	37.8	 25
176	  5	1216.3	233.4	 16
177	  5	157.3	24.3	 20
178	  5	162.3	25.6	 16
179	  5	315.8	53.0	 20
180	  5	203.0	84.8	 20
181	  5	1265.5	138.0	 16
182	  5	462.0	58.0	 25
183	  5	385.0	78.9	 25
184	  5	112.8	20.7	 20
185	  5	325.0	59.0	 25
186	  5	196.0	35.3	 25
187	  5	1044.0	121.9	 20
188	  5	128.0	25.7	 25
189	  5	9458.0	2003.6	 25
190	  5	2202.0	276.9	 20
191	  5	113.0	19.9	 25
192	  5	332.0	42.5	 25
193	  5	341.3	44.1	 20
194	  5	145.0	24.9	 25
195	  5	137.0	27.3	 25
196	  5	123.5	24.6	 16
197	  5	218.3	25.3	 20
198	  5	1024.3	197.3	 20
199	  5	414.0	35.6	 16
200	  5	596.8	183.9	 20
201	  5	176.3	77.6	 20
202	  5	3383.3	223.2	 16
203	  5	95.0	19.0	 25
204	  5	109.0	24.9	 25
205	  5	98.3	15.8	 20
206	  5	321.0	71.4	 25
207	  5	116.0	19.3	 25
208	  5	96.0	19.8	 20
209	  5	145.0	20.5	 25
210	  5	102.0	22.8	 25
211	  5	73.3	12.2	 20
212	  5	152.0	45.5	 25
213	  5	1847.0	408.5	 25
214	  5	76.0	12.8	 20
215	  5	119.0	20.0	 25
216	  5	85.0	12.8	 25
217	  5	383.0	50.4	 16
218	  5	84.5	13.3	 20
219	  5	342.8	48.9	 20
220	  5	159.8	25.1	 16
221	  5	253.5	33.7	 20
222	  5	174.5	27.1	 20
223	  5	520.8	98.4	 16
224	  5	649.0	103.0	 25
225	  5	739.3	124.6	 20
226	  5	312.0	41.5	 25
227	  5	217.0	35.9	 25
228	  5	556.5	95.8	 20
229	  5	134.0	17.1	 25
230	  5	95.0	21.4	 25
231	  5	110.5	20.0	 20
232	  5	91.0	15.2	 25
233	  5	2397.0	3033.6	 25
234	  5	13041.3	2326.9	 20
235	  5	1947.0	377.9	 25
236	  5	2971.0	921.0	 25
237	  5	402.3	59.7	 16
238	  5	159.3	23.3	 20
239	  5	470.3	121.5	 20
240	  5	117.0	21.6	 16
241	  5	152.5	35.5	 20
242	  5	72.3	10.9	 20
243	  5	125.5	20.5	 16
244	  5	410.0	94.2	 25
245	  5	144.0	28.1	 25
246	  5	323.8	68.9	 20
247	  5	596.0	78.1	 25
248	  5	624.0	68.5	 25
249	  5	571.0	64.1	 20
250	  5	526.0	98.7	 25
251	  5	170.0	21.5	 25
252	  5	294.5	32.8	 20
253	  5	785.0	141.7	 25
254	  5	1368.0	490.2	 25
255	  5	1167.5	219.0	 20
256	  5	113.0	30.0	 25
257	  5	108.0	24.1	 25
258	  5	330.3	61.1	 16
259	  5	138.3	14.6	 20
260	  5	515.3	48.7	 20
261	  5	379.8	43.2	 16
262	  5	180.0	32.7	 20
263	  5	385.0	81.8	 20
264	  5	1062.3	194.9	 16
265	  5	160.0	22.6	 25
266	  5	365.0	56.5	 25
267	  5	189.0	45.4	 20
268	  5	93.0	18.0	 25
269	  5	109.8	19.3	 20
270	  5	175.0	63.6	 25
271	  5	1684.0	352.6	 25
272	  5	302.8	48.0	 20
273	  5	282.0	39.0	 25
274	  5	473.0	79.7	 25
275	  5	162.5	28.7	 20
276	  5	120.0	22.5	 25
277	  5	357.0	61.8	 25
278	  5	109.3	13.8	 20
279	  5	210.3	35.7	 20
280	  5	256.5	125.0	 20
281	  5	1687.3	157.6	 16
282	  5	298.0	42.8	 20
283	  5	338.5	38.9	 20
284	  5	467.5	47.6	 16
285	  5	510.5	54.0	 20
286	  5	250.0	47.9	 25
287	  5	158.3	66.5	 20
288	  5	98.0	20.3	 25
289	  5	92.0	16.6	 25
290	  5	165.0	25.2	 20
291	  5	142.0	17.5	 25
292	  5	364.0	42.3	 25
293	  5	457.8	66.9	 20
294	  5	416.0	64.6	 25
295	  5	255.0	31.9	 25
296	  5	515.0	82.5	 20
297	  5	92.0	18.1	 25
298	  5	97.0	16.4	 25
299	  5	675.0	95.0	 16
300	  5	267.5	110.5	 20
301	  5	4725.3	1051.8	 20
302	  5	263.8	38.7	 16
303	  5	124.8	16.1	 20
304	  5	165.3	27.0	 20
305	  5	300.5	47.7	 16
306	  5	91.0	15.0	 25
307	  5	106.0	23.4	 25
308	  5	254.0	30.6	 20
309	  5	402.0	43.6	 25
310	  5	128.0	19.5	 25
311	  5	189.5	25.1	 20
312	  5	135.0	22.8	 25
313	  5	208.0	35.8	 25
314	  5	182.8	24.0	 20
315	  5	270.0	39.8	 25
316	  5	880.8	140.9	 20
317	  5	4980.0	861.1	 25
318	  5	1132.0	261.6	 25
319	  5	588.8	102.5	 20
320	  5	180.3	26.8	 20
321	  5	144.5	31.9	 20
322	  5	1356.5	161.1	 16
323	  5	108.3	15.3	 20
324	  5	176.0	19.5	 20
325	  5	1472.8	146.6	 16
326	  5	214.0	35.6	 20
327	  5	504.0	115.6	 25
328	  5	1445.3	237.3	 20
329	  5	481.0	93.5	 25
330	  5	110.0	65.7	 25
331	  5	1393.8	206.7	 20
332	  5	474.0	64.2	 25
333	  5	179.0	42.1	 25
334	  5	184.5	20.1	 20
335	  5	217.0	36.8	 25
336	  5	87.0	15.0	 25
337	  5	76.3	12.8	 20
338	  5	114.0	17.9	 25
339	  5	115.0	20.6	 25
340	  5	338.3	50.2	 20
341	  5	108.5	18.7	 20
342	  5	256.3	49.8	 20
343	  5	207.3	71.2	 16
344	  5	994.3	105.3	 20
345	  5	171.0	38.8	 20
346	  5	74.3	13.5	 16
347	  5	90.8	18.9	 20
348	  5	115.0	28.4	 25
349	  5	1065.0	184.9	 20
350	  5	2294.0	391.7	 25
351	  5	4761.0	1326.7	 25
352	  5	1201.3	204.4	 20
353	  5	231.0	25.7	 25
354	  5	2021.0	629.0	 25
355	  5	135.5	24.9	 20
356	  5	136.0	64.8	 25
357	  5	4981.0	1517.5	 25
358	  5	515.3	103.9	 20
359	  5	395.0	40.9	 25
360	  5	487.0	73.8	 20
361	  5	491.0	133.6	 20
362	  5	3572.0	747.3	 20
363	  5	368.8	40.1	 16
364	  5	216.5	108.3	 20
365	  5	1207.8	299.8	 20
366	  5	1385.3	98.4	 16
367	  5	737.3	100.5	 20
368	  5	175.0	29.1	 25
369	  5	116.0	26.8	 20
370	  5	1443.0	302.6	 25
371	  5	247.0	31.0	 25
372	  5	605.5	89.3	 20
373	  5	4251.0	770.1	 25
374	  5	1744.0	345.6	 25
375	  5	435.5	71.7	 20
376	  5	2727.0	530.1	 25
377	  5	467.0	63.1	 25
378	  5	755.3	97.3	 20
379	  5	98.0	17.1	 25
380	  5	200.0	28.8	 25
381	  5	129.8	22.9	 20
382	  5	881.5	90.0	 20
383	  5	414.8	59.6	 20
384	  5	2459.5	361.5	 16
385	  5	86.8	16.6	 20
386	  5	516.8	39.4	 20
387	  5	1151.3	97.6	 16
388	  5	242.8	39.0	 20
389	  5	182.0	28.5	 25
390	  5	1573.8	313.2	 20
391	  5	609.0	111.1	 25
392	  5	213.0	35.3	 25
393	  5	1389.8	255.3	 20
394	  5	111.0	17.7	 25
395	  5	400.0	77.2	 25
396	  5	173.5	30.2	 20
397	  5	115.0	15.3	 25
398	  5	177.0	23.7	 25
399	  5	1931.8	225.8	 20
400	  5	144.0	27.3	 25
401	  5	84.0	22.2	 25
402	  5	993.5	128.9	 20
403	  5	712.8	94.9	 20
404	  5	1240.5	297.7	 20
405	  5	99.8	14.3	 16
406	  5	112.0	23.5	 20
407	  5	188.3	21.1	 16
408	  5	340.0	48.4	 20
409	  5	185.3	39.8	 20
410	  5	707.0	132.2	 20
411	  5	767.0	151.9	 25
412	  5	327.0	54.3	 25
413	  5	137.3	26.5	 20
414	  5	263.0	50.6	 25
415	  5	384.0	57.8	 25
416	  5	372.3	61.0	 20
417	  5	532.0	78.7	 25
418	  5	139.0	20.1	 25
419	  5	362.8	48.5	 20
420	  5	347.0	37.4	 25
421	  5	253.0	47.1	 25
422	  5	227.3	27.6	 20
423	  5	1866.0	272.1	 20
424	  5	729.0	103.4	 20
425	  5	242.0	27.0	 16
426	  5	124.0	24.0	 20
427	  5	90.5	13.7	 20
428	  5	126.5	23.2	 16
429	  5	213.5	33.9	 20
430	  5	465.0	88.0	 25
431	  5	125.0	23.0	 20
432	  5	94.0	14.3	 25
433	  5	94.0	14.3	 25
434	  5	76.3	10.5	 20
435	  5	127.0	27.9	 25
436	  5	140.0	21.0	 25
437	  5	75.0	11.1	 20
438	  5	88.0	13.7	 25
439	  5	210.0	95.8	 25
440	  5	1218.8	100.0	 20
441	  5	2867.0	400.4	 25
442	  5	115.0	16.2	 25
443	  5	318.0	37.8	 20
444	  5	813.0	101.1	 20
445	  5	663.0	84.5	 20
446	  5	485.8	70.6	 16
447	  5	3687.0	564.0	 20
448	  5	195.5	34.0	 20
449	  5	175.0	16.8	 16
450	  5	118.0	21.8	 20
451	  5	261.0	51.0	 25
452	  5	424.5	80.7	 20
453	  5	97.0	12.4	 25
454	  5	282.8	50.2	 20
455	  5	114.0	17.3	 25
456	  5	150.0	23.4	 25
457	  5	125.5	28.0	 20
458	  5	218.0	20.2	 25
459	  5	105.0	17.0	 25
460	  5	99.5	13.8	 20
461	  5	252.0	30.5	 25
462	  5	96.0	50.3	 25
463	  5	272.3	33.9	 20
464	  5	150.0	22.2	 25
465	  5	1073.3	215.7	 20
466	  5	90.5	15.0	 16
467	  5	68.8	14.4	 20
468	  5	138.3	32.9	 20
469	  5	140.5	16.2	 16
470	  5	92.0	15.6	 20
471	  5	79.0	14.0	 25
472	  5	108.5	17.1	 20
473	  5	81.0	16.0	 25
474	  5	158.0	33.3	 25
475	  5	1546.3	306.3	 20
476	  5	146.0	20.1	 25
477	  5	1350.0	162.0	 25
478	  5	927.3	140.3	 20
479	  5	187.0	24.3	 25
480	  5	120.0	33.1	 25
481	  5	553.5	71.8	 20
482	  5	159.0	29.9	 25
483	  5	165.0	23.3	 25
484	  5	544.5	83.4	 20
485	  5	127.0	22.0	 20
486	  5	140.5	18.5	 20
487	  5	88.5	15.5	 16
488	  5	144.5	12.7	 20
489	  5	246.5	61.1	 20
490	  5	658.0	59.6	 16
491	  5	126.3	22.3	 20
492	  5	1370.0	263.7	 25
493	  5	468.8	93.2	 20
494	  5	695.0	122.2	 25
495	  5	1301.0	218.2	 25
496	  5	724.8	115.4	 20
497	  5	1295.0	147.5	 25
498	  5	352.5	28.1	 20
499	  5	289.0	37.2	 25
500	  5	192.0	45.7	 25
501	  5	120.3	21.0	 20
502	  5	553.0	96.9	 25
503	  5	1009.0	170.5	 25
504	  5	179.0	30.0	 20
505	  5	751.0	136.8	 25
506	  5	150.3	25.0	 20
507	  5	299.0	37.6	 16
508	  5	242.5	22.6	 20
509	  5	180.0	33.6	 20
510	  5	232.0	35.3	 16
511	  5	78.3	12.1	 20
512	  5	73.5	12.1	 20
513	  5	484.3	79.5	 20
514	  5	341.0	60.8	 25
515	  5	464.0	99.0	 25
516	  5	71.5	14.0	 20
517	  5	117.0	25.7	 25
518	  5	183.0	28.5	 25
519	  5	701.3	121.9	 20
520	  5	449.0	79.6	 25
521	  5	130.0	18.1	 25
522	  5	162.0	26.2	 20
523	  5	364.0	70.9	 25
524	  5	265.0	35.0	 25
525	  5	342.8	43.8	 20
526	  5	108.0	15.2	 25
527	  5	592.3	89.1	 20
528	  5	1549.0	226.8	 16
529	  5	153.3	22.5	 20
530	  5	232.5	37.5	 20
531	  5	117.5	22.7	 16
532	  5	76.0	13.3	 20
533	  5	109.0	14.4	 25
534	  5	175.8	35.2	 20
535	  5	211.0	34.0	 25
536	  5	932.0	126.3	 25
537	  5	2209.3	347.9	 20
538	  5	94.0	13.9	 25
539	  5	219.0	37.2	 25
540	  5	122.3	13.7	 20
541	  5	214.0	31.9	 25
542	  5	399.0	51.8	 25
543	  5	183.3	22.6	 20
544	  5	114.0	19.1	 25
545	  5	401.3	43.7	 20
546	  5	87.0	15.6	 25
547	  5	355.8	66.0	 20
548	  5	131.5	14.8	 16
549	  5	81.5	10.5	 20
550	  5	119.3	23.6	 20
551	  5	219.5	22.7	 16
552	  5	80.0	14.7	 20
553	  5	277.3	50.8	 20
554	  5	1085.0	182.4	 20
555	  5	96.0	69.7	 25
556	  5	371.0	60.6	 25
557	  5	356.5	64.9	 20
558	  5	459.0	61.3	 25
559	  5	1372.0	279.6	 25
560	  5	1013.8	142.4	 20
561	  5	140.0	24.0	 25
562	  5	134.0	137.7	 25
563	  5	13405.8	2189.0	 20
564	  5	177.0	23.2	 25
565	  5	126.0	20.6	 25
566	  5	129.0	21.6	 20
567	  5	3594.0	711.9	 25
568	  5	287.8	120.4	 20
569	  5	185.3	26.8	 16
570	  5	159.8	38.3	 20
571	  5	220.3	22.1	 20
572	  5	122.3	13.2	 16
573	  5	148.5	19.4	 20
574	  5	278.8	39.6	 20
575	  5	706.3	101.0	 20
576	  5	88.0	15.6	 25
577	  5	134.0	28.4	 25
578	  5	99.8	18.8	 20
579	  5	131.0	20.7	 25
580	  5	787.0	193.2	 25
581	  5	87.8	17.9	 20
582	  5	358.0	50.0	 25
583	  5	132.0	33.1	 25
584	  5	466.5	49.8	 20
585	  5	373.0	65.5	 25
586	  5	467.0	43.8	 25
587	  5	560.8	69.5	 20
588	  5	300.3	110.1	 20
589	  5	6277.8	442.2	 16
590	  5	2555.3	282.2	 20
591	  5	983.8	114.8	 20
592	  5	93.3	15.6	 16
593	  5	432.3	55.8	 20
594	  5	467.3	77.8	 20
595	  5	135.8	20.1	 20
596	  5	264.0	40.6	 25
597	  5	1675.0	346.0	 25
598	  5	600.3	79.6	 20
599	  5	184.0	50.9	 25
600	  5	325.0	54.3	 25
601	  5	103.3	17.8	 20
602	  5	144.0	22.5	 25
603	  5	116.0	16.5	 25
604	  5	277.3	35.8	 20
605	  5	1334.0	209.9	 25
606	  5	133.0	24.5	 25
607	  5	94.8	16.7	 20
608	  5	147.0	24.6	 25
609	  5	222.8	38.8	 20
610	  5	108.0	14.2	 16
611	  5	415.3	51.5	 20
612	  5	1277.3	326.8	 20
613	  5	113.5	23.6	 16
614	  5	145.0	27.1	 20
615	  5	616.0	65.0	 20
616	  5	547.3	102.3	 20
617	  5	738.0	146.6	 25
618	  5	199.0	22.8	 25
619	  5	158.0	28.8	 20
620	  5	338.0	63.4	 25
621	  5	627.0	134.0	 25
622	  5	853.0	128.6	 20
623	  5	169.0	26.3	 25
624	  5	195.0	37.1	 25
625	  5	525.5	59.2	 20
626	  5	149.0	22.9	 25
627	  5	143.0	29.3	 25
628	  5	105.5	14.7	 20
629	  5	299.0	40.1	 25
630	  5	1332.0	179.9	 20
631	  5	10873.5	1515.8	 16
632	  5	1499.0	201.8	 20
633	  5	778.0	136.6	 20
634	  5	1400.0	185.1	 16
635	  5	191.3	26.2	 20
636	  5	167.3	16.9	 16
637	  5	144.0	20.6	 25
638	  5	110.0	14.6	 25
639	  5	125.3	18.6	 20
  0	  6	7839.5	1545.5	 20
  1	  6	160.0	102.4	 25
  2	  6	132.0	25.8	 25
  3	  6	123.3	16.7	 20
  4	  6	234.5	30.5	 20
  5	  6	7325.8	853.4	 20
  6	  6	125.5	20.3	 16
  7	  6	120.8	22.0	 20
  8	  6	315.3	28.6	 16
  9	  6	466.8	49.8	 20
 10	  6	113.0	20.4	 25
 11	  6	83.3	16.5	 20
 12	  6	99.0	19.5	 25
 13	  6	113.0	17.7	 25
 14	  6	164.0	21.6	 20
 15	  6	331.0	49.3	 25
 16	  6	577.0	95.8	 25
 17	  6	416.3	48.9	 20
 18	  6	236.0	64.7	 25
 19	  6	309.0	45.8	 25
 20	  6	1246.3	204.5	 20
 21	  6	1750.0	222.3	 25
 22	  6	136.0	17.1	 25
 23	  6	162.5	27.2	 20
 24	  6	65.0	12.5	 20
 25	  6	156.3	26.6	 20
 26	  6	126.3	19.9	 16
 27	  6	109.0	20.5	 20
 28	  6	383.3	46.0	 20
 29	  6	98.0	17.6	 16
 30	  6	844.3	170.8	 20
 31	  6	224.0	27.4	 25
 32	  6	96.5	15.8	 20
 33	  6	102.0	20.3	 25
 34	  6	391.0	55.5	 25
 35	  6	75.8	13.6	 20
 36	  6	149.0	21.3	 25
 37	  6	81.0	15.2	 25
 38	  6	87.0	10.0	 20
 39	  6	162.0	31.8	 25
 40	  6	2883.0	439.3	 25
 41	  6	174.3	17.3	 20
 42	  6	594.0	68.7	 25
 43	  6	346.0	42.3	 25
 44	  6	836.8	92.4	 20
 45	  6	1311.5	98.3	 20
 46	  6	991.0	68.5	 20
 47	  6	360.5	32.0	 16
 48	  6	225.3	30.3	 20
 49	  6	218.0	35.5	 20
 50	  6	167.0	18.5	 16
 51	  6	88.8	15.3	 20
 52	  6	288.3	47.4	 20
 53	  6	269.0	27.8	 25
 54	  6	131.0	24.0	 25
 55	  6	116.8	14.6	 20
 56	  6	88.0	18.7	 25
 57	  6	81.0	13.3	 25
 58	  6	147.8	23.7	 20
 59	  6	304.0	46.9	 25
 60	  6	82.0	20.9	 25
 61	  6	127.0	26.0	 20
 62	  6	14116.0	2660.9	 25
 63	  6	163.0	50.7	 25
 64	  6	193.3	66.6	 20
 65	  6	182.5	58.7	 20
 66	  6	14102.8	3497.6	 20
 67	  6	133.5	35.5	 16
 68	  6	14270.5	2458.6	 20
 69	  6	182.3	24.7	 20
 70	  6	164.0	23.6	 16
 71	  6	161.0	28.3	 20
 72	  6	164.0	19.9	 25
 73	  6	120.5	33.8	 20
 74	  6	12276.0	2292.5	 25
 75	  6	150.0	21.2	 25
 76	  6	142.3	26.8	 20
 77	  6	163.0	51.1	 25
 78	  6	12275.0	3185.4	 25
 79	  6	132.0	25.8	 20
 80	  6	11923.0	2538.1	 25
 81	  6	193.0	38.5	 25
 82	  6	168.0	36.9	 20
 83	  6	169.0	33.2	 25
 84	  6	149.0	22.3	 25
 85	  6	121.5	29.8	 20
 86	  6	10811.8	1910.1	 20
 87	  6	136.8	20.2	 20
 88	  6	151.8	15.3	 16
 89	  6	178.5	42.6	 20
 90	  6	10436.0	2725.5	 20
 91	  6	114.3	39.0	 16
 92	  6	10002.3	1912.1	 20
 93	  6	139.0	21.0	 25
 94	  6	126.8	21.7	 20
 95	  6	147.0	48.2	 25
 96	  6	9476.0	2647.9	 25
 97	  6	100.8	19.5	 20
 98	  6	139.0	18.5	 25
 99	  6	118.0	10.2	 20
100	  6	8124.0	1153.3	 25
101	  6	128.0	21.8	 25
102	  6	129.0	18.3	 20
103	  6	116.0	25.5	 25
104	  6	8636.0	1931.3	 25
105	  6	125.8	23.0	 20
106	  6	118.0	19.7	 25
107	  6	116.8	21.2	 20
108	  6	114.0	29.4	 16
109	  6	99.3	18.7	 20
110	  6	90.5	13.9	 20
111	  6	627.8	54.5	 16
112	  6	682.3	81.7	 20
113	  6	111.3	16.0	 20
114	  6	160.3	24.8	 20
115	  6	134.0	26.4	 25
116	  6	7760.0	1812.2	 25
117	  6	119.0	20.0	 20
118	  6	121.0	19.7	 25
119	  6	127.0	53.4	 25
120	  6	8506.3	806.9	 20
121	  6	111.0	23.2	 25
122	  6	8182.0	1934.7	 25
123	  6	144.8	32.0	 20
124	  6	139.0	36.1	 25
125	  6	202.0	52.8	 25
126	  6	8353.8	1511.1	 20
127	  6	104.5	18.7	 20
128	  6	103.5	19.9	 20
129	  6	171.3	33.5	 16
130	  6	1257.8	88.1	 20
131	  6	1166.5	231.2	 20
132	  6	1434.5	271.7	 16
133	  6	122.3	48.4	 20
134	  6	7414.0	2299.8	 25
135	  6	140.8	23.0	 20
136	  6	126.0	19.5	 25
137	  6	141.0	189.0	 25
138	  6	7739.3	1624.1	 20
139	  6	103.0	17.0	 25
140	  6	104.0	17.1	 25
141	  6	148.5	31.3	 20
142	  6	6136.0	1707.8	 25
143	  6	118.3	15.5	 20
144	  6	117.0	31.7	 25
145	  6	100.0	16.9	 25
146	  6	117.3	13.1	 20
147	  6	124.0	20.6	 25
148	  6	145.3	102.1	 20
149	  6	7430.0	1156.7	 16
150	  6	145.3	17.0	 20
151	  6	113.8	138.1	 20
152	  6	7526.0	1394.6	 16
153	  6	115.3	16.4	 20
154	  6	120.0	15.9	 20
155	  6	159.3	33.7	 20
156	  6	8252.0	1957.2	 25
157	  6	82.0	16.7	 25
158	  6	98.0	18.7	 20
159	  6	390.0	52.0	 25
160	  6	447.0	98.8	 25
161	  6	109.3	20.0	 20
162	  6	136.0	24.2	 25
163	  6	122.0	39.8	 25
164	  6	1404.8	125.2	 20
165	  6	996.0	123.5	 25
166	  6	1497.0	277.8	 25
167	  6	141.5	28.9	 20
168	  6	540.0	111.2	 25
169	  6	106.5	17.9	 20
170	  6	117.0	18.4	 16
171	  6	94.3	16.9	 20
172	  6	220.3	47.9	 20
173	  6	324.5	36.0	 16
174	  6	487.5	68.4	 20
175	  6	146.5	20.1	 20
176	  6	175.3	27.8	 20
177	  6	107.0	16.9	 25
178	  6	84.0	15.9	 25
179	  6	99.8	23.4	 20
180	  6	151.0	66.1	 25
181	  6	3386.0	774.7	 25
182	  6	449.0	53.8	 20
183	  6	166.0	25.7	 25
184	  6	97.0	15.2	 25
185	  6	248.8	49.8	 20
186	  6	197.0	45.4	 25
187	  6	381.0	47.5	 25
188	  6	183.5	45.0	 20
189	  6	3577.0	664.6	 20
190	  6	1550.3	71.5	 16
191	  6	115.8	16.3	 20
192	  6	337.5	39.5	 20
193	  6	325.3	26.6	 16
194	  6	156.5	21.2	 20
195	  6	135.5	21.9	 20
196	  6	87.8	16.7	 20
197	  6	98.0	19.0	 25
198	  6	150.0	31.2	 25
199	  6	208.3	38.3	 20
200	  6	417.0	44.6	 25
201	  6	128.0	16.3	 25
202	  6	290.8	66.7	 20
203	  6	103.0	13.2	 25
204	  6	98.0	15.0	 25
205	  6	104.8	17.2	 20
206	  6	432.0	53.4	 25
207	  6	91.0	17.4	 25
208	  6	94.3	21.8	 20
209	  6	104.0	16.5	 25
210	  6	84.0	18.1	 20
211	  6	72.5	16.0	 16
212	  6	161.3	27.8	 20
213	  6	327.8	66.4	 20
214	  6	72.5	14.8	 16
215	  6	76.3	14.4	 20
216	  6	71.0	13.6	 20
217	  6	90.5	12.1	 20
218	  6	84.0	15.0	 25
219	  6	175.0	38.0	 25
220	  6	184.8	24.0	 20
221	  6	201.0	26.7	 25
222	  6	187.0	27.9	 25
223	  6	169.5	25.4	 20
224	  6	325.0	44.6	 25
225	  6	295.0	29.8	 25
226	  6	321.8	54.0	 20
227	  6	119.0	23.7	 25
228	  6	376.0	75.3	 25
229	  6	104.5	17.3	 20
230	  6	74.0	12.4	 25
231	  6	79.3	18.8	 20
232	  6	82.5	17.9	 16
233	  6	2014.3	2636.8	 20
234	  6	12913.3	4196.5	 20
235	  6	1371.5	207.2	 16
236	  6	1902.5	530.5	 20
237	  6	279.8	30.2	 20
238	  6	111.0	16.9	 25
239	  6	152.0	21.8	 25
240	  6	107.0	20.8	 20
241	  6	86.0	15.1	 25
242	  6	65.0	13.9	 25
243	  6	189.5	28.0	 20
244	  6	419.0	48.1	 25
245	  6	147.0	25.0	 25
246	  6	278.3	65.8	 20
247	  6	529.0	50.6	 25
248	  6	535.0	70.4	 25
249	  6	416.3	41.0	 20
250	  6	597.0	72.0	 25
251	  6	165.5	25.4	 20
252	  6	168.0	26.6	 16
253	  6	343.8	111.7	 20
254	  6	174.8	22.2	 20
255	  6	259.0	47.5	 16
256	  6	133.5	23.1	 20
257	  6	94.3	18.3	 20
258	  6	132.8	25.8	 20
259	  6	93.0	19.8	 25
260	  6	293.0	37.4	 25
261	  6	397.3	33.6	 20
262	  6	202.0	32.2	 25
263	  6	144.0	29.9	 25
264	  6	131.5	18.9	 20
265	  6	130.0	22.3	 25
266	  6	284.0	54.3	 25
267	  6	184.5	31.9	 20
268	  6	91.0	17.8	 25
269	  6	89.0	17.6	 25
270	  6	198.3	70.3	 20
271	  6	1462.0	289.5	 25
272	  6	273.0	43.1	 20
273	  6	398.8	50.1	 16
274	  6	436.0	48.8	 20
275	  6	107.3	17.4	 20
276	  6	134.3	33.8	 16
277	  6	328.5	70.5	 20
278	  6	115.3	32.6	 20
279	  6	342.0	54.6	 20
280	  6	464.0	288.3	 25
281	  6	4494.8	488.5	 20
282	  6	490.0	88.3	 25
283	  6	749.0	141.9	 25
284	  6	687.5	89.4	 20
285	  6	322.0	54.8	 25
286	  6	208.0	32.6	 25
287	  6	113.0	18.8	 20
288	  6	86.0	22.2	 25
289	  6	102.0	23.0	 25
290	  6	240.3	48.8	 20
291	  6	120.0	26.7	 25
292	  6	320.0	54.1	 25
293	  6	204.5	22.4	 16
294	  6	271.0	30.8	 20
295	  6	384.5	41.6	 20
296	  6	438.5	45.4	 16
297	  6	92.3	21.5	 20
298	  6	88.8	21.4	 20
299	  6	195.0	31.0	 20
300	  6	120.0	25.4	 25
301	  6	288.0	74.0	 25
302	  6	349.3	42.1	 20
303	  6	118.0	25.3	 25
304	  6	126.0	24.5	 25
305	  6	267.0	27.5	 20
306	  6	90.0	16.5	 25
307	  6	84.0	15.5	 25
308	  6	172.0	25.5	 20
309	  6	412.0	40.8	 25
310	  6	136.0	24.6	 25
311	  6	122.8	18.0	 20
312	  6	186.0	38.7	 25
313	  6	362.0	55.3	 20
314	  6	163.5	27.4	 16
315	  6	348.3	74.2	 20
316	  6	1439.5	111.4	 20
317	  6	2257.0	421.0	 16
318	  6	222.0	66.4	 20
319	  6	105.8	18.9	 20
320	  6	108.0	15.8	 20
321	  6	111.0	22.3	 25
322	  6	334.0	71.8	 25
323	  6	143.0	22.2	 20
324	  6	158.0	23.3	 25
325	  6	263.0	53.6	 25
326	  6	135.3	15.4	 20
327	  6	280.0	35.5	 25
328	  6	468.3	65.6	 20
329	  6	159.0	29.1	 25
330	  6	99.0	23.0	 25
331	  6	379.8	62.8	 20
332	  6	338.0	39.1	 25
333	  6	161.0	27.1	 25
334	  6	68.3	20.4	 16
335	  6	99.3	21.7	 20
336	  6	100.0	18.1	 20
337	  6	76.8	12.7	 16
338	  6	132.3	17.6	 20
339	  6	104.3	17.4	 20
340	  6	98.8	15.4	 16
341	  6	88.0	16.1	 25
342	  6	219.0	38.5	 25
343	  6	138.8	20.2	 20
344	  6	727.0	52.1	 25
345	  6	171.0	31.8	 25
346	  6	67.3	10.3	 20
347	  6	76.0	12.3	 25
348	  6	94.0	19.6	 25
349	  6	382.8	69.6	 20
350	  6	1094.0	108.5	 25
351	  6	2620.0	582.1	 25
352	  6	1495.8	187.2	 20
353	  6	142.0	25.5	 25
354	  6	192.8	35.3	 20
355	  6	130.5	21.9	 16
356	  6	98.8	16.9	 20
357	  6	405.5	94.1	 20
358	  6	403.0	81.9	 16
359	  6	163.5	27.7	 20
360	  6	314.8	72.0	 20
361	  6	168.3	37.3	 20
362	  6	815.0	182.7	 25
363	  6	414.0	44.1	 25
364	  6	415.0	110.6	 20
365	  6	1847.0	107.7	 25
366	  6	572.0	54.4	 25
367	  6	1875.8	254.3	 20
368	  6	264.0	36.2	 25
369	  6	117.0	23.8	 25
370	  6	271.0	37.6	 20
371	  6	131.0	23.9	 25
372	  6	400.3	49.3	 20
373	  6	2242.0	198.0	 25
374	  6	1971.0	248.6	 25
375	  6	313.0	33.3	 16
376	  6	847.5	111.6	 20
377	  6	178.0	59.3	 20
378	  6	950.5	82.9	 16
379	  6	120.5	16.1	 20
380	  6	136.5	25.2	 20
381	  6	112.8	20.7	 16
382	  6	336.0	51.8	 25
383	  6	246.0	44.0	 25
384	  6	417.5	70.5	 20
385	  6	94.0	12.4	 25
386	  6	677.0	147.9	 25
387	  6	1753.0	161.5	 20
388	  6	179.0	32.7	 25
389	  6	108.0	15.0	 25
390	  6	545.5	89.1	 20
391	  6	401.0	39.6	 25
392	  6	147.0	22.7	 25
393	  6	242.0	30.8	 20
394	  6	101.0	12.9	 25
395	  6	148.0	21.3	 25
396	  6	107.3	32.4	 16
397	  6	90.3	18.7	 20
398	  6	496.0	50.2	 20
399	  6	1804.0	136.9	 16
400	  6	132.3	27.7	 20
401	  6	88.3	18.4	 20
402	  6	764.0	89.5	 16
403	  6	116.0	23.8	 25
404	  6	532.0	145.8	 25
405	  6	109.0	18.8	 20
406	  6	117.0	16.7	 25
407	  6	134.0	24.8	 25
408	  6	223.0	45.9	 20
409	  6	175.0	44.1	 25
410	  6	614.0	53.0	 25
411	  6	428.0	39.3	 20
412	  6	395.0	58.5	 25
413	  6	167.0	23.6	 25
414	  6	292.3	82.1	 20
415	  6	423.0	65.6	 25
416	  6	444.5	54.5	 20
417	  6	836.0	90.1	 16
418	  6	185.3	20.7	 20
419	  6	255.0	32.2	 16
420	  6	310.8	31.0	 20
421	  6	263.3	44.1	 20
422	  6	130.0	14.1	 16
423	  6	448.0	114.2	 25
424	  6	307.0	82.5	 25
425	  6	240.8	37.3	 20
426	  6	83.0	15.6	 25
427	  6	101.0	23.6	 25
428	  6	294.0	53.2	 20
429	  6	344.0	45.1	 25
430	  6	199.0	30.1	 25
431	  6	259.3	31.8	 20
432	  6	77.0	11.1	 25
433	  6	105.0	16.0	 25
434	  6	73.3	11.6	 20
435	  6	92.0	15.6	 25
436	  6	129.0	25.6	 25
437	  6	66.8	14.6	 16
438	  6	66.3	13.3	 20
439	  6	288.0	62.8	 20
440	  6	313.0	46.8	 16
441	  6	1476.3	108.5	 20
442	  6	90.3	13.4	 20
443	  6	237.0	21.1	 16
444	  6	444.0	83.1	 25
445	  6	822.0	76.2	 25
446	  6	548.0	47.9	 20
447	  6	3200.0	333.7	 25
448	  6	282.0	35.3	 25
449	  6	173.0	23.7	 20
450	  6	140.0	20.6	 25
451	  6	148.0	21.2	 25
452	  6	234.8	22.1	 20
453	  6	100.0	19.8	 25
454	  6	150.0	15.7	 25
455	  6	197.3	29.8	 20
456	  6	96.0	18.3	 25
457	  6	106.0	22.6	 25
458	  6	206.5	17.3	 16
459	  6	141.5	25.2	 20
460	  6	96.3	19.4	 20
461	  6	94.0	16.6	 16
462	  6	74.3	13.8	 20
463	  6	234.3	18.2	 16
464	  6	81.5	13.4	 20
465	  6	1005.0	166.9	 25
466	  6	134.8	23.9	 20
467	  6	94.0	17.4	 25
468	  6	200.0	21.3	 25
469	  6	98.0	18.1	 20
470	  6	113.0	17.6	 25
471	  6	94.0	16.8	 25
472	  6	99.5	16.9	 20
473	  6	87.0	17.5	 25
474	  6	144.0	19.7	 25
475	  6	286.5	31.6	 20
476	  6	144.0	25.2	 25
477	  6	899.0	104.5	 25
478	  6	1384.3	211.8	 16
479	  6	360.3	43.1	 20
480	  6	102.3	20.8	 20
481	  6	397.8	44.4	 16
482	  6	91.0	12.5	 20
483	  6	83.5	17.1	 20
484	  6	181.0	21.4	 16
485	  6	115.0	13.3	 25
486	  6	97.0	20.5	 25
487	  6	103.0	15.9	 20
488	  6	82.0	12.0	 25
489	  6	123.0	99.0	 25
490	  6	547.3	88.4	 20
491	  6	127.0	27.3	 25
492	  6	3024.0	252.6	 25
493	  6	1453.3	617.7	 20
494	  6	2307.0	449.4	 25
495	  6	2735.0	252.8	 25
496	  6	986.3	130.6	 20
497	  6	1975.0	206.6	 25
498	  6	613.0	127.5	 25
499	  6	480.3	52.5	 16
500	  6	150.0	20.2	 20
501	  6	97.3	17.5	 20
502	  6	132.8	19.9	 16
503	  6	316.8	50.9	 20
504	  6	105.3	17.0	 20
505	  6	280.5	37.0	 16
506	  6	204.0	23.1	 25
507	  6	272.0	28.9	 25
508	  6	238.8	31.8	 20
509	  6	122.0	16.3	 25
510	  6	117.0	24.4	 20
511	  6	79.0	13.4	 25
512	  6	78.0	17.3	 25
513	  6	120.8	24.1	 20
514	  6	95.0	17.8	 25
515	  6	146.0	21.0	 25
516	  6	68.8	10.0	 20
517	  6	93.0	19.7	 25
518	  6	142.0	25.6	 25
519	  6	127.5	23.1	 20
520	  6	186.8	25.7	 20
521	  6	136.0	20.0	 20
522	  6	122.8	14.2	 16
523	  6	365.0	41.4	 20
524	  6	254.3	40.4	 20
525	  6	194.3	28.2	 16
526	  6	80.3	12.4	 20
527	  6	237.0	27.9	 25
528	  6	464.8	49.2	 20
529	  6	125.0	22.7	 25
530	  6	191.0	30.7	 25
531	  6	126.5	14.7	 20
532	  6	78.0	14.5	 25
533	  6	123.0	20.8	 25
534	  6	124.5	31.6	 20
535	  6	147.0	20.8	 25
536	  6	292.0	25.3	 25
537	  6	332.0	50.0	 20
538	  6	89.0	17.1	 25
539	  6	181.0	31.5	 25
540	  6	187.0	29.4	 16
541	  6	182.8	39.2	 20
542	  6	348.3	59.8	 20
543	  6	88.8	11.7	 16
544	  6	124.5	14.8	 20
545	  6	286.0	39.6	 20
546	  6	78.5	13.3	 16
547	  6	99.0	13.4	 25
548	  6	123.0	19.8	 25
549	  6	85.8	14.9	 20
550	  6	95.0	18.0	 25
551	  6	86.0	12.7	 25
552	  6	100.8	15.4	 20
553	  6	130.0	18.3	 25
554	  6	167.0	29.4	 25
555	  6	87.5	18.6	 20
556	  6	193.0	24.0	 25
557	  6	169.3	26.6	 20
558	  6	136.0	19.4	 25
559	  6	483.0	66.6	 25
560	  6	594.8	42.1	 20
561	  6	137.3	22.2	 20
562	  6	111.0	24.5	 20
563	  6	3048.3	256.0	 16
564	  6	202.5	28.9	 20
565	  6	111.8	17.8	 20
566	  6	115.3	19.2	 16
567	  6	1144.0	177.3	 20
568	  6	159.0	43.6	 25
569	  6	195.8	39.7	 20
570	  6	145.0	42.0	 25
571	  6	245.0	40.3	 25
572	  6	135.5	21.0	 20
573	  6	163.0	17.1	 25
574	  6	132.0	20.6	 25
575	  6	174.3	32.3	 20
576	  6	87.0	16.1	 25
577	  6	84.0	13.4	 25
578	  6	112.8	18.8	 20
579	  6	88.0	14.8	 25
580	  6	509.0	124.7	 25
581	  6	99.0	18.2	 20
582	  6	256.8	33.7	 20
583	  6	118.5	18.1	 20
584	  6	273.0	36.7	 16
585	  6	293.5	78.1	 20
586	  6	332.5	32.4	 20
587	  6	401.8	54.7	 16
588	  6	171.0	51.7	 25
589	  6	3372.0	717.4	 25
590	  6	1254.0	139.8	 20
591	  6	2617.0	297.0	 25
592	  6	123.0	22.5	 25
593	  6	355.8	48.1	 20
594	  6	441.0	74.9	 25
595	  6	178.0	24.3	 25
596	  6	109.5	16.1	 20
597	  6	1042.0	191.4	 25
598	  6	339.0	54.0	 25
599	  6	142.0	23.4	 20
600	  6	287.0	43.1	 25
601	  6	85.8	10.5	 20
602	  6	103.0	16.4	 20
603	  6	119.0	22.0	 20
604	  6	123.5	15.1	 16
605	  6	134.8	22.1	 20
606	  6	131.3	18.0	 20
607	  6	91.0	17.2	 16
608	  6	242.0	37.1	 20
609	  6	264.0	29.4	 25
610	  6	104.0	19.8	 20
611	  6	377.0	49.5	 25
612	  6	294.0	53.2	 25
613	  6	99.5	17.9	 20
614	  6	78.0	15.0	 25
615	  6	257.0	26.4	 25
616	  6	460.0	66.5	 20
617	  6	286.0	34.0	 25
618	  6	221.0	26.7	 25
619	  6	133.5	21.1	 20
620	  6	208.0	31.2	 25
621	  6	137.0	29.8	 25
622	  6	278.0	41.8	 20
623	  6	261.0	33.7	 20
624	  6	94.3	14.7	 20
625	  6	127.5	17.2	 16
626	  6	96.0	15.8	 20
627	  6	106.0	13.7	 20
628	  6	93.5	18.0	 16
629	  6	186.8	25.0	 20
630	  6	1912.0	203.3	 25
631	  6	2447.0	489.1	 20
632	  6	471.0	101.9	 25
633	  6	259.0	35.7	 25
634	  6	1091.5	143.2	 20
635	  6	359.0	44.6	 25
636	  6	132.0	22.2	 25
637	  6	167.3	23.2	 20
638	  6	128.0	21.2	 25
639	  6	15220.0	2905.6	 25
  0	  7	200.0	34.6	 16
  1	  7	366.0	45.5	 20
  2	  7	166.3	31.2	 20
  3	  7	372.5	36.0	 16
  4	  7	425.0	47.9	 25
  5	  7	334.0	73.1	 25
  6	  7	223.0	24.6	 20
  7	  7	129.0	20.8	 25
  8	  7	871.0	107.6	 25
  9	  7	194.5	29.0	 20
 10	  7	273.0	35.6	 25
 11	  7	466.0	55.1	 25
 12	  7	175.5	21.7	 20
 13	  7	342.0	48.9	 25
 14	  7	94.0	20.3	 25
 15	  7	367.5	51.7	 20
 16	  7	146.0	24.9	 25
 17	  7	153.0	31.1	 20
 18	  7	1178.5	99.3	 16
 19	  7	246.5	34.1	 20
 20	  7	79.3	11.2	 16
 21	  7	518.0	93.3	 20
 22	  7	224.3	30.5	 20
 23	  7	167.5	14.0	 16
 24	  7	117.0	19.2	 25
 25	  7	70.0	11.4	 25
 26	  7	66.5	8.9	 20
 27	  7	152.0	30.7	 25
 28	  7	83.0	13.4	 25
 29	  7	93.3	15.7	 20
 30	  7	250.0	55.1	 25
 31	  7	120.0	18.3	 25
 32	  7	256.3	31.4	 20
 33	  7	226.0	37.0	 25
 34	  7	134.0	14.6	 25
 35	  7	89.8	14.7	 20
 36	  7	211.0	23.2	 25
 37	  7	112.0	17.3	 25
 38	  7	335.5	38.1	 16
 39	  7	2239.8	123.6	 20
 40	  7	1202.5	57.1	 20
 41	  7	2664.5	106.4	 16
 42	  7	6745.5	473.3	 20
 43	  7	1235.0	77.7	 20
 44	  7	389.0	44.4	 16
 45	  7	3026.0	394.9	 25
 46	  7	6450.0	1236.9	 25
 47	  7	1334.0	227.7	 20
 48	  7	959.0	213.7	 25
 49	  7	1255.0	186.4	 25
 50	  7	666.3	73.0	 20
 51	  7	346.0	51.2	 25
 52	  7	260.0	29.1	 25
 53	  7	423.0	68.8	 20
 54	  7	4324.0	533.4	 25
 55	  7	1594.0	246.5	 25
 56	  7	170.3	26.6	 20
 57	  7	79.0	13.2	 25
 58	  7	127.0	46.4	 25
 59	  7	573.0	60.1	 16
 60	  7	606.3	112.3	 20
 61	  7	87.8	13.7	 20
 62	  7	195.5	51.0	 16
 63	  7	14689.5	1113.5	 20
 64	  7	14944.8	1206.0	 16
 65	  7	13943.0	2218.0	 25
 66	  7	174.0	36.0	 25
 67	  7	88.8	15.9	 20
 68	  7	194.0	56.1	 25
 69	  7	13385.0	1079.8	 25
 70	  7	13072.0	1134.1	 20
 71	  7	12657.0	2372.9	 25
 72	  7	140.0	25.5	 25
 73	  7	132.3	28.2	 20
 74	  7	12350.0	2430.1	 25
 75	  7	132.0	17.8	 25
 76	  7	144.3	21.0	 20
 77	  7	170.0	56.2	 25
 78	  7	12079.0	3236.7	 25
 79	  7	106.8	15.8	 16
 80	  7	162.3	54.0	 20
 81	  7	11805.8	733.1	 20
 82	  7	11545.3	699.0	 16
 83	  7	11075.3	1760.2	 20
 84	  7	134.5	24.9	 20
 85	  7	78.0	17.4	 16
 86	  7	214.0	59.9	 25
 87	  7	11363.0	1549.7	 25
 88	  7	11040.5	1546.6	 20
 89	  7	10766.0	2094.9	 25
 90	  7	154.0	37.6	 25
 91	  7	94.3	15.9	 20
 92	  7	9908.0	1847.5	 25
 93	  7	126.0	16.8	 25
 94	  7	130.5	22.8	 20
 95	  7	154.0	49.3	 25
 96	  7	9586.0	2626.8	 25
 97	  7	91.3	16.5	 20
 98	  7	127.0	17.1	 25
 99	  7	142.0	107.2	 25
100	  7	8825.5	1284.3	 16
101	  7	123.3	18.3	 20
102	  7	127.0	24.7	 20
103	  7	91.3	23.4	 16
104	  7	8285.5	1800.3	 20
105	  7	135.8	24.3	 20
106	  7	120.3	15.9	 16
107	  7	108.0	21.5	 25
108	  7	129.0	23.3	 25
109	  7	79.5	10.3	 20
110	  7	87.0	14.8	 25
111	  7	450.0	57.5	 20
112	  7	589.0	82.5	 25
113	  7	1964.0	207.5	 25
114	  7	4247.3	509.8	 20
115	  7	110.0	15.4	 25
116	  7	7241.0	1702.6	 25
117	  7	128.0	19.2	 20
118	  7	138.0	19.8	 25
119	  7	145.0	31.5	 25
120	  7	8192.0	1497.4	 20
121	  7	117.8	17.9	 20
122	  7	172.3	43.9	 20
123	  7	8430.3	681.6	 16
124	  7	8124.8	569.1	 20
125	  7	7816.0	1652.2	 20
126	  7	133.8	21.4	 16
127	  7	88.0	13.4	 25
128	  7	93.0	19.0	 25
129	  7	222.5	35.0	 20
130	  7	392.0	73.2	 25
131	  7	1938.0	429.2	 25
132	  7	900.5	131.8	 20
133	  7	106.0	14.4	 25
134	  7	179.0	108.6	 25
135	  7	7643.8	904.7	 20
136	  7	7441.0	833.2	 25
137	  7	7679.0	2220.8	 25
138	  7	132.8	24.2	 20
139	  7	101.0	15.6	 25
140	  7	138.0	121.7	 25
141	  7	6667.3	1166.3	 16
142	  7	116.3	15.8	 20
143	  7	126.3	23.9	 20
144	  7	110.5	21.9	 16
145	  7	113.5	21.3	 20
146	  7	129.3	23.6	 20
147	  7	142.3	22.0	 16
148	  7	153.0	84.5	 25
149	  7	7348.0	2355.1	 25
150	  7	134.3	20.5	 20
151	  7	107.0	97.6	 25
152	  7	7473.0	2458.3	 25
153	  7	126.3	16.1	 20
154	  7	107.0	21.1	 25
155	  7	139.0	28.2	 20
156	  7	7876.0	1814.4	 25
157	  7	84.0	15.2	 25
158	  7	85.3	16.2	 20
159	  7	89.0	18.2	 25
160	  7	93.0	18.0	 25
161	  7	83.3	16.9	 20
162	  7	76.8	11.8	 20
163	  7	128.0	65.4	 20
164	  7	871.3	88.2	 16
165	  7	789.5	73.0	 20
166	  7	345.5	81.9	 20
167	  7	103.8	20.5	 16
168	  7	1132.0	208.9	 20
169	  7	130.0	19.1	 25
170	  7	105.0	18.7	 20
171	  7	91.0	16.5	 25
172	  7	515.0	122.6	 25
173	  7	187.3	27.0	 20
174	  7	105.0	19.0	 25
175	  7	100.0	17.5	 25
176	  7	369.3	55.0	 20
177	  7	95.0	18.0	 25
178	  7	190.0	68.2	 25
179	  7	72.0	25.5	 20
180	  7	137.0	42.8	 25
181	  7	105.0	23.3	 25
182	  7	98.0	14.6	 16
183	  7	239.0	30.2	 20
184	  7	79.8	22.9	 20
185	  7	464.8	100.2	 16
186	  7	506.5	85.7	 20
187	  7	103.0	15.9	 20
188	  7	414.8	46.5	 16
189	  7	544.0	72.6	 25
190	  7	432.0	99.1	 25
191	  7	170.5	20.8	 20
192	  7	403.0	55.2	 25
193	  7	110.0	19.8	 25
194	  7	575.5	83.4	 20
195	  7	232.0	33.2	 25
196	  7	89.0	21.2	 25
197	  7	87.8	12.9	 20
198	  7	162.0	27.0	 25
199	  7	1971.0	401.8	 25
200	  7	69.5	10.3	 20
201	  7	104.0	15.6	 25
202	  7	131.5	20.2	 20
203	  7	967.0	149.4	 20
204	  7	116.0	15.0	 20
205	  7	312.5	28.1	 16
206	  7	95.3	13.2	 20
207	  7	163.5	24.8	 20
208	  7	107.3	19.9	 16
209	  7	108.3	17.6	 20
210	  7	92.0	11.5	 25
211	  7	176.8	35.2	 20
212	  7	401.0	47.0	 25
213	  7	119.0	33.9	 25
214	  7	67.0	10.9	 20
215	  7	673.0	60.7	 25
216	  7	286.0	62.1	 25
217	  7	513.8	66.6	 20
218	  7	100.0	15.4	 25
219	  7	133.0	22.1	 25
220	  7	674.0	76.7	 20
221	  7	2290.0	96.4	 25
222	  7	851.0	141.9	 25
223	  7	825.5	116.3	 20
224	  7	1367.8	109.4	 20
225	  7	1022.5	122.8	 20
226	  7	1014.5	108.5	 16
227	  7	208.3	40.3	 20
228	  7	119.3	19.1	 20
229	  7	140.3	17.3	 16
230	  7	142.5	27.6	 20
231	  7	94.0	29.5	 25
232	  7	275.3	48.6	 20
233	  7	388.0	87.8	 25
234	  7	358.0	243.1	 25
235	  7	1186.3	317.7	 20
236	  7	91.0	24.4	 25
237	  7	932.0	296.6	 25
238	  7	226.8	38.9	 20
239	  7	366.0	53.4	 25
240	  7	1044.0	364.9	 25
241	  7	98.5	17.9	 20
242	  7	98.0	20.4	 25
243	  7	183.0	95.9	 25
244	  7	1102.5	230.4	 16
245	  7	197.3	41.6	 20
246	  7	82.3	11.1	 16
247	  7	140.5	32.1	 20
248	  7	287.3	35.5	 20
249	  7	730.8	111.7	 16
250	  7	636.5	46.1	 20
251	  7	1453.0	345.3	 25
252	  7	324.3	37.8	 20
253	  7	463.0	55.8	 25
254	  7	239.0	88.2	 25
255	  7	1581.5	585.4	 20
256	  7	409.0	35.0	 25
257	  7	219.0	30.6	 25
258	  7	309.0	55.1	 20
259	  7	362.0	39.5	 25
260	  7	966.0	212.8	 25
261	  7	1288.3	174.3	 20
262	  7	497.0	89.4	 25
263	  7	114.0	42.0	 25
264	  7	940.8	145.5	 20
265	  7	128.3	20.0	 20
266	  7	477.5	61.9	 20
267	  7	803.3	74.6	 16
268	  7	1897.8	181.2	 20
269	  7	287.5	28.9	 20
270	  7	213.3	38.9	 16
271	  7	1459.3	133.3	 20
272	  7	4681.0	1111.6	 25
273	  7	750.0	172.7	 20
274	  7	442.0	78.0	 25
275	  7	121.0	28.1	 25
276	  7	647.0	113.8	 20
277	  7	2427.0	470.1	 25
278	  7	125.0	20.0	 25
279	  7	191.5	30.5	 20
280	  7	158.0	27.1	 25
281	  7	90.0	21.1	 25
282	  7	115.0	23.8	 20
283	  7	1100.0	237.5	 25
284	  7	96.0	26.5	 25
285	  7	925.5	135.5	 20
286	  7	107.5	18.3	 20
287	  7	145.5	23.3	 20
288	  7	99.3	17.8	 16
289	  7	120.3	16.7	 20
290	  7	482.3	62.8	 20
291	  7	192.5	16.7	 16
292	  7	211.0	29.5	 20
293	  7	247.3	35.9	 20
294	  7	122.0	21.3	 25
295	  7	275.0	33.3	 25
296	  7	110.5	17.7	 20
297	  7	121.0	24.4	 25
298	  7	411.0	67.4	 25
299	  7	434.0	70.1	 20
300	  7	330.0	69.7	 25
301	  7	884.0	115.2	 25
302	  7	805.0	95.3	 20
303	  7	1040.0	137.4	 25
304	  7	328.0	62.2	 25
305	  7	91.0	16.3	 20
306	  7	79.8	17.8	 20
307	  7	72.3	11.7	 20
308	  7	81.5	14.4	 16
309	  7	155.3	20.9	 20
310	  7	121.3	17.9	 20
311	  7	84.3	15.2	 16
312	  7	90.0	15.4	 20
313	  7	258.0	35.2	 25
314	  7	789.0	154.8	 20
315	  7	178.0	41.8	 25
316	  7	179.0	62.6	 25
317	  7	113.3	17.4	 20
318	  7	286.0	40.4	 25
319	  7	2425.0	664.9	 25
320	  7	124.8	27.1	 20
321	  7	272.0	30.5	 25
322	  7	3190.0	632.6	 25
323	  7	1973.5	934.2	 20
324	  7	4902.0	705.5	 25
325	  7	2284.0	308.4	 25
326	  7	1003.5	169.4	 20
327	  7	154.8	46.4	 20
328	  7	1503.3	434.4	 20
329	  7	95.0	13.5	 16
330	  7	218.5	29.2	 20
331	  7	573.8	143.9	 20
332	  7	242.5	30.0	 16
333	  7	174.5	19.1	 20
334	  7	1012.0	268.7	 25
335	  7	1541.3	365.6	 20
336	  7	141.0	24.4	 25
337	  7	200.0	24.6	 25
338	  7	125.3	27.0	 20
339	  7	197.0	33.9	 25
340	  7	77.0	11.7	 20
341	  7	104.0	41.4	 25
342	  7	157.0	26.9	 25
343	  7	86.3	10.4	 20
344	  7	271.0	28.2	 25
345	  7	270.0	39.7	 25
346	  7	638.3	75.1	 20
347	  7	105.0	17.2	 25
348	  7	104.8	19.5	 20
349	  7	697.0	60.0	 16
350	  7	1054.0	81.3	 20
351	  7	931.3	136.5	 20
352	  7	104.5	17.9	 16
353	  7	339.5	48.4	 20
354	  7	417.0	85.3	 25
355	  7	178.8	24.2	 20
356	  7	103.0	24.7	 25
357	  7	78.0	21.9	 25
358	  7	135.3	27.3	 20
359	  7	88.0	21.0	 25
360	  7	138.0	20.8	 25
361	  7	127.3	24.5	 20
362	  7	2378.0	296.3	 25
363	  7	915.0	86.0	 25
364	  7	1620.3	172.1	 20
365	  7	927.0	107.2	 25
366	  7	397.0	170.3	 25
367	  7	3140.8	353.0	 20
368	  7	401.8	75.9	 20
369	  7	136.8	19.2	 20
370	  7	128.0	23.2	 16
371	  7	1577.3	94.9	 20
372	  7	187.8	63.5	 20
373	  7	549.3	52.7	 16
374	  7	991.5	123.5	 20
375	  7	325.0	51.8	 25
376	  7	1501.3	240.3	 20
377	  7	983.0	431.3	 25
378	  7	1347.0	179.2	 25
379	  7	9701.5	1427.6	 20
380	  7	348.0	43.1	 25
381	  7	230.0	25.2	 25
382	  7	1083.0	172.1	 20
383	  7	195.0	28.9	 25
384	  7	1720.0	180.3	 20
385	  7	748.0	92.9	 25
386	  7	1804.0	183.0	 25
387	  7	10745.8	906.2	 20
388	  7	208.0	42.2	 25
389	  7	81.3	14.0	 20
390	  7	342.0	27.7	 16
391	  7	776.3	92.4	 20
392	  7	2022.5	318.2	 20
393	  7	2003.3	192.5	 16
394	  7	662.3	90.8	 20
395	  7	181.0	26.7	 20
396	  7	226.3	27.7	 20
397	  7	199.0	30.7	 25
398	  7	105.0	20.8	 25
399	  7	109.5	15.4	 20
400	  7	127.0	22.7	 25
401	  7	155.0	31.7	 25
402	  7	95.5	13.3	 20
403	  7	154.0	26.2	 25
404	  7	316.0	50.2	 25
405	  7	438.5	67.8	 20
406	  7	90.0	16.0	 25
407	  7	282.0	57.8	 25
408	  7	95.5	15.6	 20
409	  7	332.0	39.2	 25
410	  7	901.3	104.6	 20
411	  7	3025.5	343.1	 16
412	  7	317.5	25.2	 20
413	  7	286.5	38.8	 20
414	  7	822.8	67.7	 16
415	  7	1941.5	277.8	 20
416	  7	184.0	33.0	 25
417	  7	246.5	110.1	 20
418	  7	358.0	65.6	 25
419	  7	118.0	21.4	 25
420	  7	283.0	43.6	 20
421	  7	3684.0	863.5	 25
422	  7	191.0	110.2	 25
423	  7	4162.8	603.6	 20
424	  7	867.0	126.1	 25
425	  7	1734.0	321.4	 25
426	  7	1689.8	248.9	 20
427	  7	162.0	49.9	 25
428	  7	7741.0	1747.1	 25
429	  7	615.8	86.5	 20
430	  7	335.8	43.6	 20
431	  7	76.5	12.0	 16
432	  7	162.5	20.8	 20
433	  7	287.0	34.6	 20
434	  7	152.3	18.5	 16
435	  7	84.0	19.0	 20
436	  7	762.3	146.5	 20
437	  7	99.0	19.6	 20
438	  7	348.0	52.5	 25
439	  7	72.0	10.3	 25
440	  7	71.8	13.9	 20
441	  7	619.0	70.7	 25
442	  7	101.0	14.7	 25
443	  7	204.3	24.9	 20
444	  7	733.0	99.2	 25
445	  7	8844.0	514.4	 25
446	  7	226.3	24.3	 20
447	  7	99.0	19.5	 25
448	  7	115.0	20.2	 25
449	  7	285.8	45.3	 20
450	  7	497.0	64.0	 25
451	  7	241.5	78.6	 20
452	  7	9424.5	854.0	 16
453	  7	172.8	34.7	 20
454	  7	186.8	27.2	 20
455	  7	194.8	22.1	 16
456	  7	3178.5	446.3	 20
457	  7	90.5	14.6	 20
458	  7	259.5	27.0	 20
459	  7	122.0	17.3	 25
460	  7	165.0	31.9	 25
461	  7	77.5	10.4	 20
462	  7	1795.0	332.9	 25
463	  7	579.0	112.9	 25
464	  7	677.0	116.5	 20
465	  7	220.0	121.3	 25
466	  7	2743.0	454.3	 25
467	  7	5547.3	886.1	 20
468	  7	517.0	94.1	 25
469	  7	627.0	125.5	 25
470	  7	328.8	40.1	 20
471	  7	94.8	21.4	 20
472	  7	502.5	100.1	 20
473	  7	408.3	57.3	 16
474	  7	318.3	49.5	 20
475	  7	3022.5	230.4	 16
476	  7	296.5	30.8	 20
477	  7	611.3	132.7	 20
478	  7	191.3	26.6	 20
479	  7	230.0	28.4	 25
480	  7	294.0	44.4	 25
481	  7	391.5	48.9	 20
482	  7	166.0	29.1	 25
483	  7	614.0	66.9	 25
484	  7	895.3	80.8	 20
485	  7	2489.0	429.0	 25
486	  7	130.0	19.6	 25
487	  7	841.3	90.7	 20
488	  7	123.0	28.2	 25
489	  7	1012.0	193.8	 25
490	  7	167.3	23.4	 20
491	  7	149.0	56.1	 25
492	  7	1709.8	278.6	 20
493	  7	4178.5	427.9	 16
494	  7	2773.3	340.8	 20
495	  7	3286.0	873.9	 20
496	  7	131.5	20.1	 16
497	  7	323.0	36.1	 20
498	  7	627.5	94.4	 20
499	  7	416.3	55.0	 20
500	  7	200.0	38.9	 25
501	  7	128.0	24.0	 25
502	  7	110.3	18.0	 20
503	  7	104.0	10.3	 25
504	  7	743.0	205.4	 25
505	  7	360.0	40.3	 20
506	  7	1173.0	229.8	 25
507	  7	199.0	25.5	 25
508	  7	215.5	33.9	 20
509	  7	222.0	39.0	 25
510	  7	210.0	49.3	 25
511	  7	74.0	11.7	 20
512	  7	72.0	9.4	 25
513	  7	103.3	20.8	 20
514	  7	82.0	12.1	 16
515	  7	89.8	8.4	 20
516	  7	407.0	85.0	 20
517	  7	80.0	10.2	 16
518	  7	431.5	58.4	 20
519	  7	139.0	28.6	 20
520	  7	135.8	21.7	 20
521	  7	2922.0	601.6	 25
522	  7	1016.5	153.3	 20
523	  7	338.0	43.5	 25
524	  7	409.0	40.1	 25
525	  7	563.8	43.9	 20
526	  7	387.0	46.2	 25
527	  7	2895.0	455.0	 25
528	  7	182.5	19.5	 20
529	  7	398.0	49.7	 25
530	  7	115.0	17.2	 25
531	  7	316.8	34.4	 20
532	  7	1212.0	160.2	 25
533	  7	141.0	20.7	 20
534	  7	100.5	16.2	 16
535	  7	228.3	28.1	 20
536	  7	340.3	29.3	 20
537	  7	122.3	17.6	 16
538	  7	1519.5	202.5	 20
539	  7	1788.3	241.5	 20
540	  7	3465.3	515.5	 20
541	  7	586.0	89.9	 25
542	  7	125.0	22.0	 25
543	  7	86.8	22.0	 20
544	  7	623.0	85.7	 25
545	  7	984.0	209.4	 25
546	  7	100.5	18.1	 20
547	  7	82.0	13.6	 25
548	  7	92.0	12.5	 25
549	  7	192.5	23.5	 20
550	  7	89.0	12.7	 25
551	  7	102.0	19.7	 25
552	  7	385.0	51.3	 20
553	  7	86.0	16.2	 25
554	  7	85.0	14.8	 20
555	  7	75.3	12.7	 16
556	  7	535.3	102.5	 20
557	  7	93.8	16.1	 20
558	  7	124.0	11.2	 16
559	  7	406.3	48.4	 20
560	  7	242.0	31.2	 20
561	  7	119.5	14.2	 20
562	  7	82.0	12.9	 25
563	  7	112.0	56.3	 25
564	  7	105.5	15.3	 20
565	  7	94.0	16.6	 25
566	  7	86.3	14.6	 20
567	  7	164.0	23.3	 25
568	  7	92.0	15.8	 25
569	  7	139.0	20.2	 20
570	  7	1341.0	178.2	 25
571	  7	186.0	42.3	 25
572	  7	189.5	35.8	 20
573	  7	283.0	26.1	 25
574	  7	117.0	17.2	 25
575	  7	393.8	48.5	 16
576	  7	2081.8	306.9	 20
577	  7	526.8	122.4	 20
578	  7	125.0	21.7	 16
579	  7	1233.0	173.5	 20
580	  7	1793.8	436.0	 20
581	  7	170.8	18.9	 16
582	  7	184.0	27.2	 25
583	  7	91.0	17.1	 25
584	  7	248.3	39.4	 20
585	  7	86.0	19.7	 25
586	  7	86.0	18.7	 25
587	  7	118.8	22.4	 20
588	  7	273.0	48.8	 25
589	  7	375.0	34.7	 25
590	  7	1320.5	203.8	 20
591	  7	660.0	72.3	 25
592	  7	1735.0	321.5	 25
593	  7	538.8	63.2	 20
594	  7	107.0	18.4	 25
595	  7	101.3	16.3	 20
596	  7	104.3	12.7	 16
597	  7	502.5	92.8	 20
598	  7	272.8	41.2	 20
599	  7	197.3	24.3	 16
600	  7	196.0	38.8	 20
601	  7	154.5	44.1	 20
602	  7	861.3	180.6	 20
603	  7	353.0	61.1	 25
604	  7	357.0	51.2	 25
605	  7	1573.8	285.5	 20
606	  7	944.0	118.3	 25
607	  7	375.0	164.6	 25
608	  7	1235.5	116.9	 20
609	  7	305.0	44.3	 25
610	  7	223.0	21.3	 25
611	  7	206.8	25.8	 20
612	  7	599.0	118.8	 25
613	  7	93.8	21.1	 20
614	  7	1678.0	271.2	 25
615	  7	719.0	81.9	 25
616	  7	570.5	62.1	 16
617	  7	157.5	24.7	 20
618	  7	116.8	12.1	 20
619	  7	405.5	24.8	 16
620	  7	1849.5	170.8	 20
621	  7	916.0	174.1	 20
622	  7	136.5	21.1	 16
623	  7	757.0	109.1	 25
624	  7	3578.0	712.3	 25
625	  7	1826.3	267.6	 20
626	  7	374.0	56.5	 25
627	  7	146.0	19.2	 25
628	  7	185.3	23.9	 20
629	  7	96.0	17.8	 25
630	  7	124.0	27.8	 25
631	  7	86.0	21.5	 20
632	  7	105.0	15.7	 25
633	  7	214.0	53.5	 25
634	  7	683.5	94.5	 20
635	  7	97.0	13.3	 25
636	  7	102.0	15.8	 25
637	  7	160.0	24.1	 16
638	  7	237.0	26.3	 20
639	  7	166.5	36.9	 20
  0	  8	16892.5	2688.2	 20
  1	  8	225.0	254.1	 25
  2	  8	127.0	16.6	 25
  3	  8	360.8	37.6	 20
  4	  8	316.0	37.1	 25
  5	  8	517.0	61.8	 25
  6	  8	243.0	47.4	 20
  7	  8	130.0	25.5	 25
  8	  8	595.0	91.6	 25
  9	  8	99.0	13.9	 20
 10	  8	201.3	39.9	 20
 11	  8	484.3	55.7	 20
 12	  8	147.5	22.1	 16
 13	  8	89.5	18.3	 20
 14	  8	96.3	23.1	 20
 15	  8	104.8	16.3	 16
 16	  8	109.3	16.2	 20
 17	  8	192.0	29.2	 25
 18	  8	1073.3	85.8	 20
 19	  8	506.0	61.6	 25
 20	  8	90.0	15.8	 25
 21	  8	458.8	48.2	 20
 22	  8	203.0	43.1	 25
 23	  8	107.0	18.9	 25
 24	  8	83.0	17.3	 20
 25	  8	58.0	9.4	 25
 26	  8	88.0	16.6	 25
 27	  8	98.5	18.8	 20
 28	  8	110.0	24.4	 25
 29	  8	96.8	16.4	 20
 30	  8	512.0	95.0	 25
 31	  8	141.5	19.7	 20
 32	  8	186.3	26.9	 16
 33	  8	270.3	34.6	 20
 34	  8	146.0	19.5	 20
 35	  8	83.3	14.8	 16
 36	  8	118.5	22.6	 20
 37	  8	109.8	22.6	 20
 38	  8	337.8	59.7	 20
 39	  8	4691.0	415.0	 25
 40	  8	555.0	46.7	 25
 41	  8	1349.8	73.4	 20
 42	  8	2109.0	188.5	 25
 43	  8	1413.0	102.7	 25
 44	  8	524.8	47.9	 20
 45	  8	2542.0	401.5	 25
 46	  8	2996.0	391.2	 25
 47	  8	3352.0	482.7	 20
 48	  8	634.0	68.7	 25
 49	  8	534.0	66.9	 25
 50	  8	305.3	40.2	 20
 51	  8	165.0	25.0	 25
 52	  8	258.3	50.2	 20
 53	  8	364.5	47.2	 16
 54	  8	6447.0	360.1	 20
 55	  8	2231.5	262.2	 20
 56	  8	192.5	20.0	 16
 57	  8	82.8	17.4	 20
 58	  8	96.0	42.6	 20
 59	  8	1124.3	62.5	 20
 60	  8	1479.0	293.3	 25
 61	  8	89.0	16.2	 25
 62	  8	95.3	11.5	 20
 63	  8	141.0	48.2	 25
 64	  8	163.0	38.6	 25
 65	  8	138.8	44.4	 20
 66	  8	100.0	16.2	 25
 67	  8	108.0	13.9	 25
 68	  8	107.5	19.2	 20
 69	  8	132.0	32.0	 25
 70	  8	107.0	24.2	 25
 71	  8	98.5	28.0	 20
 72	  8	100.0	22.0	 20
 73	  8	85.5	16.3	 20
 74	  8	106.3	33.4	 16
 75	  8	95.0	16.4	 20
 76	  8	125.8	24.9	 16
 77	  8	112.0	17.7	 20
 78	  8	123.0	16.8	 20
 79	  8	97.0	17.0	 20
 80	  8	89.0	11.3	 25
 81	  8	153.0	58.7	 25
 82	  8	128.3	36.6	 20
 83	  8	143.0	29.9	 25
 84	  8	106.0	25.7	 25
 85	  8	122.3	19.5	 20
 86	  8	125.0	21.3	 25
 87	  8	128.0	33.5	 25
 88	  8	133.8	26.8	 20
 89	  8	119.0	33.2	 25
 90	  8	94.0	12.1	 25
 91	  8	99.0	24.3	 20
 92	  8	92.0	17.9	 25
 93	  8	83.5	13.0	 20
 94	  8	82.8	23.4	 16
 95	  8	93.8	21.7	 20
 96	  8	92.0	16.0	 20
 97	  8	113.3	19.2	 16
 98	  8	97.3	14.9	 20
 99	  8	97.0	17.7	 20
100	  8	130.3	44.1	 20
101	  8	103.0	15.2	 25
102	  8	101.0	16.2	 25
103	  8	102.0	23.8	 20
104	  8	126.0	37.4	 25
105	  8	141.0	23.8	 25
106	  8	130.0	26.7	 20
107	  8	111.0	17.7	 25
108	  8	103.0	18.3	 25
109	  8	80.3	10.4	 20
110	  8	109.0	18.7	 25
111	  8	301.0	30.7	 25
112	  8	918.3	114.4	 20
113	  8	1494.0	229.3	 25
114	  8	3116.3	889.5	 20
115	  8	88.3	14.2	 16
116	  8	102.3	19.8	 20
117	  8	108.3	19.3	 20
118	  8	130.5	35.4	 16
119	  8	125.3	24.0	 20
120	  8	115.5	23.4	 20
121	  8	95.0	17.4	 20
122	  8	105.0	20.5	 25
123	  8	129.5	43.1	 20
124	  8	130.0	46.7	 25
125	  8	98.0	38.9	 25
126	  8	84.0	14.7	 20
127	  8	78.0	12.5	 25
128	  8	89.0	18.5	 25
129	  8	101.3	18.4	 20
130	  8	381.0	43.7	 25
131	  8	754.0	183.2	 25
132	  8	1357.8	181.1	 20
133	  8	121.0	17.1	 25
134	  8	120.5	18.1	 20
135	  8	118.0	25.8	 16
136	  8	105.0	19.9	 20
137	  8	105.8	21.4	 20
138	  8	87.8	15.0	 16
139	  8	96.0	16.3	 20
140	  8	123.3	16.1	 20
141	  8	139.0	33.1	 20
142	  8	126.0	23.5	 25
143	  8	110.0	19.6	 25
144	  8	91.8	18.8	 20
145	  8	103.0	19.2	 25
146	  8	97.0	14.5	 25
147	  8	125.0	48.7	 20
148	  8	156.0	45.5	 25
149	  8	132.0	22.5	 25
150	  8	111.3	21.1	 20
151	  8	104.0	19.0	 25
152	  8	128.0	25.8	 25
153	  8	119.8	22.3	 20
154	  8	97.0	24.3	 25
155	  8	100.0	18.5	 20
156	  8	95.0	15.2	 16
157	  8	96.8	21.5	 20
158	  8	107.0	18.8	 20
159	  8	103.0	14.7	 16
160	  8	91.5	16.6	 20
161	  8	89.3	11.5	 20
162	  8	93.5	12.5	 20
163	  8	111.0	30.4	 25
164	  8	602.0	113.5	 25
165	  8	364.0	33.8	 20
166	  8	128.0	14.7	 25
167	  8	93.8	14.9	 20
168	  8	748.0	179.5	 25
169	  8	154.0	25.8	 25
170	  8	84.0	14.2	 20
171	  8	118.0	23.4	 25
172	  8	350.0	48.2	 25
173	  8	124.8	17.1	 20
174	  8	106.0	18.9	 25
175	  8	102.0	17.3	 25
176	  8	116.0	17.0	 16
177	  8	89.8	15.3	 20
178	  8	102.8	21.3	 20
179	  8	141.5	24.7	 16
180	  8	274.0	30.2	 20
181	  8	96.5	13.2	 20
182	  8	87.5	20.7	 20
183	  8	192.0	33.1	 25
184	  8	76.0	19.3	 25
185	  8	393.5	49.8	 20
186	  8	377.0	61.1	 25
187	  8	145.0	25.2	 25
188	  8	671.0	75.7	 20
189	  8	1237.0	175.2	 25
190	  8	1122.0	221.2	 25
191	  8	148.8	24.2	 20
192	  8	248.0	34.0	 25
193	  8	78.0	14.0	 25
194	  8	139.5	14.1	 20
195	  8	168.0	27.1	 25
196	  8	97.5	18.3	 20
197	  8	66.5	10.4	 16
198	  8	122.3	21.1	 20
199	  8	685.8	106.0	 20
200	  8	86.5	13.3	 16
201	  8	108.3	26.4	 20
202	  8	121.3	16.9	 20
203	  8	318.0	39.7	 20
204	  8	101.0	18.3	 25
205	  8	513.0	118.4	 25
206	  8	125.8	25.5	 20
207	  8	78.0	10.3	 25
208	  8	129.0	22.5	 25
209	  8	120.0	19.0	 20
210	  8	101.0	32.5	 25
211	  8	138.0	18.5	 25
212	  8	168.3	27.5	 20
213	  8	124.0	16.2	 25
214	  8	81.0	16.2	 20
215	  8	846.0	105.5	 25
216	  8	85.0	16.0	 25
217	  8	115.5	21.5	 16
218	  8	96.3	18.2	 20
219	  8	97.0	15.4	 20
220	  8	212.8	27.8	 16
221	  8	2131.5	260.0	 20
222	  8	565.3	104.9	 20
223	  8	311.3	43.0	 16
224	  8	654.0	59.5	 25
225	  8	1954.0	364.0	 25
226	  8	593.8	76.7	 20
227	  8	258.0	40.1	 25
228	  8	157.0	26.7	 25
229	  8	148.5	18.7	 20
230	  8	114.0	21.0	 25
231	  8	107.0	77.2	 25
232	  8	174.5	18.8	 20
233	  8	187.0	38.2	 25
234	  8	151.0	43.9	 25
235	  8	171.5	46.6	 20
236	  8	72.0	15.6	 25
237	  8	82.0	23.6	 25
238	  8	117.8	31.9	 16
239	  8	397.0	67.9	 20
240	  8	300.3	77.2	 20
241	  8	90.5	19.6	 16
242	  8	80.0	14.8	 20
243	  8	188.8	176.7	 20
244	  8	2451.8	521.6	 20
245	  8	94.0	12.6	 25
246	  8	111.0	20.3	 25
247	  8	104.0	18.8	 20
248	  8	147.0	20.3	 25
249	  8	273.0	37.1	 25
250	  8	439.5	51.6	 20
251	  8	420.0	88.6	 25
252	  8	258.0	41.0	 25
253	  8	312.0	39.5	 20
254	  8	344.0	120.8	 25
255	  8	1323.0	230.0	 25
256	  8	341.5	74.4	 20
257	  8	153.0	21.6	 25
258	  8	249.8	51.3	 16
259	  8	349.5	51.6	 20
260	  8	280.5	45.7	 20
261	  8	862.8	112.6	 16
262	  8	301.5	46.2	 20
263	  8	96.5	21.0	 20
264	  8	277.5	39.1	 16
265	  8	244.0	33.9	 25
266	  8	837.0	181.1	 25
267	  8	325.0	44.8	 20
268	  8	789.0	101.5	 25
269	  8	603.0	84.9	 25
270	  8	199.8	42.3	 20
271	  8	1294.0	123.9	 25
272	  8	2260.0	313.8	 25
273	  8	307.5	57.8	 20
274	  8	241.0	38.8	 25
275	  8	121.0	14.6	 25
276	  8	505.0	93.2	 20
277	  8	1245.0	173.1	 25
278	  8	128.0	20.7	 25
279	  8	258.3	27.5	 16
280	  8	69.0	13.1	 20
281	  8	74.0	11.4	 20
282	  8	115.8	13.0	 16
283	  8	341.5	66.0	 20
284	  8	92.0	21.0	 20
285	  8	716.3	83.4	 16
286	  8	101.0	17.0	 25
287	  8	108.0	16.6	 25
288	  8	126.0	16.3	 20
289	  8	163.0	33.4	 25
290	  8	491.0	52.7	 25
291	  8	131.3	25.9	 20
292	  8	165.0	21.1	 25
293	  8	232.0	48.7	 25
294	  8	145.3	32.6	 20
295	  8	254.0	25.4	 25
296	  8	129.0	26.1	 25
297	  8	98.3	15.0	 20
298	  8	154.0	23.6	 25
299	  8	481.3	74.3	 20
300	  8	278.0	41.1	 16
301	  8	528.8	257.6	 20
302	  8	1197.5	83.0	 20
303	  8	810.0	74.1	 16
304	  8	611.3	99.6	 20
305	  8	74.5	9.3	 16
306	  8	93.0	19.3	 25
307	  8	76.0	11.6	 25
308	  8	84.0	15.6	 20
309	  8	126.0	20.9	 25
310	  8	97.0	22.2	 25
311	  8	80.5	12.8	 20
312	  8	96.0	35.4	 25
313	  8	304.0	31.2	 25
314	  8	1058.5	76.4	 20
315	  8	156.0	30.5	 25
316	  8	208.0	62.7	 25
317	  8	92.0	17.8	 20
318	  8	158.0	21.4	 25
319	  8	309.0	75.3	 25
320	  8	123.5	23.3	 16
321	  8	173.8	24.9	 20
322	  8	1020.8	71.1	 20
323	  8	1950.3	674.3	 16
324	  8	5928.0	754.5	 20
325	  8	2569.8	298.1	 20
326	  8	726.0	111.0	 16
327	  8	300.0	42.8	 25
328	  8	885.0	344.8	 25
329	  8	100.5	14.7	 20
330	  8	162.0	26.0	 25
331	  8	175.0	27.1	 25
332	  8	157.3	18.5	 20
333	  8	228.0	40.7	 25
334	  8	181.0	38.2	 25
335	  8	210.3	55.7	 20
336	  8	175.0	31.4	 25
337	  8	128.0	13.5	 25
338	  8	109.5	18.3	 20
339	  8	146.0	22.0	 25
340	  8	72.0	11.4	 25
341	  8	97.0	18.9	 16
342	  8	251.3	50.4	 20
343	  8	103.8	20.5	 20
344	  8	297.0	27.2	 16
345	  8	292.8	31.9	 20
346	  8	113.3	18.2	 20
347	  8	104.3	14.9	 16
348	  8	83.0	13.0	 25
349	  8	454.0	70.1	 20
350	  8	619.0	58.7	 25
351	  8	866.0	86.4	 25
352	  8	120.8	15.6	 20
353	  8	362.0	125.4	 25
354	  8	763.0	124.4	 25
355	  8	188.0	21.9	 20
356	  8	84.0	19.4	 25
357	  8	75.0	15.4	 25
358	  8	82.8	15.3	 20
359	  8	78.0	13.9	 25
360	  8	99.0	12.7	 25
361	  8	98.3	30.0	 16
362	  8	755.8	67.2	 20
363	  8	482.8	193.2	 20
364	  8	3248.8	342.1	 16
365	  8	307.0	46.2	 20
366	  8	289.8	48.7	 20
367	  8	1294.0	147.3	 16
368	  8	225.0	41.5	 25
369	  8	117.0	20.2	 25
370	  8	108.3	18.4	 20
371	  8	1249.0	183.8	 25
372	  8	194.0	28.9	 25
373	  8	1205.0	133.5	 20
374	  8	326.0	36.6	 25
375	  8	209.0	44.7	 25
376	  8	846.3	141.6	 20
377	  8	797.0	276.9	 25
378	  8	2308.0	143.7	 25
379	  8	4403.8	541.7	 20
380	  8	225.0	36.1	 25
381	  8	222.0	38.6	 25
382	  8	265.8	47.6	 16
383	  8	192.3	28.1	 20
384	  8	305.3	57.3	 20
385	  8	997.8	59.1	 16
386	  8	394.8	41.5	 20
387	  8	1763.0	370.7	 20
388	  8	263.8	38.8	 16
389	  8	92.0	14.5	 25
390	  8	266.0	40.5	 25
391	  8	695.3	76.9	 20
392	  8	2698.0	384.3	 25
393	  8	972.0	112.0	 25
394	  8	1082.3	81.7	 20
395	  8	199.0	37.0	 25
396	  8	224.3	20.8	 20
397	  8	86.0	13.8	 25
398	  8	131.0	23.7	 25
399	  8	129.8	19.2	 20
400	  8	169.0	42.3	 25
401	  8	138.0	20.8	 25
402	  8	67.0	14.1	 20
403	  8	148.8	27.0	 20
404	  8	98.5	16.7	 20
405	  8	240.0	38.1	 16
406	  8	137.0	18.9	 20
407	  8	207.8	38.6	 20
408	  8	84.5	12.6	 16
409	  8	122.5	32.9	 20
410	  8	549.0	59.1	 25
411	  8	1754.8	200.1	 20
412	  8	352.0	41.5	 25
413	  8	251.0	25.5	 25
414	  8	391.8	40.9	 20
415	  8	873.0	133.2	 25
416	  8	254.0	40.8	 25
417	  8	175.3	26.8	 20
418	  8	258.0	34.9	 25
419	  8	233.0	27.8	 25
420	  8	330.3	41.1	 20
421	  8	5118.0	766.5	 25
422	  8	278.0	234.5	 25
423	  8	8322.0	711.0	 16
424	  8	1584.3	113.3	 20
425	  8	728.5	109.8	 20
426	  8	454.5	62.0	 16
427	  8	143.8	51.5	 20
428	  8	8092.8	1446.0	 20
429	  8	240.8	33.5	 16
430	  8	380.0	39.1	 25
431	  8	86.0	12.5	 25
432	  8	148.0	24.5	 20
433	  8	110.0	19.6	 25
434	  8	82.0	13.1	 25
435	  8	85.8	16.9	 20
436	  8	226.0	31.1	 25
437	  8	97.0	19.7	 25
438	  8	556.3	54.1	 20
439	  8	69.0	12.4	 25
440	  8	69.0	11.7	 25
441	  8	156.5	18.8	 20
442	  8	88.0	16.1	 25
443	  8	144.5	13.7	 20
444	  8	1269.5	111.2	 20
445	  8	4200.3	595.1	 20
446	  8	470.0	52.3	 16
447	  8	110.5	20.9	 20
448	  8	95.8	18.1	 20
449	  8	129.3	20.9	 16
450	  8	156.5	27.7	 20
451	  8	331.0	75.6	 25
452	  8	13391.0	922.1	 20
453	  8	175.0	32.5	 25
454	  8	145.0	20.0	 25
455	  8	162.3	16.5	 20
456	  8	792.0	122.9	 25
457	  8	92.0	15.4	 25
458	  8	149.5	20.9	 20
459	  8	103.0	18.9	 25
460	  8	108.0	17.5	 25
461	  8	87.3	19.8	 20
462	  8	1928.0	175.6	 25
463	  8	144.0	24.5	 25
464	  8	268.0	89.5	 20
465	  8	169.3	132.2	 20
466	  8	4400.0	639.5	 20
467	  8	1429.0	144.8	 16
468	  8	173.3	27.6	 20
469	  8	97.0	19.3	 20
470	  8	169.8	21.2	 16
471	  8	115.0	26.5	 25
472	  8	1049.0	239.0	 25
473	  8	441.0	86.0	 20
474	  8	527.0	65.0	 25
475	  8	790.0	178.0	 25
476	  8	180.3	25.0	 20
477	  8	145.0	22.2	 25
478	  8	140.0	24.0	 25
479	  8	170.0	34.7	 20
480	  8	312.0	42.6	 25
481	  8	352.0	99.4	 25
482	  8	118.3	20.9	 20
483	  8	549.0	45.1	 25
484	  8	1588.0	275.0	 25
485	  8	1104.0	185.2	 16
486	  8	213.0	29.4	 20
487	  8	215.0	48.1	 16
488	  8	119.0	19.8	 20
489	  8	270.3	32.3	 20
490	  8	181.5	25.1	 16
491	  8	104.5	19.6	 20
492	  8	954.0	258.3	 25
493	  8	1357.5	199.6	 20
494	  8	3001.0	331.3	 25
495	  8	6060.0	1533.6	 25
496	  8	135.5	21.5	 20
497	  8	404.0	38.4	 25
498	  8	513.0	80.2	 25
499	  8	226.3	35.6	 20
500	  8	107.0	17.1	 25
501	  8	89.0	14.4	 25
502	  8	95.8	14.9	 20
503	  8	259.0	41.9	 25
504	  8	107.0	16.0	 25
505	  8	212.3	34.0	 20
506	  8	465.8	55.4	 20
507	  8	199.8	33.2	 20
508	  8	187.8	27.9	 16
509	  8	127.8	21.1	 20
510	  8	77.5	22.4	 20
511	  8	74.3	14.0	 16
512	  8	64.3	11.8	 20
513	  8	118.0	15.6	 25
514	  8	82.3	14.2	 20
515	  8	242.0	36.1	 25
516	  8	136.0	19.3	 25
517	  8	72.0	15.0	 20
518	  8	202.0	41.4	 25
519	  8	127.0	38.9	 25
520	  8	127.0	19.2	 20
521	  8	525.0	82.2	 25
522	  8	450.0	78.1	 25
523	  8	213.8	24.8	 20
524	  8	379.0	31.3	 25
525	  8	196.0	23.7	 25
526	  8	413.3	57.8	 20
527	  8	2821.3	290.0	 20
528	  8	206.3	26.4	 20
529	  8	297.3	21.4	 16
530	  8	136.5	18.4	 20
531	  8	148.5	32.3	 20
532	  8	307.5	27.0	 16
533	  8	171.0	23.2	 25
534	  8	98.3	16.5	 20
535	  8	100.0	16.9	 25
536	  8	333.0	32.7	 25
537	  8	117.0	14.1	 20
538	  8	605.0	84.6	 25
539	  8	887.0	222.7	 25
540	  8	1604.0	173.6	 20
541	  8	480.0	56.5	 25
542	  8	105.0	20.7	 25
543	  8	104.3	19.7	 20
544	  8	99.0	20.0	 25
545	  8	403.0	80.7	 25
546	  8	82.8	14.7	 20
547	  8	79.5	14.4	 20
548	  8	89.8	15.2	 20
549	  8	82.8	11.3	 16
550	  8	89.5	14.6	 20
551	  8	132.0	23.8	 20
552	  8	133.3	24.4	 16
553	  8	72.0	10.6	 20
554	  8	91.0	14.3	 25
555	  8	67.5	11.7	 20
556	  8	99.0	18.4	 25
557	  8	85.0	18.0	 25
558	  8	136.8	22.2	 20
559	  8	152.0	25.0	 25
560	  8	260.0	38.4	 25
561	  8	115.5	16.8	 20
562	  8	77.0	11.0	 25
563	  8	89.0	19.7	 25
564	  8	94.8	14.7	 20
565	  8	106.0	18.3	 25
566	  8	87.0	16.1	 25
567	  8	169.5	24.0	 20
568	  8	70.0	11.1	 20
569	  8	144.5	20.4	 20
570	  8	279.0	27.5	 16
571	  8	141.0	27.6	 20
572	  8	177.0	22.8	 20
573	  8	300.5	30.1	 16
574	  8	82.0	11.8	 20
575	  8	234.0	32.5	 25
576	  8	251.0	55.5	 20
577	  8	89.0	16.1	 25
578	  8	113.3	20.8	 20
579	  8	178.0	38.3	 25
580	  8	302.0	70.5	 25
581	  8	88.8	16.8	 20
582	  8	87.0	20.1	 25
583	  8	91.0	15.1	 25
584	  8	147.8	17.6	 20
585	  8	92.0	14.7	 25
586	  8	91.0	17.1	 25
587	  8	96.8	15.0	 20
588	  8	101.3	15.1	 20
589	  8	570.3	79.8	 20
590	  8	161.0	23.2	 16
591	  8	488.5	72.5	 20
592	  8	347.5	70.0	 20
593	  8	587.0	84.5	 16
594	  8	77.3	14.5	 20
595	  8	110.0	17.1	 25
596	  8	119.3	19.5	 20
597	  8	524.0	52.4	 25
598	  8	204.0	38.9	 25
599	  8	120.0	22.2	 20
600	  8	125.0	21.7	 25
601	  8	136.0	59.8	 25
602	  8	1509.5	178.7	 20
603	  8	204.0	26.2	 25
604	  8	215.0	43.9	 25
605	  8	167.8	32.6	 20
606	  8	1121.0	129.2	 25
607	  8	274.0	32.4	 25
608	  8	455.0	74.2	 20
609	  8	154.3	23.1	 20
610	  8	175.3	36.4	 20
611	  8	114.5	19.0	 16
612	  8	294.0	40.7	 20
613	  8	82.3	12.0	 20
614	  8	340.5	52.0	 16
615	  8	634.5	43.9	 20
616	  8	562.0	103.3	 25
617	  8	321.5	31.1	 20
618	  8	95.0	14.4	 25
619	  8	150.0	31.8	 25
620	  8	2523.8	286.0	 20
621	  8	466.0	94.8	 25
622	  8	123.0	15.5	 25
623	  8	284.0	36.5	 20
624	  8	646.0	106.8	 25
625	  8	470.3	58.7	 20
626	  8	98.0	14.1	 25
627	  8	119.0	17.4	 25
628	  8	283.3	30.1	 20
629	  8	106.0	20.6	 25
630	  8	87.5	14.1	 20
631	  8	86.0	14.8	 16
632	  8	88.3	11.9	 20
633	  8	104.3	17.5	 20
634	  8	148.5	22.5	 16
635	  8	122.3	19.3	 20
636	  8	123.0	20.2	 20
637	  8	169.0	21.6	 20
638	  8	164.0	17.7	 25
639	  8	15839.0	2765.1	 25
  0	  9	220.0	47.4	 20
  1	  9	384.0	57.0	 25
  2	  9	273.0	23.8	 25
  3	  9	383.0	49.2	 20
  4	  9	116.5	20.0	 20
  5	  9	374.5	42.4	 20
  6	  9	2892.0	266.6	 16
  7	  9	187.5	32.0	 20
  8	  9	290.0	48.8	 20
  9	  9	388.5	45.4	 16
 10	  9	345.0	62.9	 25
 11	  9	229.0	24.5	 25
 12	  9	89.3	16.9	 20
 13	  9	212.0	70.8	 25
 14	  9	1941.0	708.5	 25
 15	  9	563.0	70.4	 20
 16	  9	873.0	183.0	 25
 17	  9	179.0	25.3	 25
 18	  9	247.5	33.2	 20
 19	  9	273.0	52.1	 25
 20	  9	1318.0	167.4	 25
 21	  9	391.5	53.3	 20
 22	  9	110.0	22.2	 25
 23	  9	138.0	20.2	 25
 24	  9	254.3	28.9	 16
 25	  9	94.3	19.7	 20
 26	  9	70.0	9.8	 20
 27	  9	80.0	14.3	 16
 28	  9	200.5	40.7	 20
 29	  9	245.3	38.0	 20
 30	  9	214.5	26.8	 16
 31	  9	3066.0	363.3	 25
 32	  9	300.0	97.0	 25
 33	  9	520.5	34.4	 20
 34	  9	232.0	45.0	 25
 35	  9	1909.0	239.8	 25
 36	  9	152.0	23.2	 20
 37	  9	191.0	36.1	 25
 38	  9	189.0	21.3	 25
 39	  9	104.5	18.4	 20
 40	  9	905.0	91.3	 25
 41	  9	2700.3	167.9	 20
 42	  9	685.0	97.7	 25
 43	  9	1423.0	143.5	 25
 44	  9	119.3	15.9	 20
 45	  9	431.8	42.5	 20
 46	  9	1310.0	173.1	 20
 47	  9	255.8	27.1	 16
 48	  9	236.5	45.2	 20
 49	  9	2280.5	386.3	 20
 50	  9	156.0	22.7	 16
 51	  9	315.5	45.8	 20
 52	  9	116.0	17.0	 25
 53	  9	229.3	22.9	 20
 54	  9	112.0	64.7	 25
 55	  9	398.0	75.6	 25
 56	  9	189.3	23.3	 20
 57	  9	354.0	40.5	 25
 58	  9	143.0	20.1	 25
 59	  9	220.3	30.4	 20
 60	  9	1690.0	218.8	 25
 61	  9	1842.0	397.4	 25
 62	  9	98.5	19.1	 20
 63	  9	530.0	68.1	 25
 64	  9	148.0	21.7	 25
 65	  9	103.8	21.9	 16
 66	  9	267.3	32.6	 20
 67	  9	1477.3	316.0	 20
 68	  9	185.5	27.9	 16
 69	  9	126.3	22.8	 20
 70	  9	96.5	19.2	 20
 71	  9	86.5	16.0	 16
 72	  9	84.0	15.8	 25
 73	  9	339.0	82.4	 25
 74	  9	87.3	17.5	 20
 75	  9	106.0	20.9	 25
 76	  9	245.0	46.9	 25
 77	  9	191.3	26.5	 20
 78	  9	457.0	63.1	 25
 79	  9	353.0	71.0	 25
 80	  9	102.0	22.4	 20
 81	  9	97.0	24.7	 25
 82	  9	2308.0	429.6	 25
 83	  9	1063.0	100.9	 20
 84	  9	414.0	123.1	 25
 85	  9	741.0	136.4	 25
 86	  9	832.3	93.5	 16
 87	  9	261.0	33.9	 20
 88	  9	809.0	75.2	 16
 89	  9	341.8	42.1	 20
 90	  9	720.0	215.9	 20
 91	  9	187.5	22.6	 16
 92	  9	119.0	21.0	 20
 93	  9	465.0	117.8	 25
 94	  9	688.3	125.3	 20
 95	  9	2234.0	436.6	 25
 96	  9	106.0	19.8	 25
 97	  9	117.0	20.8	 20
 98	  9	243.0	36.7	 25
 99	  9	145.0	21.6	 25
100	  9	304.3	50.1	 20
101	  9	208.0	27.1	 25
102	  9	159.0	20.9	 25
103	  9	670.8	100.2	 20
104	  9	1972.0	309.6	 25
105	  9	266.0	38.8	 25
106	  9	399.0	44.2	 20
107	  9	587.0	74.7	 20
108	  9	373.0	79.9	 20
109	  9	1002.0	119.2	 16
110	  9	133.3	24.0	 20
111	  9	280.0	42.9	 20
112	  9	427.3	29.4	 16
113	  9	354.0	26.7	 20
114	  9	465.0	46.4	 25
115	  9	603.5	110.1	 20
116	  9	112.0	17.3	 25
117	  9	115.0	21.5	 25
118	  9	358.5	46.3	 20
119	  9	125.0	24.4	 25
120	  9	165.0	44.9	 25
121	  9	332.0	31.6	 20
122	  9	109.0	19.1	 25
123	  9	301.0	49.0	 25
124	  9	224.3	37.2	 20
125	  9	114.0	17.6	 25
126	  9	75.0	11.5	 25
127	  9	179.3	37.3	 16
128	  9	72.3	14.0	 20
129	  9	95.0	20.5	 20
130	  9	710.8	133.8	 16
131	  9	431.0	42.3	 20
132	  9	556.5	77.3	 16
133	  9	129.5	24.3	 20
134	  9	106.0	22.0	 25
135	  9	673.3	114.5	 20
136	  9	805.0	169.6	 25
137	  9	114.0	13.2	 25
138	  9	452.8	73.8	 20
139	  9	95.0	17.3	 25
140	  9	92.0	17.6	 25
141	  9	188.3	18.2	 20
142	  9	153.0	30.5	 25
143	  9	157.0	26.3	 25
144	  9	205.3	18.8	 20
145	  9	808.0	95.7	 25
146	  9	2732.0	541.5	 25
147	  9	1203.3	230.9	 20
148	  9	420.8	53.5	 20
149	  9	490.5	75.3	 20
150	  9	766.5	96.7	 16
151	  9	1882.0	151.1	 20
152	  9	1037.5	284.5	 20
153	  9	105.5	18.4	 16
154	  9	88.3	16.9	 20
155	  9	86.0	17.3	 25
156	  9	68.5	12.2	 20
157	  9	65.0	10.8	 25
158	  9	122.0	24.1	 25
159	  9	465.5	84.7	 20
160	  9	172.0	34.6	 25
161	  9	135.0	21.5	 25
162	  9	376.5	61.8	 20
163	  9	192.0	40.6	 25
164	  9	344.0	46.2	 25
165	  9	593.3	97.9	 20
166	  9	120.0	22.0	 25
167	  9	195.0	46.0	 25
168	  9	1170.3	245.3	 20
169	  9	85.0	10.0	 20
170	  9	182.5	27.1	 20
171	  9	110.5	14.6	 16
172	  9	166.0	28.0	 20
173	  9	177.5	32.7	 20
174	  9	114.3	19.4	 16
175	  9	93.3	24.3	 20
176	  9	86.0	20.2	 25
177	  9	282.3	58.1	 20
178	  9	81.0	11.9	 25
179	  9	99.5	25.5	 20
180	  9	72.0	14.7	 25
181	  9	133.0	23.1	 25
182	  9	106.0	20.2	 20
183	  9	933.0	144.7	 25
184	  9	88.0	48.5	 25
185	  9	2931.0	278.9	 20
186	  9	1530.0	129.9	 25
187	  9	171.0	30.1	 25
188	  9	130.5	30.9	 20
189	  9	90.5	15.4	 20
190	  9	74.5	24.8	 20
191	  9	142.3	26.0	 16
192	  9	420.0	51.2	 20
193	  9	218.8	24.3	 20
194	  9	838.5	73.7	 16
195	  9	185.5	22.8	 20
196	  9	68.0	11.1	 25
197	  9	221.0	28.6	 20
198	  9	90.0	18.6	 25
199	  9	95.0	16.7	 25
200	  9	140.0	21.5	 20
201	  9	114.0	22.9	 25
202	  9	288.0	49.1	 25
203	  9	252.0	23.8	 20
204	  9	282.0	34.2	 25
205	  9	589.0	60.0	 25
206	  9	536.0	56.9	 20
207	  9	225.0	23.9	 25
208	  9	220.0	36.2	 25
209	  9	121.5	19.6	 20
210	  9	83.3	15.2	 20
211	  9	102.3	17.2	 20
212	  9	131.8	23.6	 16
213	  9	283.3	47.9	 20
214	  9	76.5	15.2	 20
215	  9	188.0	26.9	 16
216	  9	513.3	56.9	 20
217	  9	2248.0	652.1	 25
218	  9	99.0	21.0	 20
219	  9	219.0	34.0	 25
220	  9	296.0	67.1	 25
221	  9	337.0	85.1	 20
222	  9	161.0	236.6	 25
223	  9	7192.0	1868.1	 25
224	  9	926.3	88.3	 20
225	  9	3259.0	634.3	 25
226	  9	1041.8	194.8	 20
227	  9	97.0	13.5	 25
228	  9	435.0	76.1	 25
229	  9	228.3	29.6	 20
230	  9	85.0	15.2	 25
231	  9	412.0	40.2	 20
232	  9	193.8	59.0	 16
233	  9	436.8	48.5	 20
234	  9	1478.8	374.1	 20
235	  9	2343.0	420.6	 16
236	  9	219.5	39.7	 20
237	  9	71.3	13.2	 20
238	  9	139.3	20.5	 20
239	  9	584.0	119.5	 25
240	  9	1079.0	286.9	 25
241	  9	248.5	35.1	 20
242	  9	188.0	25.8	 25
243	  9	320.0	72.1	 25
244	  9	446.8	76.4	 20
245	  9	127.0	23.1	 25
246	  9	239.0	54.8	 25
247	  9	392.3	69.8	 20
248	  9	92.0	72.6	 25
249	  9	132.0	22.1	 25
250	  9	169.3	31.5	 20
251	  9	118.3	18.0	 20
252	  9	97.5	16.8	 20
253	  9	101.0	15.7	 16
254	  9	83.5	14.3	 20
255	  9	203.3	74.6	 20
256	  9	2439.5	357.4	 16
257	  9	122.8	18.6	 20
258	  9	93.0	20.6	 25
259	  9	336.5	68.1	 20
260	  9	194.0	34.6	 25
261	  9	111.0	20.3	 25
262	  9	99.8	14.7	 20
263	  9	184.0	32.9	 25
264	  9	1338.0	194.7	 25
265	  9	1565.5	290.8	 20
266	  9	2557.0	682.4	 25
267	  9	97.0	15.1	 25
268	  9	119.5	20.2	 20
269	  9	112.0	20.5	 25
270	  9	154.3	18.8	 20
271	  9	496.0	78.6	 25
272	  9	287.8	38.5	 20
273	  9	304.8	45.2	 16
274	  9	386.5	63.7	 20
275	  9	83.5	14.6	 20
276	  9	123.5	31.2	 16
277	  9	538.0	90.1	 20
278	  9	105.5	16.7	 20
279	  9	120.3	19.0	 20
280	  9	166.0	30.0	 25
281	  9	82.0	17.3	 25
282	  9	79.3	11.9	 20
283	  9	103.0	16.9	 25
284	  9	110.0	18.7	 25
285	  9	295.0	61.9	 20
286	  9	276.0	49.8	 25
287	  9	829.0	204.8	 25
288	  9	110.3	12.6	 20
289	  9	291.0	46.9	 25
290	  9	728.0	100.8	 25
291	  9	342.3	43.0	 20
292	  9	185.0	38.0	 25
293	  9	1038.0	192.6	 20
294	  9	176.3	25.9	 16
295	  9	1026.0	191.5	 20
296	  9	141.8	20.2	 20
297	  9	110.8	14.5	 16
298	  9	120.5	20.3	 20
299	  9	91.0	17.7	 25
300	  9	207.0	26.0	 20
301	  9	774.0	148.3	 25
302	  9	107.0	19.5	 25
303	  9	96.3	17.3	 20
304	  9	139.0	25.0	 25
305	  9	95.0	18.6	 25
306	  9	77.3	13.6	 20
307	  9	122.0	25.9	 25
308	  9	95.0	20.7	 25
309	  9	147.8	23.4	 20
310	  9	125.0	22.7	 25
311	  9	180.0	42.5	 25
312	  9	119.5	18.6	 20
313	  9	171.0	23.7	 20
314	  9	230.3	145.9	 20
315	  9	2694.8	313.2	 16
316	  9	4922.3	171.4	 20
317	  9	412.3	48.4	 16
318	  9	1509.8	212.8	 20
319	  9	364.3	72.1	 20
320	  9	158.8	28.6	 20
321	  9	110.0	19.3	 25
322	  9	159.0	150.7	 25
323	  9	809.8	191.1	 20
324	  9	217.0	79.5	 25
325	  9	99.0	38.0	 25
326	  9	142.0	17.6	 20
327	  9	343.0	71.1	 25
328	  9	195.0	82.0	 25
329	  9	1772.0	312.0	 20
330	  9	181.0	35.2	 25
331	  9	167.0	24.6	 25
332	  9	1005.0	199.9	 20
333	  9	141.0	25.6	 25
334	  9	134.3	24.5	 20
335	  9	209.5	38.1	 16
336	  9	243.8	34.6	 20
337	  9	463.8	106.5	 20
338	  9	366.3	59.0	 16
339	  9	198.3	32.7	 20
340	  9	674.5	183.6	 20
341	  9	135.3	15.4	 20
342	  9	452.0	59.2	 25
343	  9	527.0	104.8	 25
344	  9	130.3	13.9	 20
345	  9	236.0	35.6	 25
346	  9	146.0	20.9	 25
347	  9	204.5	26.5	 20
348	  9	93.0	16.3	 25
349	  9	179.0	25.8	 25
350	  9	448.5	59.0	 20
351	  9	468.0	40.5	 25
352	  9	630.0	96.2	 25
353	  9	767.0	84.0	 20
354	  9	126.0	34.1	 25
355	  9	1015.5	184.2	 20
356	  9	321.0	44.3	 16
357	  9	104.0	21.8	 20
358	  9	197.0	37.8	 20
359	  9	542.0	59.2	 16
360	  9	641.5	142.6	 20
361	  9	123.8	19.7	 20
362	  9	175.0	22.7	 25
363	  9	172.0	29.9	 25
364	  9	646.0	58.9	 20
365	  9	567.0	87.6	 25
366	  9	203.0	40.6	 25
367	  9	1346.5	139.3	 20
368	  9	190.0	33.2	 25
369	  9	691.0	104.3	 25
370	  9	766.0	96.1	 20
371	  9	168.0	27.5	 25
372	  9	313.0	54.4	 25
373	  9	91.0	19.7	 20
374	  9	176.0	28.6	 25
375	  9	101.3	19.1	 20
376	  9	431.0	50.7	 16
377	  9	3051.5	223.5	 20
378	  9	1206.3	115.6	 20
379	  9	1266.8	87.7	 16
380	  9	597.5	60.3	 20
381	  9	254.5	49.8	 20
382	  9	1380.3	267.6	 20
383	  9	1554.0	283.4	 25
384	  9	662.0	73.4	 25
385	  9	609.5	66.8	 20
386	  9	1375.0	185.1	 25
387	  9	275.0	47.0	 25
388	  9	1384.3	182.7	 20
389	  9	173.0	32.5	 25
390	  9	281.0	42.7	 25
391	  9	286.8	31.8	 20
392	  9	727.0	82.6	 25
393	  9	874.0	76.0	 25
394	  9	415.0	44.8	 20
395	  9	254.0	28.4	 25
396	  9	132.0	22.4	 20
397	  9	110.3	18.5	 16
398	  9	98.8	18.7	 20
399	  9	1383.5	284.2	 20
400	  9	129.5	18.6	 16
401	  9	920.0	74.6	 20
402	  9	355.0	78.1	 20
403	  9	113.0	19.2	 20
404	  9	83.0	13.9	 25
405	  9	355.0	50.4	 25
406	  9	173.8	18.1	 20
407	  9	138.0	23.9	 25
408	  9	77.5	16.0	 20
409	  9	96.0	15.6	 25
410	  9	177.0	31.5	 25
411	  9	102.3	18.7	 20
412	  9	194.0	26.9	 25
413	  9	204.0	33.5	 25
414	  9	93.3	14.6	 20
415	  9	99.0	14.2	 25
416	  9	391.3	39.1	 20
417	  9	419.3	31.3	 16
418	  9	111.0	23.0	 20
419	  9	1226.3	180.0	 20
420	  9	1441.3	80.8	 16
421	  9	1384.5	111.2	 20
422	  9	553.5	101.9	 20
423	  9	1289.3	115.8	 20
424	  9	147.0	36.8	 25
425	  9	448.0	75.8	 25
426	  9	94.3	38.5	 20
427	  9	489.0	47.1	 25
428	  9	798.0	110.8	 25
429	  9	1520.8	171.1	 20
430	  9	1830.0	231.6	 25
431	  9	1754.0	362.0	 25
432	  9	157.5	23.2	 20
433	  9	179.0	34.3	 25
434	  9	219.0	40.1	 25
435	  9	142.5	29.0	 20
436	  9	65.0	13.2	 25
437	  9	171.0	38.0	 20
438	  9	122.8	10.8	 16
439	  9	71.5	11.6	 20
440	  9	176.3	26.3	 20
441	  9	241.3	27.5	 16
442	  9	86.8	15.9	 20
443	  9	130.3	17.0	 20
444	  9	264.0	31.1	 20
445	  9	155.0	39.3	 25
446	  9	584.0	78.7	 25
447	  9	348.5	38.7	 20
448	  9	754.0	112.2	 25
449	  9	274.0	28.8	 25
450	  9	347.0	47.1	 20
451	  9	521.0	55.2	 25
452	  9	184.3	62.1	 20
453	  9	109.0	16.3	 25
454	  9	1224.0	100.3	 25
455	  9	353.5	28.1	 20
456	  9	1151.0	149.3	 25
457	  9	1294.0	162.7	 25
458	  9	74.5	12.2	 16
459	  9	348.5	64.5	 20
460	  9	488.3	34.8	 20
461	  9	159.8	27.4	 16
462	  9	160.3	19.0	 20
463	  9	203.3	24.9	 20
464	  9	1749.8	114.8	 16
465	  9	161.0	27.0	 25
466	  9	1117.0	155.3	 25
467	  9	2343.0	305.6	 20
468	  9	763.0	138.4	 25
469	  9	597.0	152.4	 25
470	  9	91.8	13.5	 20
471	  9	157.0	30.7	 25
472	  9	93.0	13.4	 25
473	  9	164.3	24.5	 20
474	  9	137.0	19.4	 25
475	  9	351.0	75.7	 25
476	  9	386.3	43.2	 20
477	  9	165.0	21.2	 25
478	  9	323.5	69.3	 20
479	  9	1188.3	144.3	 16
480	  9	96.8	14.7	 20
481	  9	157.5	23.4	 20
482	  9	150.8	24.3	 16
483	  9	133.0	18.5	 20
484	  9	94.5	16.5	 20
485	  9	328.8	52.5	 20
486	  9	74.0	10.6	 25
487	  9	146.0	24.6	 25
488	  9	66.0	8.5	 20
489	  9	62.0	13.0	 25
490	  9	206.0	44.9	 25
491	  9	127.5	19.7	 20
492	  9	94.0	16.8	 25
493	  9	136.0	19.3	 25
494	  9	468.3	37.1	 20
495	  9	2637.0	371.4	 25
496	  9	1220.0	118.0	 25
497	  9	8338.5	672.9	 20
498	  9	1702.0	215.6	 25
499	  9	369.8	57.0	 16
500	  9	123.0	20.5	 20
501	  9	161.8	35.1	 20
502	  9	2708.0	363.5	 16
503	  9	77.3	14.4	 20
504	  9	112.3	13.9	 20
505	  9	115.0	21.3	 16
506	  9	377.0	43.1	 25
507	  9	2079.0	480.4	 25
508	  9	351.3	49.0	 20
509	  9	628.0	112.6	 25
510	  9	870.0	224.5	 25
511	  9	409.0	55.2	 20
512	  9	79.0	12.0	 25
513	  9	114.0	20.7	 25
514	  9	206.5	28.7	 20
515	  9	106.0	20.0	 25
516	  9	71.0	10.2	 25
517	  9	66.0	8.4	 20
518	  9	83.0	15.8	 25
519	  9	174.0	29.7	 25
520	  9	89.8	13.5	 16
521	  9	185.8	18.4	 20
522	  9	224.8	27.2	 20
523	  9	438.3	38.4	 16
524	  9	192.3	25.2	 20
525	  9	259.0	35.8	 20
526	  9	156.0	25.8	 16
527	  9	386.0	43.4	 25
528	  9	219.0	138.2	 25
529	  9	6097.0	850.7	 20
530	  9	6443.0	1141.5	 25
531	  9	94.0	13.5	 25
532	  9	343.5	54.7	 20
533	  9	171.0	23.4	 25
534	  9	232.0	33.6	 25
535	  9	164.5	22.9	 20
536	  9	376.0	73.6	 25
537	  9	1383.0	200.2	 25
538	  9	278.5	39.5	 20
539	  9	1407.0	172.6	 25
540	  9	1614.3	97.9	 20
541	  9	1465.5	102.2	 16
542	  9	1058.0	101.6	 20
543	  9	299.3	37.7	 20
544	  9	397.3	44.9	 16
545	  9	70.8	12.2	 20
546	  9	135.0	15.7	 16
547	  9	126.0	20.5	 25
548	  9	199.0	40.2	 25
549	  9	108.5	20.0	 20
550	  9	83.0	14.4	 25
551	  9	76.0	14.5	 25
552	  9	79.3	17.2	 20
553	  9	85.0	12.1	 25
554	  9	865.0	216.0	 25
555	  9	147.3	21.1	 20
556	  9	105.0	21.8	 25
557	  9	67.0	9.7	 25
558	  9	76.3	10.6	 20
559	  9	77.0	13.4	 25
560	  9	118.0	41.0	 25
561	  9	136.5	19.6	 16
562	  9	100.3	20.8	 20
563	  9	146.3	35.6	 20
564	  9	104.3	14.2	 16
565	  9	124.5	17.6	 20
566	  9	156.0	27.4	 20
567	  9	78.8	15.0	 16
568	  9	241.0	50.9	 25
569	  9	148.0	23.1	 25
570	  9	383.3	41.6	 20
571	  9	329.0	36.1	 25
572	  9	328.0	81.4	 25
573	  9	262.0	35.3	 20
574	  9	293.0	102.3	 25
575	  9	1597.0	374.0	 25
576	  9	159.5	17.8	 20
577	  9	78.0	10.4	 25
578	  9	361.0	76.0	 25
579	  9	167.0	19.8	 20
580	  9	277.0	26.5	 25
581	  9	83.0	17.3	 25
582	  9	214.8	31.5	 16
583	  9	167.0	22.8	 20
584	  9	172.0	31.8	 20
585	  9	111.3	18.9	 16
586	  9	73.0	11.1	 20
587	  9	75.0	15.4	 20
588	  9	87.5	17.0	 20
589	  9	198.0	28.7	 25
590	  9	98.0	14.5	 20
591	  9	346.0	50.6	 25
592	  9	420.0	80.3	 25
593	  9	129.8	15.9	 20
594	  9	168.0	21.5	 25
595	  9	387.0	76.7	 25
596	  9	214.3	32.5	 20
597	  9	3748.0	383.9	 25
598	  9	814.0	202.4	 25
599	  9	364.5	57.1	 20
600	  9	167.0	23.0	 25
601	  9	98.0	18.9	 25
602	  9	117.0	16.8	 16
603	  9	1223.3	212.8	 20
604	  9	384.3	72.1	 20
605	  9	135.8	20.8	 16
606	  9	433.3	65.6	 20
607	  9	446.0	76.7	 20
608	  9	234.3	28.2	 16
609	  9	360.0	38.3	 25
610	  9	173.0	18.4	 25
611	  9	150.3	22.0	 20
612	  9	321.0	38.8	 25
613	  9	73.0	11.0	 25
614	  9	99.3	13.6	 20
615	  9	99.0	12.1	 25
616	  9	307.0	114.7	 25
617	  9	221.3	31.6	 20
618	  9	113.0	14.5	 25
619	  9	130.0	22.0	 25
620	  9	108.3	10.9	 20
621	  9	184.0	23.7	 25
622	  9	167.0	37.8	 25
623	  9	590.5	45.8	 16
624	  9	580.3	325.0	 20
625	  9	1599.5	289.3	 20
626	  9	263.5	21.0	 16
627	  9	322.3	48.6	 20
628	  9	2488.8	492.7	 20
629	  9	613.5	61.5	 16
630	  9	162.0	25.2	 25
631	  9	134.0	21.9	 25
632	  9	124.5	25.4	 20
633	  9	91.0	17.6	 25
634	  9	161.0	23.0	 25
635	  9	185.8	28.3	 20
636	  9	326.0	45.9	 25
637	  9	356.0	59.0	 20
638	  9	71.0	10.9	 25
639	  9	223.0	60.2	 25
  0	 10	16608.3	2377.2	 20
  1	 10	330.0	31.6	 16
  2	 10	261.0	31.8	 20
  3	 10	219.0	36.0	 20
  4	 10	130.3	23.9	 20
  5	 10	385.0	71.9	 25
  6	 10	732.0	106.8	 25
  7	 10	175.5	27.2	 20
  8	 10	592.0	100.1	 25
  9	 10	149.8	25.3	 20
 10	 10	286.0	38.4	 25
 11	 10	147.0	27.9	 25
 12	 10	104.5	14.7	 20
 13	 10	382.0	64.2	 25
 14	 10	919.0	177.8	 25
 15	 10	261.3	48.6	 20
 16	 10	1195.0	278.7	 25
 17	 10	121.0	14.1	 20
 18	 10	151.8	20.4	 16
 19	 10	336.0	47.9	 20
 20	 10	1369.8	181.8	 20
 21	 10	169.8	24.6	 16
 22	 10	89.0	21.8	 20
 23	 10	139.3	24.0	 20
 24	 10	231.8	40.9	 20
 25	 10	88.0	19.1	 25
 26	 10	75.0	15.7	 25
 27	 10	73.5	13.0	 20
 28	 10	96.0	14.0	 25
 29	 10	89.0	17.3	 25
 30	 10	170.0	31.0	 20
 31	 10	2904.0	361.9	 25
 32	 10	469.0	178.8	 25
 33	 10	663.5	65.0	 20
 34	 10	339.0	48.2	 25
 35	 10	2779.0	396.2	 25
 36	 10	180.3	22.0	 20
 37	 10	172.0	20.5	 25
 38	 10	326.8	52.0	 20
 39	 10	96.5	12.1	 16
 40	 10	907.5	84.6	 20
 41	 10	858.0	88.9	 20
 42	 10	270.3	28.8	 16
 43	 10	627.5	59.1	 20
 44	 10	84.0	16.4	 20
 45	 10	215.3	82.7	 20
 46	 10	80.0	34.8	 25
 47	 10	380.0	38.8	 25
 48	 10	241.8	15.4	 20
 49	 10	468.0	91.3	 25
 50	 10	181.0	25.2	 25
 51	 10	407.0	52.6	 20
 52	 10	91.0	15.3	 25
 53	 10	169.0	25.3	 20
 54	 10	127.0	24.0	 25
 55	 10	176.0	41.9	 25
 56	 10	268.0	38.6	 20
 57	 10	431.0	40.0	 25
 58	 10	180.0	61.1	 25
 59	 10	265.5	26.7	 16
 60	 10	759.0	65.2	 20
 61	 10	430.0	66.4	 20
 62	 10	120.0	19.1	 16
 63	 10	819.5	75.7	 20
 64	 10	159.8	32.7	 20
 65	 10	100.3	15.8	 20
 66	 10	236.0	36.0	 25
 67	 10	202.0	38.6	 25
 68	 10	165.5	26.0	 20
 69	 10	120.0	17.1	 25
 70	 10	95.0	16.5	 25
 71	 10	77.3	14.4	 20
 72	 10	74.0	10.9	 25
 73	 10	142.0	32.2	 25
 74	 10	100.3	21.9	 20
 75	 10	82.0	19.5	 25
 76	 10	558.0	102.8	 25
 77	 10	418.8	50.7	 20
 78	 10	743.0	136.2	 25
 79	 10	177.8	34.6	 20
 80	 10	70.3	10.6	 16
 81	 10	78.3	15.6	 20
 82	 10	275.5	99.0	 20
 83	 10	2148.3	142.8	 16
 84	 10	652.5	103.5	 20
 85	 10	1037.8	117.5	 20
 86	 10	473.5	54.7	 20
 87	 10	154.0	22.3	 25
 88	 10	1326.0	238.0	 25
 89	 10	302.0	32.5	 20
 90	 10	578.0	317.6	 25
 91	 10	213.0	46.7	 25
 92	 10	70.3	10.7	 20
 93	 10	144.0	25.4	 25
 94	 10	106.0	15.3	 25
 95	 10	197.5	31.5	 20
 96	 10	91.0	19.4	 25
 97	 10	73.0	13.7	 25
 98	 10	95.3	14.2	 20
 99	 10	70.0	12.8	 25
100	 10	96.5	20.3	 16
101	 10	244.5	26.3	 20
102	 10	120.3	18.7	 20
103	 10	148.5	20.6	 16
104	 10	257.3	30.9	 20
105	 10	103.0	20.8	 20
106	 10	150.3	16.9	 16
107	 10	288.0	33.1	 25
108	 10	175.0	24.6	 25
109	 10	1439.5	149.1	 20
110	 10	121.0	18.6	 25
111	 10	328.0	32.3	 25
112	 10	422.8	48.3	 20
113	 10	247.0	63.9	 25
114	 10	177.0	31.3	 25
115	 10	249.5	30.3	 20
116	 10	102.0	15.0	 25
117	 10	103.0	22.9	 25
118	 10	145.0	50.0	 20
119	 10	167.0	26.3	 25
120	 10	179.0	44.7	 25
121	 10	299.3	33.5	 16
122	 10	107.5	20.0	 20
123	 10	746.0	125.1	 20
124	 10	407.3	60.7	 16
125	 10	95.8	17.4	 20
126	 10	78.0	12.6	 20
127	 10	82.8	13.3	 20
128	 10	76.0	11.0	 25
129	 10	90.0	29.6	 25
130	 10	1337.5	234.3	 20
131	 10	492.0	44.7	 25
132	 10	620.0	80.0	 25
133	 10	185.3	35.2	 20
134	 10	85.0	11.0	 25
135	 10	223.0	65.2	 25
136	 10	1110.0	185.9	 20
137	 10	107.0	20.3	 25
138	 10	250.0	57.2	 25
139	 10	94.0	21.2	 20
140	 10	76.0	15.3	 25
141	 10	84.0	18.0	 20
142	 10	83.3	13.1	 16
143	 10	99.8	14.8	 20
144	 10	154.3	47.0	 16
145	 10	1132.3	72.5	 20
146	 10	3842.8	624.9	 20
147	 10	490.0	46.8	 16
148	 10	561.0	113.3	 25
149	 10	277.0	35.5	 25
150	 10	281.5	40.0	 20
151	 10	1511.0	129.9	 25
152	 10	1828.0	501.2	 25
153	 10	88.5	11.7	 20
154	 10	79.0	13.7	 25
155	 10	71.0	13.9	 25
156	 10	66.0	12.2	 20
157	 10	82.0	18.4	 25
158	 10	213.0	39.6	 25
159	 10	198.0	28.9	 20
160	 10	289.0	52.6	 25
161	 10	101.0	17.2	 25
162	 10	193.0	32.0	 16
163	 10	199.3	41.2	 20
164	 10	295.0	31.4	 20
165	 10	325.5	46.5	 16
166	 10	75.8	18.8	 20
167	 10	130.3	84.9	 20
168	 10	1730.8	272.7	 16
169	 10	71.0	12.8	 25
170	 10	125.0	28.8	 25
171	 10	99.5	21.0	 20
172	 10	131.0	33.3	 25
173	 10	179.0	26.5	 25
174	 10	114.0	18.1	 20
175	 10	111.0	30.7	 25
176	 10	81.0	18.1	 25
177	 10	145.5	21.3	 20
178	 10	89.0	20.1	 25
179	 10	91.0	17.1	 25
180	 10	85.3	15.2	 20
181	 10	143.0	21.9	 25
182	 10	87.3	17.1	 20
183	 10	238.3	46.2	 16
184	 10	89.3	21.1	 20
185	 10	708.3	165.2	 20
186	 10	764.3	62.4	 16
187	 10	103.5	16.8	 20
188	 10	183.3	44.9	 20
189	 10	92.5	17.8	 20
190	 10	69.0	18.1	 25
191	 10	95.3	13.1	 20
192	 10	128.0	24.1	 25
193	 10	225.0	28.4	 25
194	 10	257.5	42.5	 20
195	 10	135.0	19.7	 25
196	 10	69.0	11.1	 25
197	 10	343.5	35.8	 20
198	 10	76.0	14.9	 25
199	 10	93.0	15.6	 25
200	 10	83.5	12.5	 20
201	 10	93.0	17.8	 25
202	 10	244.0	29.6	 25
203	 10	350.3	40.7	 16
204	 10	243.0	30.6	 20
205	 10	559.5	49.2	 20
206	 10	281.0	35.2	 16
207	 10	86.5	13.8	 20
208	 10	141.0	20.4	 20
209	 10	107.5	13.7	 16
210	 10	75.0	11.9	 25
211	 10	95.0	14.2	 25
212	 10	123.3	18.8	 20
213	 10	78.0	12.1	 25
214	 10	90.0	18.5	 25
215	 10	281.8	33.4	 20
216	 10	224.0	24.9	 25
217	 10	636.0	163.8	 25
218	 10	92.3	10.0	 20
219	 10	185.0	29.3	 25
220	 10	149.0	20.9	 25
221	 10	136.3	24.3	 20
222	 10	99.0	22.7	 25
223	 10	655.0	141.8	 25
224	 10	554.5	49.2	 16
225	 10	571.0	94.6	 20
226	 10	422.3	127.0	 20
227	 10	84.0	16.1	 16
228	 10	449.8	64.8	 20
229	 10	218.3	58.6	 20
230	 10	79.8	15.8	 16
231	 10	416.0	54.5	 25
232	 10	297.0	149.8	 25
233	 10	843.5	177.5	 20
234	 10	298.0	62.6	 25
235	 10	117.8	52.8	 20
236	 10	360.0	56.6	 25
237	 10	76.0	14.2	 25
238	 10	153.0	37.9	 20
239	 10	563.0	80.1	 25
240	 10	1548.0	320.1	 25
241	 10	448.0	60.8	 20
242	 10	142.0	21.1	 25
243	 10	295.0	56.0	 25
244	 10	155.5	29.6	 16
245	 10	97.8	16.7	 20
246	 10	429.5	124.0	 20
247	 10	115.0	19.7	 16
248	 10	86.5	15.1	 20
249	 10	113.3	23.2	 20
250	 10	103.0	17.0	 16
251	 10	84.0	16.9	 25
252	 10	157.0	48.1	 25
253	 10	100.0	19.3	 20
254	 10	101.0	31.1	 25
255	 10	440.0	58.9	 25
256	 10	926.3	130.1	 20
257	 10	82.0	14.8	 25
258	 10	69.0	12.0	 25
259	 10	102.3	20.7	 20
260	 10	91.0	19.8	 25
261	 10	99.0	13.8	 25
262	 10	125.8	23.2	 20
263	 10	113.0	22.8	 25
264	 10	378.0	31.6	 25
265	 10	617.0	96.0	 16
266	 10	324.5	72.6	 20
267	 10	80.0	16.6	 20
268	 10	110.0	17.0	 16
269	 10	105.0	21.1	 20
270	 10	148.0	26.0	 20
271	 10	579.3	81.3	 16
272	 10	151.0	34.1	 25
273	 10	830.0	226.0	 25
274	 10	1415.5	266.0	 20
275	 10	90.0	21.3	 25
276	 10	159.0	26.2	 25
277	 10	243.5	33.8	 20
278	 10	96.0	18.5	 25
279	 10	96.0	22.4	 25
280	 10	201.0	24.4	 20
281	 10	83.0	12.9	 25
282	 10	96.3	17.4	 20
283	 10	117.0	16.8	 25
284	 10	96.0	15.9	 25
285	 10	143.3	27.7	 20
286	 10	240.8	40.8	 20
287	 10	185.3	27.1	 20
288	 10	106.0	19.2	 16
289	 10	449.3	51.4	 20
290	 10	651.3	213.9	 20
291	 10	345.3	34.5	 16
292	 10	151.3	29.0	 20
293	 10	308.0	37.3	 25
294	 10	171.3	26.7	 20
295	 10	204.0	37.1	 25
296	 10	105.0	16.8	 25
297	 10	86.0	14.3	 20
298	 10	89.0	13.5	 25
299	 10	94.0	18.2	 25
300	 10	106.0	18.1	 20
301	 10	577.0	108.6	 25
302	 10	88.0	13.5	 25
303	 10	103.3	17.7	 20
304	 10	119.0	32.6	 25
305	 10	95.0	14.5	 25
306	 10	70.3	10.6	 16
307	 10	124.0	15.5	 20
308	 10	84.5	14.2	 20
309	 10	115.8	15.3	 16
310	 10	157.5	25.1	 20
311	 10	134.5	22.2	 20
312	 10	103.5	21.4	 16
313	 10	102.0	13.9	 25
314	 10	416.0	151.4	 25
315	 10	3759.5	305.4	 20
316	 10	1934.0	289.7	 25
317	 10	524.0	300.0	 25
318	 10	1959.5	299.5	 20
319	 10	111.0	26.9	 25
320	 10	150.0	23.8	 25
321	 10	97.8	15.3	 20
322	 10	85.0	16.5	 25
323	 10	126.0	22.7	 25
324	 10	94.3	13.0	 20
325	 10	191.0	153.8	 25
326	 10	114.0	28.7	 25
327	 10	328.8	42.1	 16
328	 10	147.5	62.7	 20
329	 10	1552.3	178.0	 16
330	 10	125.5	21.1	 20
331	 10	538.5	129.3	 20
332	 10	148.5	20.9	 16
333	 10	102.8	14.9	 20
334	 10	99.0	18.5	 25
335	 10	152.8	24.0	 20
336	 10	119.0	32.9	 25
337	 10	1094.0	214.9	 25
338	 10	598.3	56.2	 20
339	 10	203.0	25.5	 25
340	 10	337.0	73.4	 25
341	 10	144.3	24.4	 20
342	 10	260.0	39.8	 25
343	 10	1232.0	258.9	 25
344	 10	104.3	18.9	 20
345	 10	207.0	18.7	 25
346	 10	171.0	26.3	 25
347	 10	117.3	15.0	 20
348	 10	129.3	30.3	 20
349	 10	222.3	37.0	 20
350	 10	481.3	31.3	 16
351	 10	600.0	61.0	 20
352	 10	183.3	25.2	 20
353	 10	282.5	42.9	 16
354	 10	137.0	47.4	 20
355	 10	1286.0	220.5	 25
356	 10	183.0	27.8	 20
357	 10	112.0	22.1	 25
358	 10	145.0	21.9	 25
359	 10	308.0	36.6	 20
360	 10	144.0	81.7	 25
361	 10	132.0	108.9	 25
362	 10	147.0	19.2	 20
363	 10	154.0	20.0	 25
364	 10	301.0	43.4	 25
365	 10	474.0	64.7	 20
366	 10	241.0	42.1	 25
367	 10	1071.0	114.5	 25
368	 10	275.0	31.9	 16
369	 10	475.5	66.1	 20
370	 10	547.0	83.7	 20
371	 10	202.3	28.5	 16
372	 10	440.0	68.4	 20
373	 10	126.3	29.3	 16
374	 10	617.8	90.9	 20
375	 10	94.0	15.9	 25
376	 10	230.3	21.6	 20
377	 10	1351.0	567.0	 25
378	 10	1464.0	93.8	 25
379	 10	2001.3	114.8	 20
380	 10	1117.0	114.3	 25
381	 10	377.0	39.0	 25
382	 10	791.0	98.8	 20
383	 10	286.0	39.2	 25
384	 10	867.0	80.7	 25
385	 10	798.0	58.1	 20
386	 10	1160.0	145.1	 25
387	 10	306.0	49.3	 25
388	 10	763.5	105.7	 20
389	 10	130.0	19.6	 20
390	 10	145.3	27.5	 20
391	 10	176.8	27.7	 16
392	 10	1170.5	85.7	 20
393	 10	563.8	46.5	 20
394	 10	573.5	64.2	 16
395	 10	321.5	31.3	 20
396	 10	122.0	16.3	 25
397	 10	113.5	14.9	 20
398	 10	85.0	21.0	 25
399	 10	1551.0	287.3	 25
400	 10	97.8	14.3	 20
401	 10	256.0	34.2	 25
402	 10	167.0	48.1	 25
403	 10	96.5	14.1	 20
404	 10	96.0	12.3	 25
405	 10	173.0	37.2	 25
406	 10	137.5	22.0	 20
407	 10	84.0	14.3	 25
408	 10	80.0	13.8	 25
409	 10	86.3	17.0	 20
410	 10	100.0	15.0	 20
411	 10	83.0	16.6	 20
412	 10	194.3	23.9	 16
413	 10	104.3	16.3	 20
414	 10	86.3	15.5	 20
415	 10	111.0	19.9	 16
416	 10	341.0	42.3	 25
417	 10	747.0	156.2	 25
418	 10	99.0	12.9	 20
419	 10	1461.0	133.0	 25
420	 10	2562.5	259.6	 20
421	 10	908.0	136.6	 25
422	 10	837.0	156.5	 25
423	 10	1220.5	127.2	 20
424	 10	115.0	16.1	 25
425	 10	238.0	27.3	 25
426	 10	85.8	17.3	 20
427	 10	456.0	64.0	 25
428	 10	250.0	29.7	 25
429	 10	594.3	99.8	 20
430	 10	2397.5	117.1	 20
431	 10	2352.8	451.0	 20
432	 10	124.3	18.3	 16
433	 10	374.3	36.9	 20
434	 10	109.5	19.4	 20
435	 10	219.5	26.2	 16
436	 10	78.3	17.4	 20
437	 10	93.0	17.3	 25
438	 10	131.8	19.5	 20
439	 10	78.0	14.3	 25
440	 10	261.0	27.3	 25
441	 10	184.3	23.8	 20
442	 10	91.0	18.4	 25
443	 10	82.0	14.2	 25
444	 10	169.5	23.9	 20
445	 10	113.0	18.9	 25
446	 10	429.0	41.3	 25
447	 10	596.3	47.5	 20
448	 10	197.0	31.7	 25
449	 10	219.0	20.6	 25
450	 10	494.3	46.5	 20
451	 10	311.0	28.5	 20
452	 10	102.0	16.8	 20
453	 10	107.5	21.3	 16
454	 10	554.3	53.3	 20
455	 10	635.3	39.3	 20
456	 10	872.0	56.6	 16
457	 10	1013.0	116.9	 20
458	 10	76.0	13.0	 25
459	 10	107.3	19.8	 20
460	 10	469.0	48.2	 25
461	 10	208.0	29.4	 25
462	 10	156.8	32.7	 20
463	 10	130.0	19.8	 25
464	 10	933.5	87.3	 20
465	 10	131.0	28.8	 25
466	 10	542.0	64.5	 25
467	 10	742.0	82.8	 20
468	 10	470.0	73.3	 25
469	 10	111.0	17.9	 25
470	 10	75.0	11.0	 20
471	 10	78.0	14.2	 25
472	 10	80.3	10.6	 20
473	 10	99.8	20.6	 16
474	 10	131.5	23.9	 20
475	 10	172.8	21.5	 20
476	 10	97.5	17.4	 16
477	 10	364.3	60.7	 20
478	 10	116.0	22.2	 25
479	 10	265.5	40.4	 20
480	 10	86.0	13.6	 25
481	 10	142.0	19.5	 25
482	 10	128.3	23.4	 20
483	 10	122.0	15.4	 25
484	 10	125.0	22.0	 25
485	 10	276.5	32.7	 20
486	 10	80.0	13.3	 25
487	 10	113.0	13.8	 25
488	 10	77.3	17.8	 20
489	 10	64.0	11.3	 25
490	 10	93.0	20.2	 25
491	 10	74.0	10.7	 20
492	 10	85.0	13.2	 20
493	 10	80.0	16.8	 20
494	 10	175.0	24.0	 16
495	 10	687.0	152.5	 20
496	 10	834.3	75.1	 20
497	 10	3627.0	319.0	 16
498	 10	976.5	201.9	 20
499	 10	143.0	24.6	 25
500	 10	93.0	17.9	 20
501	 10	103.0	12.5	 25
502	 10	297.0	90.2	 25
503	 10	86.8	12.9	 20
504	 10	96.0	15.2	 25
505	 10	104.0	23.2	 25
506	 10	312.3	40.3	 20
507	 10	720.0	118.2	 25
508	 10	370.0	53.2	 25
509	 10	660.3	104.8	 20
510	 10	230.0	30.4	 25
511	 10	165.5	27.0	 20
512	 10	88.0	18.2	 25
513	 10	172.5	30.5	 20
514	 10	89.0	10.4	 16
515	 10	107.3	14.7	 20
516	 10	80.5	11.8	 20
517	 10	68.8	12.3	 16
518	 10	70.3	11.1	 20
519	 10	193.8	30.8	 20
520	 10	86.3	18.1	 20
521	 10	289.0	40.6	 25
522	 10	156.0	20.0	 25
523	 10	235.3	27.8	 20
524	 10	190.0	19.2	 25
525	 10	193.0	20.9	 25
526	 10	137.3	18.1	 20
527	 10	771.0	65.9	 25
528	 10	301.0	224.1	 25
529	 10	2124.0	212.6	 20
530	 10	300.0	75.2	 25
531	 10	86.0	12.9	 25
532	 10	138.3	18.5	 20
533	 10	178.0	30.0	 20
534	 10	136.0	24.5	 20
535	 10	284.3	45.6	 16
536	 10	447.3	57.2	 20
537	 10	797.8	103.0	 20
538	 10	525.0	47.0	 16
539	 10	303.5	49.4	 20
540	 10	591.0	63.8	 25
541	 10	589.0	62.7	 20
542	 10	276.0	73.4	 25
543	 10	734.0	85.7	 25
544	 10	612.8	75.1	 20
545	 10	79.0	14.7	 25
546	 10	87.0	15.8	 25
547	 10	137.3	23.1	 20
548	 10	81.0	15.4	 25
549	 10	85.0	15.7	 25
550	 10	68.5	13.7	 20
551	 10	74.0	15.6	 25
552	 10	66.0	10.3	 25
553	 10	87.5	19.1	 20
554	 10	84.8	13.2	 20
555	 10	143.0	13.9	 16
556	 10	85.8	21.4	 20
557	 10	72.8	13.6	 20
558	 10	99.5	10.4	 16
559	 10	74.3	14.6	 20
560	 10	93.3	18.8	 20
561	 10	107.3	13.6	 20
562	 10	79.0	12.2	 25
563	 10	87.0	23.4	 25
564	 10	128.0	20.1	 20
565	 10	210.0	43.0	 25
566	 10	129.0	41.9	 25
567	 10	106.0	13.1	 20
568	 10	117.0	13.8	 25
569	 10	573.0	89.1	 25
570	 10	531.5	60.5	 20
571	 10	595.0	62.2	 25
572	 10	106.0	25.5	 25
573	 10	106.5	15.3	 20
574	 10	252.0	80.9	 25
575	 10	1793.0	347.4	 20
576	 10	195.0	35.6	 16
577	 10	81.3	10.1	 20
578	 10	89.0	13.6	 20
579	 10	108.3	29.6	 16
580	 10	182.3	20.6	 20
581	 10	84.5	12.1	 20
582	 10	259.3	23.6	 20
583	 10	222.0	20.3	 25
584	 10	116.0	17.3	 25
585	 10	102.3	17.3	 20
586	 10	62.0	11.5	 25
587	 10	85.0	16.8	 25
588	 10	84.8	13.7	 20
589	 10	140.0	21.7	 25
590	 10	117.0	18.8	 25
591	 10	254.8	36.5	 20
592	 10	439.0	80.9	 25
593	 10	114.0	15.2	 25
594	 10	171.3	22.4	 20
595	 10	88.0	20.0	 20
596	 10	157.8	79.3	 20
597	 10	2853.0	715.0	 16
598	 10	1615.3	340.9	 20
599	 10	244.5	35.8	 20
600	 10	175.5	28.9	 16
601	 10	83.3	15.6	 20
602	 10	108.5	17.8	 20
603	 10	278.0	58.8	 25
604	 10	233.0	41.4	 25
605	 10	240.5	24.2	 20
606	 10	350.0	51.1	 25
607	 10	759.0	120.7	 25
608	 10	129.8	17.0	 20
609	 10	301.0	29.5	 25
610	 10	165.0	99.4	 25
611	 10	378.3	37.1	 20
612	 10	531.0	89.4	 25
613	 10	68.0	12.0	 25
614	 10	93.3	14.1	 20
615	 10	89.0	15.0	 25
616	 10	209.3	97.9	 20
617	 10	242.8	30.3	 16
618	 10	111.0	17.2	 20
619	 10	117.8	19.1	 20
620	 10	90.0	13.8	 16
621	 10	172.0	18.9	 20
622	 10	137.0	24.6	 20
623	 10	305.0	36.0	 20
624	 10	267.0	45.6	 25
625	 10	827.0	109.1	 25
626	 10	760.5	55.2	 20
627	 10	422.0	119.7	 25
628	 10	4809.0	826.6	 25
629	 10	506.8	61.6	 20
630	 10	194.0	49.8	 25
631	 10	200.0	66.5	 25
632	 10	298.8	33.4	 20
633	 10	140.0	20.0	 25
634	 10	195.0	30.1	 25
635	 10	227.8	32.8	 20
636	 10	201.0	24.7	 25
637	 10	171.3	20.8	 20
638	 10	83.8	14.8	 16
639	 10	15728.3	2193.9	 20
  0	 11	230.0	50.6	 25
  1	 11	218.8	28.1	 20
  2	 11	422.0	39.7	 25
  3	 11	1308.0	209.3	 25
  4	 11	163.3	32.9	 20
  5	 11	314.0	54.6	 25
  6	 11	497.0	85.2	 25
  7	 11	94.5	17.0	 20
  8	 11	252.0	37.8	 25
  9	 11	110.0	20.2	 25
 10	 11	680.5	70.6	 16
 11	 11	124.8	21.1	 20
 12	 11	272.8	48.0	 20
 13	 11	1438.3	144.7	 16
 14	 11	1098.8	236.2	 20
 15	 11	113.8	22.9	 20
 16	 11	567.3	48.2	 16
 17	 11	2440.0	379.1	 25
 18	 11	809.0	120.4	 20
 19	 11	388.0	35.3	 25
 20	 11	1383.0	125.4	 25
 21	 11	148.3	29.1	 20
 22	 11	624.0	117.7	 25
 23	 11	149.0	22.8	 25
 24	 11	225.0	27.7	 20
 25	 11	173.0	36.0	 25
 26	 11	154.0	27.4	 25
 27	 11	121.5	19.1	 20
 28	 11	128.0	23.0	 25
 29	 11	110.0	18.9	 25
 30	 11	548.3	48.1	 20
 31	 11	114.8	21.0	 20
 32	 11	549.3	44.3	 20
 33	 11	781.5	59.8	 16
 34	 11	128.8	21.7	 20
 35	 11	91.3	14.4	 20
 36	 11	115.3	19.6	 16
 37	 11	73.0	17.2	 20
 38	 11	87.0	17.4	 25
 39	 11	199.5	28.2	 20
 40	 11	335.0	49.0	 25
 41	 11	301.0	33.0	 25
 42	 11	143.5	29.8	 20
 43	 11	173.0	60.1	 25
 44	 11	163.0	24.4	 25
 45	 11	384.0	115.6	 20
 46	 11	113.0	48.6	 25
 47	 11	71.0	12.7	 25
 48	 11	68.5	13.6	 20
 49	 11	155.0	23.8	 25
 50	 11	300.0	52.0	 25
 51	 11	71.0	14.0	 20
 52	 11	157.0	25.6	 20
 53	 11	289.3	69.1	 20
 54	 11	6150.0	326.8	 16
 55	 11	801.0	64.7	 20
 56	 11	1739.3	261.5	 20
 57	 11	2022.0	90.7	 16
 58	 11	833.3	74.1	 20
 59	 11	943.0	211.3	 25
 60	 11	132.8	21.0	 20
 61	 11	174.0	20.1	 25
 62	 11	902.0	197.6	 25
 63	 11	375.8	61.7	 20
 64	 11	270.0	55.3	 25
 65	 11	88.5	14.7	 20
 66	 11	164.0	29.0	 25
 67	 11	93.0	18.9	 25
 68	 11	79.3	16.0	 20
 69	 11	128.0	23.6	 25
 70	 11	84.0	14.9	 25
 71	 11	118.0	20.0	 20
 72	 11	130.5	154.3	 20
 73	 11	12412.5	1280.3	 20
 74	 11	5059.8	726.0	 16
 75	 11	1074.0	194.1	 20
 76	 11	216.8	37.7	 20
 77	 11	289.5	31.2	 16
 78	 11	126.8	20.7	 20
 79	 11	78.0	14.8	 25
 80	 11	77.5	14.2	 20
 81	 11	64.0	10.8	 25
 82	 11	134.0	19.6	 25
 83	 11	88.3	12.5	 20
 84	 11	129.0	16.4	 25
 85	 11	183.0	30.5	 25
 86	 11	115.5	13.4	 20
 87	 11	141.0	57.4	 25
 88	 11	674.0	78.1	 25
 89	 11	143.3	28.9	 20
 90	 11	271.0	42.3	 25
 91	 11	1029.0	261.7	 25
 92	 11	232.8	34.4	 20
 93	 11	170.0	30.4	 20
 94	 11	125.5	21.6	 20
 95	 11	139.0	31.8	 16
 96	 11	248.3	41.1	 20
 97	 11	153.3	26.0	 20
 98	 11	160.8	20.1	 16
 99	 11	130.3	28.3	 20
100	 11	1107.0	280.6	 25
101	 11	719.8	88.1	 20
102	 11	61.0	9.5	 25
103	 11	257.0	35.8	 25
104	 11	112.3	20.2	 20
105	 11	134.0	20.3	 25
106	 11	156.0	28.5	 25
107	 11	96.0	16.1	 20
108	 11	71.0	14.8	 25
109	 11	97.0	15.5	 25
110	 11	124.8	18.8	 20
111	 11	593.0	58.7	 25
112	 11	572.5	60.5	 20
113	 11	207.0	27.9	 25
114	 11	135.3	13.5	 20
115	 11	193.0	22.2	 16
116	 11	1430.3	170.1	 20
117	 11	142.8	25.5	 20
118	 11	246.8	27.6	 16
119	 11	479.3	64.0	 20
120	 11	1184.8	158.5	 20
121	 11	1513.3	181.9	 20
122	 11	493.0	59.0	 25
123	 11	3657.0	935.7	 25
124	 11	225.3	34.4	 20
125	 11	97.0	14.0	 25
126	 11	706.0	178.3	 25
127	 11	84.5	11.5	 20
128	 11	2621.0	407.2	 25
129	 11	262.0	44.9	 25
130	 11	971.0	139.7	 20
131	 11	175.0	19.8	 25
132	 11	759.0	85.4	 25
133	 11	422.5	60.3	 20
134	 11	377.0	49.7	 20
135	 11	152.8	33.3	 20
136	 11	106.0	18.4	 16
137	 11	103.5	14.0	 20
138	 11	81.8	13.4	 20
139	 11	242.0	49.5	 16
140	 11	75.3	25.9	 20
141	 11	581.0	162.8	 25
142	 11	89.5	17.4	 20
143	 11	762.0	158.7	 25
144	 11	3206.0	1011.5	 25
145	 11	263.8	46.4	 20
146	 11	466.0	71.8	 25
147	 11	456.0	61.5	 25
148	 11	374.0	54.4	 20
149	 11	138.0	24.3	 25
150	 11	87.0	11.4	 25
151	 11	79.8	12.6	 20
152	 11	88.0	13.1	 25
153	 11	74.0	14.2	 25
154	 11	70.5	14.0	 20
155	 11	77.0	18.0	 20
156	 11	534.8	83.6	 16
157	 11	5841.3	1205.8	 20
158	 11	6843.0	856.9	 20
159	 11	2361.8	335.9	 16
160	 11	346.3	77.8	 20
161	 11	133.5	22.5	 20
162	 11	574.5	84.1	 20
163	 11	2516.0	507.2	 25
164	 11	140.0	11.1	 25
165	 11	136.3	16.2	 20
166	 11	89.0	16.3	 25
167	 11	66.0	12.7	 25
168	 11	82.3	11.6	 20
169	 11	76.0	14.1	 25
170	 11	237.0	48.6	 25
171	 11	147.8	42.3	 20
172	 11	11124.0	2341.3	 25
173	 11	122.0	23.9	 25
174	 11	95.8	15.7	 20
175	 11	734.0	115.6	 25
176	 11	673.3	161.4	 20
177	 11	90.5	13.1	 16
178	 11	116.3	14.8	 20
179	 11	379.8	43.1	 20
180	 11	553.3	50.7	 16
181	 11	129.0	28.1	 20
182	 11	101.0	31.8	 25
183	 11	139.3	28.7	 20
184	 11	187.0	35.3	 25
185	 11	1371.0	296.0	 25
186	 11	3169.5	467.3	 20
187	 11	2432.0	405.4	 25
188	 11	650.0	115.5	 25
189	 11	374.5	50.8	 20
190	 11	260.0	55.7	 25
191	 11	322.0	64.8	 25
192	 11	156.5	29.9	 20
193	 11	226.0	36.5	 25
194	 11	177.0	34.2	 25
195	 11	385.0	43.2	 20
196	 11	107.8	19.6	 20
197	 11	110.3	22.4	 20
198	 11	132.5	20.1	 16
199	 11	478.5	57.0	 20
200	 11	593.8	132.3	 20
201	 11	92.5	11.8	 16
202	 11	155.8	21.6	 20
203	 11	571.3	81.3	 20
204	 11	126.0	20.6	 25
205	 11	122.0	26.2	 25
206	 11	1723.3	154.7	 20
207	 11	396.0	42.1	 25
208	 11	1508.0	232.1	 25
209	 11	213.3	32.5	 20
210	 11	124.0	27.6	 25
211	 11	155.0	30.3	 25
212	 11	1204.3	116.1	 20
213	 11	200.0	32.9	 25
214	 11	79.0	44.9	 25
215	 11	3089.8	428.2	 20
216	 11	87.0	15.3	 25
217	 11	84.5	20.4	 20
218	 11	75.0	12.6	 16
219	 11	139.3	16.9	 20
220	 11	291.8	52.8	 20
221	 11	133.3	20.8	 16
222	 11	302.3	33.5	 20
223	 11	627.3	157.5	 20
224	 11	138.3	18.1	 20
225	 11	319.0	38.8	 25
226	 11	619.0	97.8	 25
227	 11	1115.5	236.2	 20
228	 11	95.0	17.9	 25
229	 11	93.0	14.5	 25
230	 11	97.5	17.6	 20
231	 11	69.0	11.3	 25
232	 11	238.0	31.2	 25
233	 11	910.3	138.4	 20
234	 11	633.0	85.7	 25
235	 11	259.0	57.9	 25
236	 11	116.8	18.5	 20
237	 11	80.0	13.6	 25
238	 11	81.0	10.4	 20
239	 11	114.5	19.5	 16
240	 11	122.8	28.9	 20
241	 11	113.5	17.9	 20
242	 11	84.3	15.1	 16
243	 11	196.3	89.6	 20
244	 11	1215.0	226.4	 25
245	 11	314.3	49.8	 20
246	 11	505.0	51.4	 25
247	 11	706.5	98.1	 20
248	 11	259.0	55.3	 25
249	 11	193.0	44.6	 25
250	 11	99.5	15.2	 20
251	 11	90.0	16.1	 25
252	 11	86.0	13.5	 25
253	 11	91.5	14.7	 20
254	 11	78.0	18.4	 25
255	 11	90.0	18.4	 25
256	 11	208.5	31.5	 20
257	 11	690.0	175.0	 25
258	 11	76.5	26.3	 20
259	 11	432.5	87.8	 16
260	 11	78.3	12.4	 20
261	 11	130.0	18.5	 20
262	 11	273.5	48.9	 16
263	 11	188.8	33.8	 20
264	 11	133.5	19.8	 20
265	 11	103.0	22.9	 20
266	 11	282.0	50.2	 25
267	 11	230.0	31.2	 25
268	 11	1924.3	392.6	 20
269	 11	127.0	19.6	 25
270	 11	95.0	20.7	 25
271	 11	92.3	17.7	 20
272	 11	2157.0	563.2	 25
273	 11	272.0	44.0	 25
274	 11	1882.5	230.7	 20
275	 11	2911.0	433.9	 25
276	 11	304.0	30.8	 25
277	 11	225.8	27.0	 20
278	 11	254.0	26.8	 25
279	 11	81.5	12.9	 20
280	 11	80.0	15.1	 16
281	 11	129.8	29.2	 20
282	 11	255.5	53.0	 20
283	 11	93.3	14.7	 16
284	 11	275.3	53.5	 20
285	 11	177.5	33.5	 20
286	 11	176.5	24.3	 20
287	 11	105.0	28.3	 25
288	 11	2137.0	689.4	 25
289	 11	128.3	35.6	 20
290	 11	2143.0	301.9	 25
291	 11	594.0	115.8	 25
292	 11	163.8	39.4	 20
293	 11	198.0	73.6	 25
294	 11	207.3	41.2	 20
295	 11	684.0	113.2	 25
296	 11	96.0	18.5	 25
297	 11	124.5	23.6	 20
298	 11	105.0	38.7	 25
299	 11	325.0	59.1	 20
300	 11	111.3	14.8	 16
301	 11	84.5	13.4	 20
302	 11	90.5	16.7	 20
303	 11	157.8	23.3	 16
304	 11	820.3	157.4	 20
305	 11	189.5	31.8	 20
306	 11	95.8	16.1	 20
307	 11	192.0	30.2	 25
308	 11	164.0	25.7	 25
309	 11	182.3	33.4	 20
310	 11	94.0	21.6	 25
311	 11	81.0	13.6	 25
312	 11	78.3	12.0	 20
313	 11	116.0	22.0	 25
314	 11	238.0	43.9	 25
315	 11	417.8	80.0	 20
316	 11	8797.0	2251.5	 25
317	 11	144.0	27.2	 25
318	 11	174.5	64.6	 20
319	 11	526.0	69.5	 25
320	 11	905.0	117.7	 20
321	 11	172.3	28.5	 16
322	 11	66.3	13.8	 20
323	 11	67.3	15.6	 20
324	 11	278.3	39.1	 16
325	 11	131.5	32.5	 20
326	 11	87.8	19.1	 20
327	 11	124.0	17.8	 20
328	 11	111.0	20.5	 25
329	 11	249.0	41.5	 25
330	 11	784.3	137.3	 20
331	 11	160.0	24.5	 25
332	 11	300.0	61.2	 25
333	 11	198.8	34.8	 20
334	 11	287.0	47.9	 25
335	 11	561.0	125.2	 25
336	 11	228.8	43.7	 20
337	 11	249.0	28.5	 25
338	 11	817.8	103.8	 20
339	 11	330.0	43.0	 25
340	 11	1254.0	173.3	 25
341	 11	2819.3	328.1	 16
342	 11	2181.0	397.2	 20
343	 11	139.3	20.6	 20
344	 11	126.3	15.3	 16
345	 11	255.8	33.2	 20
346	 11	202.8	31.4	 20
347	 11	703.3	104.3	 16
348	 11	122.0	18.2	 25
349	 11	234.0	92.9	 25
350	 11	618.5	65.5	 20
351	 11	870.0	132.1	 25
352	 11	2859.0	776.3	 25
353	 11	134.8	16.5	 20
354	 11	346.0	80.3	 25
355	 11	6114.0	1498.2	 25
356	 11	114.3	17.9	 20
357	 11	350.0	53.9	 25
358	 11	111.0	21.2	 25
359	 11	93.3	15.0	 20
360	 11	181.0	30.6	 25
361	 11	269.8	26.2	 20
362	 11	1036.8	98.2	 16
363	 11	664.0	69.6	 20
364	 11	447.3	60.3	 20
365	 11	537.5	92.6	 16
366	 11	7938.5	1192.9	 20
367	 11	540.5	65.2	 20
368	 11	1104.0	158.0	 20
369	 11	1877.0	346.5	 25
370	 11	3035.0	535.2	 25
371	 11	1735.5	300.7	 20
372	 11	542.0	95.1	 25
373	 11	133.0	22.2	 25
374	 11	771.3	121.7	 20
375	 11	966.0	209.3	 25
376	 11	185.0	141.1	 25
377	 11	8386.8	1156.2	 20
378	 11	1989.0	224.9	 25
379	 11	345.0	198.8	 25
380	 11	384.3	47.3	 20
381	 11	719.0	104.5	 25
382	 11	157.5	27.0	 20
383	 11	156.5	32.7	 16
384	 11	2764.8	463.5	 20
385	 11	173.8	16.6	 16
386	 11	491.8	46.3	 20
387	 11	298.5	36.4	 20
388	 11	246.3	30.0	 16
389	 11	546.0	101.7	 25
390	 11	100.0	21.0	 25
391	 11	2589.8	436.4	 20
392	 11	1307.0	137.4	 25
393	 11	484.0	150.1	 25
394	 11	140.8	24.4	 20
395	 11	179.0	29.9	 25
396	 11	419.0	70.0	 25
397	 11	350.5	57.7	 20
398	 11	110.0	21.3	 25
399	 11	120.0	14.9	 25
400	 11	164.0	23.2	 20
401	 11	483.0	57.3	 25
402	 11	278.0	32.0	 25
403	 11	131.3	19.5	 16
404	 11	319.3	38.5	 20
405	 11	130.3	25.3	 20
406	 11	374.0	26.8	 16
407	 11	642.3	80.6	 20
408	 11	156.5	23.1	 20
409	 11	741.0	86.4	 16
410	 11	101.0	19.5	 25
411	 11	540.0	95.7	 25
412	 11	153.0	27.2	 20
413	 11	578.0	98.1	 25
414	 11	248.0	46.9	 25
415	 11	150.0	42.2	 20
416	 11	621.0	122.5	 25
417	 11	145.0	25.2	 25
418	 11	185.3	21.0	 20
419	 11	244.0	33.0	 25
420	 11	151.0	27.0	 25
421	 11	914.8	68.1	 20
422	 11	397.0	83.7	 25
423	 11	191.8	25.0	 20
424	 11	183.0	28.4	 16
425	 11	82.5	12.3	 20
426	 11	250.0	44.2	 20
427	 11	138.3	22.5	 16
428	 11	266.0	29.7	 20
429	 11	111.0	17.9	 20
430	 11	323.8	85.9	 20
431	 11	529.0	94.8	 25
432	 11	128.3	20.5	 20
433	 11	126.0	18.3	 25
434	 11	130.0	17.4	 25
435	 11	906.5	127.1	 20
436	 11	254.0	50.0	 25
437	 11	86.0	17.6	 25
438	 11	184.3	25.8	 20
439	 11	526.0	63.8	 25
440	 11	259.0	24.1	 25
441	 11	561.3	48.1	 20
442	 11	343.0	39.1	 25
443	 11	1724.0	283.9	 25
444	 11	1483.3	158.2	 16
445	 11	131.8	21.7	 20
446	 11	143.5	34.0	 20
447	 11	2313.5	189.6	 16
448	 11	155.5	27.0	 20
449	 11	328.8	32.2	 20
450	 11	100.5	19.1	 16
451	 11	122.0	21.9	 25
452	 11	141.0	33.1	 25
453	 11	565.3	95.3	 20
454	 11	86.0	15.6	 25
455	 11	444.0	69.5	 25
456	 11	69.0	20.0	 20
457	 11	106.0	23.4	 25
458	 11	325.0	70.3	 25
459	 11	89.5	14.8	 20
460	 11	158.0	32.1	 25
461	 11	376.0	71.8	 25
462	 11	69.0	12.7	 20
463	 11	88.0	15.5	 25
464	 11	2092.0	271.5	 25
465	 11	1765.0	177.5	 16
466	 11	141.0	25.6	 20
467	 11	810.5	153.6	 20
468	 11	227.8	24.9	 16
469	 11	676.0	86.0	 20
470	 11	81.3	17.4	 20
471	 11	80.0	19.5	 16
472	 11	505.0	61.1	 25
473	 11	278.0	59.1	 25
474	 11	474.0	45.0	 20
475	 11	518.0	83.8	 25
476	 11	1052.5	107.7	 20
477	 11	124.0	23.1	 25
478	 11	237.0	30.6	 25
479	 11	940.0	97.1	 20
480	 11	727.0	98.5	 25
481	 11	116.0	21.0	 25
482	 11	97.8	18.8	 20
483	 11	97.0	17.0	 25
484	 11	241.0	41.0	 25
485	 11	114.5	20.0	 16
486	 11	127.3	19.5	 20
487	 11	290.8	47.0	 20
488	 11	166.5	21.9	 16
489	 11	459.5	30.6	 20
490	 11	1034.0	218.2	 20
491	 11	128.3	23.1	 16
492	 11	1047.0	165.5	 25
493	 11	330.0	78.4	 25
494	 11	356.0	38.9	 20
495	 11	333.0	44.7	 25
496	 11	296.0	51.1	 25
497	 11	150.8	58.1	 20
498	 11	1064.0	164.8	 25
499	 11	138.0	29.0	 25
500	 11	168.8	24.4	 20
501	 11	77.0	15.1	 25
502	 11	106.0	15.7	 25
503	 11	100.3	15.7	 20
504	 11	78.0	14.7	 25
505	 11	431.0	94.6	 25
506	 11	110.5	16.4	 16
507	 11	370.5	74.2	 20
508	 11	794.5	59.3	 20
509	 11	977.0	132.5	 16
510	 11	133.3	19.0	 20
511	 11	328.8	53.0	 20
512	 11	189.0	30.1	 16
513	 11	2018.0	394.6	 25
514	 11	2996.0	783.0	 25
515	 11	426.5	46.8	 20
516	 11	565.0	80.8	 25
517	 11	281.0	83.9	 25
518	 11	126.5	20.7	 20
519	 11	297.0	46.8	 25
520	 11	81.0	17.9	 25
521	 11	125.8	20.6	 20
522	 11	1094.0	136.5	 25
523	 11	1125.3	87.2	 20
524	 11	222.0	24.8	 25
525	 11	288.0	43.1	 25
526	 11	1041.3	72.7	 20
527	 11	125.3	28.9	 20
528	 11	145.0	18.2	 20
529	 11	1466.8	135.6	 16
530	 11	242.8	27.1	 20
531	 11	186.3	25.6	 20
532	 11	247.3	35.8	 16
533	 11	440.0	82.7	 25
534	 11	4307.0	773.9	 25
535	 11	434.0	43.5	 20
536	 11	661.0	110.9	 25
537	 11	109.0	23.4	 25
538	 11	146.3	23.3	 20
539	 11	450.0	66.4	 25
540	 11	293.0	39.4	 25
541	 11	856.8	98.9	 20
542	 11	226.0	25.5	 25
543	 11	2363.0	377.8	 25
544	 11	179.3	21.1	 20
545	 11	916.0	105.2	 25
546	 11	151.0	29.9	 25
547	 11	1233.8	136.1	 16
548	 11	822.8	86.0	 20
549	 11	386.8	63.5	 20
550	 11	315.8	40.3	 16
551	 11	74.5	13.8	 20
552	 11	83.5	13.3	 20
553	 11	638.8	67.3	 16
554	 11	77.0	13.0	 25
555	 11	109.0	15.1	 25
556	 11	247.8	33.6	 20
557	 11	78.0	10.5	 25
558	 11	303.0	36.0	 25
559	 11	112.3	18.6	 20
560	 11	387.0	76.6	 25
561	 11	115.0	21.3	 25
562	 11	106.5	16.7	 20
563	 11	80.0	29.5	 25
564	 11	127.0	20.8	 25
565	 11	168.5	19.0	 20
566	 11	114.0	15.6	 25
567	 11	221.3	25.8	 20
568	 11	950.3	94.7	 20
569	 11	2421.8	247.5	 20
570	 11	1129.8	83.9	 16
571	 11	1845.8	170.4	 20
572	 11	4792.5	857.5	 20
573	 11	85.3	10.3	 16
574	 11	111.0	17.0	 20
575	 11	110.0	20.6	 25
576	 11	70.8	12.2	 20
577	 11	66.0	11.3	 25
578	 11	76.0	13.0	 25
579	 11	195.0	18.6	 20
580	 11	149.0	18.9	 25
581	 11	81.0	14.8	 25
582	 11	72.0	15.6	 20
583	 11	96.0	16.9	 25
584	 11	99.0	15.9	 25
585	 11	383.8	39.2	 20
586	 11	111.0	20.5	 25
587	 11	168.0	27.3	 25
588	 11	245.8	39.6	 20
589	 11	134.0	26.3	 20
590	 11	726.3	173.5	 20
591	 11	318.0	27.9	 16
592	 11	438.8	31.4	 20
593	 11	3196.0	675.3	 20
594	 11	437.3	57.7	 16
595	 11	2088.0	468.3	 25
596	 11	108.0	14.3	 25
597	 11	338.5	51.5	 20
598	 11	851.0	99.0	 25
599	 11	560.0	103.2	 25
600	 11	276.8	40.1	 20
601	 11	465.0	88.8	 25
602	 11	796.0	187.7	 25
603	 11	413.3	54.6	 20
604	 11	3090.0	673.3	 25
605	 11	102.0	18.7	 25
606	 11	107.0	19.5	 20
607	 11	64.0	11.9	 25
608	 11	339.0	54.3	 25
609	 11	165.8	44.8	 16
610	 11	417.3	74.4	 20
611	 11	497.3	273.9	 20
612	 11	7537.0	729.1	 16
613	 11	222.0	36.3	 20
614	 11	583.8	66.1	 16
615	 11	655.8	97.8	 20
616	 11	378.0	54.9	 25
617	 11	510.3	48.6	 20
618	 11	449.0	38.3	 25
619	 11	490.0	75.1	 25
620	 11	376.8	52.3	 20
621	 11	342.0	28.8	 25
622	 11	511.0	61.2	 25
623	 11	459.5	34.1	 20
624	 11	138.0	18.1	 25
625	 11	1111.0	103.6	 25
626	 11	332.5	48.2	 20
627	 11	284.0	71.6	 25
628	 11	8986.0	672.4	 25
629	 11	5345.0	279.0	 20
630	 11	4932.3	267.0	 20
631	 11	6990.0	880.5	 20
632	 11	144.0	19.9	 16
633	 11	231.8	22.4	 20
634	 11	514.5	62.9	 20
635	 11	206.8	20.8	 16
636	 11	253.5	24.5	 20
637	 11	248.0	36.0	 25
638	 11	97.0	15.5	 20
639	 11	189.0	151.3	 25
  0	 12	15874.0	3572.9	 25
  1	 12	200.8	30.2	 20
  2	 12	419.0	53.7	 25
  3	 12	315.0	50.6	 25
  4	 12	172.3	20.2	 16
  5	 12	456.5	80.5	 20
  6	 12	144.3	16.0	 20
  7	 12	177.0	23.7	 16
  8	 12	159.0	17.7	 20
  9	 12	80.3	13.7	 20
 10	 12	363.8	39.3	 20
 11	 12	174.0	20.6	 25
 12	 12	481.0	53.5	 25
 13	 12	2604.8	188.0	 20
 14	 12	133.0	21.0	 25
 15	 12	102.0	21.9	 25
 16	 12	389.3	49.1	 20
 17	 12	1125.0	165.5	 25
 18	 12	354.0	42.3	 25
 19	 12	204.3	27.7	 20
 20	 12	540.0	55.7	 25
 21	 12	152.0	38.8	 25
 22	 12	169.3	21.6	 20
 23	 12	188.0	30.1	 25
 24	 12	103.8	17.6	 20
 25	 12	175.8	23.9	 16
 26	 12	106.0	15.6	 20
 27	 12	140.0	19.6	 20
 28	 12	125.8	16.3	 16
 29	 12	87.8	16.0	 20
 30	 12	234.3	18.8	 16
 31	 12	101.0	16.5	 25
 32	 12	210.0	25.9	 25
 33	 12	227.5	31.0	 20
 34	 12	103.0	16.6	 25
 35	 12	73.0	15.3	 25
 36	 12	123.0	20.6	 20
 37	 12	83.0	20.0	 25
 38	 12	80.0	18.3	 25
 39	 12	199.3	22.6	 20
 40	 12	89.0	17.8	 25
 41	 12	147.0	20.0	 25
 42	 12	104.5	17.1	 20
 43	 12	98.0	18.1	 25
 44	 12	122.0	19.0	 25
 45	 12	323.5	32.3	 16
 46	 12	241.3	29.5	 20
 47	 12	70.3	13.8	 20
 48	 12	84.5	15.1	 16
 49	 12	81.0	13.7	 20
 50	 12	90.8	18.6	 20
 51	 12	69.3	11.3	 16
 52	 12	138.0	26.5	 25
 53	 12	332.0	140.2	 25
 54	 12	8644.5	408.4	 20
 55	 12	428.0	142.0	 25
 56	 12	2867.0	423.9	 25
 57	 12	1446.3	132.3	 20
 58	 12	1908.0	133.3	 25
 59	 12	362.0	84.1	 25
 60	 12	125.3	20.1	 20
 61	 12	87.0	16.5	 25
 62	 12	129.0	33.7	 25
 63	 12	86.5	20.9	 20
 64	 12	105.0	12.6	 25
 65	 12	119.0	22.6	 25
 66	 12	119.5	24.8	 16
 67	 12	91.0	23.9	 20
 68	 12	96.3	15.4	 20
 69	 12	106.5	19.2	 16
 70	 12	106.8	21.8	 20
 71	 12	109.3	16.5	 20
 72	 12	174.0	85.4	 20
 73	 12	4711.0	734.0	 25
 74	 12	2707.0	1042.6	 25
 75	 12	302.0	27.3	 20
 76	 12	223.0	50.5	 25
 77	 12	274.3	38.6	 20
 78	 12	118.0	19.9	 25
 79	 12	84.0	11.4	 25
 80	 12	66.3	13.1	 20
 81	 12	70.0	10.8	 25
 82	 12	136.0	24.6	 25
 83	 12	101.8	24.7	 20
 84	 12	199.0	27.9	 25
 85	 12	266.0	54.6	 25
 86	 12	118.3	32.9	 16
 87	 12	165.3	35.2	 20
 88	 12	294.3	37.9	 20
 89	 12	106.5	14.7	 16
 90	 12	689.3	82.9	 20
 91	 12	187.5	25.4	 20
 92	 12	122.3	21.7	 16
 93	 12	171.0	25.8	 25
 94	 12	146.0	33.1	 25
 95	 12	158.0	46.4	 20
 96	 12	126.0	15.2	 25
 97	 12	206.0	43.5	 25
 98	 12	127.5	16.7	 20
 99	 12	111.0	22.4	 25
100	 12	248.0	46.1	 25
101	 12	513.3	79.0	 20
102	 12	61.0	10.3	 25
103	 12	141.0	25.3	 25
104	 12	116.0	22.7	 20
105	 12	135.0	17.4	 25
106	 12	174.0	30.0	 25
107	 12	88.8	15.4	 16
108	 12	89.5	17.9	 20
109	 12	108.8	19.3	 20
110	 12	162.0	19.4	 16
111	 12	627.3	75.0	 20
112	 12	500.5	85.6	 20
113	 12	181.3	22.6	 16
114	 12	202.0	23.4	 25
115	 12	356.0	40.1	 25
116	 12	3057.5	393.4	 20
117	 12	121.0	22.1	 25
118	 12	279.0	92.3	 25
119	 12	461.3	56.6	 20
120	 12	416.0	49.4	 25
121	 12	712.8	91.8	 20
122	 12	340.0	35.3	 25
123	 12	937.0	181.9	 25
124	 12	105.3	11.8	 20
125	 12	87.0	15.1	 25
126	 12	395.0	65.2	 25
127	 12	110.0	17.0	 16
128	 12	400.0	55.9	 20
129	 12	565.8	122.9	 20
130	 12	146.5	23.2	 16
131	 12	121.8	24.9	 20
132	 12	458.3	49.3	 20
133	 12	242.3	33.0	 16
134	 12	192.0	33.7	 25
135	 12	148.0	21.4	 25
136	 12	94.5	11.3	 20
137	 12	79.0	14.3	 25
138	 12	111.0	20.1	 25
139	 12	91.5	19.0	 20
140	 12	85.0	17.4	 25
141	 12	82.0	16.9	 25
142	 12	80.8	12.3	 20
143	 12	177.0	21.6	 25
144	 12	563.0	117.3	 25
145	 12	157.3	26.9	 20
146	 12	278.0	41.3	 25
147	 12	217.0	30.9	 25
148	 12	215.0	20.9	 16
149	 12	241.3	39.5	 20
150	 12	132.8	33.8	 20
151	 12	88.3	14.3	 16
152	 12	85.5	19.4	 20
153	 12	105.3	43.1	 20
154	 12	73.8	11.8	 16
155	 12	75.0	12.7	 25
156	 12	151.0	153.3	 25
157	 12	3401.0	795.8	 20
158	 12	4372.0	206.6	 25
159	 12	1374.0	396.9	 25
160	 12	121.5	22.3	 20
161	 12	115.0	46.4	 25
162	 12	176.0	38.1	 25
163	 12	176.0	31.9	 20
164	 12	106.0	17.9	 25
165	 12	124.0	20.4	 25
166	 12	88.5	20.1	 20
167	 12	81.0	14.6	 25
168	 12	72.5	12.7	 20
169	 12	81.0	15.9	 20
170	 12	92.8	16.4	 20
171	 12	146.3	26.2	 16
172	 12	2383.5	428.2	 20
173	 12	103.8	17.4	 20
174	 12	79.0	9.2	 16
175	 12	290.3	26.8	 20
176	 12	100.0	24.4	 25
177	 12	83.3	16.6	 20
178	 12	157.0	22.4	 25
179	 12	377.0	95.5	 25
180	 12	580.0	49.8	 20
181	 12	108.0	20.9	 25
182	 12	122.0	30.0	 25
183	 12	114.0	28.4	 20
184	 12	153.0	24.4	 25
185	 12	264.0	31.5	 25
186	 12	1410.3	128.8	 20
187	 12	2684.0	236.4	 25
188	 12	749.0	76.7	 25
189	 12	390.3	41.7	 16
190	 12	160.8	33.2	 20
191	 12	164.0	28.4	 20
192	 12	126.8	23.7	 16
193	 12	149.8	23.1	 20
194	 12	300.0	39.7	 20
195	 12	355.0	25.5	 16
196	 12	81.0	15.8	 25
197	 12	102.0	14.1	 25
198	 12	238.0	37.9	 20
199	 12	386.0	41.0	 25
200	 12	1060.0	224.1	 25
201	 12	106.0	12.5	 20
202	 12	187.0	20.0	 25
203	 12	265.0	43.6	 25
204	 12	208.3	31.2	 20
205	 12	144.0	18.1	 25
206	 12	315.0	69.3	 25
207	 12	194.3	28.6	 20
208	 12	475.0	64.1	 25
209	 12	153.0	20.3	 25
210	 12	135.3	31.3	 16
211	 12	81.5	15.1	 20
212	 12	479.0	105.0	 20
213	 12	134.3	17.5	 16
214	 12	75.0	9.2	 20
215	 12	229.5	29.9	 16
216	 12	116.0	21.1	 20
217	 12	75.0	14.5	 25
218	 12	81.5	8.7	 20
219	 12	233.0	22.8	 25
220	 12	267.0	34.4	 25
221	 12	101.5	19.8	 20
222	 12	109.0	46.3	 25
223	 12	1762.0	441.3	 25
224	 12	104.0	16.8	 20
225	 12	132.0	18.0	 25
226	 12	295.0	60.9	 25
227	 12	581.5	93.5	 20
228	 12	80.0	12.1	 25
229	 12	112.0	20.0	 25
230	 12	92.5	15.1	 20
231	 12	77.5	17.6	 20
232	 12	137.0	24.4	 20
233	 12	281.3	36.5	 16
234	 12	508.0	65.6	 20
235	 12	165.3	30.5	 20
236	 12	142.0	20.9	 16
237	 12	75.5	11.1	 20
238	 12	79.0	13.6	 25
239	 12	83.0	16.1	 20
240	 12	81.0	14.0	 25
241	 12	134.0	25.7	 25
242	 12	75.3	14.3	 20
243	 12	173.0	51.6	 25
244	 12	699.0	129.9	 25
245	 12	197.0	30.2	 20
246	 12	329.0	44.6	 25
247	 12	179.0	39.1	 25
248	 12	87.0	14.5	 20
249	 12	84.0	17.3	 25
250	 12	102.0	17.2	 25
251	 12	86.3	24.6	 16
252	 12	78.3	12.1	 20
253	 12	69.5	14.8	 20
254	 12	80.8	14.2	 16
255	 12	78.8	18.2	 20
256	 12	92.5	19.3	 20
257	 12	338.5	40.1	 16
258	 12	313.0	91.1	 25
259	 12	721.3	65.4	 20
260	 12	80.0	17.8	 25
261	 12	109.0	14.0	 25
262	 12	408.3	56.7	 20
263	 12	124.0	22.0	 25
264	 12	272.0	45.2	 25
265	 12	108.8	17.9	 20
266	 12	139.0	31.4	 25
267	 12	209.0	47.3	 25
268	 12	347.0	66.8	 20
269	 12	114.0	14.0	 25
270	 12	90.0	16.6	 25
271	 12	93.0	12.7	 20
272	 12	288.5	58.0	 20
273	 12	178.0	128.6	 20
274	 12	4378.3	185.9	 16
275	 12	1599.8	194.5	 20
276	 12	257.3	51.4	 20
277	 12	238.3	24.5	 16
278	 12	169.5	30.6	 20
279	 12	81.0	17.9	 25
280	 12	73.8	15.1	 20
281	 12	74.0	11.2	 25
282	 12	90.0	17.6	 25
283	 12	113.5	18.4	 20
284	 12	239.0	36.1	 25
285	 12	177.0	30.8	 25
286	 12	167.3	23.4	 20
287	 12	77.0	13.3	 25
288	 12	172.0	34.3	 25
289	 12	110.8	17.0	 20
290	 12	1122.0	153.8	 25
291	 12	567.0	101.9	 25
292	 12	121.0	35.8	 20
293	 12	73.5	14.0	 20
294	 12	137.5	58.9	 20
295	 12	480.8	83.6	 16
296	 12	112.3	18.6	 20
297	 12	79.8	10.0	 20
298	 12	118.0	26.6	 16
299	 12	306.0	46.4	 25
300	 12	100.0	13.4	 25
301	 12	87.3	12.3	 20
302	 12	101.0	19.8	 25
303	 12	130.0	25.4	 25
304	 12	442.3	74.7	 20
305	 12	90.0	17.5	 25
306	 12	88.5	12.7	 20
307	 12	136.0	20.0	 25
308	 12	117.0	17.4	 25
309	 12	133.0	19.1	 20
310	 12	104.0	17.6	 25
311	 12	118.0	28.3	 25
312	 12	102.3	16.1	 20
313	 12	107.3	17.1	 20
314	 12	126.0	23.9	 20
315	 12	204.0	28.0	 16
316	 12	2074.0	504.1	 20
317	 12	176.8	55.3	 20
318	 12	118.3	21.5	 16
319	 12	353.0	81.9	 20
320	 12	824.0	125.1	 25
321	 12	218.5	33.2	 20
322	 12	90.0	24.1	 25
323	 12	105.0	27.6	 25
324	 12	124.3	24.1	 20
325	 12	115.0	17.6	 25
326	 12	78.0	10.7	 25
327	 12	110.3	19.6	 20
328	 12	123.0	29.8	 25
329	 12	209.0	37.1	 25
330	 12	306.5	34.9	 20
331	 12	190.0	27.7	 25
332	 12	380.0	90.1	 25
333	 12	128.3	18.3	 20
334	 12	192.5	56.2	 20
335	 12	240.3	35.5	 20
336	 12	220.8	15.8	 16
337	 12	209.8	59.6	 20
338	 12	3574.3	918.2	 20
339	 12	513.3	177.0	 16
340	 12	2445.8	249.5	 20
341	 12	1105.0	539.4	 25
342	 12	2776.0	381.3	 20
343	 12	139.0	34.6	 25
344	 12	136.0	17.3	 25
345	 12	153.3	23.7	 20
346	 12	166.0	27.8	 25
347	 12	194.0	41.6	 25
348	 12	129.3	17.7	 20
349	 12	165.0	42.6	 25
350	 12	1159.5	62.0	 20
351	 12	770.0	94.7	 25
352	 12	745.0	163.9	 25
353	 12	85.8	10.6	 20
354	 12	507.0	58.2	 25
355	 12	1765.5	420.1	 20
356	 12	95.5	16.5	 16
357	 12	106.8	13.6	 20
358	 12	82.8	15.5	 20
359	 12	105.3	20.5	 16
360	 12	116.5	14.9	 20
361	 12	277.0	39.1	 25
362	 12	1732.3	163.1	 20
363	 12	936.0	107.0	 25
364	 12	768.0	90.2	 25
365	 12	436.5	114.4	 20
366	 12	9447.0	1361.5	 25
367	 12	190.0	37.3	 25
368	 12	670.8	116.3	 20
369	 12	749.0	109.2	 25
370	 12	3097.0	225.9	 25
371	 12	2637.5	240.4	 20
372	 12	810.0	137.1	 25
373	 12	119.0	25.1	 25
374	 12	221.8	33.4	 20
375	 12	286.8	51.1	 20
376	 12	135.8	71.7	 20
377	 12	3647.8	290.5	 16
378	 12	1856.0	175.2	 20
379	 12	236.0	31.6	 20
380	 12	233.0	28.8	 16
381	 12	875.5	86.5	 20
382	 12	151.0	33.5	 25
383	 12	159.3	31.9	 20
384	 12	1203.0	154.4	 25
385	 12	103.0	18.7	 25
386	 12	397.8	39.6	 20
387	 12	186.0	26.8	 25
388	 12	799.0	113.4	 25
389	 12	612.5	68.2	 20
390	 12	96.0	14.2	 25
391	 12	718.0	138.6	 25
392	 12	773.5	94.3	 20
393	 12	316.0	42.0	 25
394	 12	142.0	18.4	 25
395	 12	115.0	27.7	 20
396	 12	466.3	47.3	 20
397	 12	109.8	22.6	 16
398	 12	132.3	19.1	 20
399	 12	127.8	17.1	 20
400	 12	146.8	17.6	 16
401	 12	304.5	33.5	 20
402	 12	406.5	40.3	 20
403	 12	234.3	30.7	 20
404	 12	254.0	31.4	 25
405	 12	130.0	22.5	 25
406	 12	289.3	24.4	 20
407	 12	509.0	56.7	 25
408	 12	183.0	23.0	 25
409	 12	183.8	35.3	 20
410	 12	130.0	25.3	 25
411	 12	285.0	36.1	 25
412	 12	139.0	23.3	 20
413	 12	572.0	71.2	 25
414	 12	176.0	31.6	 25
415	 12	86.3	13.6	 20
416	 12	204.0	34.6	 20
417	 12	246.5	30.8	 20
418	 12	206.8	21.4	 16
419	 12	233.0	26.7	 20
420	 12	125.3	18.6	 20
421	 12	778.8	56.5	 16
422	 12	316.0	32.1	 20
423	 12	108.0	16.2	 25
424	 12	145.5	16.9	 20
425	 12	76.0	9.1	 25
426	 12	186.0	25.8	 25
427	 12	155.8	23.1	 20
428	 12	510.0	50.5	 25
429	 12	153.0	28.2	 25
430	 12	210.0	29.4	 20
431	 12	201.0	29.3	 25
432	 12	90.0	15.5	 25
433	 12	80.3	12.0	 20
434	 12	135.0	20.6	 25
435	 12	148.0	21.9	 25
436	 12	166.5	33.3	 20
437	 12	124.3	19.4	 20
438	 12	165.3	20.3	 20
439	 12	207.0	40.9	 16
440	 12	174.5	24.4	 20
441	 12	284.0	21.7	 16
442	 12	298.0	34.7	 20
443	 12	833.0	137.4	 20
444	 12	159.8	33.6	 20
445	 12	124.0	27.0	 25
446	 12	120.0	24.0	 25
447	 12	983.5	149.3	 20
448	 12	145.0	27.3	 25
449	 12	280.0	35.4	 25
450	 12	98.3	15.2	 20
451	 12	88.0	14.8	 25
452	 12	114.0	25.5	 25
453	 12	127.5	15.6	 20
454	 12	116.0	22.0	 25
455	 12	118.0	23.0	 25
456	 12	76.0	13.9	 20
457	 12	122.0	18.9	 25
458	 12	147.3	20.0	 20
459	 12	82.8	14.7	 16
460	 12	145.5	26.1	 20
461	 12	2652.5	498.9	 20
462	 12	80.5	15.6	 16
463	 12	120.0	14.1	 20
464	 12	3975.0	445.1	 20
465	 12	3986.3	296.5	 20
466	 12	132.0	25.5	 25
467	 12	713.0	90.8	 25
468	 12	194.8	21.6	 20
469	 12	685.0	82.0	 25
470	 12	85.0	11.1	 25
471	 12	103.8	32.7	 20
472	 12	222.0	36.0	 25
473	 12	195.0	24.0	 25
474	 12	183.8	27.8	 20
475	 12	127.0	19.4	 25
476	 12	356.0	67.9	 25
477	 12	125.3	15.7	 20
478	 12	173.3	17.5	 20
479	 12	272.8	53.3	 20
480	 12	177.3	25.7	 16
481	 12	139.5	29.2	 20
482	 12	121.0	19.9	 20
483	 12	119.5	17.6	 16
484	 12	146.3	20.2	 20
485	 12	111.0	16.7	 25
486	 12	97.8	16.1	 20
487	 12	199.0	23.2	 25
488	 12	273.8	33.1	 20
489	 12	789.0	69.7	 25
490	 12	442.0	146.0	 25
491	 12	96.0	18.0	 20
492	 12	259.0	46.7	 25
493	 12	407.0	45.3	 25
494	 12	251.0	29.3	 20
495	 12	169.0	23.1	 25
496	 12	318.0	58.5	 25
497	 12	90.3	14.7	 20
498	 12	325.0	51.7	 25
499	 12	82.8	16.8	 20
500	 12	99.3	15.0	 16
501	 12	73.0	11.5	 20
502	 12	72.0	11.3	 20
503	 12	80.3	15.5	 16
504	 12	73.8	12.3	 20
505	 12	776.3	149.4	 20
506	 12	93.0	12.8	 20
507	 12	402.0	60.3	 25
508	 12	572.0	58.2	 25
509	 12	481.3	57.8	 20
510	 12	165.0	25.9	 25
511	 12	330.0	63.3	 25
512	 12	131.3	13.3	 20
513	 12	614.0	94.6	 25
514	 12	933.0	211.4	 25
515	 12	177.0	36.6	 20
516	 12	489.0	46.9	 25
517	 12	268.0	133.2	 25
518	 12	103.3	16.0	 20
519	 12	103.0	17.3	 25
520	 12	90.5	17.4	 20
521	 12	91.5	16.0	 16
522	 12	337.3	64.4	 20
523	 12	434.3	61.8	 20
524	 12	437.5	45.6	 16
525	 12	509.0	78.3	 20
526	 12	511.3	83.3	 20
527	 12	166.8	21.8	 20
528	 12	207.0	33.7	 25
529	 12	308.0	50.7	 25
530	 12	331.5	37.0	 20
531	 12	168.0	24.3	 25
532	 12	400.0	82.3	 25
533	 12	382.5	47.4	 20
534	 12	2166.0	249.9	 25
535	 12	507.3	35.8	 20
536	 12	147.0	29.7	 25
537	 12	138.0	30.8	 25
538	 12	192.5	31.4	 20
539	 12	967.0	122.8	 25
540	 12	278.0	78.4	 20
541	 12	880.8	62.6	 16
542	 12	121.8	17.2	 20
543	 12	780.3	96.6	 20
544	 12	135.8	15.3	 16
545	 12	542.0	36.2	 20
546	 12	248.5	34.1	 20
547	 12	403.5	44.1	 20
548	 12	275.0	40.8	 25
549	 12	235.0	33.6	 25
550	 12	97.8	17.2	 20
551	 12	74.0	15.6	 25
552	 12	92.0	15.8	 25
553	 12	119.0	19.3	 20
554	 12	79.0	20.1	 25
555	 12	86.0	17.8	 25
556	 12	72.3	11.5	 20
557	 12	82.0	12.3	 25
558	 12	295.0	27.0	 25
559	 12	109.8	12.3	 20
560	 12	88.0	17.6	 25
561	 12	103.5	15.9	 20
562	 12	130.0	21.2	 16
563	 12	73.8	13.2	 20
564	 12	107.8	19.7	 20
565	 12	104.0	14.9	 16
566	 12	144.3	25.1	 20
567	 12	172.8	28.3	 20
568	 12	356.3	41.7	 20
569	 12	4429.0	304.5	 25
570	 12	679.0	157.9	 25
571	 12	2114.0	166.7	 20
572	 12	1110.0	190.0	 25
573	 12	104.0	22.7	 25
574	 12	88.8	14.8	 20
575	 12	85.0	11.5	 25
576	 12	79.0	14.6	 25
577	 12	67.0	13.9	 20
578	 12	73.0	15.5	 25
579	 12	96.3	19.7	 20
580	 12	119.0	20.8	 25
581	 12	68.0	12.7	 25
582	 12	63.5	12.7	 16
583	 12	85.8	15.9	 20
584	 12	80.5	12.9	 20
585	 12	118.5	17.2	 16
586	 12	156.0	20.5	 20
587	 12	85.8	10.5	 20
588	 12	107.5	19.5	 16
589	 12	116.0	15.4	 25
590	 12	266.0	40.6	 25
591	 12	162.0	24.1	 20
592	 12	327.0	37.7	 25
593	 12	1628.0	261.5	 25
594	 12	1005.5	115.1	 20
595	 12	309.0	55.0	 25
596	 12	105.0	12.6	 25
597	 12	803.3	57.5	 20
598	 12	184.0	25.6	 25
599	 12	152.0	19.4	 25
600	 12	190.0	22.8	 20
601	 12	781.0	95.7	 25
602	 12	1225.0	220.7	 20
603	 12	488.8	46.0	 16
604	 12	1193.8	219.8	 20
605	 12	96.0	22.5	 20
606	 12	92.0	16.2	 16
607	 12	78.3	10.4	 20
608	 12	232.0	28.5	 20
609	 12	123.3	24.3	 20
610	 12	137.0	17.5	 25
611	 12	373.0	200.6	 25
612	 12	2530.0	408.4	 20
613	 12	266.0	58.1	 25
614	 12	769.0	136.9	 25
615	 12	167.5	28.1	 20
616	 12	175.0	24.8	 25
617	 12	192.0	25.6	 25
618	 12	248.5	40.6	 20
619	 12	175.0	27.7	 25
620	 12	173.0	21.0	 25
621	 12	334.0	34.8	 20
622	 12	438.0	64.3	 25
623	 12	544.0	102.0	 20
624	 12	142.0	22.5	 16
625	 12	2184.8	200.7	 20
626	 12	530.0	48.5	 16
627	 12	297.3	36.4	 20
628	 12	7173.5	618.1	 20
629	 12	2175.5	204.8	 16
630	 12	4907.0	365.0	 25
631	 12	1295.0	498.9	 25
632	 12	97.3	18.3	 20
633	 12	144.0	22.2	 25
634	 12	355.0	39.7	 25
635	 12	146.0	22.7	 20
636	 12	267.0	29.5	 25
637	 12	242.0	38.0	 25
638	 12	95.3	18.9	 20
639	 12	15734.0	2927.3	 25
  0	 13	204.3	27.9	 20
  1	 13	254.3	33.2	 16
  2	 13	402.5	68.5	 20
  3	 13	133.8	13.2	 20
  4	 13	223.5	45.1	 20
  5	 13	167.0	22.4	 25
  6	 13	5914.0	1194.8	 25
  7	 13	434.3	45.0	 20
  8	 13	811.0	157.9	 25
  9	 13	1317.0	153.3	 25
 10	 13	96.0	27.4	 20
 11	 13	192.0	40.1	 25
 12	 13	373.0	62.4	 25
 13	 13	70.0	15.1	 20
 14	 13	517.0	107.3	 25
 15	 13	98.0	16.8	 25
 16	 13	109.0	16.8	 20
 17	 13	255.5	39.3	 20
 18	 13	940.8	98.3	 20
 19	 13	344.0	31.6	 16
 20	 13	252.8	30.3	 20
 21	 13	218.0	39.3	 20
 22	 13	189.8	26.2	 16
 23	 13	157.0	18.6	 20
 24	 13	233.0	27.7	 25
 25	 13	558.8	64.0	 20
 26	 13	413.0	37.3	 25
 27	 13	1019.0	115.1	 25
 28	 13	1325.8	116.0	 20
 29	 13	105.0	14.1	 25
 30	 13	245.0	37.0	 25
 31	 13	202.3	60.4	 20
 32	 13	111.0	17.6	 25
 33	 13	2146.0	192.0	 25
 34	 13	4620.0	283.5	 20
 35	 13	238.0	99.1	 25
 36	 13	4162.0	581.0	 25
 37	 13	1583.8	148.0	 20
 38	 13	67.3	12.3	 20
 39	 13	78.0	12.2	 20
 40	 13	335.3	33.2	 16
 41	 13	367.8	41.6	 20
 42	 13	126.0	19.0	 16
 43	 13	197.0	29.2	 20
 44	 13	72.5	14.7	 20
 45	 13	318.5	36.8	 20
 46	 13	177.0	25.0	 25
 47	 13	284.0	42.3	 25
 48	 13	116.5	22.1	 20
 49	 13	72.0	9.4	 25
 50	 13	94.0	22.1	 25
 51	 13	295.0	38.8	 20
 52	 13	145.0	20.7	 25
 53	 13	319.0	39.2	 25
 54	 13	1499.3	245.8	 20
 55	 13	1468.0	180.0	 25
 56	 13	325.0	30.7	 25
 57	 13	1517.5	129.1	 20
 58	 13	480.0	40.7	 25
 59	 13	1307.8	98.5	 20
 60	 13	232.0	30.2	 16
 61	 13	676.3	106.8	 20
 62	 13	80.3	14.7	 20
 63	 13	70.0	10.6	 16
 64	 13	70.8	11.5	 20
 65	 13	156.0	28.6	 20
 66	 13	142.0	21.6	 20
 67	 13	1036.0	191.5	 25
 68	 13	510.0	161.0	 25
 69	 13	2512.8	378.4	 20
 70	 13	3312.0	588.7	 25
 71	 13	186.0	30.5	 25
 72	 13	195.5	38.6	 20
 73	 13	204.0	60.5	 25
 74	 13	372.0	74.4	 25
 75	 13	97.5	17.9	 20
 76	 13	339.0	53.1	 25
 77	 13	225.0	36.5	 25
 78	 13	317.5	43.5	 20
 79	 13	178.0	28.9	 20
 80	 13	81.3	16.6	 20
 81	 13	94.0	18.2	 16
 82	 13	138.5	30.5	 20
 83	 13	884.8	180.2	 20
 84	 13	1073.3	107.6	 16
 85	 13	495.8	75.7	 20
 86	 13	248.0	51.4	 25
 87	 13	419.3	70.2	 20
 88	 13	101.0	16.0	 25
 89	 13	330.3	41.5	 20
 90	 13	1399.0	237.6	 25
 91	 13	264.0	61.3	 25
 92	 13	343.3	46.7	 20
 93	 13	96.0	12.7	 25
 94	 13	135.0	31.9	 25
 95	 13	850.8	138.4	 20
 96	 13	1719.0	316.2	 25
 97	 13	216.0	45.8	 25
 98	 13	142.8	33.3	 20
 99	 13	106.0	20.7	 25
100	 13	115.3	18.6	 20
101	 13	166.8	29.6	 16
102	 13	70.3	13.0	 20
103	 13	74.8	9.9	 20
104	 13	112.8	13.1	 16
105	 13	376.3	52.9	 20
106	 13	381.3	62.1	 20
107	 13	140.5	20.5	 20
108	 13	365.0	63.4	 25
109	 13	476.0	70.9	 25
110	 13	337.3	40.8	 20
111	 13	113.0	20.2	 25
112	 13	68.0	12.5	 25
113	 13	82.5	17.7	 20
114	 13	188.0	26.2	 25
115	 13	201.0	186.9	 25
116	 13	6181.8	551.1	 20
117	 13	577.0	112.6	 25
118	 13	1105.0	117.2	 25
119	 13	1186.5	147.6	 20
120	 13	3546.0	279.8	 25
121	 13	2996.8	715.7	 20
122	 13	170.0	32.3	 16
123	 13	402.3	53.3	 20
124	 13	157.0	25.1	 20
125	 13	122.5	21.1	 16
126	 13	259.0	44.4	 20
127	 13	316.0	76.3	 25
128	 13	715.3	143.6	 20
129	 13	951.0	140.6	 25
130	 13	407.0	106.3	 25
131	 13	89.0	12.6	 20
132	 13	821.0	147.7	 25
133	 13	826.0	128.6	 20
134	 13	321.0	54.4	 25
135	 13	1296.0	301.9	 25
136	 13	211.3	33.5	 20
137	 13	1215.0	130.0	 25
138	 13	498.0	58.1	 25
139	 13	150.3	24.7	 20
140	 13	467.0	66.0	 25
141	 13	146.0	27.1	 20
142	 13	1128.8	150.0	 16
143	 13	162.3	102.2	 20
144	 13	1187.3	315.7	 20
145	 13	210.0	40.9	 16
146	 13	78.3	16.3	 20
147	 13	137.0	29.6	 20
148	 13	185.3	25.3	 20
149	 13	1537.0	406.1	 25
150	 13	366.0	69.5	 25
151	 13	1057.0	146.3	 20
152	 13	3583.0	838.8	 25
153	 13	652.0	206.6	 25
154	 13	88.3	10.9	 20
155	 13	108.0	23.8	 25
156	 13	253.0	155.5	 25
157	 13	2145.0	239.6	 20
158	 13	8873.0	2280.4	 25
159	 13	149.0	24.4	 25
160	 13	412.3	95.9	 20
161	 13	132.0	73.0	 25
162	 13	5408.5	1640.1	 20
163	 13	122.8	19.2	 16
164	 13	114.0	18.6	 20
165	 13	214.0	103.3	 20
166	 13	801.0	124.6	 16
167	 13	499.8	75.8	 20
168	 13	890.5	243.5	 20
169	 13	126.8	29.2	 20
170	 13	3069.0	699.3	 25
171	 13	2788.0	773.4	 25
172	 13	3420.5	628.5	 20
173	 13	265.0	24.7	 25
174	 13	466.0	104.7	 25
175	 13	157.3	18.9	 20
176	 13	1971.0	358.7	 25
177	 13	250.0	26.1	 25
178	 13	103.3	16.6	 20
179	 13	1185.0	253.8	 25
180	 13	489.5	51.0	 20
181	 13	940.0	79.1	 25
182	 13	531.0	76.2	 25
183	 13	567.8	60.1	 16
184	 13	356.8	44.0	 20
185	 13	90.0	14.9	 20
186	 13	86.5	16.6	 16
187	 13	354.3	38.7	 20
188	 13	1765.8	325.2	 20
189	 13	2064.3	223.6	 20
190	 13	2745.0	459.1	 25
191	 13	339.0	53.0	 25
192	 13	383.3	70.4	 20
193	 13	818.0	150.5	 25
194	 13	2305.0	433.3	 25
195	 13	293.8	39.9	 20
196	 13	327.0	49.2	 25
197	 13	833.0	155.6	 25
198	 13	88.8	17.9	 20
199	 13	102.0	18.9	 25
200	 13	143.0	20.4	 25
201	 13	118.8	17.7	 20
202	 13	97.0	14.5	 25
203	 13	153.5	28.3	 20
204	 13	489.3	62.0	 16
205	 13	110.5	12.2	 20
206	 13	212.5	145.0	 20
207	 13	632.8	108.8	 16
208	 13	190.3	28.5	 20
209	 13	747.0	188.9	 20
210	 13	119.3	26.6	 20
211	 13	1936.0	327.5	 25
212	 13	152.0	62.2	 25
213	 13	1204.5	140.9	 20
214	 13	219.0	28.4	 25
215	 13	863.0	250.2	 25
216	 13	78.0	13.9	 20
217	 13	96.0	14.9	 25
218	 13	140.0	34.4	 25
219	 13	75.3	10.7	 20
220	 13	104.0	18.0	 25
221	 13	227.0	43.7	 25
222	 13	181.0	30.9	 20
223	 13	967.0	221.1	 25
224	 13	231.5	24.4	 16
225	 13	1438.0	154.5	 20
226	 13	1486.0	162.5	 20
227	 13	1123.8	108.8	 16
228	 13	187.3	23.6	 20
229	 13	274.0	66.1	 20
230	 13	93.3	12.4	 16
231	 13	128.0	19.9	 25
232	 13	185.0	220.8	 25
233	 13	1763.0	260.9	 20
234	 13	9052.0	2161.0	 25
235	 13	1567.0	390.8	 25
236	 13	352.5	57.1	 20
237	 13	472.0	152.4	 25
238	 13	1167.0	308.0	 25
239	 13	1344.3	288.2	 20
240	 13	157.0	28.1	 25
241	 13	1447.0	379.5	 25
242	 13	978.0	185.5	 20
243	 13	141.0	17.3	 25
244	 13	181.0	83.6	 20
245	 13	689.8	61.9	 16
246	 13	212.3	42.3	 20
247	 13	177.8	34.7	 20
248	 13	147.3	27.1	 16
249	 13	146.0	34.1	 20
250	 13	94.0	16.8	 20
251	 13	209.8	44.5	 20
252	 13	166.0	45.6	 25
253	 13	88.0	14.9	 25
254	 13	194.0	36.3	 20
255	 13	102.0	23.3	 25
256	 13	143.0	32.9	 25
257	 13	198.5	33.0	 20
258	 13	208.0	44.2	 25
259	 13	78.0	9.7	 25
260	 13	82.8	11.9	 20
261	 13	159.0	25.3	 25
262	 13	525.0	145.0	 25
263	 13	132.3	21.3	 20
264	 13	1786.0	384.9	 25
265	 13	101.5	47.1	 20
266	 13	1620.5	207.9	 16
267	 13	2033.3	406.3	 20
268	 13	82.3	10.7	 20
269	 13	229.5	34.5	 16
270	 13	306.5	48.4	 20
271	 13	90.0	16.8	 16
272	 13	90.0	15.3	 25
273	 13	782.0	193.9	 25
274	 13	275.5	60.5	 20
275	 13	242.0	39.6	 25
276	 13	136.0	66.6	 25
277	 13	402.0	50.6	 20
278	 13	1759.0	315.1	 25
279	 13	126.0	24.7	 25
280	 13	1154.3	143.4	 20
281	 13	188.0	25.8	 25
282	 13	477.0	102.9	 25
283	 13	213.8	36.8	 20
284	 13	111.0	15.1	 25
285	 13	103.0	23.6	 25
286	 13	79.5	11.7	 16
287	 13	96.8	15.8	 20
288	 13	83.0	13.3	 20
289	 13	109.5	14.5	 16
290	 13	1058.3	197.8	 20
291	 13	209.3	35.9	 20
292	 13	910.8	134.9	 16
293	 13	128.0	37.1	 25
294	 13	123.0	29.8	 25
295	 13	513.0	91.0	 20
296	 13	1129.0	234.4	 25
297	 13	109.0	21.6	 25
298	 13	114.3	26.4	 20
299	 13	148.0	27.1	 25
300	 13	116.0	40.0	 25
301	 13	1534.0	258.0	 20
302	 13	264.0	50.8	 25
303	 13	197.0	55.9	 25
304	 13	596.3	104.7	 20
305	 13	113.0	23.0	 25
306	 13	112.8	17.5	 20
307	 13	194.8	47.1	 16
308	 13	379.8	39.4	 20
309	 13	1877.3	459.0	 20
310	 13	1042.5	167.7	 16
311	 13	149.8	21.3	 20
312	 13	227.5	124.0	 20
313	 13	103.5	21.2	 20
314	 13	127.0	59.8	 25
315	 13	352.0	77.4	 25
316	 13	251.5	54.8	 20
317	 13	110.0	26.2	 25
318	 13	137.0	40.0	 20
319	 13	162.0	28.4	 25
320	 13	150.0	21.8	 25
321	 13	172.8	28.4	 20
322	 13	59.0	8.5	 25
323	 13	117.0	19.8	 25
324	 13	88.5	12.5	 20
325	 13	1012.0	197.6	 25
326	 13	1151.0	110.4	 25
327	 13	4354.5	476.6	 16
328	 13	494.0	157.1	 20
329	 13	516.0	67.9	 20
330	 13	661.0	48.8	 16
331	 13	4737.0	656.4	 20
332	 13	905.8	137.2	 20
333	 13	420.5	54.5	 16
334	 13	488.0	79.0	 25
335	 13	160.0	29.0	 25
336	 13	168.3	20.2	 20
337	 13	153.0	35.3	 25
338	 13	532.0	89.8	 25
339	 13	618.5	102.5	 20
340	 13	387.0	29.2	 25
341	 13	1124.0	228.7	 25
342	 13	1828.0	368.8	 20
343	 13	6584.0	854.5	 25
344	 13	618.0	64.2	 25
345	 13	2440.8	289.9	 20
346	 13	276.0	51.4	 25
347	 13	95.0	17.6	 25
348	 13	92.3	15.0	 16
349	 13	121.5	25.1	 20
350	 13	193.0	24.8	 20
351	 13	364.0	37.3	 16
352	 13	6333.3	1233.2	 20
353	 13	127.8	18.9	 20
354	 13	108.3	19.2	 16
355	 13	106.0	16.3	 25
356	 13	596.0	144.9	 25
357	 13	186.3	28.1	 20
358	 13	100.0	16.3	 25
359	 13	210.0	33.0	 25
360	 13	349.5	53.8	 20
361	 13	195.0	22.1	 25
362	 13	175.3	22.6	 20
363	 13	137.0	23.1	 25
364	 13	530.0	69.8	 25
365	 13	1014.8	93.8	 20
366	 13	5254.0	660.7	 25
367	 13	198.0	21.8	 25
368	 13	231.3	21.7	 16
369	 13	511.5	54.7	 20
370	 13	286.5	72.8	 20
371	 13	2462.8	237.6	 16
372	 13	1688.5	161.7	 20
373	 13	177.5	36.2	 20
374	 13	208.5	28.6	 16
375	 13	119.0	23.8	 25
376	 13	146.0	25.1	 25
377	 13	267.0	41.3	 20
378	 13	1225.0	143.6	 25
379	 13	539.0	172.4	 25
380	 13	6697.0	1061.9	 20
381	 13	616.0	83.5	 25
382	 13	125.0	19.6	 25
383	 13	960.8	105.9	 20
384	 13	1151.0	146.4	 25
385	 13	98.0	17.8	 25
386	 13	98.3	20.4	 20
387	 13	699.0	108.8	 25
388	 13	102.0	18.3	 25
389	 13	553.3	70.0	 16
390	 13	1709.0	197.0	 20
391	 13	907.0	147.9	 20
392	 13	528.0	52.7	 16
393	 13	205.3	33.0	 20
394	 13	610.8	64.5	 20
395	 13	400.8	54.6	 16
396	 13	196.0	31.6	 25
397	 13	294.0	99.4	 25
398	 13	138.8	20.4	 20
399	 13	454.0	78.8	 25
400	 13	156.0	24.3	 25
401	 13	208.8	35.9	 20
402	 13	360.0	46.0	 25
403	 13	78.0	9.9	 25
404	 13	78.0	14.0	 20
405	 13	272.0	29.1	 25
406	 13	359.0	48.2	 25
407	 13	152.5	50.4	 20
408	 13	112.0	22.2	 25
409	 13	1788.3	123.7	 20
410	 13	630.8	75.1	 20
411	 13	131.0	18.9	 20
412	 13	144.8	23.1	 16
413	 13	141.5	16.4	 20
414	 13	114.3	23.1	 20
415	 13	195.8	21.5	 16
416	 13	97.0	21.5	 25
417	 13	327.0	55.2	 25
418	 13	1070.3	196.9	 20
419	 13	1025.0	175.9	 25
420	 13	1429.0	319.2	 25
421	 13	324.0	39.2	 20
422	 13	87.0	13.6	 25
423	 13	76.0	11.1	 25
424	 13	76.3	13.8	 20
425	 13	226.0	46.4	 25
426	 13	112.0	20.9	 25
427	 13	1907.0	247.1	 20
428	 13	270.0	26.9	 25
429	 13	626.0	107.4	 25
430	 13	125.0	16.8	 16
431	 13	116.3	20.9	 20
432	 13	780.5	96.7	 20
433	 13	285.0	40.6	 16
434	 13	1126.0	148.6	 20
435	 13	2985.8	295.8	 20
436	 13	9220.3	842.0	 16
437	 13	242.0	47.0	 25
438	 13	602.0	80.9	 25
439	 13	828.8	105.6	 20
440	 13	485.0	61.4	 25
441	 13	99.0	11.8	 25
442	 13	264.5	29.0	 20
443	 13	1041.0	113.8	 25
444	 13	1506.0	146.4	 25
445	 13	1258.8	103.1	 20
446	 13	86.0	14.4	 25
447	 13	172.0	15.2	 25
448	 13	195.0	31.6	 20
449	 13	110.0	18.0	 25
450	 13	165.0	32.4	 25
451	 13	257.8	38.2	 16
452	 13	157.3	42.6	 20
453	 13	833.5	32.2	 16
454	 13	1115.8	103.4	 20
455	 13	125.0	26.6	 20
456	 13	694.0	52.4	 16
457	 13	491.5	70.4	 20
458	 13	611.0	124.3	 25
459	 13	198.5	27.1	 20
460	 13	123.0	20.3	 25
461	 13	1402.0	225.9	 25
462	 13	568.3	97.7	 20
463	 13	335.0	62.3	 25
464	 13	176.0	37.2	 25
465	 13	138.5	71.5	 20
466	 13	159.0	19.3	 25
467	 13	413.0	75.0	 25
468	 13	1826.8	225.4	 20
469	 13	79.0	14.3	 25
470	 13	81.0	15.5	 25
471	 13	568.3	77.7	 20
472	 13	98.8	17.2	 20
473	 13	411.5	54.8	 20
474	 13	822.0	66.1	 16
475	 13	1610.3	180.0	 20
476	 13	4496.8	754.7	 20
477	 13	322.0	30.8	 16
478	 13	580.0	111.7	 25
479	 13	114.0	22.2	 25
480	 13	323.0	42.6	 20
481	 13	732.0	108.3	 25
482	 13	172.0	18.5	 25
483	 13	789.0	111.0	 20
484	 13	89.0	14.2	 25
485	 13	105.0	21.1	 25
486	 13	1320.0	112.1	 20
487	 13	2253.0	211.4	 25
488	 13	279.0	48.9	 25
489	 13	481.0	63.6	 20
490	 13	91.0	15.6	 25
491	 13	175.0	31.0	 25
492	 13	121.3	18.7	 16
493	 13	2105.5	342.4	 20
494	 13	218.0	31.8	 20
495	 13	169.8	21.0	 16
496	 13	103.5	16.5	 20
497	 13	731.5	177.2	 20
498	 13	130.3	23.0	 16
499	 13	456.0	71.8	 25
500	 13	120.0	19.8	 20
501	 13	87.0	14.9	 25
502	 13	71.0	11.6	 25
503	 13	153.0	25.9	 20
504	 13	308.0	63.1	 25
505	 13	288.0	44.5	 25
506	 13	177.8	25.6	 20
507	 13	1039.0	85.4	 25
508	 13	248.0	30.4	 25
509	 13	188.8	26.1	 20
510	 13	203.0	29.6	 25
511	 13	105.0	19.0	 25
512	 13	147.5	20.6	 20
513	 13	292.0	53.6	 20
514	 13	245.3	31.6	 20
515	 13	281.0	29.8	 16
516	 13	318.3	30.0	 20
517	 13	224.5	40.5	 20
518	 13	553.8	46.2	 16
519	 13	86.5	13.4	 20
520	 13	257.0	44.9	 25
521	 13	226.0	42.1	 20
522	 13	122.0	19.8	 25
523	 13	212.0	27.3	 25
524	 13	119.8	17.4	 20
525	 13	636.0	81.5	 25
526	 13	2692.0	450.2	 25
527	 13	571.8	83.7	 20
528	 13	782.0	131.3	 25
529	 13	264.0	42.1	 25
530	 13	361.3	50.7	 20
531	 13	122.0	24.6	 25
532	 13	2075.0	137.2	 25
533	 13	625.8	91.1	 16
534	 13	3212.3	313.8	 20
535	 13	548.3	62.5	 20
536	 13	1931.8	204.0	 16
537	 13	142.8	31.2	 20
538	 13	115.3	17.2	 20
539	 13	100.5	18.7	 16
540	 13	1890.0	391.2	 25
541	 13	656.0	121.8	 25
542	 13	369.0	61.5	 20
543	 13	219.0	24.2	 25
544	 13	293.3	25.7	 20
545	 13	703.0	98.8	 25
546	 13	360.0	41.1	 25
547	 13	226.3	34.1	 20
548	 13	1132.0	171.0	 25
549	 13	7620.0	1202.8	 25
550	 13	186.5	23.6	 20
551	 13	838.0	104.6	 25
552	 13	337.0	55.6	 25
553	 13	209.8	29.3	 20
554	 13	100.5	25.3	 20
555	 13	317.0	61.8	 20
556	 13	80.3	12.5	 16
557	 13	88.5	19.0	 20
558	 13	103.5	16.8	 20
559	 13	87.3	13.8	 16
560	 13	678.5	94.8	 20
561	 13	174.0	29.1	 25
562	 13	353.5	65.7	 20
563	 13	281.0	55.4	 25
564	 13	69.0	11.9	 25
565	 13	288.5	47.5	 20
566	 13	1937.0	302.8	 25
567	 13	1494.0	274.0	 25
568	 13	98.3	22.4	 20
569	 13	142.0	46.1	 25
570	 13	301.0	135.9	 25
571	 13	5076.3	656.8	 20
572	 13	173.0	32.7	 25
573	 13	84.0	17.4	 25
574	 13	107.5	15.9	 20
575	 13	92.3	13.6	 20
576	 13	141.5	29.2	 20
577	 13	78.3	14.6	 16
578	 13	119.8	18.2	 20
579	 13	91.5	13.3	 20
580	 13	79.5	14.9	 16
581	 13	100.3	18.3	 20
582	 13	138.0	27.9	 25
583	 13	72.3	11.3	 20
584	 13	158.0	29.8	 25
585	 13	105.0	16.3	 25
586	 13	99.0	15.1	 20
587	 13	99.0	20.4	 25
588	 13	269.0	58.1	 25
589	 13	160.0	24.1	 20
590	 13	124.0	16.7	 25
591	 13	773.0	64.6	 20
592	 13	2478.0	154.6	 25
593	 13	4372.0	846.9	 25
594	 13	144.0	28.5	 20
595	 13	445.0	46.1	 20
596	 13	395.3	39.9	 20
597	 13	341.5	40.6	 16
598	 13	400.3	45.7	 20
599	 13	252.0	30.7	 20
600	 13	161.8	17.1	 16
601	 13	1116.0	346.4	 20
602	 13	1507.0	308.5	 25
603	 13	2698.3	155.7	 20
604	 13	373.0	52.8	 25
605	 13	104.0	15.2	 25
606	 13	101.3	69.7	 20
607	 13	66.0	11.1	 25
608	 13	356.0	33.2	 25
609	 13	202.3	22.4	 20
610	 13	78.0	12.0	 25
611	 13	805.0	78.9	 25
612	 13	289.0	25.8	 20
613	 13	1896.0	293.1	 25
614	 13	118.0	16.1	 25
615	 13	613.5	78.1	 20
616	 13	107.5	17.9	 20
617	 13	254.0	35.6	 20
618	 13	245.0	29.8	 16
619	 13	298.5	29.4	 20
620	 13	197.5	23.3	 20
621	 13	120.5	10.9	 16
622	 13	145.3	24.2	 20
623	 13	394.0	45.4	 25
624	 13	229.3	30.6	 20
625	 13	228.0	25.8	 25
626	 13	115.0	20.5	 25
627	 13	171.8	21.7	 20
628	 13	167.0	45.2	 25
629	 13	212.0	39.9	 25
630	 13	613.8	97.7	 20
631	 13	10954.0	1620.9	 25
632	 13	72.0	8.8	 25
633	 13	77.8	11.9	 20
634	 13	204.0	27.8	 25
635	 13	80.0	12.8	 25
636	 13	78.0	16.2	 20
637	 13	85.3	9.3	 20
638	 13	98.8	13.2	 16
639	 13	191.0	36.8	 20
  0	 14	15102.0	3457.4	 25
  1	 14	154.0	51.2	 25
  2	 14	247.5	26.5	 20
  3	 14	179.0	42.9	 25
  4	 14	315.0	39.7	 25
  5	 14	199.5	27.5	 20
  6	 14	785.0	166.7	 25
  7	 14	163.0	21.8	 20
  8	 14	483.0	92.6	 25
  9	 14	482.0	58.9	 25
 10	 14	81.3	10.4	 16
 11	 14	103.8	17.9	 20
 12	 14	88.3	19.2	 20
 13	 14	87.5	14.0	 16
 14	 14	165.8	34.0	 20
 15	 14	95.8	11.7	 20
 16	 14	95.3	19.8	 16
 17	 14	177.0	34.7	 25
 18	 14	274.0	58.5	 25
 19	 14	468.8	61.5	 20
 20	 14	151.0	20.7	 25
 21	 14	203.0	41.5	 25
 22	 14	211.3	27.0	 20
 23	 14	167.0	24.9	 25
 24	 14	159.0	23.1	 25
 25	 14	178.3	19.0	 20
 26	 14	235.0	34.9	 25
 27	 14	641.0	84.0	 25
 28	 14	437.3	68.3	 20
 29	 14	82.0	14.6	 25
 30	 14	342.0	62.2	 25
 31	 14	108.0	58.5	 16
 32	 14	120.8	24.9	 20
 33	 14	716.5	49.9	 20
 34	 14	862.0	69.4	 16
 35	 14	340.5	39.1	 20
 36	 14	225.3	29.8	 20
 37	 14	207.3	33.0	 16
 38	 14	70.0	13.6	 25
 39	 14	81.0	17.9	 25
 40	 14	167.3	27.2	 20
 41	 14	183.0	28.0	 25
 42	 14	112.0	15.1	 25
 43	 14	122.5	14.7	 20
 44	 14	83.0	15.8	 25
 45	 14	463.0	51.0	 25
 46	 14	157.3	27.3	 20
 47	 14	130.0	22.2	 25
 48	 14	86.0	19.6	 25
 49	 14	66.3	9.7	 20
 50	 14	76.0	14.2	 25
 51	 14	126.0	17.6	 25
 52	 14	76.3	9.9	 16
 53	 14	117.3	14.8	 20
 54	 14	2274.0	137.0	 16
 55	 14	433.5	60.1	 20
 56	 14	162.0	37.9	 20
 57	 14	769.5	41.5	 16
 58	 14	433.3	47.2	 20
 59	 14	1076.0	84.5	 25
 60	 14	164.8	21.9	 20
 61	 14	96.0	16.2	 25
 62	 14	73.0	9.9	 25
 63	 14	82.3	17.7	 20
 64	 14	96.0	19.4	 25
 65	 14	133.0	20.5	 25
 66	 14	129.8	20.6	 20
 67	 14	828.0	192.2	 25
 68	 14	5568.0	1034.9	 25
 69	 14	680.8	120.2	 20
 70	 14	1098.0	199.6	 25
 71	 14	212.0	26.4	 25
 72	 14	188.5	38.0	 16
 73	 14	176.8	63.9	 20
 74	 14	287.5	53.1	 20
 75	 14	94.3	16.1	 16
 76	 14	100.0	10.9	 20
 77	 14	169.8	25.0	 20
 78	 14	187.5	17.9	 16
 79	 14	150.0	35.9	 25
 80	 14	62.0	14.3	 25
 81	 14	91.3	13.0	 20
 82	 14	133.0	26.5	 25
 83	 14	517.0	99.9	 25
 84	 14	388.0	40.7	 20
 85	 14	497.0	71.9	 25
 86	 14	108.0	20.0	 25
 87	 14	100.0	14.2	 20
 88	 14	120.0	25.4	 25
 89	 14	369.0	42.1	 25
 90	 14	1423.8	170.6	 20
 91	 14	361.0	45.9	 25
 92	 14	219.0	31.2	 25
 93	 14	68.5	13.7	 16
 94	 14	83.5	20.0	 20
 95	 14	567.0	124.6	 20
 96	 14	856.8	114.9	 16
 97	 14	190.0	45.9	 20
 98	 14	119.5	22.6	 20
 99	 14	99.3	18.6	 16
100	 14	145.0	21.2	 25
101	 14	164.8	21.7	 20
102	 14	74.0	18.3	 25
103	 14	81.0	16.0	 25
104	 14	140.3	23.2	 20
105	 14	192.0	37.2	 25
106	 14	771.0	77.1	 25
107	 14	82.0	9.3	 20
108	 14	215.0	22.0	 25
109	 14	263.0	31.3	 25
110	 14	222.8	27.3	 20
111	 14	81.0	11.3	 25
112	 14	72.0	14.7	 25
113	 14	85.3	25.1	 20
114	 14	152.3	30.4	 20
115	 14	130.3	52.9	 20
116	 14	949.8	111.1	 16
117	 14	190.0	34.0	 20
118	 14	489.3	145.6	 20
119	 14	1215.3	127.4	 16
120	 14	993.0	155.9	 20
121	 14	6631.0	1441.5	 25
122	 14	168.0	24.7	 20
123	 14	338.0	45.3	 25
124	 14	152.0	21.5	 25
125	 14	154.0	25.3	 20
126	 14	113.0	20.5	 25
127	 14	124.0	25.3	 25
128	 14	215.3	27.8	 20
129	 14	413.0	70.1	 25
130	 14	876.0	237.6	 25
131	 14	90.3	14.8	 20
132	 14	366.0	152.9	 25
133	 14	1453.0	371.0	 25
134	 14	287.8	46.0	 16
135	 14	700.5	87.7	 20
136	 14	365.0	196.4	 20
137	 14	1219.3	237.9	 16
138	 14	757.0	130.6	 20
139	 14	144.3	30.9	 20
140	 14	390.0	68.3	 16
141	 14	149.0	20.0	 25
142	 14	312.0	67.8	 25
143	 14	145.8	58.9	 20
144	 14	651.0	157.6	 25
145	 14	153.0	19.2	 20
146	 14	76.0	15.3	 25
147	 14	104.0	22.5	 25
148	 14	125.0	18.0	 20
149	 14	1784.0	415.0	 25
150	 14	174.0	31.5	 25
151	 14	552.5	215.4	 20
152	 14	1393.0	144.5	 25
153	 14	249.0	91.2	 25
154	 14	99.3	16.0	 20
155	 14	121.0	31.0	 20
156	 14	171.3	243.0	 20
157	 14	4646.3	421.7	 16
158	 14	4300.8	1002.6	 20
159	 14	120.5	24.2	 20
160	 14	278.8	52.7	 16
161	 14	109.0	23.4	 20
162	 14	1088.0	353.6	 25
163	 14	115.3	14.7	 20
164	 14	112.0	20.8	 25
165	 14	216.0	82.6	 25
166	 14	284.0	54.6	 20
167	 14	496.0	84.3	 25
168	 14	546.0	117.3	 25
169	 14	107.8	19.5	 20
170	 14	442.0	75.4	 25
171	 14	387.0	79.1	 25
172	 14	392.0	62.4	 20
173	 14	182.0	65.2	 25
174	 14	1518.0	409.2	 25
175	 14	227.3	37.0	 20
176	 14	748.5	113.5	 20
177	 14	241.5	26.1	 20
178	 14	105.5	15.8	 16
179	 14	314.8	31.8	 20
180	 14	206.0	25.6	 20
181	 14	461.3	45.8	 16
182	 14	548.8	54.1	 20
183	 14	402.0	65.9	 25
184	 14	156.5	23.5	 20
185	 14	99.0	15.0	 25
186	 14	101.0	21.3	 25
187	 14	346.0	23.9	 20
188	 14	419.0	185.7	 25
189	 14	1043.0	204.7	 25
190	 14	2049.5	236.7	 20
191	 14	217.0	37.9	 25
192	 14	262.0	24.3	 20
193	 14	543.0	75.7	 25
194	 14	1185.0	221.4	 25
195	 14	95.0	17.3	 20
196	 14	81.0	13.6	 20
197	 14	346.3	48.1	 20
198	 14	126.8	30.4	 16
199	 14	175.3	23.4	 20
200	 14	112.3	20.2	 20
201	 14	100.5	18.2	 16
202	 14	109.5	12.4	 20
203	 14	121.0	22.2	 25
204	 14	324.8	47.1	 20
205	 14	116.0	25.9	 25
206	 14	243.0	43.3	 25
207	 14	357.5	60.5	 20
208	 14	121.0	18.9	 25
209	 14	387.0	84.6	 25
210	 14	103.0	17.6	 20
211	 14	1287.0	169.7	 25
212	 14	153.0	34.3	 25
213	 14	1267.5	138.5	 20
214	 14	174.0	22.3	 25
215	 14	255.0	54.4	 25
216	 14	84.0	12.4	 20
217	 14	86.0	18.5	 20
218	 14	122.3	51.9	 20
219	 14	80.5	13.9	 16
220	 14	81.0	10.3	 20
221	 14	91.0	14.0	 20
222	 14	182.0	30.5	 16
223	 14	159.3	25.0	 20
224	 14	167.0	26.4	 25
225	 14	764.3	238.1	 20
226	 14	504.0	80.1	 25
227	 14	526.0	129.2	 25
228	 14	101.5	13.4	 20
229	 14	176.0	33.8	 25
230	 14	97.0	19.1	 25
231	 14	99.8	18.6	 20
232	 14	266.0	622.7	 25
233	 14	4033.0	563.6	 25
234	 14	2833.0	590.4	 20
235	 14	714.0	128.1	 25
236	 14	571.8	69.4	 20
237	 14	800.0	96.7	 25
238	 14	1557.8	418.5	 20
239	 14	388.0	72.3	 16
240	 14	138.0	23.9	 20
241	 14	526.3	78.1	 20
242	 14	643.3	91.3	 16
243	 14	154.3	19.8	 20
244	 14	148.0	31.4	 25
245	 14	317.5	29.4	 20
246	 14	122.0	23.9	 25
247	 14	156.0	28.4	 25
248	 14	107.5	23.6	 20
249	 14	113.0	26.3	 25
250	 14	108.0	15.2	 25
251	 14	112.0	17.9	 20
252	 14	78.0	11.9	 25
253	 14	98.0	16.7	 25
254	 14	333.8	50.3	 20
255	 14	121.0	23.8	 25
256	 14	66.0	13.0	 25
257	 14	75.0	13.5	 20
258	 14	176.3	28.5	 20
259	 14	58.0	9.1	 20
260	 14	74.3	11.7	 16
261	 14	108.5	22.3	 20
262	 14	165.0	24.8	 20
263	 14	156.8	29.8	 16
264	 14	674.3	143.9	 20
265	 14	75.0	18.1	 25
266	 14	265.0	46.4	 20
267	 14	741.0	114.2	 25
268	 14	90.0	14.8	 25
269	 14	186.5	22.0	 20
270	 14	132.0	18.6	 25
271	 14	93.0	25.5	 25
272	 14	72.5	12.4	 20
273	 14	128.0	26.0	 25
274	 14	202.0	22.7	 25
275	 14	267.8	51.0	 20
276	 14	110.0	16.9	 25
277	 14	167.0	25.9	 25
278	 14	382.8	63.7	 20
279	 14	110.5	12.0	 20
280	 14	326.0	54.9	 20
281	 14	133.5	28.4	 16
282	 14	159.8	32.2	 20
283	 14	110.3	18.8	 16
284	 14	107.3	20.8	 20
285	 14	91.0	15.4	 20
286	 14	84.5	21.7	 20
287	 14	130.0	71.6	 25
288	 14	74.0	12.1	 25
289	 14	123.0	21.0	 20
290	 14	533.0	44.4	 25
291	 14	228.0	31.5	 25
292	 14	436.3	67.7	 20
293	 14	127.0	23.7	 25
294	 14	178.0	20.5	 25
295	 14	436.0	75.3	 20
296	 14	1612.0	192.8	 25
297	 14	111.0	45.7	 25
298	 14	109.3	28.5	 20
299	 14	121.0	21.5	 25
300	 14	90.0	19.5	 20
301	 14	248.8	26.7	 16
302	 14	236.8	34.6	 20
303	 14	296.8	97.8	 20
304	 14	1117.0	161.3	 16
305	 14	117.8	27.5	 20
306	 14	132.0	22.3	 25
307	 14	144.3	43.3	 20
308	 14	336.0	134.2	 25
309	 14	800.0	188.0	 25
310	 14	365.8	45.6	 20
311	 14	110.0	18.9	 25
312	 14	101.0	17.2	 25
313	 14	88.0	15.1	 20
314	 14	154.0	22.2	 25
315	 14	230.0	35.1	 25
316	 14	289.5	53.0	 20
317	 14	181.0	31.7	 25
318	 14	174.0	31.8	 25
319	 14	90.3	15.5	 20
320	 14	203.5	33.7	 20
321	 14	149.5	29.8	 20
322	 14	75.0	14.6	 16
323	 14	75.3	16.1	 20
324	 14	87.0	15.6	 20
325	 14	111.8	28.9	 16
326	 14	299.3	240.8	 20
327	 14	3364.5	258.1	 20
328	 14	897.0	153.8	 25
329	 14	572.0	52.8	 25
330	 14	199.3	40.1	 20
331	 14	3064.0	473.2	 25
332	 14	1466.0	121.8	 25
333	 14	408.8	39.1	 20
334	 14	193.0	24.6	 25
335	 14	160.0	40.1	 25
336	 14	97.3	13.2	 20
337	 14	112.0	16.5	 25
338	 14	261.0	44.8	 25
339	 14	139.3	27.1	 20
340	 14	195.0	18.0	 25
341	 14	637.5	194.2	 20
342	 14	889.5	181.8	 16
343	 14	2081.5	228.9	 20
344	 14	328.8	69.1	 20
345	 14	2220.3	187.9	 16
346	 14	114.5	19.3	 20
347	 14	76.5	12.8	 20
348	 14	88.5	11.2	 20
349	 14	139.0	39.5	 25
350	 14	170.0	46.5	 25
351	 14	203.8	25.2	 20
352	 14	1253.0	269.4	 25
353	 14	102.0	13.1	 25
354	 14	110.8	17.0	 20
355	 14	94.0	10.2	 25
356	 14	146.0	18.5	 25
357	 14	110.3	16.6	 20
358	 14	100.0	17.4	 25
359	 14	219.0	43.4	 25
360	 14	115.0	20.1	 20
361	 14	210.0	24.5	 20
362	 14	190.3	31.2	 20
363	 14	131.3	18.2	 16
364	 14	224.3	33.7	 20
365	 14	657.8	163.3	 20
366	 14	2972.8	454.2	 16
367	 14	206.3	22.1	 20
368	 14	228.0	132.7	 25
369	 14	716.3	62.6	 20
370	 14	248.0	52.9	 25
371	 14	207.0	91.2	 25
372	 14	203.0	77.3	 20
373	 14	568.0	147.5	 25
374	 14	114.3	19.2	 20
375	 14	114.0	20.9	 25
376	 14	87.0	13.6	 25
377	 14	95.0	12.4	 20
378	 14	534.0	61.9	 25
379	 14	343.0	111.1	 25
380	 14	5966.5	518.2	 20
381	 14	895.0	126.3	 25
382	 14	122.5	21.9	 20
383	 14	516.5	60.3	 16
384	 14	1834.8	215.8	 20
385	 14	123.0	22.3	 20
386	 14	98.0	15.4	 16
387	 14	436.8	58.2	 20
388	 14	80.0	12.8	 20
389	 14	276.3	38.2	 20
390	 14	580.0	96.5	 25
391	 14	801.0	77.0	 25
392	 14	254.5	38.3	 20
393	 14	179.0	32.8	 25
394	 14	443.0	49.0	 25
395	 14	141.5	31.3	 20
396	 14	152.0	26.8	 25
397	 14	150.0	75.1	 25
398	 14	285.8	43.7	 20
399	 14	183.0	20.9	 25
400	 14	106.0	13.7	 25
401	 14	278.3	35.6	 20
402	 14	697.0	130.7	 25
403	 14	80.8	12.5	 20
404	 14	70.0	11.8	 16
405	 14	280.5	45.4	 20
406	 14	143.8	24.8	 20
407	 14	86.5	16.5	 16
408	 14	299.0	40.3	 20
409	 14	1182.3	157.7	 20
410	 14	677.3	91.2	 20
411	 14	84.0	9.1	 25
412	 14	87.0	14.6	 25
413	 14	132.5	18.2	 20
414	 14	131.0	25.1	 25
415	 14	68.0	12.9	 25
416	 14	79.3	16.0	 20
417	 14	288.0	39.8	 25
418	 14	2273.0	270.2	 25
419	 14	569.3	77.3	 20
420	 14	504.0	91.2	 25
421	 14	107.8	15.2	 20
422	 14	91.0	18.0	 25
423	 14	80.8	17.0	 20
424	 14	109.0	21.0	 16
425	 14	117.5	20.3	 20
426	 14	102.0	19.3	 20
427	 14	213.8	26.4	 16
428	 14	193.0	29.1	 20
429	 14	402.5	63.8	 20
430	 14	145.5	28.7	 20
431	 14	103.0	17.1	 25
432	 14	1052.0	142.1	 25
433	 14	178.0	25.1	 20
434	 14	240.0	47.6	 25
435	 14	3118.0	289.6	 25
436	 14	3501.5	534.4	 20
437	 14	178.0	25.0	 25
438	 14	925.0	67.7	 25
439	 14	405.5	46.6	 20
440	 14	471.0	53.9	 25
441	 14	80.0	17.9	 25
442	 14	166.3	20.4	 20
443	 14	1541.0	205.4	 25
444	 14	1609.0	105.1	 20
445	 14	1741.5	116.9	 16
446	 14	95.3	23.2	 20
447	 14	190.8	28.3	 20
448	 14	230.3	28.4	 16
449	 14	74.3	13.6	 20
450	 14	124.3	22.6	 20
451	 14	82.0	15.6	 20
452	 14	88.0	22.8	 25
453	 14	448.0	88.4	 25
454	 14	1504.0	140.6	 20
455	 14	119.0	14.5	 25
456	 14	437.0	101.2	 25
457	 14	347.3	42.7	 20
458	 14	314.0	32.2	 25
459	 14	199.0	31.5	 25
460	 14	123.0	18.9	 20
461	 14	371.0	51.7	 25
462	 14	163.0	24.8	 25
463	 14	81.0	13.6	 20
464	 14	62.0	10.2	 25
465	 14	165.5	20.7	 16
466	 14	93.3	17.0	 20
467	 14	162.8	31.0	 20
468	 14	223.5	34.0	 16
469	 14	61.3	10.2	 20
470	 14	78.5	16.8	 20
471	 14	112.0	20.7	 16
472	 14	87.0	15.9	 25
473	 14	296.0	40.7	 25
474	 14	322.5	64.5	 20
475	 14	476.0	118.4	 25
476	 14	1007.0	321.7	 25
477	 14	138.8	17.1	 20
478	 14	145.0	21.9	 25
479	 14	119.0	18.6	 25
480	 14	218.5	24.8	 20
481	 14	501.0	66.9	 25
482	 14	172.0	22.7	 25
483	 14	186.0	35.3	 20
484	 14	74.0	16.0	 25
485	 14	71.0	20.1	 20
486	 14	136.5	17.4	 16
487	 14	1222.3	98.9	 20
488	 14	513.0	70.4	 20
489	 14	198.0	26.5	 16
490	 14	76.5	13.0	 20
491	 14	95.5	17.2	 20
492	 14	93.3	15.9	 20
493	 14	771.0	107.3	 25
494	 14	492.0	70.2	 25
495	 14	205.8	30.1	 20
496	 14	106.0	27.8	 25
497	 14	159.0	27.3	 25
498	 14	96.5	14.0	 20
499	 14	314.0	40.2	 25
500	 14	80.0	16.8	 25
501	 14	89.0	13.9	 20
502	 14	71.0	11.4	 25
503	 14	90.0	13.1	 25
504	 14	94.0	46.1	 20
505	 14	138.0	32.2	 25
506	 14	127.3	11.2	 20
507	 14	646.8	60.2	 16
508	 14	320.8	52.4	 20
509	 14	129.0	19.2	 20
510	 14	130.3	20.6	 16
511	 14	90.5	30.1	 20
512	 14	70.5	16.0	 16
513	 14	98.0	15.3	 25
514	 14	195.0	39.4	 25
515	 14	269.3	32.0	 20
516	 14	272.0	35.9	 25
517	 14	162.0	29.2	 25
518	 14	179.0	23.9	 20
519	 14	101.0	19.2	 25
520	 14	203.0	33.1	 25
521	 14	309.8	49.3	 20
522	 14	299.0	53.7	 25
523	 14	218.0	37.8	 25
524	 14	121.5	18.0	 20
525	 14	1132.0	196.2	 25
526	 14	1378.0	206.0	 25
527	 14	175.8	18.2	 16
528	 14	271.3	60.3	 20
529	 14	122.8	21.0	 20
530	 14	164.5	22.4	 16
531	 14	91.5	15.4	 20
532	 14	1217.0	81.0	 20
533	 14	405.8	70.3	 20
534	 14	4030.0	258.1	 25
535	 14	417.0	41.7	 25
536	 14	1334.3	161.9	 20
537	 14	195.0	30.7	 25
538	 14	75.0	12.9	 25
539	 14	190.3	25.2	 20
540	 14	176.0	34.1	 25
541	 14	172.0	27.5	 25
542	 14	155.5	19.1	 20
543	 14	185.0	29.2	 25
544	 14	272.0	34.0	 25
545	 14	873.3	77.8	 20
546	 14	144.0	19.9	 25
547	 14	135.0	38.6	 20
548	 14	713.8	62.7	 16
549	 14	2538.5	297.2	 20
550	 14	522.5	61.4	 20
551	 14	246.8	41.1	 16
552	 14	113.0	18.8	 20
553	 14	96.5	18.4	 20
554	 14	87.3	17.5	 20
555	 14	132.0	19.8	 25
556	 14	88.8	16.5	 20
557	 14	95.0	19.6	 25
558	 14	120.0	19.4	 25
559	 14	95.5	17.5	 20
560	 14	262.0	34.2	 25
561	 14	250.0	33.6	 25
562	 14	149.3	30.0	 20
563	 14	80.0	16.2	 25
564	 14	80.0	16.7	 25
565	 14	164.0	24.0	 20
566	 14	2542.0	165.9	 25
567	 14	510.0	95.4	 25
568	 14	97.0	17.0	 16
569	 14	102.3	13.8	 20
570	 14	341.3	81.6	 20
571	 14	2978.8	228.1	 16
572	 14	178.0	28.2	 20
573	 14	90.5	21.2	 20
574	 14	97.3	12.5	 16
575	 14	139.0	24.1	 25
576	 14	108.0	19.3	 25
577	 14	98.0	73.2	 20
578	 14	90.0	21.4	 25
579	 14	101.0	14.7	 25
580	 14	75.0	11.2	 20
581	 14	115.0	20.8	 25
582	 14	146.0	29.0	 25
583	 14	75.5	15.8	 20
584	 14	132.0	30.4	 25
585	 14	87.0	14.0	 25
586	 14	86.5	12.7	 20
587	 14	90.0	15.9	 25
588	 14	297.0	46.9	 25
589	 14	102.8	14.2	 16
590	 14	167.0	26.3	 20
591	 14	673.3	60.1	 20
592	 14	4411.3	266.0	 16
593	 14	2337.5	497.1	 20
594	 14	133.8	21.4	 20
595	 14	704.5	55.5	 20
596	 14	303.0	103.4	 25
597	 14	426.0	51.5	 25
598	 14	706.5	78.6	 20
599	 14	337.0	51.6	 25
600	 14	162.0	29.6	 25
601	 14	790.8	106.8	 20
602	 14	438.0	57.1	 25
603	 14	1039.5	120.1	 20
604	 14	163.0	24.0	 25
605	 14	104.0	16.9	 25
606	 14	84.3	16.9	 20
607	 14	98.0	24.3	 25
608	 14	106.0	16.4	 25
609	 14	97.3	14.2	 16
610	 14	85.0	18.9	 20
611	 14	342.3	37.9	 20
612	 14	166.0	23.5	 16
613	 14	463.3	50.2	 20
614	 14	137.0	19.4	 20
615	 14	206.0	30.5	 16
616	 14	126.0	15.2	 25
617	 14	292.0	28.0	 25
618	 14	270.8	35.5	 20
619	 14	126.0	20.2	 25
620	 14	203.0	29.9	 25
621	 14	152.3	25.8	 20
622	 14	167.0	30.6	 25
623	 14	170.0	30.5	 25
624	 14	258.0	29.6	 20
625	 14	265.0	34.0	 25
626	 14	151.0	24.3	 25
627	 14	142.3	17.7	 20
628	 14	145.0	24.4	 25
629	 14	210.0	28.7	 25
630	 14	623.3	56.4	 16
631	 14	1242.8	231.5	 20
632	 14	100.3	16.7	 20
633	 14	98.8	16.4	 16
634	 14	113.3	17.5	 20
635	 14	78.3	13.4	 20
636	 14	73.0	11.7	 16
637	 14	79.0	12.5	 25
638	 14	109.0	34.4	 25
639	 14	16129.3	1939.1	 20
  0	 15	201.0	79.3	 25
  1	 15	637.0	113.2	 25
  2	 15	102.0	17.2	 20
  3	 15	167.0	31.2	 25
  4	 15	479.0	78.7	 20
  5	 15	163.5	18.6	 16
  6	 15	2231.8	457.6	 20
  7	 15	90.3	12.9	 20
  8	 15	473.0	70.0	 16
  9	 15	3562.0	770.8	 20
 10	 15	1107.0	153.7	 25
 11	 15	69.3	13.4	 20
 12	 15	75.0	9.5	 25
 13	 15	84.0	13.7	 25
 14	 15	97.0	19.4	 20
 15	 15	201.0	27.4	 25
 16	 15	469.0	66.7	 25
 17	 15	225.0	25.9	 20
 18	 15	128.0	23.9	 25
 19	 15	94.0	16.9	 20
 20	 15	97.0	15.2	 25
 21	 15	78.0	14.9	 25
 22	 15	152.3	23.0	 20
 23	 15	105.0	17.7	 25
 24	 15	358.0	38.8	 20
 25	 15	115.3	16.3	 16
 26	 15	227.5	30.7	 20
 27	 15	102.8	20.0	 20
 28	 15	112.3	18.1	 16
 29	 15	111.5	16.4	 20
 30	 15	184.0	25.0	 20
 31	 15	185.5	25.7	 20
 32	 15	95.0	14.5	 25
 33	 15	195.0	34.7	 25
 34	 15	377.3	49.8	 20
 35	 15	126.0	22.4	 25
 36	 15	260.0	40.6	 25
 37	 15	271.8	25.8	 20
 38	 15	345.0	51.9	 25
 39	 15	245.0	32.4	 25
 40	 15	87.0	14.1	 20
 41	 15	70.0	12.2	 25
 42	 15	90.0	16.2	 25
 43	 15	504.0	71.9	 20
 44	 15	300.0	42.9	 25
 45	 15	1156.0	135.8	 20
 46	 15	110.3	30.8	 16
 47	 15	137.5	18.5	 20
 48	 15	3615.8	489.5	 20
 49	 15	184.3	21.1	 16
 50	 15	140.3	19.2	 20
 51	 15	82.0	15.0	 20
 52	 15	110.0	15.3	 20
 53	 15	301.0	47.5	 25
 54	 15	384.0	47.4	 25
 55	 15	2030.5	133.6	 20
 56	 15	86.0	16.4	 25
 57	 15	876.0	65.1	 25
 58	 15	431.8	90.8	 20
 59	 15	5240.0	669.3	 25
 60	 15	68.0	11.8	 25
 61	 15	132.0	38.0	 20
 62	 15	170.0	26.7	 25
 63	 15	177.0	34.4	 25
 64	 15	85.0	16.7	 20
 65	 15	151.0	32.1	 25
 66	 15	136.8	26.8	 16
 67	 15	430.3	52.2	 20
 68	 15	103.0	27.3	 20
 69	 15	100.5	16.5	 16
 70	 15	130.8	20.9	 20
 71	 15	134.5	25.5	 20
 72	 15	195.0	25.6	 20
 73	 15	4286.0	1010.5	 25
 74	 15	115.0	23.1	 25
 75	 15	480.3	72.9	 20
 76	 15	146.0	20.0	 25
 77	 15	122.0	21.9	 25
 78	 15	143.0	24.9	 20
 79	 15	134.0	25.8	 25
 80	 15	295.0	55.5	 25
 81	 15	92.3	14.4	 20
 82	 15	474.0	99.5	 25
 83	 15	101.0	19.1	 25
 84	 15	156.5	26.3	 20
 85	 15	268.0	31.8	 25
 86	 15	531.5	102.1	 20
 87	 15	173.0	25.5	 16
 88	 15	142.3	23.6	 20
 89	 15	1362.8	282.9	 20
 90	 15	173.0	25.8	 16
 91	 15	305.0	41.5	 20
 92	 15	203.3	55.1	 20
 93	 15	217.0	37.3	 20
 94	 15	94.0	20.3	 25
 95	 15	82.0	16.8	 25
 96	 15	211.8	37.8	 20
 97	 15	82.0	14.9	 25
 98	 15	77.0	17.2	 25
 99	 15	82.0	16.2	 20
100	 15	406.0	52.8	 25
101	 15	127.0	21.4	 25
102	 15	353.5	50.6	 20
103	 15	1185.0	147.4	 25
104	 15	273.0	38.9	 25
105	 15	150.8	25.8	 20
106	 15	273.0	36.0	 25
107	 15	1553.0	195.0	 20
108	 15	354.8	49.6	 16
109	 15	130.3	17.7	 20
110	 15	175.5	32.4	 16
111	 15	368.0	34.5	 20
112	 15	239.8	44.3	 20
113	 15	88.3	17.0	 16
114	 15	124.0	20.8	 25
115	 15	292.0	39.1	 25
116	 15	3036.8	482.4	 20
117	 15	1020.0	170.3	 25
118	 15	319.0	58.8	 25
119	 15	148.8	21.0	 20
120	 15	830.0	93.8	 25
121	 15	250.0	43.0	 25
122	 15	868.5	139.9	 20
123	 15	387.0	35.1	 25
124	 15	91.0	15.0	 25
125	 15	396.0	53.4	 20
126	 15	97.0	16.0	 25
127	 15	96.5	19.2	 20
128	 15	609.0	94.6	 16
129	 15	310.3	67.4	 20
130	 15	94.3	16.6	 20
131	 15	423.8	41.7	 16
132	 15	407.0	69.2	 20
133	 15	115.5	22.2	 20
134	 15	467.0	76.7	 20
135	 15	131.0	15.9	 25
136	 15	855.0	213.9	 25
137	 15	216.3	57.7	 20
138	 15	889.0	161.1	 25
139	 15	255.0	35.3	 25
140	 15	213.8	18.8	 20
141	 15	733.0	155.7	 25
142	 15	1453.0	181.5	 25
143	 15	1789.5	251.0	 20
144	 15	168.0	23.5	 25
145	 15	939.0	177.9	 25
146	 15	119.8	16.4	 20
147	 15	741.0	162.2	 25
148	 15	215.0	29.0	 20
149	 15	284.3	47.6	 16
150	 15	166.8	26.2	 20
151	 15	190.0	35.3	 20
152	 15	261.3	86.6	 16
153	 15	317.5	47.7	 20
154	 15	434.3	59.0	 20
155	 15	296.3	45.3	 20
156	 15	358.0	95.8	 25
157	 15	298.3	51.5	 20
158	 15	709.0	158.3	 25
159	 15	107.0	19.7	 25
160	 15	577.8	156.5	 20
161	 15	2241.0	464.9	 25
162	 15	702.0	157.1	 25
163	 15	593.3	76.5	 20
164	 15	536.0	64.3	 25
165	 15	226.0	32.3	 25
166	 15	218.3	33.6	 20
167	 15	405.0	49.8	 25
168	 15	199.0	23.0	 25
169	 15	177.5	32.7	 16
170	 15	284.3	26.5	 20
171	 15	156.5	34.0	 20
172	 15	89.0	7.8	 16
173	 15	79.8	11.4	 20
174	 15	422.8	89.1	 20
175	 15	247.8	29.9	 16
176	 15	209.0	28.2	 25
177	 15	138.0	54.8	 25
178	 15	326.5	31.4	 20
179	 15	1735.0	385.8	 25
180	 15	99.0	20.2	 25
181	 15	667.8	55.9	 20
182	 15	139.0	16.6	 25
183	 15	4033.0	738.2	 25
184	 15	1010.3	127.1	 20
185	 15	186.0	339.8	 25
186	 15	123.0	22.8	 25
187	 15	114.8	25.3	 20
188	 15	187.0	44.1	 25
189	 15	250.5	31.5	 20
190	 15	245.3	22.8	 16
191	 15	315.5	51.5	 20
192	 15	1793.3	361.4	 20
193	 15	405.3	36.8	 16
194	 15	951.5	83.7	 20
195	 15	111.3	21.8	 20
196	 15	90.3	14.2	 20
197	 15	936.0	178.8	 25
198	 15	581.0	134.6	 25
199	 15	97.3	20.8	 20
200	 15	282.0	28.3	 25
201	 15	207.0	25.8	 25
202	 15	183.8	39.7	 20
203	 15	1278.0	236.2	 25
204	 15	137.3	11.0	 20
205	 15	85.0	19.3	 25
206	 15	114.0	37.4	 25
207	 15	3563.8	338.2	 20
208	 15	150.0	24.3	 25
209	 15	726.0	124.1	 25
210	 15	394.3	54.9	 16
211	 15	151.8	20.6	 20
212	 15	2277.3	500.2	 20
213	 15	515.0	48.2	 16
214	 15	442.0	50.9	 20
215	 15	4211.3	1058.0	 20
216	 15	67.0	11.1	 16
217	 15	83.0	15.9	 25
218	 15	71.0	10.6	 25
219	 15	63.0	10.2	 20
220	 15	135.0	22.6	 25
221	 15	207.0	53.8	 25
222	 15	283.3	62.1	 20
223	 15	179.0	29.2	 25
224	 15	75.0	17.3	 25
225	 15	86.8	12.6	 20
226	 15	85.0	16.0	 25
227	 15	956.0	169.3	 25
228	 15	345.3	62.7	 20
229	 15	400.0	69.4	 25
230	 15	657.0	169.2	 25
231	 15	300.3	58.8	 16
232	 15	707.5	65.5	 20
233	 15	2258.0	515.5	 20
234	 15	2105.3	386.2	 16
235	 15	92.0	13.3	 20
236	 15	92.5	29.1	 20
237	 15	995.8	173.7	 16
238	 15	1180.0	260.7	 25
239	 15	138.0	30.1	 25
240	 15	75.5	14.0	 20
241	 15	134.0	26.7	 25
242	 15	703.0	93.4	 25
243	 15	4270.8	1012.1	 20
244	 15	154.0	34.2	 25
245	 15	161.0	20.3	 25
246	 15	365.0	65.6	 20
247	 15	109.0	20.7	 25
248	 15	161.0	36.7	 20
249	 15	145.0	29.5	 25
250	 15	111.0	18.1	 25
251	 15	129.3	37.2	 16
252	 15	915.3	122.0	 20
253	 15	289.0	39.6	 20
254	 15	278.8	41.6	 16
255	 15	89.8	19.0	 20
256	 15	82.5	17.1	 20
257	 15	833.0	87.4	 16
258	 15	171.0	29.5	 25
259	 15	72.0	14.2	 25
260	 15	271.5	57.3	 20
261	 15	129.0	23.1	 25
262	 15	111.0	17.5	 25
263	 15	338.0	56.9	 20
264	 15	212.0	59.0	 25
265	 15	566.0	74.6	 25
266	 15	421.5	48.4	 20
267	 15	498.0	98.2	 25
268	 15	259.0	51.0	 25
269	 15	160.0	23.1	 20
270	 15	134.0	25.8	 25
271	 15	198.0	43.0	 25
272	 15	86.3	14.6	 16
273	 15	76.5	9.8	 20
274	 15	126.0	18.2	 20
275	 15	89.3	23.9	 16
276	 15	103.3	10.0	 20
277	 15	104.3	19.2	 20
278	 15	78.0	13.2	 16
279	 15	408.0	76.8	 25
280	 15	1118.0	275.0	 25
281	 15	164.8	33.2	 20
282	 15	210.0	120.3	 25
283	 15	812.0	134.2	 25
284	 15	311.8	49.5	 20
285	 15	334.0	62.1	 25
286	 15	67.0	8.0	 25
287	 15	109.3	16.3	 20
288	 15	341.0	51.8	 25
289	 15	197.0	26.1	 25
290	 15	354.3	72.7	 20
291	 15	1016.0	112.0	 25
292	 15	109.0	25.8	 25
293	 15	157.0	23.3	 16
294	 15	534.5	110.4	 20
295	 15	5189.5	456.5	 16
296	 15	1017.8	101.7	 20
297	 15	474.3	49.0	 20
298	 15	1961.0	170.1	 16
299	 15	119.3	16.8	 20
300	 15	120.0	28.1	 25
301	 15	643.5	90.4	 20
302	 15	345.0	41.3	 25
303	 15	1481.0	249.1	 25
304	 15	2997.8	328.3	 20
305	 15	259.0	46.4	 25
306	 15	2367.0	170.3	 25
307	 15	1503.0	164.2	 20
308	 15	7446.0	1521.4	 25
309	 15	563.0	122.4	 25
310	 15	131.3	21.3	 20
311	 15	96.0	16.7	 25
312	 15	110.0	18.9	 25
313	 15	102.0	19.1	 16
314	 15	136.5	59.6	 20
315	 15	5617.5	1684.7	 20
316	 15	104.8	13.7	 16
317	 15	129.3	18.2	 20
318	 15	228.0	27.0	 20
319	 15	110.3	16.9	 16
320	 15	416.0	70.8	 25
321	 15	343.0	55.7	 25
322	 15	261.3	59.5	 20
323	 15	113.0	20.5	 25
324	 15	78.0	11.6	 25
325	 15	114.0	21.4	 20
326	 15	882.0	138.4	 25
327	 15	321.0	47.0	 25
328	 15	265.5	52.7	 20
329	 15	225.0	21.2	 25
330	 15	168.0	28.0	 25
331	 15	170.5	36.0	 20
332	 15	560.0	84.7	 25
333	 15	465.0	100.5	 25
334	 15	144.3	21.3	 16
335	 15	241.3	39.1	 20
336	 15	133.3	38.0	 20
337	 15	838.3	181.6	 16
338	 15	267.0	62.5	 20
339	 15	232.8	30.9	 16
340	 15	159.0	26.1	 20
341	 15	130.0	27.9	 25
342	 15	129.3	54.8	 20
343	 15	1014.0	135.1	 25
344	 15	963.0	141.8	 25
345	 15	206.3	52.0	 20
346	 15	163.0	25.0	 25
347	 15	1991.0	323.4	 25
348	 15	1116.8	140.3	 20
349	 15	302.0	40.6	 25
350	 15	142.0	25.4	 25
351	 15	147.5	23.6	 20
352	 15	151.0	19.4	 25
353	 15	271.0	26.6	 25
354	 15	3270.8	379.5	 20
355	 15	167.0	22.6	 20
356	 15	2242.5	342.5	 20
357	 15	1064.8	98.1	 16
358	 15	210.0	26.7	 20
359	 15	249.3	38.1	 20
360	 15	94.3	20.3	 16
361	 15	379.0	83.4	 25
362	 15	792.0	171.1	 25
363	 15	498.5	134.3	 20
364	 15	1904.0	406.6	 25
365	 15	2141.0	359.1	 25
366	 15	3929.3	488.6	 20
367	 15	1052.0	182.9	 25
368	 15	3494.0	1044.3	 25
369	 15	216.5	25.6	 20
370	 15	6447.0	1710.2	 25
371	 15	95.0	14.7	 25
372	 15	180.3	28.0	 20
373	 15	546.0	68.6	 25
374	 15	170.0	66.4	 25
375	 15	1882.8	397.1	 16
376	 15	202.5	47.8	 20
377	 15	233.3	36.3	 20
378	 15	126.0	17.9	 16
379	 15	565.0	105.4	 20
380	 15	1085.5	218.8	 20
381	 15	623.3	77.4	 16
382	 15	123.0	20.8	 25
383	 15	131.0	21.8	 25
384	 15	231.0	32.1	 20
385	 15	133.0	24.2	 25
386	 15	311.8	42.4	 20
387	 15	118.0	22.8	 25
388	 15	129.0	20.2	 25
389	 15	78.5	12.4	 20
390	 15	185.0	24.7	 25
391	 15	313.0	44.1	 25
392	 15	989.5	113.8	 20
393	 15	641.0	78.0	 25
394	 15	345.0	38.1	 25
395	 15	124.8	20.2	 20
396	 15	993.5	147.2	 20
397	 15	358.8	61.3	 20
398	 15	87.5	13.9	 16
399	 15	108.0	18.8	 20
400	 15	83.3	13.3	 20
401	 15	116.3	21.0	 16
402	 15	562.3	75.2	 20
403	 15	725.0	156.5	 25
404	 15	2458.8	496.0	 20
405	 15	478.0	63.7	 25
406	 15	420.0	64.2	 25
407	 15	235.0	35.1	 20
408	 15	480.0	78.4	 25
409	 15	2440.0	475.8	 25
410	 15	462.0	50.2	 20
411	 15	126.0	31.8	 25
412	 15	129.0	20.8	 25
413	 15	874.0	119.0	 20
414	 15	288.0	27.9	 25
415	 15	796.0	251.5	 25
416	 15	68.3	13.0	 20
417	 15	311.3	41.4	 20
418	 15	1598.0	310.8	 20
419	 15	90.8	20.6	 16
420	 15	749.3	83.1	 20
421	 15	1362.8	208.5	 20
422	 15	662.0	81.0	 16
423	 15	1888.0	321.1	 25
424	 15	493.0	89.3	 25
425	 15	2763.5	479.9	 20
426	 15	145.0	37.7	 25
427	 15	90.0	15.2	 25
428	 15	80.3	13.4	 20
429	 15	139.0	16.4	 25
430	 15	476.3	71.8	 20
431	 15	687.0	83.5	 25
432	 15	2477.0	313.8	 25
433	 15	414.5	62.0	 20
434	 15	167.0	21.3	 25
435	 15	218.0	28.2	 25
436	 15	205.3	38.1	 20
437	 15	958.0	80.7	 20
438	 15	274.8	29.4	 20
439	 15	116.5	17.2	 16
440	 15	105.0	20.0	 20
441	 15	159.0	43.7	 20
442	 15	131.3	25.5	 16
443	 15	2464.3	294.1	 20
444	 15	3149.0	542.3	 25
445	 15	213.8	27.1	 20
446	 15	66.0	12.5	 25
447	 15	539.0	67.5	 25
448	 15	509.0	52.5	 20
449	 15	150.0	24.2	 25
450	 15	133.0	19.0	 25
451	 15	923.3	113.0	 20
452	 15	78.0	15.4	 25
453	 15	187.0	23.6	 25
454	 15	136.8	13.5	 20
455	 15	114.0	19.8	 25
456	 15	265.0	31.4	 25
457	 15	178.5	29.4	 20
458	 15	109.5	19.1	 20
459	 15	153.8	24.5	 20
460	 15	372.0	30.4	 16
461	 15	1048.3	105.0	 20
462	 15	97.3	18.2	 20
463	 15	83.0	14.2	 16
464	 15	126.5	26.4	 20
465	 15	154.0	66.2	 25
466	 15	4899.5	867.9	 20
467	 15	661.0	112.8	 25
468	 15	231.0	54.5	 25
469	 15	148.3	21.6	 20
470	 15	433.0	74.4	 25
471	 15	200.0	32.9	 25
472	 15	774.3	129.7	 20
473	 15	1970.0	316.8	 25
474	 15	278.0	54.4	 25
475	 15	182.8	34.6	 20
476	 15	118.0	21.0	 25
477	 15	334.8	45.1	 20
478	 15	118.0	14.5	 20
479	 15	522.5	77.0	 20
480	 15	138.3	18.8	 16
481	 15	136.5	33.4	 20
482	 15	381.0	54.5	 20
483	 15	154.8	27.3	 16
484	 15	124.3	17.0	 20
485	 15	99.0	18.0	 25
486	 15	95.0	14.3	 20
487	 15	89.0	19.3	 25
488	 15	105.0	14.2	 25
489	 15	104.3	19.9	 20
490	 15	254.0	34.3	 25
491	 15	72.0	14.8	 25
492	 15	102.5	15.0	 20
493	 15	103.0	12.7	 25
494	 15	824.0	105.3	 25
495	 15	7969.3	517.6	 20
496	 15	20908.0	2510.0	 25
497	 15	166.0	35.5	 25
498	 15	75.8	14.6	 20
499	 15	179.5	28.2	 20
500	 15	96.0	15.8	 20
501	 15	107.0	14.0	 16
502	 15	106.3	13.9	 20
503	 15	103.3	22.6	 20
504	 15	83.8	11.5	 16
505	 15	87.0	12.0	 20
506	 15	93.0	11.7	 25
507	 15	105.3	27.8	 20
508	 15	83.0	13.9	 25
509	 15	136.0	24.9	 25
510	 15	254.0	51.8	 20
511	 15	76.0	11.6	 25
512	 15	1596.0	447.6	 25
513	 15	319.3	53.6	 20
514	 15	130.0	16.7	 25
515	 15	473.0	109.2	 25
516	 15	358.5	52.5	 20
517	 15	268.0	56.2	 25
518	 15	77.0	16.6	 25
519	 15	86.8	14.0	 20
520	 15	104.3	24.1	 20
521	 15	2560.3	655.2	 20
522	 15	902.3	191.6	 16
523	 15	258.8	38.7	 20
524	 15	143.0	26.2	 16
525	 15	256.3	46.6	 20
526	 15	316.3	39.1	 20
527	 15	395.0	72.2	 20
528	 15	251.0	34.1	 25
529	 15	174.0	39.2	 25
530	 15	144.0	21.6	 20
531	 15	506.0	75.6	 25
532	 15	375.0	74.6	 25
533	 15	198.8	27.1	 20
534	 15	2105.0	230.9	 25
535	 15	113.0	14.1	 25
536	 15	1911.0	173.7	 20
537	 15	461.0	73.7	 25
538	 15	494.0	57.7	 25
539	 15	2534.8	248.7	 20
540	 15	190.0	35.4	 20
541	 15	413.0	51.9	 20
542	 15	319.3	29.7	 16
543	 15	631.0	60.7	 20
544	 15	1373.0	172.1	 20
545	 15	274.0	44.3	 16
546	 15	401.0	47.9	 20
547	 15	112.0	17.3	 25
548	 15	893.3	115.0	 20
549	 15	1247.0	793.1	 25
550	 15	114.0	18.3	 25
551	 15	1350.3	286.8	 20
552	 15	347.0	71.6	 25
553	 15	739.0	144.0	 25
554	 15	2049.0	381.9	 20
555	 15	304.0	54.4	 25
556	 15	2050.0	295.4	 25
557	 15	1441.8	183.4	 20
558	 15	115.0	18.9	 25
559	 15	123.0	20.1	 25
560	 15	104.0	19.3	 20
561	 15	79.3	13.4	 20
562	 15	78.3	10.9	 20
563	 15	82.3	14.1	 16
564	 15	99.3	18.4	 20
565	 15	1414.8	318.7	 20
566	 15	2181.5	260.5	 16
567	 15	257.0	46.8	 20
568	 15	835.8	160.2	 20
569	 15	102.0	14.8	 25
570	 15	313.0	33.0	 25
571	 15	1170.3	122.6	 20
572	 15	376.0	59.0	 25
573	 15	2458.0	503.2	 25
574	 15	91.8	14.2	 20
575	 15	92.0	13.3	 25
576	 15	95.0	15.0	 25
577	 15	81.3	16.6	 20
578	 15	115.0	21.1	 25
579	 15	598.0	116.0	 25
580	 15	76.5	12.3	 20
581	 15	83.0	13.6	 25
582	 15	154.3	21.2	 20
583	 15	322.0	42.2	 16
584	 15	717.5	81.4	 20
585	 15	239.5	39.3	 20
586	 15	198.0	33.7	 16
587	 15	309.3	39.9	 20
588	 15	1351.5	186.8	 20
589	 15	1166.3	184.0	 20
590	 15	393.0	43.5	 25
591	 15	449.0	86.4	 25
592	 15	182.3	93.3	 20
593	 15	162.0	31.4	 25
594	 15	108.0	13.4	 25
595	 15	305.3	35.5	 20
596	 15	249.0	25.3	 25
597	 15	365.0	61.6	 25
598	 15	777.5	60.2	 20
599	 15	2405.0	136.5	 25
600	 15	1344.0	311.3	 25
601	 15	2433.0	161.3	 20
602	 15	604.5	50.1	 20
603	 15	1946.3	356.6	 20
604	 15	1348.8	132.2	 16
605	 15	756.8	119.7	 20
606	 15	367.0	67.7	 20
607	 15	185.5	30.2	 16
608	 15	92.8	16.2	 20
609	 15	93.0	13.5	 25
610	 15	87.5	16.3	 20
611	 15	481.0	84.6	 25
612	 15	104.0	13.7	 25
613	 15	159.0	21.7	 20
614	 15	348.0	56.6	 25
615	 15	178.0	21.0	 20
616	 15	135.0	22.8	 25
617	 15	854.0	117.1	 25
618	 15	932.0	69.7	 20
619	 15	440.0	55.3	 25
620	 15	1242.0	175.4	 25
621	 15	761.0	55.3	 20
622	 15	2743.0	232.2	 25
623	 15	210.3	32.9	 20
624	 15	146.0	23.3	 16
625	 15	425.8	39.2	 20
626	 15	244.8	38.1	 20
627	 15	437.0	41.6	 16
628	 15	394.3	37.0	 20
629	 15	1218.5	105.4	 20
630	 15	3454.0	459.8	 20
631	 15	644.0	62.1	 25
632	 15	180.0	25.7	 25
633	 15	1309.0	169.5	 20
634	 15	739.0	96.7	 25
635	 15	167.0	32.0	 25
636	 15	77.0	15.2	 20
637	 15	86.0	18.0	 25
638	 15	623.0	84.5	 25
639	 15	225.0	70.8	 20
  0	 16	15673.3	4204.2	 20
  1	 16	142.3	123.5	 20
  2	 16	85.8	16.4	 16
  3	 16	101.3	13.5	 20
  4	 16	192.0	31.0	 25
  5	 16	142.0	24.0	 20
  6	 16	293.0	78.6	 25
  7	 16	107.0	16.8	 25
  8	 16	185.3	20.2	 20
  9	 16	932.0	189.3	 25
 10	 16	610.0	155.6	 25
 11	 16	70.3	14.9	 20
 12	 16	75.0	12.6	 25
 13	 16	80.0	12.4	 25
 14	 16	75.3	11.7	 20
 15	 16	160.0	33.3	 25
 16	 16	153.0	20.7	 25
 17	 16	214.0	28.7	 16
 18	 16	94.0	26.0	 20
 19	 16	77.3	15.0	 20
 20	 16	89.5	13.8	 16
 21	 16	63.0	12.6	 20
 22	 16	99.0	10.3	 20
 23	 16	241.5	27.7	 16
 24	 16	336.0	34.5	 25
 25	 16	171.0	45.5	 25
 26	 16	149.0	21.1	 20
 27	 16	110.0	14.6	 25
 28	 16	104.0	15.3	 25
 29	 16	118.0	22.1	 20
 30	 16	155.0	28.8	 25
 31	 16	174.3	24.8	 20
 32	 16	124.0	19.2	 25
 33	 16	249.0	41.1	 25
 34	 16	80.5	12.9	 20
 35	 16	238.0	33.6	 25
 36	 16	181.0	29.7	 25
 37	 16	165.3	46.7	 20
 38	 16	122.5	18.6	 20
 39	 16	96.5	16.8	 20
 40	 16	84.3	17.8	 16
 41	 16	82.8	11.9	 20
 42	 16	147.5	19.8	 20
 43	 16	151.5	22.1	 16
 44	 16	166.0	23.9	 20
 45	 16	725.0	135.6	 25
 46	 16	81.0	14.3	 20
 47	 16	71.0	17.2	 25
 48	 16	209.0	43.4	 25
 49	 16	131.5	23.8	 20
 50	 16	76.0	12.5	 25
 51	 16	90.0	13.7	 25
 52	 16	162.3	20.7	 20
 53	 16	173.0	26.4	 25
 54	 16	190.0	52.9	 25
 55	 16	975.8	119.1	 20
 56	 16	110.0	19.6	 25
 57	 16	1314.0	240.6	 25
 58	 16	550.5	145.2	 20
 59	 16	2967.0	982.2	 20
 60	 16	65.3	11.1	 20
 61	 16	55.0	10.9	 16
 62	 16	84.0	16.6	 20
 63	 16	80.3	16.1	 20
 64	 16	79.0	13.8	 16
 65	 16	147.5	31.1	 20
 66	 16	81.0	15.5	 25
 67	 16	134.5	21.7	 20
 68	 16	77.0	21.5	 25
 69	 16	112.0	16.1	 25
 70	 16	94.8	17.1	 20
 71	 16	178.0	28.3	 25
 72	 16	182.0	27.9	 25
 73	 16	483.5	110.4	 20
 74	 16	108.0	26.9	 25
 75	 16	1060.0	165.7	 25
 76	 16	283.0	56.9	 20
 77	 16	151.0	25.2	 25
 78	 16	85.5	17.6	 20
 79	 16	98.0	22.3	 20
 80	 16	356.3	65.9	 20
 81	 16	81.0	17.3	 16
 82	 16	120.8	19.0	 20
 83	 16	91.5	16.8	 20
 84	 16	116.3	15.8	 16
 85	 16	174.0	22.1	 20
 86	 16	231.0	31.7	 25
 87	 16	104.5	21.0	 20
 88	 16	100.0	15.8	 25
 89	 16	870.0	120.6	 25
 90	 16	230.5	26.0	 20
 91	 16	283.0	35.3	 25
 92	 16	403.0	37.6	 25
 93	 16	80.5	13.1	 20
 94	 16	97.0	17.2	 25
 95	 16	72.0	11.1	 25
 96	 16	219.5	32.6	 20
 97	 16	64.0	11.9	 25
 98	 16	58.0	11.4	 25
 99	 16	68.5	16.1	 20
100	 16	142.5	25.4	 20
101	 16	112.0	17.4	 20
102	 16	510.8	115.8	 16
103	 16	1693.8	183.5	 20
104	 16	123.0	20.4	 20
105	 16	106.3	17.0	 16
106	 16	152.5	22.8	 20
107	 16	348.0	56.5	 25
108	 16	119.0	18.5	 20
109	 16	148.0	23.1	 25
110	 16	150.0	22.0	 25
111	 16	111.0	17.5	 20
112	 16	146.0	25.8	 25
113	 16	79.0	17.0	 25
114	 16	86.0	13.6	 20
115	 16	103.0	16.5	 25
116	 16	998.0	215.6	 25
117	 16	480.8	75.4	 20
118	 16	197.0	35.4	 25
119	 16	137.0	21.6	 25
120	 16	419.3	72.1	 20
121	 16	150.8	34.5	 20
122	 16	194.3	26.1	 16
123	 16	381.5	44.2	 20
124	 16	104.0	21.7	 20
125	 16	219.3	18.8	 16
126	 16	79.5	18.6	 20
127	 16	92.0	16.2	 25
128	 16	90.3	16.3	 20
129	 16	96.0	16.8	 25
130	 16	86.0	13.3	 25
131	 16	357.3	41.4	 20
132	 16	382.0	58.3	 25
133	 16	322.0	72.3	 25
134	 16	323.0	43.8	 20
135	 16	295.0	54.7	 25
136	 16	136.0	21.9	 25
137	 16	177.0	34.0	 20
138	 16	181.0	19.9	 25
139	 16	227.0	39.5	 25
140	 16	222.8	32.4	 20
141	 16	214.3	38.5	 20
142	 16	1752.5	161.3	 20
143	 16	1147.3	97.1	 16
144	 16	132.5	18.5	 20
145	 16	790.8	142.2	 20
146	 16	120.0	14.2	 16
147	 16	270.5	47.9	 20
148	 16	174.0	29.4	 25
149	 16	128.8	19.5	 20
150	 16	150.0	23.9	 25
151	 16	130.0	18.9	 25
152	 16	189.0	42.4	 20
153	 16	249.0	35.2	 25
154	 16	275.0	48.1	 25
155	 16	592.0	56.3	 20
156	 16	272.0	54.5	 25
157	 16	123.0	29.3	 25
158	 16	356.0	73.0	 20
159	 16	124.0	20.3	 25
160	 16	266.0	96.5	 25
161	 16	437.0	84.3	 20
162	 16	160.0	21.6	 20
163	 16	396.5	33.5	 20
164	 16	534.3	26.7	 16
165	 16	427.5	68.1	 20
166	 16	244.3	76.9	 20
167	 16	365.8	44.8	 16
168	 16	208.3	22.4	 20
169	 16	159.0	27.8	 20
170	 16	246.0	30.0	 25
171	 16	151.0	25.6	 25
172	 16	113.3	24.2	 20
173	 16	74.0	14.7	 25
174	 16	100.0	18.4	 25
175	 16	118.3	21.6	 20
176	 16	93.0	18.5	 25
177	 16	103.0	60.6	 25
178	 16	779.0	97.0	 20
179	 16	264.0	54.7	 25
180	 16	139.0	32.9	 25
181	 16	258.3	30.2	 20
182	 16	132.0	20.7	 25
183	 16	309.5	59.9	 20
184	 16	236.0	51.3	 16
185	 16	152.0	31.9	 20
186	 16	126.3	22.6	 20
187	 16	85.0	18.1	 16
188	 16	152.3	36.1	 20
189	 16	234.0	35.9	 25
190	 16	182.0	29.1	 20
191	 16	283.0	33.5	 25
192	 16	608.0	96.7	 25
193	 16	478.0	56.3	 20
194	 16	1787.0	122.4	 25
195	 16	193.0	57.1	 25
196	 16	89.0	11.5	 20
197	 16	257.0	37.4	 25
198	 16	329.0	57.8	 25
199	 16	104.3	15.8	 20
200	 16	264.0	33.7	 25
201	 16	229.0	42.0	 25
202	 16	135.8	20.9	 20
203	 16	638.0	99.7	 20
204	 16	152.3	28.9	 20
205	 16	142.8	20.0	 16
206	 16	161.8	37.6	 20
207	 16	2450.5	628.0	 20
208	 16	90.5	14.8	 16
209	 16	424.3	41.3	 20
210	 16	180.0	40.0	 25
211	 16	83.5	19.9	 20
212	 16	783.0	181.5	 25
213	 16	412.5	56.5	 20
214	 16	395.0	42.7	 25
215	 16	796.0	207.4	 25
216	 16	68.0	12.3	 20
217	 16	80.0	14.9	 25
218	 16	67.0	13.8	 25
219	 16	61.3	12.9	 20
220	 16	81.0	15.2	 25
221	 16	73.0	14.3	 25
222	 16	97.5	20.8	 20
223	 16	108.0	14.8	 25
224	 16	86.3	12.6	 20
225	 16	76.8	13.1	 16
226	 16	98.3	17.3	 20
227	 16	1567.0	515.0	 20
228	 16	395.0	52.7	 16
229	 16	108.0	19.5	 20
230	 16	82.8	13.1	 20
231	 16	94.5	14.7	 20
232	 16	385.0	68.6	 25
233	 16	2454.0	446.4	 25
234	 16	2533.5	400.4	 20
235	 16	88.0	15.9	 25
236	 16	83.0	16.3	 25
237	 16	120.0	20.3	 20
238	 16	536.0	105.5	 25
239	 16	253.0	62.2	 25
240	 16	80.8	13.3	 20
241	 16	162.0	21.3	 25
242	 16	611.0	141.1	 25
243	 16	431.3	81.7	 20
244	 16	99.0	12.0	 20
245	 16	128.3	19.0	 20
246	 16	100.3	16.0	 16
247	 16	159.5	26.7	 20
248	 16	134.8	15.9	 20
249	 16	303.8	46.0	 16
250	 16	147.5	19.5	 20
251	 16	219.0	123.5	 25
252	 16	655.3	147.7	 20
253	 16	260.0	32.0	 25
254	 16	212.0	44.9	 25
255	 16	91.3	12.7	 20
256	 16	94.0	16.2	 25
257	 16	107.0	26.1	 25
258	 16	88.0	15.9	 20
259	 16	83.0	19.3	 25
260	 16	90.8	18.7	 20
261	 16	139.0	19.6	 25
262	 16	101.0	15.2	 25
263	 16	279.3	26.5	 20
264	 16	646.0	59.6	 25
265	 16	507.3	50.6	 20
266	 16	512.5	44.6	 16
267	 16	147.3	24.2	 20
268	 16	224.3	39.4	 20
269	 16	85.3	13.4	 16
270	 16	112.0	16.2	 20
271	 16	80.5	14.6	 20
272	 16	89.8	15.1	 20
273	 16	68.0	13.4	 25
274	 16	96.0	18.3	 25
275	 16	89.3	15.8	 20
276	 16	91.0	15.6	 25
277	 16	99.0	19.3	 25
278	 16	67.8	11.4	 20
279	 16	102.0	19.6	 25
280	 16	748.0	169.5	 25
281	 16	87.5	17.2	 20
282	 16	102.0	26.4	 25
283	 16	718.0	506.0	 25
284	 16	500.5	61.6	 20
285	 16	125.0	30.1	 25
286	 16	72.3	25.2	 20
287	 16	216.5	34.1	 16
288	 16	491.8	63.1	 20
289	 16	140.3	22.0	 20
290	 16	171.8	74.7	 16
291	 16	476.3	70.0	 20
292	 16	104.0	27.0	 20
293	 16	232.3	30.1	 20
294	 16	165.0	28.2	 25
295	 16	756.0	196.4	 25
296	 16	341.0	42.7	 20
297	 16	267.0	55.2	 25
298	 16	492.0	98.8	 25
299	 16	100.3	16.7	 20
300	 16	97.0	18.8	 25
301	 16	148.0	21.3	 25
302	 16	185.5	29.3	 20
303	 16	395.0	125.4	 25
304	 16	627.0	184.8	 25
305	 16	149.8	42.4	 20
306	 16	1532.5	139.8	 20
307	 16	1436.3	80.2	 16
308	 16	1395.5	203.8	 20
309	 16	362.3	77.9	 20
310	 16	120.8	23.9	 16
311	 16	96.8	13.7	 20
312	 16	121.0	25.8	 20
313	 16	451.3	598.4	 20
314	 16	107.0	23.1	 25
315	 16	322.0	126.1	 25
316	 16	72.5	16.5	 20
317	 16	92.0	16.0	 25
318	 16	114.0	24.5	 25
319	 16	118.8	16.8	 20
320	 16	545.0	42.0	 25
321	 16	508.0	57.0	 25
322	 16	567.0	62.9	 20
323	 16	75.0	8.6	 25
324	 16	85.0	17.6	 25
325	 16	93.0	17.8	 20
326	 16	637.0	73.9	 25
327	 16	538.0	87.9	 20
328	 16	136.0	25.9	 16
329	 16	206.3	27.6	 20
330	 16	204.0	35.3	 20
331	 16	150.0	21.0	 16
332	 16	343.5	86.0	 20
333	 16	646.0	97.7	 20
334	 16	112.3	22.7	 20
335	 16	88.0	18.6	 25
336	 16	102.0	21.5	 25
337	 16	374.3	67.0	 20
338	 16	109.0	25.8	 25
339	 16	93.0	18.7	 25
340	 16	88.3	17.8	 20
341	 16	105.0	16.6	 25
342	 16	98.0	14.7	 25
343	 16	271.5	95.5	 20
344	 16	465.0	93.3	 25
345	 16	196.0	29.7	 25
346	 16	136.5	19.8	 20
347	 16	2403.0	365.6	 25
348	 16	1167.8	276.8	 20
349	 16	595.5	90.3	 16
350	 16	145.3	20.6	 20
351	 16	101.5	17.8	 16
352	 16	121.3	14.5	 20
353	 16	123.0	20.4	 20
354	 16	432.5	61.7	 16
355	 16	240.0	43.7	 25
356	 16	1170.0	113.7	 25
357	 16	1682.3	156.7	 20
358	 16	146.0	18.4	 25
359	 16	136.0	25.7	 25
360	 16	75.0	11.0	 20
361	 16	195.0	29.3	 25
362	 16	317.0	31.1	 25
363	 16	734.5	154.3	 20
364	 16	3094.0	204.8	 25
365	 16	1952.0	221.8	 25
366	 16	1341.0	103.0	 20
367	 16	739.0	87.8	 25
368	 16	660.5	153.7	 20
369	 16	123.0	25.4	 16
370	 16	1837.3	384.0	 20
371	 16	97.3	19.9	 20
372	 16	162.3	27.0	 16
373	 16	360.0	46.2	 20
374	 16	346.3	48.6	 20
375	 16	777.8	134.1	 20
376	 16	123.0	15.2	 25
377	 16	149.0	51.9	 25
378	 16	135.5	18.0	 20
379	 16	222.0	40.1	 25
380	 16	343.0	64.0	 25
381	 16	232.3	33.9	 20
382	 16	131.0	23.3	 25
383	 16	104.0	16.4	 25
384	 16	97.5	20.7	 20
385	 16	183.0	27.2	 25
386	 16	127.0	31.0	 25
387	 16	111.0	16.3	 20
388	 16	125.0	28.3	 25
389	 16	76.3	11.2	 20
390	 16	259.3	27.9	 16
391	 16	125.0	24.5	 20
392	 16	571.0	65.7	 20
393	 16	225.8	30.2	 16
394	 16	354.3	40.8	 20
395	 16	180.0	55.9	 20
396	 16	1493.5	190.4	 20
397	 16	298.0	35.4	 25
398	 16	68.0	14.0	 20
399	 16	96.0	16.1	 25
400	 16	74.0	13.0	 25
401	 16	92.5	16.5	 20
402	 16	859.0	105.9	 25
403	 16	185.0	45.9	 25
404	 16	213.8	63.2	 20
405	 16	471.0	38.8	 25
406	 16	443.0	40.1	 25
407	 16	264.0	41.8	 20
408	 16	182.0	32.7	 25
409	 16	1873.0	237.9	 25
410	 16	1202.5	131.0	 16
411	 16	122.0	20.4	 20
412	 16	131.3	22.8	 20
413	 16	1312.5	94.9	 16
414	 16	296.5	37.2	 20
415	 16	88.3	15.6	 20
416	 16	77.0	19.3	 16
417	 16	144.0	22.6	 25
418	 16	509.0	78.8	 25
419	 16	82.3	13.7	 20
420	 16	446.0	45.3	 25
421	 16	624.0	47.9	 25
422	 16	924.5	155.6	 20
423	 16	5284.0	396.1	 25
424	 16	353.0	48.0	 25
425	 16	986.3	213.1	 20
426	 16	120.0	24.4	 25
427	 16	96.0	20.7	 25
428	 16	76.5	14.9	 20
429	 16	108.0	16.8	 25
430	 16	310.3	57.4	 20
431	 16	254.5	33.9	 16
432	 16	720.0	51.3	 20
433	 16	192.3	29.2	 20
434	 16	147.3	19.2	 16
435	 16	268.5	35.7	 20
436	 16	173.5	17.8	 20
437	 16	722.3	69.8	 20
438	 16	182.0	27.2	 25
439	 16	135.0	21.9	 25
440	 16	80.8	16.5	 20
441	 16	130.0	22.6	 25
442	 16	125.5	15.7	 20
443	 16	818.0	219.4	 25
444	 16	325.0	78.2	 25
445	 16	112.5	16.2	 20
446	 16	70.0	12.4	 25
447	 16	228.0	32.9	 25
448	 16	620.5	76.2	 20
449	 16	121.0	27.5	 25
450	 16	218.0	34.2	 25
451	 16	170.8	24.0	 16
452	 16	92.3	14.3	 20
453	 16	93.5	17.0	 20
454	 16	125.0	20.3	 16
455	 16	103.0	14.9	 20
456	 16	258.3	30.4	 20
457	 16	106.8	20.1	 16
458	 16	96.0	19.2	 25
459	 16	102.0	16.9	 25
460	 16	187.3	25.8	 20
461	 16	157.0	39.1	 25
462	 16	86.0	18.0	 25
463	 16	73.8	20.5	 20
464	 16	96.0	14.8	 25
465	 16	111.0	27.5	 25
466	 16	4085.0	868.4	 20
467	 16	1211.0	133.5	 25
468	 16	73.0	11.8	 25
469	 16	78.8	18.3	 20
470	 16	106.0	18.4	 25
471	 16	91.0	15.5	 25
472	 16	206.5	21.9	 16
473	 16	944.3	100.3	 20
474	 16	295.0	45.3	 20
475	 16	71.3	14.1	 16
476	 16	96.3	16.7	 20
477	 16	166.8	19.5	 20
478	 16	177.0	22.7	 20
479	 16	741.0	85.6	 25
480	 16	144.0	21.7	 25
481	 16	128.0	25.4	 20
482	 16	355.0	47.9	 25
483	 16	96.0	13.9	 25
484	 16	115.3	18.7	 20
485	 16	94.0	20.0	 25
486	 16	118.0	20.9	 25
487	 16	109.5	26.9	 20
488	 16	79.0	12.9	 25
489	 16	75.0	15.0	 20
490	 16	67.0	11.9	 25
491	 16	83.0	11.6	 25
492	 16	130.8	27.5	 16
493	 16	104.3	16.4	 20
494	 16	255.5	32.7	 20
495	 16	388.0	96.0	 16
496	 16	3388.8	589.5	 20
497	 16	79.5	13.2	 20
498	 16	94.3	19.1	 16
499	 16	307.0	39.5	 25
500	 16	68.0	12.9	 25
501	 16	97.3	18.9	 20
502	 16	97.0	15.0	 25
503	 16	194.0	41.0	 25
504	 16	83.0	11.8	 20
505	 16	91.0	20.7	 25
506	 16	82.0	16.9	 25
507	 16	88.5	15.8	 20
508	 16	77.0	17.5	 25
509	 16	109.0	20.5	 25
510	 16	87.0	15.1	 20
511	 16	88.0	16.0	 25
512	 16	157.0	45.7	 25
513	 16	138.3	21.6	 16
514	 16	99.0	17.2	 20
515	 16	278.5	52.9	 20
516	 16	465.8	80.3	 16
517	 16	84.3	14.5	 20
518	 16	80.0	15.3	 20
519	 16	80.8	10.9	 16
520	 16	96.0	16.4	 25
521	 16	296.0	65.4	 25
522	 16	612.3	73.1	 20
523	 16	122.0	22.8	 25
524	 16	126.0	36.4	 25
525	 16	127.5	16.1	 20
526	 16	238.0	40.1	 25
527	 16	938.0	140.1	 25
528	 16	201.8	27.5	 20
529	 16	101.0	12.7	 25
530	 16	113.0	20.4	 25
531	 16	151.5	26.2	 20
532	 16	223.0	31.1	 25
533	 16	121.0	19.4	 20
534	 16	744.0	77.1	 20
535	 16	112.3	17.5	 20
536	 16	2650.3	183.8	 16
537	 16	156.3	26.5	 20
538	 16	1250.3	123.2	 20
539	 16	894.5	92.0	 16
540	 16	174.0	35.1	 25
541	 16	377.0	53.5	 25
542	 16	241.5	35.6	 20
543	 16	486.0	43.8	 25
544	 16	1109.0	171.0	 25
545	 16	916.8	142.4	 20
546	 16	290.0	46.3	 25
547	 16	85.0	16.2	 25
548	 16	145.0	23.8	 20
549	 16	242.0	45.1	 25
550	 16	122.0	22.8	 25
551	 16	181.3	36.6	 20
552	 16	260.0	49.4	 25
553	 16	189.0	20.3	 25
554	 16	600.5	42.5	 16
555	 16	173.8	29.1	 20
556	 16	1090.0	145.1	 20
557	 16	337.3	32.9	 16
558	 16	78.5	17.2	 20
559	 16	117.8	19.5	 20
560	 16	139.5	18.8	 16
561	 16	65.0	13.0	 25
562	 16	77.0	13.5	 25
563	 16	93.0	15.3	 20
564	 16	71.0	11.6	 25
565	 16	204.0	62.2	 25
566	 16	2843.3	216.3	 20
567	 16	371.0	56.0	 25
568	 16	118.0	29.4	 25
569	 16	104.3	17.6	 20
570	 16	570.0	197.2	 25
571	 16	389.0	56.3	 25
572	 16	546.0	71.6	 20
573	 16	255.0	51.1	 25
574	 16	84.0	16.9	 25
575	 16	138.3	29.9	 16
576	 16	88.5	18.4	 20
577	 16	66.0	12.8	 20
578	 16	189.0	23.2	 16
579	 16	97.5	16.2	 20
580	 16	71.0	12.0	 16
581	 16	65.0	12.0	 20
582	 16	83.0	12.6	 25
583	 16	130.3	19.7	 20
584	 16	291.0	48.0	 25
585	 16	740.0	103.9	 25
586	 16	189.3	21.8	 20
587	 16	181.0	29.0	 25
588	 16	631.0	73.1	 25
589	 16	939.5	73.1	 20
590	 16	698.0	93.1	 25
591	 16	211.0	37.3	 25
592	 16	70.0	10.9	 20
593	 16	156.0	26.0	 25
594	 16	94.0	15.9	 25
595	 16	183.3	35.1	 16
596	 16	182.0	22.7	 20
597	 16	448.0	42.5	 20
598	 16	971.3	72.4	 16
599	 16	4663.5	506.2	 20
600	 16	1320.0	200.5	 20
601	 16	999.8	128.0	 16
602	 16	429.0	118.3	 25
603	 16	3117.0	390.6	 25
604	 16	2173.3	231.5	 20
605	 16	151.0	21.4	 25
606	 16	127.0	19.7	 25
607	 16	299.5	40.5	 20
608	 16	102.0	17.3	 25
609	 16	92.0	17.3	 25
610	 16	92.3	17.8	 20
611	 16	110.0	24.5	 25
612	 16	83.0	13.7	 25
613	 16	150.5	18.9	 20
614	 16	232.0	37.4	 25
615	 16	170.0	106.8	 25
616	 16	79.5	14.8	 16
617	 16	362.0	36.7	 20
618	 16	338.3	34.7	 20
619	 16	705.0	50.8	 16
620	 16	308.3	43.2	 20
621	 16	198.0	33.7	 20
622	 16	852.5	71.5	 16
623	 16	359.0	37.0	 25
624	 16	121.0	14.7	 25
625	 16	160.8	27.4	 20
626	 16	255.0	33.5	 25
627	 16	154.5	25.0	 20
628	 16	472.0	38.1	 25
629	 16	350.0	62.1	 25
630	 16	1057.8	139.2	 20
631	 16	342.0	55.4	 25
632	 16	144.0	18.2	 25
633	 16	505.8	35.1	 20
634	 16	406.0	58.4	 25
635	 16	127.0	19.0	 25
636	 16	81.0	11.1	 20
637	 16	88.8	16.8	 20
638	 16	380.8	45.6	 20
639	 16	16879.0	1124.1	 16
  0	 17	220.0	41.4	 25
  1	 17	114.0	13.6	 25
  2	 17	244.8	39.7	 20
  3	 17	4447.0	1176.9	 25
  4	 17	8508.0	1484.4	 25
  5	 17	368.0	40.6	 20
  6	 17	152.0	31.5	 25
  7	 17	1140.0	156.3	 25
  8	 17	493.3	80.0	 20
  9	 17	1972.0	498.3	 25
 10	 17	71.0	33.1	 25
 11	 17	66.8	11.7	 16
 12	 17	191.0	46.3	 20
 13	 17	324.8	40.1	 20
 14	 17	64.3	9.3	 16
 15	 17	93.3	16.5	 20
 16	 17	85.5	8.9	 20
 17	 17	228.5	40.2	 20
 18	 17	116.0	19.1	 25
 19	 17	82.0	12.6	 25
 20	 17	146.3	27.5	 20
 21	 17	134.0	23.1	 25
 22	 17	282.0	33.7	 25
 23	 17	95.8	18.6	 20
 24	 17	141.0	55.4	 25
 25	 17	2657.0	167.8	 25
 26	 17	119.5	23.8	 20
 27	 17	1407.0	160.4	 25
 28	 17	364.0	42.3	 25
 29	 17	7599.8	485.1	 20
 30	 17	142.0	26.1	 25
 31	 17	295.5	31.3	 20
 32	 17	1234.0	61.8	 16
 33	 17	94.0	14.6	 20
 34	 17	170.5	29.9	 20
 35	 17	248.8	26.9	 16
 36	 17	2738.0	322.5	 20
 37	 17	12388.0	864.6	 20
 38	 17	160.8	29.4	 20
 39	 17	210.0	34.0	 25
 40	 17	154.0	21.7	 25
 41	 17	80.5	14.3	 20
 42	 17	204.0	32.3	 25
 43	 17	293.8	38.5	 20
 44	 17	321.0	48.8	 25
 45	 17	81.0	13.9	 25
 46	 17	89.0	12.9	 20
 47	 17	94.0	19.3	 25
 48	 17	84.0	14.9	 25
 49	 17	143.3	25.0	 20
 50	 17	167.0	26.3	 25
 51	 17	72.0	11.5	 25
 52	 17	195.8	25.8	 16
 53	 17	207.0	18.9	 20
 54	 17	504.0	51.3	 20
 55	 17	258.5	32.8	 16
 56	 17	571.5	65.6	 20
 57	 17	577.0	116.0	 20
 58	 17	92.5	11.8	 16
 59	 17	295.0	113.7	 25
 60	 17	71.0	12.2	 25
 61	 17	85.5	29.5	 20
 62	 17	244.0	40.0	 25
 63	 17	118.0	23.9	 25
 64	 17	83.3	11.5	 20
 65	 17	270.0	29.8	 25
 66	 17	125.0	26.3	 25
 67	 17	84.5	10.6	 20
 68	 17	183.0	21.3	 25
 69	 17	420.0	48.9	 25
 70	 17	702.3	89.4	 20
 71	 17	308.0	46.5	 25
 72	 17	506.3	63.0	 20
 73	 17	509.8	97.9	 16
 74	 17	109.0	19.2	 20
 75	 17	135.0	27.8	 20
 76	 17	192.3	30.4	 16
 77	 17	1177.8	177.8	 20
 78	 17	705.5	74.5	 20
 79	 17	579.3	102.2	 20
 80	 17	344.0	58.2	 25
 81	 17	1214.0	292.9	 25
 82	 17	220.5	34.8	 20
 83	 17	124.0	22.6	 25
 84	 17	1059.0	254.5	 25
 85	 17	490.5	57.8	 20
 86	 17	190.0	24.9	 25
 87	 17	236.0	35.6	 25
 88	 17	321.8	46.3	 20
 89	 17	474.0	110.8	 25
 90	 17	694.8	54.3	 20
 91	 17	100.0	18.7	 25
 92	 17	69.0	13.0	 25
 93	 17	67.0	13.4	 16
 94	 17	88.0	17.8	 20
 95	 17	76.3	15.2	 20
 96	 17	72.3	13.5	 16
 97	 17	102.3	20.5	 20
 98	 17	74.3	11.6	 20
 99	 17	85.5	14.7	 16
100	 17	98.0	18.9	 25
101	 17	222.0	43.5	 25
102	 17	918.0	57.0	 20
103	 17	135.0	40.0	 25
104	 17	111.0	20.6	 25
105	 17	99.3	12.9	 20
106	 17	512.0	44.7	 25
107	 17	432.0	61.1	 25
108	 17	197.3	22.9	 20
109	 17	234.0	33.5	 25
110	 17	91.0	15.0	 25
111	 17	64.5	10.7	 20
112	 17	77.0	13.7	 25
113	 17	69.0	14.9	 25
114	 17	77.3	14.0	 16
115	 17	228.0	40.2	 20
116	 17	74.0	13.1	 20
117	 17	179.0	25.9	 16
118	 17	251.3	29.9	 20
119	 17	81.3	10.0	 20
120	 17	217.3	33.8	 16
121	 17	79.0	26.7	 25
122	 17	84.0	16.9	 25
123	 17	102.8	19.8	 20
124	 17	412.0	67.4	 25
125	 17	3311.0	826.7	 25
126	 17	100.3	22.8	 20
127	 17	137.0	20.4	 25
128	 17	917.0	164.2	 25
129	 17	1228.8	289.9	 20
130	 17	561.0	75.4	 25
131	 17	1124.0	263.1	 25
132	 17	100.8	15.4	 20
133	 17	68.0	13.2	 25
134	 17	97.0	15.5	 16
135	 17	136.5	22.2	 20
136	 17	192.5	36.2	 20
137	 17	637.0	99.9	 16
138	 17	92.0	19.3	 20
139	 17	1159.0	250.9	 20
140	 17	759.3	119.5	 16
141	 17	285.0	44.6	 25
142	 17	442.0	104.7	 25
143	 17	404.0	76.5	 20
144	 17	414.0	43.0	 25
145	 17	374.0	102.2	 25
146	 17	79.3	16.0	 20
147	 17	257.0	61.2	 25
148	 17	167.0	39.1	 25
149	 17	178.3	23.5	 20
150	 17	171.0	26.9	 25
151	 17	104.0	21.0	 25
152	 17	117.8	18.2	 20
153	 17	68.0	12.2	 25
154	 17	138.0	38.9	 25
155	 17	104.8	20.5	 16
156	 17	311.0	49.8	 20
157	 17	108.3	15.9	 20
158	 17	173.3	26.4	 16
159	 17	80.5	14.4	 20
160	 17	272.5	47.4	 20
161	 17	238.5	32.9	 16
162	 17	267.0	43.8	 25
163	 17	282.0	47.3	 25
164	 17	250.3	45.6	 20
165	 17	1168.0	233.0	 25
166	 17	293.0	54.3	 25
167	 17	110.8	24.0	 20
168	 17	129.0	19.6	 25
169	 17	176.0	28.6	 25
170	 17	80.0	15.8	 20
171	 17	52.0	10.0	 25
172	 17	57.0	9.9	 25
173	 17	125.5	54.0	 20
174	 17	830.0	116.9	 25
175	 17	236.0	35.5	 25
176	 17	120.5	26.0	 16
177	 17	350.8	48.9	 20
178	 17	4875.0	1257.6	 20
179	 17	177.3	24.6	 16
180	 17	4336.5	903.2	 20
181	 17	296.8	35.4	 16
182	 17	112.8	19.7	 20
183	 17	588.0	140.5	 25
184	 17	230.0	22.4	 20
185	 17	188.0	16.5	 25
186	 17	103.0	18.9	 25
187	 17	192.5	31.3	 20
188	 17	81.0	11.8	 25
189	 17	114.0	26.4	 25
190	 17	85.3	15.3	 20
191	 17	548.0	68.7	 25
192	 17	3185.0	677.2	 25
193	 17	5493.8	463.2	 20
194	 17	597.0	151.2	 25
195	 17	1106.0	175.6	 25
196	 17	113.8	23.7	 16
197	 17	79.0	16.8	 20
198	 17	112.5	18.5	 20
199	 17	399.3	39.9	 16
200	 17	100.3	15.8	 20
201	 17	360.3	31.5	 20
202	 17	185.5	26.3	 16
203	 17	83.0	14.4	 25
204	 17	139.0	18.8	 25
205	 17	340.3	41.6	 20
206	 17	149.0	20.0	 25
207	 17	101.0	23.0	 25
208	 17	361.3	71.9	 20
209	 17	719.0	82.8	 25
210	 17	993.0	188.5	 25
211	 17	101.3	15.7	 20
212	 17	105.0	19.9	 25
213	 17	82.0	13.9	 25
214	 17	66.5	11.2	 20
215	 17	77.0	15.2	 25
216	 17	109.0	22.9	 25
217	 17	95.8	15.4	 16
218	 17	94.5	21.9	 20
219	 17	65.0	11.6	 20
220	 17	66.5	11.9	 16
221	 17	102.5	19.1	 20
222	 17	91.3	16.5	 20
223	 17	84.0	12.1	 16
224	 17	79.0	13.1	 25
225	 17	175.3	20.1	 20
226	 17	306.0	44.0	 25
227	 17	1255.0	127.3	 25
228	 17	442.3	38.8	 20
229	 17	1571.0	270.9	 25
230	 17	740.0	181.3	 25
231	 17	184.5	19.2	 20
232	 17	184.0	25.6	 25
233	 17	389.0	48.7	 25
234	 17	3299.3	280.2	 20
235	 17	1898.0	343.1	 25
236	 17	132.0	23.8	 25
237	 17	104.8	19.0	 20
238	 17	495.5	80.6	 20
239	 17	112.5	17.1	 20
240	 17	251.8	32.0	 16
241	 17	389.3	36.6	 20
242	 17	3099.8	904.1	 20
243	 17	80.8	14.2	 16
244	 17	504.0	124.6	 25
245	 17	74.0	11.1	 25
246	 17	149.3	21.4	 20
247	 17	118.0	28.1	 25
248	 17	2159.0	463.3	 25
249	 17	545.8	91.8	 20
250	 17	363.0	76.9	 25
251	 17	345.0	65.5	 25
252	 17	5860.8	709.0	 20
253	 17	8775.0	1767.9	 25
254	 17	352.0	40.0	 25
255	 17	484.3	59.6	 20
256	 17	481.0	75.2	 25
257	 17	847.0	215.4	 25
258	 17	121.5	24.2	 16
259	 17	77.3	13.0	 20
260	 17	62.3	10.2	 20
261	 17	77.5	14.3	 16
262	 17	90.3	16.1	 20
263	 17	679.0	118.6	 20
264	 17	248.5	34.7	 16
265	 17	421.0	52.5	 25
266	 17	1124.0	268.5	 25
267	 17	220.3	41.0	 20
268	 17	5002.0	1070.9	 25
269	 17	300.0	42.1	 25
270	 17	1834.5	251.6	 20
271	 17	398.0	75.6	 25
272	 17	187.3	30.8	 20
273	 17	95.0	13.6	 25
274	 17	78.0	20.2	 25
275	 17	586.5	82.5	 20
276	 17	155.0	25.3	 25
277	 17	139.0	15.6	 25
278	 17	364.3	54.2	 20
279	 17	136.3	21.2	 20
280	 17	109.0	16.9	 20
281	 17	90.5	14.5	 16
282	 17	251.8	34.8	 20
283	 17	279.3	35.0	 20
284	 17	256.5	29.6	 16
285	 17	176.0	16.7	 20
286	 17	169.0	35.0	 25
287	 17	342.0	34.5	 20
288	 17	548.0	79.3	 25
289	 17	192.0	76.2	 25
290	 17	117.0	17.1	 20
291	 17	875.0	121.6	 25
292	 17	450.0	77.6	 25
293	 17	375.3	46.8	 20
294	 17	1031.0	76.8	 25
295	 17	1345.0	241.6	 25
296	 17	992.0	94.3	 20
297	 17	187.0	29.5	 25
298	 17	364.0	50.0	 25
299	 17	257.5	32.0	 20
300	 17	140.3	33.1	 20
301	 17	117.5	21.6	 20
302	 17	113.5	26.6	 16
303	 17	88.0	20.5	 20
304	 17	597.0	133.3	 20
305	 17	305.3	37.1	 16
306	 17	119.0	26.6	 25
307	 17	515.0	639.6	 25
308	 17	15340.5	3002.7	 20
309	 17	7333.0	1718.7	 25
310	 17	183.0	60.9	 25
311	 17	507.0	55.3	 20
312	 17	3214.0	739.9	 25
313	 17	345.0	71.1	 25
314	 17	398.0	49.1	 20
315	 17	320.0	37.4	 25
316	 17	267.3	36.8	 20
317	 17	581.0	49.7	 25
318	 17	753.0	133.0	 25
319	 17	611.5	92.8	 20
320	 17	82.8	14.9	 20
321	 17	173.8	31.7	 20
322	 17	140.0	24.6	 16
323	 17	66.8	12.7	 20
324	 17	60.8	14.3	 20
325	 17	120.5	20.6	 16
326	 17	415.5	32.2	 20
327	 17	179.0	24.6	 25
328	 17	239.3	28.3	 20
329	 17	328.0	51.5	 25
330	 17	100.0	18.4	 25
331	 17	86.5	17.0	 20
332	 17	136.0	24.1	 25
333	 17	377.0	46.2	 25
334	 17	405.3	49.6	 20
335	 17	233.0	42.6	 25
336	 17	76.0	13.5	 25
337	 17	132.3	17.6	 20
338	 17	126.0	24.3	 25
339	 17	2278.0	517.8	 25
340	 17	396.3	44.2	 20
341	 17	151.5	39.5	 20
342	 17	363.0	56.1	 20
343	 17	79.3	13.3	 16
344	 17	88.3	14.7	 20
345	 17	1706.5	401.9	 20
346	 17	216.5	29.4	 16
347	 17	725.5	85.9	 20
348	 17	328.0	70.9	 25
349	 17	255.8	39.2	 20
350	 17	95.0	18.2	 25
351	 17	2297.0	647.9	 25
352	 17	84.3	15.3	 20
353	 17	439.0	99.1	 25
354	 17	115.0	16.2	 25
355	 17	745.3	99.5	 20
356	 17	130.0	20.8	 25
357	 17	89.0	15.0	 25
358	 17	147.5	20.2	 20
359	 17	237.0	30.1	 25
360	 17	3345.0	934.9	 25
361	 17	108.5	16.4	 16
362	 17	156.3	25.7	 20
363	 17	94.0	16.5	 16
364	 17	144.3	29.6	 20
365	 17	80.8	16.3	 20
366	 17	248.3	47.6	 16
367	 17	1357.8	131.3	 20
368	 17	1438.0	200.8	 25
369	 17	9443.8	1884.7	 20
370	 17	92.0	15.9	 25
371	 17	78.0	11.2	 25
372	 17	75.3	14.7	 20
373	 17	731.0	154.5	 25
374	 17	293.0	50.7	 25
375	 17	389.5	56.3	 20
376	 17	1437.0	249.4	 25
377	 17	353.0	79.5	 25
378	 17	286.5	46.8	 20
379	 17	195.0	23.4	 25
380	 17	1034.0	143.1	 25
381	 17	714.3	94.6	 20
382	 17	97.5	16.8	 20
383	 17	77.5	16.5	 20
384	 17	168.0	28.9	 16
385	 17	123.5	41.1	 20
386	 17	182.3	42.8	 20
387	 17	122.3	25.2	 16
388	 17	96.3	12.0	 20
389	 17	269.0	57.7	 25
390	 17	343.5	44.1	 20
391	 17	384.0	64.8	 25
392	 17	126.0	24.0	 25
393	 17	95.5	13.1	 20
394	 17	149.0	33.2	 25
395	 17	266.0	39.8	 25
396	 17	207.0	30.8	 20
397	 17	180.0	33.2	 25
398	 17	81.0	25.9	 25
399	 17	66.5	13.0	 20
400	 17	134.0	24.9	 25
401	 17	195.0	44.7	 25
402	 17	131.8	20.7	 20
403	 17	231.5	41.8	 20
404	 17	231.5	40.6	 20
405	 17	1091.0	120.7	 16
406	 17	381.5	49.1	 20
407	 17	390.0	120.5	 20
408	 17	82.3	12.9	 16
409	 17	148.5	24.1	 20
410	 17	266.5	37.6	 20
411	 17	603.0	91.3	 25
412	 17	261.0	34.8	 25
413	 17	706.0	103.6	 20
414	 17	211.0	32.5	 25
415	 17	103.0	12.9	 25
416	 17	2661.8	303.5	 20
417	 17	657.0	80.5	 25
418	 17	658.0	77.4	 25
419	 17	1001.5	106.7	 20
420	 17	110.0	16.1	 25
421	 17	905.0	87.4	 25
422	 17	6199.3	474.8	 20
423	 17	271.3	63.7	 20
424	 17	430.8	51.4	 20
425	 17	855.5	125.3	 16
426	 17	89.3	14.0	 20
427	 17	100.3	13.4	 20
428	 17	236.3	41.5	 16
429	 17	519.0	82.4	 20
430	 17	313.0	56.7	 25
431	 17	99.3	13.0	 20
432	 17	339.0	46.6	 25
433	 17	254.0	39.9	 25
434	 17	116.0	24.7	 20
435	 17	168.0	22.7	 25
436	 17	172.0	30.4	 25
437	 17	142.3	22.2	 20
438	 17	169.0	43.9	 25
439	 17	221.0	43.1	 25
440	 17	154.8	28.1	 20
441	 17	99.0	15.0	 25
442	 17	227.0	28.7	 25
443	 17	350.8	35.7	 20
444	 17	871.5	91.2	 20
445	 17	115.3	18.6	 20
446	 17	377.8	41.2	 16
447	 17	589.3	67.9	 20
448	 17	4158.8	588.5	 20
449	 17	132.0	24.0	 16
450	 17	138.8	22.5	 20
451	 17	98.0	16.1	 25
452	 17	77.0	12.7	 20
453	 17	175.0	31.7	 25
454	 17	229.3	28.9	 20
455	 17	1271.0	222.5	 25
456	 17	3855.0	739.7	 25
457	 17	94.3	16.4	 20
458	 17	243.0	38.5	 25
459	 17	176.0	28.5	 25
460	 17	125.0	17.9	 20
461	 17	143.0	28.0	 25
462	 17	3400.0	395.4	 25
463	 17	1824.3	105.4	 20
464	 17	92.0	16.2	 25
465	 17	153.3	29.5	 20
466	 17	98.3	21.6	 16
467	 17	224.0	28.7	 20
468	 17	164.0	21.6	 20
469	 17	168.3	25.2	 16
470	 17	281.5	94.4	 20
471	 17	102.8	20.5	 20
472	 17	84.5	14.2	 20
473	 17	106.0	19.5	 25
474	 17	546.0	110.3	 25
475	 17	66.8	11.1	 20
476	 17	109.0	17.7	 25
477	 17	392.0	74.6	 25
478	 17	279.3	35.5	 20
479	 17	336.0	40.4	 25
480	 17	605.0	52.6	 25
481	 17	1066.8	82.4	 20
482	 17	127.0	26.3	 25
483	 17	535.0	77.0	 25
484	 17	178.5	23.5	 20
485	 17	124.0	20.6	 20
486	 17	94.3	17.9	 20
487	 17	550.3	56.3	 16
488	 17	305.0	43.9	 20
489	 17	61.8	8.3	 20
490	 17	69.8	10.8	 16
491	 17	78.3	11.9	 20
492	 17	579.0	147.8	 25
493	 17	73.0	10.5	 20
494	 17	93.0	15.6	 25
495	 17	437.0	63.8	 25
496	 17	338.3	58.1	 20
497	 17	681.0	130.9	 25
498	 17	630.0	159.4	 25
499	 17	184.0	25.2	 20
500	 17	108.0	23.1	 25
501	 17	120.0	22.1	 20
502	 17	173.0	27.0	 25
503	 17	83.0	18.7	 25
504	 17	131.0	21.2	 20
505	 17	109.0	19.0	 25
506	 17	104.5	23.1	 20
507	 17	163.0	24.9	 16
508	 17	95.0	16.8	 20
509	 17	247.8	41.9	 20
510	 17	1440.5	252.5	 16
511	 17	425.3	63.2	 20
512	 17	125.3	19.4	 20
513	 17	116.8	45.6	 20
514	 17	74.0	12.6	 25
515	 17	108.0	21.7	 25
516	 17	104.8	27.7	 20
517	 17	100.0	23.2	 25
518	 17	130.0	20.5	 25
519	 17	223.0	28.7	 20
520	 17	123.0	15.6	 25
521	 17	703.0	102.8	 25
522	 17	427.0	43.3	 20
523	 17	117.0	16.4	 25
524	 17	1328.0	232.5	 25
525	 17	119.5	25.4	 20
526	 17	173.0	21.6	 25
527	 17	821.8	140.5	 20
528	 17	114.0	19.3	 16
529	 17	334.3	38.0	 20
530	 17	103.5	15.5	 20
531	 17	187.0	22.6	 16
532	 17	91.3	12.3	 20
533	 17	205.8	18.8	 20
534	 17	167.5	25.2	 20
535	 17	69.0	9.0	 25
536	 17	104.0	32.7	 25
537	 17	70.5	12.3	 20
538	 17	175.0	45.9	 25
539	 17	1287.0	261.2	 25
540	 17	290.5	34.2	 20
541	 17	903.0	128.0	 25
542	 17	15627.0	2301.7	 25
543	 17	2838.8	299.3	 20
544	 17	11540.0	1618.3	 25
545	 17	319.8	27.4	 20
546	 17	251.0	27.4	 25
547	 17	98.8	14.0	 20
548	 17	957.3	135.4	 16
549	 17	310.3	47.7	 20
550	 17	105.5	18.0	 20
551	 17	142.3	25.6	 16
552	 17	813.5	76.4	 20
553	 17	245.0	32.6	 20
554	 17	444.3	46.3	 20
555	 17	198.0	27.8	 25
556	 17	2542.0	534.9	 25
557	 17	201.8	33.0	 20
558	 17	488.0	63.4	 25
559	 17	332.0	56.6	 25
560	 17	122.8	22.0	 20
561	 17	141.0	56.9	 25
562	 17	258.0	48.1	 25
563	 17	134.8	21.2	 20
564	 17	104.0	17.7	 25
565	 17	99.0	50.5	 25
566	 17	1742.5	114.5	 20
567	 17	699.0	92.9	 25
568	 17	70.3	8.0	 20
569	 17	192.8	28.3	 16
570	 17	642.3	56.2	 20
571	 17	249.5	42.0	 20
572	 17	166.0	24.8	 16
573	 17	167.3	26.2	 20
574	 17	128.0	21.4	 20
575	 17	260.5	39.7	 20
576	 17	95.0	13.3	 25
577	 17	83.0	18.4	 25
578	 17	78.8	16.4	 20
579	 17	71.0	11.4	 25
580	 17	140.0	26.4	 25
581	 17	272.8	36.4	 20
582	 17	78.0	10.6	 25
583	 17	109.0	19.4	 25
584	 17	88.3	15.9	 20
585	 17	128.0	37.9	 25
586	 17	87.0	14.4	 25
587	 17	76.5	17.0	 20
588	 17	147.0	33.7	 25
589	 17	1765.5	240.6	 20
590	 17	1024.5	111.0	 16
591	 17	432.0	57.5	 20
592	 17	72.0	9.6	 16
593	 17	140.5	21.0	 20
594	 17	112.8	18.4	 20
595	 17	91.3	14.7	 20
596	 17	83.0	14.8	 25
597	 17	1588.0	309.3	 25
598	 17	138.3	24.2	 20
599	 17	104.0	114.1	 25
600	 17	377.0	64.5	 25
601	 17	209.0	27.3	 20
602	 17	157.0	25.1	 25
603	 17	166.0	48.6	 25
604	 17	256.8	62.7	 20
605	 17	2365.0	292.3	 25
606	 17	5401.0	706.4	 25
607	 17	3101.8	400.1	 20
608	 17	160.0	27.4	 25
609	 17	429.3	92.8	 20
610	 17	342.3	52.8	 16
611	 17	176.0	22.6	 20
612	 17	1155.8	205.8	 20
613	 17	517.3	68.3	 16
614	 17	1058.8	87.2	 20
615	 17	6733.5	410.2	 20
616	 17	493.0	86.7	 20
617	 17	425.0	48.3	 25
618	 17	1692.0	246.8	 25
619	 17	3000.3	254.4	 20
620	 17	1342.0	131.7	 25
621	 17	888.0	133.6	 25
622	 17	596.5	51.8	 20
623	 17	501.0	61.7	 25
624	 17	235.0	32.2	 25
625	 17	138.0	19.6	 20
626	 17	150.0	18.5	 25
627	 17	94.0	14.8	 25
628	 17	87.0	15.1	 20
629	 17	108.0	21.4	 25
630	 17	474.5	62.4	 20
631	 17	153.5	22.2	 16
632	 17	160.3	20.7	 20
633	 17	1334.3	183.5	 20
634	 17	140.3	18.5	 16
635	 17	192.0	33.1	 20
636	 17	2507.3	207.2	 16
637	 17	213.0	24.8	 25
638	 17	171.0	24.0	 25
639	 17	222.5	282.5	 20
  0	 18	16338.5	3187.0	 20
  1	 18	156.0	184.3	 25
  2	 18	158.0	43.4	 25
  3	 18	522.5	131.3	 20
  4	 18	2066.0	444.2	 20
  5	 18	416.0	44.2	 20
  6	 18	246.3	29.2	 16
  7	 18	637.5	101.2	 20
  8	 18	377.3	66.7	 16
  9	 18	1146.5	247.4	 20
 10	 18	114.5	43.0	 20
 11	 18	63.3	12.6	 20
 12	 18	427.0	96.6	 25
 13	 18	254.0	38.1	 25
 14	 18	78.0	11.3	 20
 15	 18	102.0	16.8	 25
 16	 18	95.0	15.7	 25
 17	 18	175.8	31.2	 20
 18	 18	200.0	35.9	 25
 19	 18	75.0	14.1	 25
 20	 18	125.8	22.8	 20
 21	 18	116.0	9.9	 25
 22	 18	187.0	27.6	 25
 23	 18	88.3	11.4	 20
 24	 18	104.5	17.1	 20
 25	 18	763.3	57.1	 20
 26	 18	105.3	16.7	 16
 27	 18	434.8	53.8	 20
 28	 18	146.5	26.5	 20
 29	 18	2640.8	276.6	 16
 30	 18	119.0	24.8	 20
 31	 18	133.0	17.7	 25
 32	 18	353.0	29.4	 20
 33	 18	113.0	19.8	 25
 34	 18	86.0	17.4	 25
 35	 18	151.3	23.4	 20
 36	 18	156.0	29.1	 25
 37	 18	5788.0	848.1	 25
 38	 18	105.8	16.6	 20
 39	 18	90.0	14.4	 25
 40	 18	167.0	31.2	 25
 41	 18	79.0	14.5	 20
 42	 18	140.0	19.4	 25
 43	 18	179.0	25.6	 25
 44	 18	89.3	26.4	 20
 45	 18	67.8	11.9	 20
 46	 18	91.3	15.5	 20
 47	 18	106.0	15.5	 16
 48	 18	79.0	10.3	 20
 49	 18	108.0	22.0	 20
 50	 18	193.3	25.4	 16
 51	 18	86.5	12.2	 20
 52	 18	191.0	25.8	 25
 53	 18	181.3	20.5	 20
 54	 18	397.0	41.8	 25
 55	 18	161.0	20.1	 20
 56	 18	257.0	35.0	 25
 57	 18	163.0	41.0	 25
 58	 18	85.8	14.2	 20
 59	 18	141.0	44.8	 25
 60	 18	137.0	30.6	 25
 61	 18	122.8	21.7	 20
 62	 18	140.0	19.1	 25
 63	 18	127.0	24.7	 25
 64	 18	92.5	19.4	 20
 65	 18	468.0	55.2	 25
 66	 18	103.8	21.6	 20
 67	 18	100.3	17.0	 16
 68	 18	118.0	17.8	 20
 69	 18	231.8	31.0	 20
 70	 18	458.3	44.8	 16
 71	 18	135.0	20.6	 20
 72	 18	220.0	28.2	 25
 73	 18	173.8	33.7	 20
 74	 18	96.0	20.9	 25
 75	 18	183.0	29.6	 25
 76	 18	146.8	15.3	 20
 77	 18	192.0	25.4	 25
 78	 18	426.0	63.6	 25
 79	 18	168.3	25.0	 20
 80	 18	94.0	19.8	 25
 81	 18	399.0	70.9	 25
 82	 18	129.5	17.9	 20
 83	 18	94.0	17.7	 25
 84	 18	402.0	55.3	 25
 85	 18	430.5	54.2	 20
 86	 18	117.3	14.5	 20
 87	 18	238.3	32.4	 20
 88	 18	359.0	40.1	 16
 89	 18	614.8	66.1	 20
 90	 18	374.5	71.2	 20
 91	 18	427.8	52.3	 16
 92	 18	69.3	11.8	 20
 93	 18	73.0	15.9	 25
 94	 18	73.8	15.0	 20
 95	 18	78.0	13.9	 25
 96	 18	88.0	17.7	 25
 97	 18	97.8	19.0	 20
 98	 18	66.0	12.7	 25
 99	 18	75.3	11.7	 20
100	 18	90.0	13.8	 25
101	 18	189.0	62.2	 25
102	 18	695.0	56.1	 20
103	 18	103.0	18.1	 25
104	 18	85.0	14.8	 25
105	 18	106.8	22.9	 20
106	 18	622.0	67.5	 25
107	 18	736.3	78.5	 20
108	 18	153.8	17.5	 16
109	 18	101.3	13.0	 20
110	 18	82.3	16.2	 20
111	 18	71.3	12.8	 16
112	 18	74.5	17.2	 20
113	 18	61.8	11.6	 20
114	 18	94.5	15.2	 20
115	 18	80.0	17.2	 25
116	 18	78.0	15.1	 25
117	 18	183.3	34.2	 20
118	 18	170.0	26.3	 25
119	 18	81.0	13.8	 25
120	 18	120.3	15.1	 20
121	 18	66.0	11.0	 25
122	 18	79.0	13.5	 25
123	 18	92.3	21.3	 20
124	 18	177.0	139.7	 25
125	 18	5761.0	1477.3	 25
126	 18	109.5	20.2	 20
127	 18	146.0	18.5	 25
128	 18	304.8	82.5	 20
129	 18	1135.5	314.9	 16
130	 18	1311.8	230.2	 20
131	 18	589.5	121.1	 20
132	 18	95.0	14.2	 16
133	 18	68.5	14.6	 20
134	 18	106.0	19.3	 25
135	 18	199.5	27.0	 20
136	 18	153.0	22.4	 25
137	 18	420.0	101.5	 25
138	 18	89.0	17.6	 20
139	 18	362.0	64.0	 25
140	 18	644.0	186.8	 25
141	 18	165.8	25.1	 20
142	 18	215.0	26.4	 25
143	 18	406.0	36.1	 25
144	 18	410.0	60.4	 20
145	 18	141.0	28.8	 25
146	 18	77.0	9.3	 20
147	 18	285.0	49.0	 25
148	 18	125.5	40.8	 20
149	 18	169.5	25.1	 16
150	 18	100.3	13.8	 20
151	 18	80.0	17.6	 20
152	 18	105.0	13.3	 16
153	 18	81.0	14.1	 20
154	 18	112.5	28.4	 20
155	 18	118.3	19.7	 20
156	 18	286.0	37.3	 25
157	 18	126.0	18.2	 25
158	 18	129.8	20.0	 20
159	 18	78.0	14.4	 25
160	 18	103.0	15.1	 25
161	 18	209.5	27.6	 20
162	 18	172.0	34.6	 25
163	 18	314.0	29.2	 25
164	 18	169.0	49.7	 20
165	 18	525.0	103.6	 25
166	 18	146.0	17.6	 25
167	 18	125.8	16.8	 20
168	 18	128.0	30.0	 25
169	 18	112.0	26.2	 20
170	 18	112.8	20.7	 16
171	 18	72.5	16.0	 20
172	 18	77.0	23.3	 20
173	 18	146.5	15.2	 16
174	 18	1889.5	627.2	 20
175	 18	391.0	61.5	 20
176	 18	170.8	25.2	 20
177	 18	99.0	17.4	 25
178	 18	515.0	140.1	 25
179	 18	191.3	24.5	 20
180	 18	1325.0	267.5	 25
181	 18	335.0	45.8	 25
182	 18	112.5	22.4	 20
183	 18	107.0	13.4	 25
184	 18	309.0	51.4	 25
185	 18	195.5	21.2	 20
186	 18	101.0	13.9	 25
187	 18	151.0	28.1	 25
188	 18	91.8	16.1	 20
189	 18	91.5	18.7	 20
190	 18	81.3	15.1	 20
191	 18	104.3	15.7	 16
192	 18	196.5	30.2	 20
193	 18	1246.5	92.5	 16
194	 18	776.0	433.9	 20
195	 18	2526.0	522.1	 20
196	 18	136.3	18.9	 20
197	 18	77.0	15.1	 25
198	 18	86.0	14.2	 25
199	 18	261.3	25.1	 20
200	 18	155.0	26.9	 25
201	 18	427.0	43.8	 25
202	 18	103.5	13.9	 20
203	 18	99.0	16.8	 25
204	 18	116.0	19.8	 25
205	 18	209.5	29.6	 20
206	 18	214.0	38.5	 25
207	 18	155.0	25.6	 25
208	 18	91.5	16.8	 20
209	 18	865.0	117.6	 25
210	 18	709.0	143.1	 20
211	 18	86.0	15.4	 16
212	 18	76.3	11.1	 20
213	 18	74.3	16.8	 20
214	 18	104.0	17.5	 16
215	 18	90.8	20.4	 20
216	 18	95.3	22.7	 20
217	 18	74.8	11.3	 20
218	 18	82.0	17.0	 25
219	 18	65.0	13.5	 25
220	 18	62.5	8.7	 20
221	 18	88.0	17.4	 25
222	 18	84.0	16.1	 25
223	 18	58.8	12.8	 20
224	 18	91.0	16.3	 25
225	 18	96.0	17.7	 25
226	 18	113.3	24.9	 20
227	 18	1588.0	235.9	 25
228	 18	227.0	41.0	 25
229	 18	313.5	48.1	 20
230	 18	520.0	114.2	 25
231	 18	155.0	16.4	 20
232	 18	155.5	20.9	 16
233	 18	255.0	45.6	 20
234	 18	476.3	50.0	 20
235	 18	539.8	128.2	 16
236	 18	119.0	13.8	 20
237	 18	93.0	21.5	 16
238	 18	81.0	18.7	 25
239	 18	84.0	19.4	 25
240	 18	95.0	15.7	 20
241	 18	182.0	25.9	 25
242	 18	161.0	75.8	 25
243	 18	71.3	11.5	 20
244	 18	79.0	15.4	 25
245	 18	75.0	15.9	 25
246	 18	144.5	19.8	 20
247	 18	132.0	20.4	 25
248	 18	735.0	126.6	 25
249	 18	335.5	65.2	 20
250	 18	232.0	71.7	 25
251	 18	180.0	23.6	 20
252	 18	1696.5	137.6	 16
253	 18	2825.5	455.0	 20
254	 18	428.8	32.7	 20
255	 18	683.8	99.7	 16
256	 18	534.8	72.1	 20
257	 18	224.0	43.3	 20
258	 18	161.5	20.3	 20
259	 18	76.0	14.5	 25
260	 18	59.0	12.2	 25
261	 18	69.3	11.0	 20
262	 18	74.0	17.8	 25
263	 18	238.0	29.3	 25
264	 18	169.0	24.3	 20
265	 18	693.0	119.5	 25
266	 18	415.0	57.1	 25
267	 18	232.0	33.2	 20
268	 18	2065.0	408.7	 25
269	 18	158.0	65.3	 25
270	 18	3031.8	341.6	 20
271	 18	228.0	33.2	 25
272	 18	249.5	37.8	 20
273	 18	199.3	25.5	 16
274	 18	69.5	15.4	 20
275	 18	338.0	48.8	 20
276	 18	104.0	15.5	 16
277	 18	174.3	37.9	 20
278	 18	471.0	91.5	 20
279	 18	139.5	21.0	 20
280	 18	113.0	21.2	 25
281	 18	91.0	17.4	 25
282	 18	182.0	23.6	 20
283	 18	209.0	30.6	 25
284	 18	451.0	42.2	 20
285	 18	152.0	29.0	 25
286	 18	265.0	41.0	 25
287	 18	123.0	21.0	 20
288	 18	104.0	19.8	 25
289	 18	194.0	69.6	 25
290	 18	120.5	22.0	 20
291	 18	325.0	35.2	 25
292	 18	205.0	32.8	 25
293	 18	178.3	22.3	 16
294	 18	510.3	105.3	 20
295	 18	544.5	83.4	 20
296	 18	418.0	48.1	 16
297	 18	147.5	26.3	 20
298	 18	494.8	71.8	 20
299	 18	288.0	30.0	 16
300	 18	109.0	49.6	 25
301	 18	102.0	15.3	 25
302	 18	99.8	61.8	 20
303	 18	108.0	21.2	 25
304	 18	105.0	33.7	 25
305	 18	184.3	29.8	 20
306	 18	92.0	17.5	 25
307	 18	413.0	204.2	 25
308	 18	3925.0	438.3	 20
309	 18	1038.0	232.5	 25
310	 18	120.0	20.3	 25
311	 18	188.8	19.0	 20
312	 18	2020.0	263.7	 25
313	 18	216.8	37.7	 20
314	 18	88.0	18.1	 16
315	 18	343.8	40.0	 20
316	 18	320.0	59.1	 20
317	 18	522.3	53.5	 16
318	 18	2353.5	276.7	 20
319	 18	164.3	28.4	 20
320	 18	110.5	17.5	 20
321	 18	104.0	15.9	 25
322	 18	143.0	29.1	 25
323	 18	73.8	10.7	 20
324	 18	67.0	10.2	 25
325	 18	227.0	32.7	 25
326	 18	236.8	34.4	 20
327	 18	210.0	32.0	 25
328	 18	401.8	57.7	 20
329	 18	273.0	32.1	 25
330	 18	99.0	14.4	 25
331	 18	178.3	211.3	 20
332	 18	276.0	193.3	 25
333	 18	1157.0	484.8	 25
334	 18	240.0	35.4	 16
335	 18	144.3	30.0	 20
336	 18	87.3	14.8	 20
337	 18	227.0	34.0	 16
338	 18	75.0	17.6	 20
339	 18	240.5	50.5	 20
340	 18	242.0	27.1	 16
341	 18	77.0	16.4	 25
342	 18	139.0	22.1	 25
343	 18	134.3	18.8	 20
344	 18	104.0	16.4	 25
345	 18	354.0	79.2	 25
346	 18	166.0	21.7	 20
347	 18	109.0	17.8	 25
348	 18	99.0	23.5	 25
349	 18	107.8	17.1	 20
350	 18	88.0	17.0	 25
351	 18	364.0	84.5	 25
352	 18	107.0	21.0	 20
353	 18	95.0	16.7	 25
354	 18	90.0	18.1	 25
355	 18	155.0	25.4	 16
356	 18	85.3	15.8	 20
357	 18	79.3	14.8	 20
358	 18	72.0	11.3	 16
359	 18	254.5	34.7	 20
360	 18	657.5	171.9	 20
361	 18	89.3	19.3	 20
362	 18	141.0	19.8	 25
363	 18	102.0	18.3	 25
364	 18	125.3	17.4	 20
365	 18	75.0	15.1	 25
366	 18	185.0	59.6	 25
367	 18	790.5	64.9	 20
368	 18	676.0	54.4	 25
369	 18	1568.0	468.9	 25
370	 18	84.0	16.6	 20
371	 18	82.0	17.6	 25
372	 18	86.0	32.2	 25
373	 18	568.5	102.3	 20
374	 18	116.0	22.8	 25
375	 18	133.0	13.4	 16
376	 18	1248.3	157.6	 20
377	 18	427.0	73.4	 20
378	 18	229.0	24.7	 16
379	 18	92.8	13.0	 20
380	 18	147.0	16.5	 20
381	 18	194.5	23.3	 16
382	 18	101.0	16.4	 25
383	 18	85.0	13.4	 25
384	 18	89.0	10.1	 20
385	 18	88.0	14.1	 25
386	 18	103.0	26.7	 25
387	 18	125.0	21.6	 20
388	 18	112.0	14.1	 25
389	 18	376.0	39.6	 25
390	 18	368.0	48.0	 20
391	 18	156.0	15.1	 25
392	 18	136.0	20.1	 25
393	 18	101.0	21.4	 20
394	 18	161.0	30.6	 25
395	 18	217.0	35.1	 25
396	 18	170.8	27.8	 16
397	 18	120.5	17.1	 20
398	 18	65.8	10.1	 20
399	 18	79.0	8.8	 16
400	 18	97.3	16.6	 20
401	 18	76.0	14.2	 20
402	 18	126.8	16.9	 16
403	 18	70.0	12.4	 25
404	 18	207.0	35.6	 25
405	 18	1063.5	80.7	 20
406	 18	303.0	37.7	 25
407	 18	133.0	29.2	 25
408	 18	101.3	19.0	 20
409	 18	217.0	37.5	 25
410	 18	299.0	29.8	 25
411	 18	548.3	78.7	 20
412	 18	513.0	52.9	 25
413	 18	310.0	55.7	 25
414	 18	144.5	24.3	 20
415	 18	92.0	17.5	 25
416	 18	616.0	131.2	 25
417	 18	265.8	32.8	 16
418	 18	385.3	33.9	 20
419	 18	227.3	23.3	 16
420	 18	82.5	11.4	 20
421	 18	419.3	53.1	 20
422	 18	1075.3	95.6	 16
423	 18	228.0	41.7	 25
424	 18	518.0	31.3	 25
425	 18	982.3	88.1	 20
426	 18	139.0	39.5	 25
427	 18	87.0	15.3	 25
428	 18	131.0	19.1	 20
429	 18	87.0	12.8	 25
430	 18	336.0	54.1	 25
431	 18	86.8	20.2	 20
432	 18	265.0	35.3	 25
433	 18	147.0	17.6	 25
434	 18	87.0	12.8	 20
435	 18	224.0	40.1	 25
436	 18	129.0	21.8	 25
437	 18	157.0	19.4	 16
438	 18	147.5	22.5	 20
439	 18	113.0	16.3	 20
440	 18	98.3	13.7	 16
441	 18	106.0	24.2	 20
442	 18	397.5	45.7	 20
443	 18	194.3	22.9	 16
444	 18	182.0	39.9	 25
445	 18	99.0	15.7	 25
446	 18	224.3	27.9	 20
447	 18	724.0	54.8	 25
448	 18	829.0	132.0	 25
449	 18	120.0	27.3	 20
450	 18	83.0	19.1	 25
451	 18	88.0	16.2	 25
452	 18	115.0	19.4	 20
453	 18	76.0	12.8	 25
454	 18	119.0	19.9	 25
455	 18	142.0	22.7	 20
456	 18	581.0	76.1	 25
457	 18	169.0	21.2	 25
458	 18	423.5	48.1	 16
459	 18	102.0	15.0	 20
460	 18	192.3	20.9	 20
461	 18	155.3	25.4	 16
462	 18	2702.8	201.9	 20
463	 18	477.8	66.1	 20
464	 18	83.5	14.1	 16
465	 18	162.0	22.7	 25
466	 18	85.0	16.1	 20
467	 18	143.0	22.6	 25
468	 18	123.0	22.0	 25
469	 18	194.0	23.0	 20
470	 18	105.0	29.4	 25
471	 18	114.0	27.6	 25
472	 18	105.3	15.3	 20
473	 18	82.0	15.9	 25
474	 18	117.0	20.7	 25
475	 18	84.3	17.0	 20
476	 18	87.0	18.4	 25
477	 18	399.0	60.3	 25
478	 18	238.8	28.2	 16
479	 18	225.3	33.6	 20
480	 18	449.0	41.0	 20
481	 18	1210.3	84.1	 16
482	 18	171.0	32.9	 20
483	 18	325.3	33.1	 20
484	 18	137.3	18.6	 16
485	 18	95.0	15.8	 25
486	 18	73.0	15.2	 25
487	 18	95.8	19.0	 20
488	 18	258.0	44.1	 25
489	 18	72.0	12.1	 25
490	 18	71.0	10.8	 20
491	 18	75.0	9.2	 25
492	 18	213.0	36.4	 25
493	 18	67.5	13.9	 20
494	 18	81.0	16.0	 25
495	 18	326.0	58.9	 25
496	 18	617.3	137.3	 20
497	 18	502.0	246.7	 25
498	 18	788.0	154.6	 25
499	 18	185.0	20.6	 16
500	 18	107.0	15.0	 20
501	 18	136.3	16.6	 20
502	 18	128.3	17.8	 16
503	 18	82.3	15.1	 20
504	 18	80.3	12.8	 20
505	 18	66.3	13.9	 16
506	 18	73.0	12.2	 25
507	 18	95.0	20.1	 25
508	 18	96.3	16.4	 20
509	 18	90.0	17.9	 25
510	 18	139.0	37.7	 25
511	 18	114.8	23.4	 20
512	 18	128.0	22.0	 25
513	 18	73.0	14.1	 20
514	 18	69.0	14.2	 25
515	 18	100.0	31.9	 25
516	 18	87.8	13.6	 20
517	 18	104.0	25.9	 25
518	 18	133.0	22.8	 25
519	 18	219.5	33.4	 20
520	 18	124.0	19.1	 20
521	 18	838.3	110.5	 20
522	 18	452.5	31.8	 16
523	 18	103.3	16.4	 20
524	 18	236.3	48.1	 20
525	 18	102.3	15.7	 16
526	 18	110.3	13.6	 20
527	 18	158.0	34.0	 25
528	 18	89.0	11.4	 20
529	 18	287.0	36.6	 25
530	 18	96.0	17.3	 25
531	 18	255.8	25.9	 20
532	 18	83.0	12.7	 25
533	 18	208.0	25.9	 25
534	 18	165.0	18.0	 20
535	 18	80.0	23.3	 25
536	 18	70.0	9.6	 25
537	 18	76.3	8.8	 20
538	 18	480.0	70.3	 25
539	 18	418.0	73.8	 25
540	 18	167.3	18.7	 16
541	 18	374.3	78.4	 20
542	 18	7710.0	990.2	 20
543	 18	1332.3	108.5	 16
544	 18	6552.5	460.9	 20
545	 18	145.3	25.8	 20
546	 18	165.0	25.4	 16
547	 18	184.0	21.5	 25
548	 18	207.0	39.4	 25
549	 18	126.5	22.3	 20
550	 18	105.0	16.2	 25
551	 18	152.0	23.1	 25
552	 18	432.3	43.7	 20
553	 18	347.0	118.5	 25
554	 18	709.0	128.2	 25
555	 18	123.3	20.9	 20
556	 18	574.0	96.0	 25
557	 18	171.0	27.8	 20
558	 18	367.0	30.4	 25
559	 18	140.0	20.2	 25
560	 18	108.3	16.2	 20
561	 18	80.5	16.7	 20
562	 18	365.0	63.7	 20
563	 18	100.3	15.2	 16
564	 18	81.8	11.3	 20
565	 18	73.5	16.1	 20
566	 18	1164.3	101.8	 16
567	 18	975.8	167.2	 20
568	 18	80.0	15.8	 25
569	 18	172.8	14.9	 20
570	 18	221.0	44.5	 25
571	 18	376.0	62.1	 25
572	 18	159.3	25.3	 20
573	 18	104.0	11.3	 25
574	 18	120.0	22.9	 25
575	 18	177.8	21.7	 20
576	 18	125.0	20.0	 25
577	 18	84.0	15.8	 25
578	 18	71.5	14.1	 20
579	 18	74.0	16.3	 25
580	 18	92.0	14.4	 25
581	 18	133.3	14.8	 20
582	 18	81.5	14.6	 20
583	 18	98.5	19.3	 20
584	 18	170.8	27.0	 16
585	 18	155.8	26.5	 20
586	 18	85.3	13.8	 20
587	 18	71.3	7.1	 16
588	 18	111.0	15.6	 20
589	 18	985.0	82.9	 25
590	 18	1523.5	122.3	 20
591	 18	287.0	35.3	 25
592	 18	84.0	19.9	 25
593	 18	89.0	14.2	 20
594	 18	83.0	15.5	 25
595	 18	104.0	17.4	 25
596	 18	77.8	13.0	 20
597	 18	161.0	24.4	 25
598	 18	124.0	22.8	 25
599	 18	73.3	12.9	 20
600	 18	85.0	12.6	 25
601	 18	130.0	26.2	 25
602	 18	147.5	14.8	 16
603	 18	87.0	12.2	 20
604	 18	367.0	30.7	 16
605	 18	852.0	83.0	 20
606	 18	1775.3	157.9	 20
607	 18	1330.3	118.7	 16
608	 18	235.0	28.7	 20
609	 18	749.0	104.9	 25
610	 18	252.5	31.9	 20
611	 18	329.0	65.3	 25
612	 18	272.0	42.1	 25
613	 18	231.3	25.5	 20
614	 18	254.0	33.6	 25
615	 18	4729.0	374.2	 25
616	 18	361.0	51.1	 20
617	 18	238.0	29.1	 25
618	 18	383.0	57.7	 25
619	 18	405.5	76.4	 20
620	 18	866.0	115.6	 25
621	 18	338.0	42.9	 25
622	 18	232.3	36.6	 20
623	 18	323.8	32.9	 20
624	 18	124.3	60.5	 20
625	 18	127.3	22.1	 16
626	 18	159.5	21.7	 20
627	 18	116.0	26.4	 20
628	 18	91.8	14.9	 16
629	 18	106.3	16.6	 20
630	 18	4278.0	731.4	 25
631	 18	101.0	17.0	 20
632	 18	183.0	29.0	 25
633	 18	3053.0	471.7	 25
634	 18	195.5	25.3	 20
635	 18	187.0	29.3	 25
636	 18	631.0	107.3	 25
637	 18	123.3	16.3	 20
638	 18	158.0	26.6	 25
639	 18	16437.0	3080.1	 25
  0	 19	213.0	29.0	 16
  1	 19	961.8	122.2	 20
  2	 19	2797.3	305.9	 20
  3	 19	212.3	22.7	 16
  4	 19	743.0	156.5	 25
  5	 19	645.0	94.6	 25
  6	 19	187.5	25.2	 20
  7	 19	1042.0	248.6	 25
  8	 19	2264.0	342.7	 25
  9	 19	500.5	62.2	 20
 10	 19	200.0	32.8	 25
 11	 19	311.0	32.1	 25
 12	 19	155.8	23.4	 20
 13	 19	743.0	141.1	 25
 14	 19	121.0	22.9	 25
 15	 19	536.8	54.7	 20
 16	 19	2054.0	415.5	 25
 17	 19	2405.3	156.5	 20
 18	 19	238.3	26.9	 16
 19	 19	98.5	14.7	 20
 20	 19	87.0	12.3	 16
 21	 19	92.0	17.1	 20
 22	 19	190.3	30.2	 20
 23	 19	126.3	26.7	 16
 24	 19	264.0	42.1	 25
 25	 19	118.0	19.5	 25
 26	 19	229.8	26.5	 20
 27	 19	79.0	11.4	 25
 28	 19	99.0	13.7	 25
 29	 19	117.8	21.3	 20
 30	 19	591.0	85.0	 25
 31	 19	533.0	83.8	 25
 32	 19	441.8	46.9	 20
 33	 19	225.0	32.1	 25
 34	 19	85.0	14.8	 25
 35	 19	569.3	81.7	 20
 36	 19	100.0	20.6	 25
 37	 19	307.0	39.5	 25
 38	 19	106.8	16.9	 16
 39	 19	93.5	22.2	 20
 40	 19	148.8	20.6	 20
 41	 19	142.3	26.3	 16
 42	 19	162.0	22.8	 20
 43	 19	401.5	51.2	 20
 44	 19	81.3	13.9	 16
 45	 19	146.0	28.7	 25
 46	 19	130.0	16.9	 25
 47	 19	84.3	15.6	 20
 48	 19	91.0	16.6	 25
 49	 19	78.0	12.5	 25
 50	 19	76.3	11.1	 20
 51	 19	79.0	16.0	 25
 52	 19	107.0	18.4	 25
 53	 19	2040.5	251.9	 20
 54	 19	78.0	16.1	 25
 55	 19	191.0	34.7	 25
 56	 19	117.8	17.6	 20
 57	 19	112.0	22.4	 25
 58	 19	91.0	24.7	 25
 59	 19	439.5	36.1	 16
 60	 19	2497.5	252.4	 20
 61	 19	689.0	145.0	 20
 62	 19	784.5	71.5	 16
 63	 19	598.8	112.2	 20
 64	 19	641.8	64.9	 20
 65	 19	2972.5	367.1	 16
 66	 19	852.0	83.7	 25
 67	 19	2157.3	235.0	 20
 68	 19	362.0	56.1	 25
 69	 19	138.0	18.4	 25
 70	 19	305.3	33.8	 20
 71	 19	1574.0	253.4	 25
 72	 19	1102.0	286.5	 25
 73	 19	2309.3	218.9	 20
 74	 19	705.0	102.4	 25
 75	 19	944.0	219.9	 25
 76	 19	218.5	31.5	 20
 77	 19	233.0	44.7	 25
 78	 19	115.0	18.9	 25
 79	 19	268.8	36.6	 16
 80	 19	78.3	13.8	 20
 81	 19	100.3	16.2	 20
 82	 19	72.5	14.2	 16
 83	 19	284.3	44.2	 20
 84	 19	673.3	131.8	 20
 85	 19	230.3	28.6	 16
 86	 19	241.0	47.5	 25
 87	 19	154.0	25.2	 25
 88	 19	74.0	11.8	 20
 89	 19	342.0	66.5	 25
 90	 19	532.0	97.3	 25
 91	 19	313.3	45.3	 20
 92	 19	75.0	15.8	 25
 93	 19	64.0	12.3	 25
 94	 19	84.3	16.4	 20
 95	 19	68.0	15.8	 25
 96	 19	203.0	42.8	 25
 97	 19	102.3	21.1	 20
 98	 19	594.0	103.9	 25
 99	 19	75.0	15.7	 25
100	 19	92.5	17.4	 16
101	 19	217.8	33.8	 20
102	 19	666.0	98.2	 20
103	 19	183.5	38.6	 16
104	 19	843.3	94.7	 20
105	 19	1734.5	256.5	 20
106	 19	634.5	61.0	 16
107	 19	965.0	78.7	 25
108	 19	684.0	117.1	 25
109	 19	93.3	15.8	 20
110	 19	68.0	15.0	 25
111	 19	111.3	17.0	 20
112	 19	136.0	21.9	 25
113	 19	90.0	18.0	 25
114	 19	75.5	16.0	 20
115	 19	103.0	16.9	 25
116	 19	158.0	30.3	 25
117	 19	1165.3	155.1	 20
118	 19	256.0	30.0	 25
119	 19	165.0	28.0	 25
120	 19	190.8	26.0	 20
121	 19	314.5	44.6	 20
122	 19	196.5	37.3	 20
123	 19	136.3	14.7	 16
124	 19	162.5	17.0	 20
125	 19	198.8	31.9	 20
126	 19	97.0	11.8	 16
127	 19	134.0	26.6	 20
128	 19	120.0	25.1	 25
129	 19	974.0	137.4	 20
130	 19	571.0	87.8	 25
131	 19	1495.0	342.8	 25
132	 19	186.3	28.8	 20
133	 19	1226.0	299.2	 25
134	 19	248.0	60.0	 25
135	 19	323.5	67.0	 20
136	 19	87.0	17.7	 25
137	 19	80.0	15.4	 25
138	 19	67.5	11.0	 20
139	 19	74.0	11.4	 25
140	 19	936.0	148.0	 25
141	 19	393.3	52.3	 16
142	 19	15808.3	4354.5	 20
143	 19	278.8	62.6	 20
144	 19	73.8	14.3	 16
145	 19	104.3	20.8	 20
146	 19	128.8	27.4	 20
147	 19	131.5	12.6	 16
148	 19	302.0	56.5	 25
149	 19	142.0	33.6	 25
150	 19	215.3	53.7	 20
151	 19	221.0	42.3	 25
152	 19	143.0	23.7	 25
153	 19	158.0	40.0	 20
154	 19	212.0	43.6	 25
155	 19	99.0	36.1	 25
156	 19	620.8	120.2	 20
157	 19	498.0	108.5	 25
158	 19	78.0	10.5	 20
159	 19	230.0	51.9	 25
160	 19	150.0	25.5	 25
161	 19	131.8	19.5	 20
162	 19	151.0	32.0	 20
163	 19	529.0	266.8	 20
164	 19	13437.3	1973.2	 16
165	 19	5332.8	901.1	 20
166	 19	305.3	44.0	 20
167	 19	536.5	63.6	 16
168	 19	58.3	14.2	 20
169	 19	71.0	13.0	 25
170	 19	60.8	10.5	 20
171	 19	90.0	21.5	 25
172	 19	68.0	11.7	 25
173	 19	103.5	14.7	 20
174	 19	67.0	14.3	 25
175	 19	1211.0	200.5	 25
176	 19	1032.3	118.7	 20
177	 19	185.0	45.4	 25
178	 19	474.0	37.2	 25
179	 19	1431.3	163.3	 20
180	 19	374.0	50.8	 25
181	 19	195.0	27.4	 25
182	 19	423.8	30.2	 20
183	 19	2873.8	389.0	 20
184	 19	143.3	26.9	 20
185	 19	154.3	32.3	 16
186	 19	427.5	44.5	 20
187	 19	294.3	46.9	 20
188	 19	235.0	36.8	 16
189	 19	237.0	42.8	 25
190	 19	157.0	21.5	 25
191	 19	106.3	15.2	 20
192	 19	95.0	12.4	 25
193	 19	92.0	16.8	 25
194	 19	313.5	49.4	 20
195	 19	177.0	32.1	 25
196	 19	139.0	21.6	 25
197	 19	432.8	74.4	 20
198	 19	79.0	9.2	 25
199	 19	218.0	32.9	 25
200	 19	479.3	66.5	 20
201	 19	77.0	17.4	 25
202	 19	97.3	18.6	 20
203	 19	157.5	23.2	 20
204	 19	99.5	17.7	 20
205	 19	104.5	21.2	 16
206	 19	208.0	38.5	 20
207	 19	163.5	48.4	 20
208	 19	87.8	14.5	 16
209	 19	84.3	10.7	 20
210	 19	1382.0	226.9	 25
211	 19	118.0	18.3	 20
212	 19	80.0	17.6	 25
213	 19	70.0	13.0	 25
214	 19	64.8	10.0	 20
215	 19	992.0	140.5	 25
216	 19	503.0	119.6	 25
217	 19	97.8	16.4	 20
218	 19	121.0	19.4	 25
219	 19	78.0	18.4	 25
220	 19	80.5	14.7	 20
221	 19	99.0	18.0	 25
222	 19	1267.0	254.6	 25
223	 19	112.3	19.0	 20
224	 19	89.3	13.5	 20
225	 19	170.3	29.3	 20
226	 19	2346.8	130.2	 16
227	 19	1232.5	156.0	 20
228	 19	417.5	100.1	 20
229	 19	72.0	8.2	 16
230	 19	176.0	23.7	 20
231	 19	78.0	15.9	 25
232	 19	99.0	21.1	 20
233	 19	101.0	20.9	 25
234	 19	646.0	114.4	 25
235	 19	765.8	89.3	 20
236	 19	811.0	145.8	 25
237	 19	198.0	44.6	 25
238	 19	81.3	12.7	 20
239	 19	1758.0	396.3	 25
240	 19	312.0	106.6	 25
241	 19	119.3	19.0	 20
242	 19	175.0	30.5	 25
243	 19	89.0	16.0	 25
244	 19	158.0	32.0	 20
245	 19	98.3	20.5	 20
246	 19	2054.0	544.1	 20
247	 19	193.3	25.0	 16
248	 19	299.5	53.2	 20
249	 19	112.3	15.7	 16
250	 19	77.3	16.9	 20
251	 19	124.0	32.4	 25
252	 19	119.3	28.4	 20
253	 19	2613.0	510.2	 25
254	 19	182.0	22.8	 25
255	 19	247.0	31.5	 20
256	 19	213.0	27.4	 25
257	 19	207.0	29.9	 25
258	 19	174.0	25.3	 20
259	 19	295.0	57.0	 25
260	 19	117.0	21.0	 25
261	 19	154.0	22.3	 20
262	 19	78.0	12.1	 25
263	 19	95.0	15.7	 25
264	 19	91.3	12.8	 20
265	 19	326.3	95.4	 20
266	 19	976.5	341.8	 20
267	 19	2870.3	365.4	 16
268	 19	1940.0	258.7	 20
269	 19	396.0	69.0	 20
270	 19	163.3	24.5	 16
271	 19	864.5	148.8	 20
272	 19	147.0	25.5	 25
273	 19	94.0	20.0	 20
274	 19	80.0	14.7	 25
275	 19	1130.0	250.9	 25
276	 19	75.5	18.3	 20
277	 19	216.0	30.8	 25
278	 19	574.0	89.4	 25
279	 19	1095.0	161.6	 20
280	 19	660.0	204.4	 25
281	 19	263.0	50.3	 25
282	 19	134.5	22.8	 20
283	 19	91.0	17.3	 25
284	 19	127.0	21.9	 25
285	 19	105.5	15.1	 20
286	 19	93.0	21.8	 20
287	 19	350.5	64.2	 20
288	 19	154.3	31.0	 16
289	 19	99.8	14.8	 20
290	 19	122.0	22.9	 20
291	 19	152.5	18.6	 16
292	 19	304.8	35.4	 20
293	 19	191.0	27.0	 25
294	 19	244.8	28.5	 20
295	 19	129.0	22.0	 25
296	 19	399.8	44.0	 20
297	 19	266.0	35.0	 25
298	 19	290.0	54.6	 25
299	 19	160.3	19.3	 20
300	 19	145.0	19.1	 25
301	 19	104.0	27.2	 25
302	 19	108.3	20.6	 20
303	 19	123.0	32.0	 25
304	 19	1074.0	141.5	 25
305	 19	245.0	73.0	 20
306	 19	97.3	11.0	 20
307	 19	262.3	56.6	 20
308	 19	1270.0	107.8	 16
309	 19	199.8	32.1	 20
310	 19	1010.8	162.8	 20
311	 19	247.3	41.3	 16
312	 19	3864.0	186.3	 20
313	 19	1378.0	338.0	 25
314	 19	469.0	84.6	 20
315	 19	131.0	15.3	 25
316	 19	198.0	22.8	 25
317	 19	605.5	109.5	 20
318	 19	439.0	54.5	 25
319	 19	227.0	68.1	 25
320	 19	260.3	29.0	 20
321	 19	186.0	36.5	 25
322	 19	899.0	64.2	 25
323	 19	570.8	74.1	 20
324	 19	1285.0	242.8	 25
325	 19	104.0	20.8	 25
326	 19	103.3	18.2	 20
327	 19	1142.5	149.7	 20
328	 19	174.0	30.1	 20
329	 19	214.0	28.6	 16
330	 19	129.3	22.0	 20
331	 19	264.8	33.6	 20
332	 19	2550.8	171.8	 16
333	 19	1039.3	90.6	 20
334	 19	973.0	121.2	 25
335	 19	366.5	254.8	 20
336	 19	2571.0	322.3	 25
337	 19	793.0	120.7	 25
338	 19	181.0	33.1	 20
339	 19	106.0	19.6	 25
340	 19	90.3	15.1	 20
341	 19	531.0	69.2	 25
342	 19	119.0	20.9	 25
343	 19	212.5	28.2	 20
344	 19	279.0	40.5	 25
345	 19	556.0	94.9	 25
346	 19	1255.8	134.4	 20
347	 19	1300.0	127.7	 25
348	 19	366.0	67.0	 20
349	 19	272.8	55.6	 16
350	 19	863.5	72.5	 20
351	 19	1102.0	79.1	 20
352	 19	2800.5	149.1	 16
353	 19	1006.0	58.8	 20
354	 19	1607.8	354.0	 20
355	 19	192.3	19.3	 20
356	 19	128.0	17.1	 25
357	 19	271.0	49.7	 25
358	 19	368.5	60.5	 20
359	 19	734.0	131.3	 25
360	 19	166.0	34.0	 25
361	 19	242.8	41.0	 20
362	 19	2386.0	419.9	 25
363	 19	1417.0	325.0	 25
364	 19	1021.3	125.2	 20
365	 19	208.0	22.0	 25
366	 19	1715.0	338.8	 25
367	 19	186.5	21.4	 20
368	 19	164.3	24.9	 20
369	 19	242.3	22.6	 20
370	 19	201.5	27.7	 16
371	 19	116.3	33.7	 20
372	 19	157.3	68.2	 20
373	 19	2841.0	248.2	 16
374	 19	160.3	26.3	 20
375	 19	143.0	20.9	 25
376	 19	332.0	56.4	 20
377	 19	5469.0	1388.1	 25
378	 19	177.0	21.3	 25
379	 19	490.3	67.2	 20
380	 19	1372.0	200.9	 25
381	 19	962.0	217.2	 25
382	 19	4366.5	769.9	 20
383	 19	115.0	33.8	 25
384	 19	192.0	47.6	 25
385	 19	282.5	49.8	 20
386	 19	118.0	22.1	 25
387	 19	105.0	12.7	 20
388	 19	215.0	30.6	 25
389	 19	220.5	27.1	 20
390	 19	286.3	27.8	 16
391	 19	327.3	36.6	 20
392	 19	209.0	25.3	 20
393	 19	312.3	44.7	 16
394	 19	332.3	30.7	 20
395	 19	215.5	31.9	 20
396	 19	225.5	30.6	 20
397	 19	2361.0	463.6	 25
398	 19	98.0	20.5	 25
399	 19	90.8	15.0	 20
400	 19	1340.0	256.6	 25
401	 19	205.0	40.6	 25
402	 19	413.8	66.1	 20
403	 19	97.0	20.5	 25
404	 19	77.0	14.0	 25
405	 19	107.5	19.3	 20
406	 19	145.0	22.2	 25
407	 19	100.0	17.8	 25
408	 19	97.5	15.8	 20
409	 19	416.0	60.7	 25
410	 19	2243.3	370.9	 20
411	 19	214.3	29.6	 16
412	 19	692.5	89.6	 20
413	 19	145.0	21.3	 20
414	 19	323.5	49.5	 16
415	 19	151.0	16.5	 20
416	 19	124.5	22.8	 20
417	 19	365.5	57.3	 20
418	 19	232.0	22.3	 25
419	 19	151.0	23.7	 25
420	 19	89.3	15.5	 20
421	 19	216.0	37.1	 25
422	 19	531.0	55.0	 25
423	 19	964.0	65.5	 20
424	 19	1263.0	116.3	 25
425	 19	673.0	57.0	 25
426	 19	862.3	90.9	 20
427	 19	173.0	26.9	 25
428	 19	110.0	18.9	 25
429	 19	101.3	18.8	 20
430	 19	461.8	70.1	 20
431	 19	473.8	48.2	 16
432	 19	3242.0	281.4	 20
433	 19	421.3	53.6	 20
434	 19	1090.8	85.7	 16
435	 19	1203.3	95.7	 20
436	 19	555.8	76.5	 20
437	 19	146.3	18.4	 20
438	 19	263.0	29.4	 25
439	 19	5427.0	931.7	 25
440	 19	99.3	16.2	 20
441	 19	71.0	15.1	 25
442	 19	196.0	32.9	 25
443	 19	141.5	23.6	 20
444	 19	84.0	16.4	 25
445	 19	332.0	49.5	 25
446	 19	349.3	34.8	 20
447	 19	490.0	49.9	 25
448	 19	179.0	31.8	 25
449	 19	174.8	28.8	 20
450	 19	439.0	50.1	 25
451	 19	118.8	20.4	 20
452	 19	610.0	46.0	 16
453	 19	130.0	18.2	 20
454	 19	151.0	25.2	 20
455	 19	70.0	9.3	 16
456	 19	115.8	16.0	 20
457	 19	544.5	83.2	 20
458	 19	122.0	19.8	 20
459	 19	166.0	30.5	 25
460	 19	239.0	41.4	 25
461	 19	84.5	16.3	 20
462	 19	98.0	24.7	 25
463	 19	86.0	18.6	 25
464	 19	93.3	14.3	 20
465	 19	90.0	15.5	 25
466	 19	78.0	18.5	 25
467	 19	330.8	42.4	 20
468	 19	1014.0	151.1	 25
469	 19	78.0	16.9	 25
470	 19	1693.3	136.6	 20
471	 19	362.0	38.0	 25
472	 19	460.8	48.7	 20
473	 19	281.8	26.2	 16
474	 19	526.5	48.0	 20
475	 19	3095.3	438.0	 20
476	 19	494.3	32.1	 16
477	 19	530.8	70.2	 20
478	 19	84.0	16.2	 20
479	 19	140.0	25.6	 25
480	 19	216.0	25.0	 25
481	 19	144.0	24.1	 20
482	 19	173.0	20.0	 25
483	 19	237.0	35.5	 25
484	 19	104.3	21.6	 20
485	 19	82.0	20.2	 25
486	 19	78.0	15.9	 25
487	 19	391.0	51.2	 20
488	 19	260.0	33.5	 25
489	 19	98.0	18.3	 25
490	 19	80.5	15.8	 20
491	 19	70.0	10.5	 25
492	 19	97.5	15.2	 20
493	 19	246.3	30.1	 16
494	 19	193.8	26.6	 20
495	 19	618.3	50.3	 20
496	 19	959.5	64.9	 16
497	 19	2446.0	114.6	 20
498	 19	1446.0	279.2	 20
499	 19	377.0	29.6	 20
500	 19	228.0	40.9	 25
501	 19	1140.0	296.0	 25
502	 19	118.8	21.2	 20
503	 19	174.0	33.7	 25
504	 19	178.0	26.4	 25
505	 19	283.8	50.2	 20
506	 19	1005.0	184.2	 25
507	 19	543.0	140.6	 25
508	 19	120.0	23.1	 20
509	 19	226.0	33.4	 25
510	 19	156.0	32.6	 25
511	 19	472.3	56.1	 20
512	 19	95.0	18.8	 25
513	 19	153.8	14.2	 20
514	 19	67.3	10.7	 16
515	 19	75.8	13.9	 20
516	 19	377.0	51.8	 20
517	 19	124.0	18.4	 16
518	 19	274.8	30.6	 20
519	 19	141.5	15.8	 20
520	 19	155.5	17.7	 20
521	 19	154.0	33.0	 25
522	 19	324.0	42.8	 20
523	 19	579.0	100.0	 25
524	 19	262.0	42.7	 25
525	 19	309.0	42.6	 20
526	 19	569.0	82.5	 25
527	 19	910.0	132.6	 25
528	 19	2664.3	286.9	 20
529	 19	2309.0	276.1	 25
530	 19	208.0	21.8	 25
531	 19	1991.3	176.5	 20
532	 19	72.0	13.6	 25
533	 19	143.0	37.6	 25
534	 19	1948.3	160.7	 16
535	 19	927.5	105.3	 20
536	 19	66.8	14.4	 20
537	 19	73.3	16.1	 16
538	 19	67.0	10.5	 20
539	 19	73.8	15.3	 20
540	 19	348.0	31.1	 20
541	 19	128.0	25.1	 25
542	 19	2737.0	1105.8	 25
543	 19	2149.8	89.0	 20
544	 19	185.0	63.6	 25
545	 19	138.0	17.2	 25
546	 19	93.3	10.0	 20
547	 19	215.0	30.0	 25
548	 19	10713.0	2127.1	 25
549	 19	834.0	80.9	 20
550	 19	460.0	63.9	 25
551	 19	217.0	30.4	 25
552	 19	192.8	43.7	 20
553	 19	3837.0	387.6	 25
554	 19	794.0	63.2	 20
555	 19	1804.3	127.3	 16
556	 19	806.3	106.3	 20
557	 19	361.5	34.2	 20
558	 19	175.5	25.8	 16
559	 19	157.0	21.7	 20
560	 19	178.8	43.8	 20
561	 19	146.8	25.0	 20
562	 19	242.0	54.7	 25
563	 19	136.0	29.5	 25
564	 19	88.5	17.3	 20
565	 19	108.0	19.5	 25
566	 19	149.0	24.9	 25
567	 19	162.8	20.9	 20
568	 19	178.0	36.0	 25
569	 19	146.3	22.0	 20
570	 19	1078.0	147.7	 25
571	 19	739.0	137.1	 25
572	 19	766.5	91.3	 20
573	 19	512.0	59.4	 25
574	 19	280.0	29.8	 25
575	 19	500.5	55.1	 16
576	 19	574.3	57.8	 20
577	 19	512.5	75.8	 20
578	 19	132.8	17.8	 16
579	 19	331.3	30.2	 20
580	 19	74.3	12.6	 20
581	 19	70.0	12.2	 16
582	 19	84.0	16.3	 25
583	 19	275.0	51.7	 25
584	 19	96.0	18.9	 20
585	 19	287.0	38.5	 25
586	 19	82.0	15.1	 25
587	 19	76.8	14.0	 20
588	 19	99.0	16.9	 25
589	 19	213.0	24.5	 25
590	 19	443.3	49.7	 20
591	 19	567.0	300.6	 25
592	 19	1328.0	151.9	 25
593	 19	676.0	73.1	 20
594	 19	271.0	33.4	 25
595	 19	102.5	13.6	 20
596	 19	318.0	51.1	 16
597	 19	4160.5	433.2	 20
598	 19	220.3	38.6	 20
599	 19	576.5	45.2	 16
600	 19	159.0	20.0	 20
601	 19	84.3	13.6	 20
602	 19	480.0	44.7	 20
603	 19	855.0	122.2	 25
604	 19	552.0	59.1	 25
605	 19	513.0	116.7	 20
606	 19	941.0	101.3	 25
607	 19	1461.0	265.7	 25
608	 19	320.8	32.1	 20
609	 19	459.0	59.0	 25
610	 19	219.0	36.4	 25
611	 19	1956.3	198.8	 20
612	 19	880.0	96.2	 25
613	 19	1147.0	208.4	 25
614	 19	880.0	83.0	 20
615	 19	297.0	27.7	 25
616	 19	1301.3	65.7	 16
617	 19	717.0	57.2	 20
618	 19	4528.8	485.3	 20
619	 19	146.0	20.1	 16
620	 19	130.3	19.7	 20
621	 19	204.3	30.0	 20
622	 19	121.3	18.1	 16
623	 19	158.0	23.2	 25
624	 19	161.0	24.3	 25
625	 19	2259.0	315.2	 20
626	 19	470.0	56.7	 25
627	 19	250.0	36.9	 25
628	 19	176.8	31.0	 20
629	 19	90.0	16.2	 25
630	 19	158.0	63.3	 25
631	 19	86.3	12.8	 20
632	 19	84.0	17.0	 25
633	 19	138.0	22.1	 25
634	 19	106.3	16.1	 20
635	 19	261.0	39.1	 25
636	 19	200.0	30.2	 25
637	 19	315.5	33.1	 16
638	 19	550.8	83.4	 20
639	 19	198.5	40.9	 20
  0	 20	16252.8	2725.3	 20
  1	 20	532.0	322.0	 25
  2	 20	1968.0	120.2	 25
  3	 20	260.5	59.4	 20
  4	 20	713.0	137.3	 25
  5	 20	137.0	21.8	 25
  6	 20	125.3	42.3	 20
  7	 20	260.0	37.2	 25
  8	 20	199.0	39.1	 25
  9	 20	438.8	84.6	 20
 10	 20	116.0	15.4	 25
 11	 20	131.3	25.1	 20
 12	 20	89.0	14.0	 16
 13	 20	296.0	55.4	 20
 14	 20	137.3	13.9	 20
 15	 20	278.0	42.1	 16
 16	 20	1275.3	285.0	 20
 17	 20	2125.0	634.4	 25
 18	 20	107.3	22.3	 20
 19	 20	96.0	18.7	 25
 20	 20	88.0	15.8	 25
 21	 20	94.0	11.6	 20
 22	 20	86.0	17.6	 25
 23	 20	107.0	29.1	 25
 24	 20	424.8	48.3	 20
 25	 20	142.0	14.3	 25
 26	 20	382.0	37.4	 25
 27	 20	101.3	25.6	 20
 28	 20	78.0	16.6	 25
 29	 20	97.0	13.2	 25
 30	 20	383.0	47.5	 20
 31	 20	89.3	19.7	 20
 32	 20	148.3	22.4	 16
 33	 20	974.0	147.1	 20
 34	 20	104.0	16.6	 20
 35	 20	93.5	15.3	 16
 36	 20	79.0	12.4	 20
 37	 20	103.5	17.0	 20
 38	 20	66.5	10.5	 20
 39	 20	79.0	14.2	 25
 40	 20	194.0	22.1	 25
 41	 20	83.3	16.4	 20
 42	 20	187.0	30.0	 25
 43	 20	138.0	19.4	 25
 44	 20	80.0	9.0	 20
 45	 20	140.0	28.5	 25
 46	 20	108.0	16.2	 25
 47	 20	84.0	15.2	 20
 48	 20	85.0	13.4	 25
 49	 20	81.0	11.4	 25
 50	 20	122.3	22.6	 20
 51	 20	73.0	13.9	 25
 52	 20	84.3	15.5	 20
 53	 20	198.0	34.3	 16
 54	 20	75.5	11.9	 20
 55	 20	157.5	17.7	 20
 56	 20	88.8	14.6	 16
 57	 20	121.5	17.8	 20
 58	 20	158.3	26.9	 20
 59	 20	120.5	25.7	 20
 60	 20	499.0	65.8	 25
 61	 20	401.0	55.1	 25
 62	 20	302.5	35.8	 20
 63	 20	243.0	40.9	 25
 64	 20	218.0	40.8	 25
 65	 20	785.5	105.1	 20
 66	 20	514.0	75.3	 25
 67	 20	601.0	106.9	 25
 68	 20	300.0	44.1	 20
 69	 20	91.0	16.8	 25
 70	 20	116.0	19.8	 25
 71	 20	352.5	67.1	 20
 72	 20	445.8	103.0	 20
 73	 20	1753.8	365.9	 20
 74	 20	1627.5	176.0	 16
 75	 20	152.8	32.2	 20
 76	 20	177.0	42.2	 20
 77	 20	132.8	23.9	 16
 78	 20	90.0	18.8	 20
 79	 20	257.8	35.8	 20
 80	 20	88.0	16.2	 25
 81	 20	80.0	12.5	 25
 82	 20	73.3	15.4	 20
 83	 20	90.0	15.6	 25
 84	 20	134.0	25.3	 25
 85	 20	146.3	23.3	 20
 86	 20	89.0	15.8	 25
 87	 20	97.0	17.5	 25
 88	 20	66.3	10.3	 20
 89	 20	112.0	22.4	 25
 90	 20	258.0	48.4	 25
 91	 20	119.3	22.3	 20
 92	 20	66.0	10.5	 25
 93	 20	69.3	14.6	 20
 94	 20	102.0	19.6	 16
 95	 20	63.5	13.2	 20
 96	 20	146.5	29.7	 20
 97	 20	71.3	12.1	 16
 98	 20	102.0	19.8	 20
 99	 20	81.5	13.4	 20
100	 20	99.3	19.5	 20
101	 20	111.0	15.0	 25
102	 20	731.0	99.2	 25
103	 20	177.3	18.7	 20
104	 20	340.0	56.7	 25
105	 20	953.0	117.3	 25
106	 20	444.5	49.8	 20
107	 20	435.0	47.6	 25
108	 20	365.0	45.0	 25
109	 20	115.8	16.9	 20
110	 20	65.0	10.4	 25
111	 20	100.0	17.6	 25
112	 20	428.5	56.2	 20
113	 20	78.0	14.7	 25
114	 20	65.3	11.6	 20
115	 20	117.5	26.6	 16
116	 20	86.3	17.9	 20
117	 20	199.5	50.0	 20
118	 20	238.5	34.1	 16
119	 20	124.5	25.9	 20
120	 20	269.8	51.4	 20
121	 20	514.8	44.8	 20
122	 20	174.0	26.6	 25
123	 20	196.8	23.0	 20
124	 20	162.0	26.8	 25
125	 20	245.0	39.7	 25
126	 20	157.3	29.8	 20
127	 20	86.0	19.0	 25
128	 20	86.0	16.6	 25
129	 20	294.8	36.3	 20
130	 20	185.0	34.8	 25
131	 20	1335.0	268.1	 25
132	 20	106.8	9.9	 20
133	 20	174.0	31.1	 25
134	 20	88.0	11.9	 20
135	 20	89.5	17.9	 16
136	 20	75.8	17.6	 20
137	 20	68.5	9.6	 20
138	 20	73.8	8.5	 16
139	 20	101.8	21.5	 20
140	 20	239.3	149.2	 20
141	 20	429.8	57.8	 20
142	 20	3233.0	793.8	 25
143	 20	181.0	48.4	 25
144	 20	99.5	18.5	 20
145	 20	210.0	41.1	 25
146	 20	87.0	16.0	 25
147	 20	165.5	37.4	 20
148	 20	281.0	36.3	 25
149	 20	102.0	22.0	 25
150	 20	83.3	19.6	 20
151	 20	196.0	27.5	 25
152	 20	106.0	20.1	 25
153	 20	90.0	12.8	 20
154	 20	110.0	20.6	 25
155	 20	100.3	19.2	 20
156	 20	239.0	34.6	 16
157	 20	157.5	30.2	 20
158	 20	76.8	13.8	 20
159	 20	80.5	18.3	 16
160	 20	82.0	15.2	 20
161	 20	103.3	17.0	 20
162	 20	108.5	17.3	 20
163	 20	304.0	55.0	 25
164	 20	4304.0	1333.6	 25
165	 20	1552.5	304.4	 20
166	 20	230.0	34.4	 25
167	 20	316.0	63.4	 25
168	 20	67.0	9.6	 20
169	 20	76.0	14.7	 25
170	 20	71.3	14.6	 20
171	 20	71.0	15.6	 25
172	 20	58.0	10.5	 25
173	 20	71.0	16.0	 20
174	 20	70.0	11.8	 25
175	 20	383.0	41.4	 25
176	 20	611.0	58.2	 16
177	 20	146.5	29.7	 20
178	 20	305.3	39.0	 20
179	 20	1306.0	89.8	 16
180	 20	328.5	44.0	 20
181	 20	133.0	15.4	 20
182	 20	256.3	23.7	 16
183	 20	754.0	80.4	 25
184	 20	105.0	17.1	 25
185	 20	136.3	18.6	 20
186	 20	374.0	35.4	 25
187	 20	385.0	77.8	 25
188	 20	171.0	28.9	 20
189	 20	258.0	35.6	 25
190	 20	278.0	49.9	 25
191	 20	88.3	20.2	 20
192	 20	138.0	17.9	 25
193	 20	85.0	15.0	 25
194	 20	216.3	33.9	 20
195	 20	246.0	42.1	 25
196	 20	93.0	11.7	 20
197	 20	109.8	18.2	 16
198	 20	70.3	10.5	 20
199	 20	93.3	16.8	 20
200	 20	206.8	29.6	 16
201	 20	67.3	11.6	 20
202	 20	80.3	14.7	 20
203	 20	217.8	24.4	 20
204	 20	115.0	23.4	 25
205	 20	106.0	34.5	 25
206	 20	185.8	19.8	 20
207	 20	199.0	65.8	 25
208	 20	187.0	30.9	 25
209	 20	83.3	21.5	 20
210	 20	1815.0	262.4	 25
211	 20	108.0	17.8	 25
212	 20	61.5	10.7	 20
213	 20	68.0	9.9	 25
214	 20	81.5	12.5	 20
215	 20	1218.0	160.4	 25
216	 20	157.0	34.0	 25
217	 20	96.3	17.0	 16
218	 20	125.8	20.6	 20
219	 20	115.0	24.8	 20
220	 20	82.0	15.5	 16
221	 20	106.0	20.5	 20
222	 20	1935.8	352.4	 20
223	 20	99.3	16.5	 16
224	 20	77.0	15.5	 25
225	 20	92.0	22.6	 25
226	 20	488.5	72.2	 20
227	 20	553.0	76.7	 25
228	 20	86.0	16.1	 25
229	 20	72.5	15.0	 20
230	 20	121.0	21.6	 25
231	 20	86.0	19.0	 25
232	 20	139.3	20.2	 20
233	 20	77.0	15.8	 25
234	 20	1163.0	257.0	 25
235	 20	410.5	45.4	 20
236	 20	1169.0	178.4	 25
237	 20	322.0	62.1	 25
238	 20	81.0	16.8	 16
239	 20	391.0	62.7	 20
240	 20	106.8	17.6	 20
241	 20	113.0	24.6	 16
242	 20	289.5	53.0	 20
243	 20	84.5	8.3	 20
244	 20	75.8	13.5	 16
245	 20	86.0	17.1	 25
246	 20	744.0	187.4	 25
247	 20	90.0	15.3	 20
248	 20	110.0	19.3	 25
249	 20	80.0	12.5	 25
250	 20	79.5	13.2	 20
251	 20	76.0	12.4	 25
252	 20	100.0	20.5	 25
253	 20	634.0	130.9	 20
254	 20	142.0	25.7	 25
255	 20	302.0	107.6	 25
256	 20	283.8	42.9	 20
257	 20	189.0	24.0	 25
258	 20	101.5	10.6	 20
259	 20	96.3	16.7	 16
260	 20	105.0	19.2	 20
261	 20	63.3	11.7	 16
262	 20	69.8	12.6	 20
263	 20	105.3	21.0	 20
264	 20	102.3	21.0	 16
265	 20	164.0	30.2	 25
266	 20	715.0	389.4	 25
267	 20	4166.3	498.0	 20
268	 20	1765.0	183.0	 25
269	 20	149.0	23.1	 25
270	 20	107.0	12.4	 20
271	 20	1594.0	254.2	 25
272	 20	171.0	29.0	 25
273	 20	75.5	11.9	 20
274	 20	82.0	15.6	 25
275	 20	269.0	38.5	 25
276	 20	75.0	11.0	 20
277	 20	147.0	21.2	 25
278	 20	215.0	35.9	 25
279	 20	1525.8	96.9	 16
280	 20	386.0	45.6	 20
281	 20	238.0	33.0	 20
282	 20	123.5	20.6	 16
283	 20	82.0	13.4	 20
284	 20	113.5	23.5	 20
285	 20	85.3	12.6	 16
286	 20	102.0	20.1	 25
287	 20	122.0	14.0	 25
288	 20	165.3	25.1	 20
289	 20	105.0	18.5	 25
290	 20	134.0	18.7	 25
291	 20	150.5	22.1	 20
292	 20	190.0	22.0	 25
293	 20	207.0	32.5	 25
294	 20	251.0	34.3	 20
295	 20	150.0	16.1	 25
296	 20	333.0	35.7	 25
297	 20	305.5	39.0	 20
298	 20	102.0	14.0	 25
299	 20	146.0	20.2	 25
300	 20	131.8	19.8	 16
301	 20	93.3	16.9	 20
302	 20	130.5	25.3	 20
303	 20	110.5	18.7	 16
304	 20	606.3	95.1	 20
305	 20	179.0	26.2	 16
306	 20	112.0	21.8	 25
307	 20	294.0	42.2	 25
308	 20	607.5	62.2	 20
309	 20	104.0	20.1	 25
310	 20	351.0	33.5	 25
311	 20	194.5	35.6	 20
312	 20	1866.0	275.6	 25
313	 20	312.0	29.9	 25
314	 20	508.3	40.5	 20
315	 20	103.0	13.7	 25
316	 20	157.0	22.7	 25
317	 20	151.5	26.9	 20
318	 20	166.0	25.5	 25
319	 20	117.0	21.4	 25
320	 20	133.5	24.6	 16
321	 20	108.8	19.4	 20
322	 20	256.3	49.6	 20
323	 20	332.3	66.3	 16
324	 20	324.3	72.4	 20
325	 20	91.8	19.7	 20
326	 20	80.8	13.7	 16
327	 20	298.0	51.5	 25
328	 20	166.0	31.4	 25
329	 20	90.3	18.9	 20
330	 20	90.0	15.8	 25
331	 20	120.0	31.1	 25
332	 20	1610.8	179.0	 20
333	 20	465.0	48.8	 25
334	 20	717.0	73.2	 25
335	 20	265.5	189.3	 20
336	 20	5171.0	597.0	 25
337	 20	2198.0	141.2	 25
338	 20	279.3	56.5	 20
339	 20	112.0	23.3	 25
340	 20	94.0	16.1	 25
341	 20	300.0	45.8	 16
342	 20	102.0	21.5	 20
343	 20	208.3	62.5	 20
344	 20	410.3	39.3	 16
345	 20	220.3	30.8	 20
346	 20	2894.5	398.2	 20
347	 20	462.8	42.8	 16
348	 20	1044.0	215.3	 25
349	 20	230.0	212.6	 25
350	 20	1525.3	100.2	 20
351	 20	322.0	43.7	 25
352	 20	672.0	114.5	 20
353	 20	1477.0	131.5	 25
354	 20	740.0	142.6	 25
355	 20	89.5	15.6	 20
356	 20	139.0	23.5	 25
357	 20	259.0	36.2	 25
358	 20	294.0	37.8	 20
359	 20	387.0	42.7	 25
360	 20	188.0	28.9	 25
361	 20	106.8	17.1	 20
362	 20	831.0	116.5	 20
363	 20	143.3	20.6	 20
364	 20	372.8	27.8	 16
365	 20	118.3	14.5	 20
366	 20	436.5	63.8	 20
367	 20	156.8	20.3	 16
368	 20	182.0	29.8	 25
369	 20	159.0	18.7	 25
370	 20	169.3	20.1	 20
371	 20	115.0	21.1	 25
372	 20	168.0	22.6	 25
373	 20	1264.0	152.3	 20
374	 20	257.0	43.6	 25
375	 20	126.0	26.5	 25
376	 20	395.0	53.5	 20
377	 20	1294.0	295.0	 25
378	 20	162.0	49.3	 25
379	 20	682.3	86.0	 20
380	 20	649.0	179.8	 25
381	 20	1057.0	140.7	 25
382	 20	2459.8	299.9	 16
383	 20	143.0	30.2	 20
384	 20	178.3	26.2	 20
385	 20	107.8	14.7	 16
386	 20	104.3	17.0	 20
387	 20	116.0	18.2	 20
388	 20	97.0	16.7	 16
389	 20	122.0	22.5	 25
390	 20	127.0	27.0	 25
391	 20	204.8	36.8	 20
392	 20	127.0	18.6	 25
393	 20	193.0	29.8	 25
394	 20	209.3	26.9	 20
395	 20	208.0	59.6	 25
396	 20	92.0	19.4	 25
397	 20	229.0	74.4	 20
398	 20	102.0	13.6	 25
399	 20	106.0	26.6	 20
400	 20	232.0	45.5	 25
401	 20	126.0	23.4	 25
402	 20	136.0	17.9	 20
403	 20	124.5	21.8	 20
404	 20	78.8	17.6	 20
405	 20	84.5	16.1	 16
406	 20	116.0	16.6	 20
407	 20	89.3	21.6	 20
408	 20	88.8	12.3	 16
409	 20	86.0	17.4	 20
410	 20	213.0	67.5	 25
411	 20	92.5	16.6	 20
412	 20	642.0	68.9	 25
413	 20	160.0	21.6	 25
414	 20	172.3	24.4	 20
415	 20	147.0	29.4	 25
416	 20	140.0	31.6	 25
417	 20	126.3	17.8	 20
418	 20	149.0	21.0	 25
419	 20	115.0	20.5	 25
420	 20	118.5	21.8	 20
421	 20	98.0	20.2	 25
422	 20	282.0	29.0	 25
423	 20	763.0	59.1	 16
424	 20	2744.3	287.4	 20
425	 20	598.8	40.3	 20
426	 20	1502.3	135.9	 16
427	 20	190.5	22.1	 20
428	 20	168.0	84.7	 20
429	 20	87.0	17.9	 16
430	 20	196.0	30.5	 25
431	 20	129.0	17.9	 25
432	 20	374.5	101.1	 20
433	 20	307.0	44.1	 25
434	 20	300.0	56.6	 25
435	 20	1299.8	72.5	 20
436	 20	264.0	43.9	 25
437	 20	102.0	15.7	 25
438	 20	320.5	35.7	 20
439	 20	969.0	170.2	 25
440	 20	117.0	17.3	 25
441	 20	67.0	10.9	 20
442	 20	105.0	23.3	 25
443	 20	107.0	17.1	 20
444	 20	88.3	18.6	 20
445	 20	87.0	18.7	 20
446	 20	132.3	18.4	 16
447	 20	130.0	22.7	 20
448	 20	127.3	21.8	 20
449	 20	105.3	16.7	 16
450	 20	381.5	32.0	 20
451	 20	107.0	18.5	 25
452	 20	224.5	58.5	 20
453	 20	92.0	15.0	 25
454	 20	105.0	24.2	 25
455	 20	62.5	9.7	 20
456	 20	104.0	26.2	 25
457	 20	122.0	19.2	 25
458	 20	135.3	20.3	 20
459	 20	111.0	17.1	 25
460	 20	114.0	19.0	 25
461	 20	82.3	15.0	 20
462	 20	67.0	10.6	 25
463	 20	72.0	12.6	 25
464	 20	106.5	20.2	 20
465	 20	81.0	12.4	 20
466	 20	66.5	9.8	 20
467	 20	111.5	19.2	 16
468	 20	103.3	15.0	 20
469	 20	73.0	11.7	 20
470	 20	218.0	22.1	 16
471	 20	289.3	29.1	 20
472	 20	404.0	37.2	 25
473	 20	439.0	33.2	 20
474	 20	182.0	25.6	 25
475	 20	636.0	93.1	 25
476	 20	399.8	48.5	 20
477	 20	650.0	65.1	 25
478	 20	74.0	12.5	 25
479	 20	93.5	12.1	 20
480	 20	694.0	101.9	 25
481	 20	231.0	321.8	 25
482	 20	226.3	38.2	 20
483	 20	177.0	17.2	 25
484	 20	208.0	39.4	 25
485	 20	80.0	11.6	 16
486	 20	77.8	18.8	 20
487	 20	706.5	116.5	 20
488	 20	218.0	27.5	 16
489	 20	97.3	14.6	 20
490	 20	71.3	12.9	 16
491	 20	63.5	14.2	 20
492	 20	82.0	11.9	 25
493	 20	195.5	24.0	 20
494	 20	291.0	37.2	 25
495	 20	1735.0	122.6	 25
496	 20	1205.3	99.3	 20
497	 20	3334.0	272.1	 25
498	 20	542.0	86.9	 25
499	 20	166.3	26.2	 20
500	 20	90.0	12.5	 25
501	 20	93.0	18.0	 25
502	 20	158.8	20.1	 20
503	 20	250.0	39.0	 25
504	 20	119.0	22.2	 25
505	 20	172.0	25.0	 20
506	 20	328.0	36.9	 20
507	 20	158.3	20.8	 20
508	 20	350.0	77.9	 16
509	 20	401.5	59.1	 20
510	 20	115.0	15.4	 20
511	 20	141.0	26.1	 16
512	 20	83.0	12.7	 20
513	 20	161.0	26.4	 25
514	 20	74.3	7.1	 20
515	 20	73.0	13.4	 25
516	 20	364.0	52.0	 25
517	 20	113.5	16.6	 20
518	 20	291.0	27.7	 25
519	 20	125.0	24.4	 25
520	 20	192.3	30.2	 20
521	 20	158.0	30.2	 25
522	 20	308.0	36.2	 25
523	 20	245.3	26.8	 20
524	 20	470.0	51.7	 25
525	 20	175.0	55.6	 25
526	 20	714.0	47.3	 20
527	 20	979.8	74.4	 20
528	 20	867.3	93.4	 20
529	 20	842.5	78.4	 16
530	 20	159.0	18.9	 20
531	 20	599.8	107.6	 20
532	 20	92.3	12.4	 16
533	 20	123.3	21.4	 20
534	 20	413.8	88.6	 20
535	 20	701.0	77.6	 25
536	 20	76.0	15.3	 25
537	 20	74.8	12.7	 20
538	 20	76.0	12.8	 25
539	 20	63.0	10.3	 25
540	 20	443.3	36.3	 20
541	 20	110.0	18.6	 25
542	 20	782.0	61.4	 25
543	 20	1735.0	100.0	 20
544	 20	124.0	20.5	 25
545	 20	170.0	23.5	 25
546	 20	137.3	18.6	 20
547	 20	114.8	17.4	 20
548	 20	1449.8	179.4	 20
549	 20	574.0	51.0	 16
550	 20	324.3	32.4	 20
551	 20	209.3	27.9	 20
552	 20	197.5	30.1	 16
553	 20	1723.8	83.8	 20
554	 20	854.0	117.4	 25
555	 20	3799.8	231.6	 20
556	 20	792.0	133.9	 25
557	 20	521.0	44.2	 25
558	 20	157.3	22.2	 20
559	 20	91.0	15.8	 25
560	 20	88.0	12.5	 25
561	 20	127.5	24.5	 20
562	 20	114.0	18.1	 25
563	 20	85.0	18.8	 25
564	 20	90.3	13.3	 20
565	 20	103.0	13.6	 25
566	 20	173.0	52.5	 25
567	 20	125.5	23.4	 20
568	 20	98.5	18.9	 20
569	 20	178.8	29.4	 20
570	 20	148.3	20.6	 16
571	 20	374.3	64.4	 20
572	 20	109.3	16.0	 20
573	 20	254.8	22.4	 16
574	 20	349.5	36.1	 20
575	 20	752.0	74.1	 25
576	 20	441.0	49.2	 20
577	 20	199.0	34.8	 25
578	 20	115.0	17.3	 25
579	 20	250.5	33.0	 20
580	 20	72.0	13.7	 25
581	 20	67.0	11.1	 20
582	 20	96.0	16.2	 25
583	 20	97.0	15.3	 25
584	 20	90.0	11.2	 20
585	 20	80.0	12.6	 25
586	 20	72.0	9.6	 25
587	 20	78.3	19.9	 20
588	 20	109.0	23.9	 25
589	 20	157.3	23.1	 20
590	 20	338.0	44.2	 16
591	 20	703.3	197.1	 20
592	 20	975.0	94.1	 20
593	 20	524.3	44.8	 16
594	 20	169.5	28.7	 20
595	 20	101.0	18.5	 25
596	 20	292.8	51.8	 20
597	 20	3337.0	280.7	 25
598	 20	104.0	15.8	 25
599	 20	107.5	21.8	 20
600	 20	89.0	18.8	 25
601	 20	88.0	14.7	 25
602	 20	439.0	72.5	 20
603	 20	290.0	39.2	 25
604	 20	334.0	34.5	 25
605	 20	262.8	29.5	 20
606	 20	381.0	48.2	 25
607	 20	870.0	135.8	 25
608	 20	185.8	26.7	 20
609	 20	138.3	24.5	 20
610	 20	110.0	22.7	 20
611	 20	192.3	32.4	 16
612	 20	337.3	35.9	 20
613	 20	346.0	47.6	 20
614	 20	253.8	31.6	 16
615	 20	224.0	33.9	 20
616	 20	1741.0	229.9	 25
617	 20	517.8	95.0	 20
618	 20	1421.0	171.2	 25
619	 20	202.0	26.4	 25
620	 20	151.8	29.5	 20
621	 20	129.0	21.9	 25
622	 20	115.0	24.0	 25
623	 20	179.0	42.1	 20
624	 20	182.0	23.3	 25
625	 20	650.3	104.8	 20
626	 20	226.0	27.1	 25
627	 20	243.0	30.5	 25
628	 20	162.5	17.7	 20
629	 20	100.0	20.0	 25
630	 20	145.8	17.6	 20
631	 20	71.8	17.5	 16
632	 20	83.0	11.0	 20
633	 20	87.5	14.5	 20
634	 20	128.3	26.3	 16
635	 20	128.5	28.7	 20
636	 20	90.3	16.1	 20
637	 20	217.0	25.3	 20
638	 20	209.0	41.8	 25
639	 20	16156.0	2504.2	 25
  0	 21	224.0	50.0	 20
  1	 21	908.0	187.3	 25
  2	 21	3473.0	710.0	 25
  3	 21	3059.5	1420.7	 20
  4	 21	327.8	59.3	 20
  5	 21	130.3	23.0	 20
  6	 21	124.3	19.0	 16
  7	 21	733.5	167.5	 20
  8	 21	577.5	108.4	 20
  9	 21	842.5	110.0	 16
 10	 21	94.3	23.2	 20
 11	 21	83.0	11.8	 25
 12	 21	196.3	24.5	 20
 13	 21	882.0	204.6	 25
 14	 21	169.0	21.5	 25
 15	 21	565.5	87.7	 20
 16	 21	105.0	20.4	 25
 17	 21	98.0	19.1	 25
 18	 21	247.3	47.7	 20
 19	 21	2218.0	582.3	 25
 20	 21	415.0	62.2	 25
 21	 21	138.5	27.1	 20
 22	 21	133.0	17.6	 25
 23	 21	96.0	18.1	 25
 24	 21	780.0	150.2	 16
 25	 21	128.3	18.9	 20
 26	 21	128.0	21.1	 20
 27	 21	947.0	73.0	 16
 28	 21	1528.3	203.0	 20
 29	 21	295.8	28.7	 20
 30	 21	392.3	50.0	 16
 31	 21	146.0	30.8	 25
 32	 21	235.0	31.2	 25
 33	 21	356.8	39.3	 20
 34	 21	3478.0	386.8	 25
 35	 21	683.0	99.9	 25
 36	 21	1336.8	140.6	 20
 37	 21	3126.0	334.9	 25
 38	 21	197.0	31.4	 25
 39	 21	1632.5	221.5	 20
 40	 21	1532.0	352.5	 25
 41	 21	254.0	35.9	 25
 42	 21	252.5	55.7	 20
 43	 21	436.0	53.5	 25
 44	 21	109.5	14.1	 20
 45	 21	101.0	17.1	 20
 46	 21	71.3	13.7	 20
 47	 21	89.0	18.3	 16
 48	 21	72.5	10.5	 20
 49	 21	61.8	14.8	 20
 50	 21	114.0	22.9	 16
 51	 21	732.8	125.5	 20
 52	 21	144.0	28.4	 25
 53	 21	317.3	39.9	 20
 54	 21	316.0	44.2	 25
 55	 21	342.0	63.9	 25
 56	 21	187.5	30.7	 20
 57	 21	359.0	65.1	 25
 58	 21	421.0	47.6	 25
 59	 21	381.5	37.3	 20
 60	 21	447.0	473.2	 25
 61	 21	118.0	20.4	 25
 62	 21	105.0	20.1	 20
 63	 21	542.0	84.6	 25
 64	 21	103.0	16.0	 25
 65	 21	168.0	31.2	 20
 66	 21	118.3	16.2	 20
 67	 21	150.5	23.6	 20
 68	 21	376.8	33.2	 16
 69	 21	169.3	21.0	 20
 70	 21	452.8	56.7	 20
 71	 21	150.3	22.8	 16
 72	 21	557.0	172.5	 25
 73	 21	7026.0	669.4	 25
 74	 21	7930.0	1123.4	 20
 75	 21	3279.0	784.8	 25
 76	 21	158.0	30.9	 25
 77	 21	77.8	15.1	 20
 78	 21	154.0	33.6	 25
 79	 21	65.0	11.1	 25
 80	 21	112.5	18.5	 20
 81	 21	113.0	15.9	 25
 82	 21	672.0	185.9	 25
 83	 21	178.0	27.6	 20
 84	 21	313.0	42.7	 25
 85	 21	340.0	48.2	 25
 86	 21	1575.0	210.0	 16
 87	 21	626.8	125.3	 20
 88	 21	65.3	9.7	 16
 89	 21	75.5	13.4	 20
 90	 21	121.8	22.0	 20
 91	 21	67.3	10.9	 16
 92	 21	65.5	9.7	 20
 93	 21	70.0	12.1	 25
 94	 21	63.3	10.6	 20
 95	 21	66.0	11.5	 25
 96	 21	67.0	12.4	 25
 97	 21	86.0	15.9	 20
 98	 21	94.0	17.3	 25
 99	 21	73.0	19.1	 25
100	 21	74.3	12.0	 20
101	 21	145.0	29.6	 25
102	 21	582.0	104.2	 25
103	 21	70.3	12.1	 20
104	 21	322.0	43.1	 25
105	 21	304.0	36.8	 25
106	 21	538.5	38.1	 20
107	 21	580.3	81.3	 20
108	 21	476.8	63.1	 20
109	 21	197.3	29.8	 16
110	 21	170.5	24.2	 20
111	 21	455.3	47.7	 20
112	 21	345.3	42.8	 16
113	 21	342.3	46.4	 20
114	 21	65.0	10.2	 25
115	 21	279.0	41.6	 20
116	 21	314.0	41.1	 25
117	 21	2328.0	459.7	 25
118	 21	344.8	51.7	 20
119	 21	164.0	18.5	 25
120	 21	129.0	17.7	 25
121	 21	320.3	32.1	 20
122	 21	172.0	21.5	 25
123	 21	95.0	14.4	 25
124	 21	102.8	15.5	 20
125	 21	103.0	15.6	 25
126	 21	127.0	23.0	 25
127	 21	88.3	18.5	 20
128	 21	74.8	14.1	 20
129	 21	95.0	19.5	 20
130	 21	74.0	12.1	 16
131	 21	418.0	51.4	 20
132	 21	3724.0	1143.5	 20
133	 21	1337.3	292.7	 16
134	 21	111.0	21.1	 25
135	 21	120.8	22.6	 20
136	 21	469.0	63.2	 25
137	 21	782.0	149.8	 25
138	 21	230.3	35.1	 20
139	 21	477.0	64.0	 25
140	 21	602.0	58.3	 25
141	 21	1102.5	105.7	 20
142	 21	2236.0	369.9	 25
143	 21	555.0	64.1	 25
144	 21	3625.0	548.2	 20
145	 21	1654.0	278.0	 25
146	 21	128.0	242.9	 25
147	 21	6430.3	748.3	 20
148	 21	1289.8	184.7	 20
149	 21	1047.8	262.8	 20
150	 21	90.0	16.4	 16
151	 21	150.8	26.2	 20
152	 21	144.8	24.2	 20
153	 21	311.0	31.0	 16
154	 21	1327.8	233.3	 20
155	 21	255.0	54.9	 25
156	 21	273.3	41.8	 20
157	 21	149.0	23.2	 25
158	 21	802.0	194.1	 25
159	 21	125.5	42.1	 20
160	 21	184.0	128.4	 25
161	 21	14016.0	3539.7	 25
162	 21	243.3	32.8	 20
163	 21	320.0	44.0	 25
164	 21	324.0	68.9	 25
165	 21	91.3	14.7	 20
166	 21	99.0	46.4	 25
167	 21	88.0	13.1	 25
168	 21	158.3	26.0	 20
169	 21	81.0	14.3	 20
170	 21	72.3	13.5	 20
171	 21	67.3	11.5	 16
172	 21	59.5	10.6	 20
173	 21	59.5	8.4	 20
174	 21	112.3	16.8	 16
175	 21	89.3	30.1	 20
176	 21	2175.0	643.9	 25
177	 21	98.0	13.2	 20
178	 21	87.0	20.0	 25
179	 21	1013.0	275.5	 25
180	 21	98.3	17.1	 20
181	 21	848.0	186.6	 25
182	 21	211.0	23.8	 20
183	 21	114.0	18.9	 25
184	 21	112.0	19.6	 25
185	 21	785.3	98.4	 20
186	 21	260.0	45.4	 25
187	 21	1698.0	314.4	 25
188	 21	248.5	40.5	 20
189	 21	240.5	34.3	 20
190	 21	147.0	16.9	 20
191	 21	115.3	15.1	 16
192	 21	127.0	16.1	 20
193	 21	134.0	25.0	 20
194	 21	100.5	22.3	 16
195	 21	319.5	36.9	 20
196	 21	333.0	57.7	 25
197	 21	639.0	107.4	 20
198	 21	76.0	13.7	 25
199	 21	152.0	25.9	 25
200	 21	179.8	32.1	 20
201	 21	153.0	21.9	 25
202	 21	107.0	25.6	 25
203	 21	735.0	100.2	 20
204	 21	116.0	17.4	 25
205	 21	254.0	54.7	 25
206	 21	105.3	19.6	 20
207	 21	1513.0	223.8	 25
208	 21	214.0	40.8	 25
209	 21	118.0	15.4	 20
210	 21	583.3	79.2	 20
211	 21	202.0	29.4	 20
212	 21	191.3	18.4	 16
213	 21	168.3	28.2	 20
214	 21	142.0	34.2	 20
215	 21	887.8	183.3	 16
216	 21	75.3	11.3	 20
217	 21	71.0	19.6	 25
218	 21	174.5	29.5	 20
219	 21	86.0	18.3	 25
220	 21	104.0	39.1	 25
221	 21	1376.3	300.3	 20
222	 21	117.0	19.7	 25
223	 21	710.0	158.8	 25
224	 21	672.8	130.5	 20
225	 21	226.0	50.9	 25
226	 21	209.3	19.8	 20
227	 21	152.0	24.9	 25
228	 21	148.0	22.6	 25
229	 21	307.0	41.0	 20
230	 21	187.0	22.6	 25
231	 21	106.8	18.5	 20
232	 21	291.3	42.6	 16
233	 21	78.3	18.1	 20
234	 21	254.0	38.4	 20
235	 21	924.8	98.7	 16
236	 21	2086.0	343.0	 20
237	 21	72.3	11.9	 20
238	 21	70.3	10.4	 20
239	 21	84.0	15.7	 25
240	 21	163.0	18.0	 25
241	 21	708.3	102.7	 20
242	 21	1154.0	211.9	 25
243	 21	82.0	16.3	 25
244	 21	97.8	17.0	 20
245	 21	328.0	55.6	 25
246	 21	1450.0	347.7	 25
247	 21	288.8	42.8	 20
248	 21	667.0	112.8	 25
249	 21	79.0	14.1	 25
250	 21	70.3	11.8	 20
251	 21	74.3	14.4	 20
252	 21	296.8	67.6	 20
253	 21	82.3	16.0	 16
254	 21	450.5	81.0	 20
255	 21	377.8	76.3	 20
256	 21	131.0	29.3	 16
257	 21	147.5	23.7	 20
258	 21	144.0	20.5	 25
259	 21	411.8	77.8	 20
260	 21	106.0	17.6	 25
261	 21	482.0	86.5	 25
262	 21	380.0	64.4	 20
263	 21	338.0	64.3	 25
264	 21	99.0	17.3	 25
265	 21	638.8	85.0	 20
266	 21	5835.0	1269.1	 25
267	 21	372.0	77.2	 25
268	 21	770.8	93.8	 20
269	 21	2418.0	483.1	 25
270	 21	78.0	12.6	 25
271	 21	133.5	22.2	 20
272	 21	232.0	33.9	 20
273	 21	250.5	33.5	 16
274	 21	150.0	18.4	 20
275	 21	111.8	15.4	 20
276	 21	115.3	19.7	 16
277	 21	131.8	26.2	 20
278	 21	261.3	30.2	 20
279	 21	364.8	55.7	 20
280	 21	669.0	82.2	 25
281	 21	1193.0	185.4	 25
282	 21	226.3	34.6	 20
283	 21	154.0	25.7	 25
284	 21	2554.0	463.0	 25
285	 21	157.3	23.2	 20
286	 21	125.0	36.6	 25
287	 21	186.0	26.0	 25
288	 21	326.0	48.0	 20
289	 21	253.0	38.2	 25
290	 21	213.0	30.5	 25
291	 21	559.0	65.5	 20
292	 21	346.0	38.7	 25
293	 21	198.3	51.8	 20
294	 21	3285.3	208.7	 16
295	 21	146.3	22.7	 20
296	 21	172.3	20.5	 20
297	 21	365.3	48.5	 16
298	 21	275.5	37.8	 20
299	 21	258.8	38.2	 20
300	 21	642.0	97.8	 20
301	 21	397.0	63.2	 25
302	 21	298.0	48.7	 25
303	 21	119.8	17.6	 20
304	 21	107.0	14.4	 25
305	 21	228.0	26.2	 25
306	 21	128.8	23.9	 20
307	 21	557.0	53.4	 25
308	 21	599.0	157.1	 25
309	 21	1129.8	95.5	 20
310	 21	260.0	39.2	 25
311	 21	550.0	66.1	 25
312	 21	538.5	61.9	 20
313	 21	730.5	122.1	 20
314	 21	134.0	19.9	 20
315	 21	259.5	31.7	 16
316	 21	88.5	16.1	 20
317	 21	112.5	15.3	 16
318	 21	184.0	20.8	 20
319	 21	518.3	58.4	 20
320	 21	374.0	55.8	 20
321	 21	299.0	64.2	 25
322	 21	292.0	47.7	 25
323	 21	371.0	41.1	 20
324	 21	2148.0	377.5	 25
325	 21	168.0	29.1	 25
326	 21	116.0	26.6	 20
327	 21	232.0	34.7	 25
328	 21	839.0	185.3	 25
329	 21	97.8	34.5	 20
330	 21	67.0	10.6	 25
331	 21	104.0	24.0	 25
332	 21	1062.5	117.7	 20
333	 21	11570.0	2012.7	 25
334	 21	425.0	41.6	 20
335	 21	343.0	46.8	 16
336	 21	147.8	22.9	 20
337	 21	1819.5	376.6	 20
338	 21	1764.5	146.3	 16
339	 21	1099.3	99.6	 20
340	 21	472.8	37.6	 20
341	 21	2693.3	226.4	 20
342	 21	337.0	31.7	 25
343	 21	1161.0	256.2	 25
344	 21	625.5	50.3	 20
345	 21	369.0	37.7	 25
346	 21	289.0	61.0	 25
347	 21	134.3	23.8	 20
348	 21	140.0	20.2	 25
349	 21	74.0	14.8	 25
350	 21	88.5	14.2	 20
351	 21	236.0	29.0	 25
352	 21	300.0	29.5	 25
353	 21	452.3	47.2	 20
354	 21	189.0	35.2	 25
355	 21	216.3	40.4	 20
356	 21	294.3	47.4	 16
357	 21	183.3	107.9	 20
358	 21	99.3	14.2	 20
359	 21	436.8	54.7	 16
360	 21	86.8	14.4	 20
361	 21	368.8	57.6	 20
362	 21	147.8	15.5	 20
363	 21	2179.0	561.1	 25
364	 21	77.3	13.8	 20
365	 21	343.0	56.9	 25
366	 21	234.0	51.8	 25
367	 21	2699.8	450.7	 20
368	 21	363.0	37.3	 25
369	 21	481.0	75.9	 25
370	 21	1510.0	211.5	 20
371	 21	2962.0	496.7	 25
372	 21	134.0	74.1	 25
373	 21	5229.5	583.3	 20
374	 21	411.0	57.4	 25
375	 21	400.5	68.6	 20
376	 21	395.0	109.9	 16
377	 21	682.5	99.4	 20
378	 21	373.5	35.9	 20
379	 21	262.5	31.5	 16
380	 21	6324.3	746.3	 20
381	 21	4436.3	596.2	 20
382	 21	1642.8	322.0	 20
383	 21	485.0	62.7	 25
384	 21	918.0	150.8	 25
385	 21	162.8	29.4	 20
386	 21	190.0	29.9	 25
387	 21	128.0	28.1	 25
388	 21	304.3	53.2	 20
389	 21	136.0	20.5	 25
390	 21	132.0	24.5	 25
391	 21	155.5	24.0	 20
392	 21	147.0	22.9	 25
393	 21	186.0	47.0	 25
394	 21	2975.8	646.8	 20
395	 21	61.0	9.0	 25
396	 21	109.0	16.7	 20
397	 21	179.8	27.5	 16
398	 21	106.3	20.2	 20
399	 21	135.3	18.1	 20
400	 21	98.0	15.6	 16
401	 21	158.5	24.8	 20
402	 21	500.3	55.2	 20
403	 21	245.5	48.3	 20
404	 21	95.0	17.0	 25
405	 21	2696.0	700.8	 25
406	 21	2875.8	573.4	 20
407	 21	279.0	48.4	 25
408	 21	80.5	16.4	 20
409	 21	83.0	14.5	 25
410	 21	127.0	23.3	 25
411	 21	452.3	73.0	 20
412	 21	110.0	21.2	 25
413	 21	233.0	46.9	 25
414	 21	9054.3	1334.0	 20
415	 21	297.0	44.0	 25
416	 21	108.0	19.4	 25
417	 21	76.3	13.9	 16
418	 21	94.3	20.7	 20
419	 21	473.3	78.4	 20
420	 21	458.8	48.6	 16
421	 21	147.0	23.0	 20
422	 21	153.5	19.2	 20
423	 21	283.3	34.1	 20
424	 21	677.0	98.8	 25
425	 21	478.0	72.6	 25
426	 21	690.3	75.6	 20
427	 21	1612.0	149.7	 25
428	 21	2613.0	395.6	 25
429	 21	1109.5	146.2	 20
430	 21	447.0	56.2	 25
431	 21	213.0	48.7	 25
432	 21	957.0	124.9	 20
433	 21	156.0	19.9	 25
434	 21	179.0	28.9	 25
435	 21	687.3	72.4	 20
436	 21	983.0	93.3	 25
437	 21	139.8	24.2	 20
438	 21	75.5	11.3	 16
439	 21	102.0	13.8	 20
440	 21	95.3	16.8	 20
441	 21	89.0	14.0	 16
442	 21	78.0	14.7	 20
443	 21	69.3	15.4	 20
444	 21	73.8	16.5	 20
445	 21	66.0	9.0	 25
446	 21	121.0	21.3	 25
447	 21	462.5	56.2	 20
448	 21	1385.0	256.4	 25
449	 21	131.0	17.7	 25
450	 21	429.3	39.8	 20
451	 21	106.0	20.3	 25
452	 21	177.0	30.3	 25
453	 21	77.5	12.0	 20
454	 21	61.0	11.2	 25
455	 21	149.8	19.8	 20
456	 21	161.0	26.0	 25
457	 21	67.0	14.8	 25
458	 21	92.0	33.1	 16
459	 21	384.0	56.5	 20
460	 21	302.5	43.5	 20
461	 21	855.8	108.4	 16
462	 21	545.3	92.2	 20
463	 21	137.3	25.5	 20
464	 21	61.0	10.5	 16
465	 21	105.0	18.7	 25
466	 21	111.0	20.7	 25
467	 21	66.0	10.0	 20
468	 21	73.0	12.5	 25
469	 21	110.0	22.1	 25
470	 21	130.8	22.7	 20
471	 21	471.0	47.5	 25
472	 21	172.0	33.7	 25
473	 21	2008.8	205.2	 20
474	 21	96.0	19.4	 25
475	 21	180.0	29.1	 25
476	 21	185.5	23.0	 20
477	 21	198.0	21.3	 25
478	 21	270.0	39.0	 25
479	 21	183.8	27.0	 16
480	 21	546.3	42.7	 20
481	 21	980.0	91.3	 20
482	 21	352.0	36.6	 16
483	 21	135.3	20.5	 20
484	 21	114.5	19.0	 20
485	 21	558.5	47.9	 20
486	 21	302.0	30.9	 25
487	 21	1536.0	325.7	 25
488	 21	302.5	43.5	 20
489	 21	152.0	30.2	 25
490	 21	62.0	9.8	 25
491	 21	71.0	11.9	 20
492	 21	475.0	63.8	 25
493	 21	116.0	12.7	 25
494	 21	973.5	90.1	 20
495	 21	659.0	68.2	 25
496	 21	1298.0	165.8	 25
497	 21	327.3	44.5	 20
498	 21	74.0	13.2	 25
499	 21	151.5	27.8	 20
500	 21	95.0	20.4	 16
501	 21	89.8	15.3	 20
502	 21	190.3	28.9	 16
503	 21	1193.3	117.7	 20
504	 21	269.3	39.5	 20
505	 21	272.0	32.5	 16
506	 21	250.0	26.5	 25
507	 21	610.0	116.9	 25
508	 21	256.0	22.1	 20
509	 21	121.0	22.2	 25
510	 21	86.0	14.1	 25
511	 21	112.3	20.8	 20
512	 21	311.0	55.2	 25
513	 21	325.0	57.8	 25
514	 21	402.8	56.7	 20
515	 21	78.0	16.1	 25
516	 21	91.0	19.6	 25
517	 21	168.0	28.7	 20
518	 21	214.0	22.1	 25
519	 21	87.0	18.5	 25
520	 21	757.5	127.1	 16
521	 21	752.5	99.5	 20
522	 21	115.0	40.1	 20
523	 21	160.8	17.3	 16
524	 21	476.5	52.8	 20
525	 21	509.0	66.7	 20
526	 21	959.8	63.2	 16
527	 21	470.0	62.7	 25
528	 21	643.0	88.3	 25
529	 21	712.5	106.0	 20
530	 21	183.0	30.4	 25
531	 21	157.0	34.3	 25
532	 21	137.5	24.0	 20
533	 21	276.0	43.6	 25
534	 21	658.0	82.7	 25
535	 21	187.0	26.0	 20
536	 21	248.0	31.1	 25
537	 21	368.0	51.1	 25
538	 21	109.5	18.0	 20
539	 21	150.0	24.1	 25
540	 21	405.8	46.7	 20
541	 21	677.3	52.3	 16
542	 21	560.5	39.8	 20
543	 21	472.5	72.1	 20
544	 21	235.3	25.1	 16
545	 21	2065.5	248.5	 20
546	 21	121.5	22.0	 16
547	 21	251.0	31.2	 25
548	 21	809.0	108.8	 25
549	 21	1102.3	149.0	 20
550	 21	190.0	28.1	 25
551	 21	757.0	72.5	 25
552	 21	1021.5	131.2	 20
553	 21	858.0	89.5	 25
554	 21	657.0	93.5	 25
555	 21	464.5	56.1	 20
556	 21	414.0	72.7	 25
557	 21	670.0	135.7	 25
558	 21	92.0	10.8	 20
559	 21	131.0	15.1	 25
560	 21	587.0	158.0	 25
561	 21	98.3	15.7	 16
562	 21	133.0	27.4	 20
563	 21	300.8	69.9	 20
564	 21	172.8	21.1	 16
565	 21	118.0	46.4	 20
566	 21	10524.3	2698.0	 20
567	 21	240.3	31.8	 16
568	 21	502.0	99.4	 25
569	 21	104.0	17.6	 25
570	 21	98.0	13.2	 20
571	 21	1022.0	127.3	 25
572	 21	135.0	16.1	 25
573	 21	101.3	15.6	 20
574	 21	1013.0	165.8	 25
575	 21	74.0	16.0	 25
576	 21	100.5	15.2	 20
577	 21	102.0	21.5	 25
578	 21	73.0	11.2	 25
579	 21	74.8	12.4	 20
580	 21	1022.0	168.8	 25
581	 21	447.0	99.0	 25
582	 21	98.5	13.1	 16
583	 21	68.0	13.3	 20
584	 21	79.0	16.1	 20
585	 21	134.5	17.4	 16
586	 21	73.3	10.7	 20
587	 21	540.0	113.1	 20
588	 21	288.0	32.6	 16
589	 21	293.0	47.5	 25
590	 21	212.0	27.3	 25
591	 21	570.0	68.5	 20
592	 21	124.0	20.5	 25
593	 21	121.0	21.8	 20
594	 21	269.0	40.7	 25
595	 21	98.0	12.6	 25
596	 21	316.0	27.4	 20
597	 21	334.0	44.1	 25
598	 21	1956.0	184.0	 25
599	 21	957.8	76.8	 20
600	 21	941.0	121.7	 25
601	 21	114.0	16.3	 25
602	 21	85.5	16.5	 16
603	 21	423.0	48.8	 20
604	 21	240.5	31.4	 20
605	 21	922.0	55.4	 16
606	 21	80.5	11.6	 20
607	 21	86.0	13.1	 20
608	 21	1966.8	135.7	 16
609	 21	83.0	16.5	 25
610	 21	151.0	21.5	 25
611	 21	1000.8	104.9	 20
612	 21	2457.0	265.7	 25
613	 21	1783.0	197.3	 25
614	 21	400.3	46.8	 20
615	 21	755.0	79.3	 25
616	 21	243.0	37.4	 25
617	 21	481.0	46.4	 20
618	 21	5178.0	352.2	 25
619	 21	9976.0	572.8	 25
620	 21	2701.5	129.5	 20
621	 21	395.0	94.7	 25
622	 21	3862.0	386.4	 25
623	 21	844.0	52.4	 16
624	 21	765.5	61.3	 20
625	 21	187.3	28.2	 20
626	 21	251.3	31.6	 16
627	 21	108.5	20.3	 20
628	 21	390.0	42.7	 20
629	 21	204.5	33.1	 16
630	 21	190.0	25.2	 25
631	 21	165.0	26.4	 25
632	 21	175.8	21.4	 20
633	 21	88.0	11.1	 25
634	 21	82.0	14.9	 25
635	 21	92.0	15.9	 20
636	 21	287.0	46.4	 25
637	 21	231.5	27.7	 20
638	 21	117.0	16.7	 25
639	 21	285.0	74.5	 25
  0	 22	16600.3	3221.7	 20
  1	 22	415.8	37.6	 16
  2	 22	511.3	104.0	 20
  3	 22	1282.0	552.3	 20
  4	 22	453.0	31.1	 20
  5	 22	94.0	17.2	 25
  6	 22	246.0	30.8	 25
  7	 22	319.8	53.1	 20
  8	 22	147.0	31.3	 25
  9	 22	304.5	54.9	 20
 10	 22	111.0	29.2	 25
 11	 22	88.0	21.3	 25
 12	 22	149.3	34.0	 20
 13	 22	379.0	91.0	 25
 14	 22	410.0	59.4	 25
 15	 22	181.5	25.3	 20
 16	 22	104.0	16.8	 25
 17	 22	119.8	19.4	 20
 18	 22	405.8	53.7	 16
 19	 22	3099.0	798.9	 20
 20	 22	165.3	17.9	 20
 21	 22	181.8	31.9	 16
 22	 22	137.3	21.1	 20
 23	 22	127.5	23.5	 20
 24	 22	142.5	25.3	 20
 25	 22	70.0	12.6	 25
 26	 22	157.0	24.7	 25
 27	 22	492.8	58.1	 20
 28	 22	750.0	95.6	 25
 29	 22	479.0	52.8	 25
 30	 22	535.3	54.4	 20
 31	 22	273.0	87.2	 25
 32	 22	283.0	45.4	 25
 33	 22	2058.5	228.8	 20
 34	 22	1000.0	89.6	 25
 35	 22	688.0	57.1	 25
 36	 22	396.8	51.9	 20
 37	 22	1420.0	219.9	 25
 38	 22	189.3	36.2	 20
 39	 22	791.0	78.3	 16
 40	 22	949.5	133.7	 20
 41	 22	410.5	47.8	 20
 42	 22	504.0	58.0	 16
 43	 22	435.0	42.2	 20
 44	 22	109.8	19.2	 20
 45	 22	72.5	20.2	 20
 46	 22	68.0	17.1	 25
 47	 22	78.0	15.2	 25
 48	 22	69.0	14.6	 20
 49	 22	78.0	15.1	 25
 50	 22	102.0	17.8	 25
 51	 22	106.3	15.5	 20
 52	 22	80.0	14.8	 25
 53	 22	91.0	22.3	 25
 54	 22	116.5	19.0	 20
 55	 22	99.0	16.1	 25
 56	 22	181.5	29.7	 20
 57	 22	256.0	24.2	 25
 58	 22	931.0	102.0	 25
 59	 22	294.8	38.4	 16
 60	 22	99.3	13.3	 20
 61	 22	484.8	91.5	 20
 62	 22	92.8	15.8	 16
 63	 22	157.8	26.9	 20
 64	 22	100.3	21.5	 20
 65	 22	113.5	26.0	 16
 66	 22	88.0	10.9	 25
 67	 22	102.0	17.5	 25
 68	 22	255.3	39.2	 20
 69	 22	234.0	26.0	 25
 70	 22	534.0	91.2	 25
 71	 22	145.5	20.0	 20
 72	 22	298.0	74.2	 25
 73	 22	4003.0	599.7	 25
 74	 22	2532.3	264.8	 20
 75	 22	420.0	83.8	 25
 76	 22	152.0	25.8	 25
 77	 22	67.5	13.2	 20
 78	 22	76.0	16.6	 25
 79	 22	69.8	9.0	 20
 80	 22	86.8	14.2	 16
 81	 22	82.8	16.4	 20
 82	 22	152.5	33.2	 20
 83	 22	121.3	22.6	 16
 84	 22	313.3	40.5	 20
 85	 22	234.0	42.3	 20
 86	 22	186.3	50.9	 20
 87	 22	102.0	16.3	 25
 88	 22	69.0	11.6	 25
 89	 22	76.3	13.2	 20
 90	 22	67.0	13.1	 25
 91	 22	70.0	15.0	 25
 92	 22	63.3	12.6	 20
 93	 22	70.0	16.2	 25
 94	 22	76.0	12.5	 25
 95	 22	74.3	19.1	 20
 96	 22	58.0	10.5	 25
 97	 22	72.0	13.2	 25
 98	 22	112.0	19.1	 20
 99	 22	65.0	11.2	 25
100	 22	77.3	13.7	 16
101	 22	100.3	20.6	 20
102	 22	108.5	19.8	 20
103	 22	83.8	12.8	 16
104	 22	140.5	23.3	 20
105	 22	149.8	28.8	 20
106	 22	324.8	32.5	 16
107	 22	963.0	87.8	 25
108	 22	522.0	62.5	 25
109	 22	169.3	27.8	 20
110	 22	132.0	25.3	 25
111	 22	461.0	69.7	 25
112	 22	201.5	20.5	 20
113	 22	102.0	20.8	 25
114	 22	69.0	21.6	 25
115	 22	190.3	23.6	 20
116	 22	379.0	38.4	 25
117	 22	12637.0	2226.2	 25
118	 22	319.3	30.1	 20
119	 22	155.0	22.2	 25
120	 22	112.0	19.1	 25
121	 22	367.3	30.5	 16
122	 22	240.8	27.1	 20
123	 22	119.0	17.5	 20
124	 22	96.0	16.7	 16
125	 22	101.0	17.6	 20
126	 22	179.8	30.2	 20
127	 22	79.5	14.0	 16
128	 22	71.0	9.6	 25
129	 22	76.0	13.8	 25
130	 22	72.0	15.6	 20
131	 22	256.0	44.8	 25
132	 22	989.0	289.6	 25
133	 22	461.0	74.0	 20
134	 22	90.0	20.8	 25
135	 22	81.0	18.4	 25
136	 22	72.8	13.1	 20
137	 22	308.0	98.1	 25
138	 22	175.0	27.7	 25
139	 22	287.3	48.7	 20
140	 22	235.0	43.5	 25
141	 22	495.8	51.2	 20
142	 22	614.0	72.9	 16
143	 22	178.0	74.5	 20
144	 22	1347.0	320.5	 20
145	 22	659.8	114.7	 16
146	 22	114.0	127.4	 20
147	 22	3651.8	428.0	 16
148	 22	332.0	42.3	 25
149	 22	175.0	38.4	 25
150	 22	91.8	17.7	 20
151	 22	216.0	26.5	 25
152	 22	107.0	15.6	 25
153	 22	146.0	22.2	 20
154	 22	269.0	40.7	 25
155	 22	85.0	17.7	 25
156	 22	132.5	19.1	 20
157	 22	136.0	43.0	 25
158	 22	412.0	78.7	 25
159	 22	129.0	33.6	 20
160	 22	208.0	56.0	 25
161	 22	3768.0	890.5	 25
162	 22	178.8	17.1	 16
163	 22	140.5	46.7	 20
164	 22	151.3	32.7	 20
165	 22	96.5	26.3	 16
166	 22	71.5	12.3	 20
167	 22	99.8	56.7	 20
168	 22	181.3	25.6	 16
169	 22	65.0	11.5	 25
170	 22	92.0	15.3	 25
171	 22	69.5	12.5	 20
172	 22	77.0	13.5	 25
173	 22	79.0	13.1	 25
174	 22	103.8	15.0	 20
175	 22	70.0	10.0	 25
176	 22	647.0	163.6	 25
177	 22	103.5	18.7	 20
178	 22	94.0	12.1	 25
179	 22	387.0	85.7	 25
180	 22	92.3	17.4	 20
181	 22	534.0	89.4	 25
182	 22	123.0	21.0	 25
183	 22	77.5	14.2	 16
184	 22	71.8	12.7	 20
185	 22	201.5	29.3	 20
186	 22	102.0	23.1	 16
187	 22	618.0	95.4	 20
188	 22	235.5	44.2	 20
189	 22	93.3	14.1	 20
190	 22	120.0	18.0	 25
191	 22	74.3	14.9	 20
192	 22	109.0	15.3	 25
193	 22	74.0	12.2	 25
194	 22	100.0	15.6	 20
195	 22	186.0	25.8	 25
196	 22	217.0	26.0	 25
197	 22	186.5	29.0	 20
198	 22	72.0	13.1	 25
199	 22	109.0	22.9	 25
200	 22	102.5	18.2	 20
201	 22	176.0	24.9	 25
202	 22	78.0	14.0	 25
203	 22	88.0	12.2	 16
204	 22	187.3	21.4	 20
205	 22	268.0	49.0	 20
206	 22	109.3	20.2	 16
207	 22	537.0	83.1	 20
208	 22	179.5	19.9	 20
209	 22	107.0	16.4	 16
210	 22	427.0	43.1	 25
211	 22	154.0	25.8	 25
212	 22	209.3	32.8	 20
213	 22	141.0	25.1	 25
214	 22	112.0	21.5	 25
215	 22	256.3	52.7	 20
216	 22	84.0	14.6	 25
217	 22	85.0	15.3	 25
218	 22	184.0	36.6	 20
219	 22	84.0	17.6	 25
220	 22	92.0	18.7	 25
221	 22	661.3	97.1	 20
222	 22	122.0	18.2	 25
223	 22	301.0	58.0	 25
224	 22	102.8	18.2	 16
225	 22	105.8	21.0	 20
226	 22	123.3	18.8	 20
227	 22	109.5	21.2	 16
228	 22	88.3	12.6	 20
229	 22	104.3	15.8	 20
230	 22	115.0	15.0	 16
231	 22	113.0	21.7	 25
232	 22	156.0	33.6	 25
233	 22	66.8	12.3	 20
234	 22	235.0	26.9	 25
235	 22	322.0	116.7	 25
236	 22	1037.3	135.3	 20
237	 22	77.0	11.3	 25
238	 22	80.5	18.7	 20
239	 22	71.0	15.8	 25
240	 22	89.0	17.6	 25
241	 22	186.0	29.1	 20
242	 22	593.0	91.0	 25
243	 22	80.0	17.4	 25
244	 22	75.3	11.1	 20
245	 22	387.8	35.7	 20
246	 22	631.3	126.5	 20
247	 22	160.5	16.6	 16
248	 22	161.5	27.9	 20
249	 22	76.0	12.5	 20
250	 22	80.3	12.4	 16
251	 22	78.0	15.4	 25
252	 22	124.0	17.6	 25
253	 22	72.0	11.2	 20
254	 22	171.0	38.4	 25
255	 22	660.0	171.3	 25
256	 22	133.0	22.2	 20
257	 22	160.0	21.7	 25
258	 22	178.0	31.7	 25
259	 22	110.8	25.2	 20
260	 22	209.0	52.6	 25
261	 22	358.0	89.6	 25
262	 22	124.5	23.5	 20
263	 22	634.0	114.1	 25
264	 22	153.0	20.5	 25
265	 22	260.5	29.1	 16
266	 22	1159.8	167.3	 20
267	 22	467.3	80.8	 20
268	 22	260.3	24.1	 16
269	 22	204.5	37.8	 20
270	 22	78.0	10.4	 20
271	 22	127.5	26.1	 16
272	 22	108.0	24.4	 25
273	 22	134.0	19.0	 25
274	 22	134.0	24.9	 20
275	 22	120.0	25.5	 25
276	 22	103.0	20.5	 25
277	 22	92.5	15.7	 20
278	 22	176.0	30.4	 25
279	 22	394.0	51.8	 25
280	 22	189.5	26.8	 20
281	 22	1396.0	208.5	 25
282	 22	215.0	30.2	 25
283	 22	122.0	25.9	 20
284	 22	1518.0	267.9	 25
285	 22	108.0	15.7	 20
286	 22	125.3	15.0	 20
287	 22	255.8	27.8	 20
288	 22	427.5	31.0	 16
289	 22	263.0	30.9	 20
290	 22	254.3	43.9	 20
291	 22	661.8	54.2	 16
292	 22	208.5	27.7	 20
293	 22	177.0	26.4	 25
294	 22	585.0	92.6	 20
295	 22	149.0	20.8	 25
296	 22	150.0	18.3	 25
297	 22	251.3	27.5	 20
298	 22	130.0	15.7	 25
299	 22	123.0	18.7	 25
300	 22	267.8	44.9	 20
301	 22	316.0	28.5	 25
302	 22	145.0	24.0	 25
303	 22	120.3	16.5	 20
304	 22	85.0	14.2	 25
305	 22	129.0	23.7	 25
306	 22	167.0	22.8	 16
307	 22	351.8	37.9	 20
308	 22	798.8	61.5	 20
309	 22	1663.8	72.3	 16
310	 22	423.5	39.2	 20
311	 22	613.8	66.7	 20
312	 22	469.5	46.8	 16
313	 22	662.0	76.8	 25
314	 22	116.0	16.2	 25
315	 22	168.3	26.0	 20
316	 22	86.0	15.7	 25
317	 22	89.0	17.1	 25
318	 22	118.0	21.1	 20
319	 22	101.0	20.0	 25
320	 22	190.0	34.0	 25
321	 22	144.0	26.6	 20
322	 22	144.0	22.3	 25
323	 22	320.0	50.8	 25
324	 22	656.3	75.2	 20
325	 22	332.0	41.0	 25
326	 22	166.0	34.2	 25
327	 22	161.0	23.0	 16
328	 22	127.5	21.7	 20
329	 22	82.8	13.8	 16
330	 22	74.0	11.0	 20
331	 22	79.8	15.4	 20
332	 22	253.5	40.9	 16
333	 22	5969.0	912.9	 20
334	 22	498.0	49.2	 25
335	 22	498.3	67.8	 20
336	 22	167.0	79.1	 25
337	 22	393.0	47.3	 25
338	 22	542.3	80.4	 20
339	 22	1913.0	214.1	 25
340	 22	288.0	45.2	 25
341	 22	3426.8	179.8	 20
342	 22	270.0	38.2	 25
343	 22	223.0	38.4	 25
344	 22	249.8	29.6	 20
345	 22	209.0	36.8	 25
346	 22	187.0	29.7	 25
347	 22	135.8	18.4	 20
348	 22	114.8	24.9	 20
349	 22	77.3	11.7	 20
350	 22	87.3	14.1	 16
351	 22	162.3	24.5	 20
352	 22	591.0	79.3	 20
353	 22	831.3	58.4	 16
354	 22	259.0	60.5	 20
355	 22	190.0	24.5	 25
356	 22	233.8	40.4	 20
357	 22	99.0	21.2	 25
358	 22	79.0	15.5	 25
359	 22	284.8	40.2	 20
360	 22	78.0	13.4	 25
361	 22	178.0	31.6	 25
362	 22	99.3	24.3	 20
363	 22	3919.0	741.8	 25
364	 22	82.0	16.1	 25
365	 22	323.8	44.1	 20
366	 22	156.0	18.0	 25
367	 22	1100.0	201.5	 25
368	 22	146.8	31.0	 16
369	 22	636.3	66.7	 20
370	 22	554.8	115.8	 20
371	 22	1049.0	111.4	 16
372	 22	116.8	74.8	 20
373	 22	5711.8	1011.0	 20
374	 22	180.3	19.3	 16
375	 22	213.0	28.6	 25
376	 22	266.5	33.2	 20
377	 22	509.0	51.4	 25
378	 22	227.0	50.1	 25
379	 22	212.3	32.4	 20
380	 22	3588.0	426.4	 25
381	 22	499.0	93.6	 25
382	 22	2982.0	232.9	 20
383	 22	193.0	26.8	 25
384	 22	379.0	54.7	 25
385	 22	308.3	64.7	 20
386	 22	186.0	38.5	 25
387	 22	127.0	19.9	 25
388	 22	345.0	34.7	 20
389	 22	113.5	25.1	 20
390	 22	110.3	21.6	 20
391	 22	138.8	25.0	 16
392	 22	181.3	28.3	 20
393	 22	123.0	30.9	 20
394	 22	163.3	29.1	 16
395	 22	72.0	13.1	 20
396	 22	83.0	11.7	 25
397	 22	124.0	20.1	 20
398	 22	122.0	23.0	 25
399	 22	182.0	48.3	 25
400	 22	101.8	14.1	 20
401	 22	135.0	26.4	 25
402	 22	214.0	141.4	 25
403	 22	266.3	38.5	 20
404	 22	99.0	20.6	 25
405	 22	655.0	132.4	 25
406	 22	671.0	89.0	 20
407	 22	162.0	30.6	 25
408	 22	70.0	12.5	 25
409	 22	66.5	10.3	 20
410	 22	96.3	15.9	 20
411	 22	128.3	17.6	 20
412	 22	109.8	17.5	 16
413	 22	119.5	20.4	 20
414	 22	2017.5	472.7	 20
415	 22	227.0	31.7	 16
416	 22	116.0	21.6	 20
417	 22	78.0	13.3	 25
418	 22	88.3	14.6	 20
419	 22	170.0	25.1	 25
420	 22	715.3	65.6	 20
421	 22	161.0	23.0	 25
422	 22	180.0	33.0	 25
423	 22	261.5	61.6	 20
424	 22	193.0	27.8	 25
425	 22	387.0	62.6	 25
426	 22	712.5	61.5	 20
427	 22	582.0	45.2	 25
428	 22	521.0	69.8	 25
429	 22	360.0	27.6	 20
430	 22	246.3	27.4	 20
431	 22	253.0	48.0	 20
432	 22	1179.0	67.5	 16
433	 22	186.8	24.4	 20
434	 22	284.5	46.4	 20
435	 22	891.3	49.7	 16
436	 22	375.8	32.7	 20
437	 22	102.0	17.6	 25
438	 22	68.8	13.8	 20
439	 22	94.0	21.2	 25
440	 22	95.0	22.9	 25
441	 22	65.5	9.0	 20
442	 22	89.0	15.4	 25
443	 22	79.0	14.5	 25
444	 22	80.3	15.0	 20
445	 22	68.0	14.3	 25
446	 22	122.0	22.7	 25
447	 22	159.3	21.3	 20
448	 22	139.0	34.2	 25
449	 22	148.0	20.9	 25
450	 22	334.8	137.2	 20
451	 22	135.5	17.9	 20
452	 22	111.0	15.1	 20
453	 22	88.8	17.4	 16
454	 22	58.3	8.1	 20
455	 22	83.0	12.3	 20
456	 22	115.0	21.1	 16
457	 22	81.8	15.1	 20
458	 22	79.0	13.5	 25
459	 22	346.3	37.9	 20
460	 22	209.0	22.7	 25
461	 22	344.0	55.5	 25
462	 22	116.5	13.9	 20
463	 22	73.0	12.9	 25
464	 22	70.0	13.7	 25
465	 22	86.3	26.1	 20
466	 22	68.0	10.2	 25
467	 22	62.8	10.7	 20
468	 22	74.0	14.1	 25
469	 22	95.0	17.0	 25
470	 22	122.3	24.7	 20
471	 22	396.0	35.5	 25
472	 22	108.3	20.3	 20
473	 22	840.0	95.5	 16
474	 22	104.3	21.4	 20
475	 22	76.8	12.4	 20
476	 22	175.8	22.8	 16
477	 22	78.3	16.3	 20
478	 22	139.8	22.4	 20
479	 22	165.3	22.3	 20
480	 22	1018.0	90.1	 25
481	 22	2383.0	297.9	 25
482	 22	220.8	39.5	 20
483	 22	152.0	22.8	 25
484	 22	104.0	18.1	 25
485	 22	375.5	28.7	 20
486	 22	187.0	28.0	 25
487	 22	614.0	110.3	 25
488	 22	315.3	42.6	 20
489	 22	163.0	41.9	 25
490	 22	52.0	10.6	 25
491	 22	65.0	10.8	 20
492	 22	131.3	19.6	 20
493	 22	177.0	24.7	 20
494	 22	472.8	50.5	 16
495	 22	204.5	23.8	 20
496	 22	630.5	113.3	 20
497	 22	314.3	33.2	 16
498	 22	97.0	17.7	 20
499	 22	154.0	31.0	 25
500	 22	139.0	22.7	 20
501	 22	83.0	13.6	 25
502	 22	85.0	23.7	 25
503	 22	307.8	46.5	 20
504	 22	159.0	31.8	 25
505	 22	120.0	18.4	 25
506	 22	489.8	50.4	 20
507	 22	1967.0	225.2	 25
508	 22	259.0	57.9	 25
509	 22	96.3	13.2	 20
510	 22	106.0	25.8	 25
511	 22	123.5	26.4	 20
512	 22	102.0	20.6	 25
513	 22	497.0	66.8	 20
514	 22	83.8	14.5	 16
515	 22	72.0	11.9	 20
516	 22	84.8	15.5	 20
517	 22	124.5	21.1	 16
518	 22	178.0	24.9	 20
519	 22	74.0	16.4	 20
520	 22	308.3	45.9	 20
521	 22	100.0	13.3	 25
522	 22	87.0	13.0	 25
523	 22	132.0	16.7	 20
524	 22	221.0	26.9	 25
525	 22	358.0	33.6	 25
526	 22	248.0	58.2	 20
527	 22	266.0	53.5	 25
528	 22	701.0	78.6	 25
529	 22	148.0	18.1	 20
530	 22	128.0	27.3	 25
531	 22	106.0	18.6	 25
532	 22	95.3	11.5	 20
533	 22	195.0	42.3	 25
534	 22	1441.5	171.8	 20
535	 22	340.3	34.5	 16
536	 22	112.8	19.7	 20
537	 22	95.5	19.0	 20
538	 22	74.5	12.5	 16
539	 22	445.3	46.7	 20
540	 22	1458.0	212.3	 25
541	 22	236.8	79.3	 20
542	 22	251.0	32.2	 25
543	 22	241.0	44.5	 25
544	 22	139.3	17.4	 20
545	 22	459.0	90.8	 25
546	 22	182.0	30.8	 25
547	 22	184.5	35.9	 20
548	 22	429.0	44.9	 25
549	 22	459.0	38.3	 25
550	 22	409.0	56.7	 20
551	 22	725.0	76.2	 25
552	 22	1825.0	230.4	 25
553	 22	369.8	63.5	 20
554	 22	809.8	91.4	 20
555	 22	274.3	41.4	 20
556	 22	138.5	25.2	 16
557	 22	387.8	63.8	 20
558	 22	81.0	14.1	 16
559	 22	154.0	24.2	 20
560	 22	121.0	17.8	 20
561	 22	81.3	10.9	 20
562	 22	78.0	12.2	 25
563	 22	91.0	16.8	 25
564	 22	65.5	9.5	 20
565	 22	112.0	25.5	 25
566	 22	3716.0	931.4	 25
567	 22	190.5	37.9	 20
568	 22	368.0	59.9	 25
569	 22	92.0	16.2	 25
570	 22	123.5	17.9	 20
571	 22	231.0	37.3	 25
572	 22	124.0	22.2	 25
573	 22	98.8	19.4	 20
574	 22	331.0	49.1	 25
575	 22	77.0	13.1	 20
576	 22	133.8	20.6	 16
577	 22	93.5	20.9	 20
578	 22	68.5	11.9	 20
579	 22	68.8	11.0	 16
580	 22	238.3	32.8	 20
581	 22	111.0	21.4	 20
582	 22	99.8	16.6	 20
583	 22	71.0	12.8	 25
584	 22	78.0	26.1	 25
585	 22	107.8	17.0	 20
586	 22	90.0	15.1	 25
587	 22	95.0	14.7	 25
588	 22	245.3	27.5	 20
589	 22	233.0	28.9	 25
590	 22	247.0	43.8	 25
591	 22	531.3	40.0	 20
592	 22	92.0	13.5	 25
593	 22	105.0	13.9	 25
594	 22	71.3	12.0	 20
595	 22	114.0	20.0	 25
596	 22	279.5	36.3	 20
597	 22	340.3	34.4	 16
598	 22	1339.8	89.3	 20
599	 22	301.5	40.2	 20
600	 22	1154.5	77.7	 16
601	 22	101.3	33.7	 20
602	 22	89.0	15.2	 25
603	 22	355.0	31.6	 20
604	 22	285.0	38.0	 25
605	 22	1792.5	110.8	 20
606	 22	78.0	10.1	 25
607	 22	92.0	14.4	 25
608	 22	571.3	71.0	 20
609	 22	78.0	19.3	 25
610	 22	122.0	15.1	 25
611	 22	140.3	28.6	 20
612	 22	967.0	142.5	 25
613	 22	1453.0	154.9	 25
614	 22	359.8	43.2	 20
615	 22	1304.0	261.4	 25
616	 22	135.0	17.3	 20
617	 22	264.0	27.7	 16
618	 22	2600.3	254.7	 20
619	 22	5367.8	488.9	 20
620	 22	1753.0	110.3	 16
621	 22	621.5	258.4	 20
622	 22	6573.0	523.9	 20
623	 22	398.0	46.8	 20
624	 22	711.0	74.7	 25
625	 22	153.0	21.7	 25
626	 22	139.5	21.4	 20
627	 22	96.0	15.5	 25
628	 22	261.0	34.2	 25
629	 22	165.0	25.8	 20
630	 22	231.0	28.3	 25
631	 22	202.0	28.9	 25
632	 22	124.8	18.2	 20
633	 22	83.0	14.9	 25
634	 22	82.0	11.0	 25
635	 22	84.3	20.0	 20
636	 22	196.0	26.8	 25
637	 22	411.5	51.5	 20
638	 22	143.0	15.0	 16
639	 22	17024.8	1935.6	 20
  0	 23	220.0	34.8	 25
  1	 23	159.5	17.0	 20
  2	 23	162.0	24.5	 25
  3	 23	238.0	30.5	 25
  4	 23	923.3	57.0	 20
  5	 23	553.0	88.7	 25
  6	 23	161.0	39.2	 25
  7	 23	84.5	12.0	 20
  8	 23	913.0	204.4	 25
  9	 23	87.0	17.4	 25
 10	 23	6470.3	929.5	 20
 11	 23	1108.8	945.6	 20
 12	 23	464.8	75.0	 20
 13	 23	873.5	78.4	 16
 14	 23	2010.3	99.2	 20
 15	 23	640.0	92.3	 20
 16	 23	252.8	29.5	 16
 17	 23	271.0	44.4	 25
 18	 23	78.0	14.3	 25
 19	 23	83.5	27.6	 20
 20	 23	193.0	36.3	 25
 21	 23	106.0	14.3	 20
 22	 23	1787.0	428.1	 25
 23	 23	174.0	27.6	 25
 24	 23	498.3	72.7	 20
 25	 23	758.0	153.4	 25
 26	 23	350.0	57.9	 25
 27	 23	203.3	23.1	 20
 28	 23	521.0	61.2	 25
 29	 23	247.0	29.5	 25
 30	 23	123.8	20.4	 20
 31	 23	514.3	73.5	 20
 32	 23	90.0	15.7	 20
 33	 23	172.5	33.0	 16
 34	 23	451.5	42.2	 20
 35	 23	354.3	48.2	 20
 36	 23	773.8	61.2	 16
 37	 23	1733.0	166.1	 20
 38	 23	4034.0	482.0	 25
 39	 23	8500.5	841.5	 20
 40	 23	161.0	48.1	 25
 41	 23	474.0	47.3	 25
 42	 23	1280.3	94.0	 20
 43	 23	495.0	37.5	 25
 44	 23	141.0	25.3	 25
 45	 23	361.3	46.8	 20
 46	 23	106.0	22.0	 25
 47	 23	156.0	24.6	 25
 48	 23	77.0	13.1	 20
 49	 23	155.0	21.7	 25
 50	 23	135.0	20.1	 25
 51	 23	306.5	37.8	 20
 52	 23	91.3	21.5	 20
 53	 23	4556.5	812.6	 20
 54	 23	343.8	34.6	 16
 55	 23	351.0	44.6	 20
 56	 23	233.5	37.0	 20
 57	 23	253.8	38.6	 16
 58	 23	137.0	29.7	 20
 59	 23	415.0	73.5	 25
 60	 23	353.8	55.1	 20
 61	 23	100.0	19.7	 25
 62	 23	559.0	128.1	 25
 63	 23	106.3	17.2	 20
 64	 23	96.0	17.5	 25
 65	 23	140.0	21.6	 25
 66	 23	1151.8	139.4	 20
 67	 23	3634.0	344.2	 25
 68	 23	480.3	59.4	 20
 69	 23	879.0	111.7	 25
 70	 23	555.0	58.8	 25
 71	 23	1170.5	122.7	 20
 72	 23	2101.0	312.9	 25
 73	 23	1077.0	165.0	 20
 74	 23	310.0	31.6	 16
 75	 23	1623.0	285.7	 20
 76	 23	69.5	12.5	 20
 77	 23	67.5	12.3	 16
 78	 23	160.0	22.9	 20
 79	 23	151.0	40.4	 25
 80	 23	455.0	83.6	 20
 81	 23	117.0	19.2	 25
 82	 23	100.0	19.7	 25
 83	 23	501.0	72.8	 20
 84	 23	514.0	83.3	 25
 85	 23	81.0	15.4	 25
 86	 23	110.3	17.7	 20
 87	 23	631.0	69.8	 25
 88	 23	134.0	28.7	 25
 89	 23	85.3	12.7	 20
 90	 23	75.0	10.4	 25
 91	 23	82.0	14.8	 25
 92	 23	88.3	19.8	 20
 93	 23	104.5	17.7	 20
 94	 23	979.3	191.9	 20
 95	 23	94.5	18.7	 16
 96	 23	133.3	27.7	 20
 97	 23	169.8	25.2	 20
 98	 23	641.0	45.1	 16
 99	 23	96.0	12.6	 20
100	 23	292.0	49.7	 25
101	 23	1101.8	113.9	 20
102	 23	85.0	17.9	 25
103	 23	652.0	91.4	 25
104	 23	74.5	12.5	 20
105	 23	96.0	45.4	 25
106	 23	1086.0	119.4	 25
107	 23	470.8	34.6	 20
108	 23	449.0	62.2	 25
109	 23	463.0	51.9	 25
110	 23	282.8	29.7	 20
111	 23	388.0	67.2	 25
112	 23	1831.3	81.4	 20
113	 23	140.0	21.7	 25
114	 23	139.5	18.3	 20
115	 23	275.3	23.7	 16
116	 23	213.3	22.4	 20
117	 23	2192.3	323.8	 20
118	 23	416.8	33.5	 16
119	 23	123.3	17.0	 20
120	 23	326.3	26.6	 20
121	 23	612.5	131.9	 20
122	 23	4474.0	844.9	 25
123	 23	2062.0	538.5	 25
124	 23	122.0	17.9	 20
125	 23	98.0	21.3	 25
126	 23	376.0	62.2	 25
127	 23	178.5	27.1	 20
128	 23	103.0	21.1	 25
129	 23	179.0	31.9	 25
130	 23	534.0	84.3	 20
131	 23	93.0	16.7	 25
132	 23	69.0	12.0	 25
133	 23	77.0	17.1	 20
134	 23	66.5	16.2	 20
135	 23	58.3	16.2	 20
136	 23	62.3	12.4	 16
137	 23	133.0	26.0	 20
138	 23	514.5	71.7	 20
139	 23	972.0	107.0	 16
140	 23	230.3	37.4	 20
141	 23	755.0	173.7	 25
142	 23	101.3	17.0	 20
143	 23	90.0	17.6	 25
144	 23	157.0	32.2	 25
145	 23	104.5	14.7	 20
146	 23	93.0	16.9	 25
147	 23	116.0	19.9	 25
148	 23	307.0	43.6	 20
149	 23	3598.0	1162.5	 25
150	 23	2010.0	462.2	 25
151	 23	742.3	115.9	 20
152	 23	7860.0	1913.3	 25
153	 23	328.0	45.2	 25
154	 23	261.0	30.8	 20
155	 23	106.3	14.8	 20
156	 23	111.3	42.5	 20
157	 23	699.3	98.6	 16
158	 23	223.5	23.5	 20
159	 23	219.5	35.9	 16
160	 23	244.0	50.7	 20
161	 23	2574.8	543.1	 20
162	 23	267.8	32.2	 20
163	 23	421.0	59.0	 25
164	 23	83.0	15.3	 25
165	 23	375.0	53.3	 20
166	 23	135.0	21.3	 25
167	 23	78.0	11.9	 25
168	 23	405.8	57.6	 20
169	 23	232.0	51.3	 25
170	 23	91.0	15.0	 25
171	 23	428.3	66.5	 20
172	 23	105.0	23.5	 25
173	 23	88.0	14.0	 25
174	 23	92.8	16.9	 20
175	 23	294.0	43.3	 25
176	 23	1129.8	244.4	 20
177	 23	295.3	37.5	 16
178	 23	385.3	49.9	 20
179	 23	122.0	26.0	 20
180	 23	208.8	27.2	 16
181	 23	76.5	13.9	 20
182	 23	86.8	12.0	 20
183	 23	159.3	15.0	 20
184	 23	128.0	23.4	 25
185	 23	104.0	14.5	 25
186	 23	339.8	35.6	 20
187	 23	326.0	63.3	 25
188	 23	95.0	21.9	 25
189	 23	401.0	99.0	 20
190	 23	83.0	16.5	 25
191	 23	168.0	59.2	 25
192	 23	508.3	44.3	 20
193	 23	132.0	21.1	 25
194	 23	92.0	19.4	 25
195	 23	631.0	202.3	 20
196	 23	113.8	24.5	 20
197	 23	2102.3	639.7	 20
198	 23	162.0	27.9	 16
199	 23	300.0	50.4	 20
200	 23	1858.5	90.7	 20
201	 23	2719.3	464.7	 16
202	 23	209.0	20.0	 20
203	 23	1655.8	219.3	 20
204	 23	3356.0	283.8	 25
205	 23	5746.0	1377.2	 25
206	 23	802.8	88.6	 20
207	 23	2725.0	270.4	 25
208	 23	5085.0	1384.1	 25
209	 23	117.0	20.4	 20
210	 23	310.0	52.2	 25
211	 23	368.0	65.9	 25
212	 23	382.3	37.5	 20
213	 23	412.0	48.3	 25
214	 23	140.0	22.9	 25
215	 23	186.8	30.9	 20
216	 23	95.0	16.4	 25
217	 23	253.0	24.9	 20
218	 23	884.0	77.4	 16
219	 23	172.3	29.2	 20
220	 23	78.3	12.5	 20
221	 23	110.5	18.0	 16
222	 23	538.5	85.8	 20
223	 23	311.3	54.8	 20
224	 23	355.0	69.0	 20
225	 23	145.0	28.3	 25
226	 23	100.0	36.1	 25
227	 23	269.3	54.1	 20
228	 23	83.0	19.2	 25
229	 23	80.0	14.7	 25
230	 23	126.3	16.6	 20
231	 23	325.0	54.3	 25
232	 23	1175.0	291.9	 25
233	 23	2163.0	349.2	 20
234	 23	303.0	37.1	 25
235	 23	522.0	99.9	 25
236	 23	504.0	94.0	 20
237	 23	97.0	18.7	 25
238	 23	211.8	78.6	 20
239	 23	618.5	92.0	 16
240	 23	86.5	25.5	 20
241	 23	1283.5	345.3	 20
242	 23	143.3	60.1	 16
243	 23	2896.5	359.1	 20
244	 23	1527.5	216.5	 20
245	 23	6027.5	1025.0	 20
246	 23	1668.0	209.8	 25
247	 23	3295.0	852.9	 25
248	 23	784.8	139.1	 20
249	 23	144.0	19.1	 25
250	 23	1513.3	226.2	 20
251	 23	217.0	23.4	 25
252	 23	173.0	43.7	 25
253	 23	113.5	24.1	 20
254	 23	179.0	37.3	 25
255	 23	92.0	14.1	 25
256	 23	89.3	12.2	 20
257	 23	624.0	89.9	 25
258	 23	170.3	23.7	 20
259	 23	107.3	16.7	 16
260	 23	208.5	47.9	 20
261	 23	527.0	103.6	 20
262	 23	354.0	49.1	 16
263	 23	784.8	66.0	 20
264	 23	380.0	39.7	 20
265	 23	378.8	62.1	 20
266	 23	353.0	49.5	 25
267	 23	642.0	99.7	 25
268	 23	1398.8	262.1	 20
269	 23	140.0	17.3	 25
270	 23	412.0	61.4	 25
271	 23	865.8	140.1	 20
272	 23	254.0	52.0	 25
273	 23	1890.0	305.3	 25
274	 23	197.5	27.2	 20
275	 23	228.0	31.6	 25
276	 23	4209.0	883.3	 25
277	 23	191.8	24.7	 20
278	 23	73.0	14.2	 25
279	 23	219.0	102.1	 20
280	 23	2305.8	278.0	 16
281	 23	295.0	46.6	 20
282	 23	103.8	21.6	 20
283	 23	70.3	12.0	 16
284	 23	351.5	50.0	 20
285	 23	252.5	45.7	 20
286	 23	100.5	11.4	 20
287	 23	357.0	68.5	 25
288	 23	297.0	47.4	 25
289	 23	112.3	17.4	 20
290	 23	266.0	36.4	 25
291	 23	236.0	32.5	 25
292	 23	148.3	24.2	 20
293	 23	188.0	21.5	 25
294	 23	255.8	40.4	 20
295	 23	230.0	23.9	 25
296	 23	293.0	35.1	 25
297	 23	162.3	28.5	 20
298	 23	1035.0	116.6	 25
299	 23	240.0	27.2	 25
300	 23	1561.0	116.1	 16
301	 23	589.0	49.3	 20
302	 23	649.0	226.7	 20
303	 23	3426.5	231.9	 16
304	 23	199.3	29.8	 20
305	 23	230.3	34.1	 20
306	 23	87.5	13.1	 20
307	 23	775.0	101.1	 25
308	 23	333.0	32.4	 25
309	 23	699.5	72.6	 20
310	 23	201.0	26.4	 25
311	 23	168.0	24.7	 25
312	 23	654.5	90.4	 20
313	 23	1359.0	181.4	 25
314	 23	562.0	100.5	 25
315	 23	96.8	14.9	 20
316	 23	899.0	125.6	 25
317	 23	136.0	25.8	 25
318	 23	203.3	21.4	 20
319	 23	144.0	38.9	 25
320	 23	579.3	66.2	 20
321	 23	292.0	35.1	 16
322	 23	147.3	22.6	 20
323	 23	166.0	26.4	 20
324	 23	147.0	31.2	 16
325	 23	248.5	38.8	 20
326	 23	1507.0	349.7	 20
327	 23	410.3	62.7	 20
328	 23	124.0	64.1	 25
329	 23	1129.0	303.0	 25
330	 23	218.5	45.0	 20
331	 23	145.0	22.7	 25
332	 23	142.0	30.2	 25
333	 23	588.8	54.2	 20
334	 23	2061.0	309.6	 25
335	 23	167.0	26.6	 25
336	 23	99.3	15.7	 20
337	 23	256.0	37.6	 25
338	 23	220.0	30.5	 25
339	 23	346.0	48.6	 20
340	 23	845.0	157.7	 25
341	 23	300.3	51.1	 16
342	 23	160.5	28.3	 20
343	 23	228.0	29.4	 20
344	 23	163.3	20.6	 16
345	 23	288.0	28.8	 20
346	 23	123.8	21.3	 20
347	 23	95.3	15.6	 16
348	 23	200.0	26.5	 25
349	 23	99.0	17.8	 25
350	 23	189.5	29.6	 20
351	 23	196.0	31.4	 25
352	 23	279.0	42.9	 25
353	 23	494.0	53.6	 20
354	 23	801.0	96.8	 25
355	 23	491.0	70.4	 25
356	 23	157.8	22.2	 20
357	 23	322.0	38.8	 25
358	 23	388.0	73.9	 25
359	 23	235.3	26.6	 20
360	 23	190.0	24.3	 25
361	 23	79.0	16.7	 25
362	 23	80.8	18.6	 16
363	 23	113.0	28.6	 20
364	 23	107.5	13.0	 20
365	 23	449.0	26.4	 16
366	 23	276.3	34.9	 20
367	 23	293.5	54.7	 20
368	 23	524.3	106.3	 20
369	 23	162.0	32.3	 25
370	 23	1824.0	431.2	 25
371	 23	112.5	36.8	 20
372	 23	1065.0	189.6	 25
373	 23	368.0	95.4	 25
374	 23	317.0	38.0	 20
375	 23	324.0	37.3	 25
376	 23	326.0	41.2	 25
377	 23	318.0	31.1	 20
378	 23	699.0	93.8	 25
379	 23	161.0	21.3	 25
380	 23	438.3	45.4	 20
381	 23	683.0	64.4	 25
382	 23	384.3	68.0	 20
383	 23	144.3	25.1	 16
384	 23	989.3	173.9	 20
385	 23	1764.5	360.2	 20
386	 23	3502.5	366.6	 16
387	 23	134.0	19.0	 20
388	 23	522.0	49.7	 16
389	 23	121.0	19.4	 25
390	 23	232.0	34.6	 25
391	 23	147.3	21.4	 20
392	 23	245.0	24.1	 25
393	 23	406.0	169.0	 25
394	 23	112.5	20.7	 20
395	 23	118.0	57.3	 25
396	 23	13364.0	3421.1	 25
397	 23	59.3	11.2	 20
398	 23	94.0	12.8	 25
399	 23	63.0	9.6	 25
400	 23	86.5	12.3	 20
401	 23	202.0	61.2	 25
402	 23	8236.0	1844.2	 25
403	 23	869.8	79.6	 16
404	 23	5477.5	930.9	 20
405	 23	175.0	19.6	 20
406	 23	137.3	26.2	 16
407	 23	1202.0	145.3	 20
408	 23	214.8	40.2	 20
409	 23	141.5	26.4	 16
410	 23	134.0	21.9	 25
411	 23	110.0	19.7	 25
412	 23	182.5	39.4	 20
413	 23	231.0	37.7	 25
414	 23	124.0	17.7	 25
415	 23	494.5	56.8	 20
416	 23	610.0	115.8	 25
417	 23	150.0	30.9	 25
418	 23	73.0	11.8	 20
419	 23	121.0	20.2	 25
420	 23	93.0	13.5	 25
421	 23	362.5	53.1	 20
422	 23	1627.0	203.0	 25
423	 23	4133.8	628.9	 20
424	 23	323.3	25.0	 16
425	 23	69.8	14.0	 20
426	 23	217.3	36.4	 20
427	 23	506.0	46.6	 16
428	 23	686.3	46.6	 20
429	 23	108.5	21.0	 20
430	 23	187.0	35.7	 20
431	 23	129.0	27.0	 25
432	 23	888.3	105.1	 20
433	 23	301.0	34.2	 25
434	 23	321.0	42.7	 25
435	 23	1950.0	200.3	 20
436	 23	449.0	46.8	 25
437	 23	100.0	20.6	 25
438	 23	295.0	27.9	 20
439	 23	140.0	17.3	 25
440	 23	84.0	11.0	 25
441	 23	78.0	19.1	 20
442	 23	77.0	14.6	 25
443	 23	83.0	14.5	 25
444	 23	101.3	15.1	 16
445	 23	100.5	13.5	 20
446	 23	94.0	19.2	 20
447	 23	222.5	22.2	 16
448	 23	456.3	86.6	 20
449	 23	159.0	22.6	 20
450	 23	160.3	22.1	 16
451	 23	229.0	42.8	 25
452	 23	336.0	49.2	 25
453	 23	120.3	16.3	 20
454	 23	571.0	112.6	 25
455	 23	69.0	9.7	 25
456	 23	662.8	101.6	 20
457	 23	98.0	13.9	 25
458	 23	79.0	21.4	 25
459	 23	186.3	26.2	 20
460	 23	122.0	18.8	 25
461	 23	739.0	107.5	 25
462	 23	140.0	17.0	 20
463	 23	541.0	60.5	 25
464	 23	418.0	59.2	 25
465	 23	600.0	57.4	 16
466	 23	95.0	15.6	 20
467	 23	70.0	12.2	 20
468	 23	195.8	31.8	 16
469	 23	250.3	32.8	 20
470	 23	1737.3	202.8	 20
471	 23	276.5	35.9	 16
472	 23	769.0	107.6	 25
473	 23	98.0	16.5	 25
474	 23	83.3	12.6	 20
475	 23	73.0	12.7	 25
476	 23	72.0	12.2	 25
477	 23	412.5	57.2	 20
478	 23	212.0	22.8	 25
479	 23	678.0	75.5	 20
480	 23	1526.0	110.0	 25
481	 23	1743.0	212.7	 25
482	 23	1013.3	74.5	 20
483	 23	5428.0	661.0	 25
484	 23	194.0	63.5	 25
485	 23	334.3	28.2	 16
486	 23	105.5	17.3	 20
487	 23	112.0	17.1	 20
488	 23	74.3	11.1	 16
489	 23	169.5	36.0	 20
490	 23	48.8	10.5	 20
491	 23	69.8	12.2	 16
492	 23	95.0	17.6	 25
493	 23	198.0	36.2	 25
494	 23	120.3	31.1	 20
495	 23	622.0	66.1	 25
496	 23	2363.0	407.9	 25
497	 23	140.0	21.4	 20
498	 23	1813.0	305.5	 25
499	 23	160.0	29.5	 25
500	 23	92.8	16.4	 20
501	 23	651.0	93.2	 25
502	 23	93.0	17.1	 25
503	 23	123.5	24.8	 20
504	 23	285.0	43.3	 25
505	 23	119.0	25.1	 25
506	 23	309.3	34.9	 16
507	 23	102.0	21.4	 20
508	 23	74.3	11.4	 20
509	 23	73.3	15.3	 16
510	 23	93.5	20.8	 20
511	 23	318.8	48.7	 20
512	 23	95.3	15.6	 16
513	 23	153.0	21.1	 25
514	 23	72.0	12.4	 25
515	 23	70.5	15.1	 20
516	 23	66.0	9.2	 25
517	 23	89.0	18.0	 25
518	 23	66.0	9.3	 20
519	 23	88.0	17.3	 25
520	 23	97.0	12.1	 25
521	 23	235.3	27.1	 20
522	 23	367.0	38.8	 25
523	 23	842.3	85.3	 20
524	 23	101.0	17.9	 25
525	 23	92.0	15.4	 25
526	 23	72.5	15.5	 20
527	 23	75.5	13.0	 20
528	 23	138.3	19.2	 20
529	 23	230.0	28.5	 16
530	 23	85.3	14.0	 20
531	 23	109.3	15.7	 20
532	 23	154.8	28.7	 16
533	 23	2992.0	378.4	 20
534	 23	343.0	43.2	 25
535	 23	202.3	24.3	 20
536	 23	385.0	80.8	 25
537	 23	106.0	18.7	 25
538	 23	241.0	41.1	 20
539	 23	109.0	17.6	 25
540	 23	134.0	26.5	 25
541	 23	620.8	67.0	 20
542	 23	949.0	110.3	 25
543	 23	120.0	20.2	 25
544	 23	482.3	60.7	 20
545	 23	541.0	76.6	 25
546	 23	1081.0	163.5	 25
547	 23	371.0	45.9	 16
548	 23	1647.0	160.2	 20
549	 23	7588.5	837.9	 20
550	 23	4679.5	486.4	 16
551	 23	1242.3	86.1	 20
552	 23	552.0	42.9	 20
553	 23	144.3	20.1	 16
554	 23	439.0	59.7	 25
555	 23	2280.0	323.0	 25
556	 23	3325.0	625.0	 20
557	 23	804.0	118.7	 25
558	 23	822.0	176.3	 25
559	 23	106.8	22.1	 20
560	 23	618.0	109.7	 25
561	 23	119.0	21.2	 25
562	 23	260.0	40.8	 20
563	 23	168.0	26.4	 25
564	 23	171.0	24.1	 25
565	 23	213.3	26.4	 20
566	 23	148.0	19.6	 25
567	 23	92.0	16.9	 25
568	 23	274.0	38.1	 16
569	 23	84.8	11.4	 20
570	 23	162.8	27.5	 16
571	 23	206.5	20.6	 20
572	 23	111.5	20.8	 20
573	 23	1156.5	104.7	 16
574	 23	204.0	31.1	 20
575	 23	79.0	10.9	 25
576	 23	398.8	62.1	 20
577	 23	83.0	10.2	 25
578	 23	1577.0	389.0	 25
579	 23	634.8	91.1	 20
580	 23	84.0	15.7	 25
581	 23	87.0	18.5	 25
582	 23	173.3	26.9	 20
583	 23	134.0	27.8	 25
584	 23	80.0	15.9	 25
585	 23	175.3	24.0	 20
586	 23	76.0	14.1	 25
587	 23	1667.0	204.7	 25
588	 23	7377.8	662.8	 20
589	 23	103.8	18.8	 20
590	 23	381.3	61.1	 20
591	 23	1718.3	121.9	 16
592	 23	116.3	24.0	 20
593	 23	110.8	17.6	 20
594	 23	217.8	28.5	 16
595	 23	202.3	26.5	 20
596	 23	104.0	18.6	 25
597	 23	686.5	78.5	 20
598	 23	600.0	78.6	 25
599	 23	519.0	70.1	 25
600	 23	1228.8	118.8	 20
601	 23	6079.0	681.4	 25
602	 23	264.0	37.8	 25
603	 23	121.3	20.9	 20
604	 23	334.0	32.3	 25
605	 23	346.0	77.4	 25
606	 23	599.8	40.8	 20
607	 23	329.0	37.5	 25
608	 23	982.0	132.4	 25
609	 23	1211.0	114.0	 16
610	 23	198.8	34.3	 20
611	 23	76.3	16.0	 20
612	 23	1818.8	85.4	 16
613	 23	780.3	84.1	 20
614	 23	163.0	23.4	 16
615	 23	598.3	79.3	 20
616	 23	495.0	62.0	 25
617	 23	217.0	29.5	 20
618	 23	195.0	38.5	 25
619	 23	1687.0	192.4	 25
620	 23	175.3	27.8	 20
621	 23	416.0	64.7	 25
622	 23	899.0	370.8	 25
623	 23	357.5	34.8	 20
624	 23	208.0	38.1	 25
625	 23	116.0	19.7	 25
626	 23	93.3	15.0	 20
627	 23	94.0	13.0	 25
628	 23	607.0	79.0	 25
629	 23	10412.8	857.0	 20
630	 23	119.3	117.6	 20
631	 23	78.0	11.7	 20
632	 23	363.0	30.9	 16
633	 23	168.5	21.3	 20
634	 23	78.0	15.5	 20
635	 23	369.0	38.9	 16
636	 23	187.3	26.1	 20
637	 23	1749.0	288.9	 25
638	 23	520.0	68.8	 20
639	 23	241.0	191.2	 25
  0	 24	15763.0	4084.0	 25
  1	 24	277.0	44.4	 20
  2	 24	215.0	24.4	 25
  3	 24	182.0	32.1	 25
  4	 24	1652.0	141.0	 16
  5	 24	356.0	40.9	 20
  6	 24	108.0	14.5	 20
  7	 24	101.3	15.4	 16
  8	 24	1282.3	283.0	 20
  9	 24	105.0	24.5	 20
 10	 24	1842.5	301.0	 16
 11	 24	1832.0	1062.5	 25
 12	 24	330.0	40.4	 25
 13	 24	305.0	33.8	 20
 14	 24	2178.0	197.9	 25
 15	 24	499.0	43.6	 25
 16	 24	306.5	34.9	 20
 17	 24	203.0	51.9	 25
 18	 24	80.0	10.9	 25
 19	 24	76.5	12.0	 20
 20	 24	107.0	18.6	 25
 21	 24	75.0	9.6	 25
 22	 24	833.5	140.8	 20
 23	 24	112.0	19.9	 25
 24	 24	103.8	15.7	 20
 25	 24	206.0	19.9	 16
 26	 24	214.0	30.7	 20
 27	 24	211.5	26.8	 20
 28	 24	407.5	28.0	 16
 29	 24	209.5	27.9	 20
 30	 24	151.0	20.8	 20
 31	 24	307.0	40.6	 20
 32	 24	87.0	14.6	 25
 33	 24	132.5	24.3	 20
 34	 24	262.0	17.4	 25
 35	 24	424.0	46.7	 25
 36	 24	701.3	48.5	 20
 37	 24	3875.0	477.1	 25
 38	 24	1247.0	118.0	 25
 39	 24	5308.5	565.8	 20
 40	 24	158.0	39.4	 25
 41	 24	161.0	34.9	 25
 42	 24	443.8	58.7	 20
 43	 24	311.0	46.5	 25
 44	 24	134.0	22.3	 25
 45	 24	109.0	32.3	 16
 46	 24	62.8	11.4	 20
 47	 24	51.5	8.2	 20
 48	 24	71.3	18.8	 16
 49	 24	90.8	15.6	 20
 50	 24	108.0	13.6	 20
 51	 24	92.0	13.3	 16
 52	 24	100.0	15.3	 25
 53	 24	225.0	65.4	 25
 54	 24	316.0	59.3	 20
 55	 24	97.0	16.5	 25
 56	 24	133.0	23.2	 25
 57	 24	230.0	26.7	 20
 58	 24	191.0	25.3	 25
 59	 24	160.0	28.9	 25
 60	 24	121.3	50.3	 20
 61	 24	83.0	15.3	 25
 62	 24	96.0	23.3	 25
 63	 24	72.0	15.1	 20
 64	 24	115.0	18.3	 25
 65	 24	130.0	16.8	 25
 66	 24	293.8	41.6	 16
 67	 24	629.0	101.0	 20
 68	 24	562.5	152.3	 20
 69	 24	626.3	79.9	 16
 70	 24	245.3	33.8	 20
 71	 24	581.0	178.0	 20
 72	 24	6428.3	768.6	 16
 73	 24	1316.0	106.5	 25
 74	 24	762.0	189.7	 25
 75	 24	216.0	51.2	 20
 76	 24	68.0	14.3	 25
 77	 24	66.0	13.8	 20
 78	 24	153.0	29.7	 25
 79	 24	103.0	15.5	 25
 80	 24	90.5	16.4	 20
 81	 24	84.0	14.8	 25
 82	 24	90.0	19.1	 25
 83	 24	104.5	14.0	 20
 84	 24	125.0	24.4	 25
 85	 24	97.0	15.6	 25
 86	 24	116.0	18.3	 16
 87	 24	553.0	52.3	 20
 88	 24	208.3	36.8	 20
 89	 24	75.3	13.9	 16
 90	 24	73.5	13.3	 20
 91	 24	82.8	20.7	 20
 92	 24	152.3	21.9	 16
 93	 24	143.0	24.5	 25
 94	 24	385.0	62.0	 25
 95	 24	67.0	12.8	 20
 96	 24	84.0	15.5	 25
 97	 24	104.0	22.2	 25
 98	 24	330.0	32.5	 20
 99	 24	80.0	12.2	 25
100	 24	112.0	19.6	 25
101	 24	230.8	28.4	 20
102	 24	85.0	17.8	 25
103	 24	152.0	24.0	 25
104	 24	73.0	16.4	 20
105	 24	85.0	16.8	 25
106	 24	379.0	43.3	 25
107	 24	254.3	39.4	 16
108	 24	362.0	43.6	 20
109	 24	229.3	32.3	 20
110	 24	137.3	22.1	 16
111	 24	183.8	28.7	 20
112	 24	1356.5	135.6	 20
113	 24	114.8	18.4	 16
114	 24	101.0	19.1	 25
115	 24	136.0	18.5	 25
116	 24	191.3	28.5	 20
117	 24	238.0	66.1	 25
118	 24	209.0	27.3	 25
119	 24	87.8	20.2	 20
120	 24	202.0	34.1	 25
121	 24	188.0	32.6	 25
122	 24	1810.0	242.4	 20
123	 24	294.0	42.0	 25
124	 24	181.8	23.2	 20
125	 24	125.0	19.2	 25
126	 24	140.0	17.3	 25
127	 24	102.0	17.6	 20
128	 24	137.0	23.0	 20
129	 24	83.5	16.0	 20
130	 24	104.0	16.8	 16
131	 24	90.3	13.6	 20
132	 24	78.3	12.0	 20
133	 24	75.5	12.3	 16
134	 24	69.0	12.3	 25
135	 24	55.0	8.6	 25
136	 24	68.5	11.9	 20
137	 24	252.0	60.9	 25
138	 24	370.0	51.5	 25
139	 24	583.0	79.3	 20
140	 24	199.0	45.4	 25
141	 24	403.0	78.1	 25
142	 24	88.3	17.2	 20
143	 24	84.0	13.6	 25
144	 24	72.0	17.6	 25
145	 24	79.3	12.6	 20
146	 24	80.0	12.6	 25
147	 24	112.0	28.8	 25
148	 24	117.8	21.6	 16
149	 24	1307.3	769.7	 20
150	 24	4434.3	830.2	 20
151	 24	1624.0	184.6	 16
152	 24	1606.8	339.6	 20
153	 24	267.3	30.1	 20
154	 24	216.8	28.0	 16
155	 24	119.0	22.1	 25
156	 24	123.0	20.9	 25
157	 24	388.5	55.1	 20
158	 24	92.0	17.2	 25
159	 24	163.0	60.1	 25
160	 24	343.0	53.6	 20
161	 24	3107.0	606.7	 25
162	 24	508.0	91.4	 25
163	 24	163.8	29.4	 20
164	 24	85.0	18.7	 25
165	 24	80.0	15.6	 25
166	 24	97.8	16.3	 20
167	 24	97.0	18.1	 25
168	 24	233.0	86.9	 25
169	 24	158.5	27.3	 16
170	 24	80.3	14.9	 20
171	 24	247.0	35.6	 16
172	 24	81.3	12.5	 20
173	 24	101.5	18.4	 20
174	 24	92.5	17.9	 16
175	 24	155.8	19.3	 20
176	 24	715.0	136.5	 25
177	 24	116.8	15.3	 20
178	 24	365.0	43.6	 25
179	 24	116.0	52.2	 25
180	 24	145.0	24.9	 20
181	 24	81.0	14.8	 25
182	 24	81.0	13.5	 25
183	 24	162.3	19.3	 20
184	 24	106.0	20.9	 25
185	 24	80.0	13.4	 25
186	 24	165.3	29.9	 20
187	 24	214.0	26.7	 25
188	 24	84.0	15.9	 25
189	 24	257.5	36.5	 20
190	 24	82.5	15.7	 20
191	 24	143.5	46.1	 20
192	 24	436.0	51.1	 16
193	 24	105.3	16.2	 20
194	 24	103.0	55.6	 20
195	 24	2597.5	315.0	 16
196	 24	182.0	37.8	 25
197	 24	296.0	70.8	 25
198	 24	78.8	14.5	 20
199	 24	124.0	22.2	 25
200	 24	436.0	107.5	 25
201	 24	911.3	299.5	 20
202	 24	109.0	19.4	 25
203	 24	465.0	72.7	 25
204	 24	1843.5	487.4	 20
205	 24	4074.0	914.8	 25
206	 24	612.0	106.5	 25
207	 24	1917.3	303.6	 20
208	 24	2190.0	635.7	 25
209	 24	100.0	28.0	 25
210	 24	144.3	25.8	 16
211	 24	151.3	21.6	 20
212	 24	207.5	31.0	 20
213	 24	197.5	25.7	 16
214	 24	136.5	17.3	 20
215	 24	139.8	16.9	 16
216	 24	95.3	14.1	 20
217	 24	243.0	25.1	 25
218	 24	339.8	65.8	 20
219	 24	273.0	47.9	 25
220	 24	72.0	11.7	 25
221	 24	137.3	24.0	 20
222	 24	623.0	66.7	 25
223	 24	968.0	221.8	 25
224	 24	118.3	19.8	 20
225	 24	88.0	16.1	 25
226	 24	82.0	14.8	 25
227	 24	81.5	15.4	 20
228	 24	95.0	16.7	 25
229	 24	69.0	13.3	 25
230	 24	82.8	22.5	 20
231	 24	245.5	23.9	 20
232	 24	872.0	170.6	 20
233	 24	1378.5	178.9	 16
234	 24	224.5	39.5	 20
235	 24	343.3	69.9	 20
236	 24	229.5	27.8	 16
237	 24	100.3	23.2	 20
238	 24	136.0	89.3	 25
239	 24	118.0	23.2	 20
240	 24	70.0	12.2	 25
241	 24	217.0	66.3	 25
242	 24	119.8	26.9	 20
243	 24	1300.0	223.0	 25
244	 24	889.0	161.8	 25
245	 24	1758.5	220.3	 20
246	 24	1371.0	130.8	 25
247	 24	2110.0	585.9	 25
248	 24	401.3	64.1	 20
249	 24	88.0	17.6	 25
250	 24	217.0	47.0	 25
251	 24	196.8	25.0	 16
252	 24	119.0	15.7	 20
253	 24	90.0	15.8	 20
254	 24	84.8	14.2	 16
255	 24	103.5	23.7	 20
256	 24	97.3	23.7	 20
257	 24	314.5	51.2	 16
258	 24	170.0	23.1	 25
259	 24	117.0	16.1	 25
260	 24	202.3	24.3	 20
261	 24	337.0	258.6	 25
262	 24	983.8	180.2	 20
263	 24	347.0	44.4	 25
264	 24	303.0	70.0	 25
265	 24	200.0	28.6	 20
266	 24	432.0	62.0	 25
267	 24	101.0	17.3	 25
268	 24	455.3	54.1	 20
269	 24	188.0	29.2	 25
270	 24	406.0	48.9	 25
271	 24	1080.8	110.7	 20
272	 24	344.3	31.2	 20
273	 24	1004.5	87.1	 20
274	 24	139.0	19.0	 16
275	 24	264.5	45.5	 20
276	 24	337.0	67.3	 20
277	 24	76.0	12.9	 16
278	 24	80.5	13.8	 20
279	 24	152.0	49.0	 25
280	 24	1496.3	109.3	 20
281	 24	199.0	25.7	 25
282	 24	96.0	14.2	 25
283	 24	73.0	12.3	 20
284	 24	320.0	40.9	 25
285	 24	214.0	34.8	 25
286	 24	122.3	15.1	 20
287	 24	139.0	21.8	 25
288	 24	195.0	37.3	 25
289	 24	100.0	15.5	 20
290	 24	239.0	55.7	 25
291	 24	236.0	40.8	 25
292	 24	152.8	21.4	 20
293	 24	190.3	35.5	 20
294	 24	203.5	29.2	 20
295	 24	143.5	43.2	 16
296	 24	222.0	33.0	 20
297	 24	197.0	50.7	 20
298	 24	730.8	55.9	 16
299	 24	157.8	41.5	 20
300	 24	1836.0	203.9	 25
301	 24	543.0	43.4	 20
302	 24	444.0	92.1	 25
303	 24	1506.0	283.0	 25
304	 24	199.3	27.4	 20
305	 24	122.0	25.5	 25
306	 24	92.0	10.0	 20
307	 24	359.0	39.7	 25
308	 24	221.0	28.9	 25
309	 24	322.5	30.8	 20
310	 24	250.0	30.2	 25
311	 24	150.0	20.2	 25
312	 24	207.5	34.8	 20
313	 24	681.3	79.9	 20
314	 24	211.8	31.8	 20
315	 24	82.0	10.6	 16
316	 24	85.3	14.9	 20
317	 24	104.3	21.3	 20
318	 24	209.3	20.9	 16
319	 24	137.3	34.8	 20
320	 24	1023.0	130.9	 25
321	 24	183.8	22.6	 20
322	 24	151.0	19.7	 25
323	 24	185.0	32.2	 25
324	 24	136.3	18.7	 20
325	 24	132.0	24.4	 25
326	 24	392.0	92.8	 25
327	 24	81.0	15.7	 20
328	 24	107.0	65.4	 25
329	 24	2198.0	500.7	 25
330	 24	135.3	26.5	 20
331	 24	108.0	19.0	 25
332	 24	315.0	48.8	 25
333	 24	261.3	38.2	 20
334	 24	677.3	83.8	 20
335	 24	110.3	16.9	 20
336	 24	105.5	15.6	 16
337	 24	237.5	40.7	 20
338	 24	270.5	34.8	 20
339	 24	280.5	23.7	 16
340	 24	1054.8	155.7	 20
341	 24	365.0	40.3	 25
342	 24	243.3	35.0	 20
343	 24	219.0	32.9	 25
344	 24	196.0	40.5	 25
345	 24	252.3	48.2	 20
346	 24	113.0	17.0	 25
347	 24	103.0	17.5	 25
348	 24	105.8	17.7	 20
349	 24	107.0	16.4	 25
350	 24	139.0	23.9	 25
351	 24	456.5	68.1	 20
352	 24	119.0	25.4	 25
353	 24	435.5	41.1	 20
354	 24	380.0	107.3	 25
355	 24	3499.8	591.1	 20
356	 24	199.3	35.0	 16
357	 24	417.0	46.4	 20
358	 24	1012.8	224.3	 20
359	 24	159.5	27.9	 16
360	 24	225.0	34.8	 20
361	 24	75.3	14.9	 20
362	 24	71.0	13.7	 20
363	 24	66.0	14.3	 25
364	 24	82.0	16.2	 25
365	 24	422.3	71.0	 20
366	 24	194.0	28.8	 25
367	 24	655.0	132.4	 25
368	 24	85.8	12.2	 20
369	 24	114.0	19.5	 25
370	 24	585.0	95.0	 25
371	 24	80.8	14.8	 20
372	 24	269.0	25.9	 25
373	 24	217.0	30.1	 25
374	 24	254.3	29.5	 20
375	 24	259.0	22.8	 20
376	 24	630.5	56.1	 20
377	 24	364.0	49.4	 16
378	 24	595.5	82.4	 20
379	 24	159.0	21.8	 20
380	 24	258.8	43.6	 16
381	 24	450.5	48.1	 20
382	 24	398.0	39.2	 25
383	 24	116.3	18.8	 20
384	 24	531.0	49.6	 25
385	 24	510.0	116.4	 25
386	 24	1145.5	161.1	 20
387	 24	123.0	21.5	 25
388	 24	244.0	52.8	 25
389	 24	161.8	24.3	 20
390	 24	173.0	25.7	 25
391	 24	154.0	23.5	 25
392	 24	112.3	21.1	 20
393	 24	120.0	22.1	 25
394	 24	102.0	15.9	 25
395	 24	115.5	29.9	 20
396	 24	2669.5	719.5	 20
397	 24	57.5	11.4	 16
398	 24	67.5	13.3	 20
399	 24	65.8	11.7	 20
400	 24	76.8	14.3	 16
401	 24	157.8	35.2	 20
402	 24	997.3	184.0	 20
403	 24	293.8	65.0	 20
404	 24	2884.0	355.8	 25
405	 24	128.0	20.0	 25
406	 24	318.5	35.4	 20
407	 24	1253.0	130.7	 25
408	 24	212.0	37.7	 25
409	 24	88.0	15.1	 20
410	 24	81.0	14.8	 25
411	 24	109.0	20.1	 25
412	 24	193.8	30.0	 20
413	 24	256.0	35.3	 25
414	 24	114.0	15.8	 25
415	 24	197.8	24.9	 20
416	 24	162.0	20.2	 25
417	 24	172.5	24.0	 20
418	 24	63.0	9.3	 16
419	 24	94.0	20.6	 20
420	 24	92.8	18.4	 20
421	 24	400.0	35.9	 16
422	 24	715.0	120.0	 20
423	 24	3862.0	642.6	 25
424	 24	127.5	13.9	 20
425	 24	86.0	16.1	 25
426	 24	217.0	32.8	 25
427	 24	435.8	30.7	 20
428	 24	335.0	44.2	 25
429	 24	109.0	26.5	 25
430	 24	69.8	9.0	 20
431	 24	87.0	14.2	 25
432	 24	573.0	153.5	 25
433	 24	211.0	25.8	 20
434	 24	143.0	27.7	 25
435	 24	795.0	78.9	 25
436	 24	805.3	64.6	 20
437	 24	106.5	20.0	 20
438	 24	144.3	17.2	 20
439	 24	86.3	15.2	 16
440	 24	77.3	14.5	 20
441	 24	85.0	16.6	 20
442	 24	78.0	14.4	 16
443	 24	87.3	14.0	 20
444	 24	78.0	11.9	 20
445	 24	96.0	13.8	 25
446	 24	102.0	20.1	 25
447	 24	192.0	40.5	 20
448	 24	229.0	35.6	 25
449	 24	147.0	22.0	 25
450	 24	160.5	18.8	 20
451	 24	277.0	45.5	 25
452	 24	266.0	71.3	 25
453	 24	118.8	19.7	 20
454	 24	158.0	23.7	 25
455	 24	70.0	12.8	 25
456	 24	104.3	16.9	 20
457	 24	85.0	21.2	 25
458	 24	88.3	15.3	 20
459	 24	96.0	18.9	 16
460	 24	77.0	11.9	 20
461	 24	117.5	20.3	 20
462	 24	91.5	16.0	 16
463	 24	490.0	45.7	 20
464	 24	97.3	18.5	 20
465	 24	183.3	38.4	 20
466	 24	107.0	27.3	 25
467	 24	83.0	15.5	 25
468	 24	82.3	11.5	 20
469	 24	96.0	13.6	 25
470	 24	776.0	156.7	 25
471	 24	633.3	59.1	 20
472	 24	701.0	76.1	 25
473	 24	153.0	27.9	 25
474	 24	91.3	18.8	 20
475	 24	114.0	21.3	 25
476	 24	78.0	13.9	 25
477	 24	133.3	29.2	 20
478	 24	144.0	28.1	 25
479	 24	241.3	29.4	 20
480	 24	960.8	123.8	 16
481	 24	571.8	64.5	 20
482	 24	344.5	65.4	 20
483	 24	2717.5	272.2	 16
484	 24	458.5	50.2	 20
485	 24	550.0	105.8	 25
486	 24	96.5	15.7	 20
487	 24	102.0	17.5	 25
488	 24	79.0	13.6	 25
489	 24	188.0	24.9	 20
490	 24	70.0	13.6	 25
491	 24	67.3	11.8	 20
492	 24	89.0	14.0	 25
493	 24	106.0	20.6	 25
494	 24	95.0	18.2	 20
495	 24	556.0	72.6	 25
496	 24	3484.0	405.9	 25
497	 24	269.0	37.8	 20
498	 24	309.0	67.1	 25
499	 24	84.0	12.2	 20
500	 24	110.3	16.5	 16
501	 24	1290.3	141.0	 20
502	 24	83.8	17.4	 20
503	 24	82.8	18.5	 16
504	 24	105.5	21.0	 20
505	 24	137.3	29.2	 20
506	 24	197.5	25.3	 20
507	 24	88.0	18.8	 25
508	 24	78.0	11.8	 25
509	 24	80.3	20.2	 20
510	 24	96.0	18.7	 25
511	 24	417.0	53.6	 25
512	 24	78.3	13.3	 20
513	 24	134.0	16.7	 25
514	 24	67.0	12.8	 25
515	 24	77.5	14.5	 20
516	 24	71.0	14.6	 25
517	 24	91.0	15.2	 25
518	 24	75.3	11.9	 20
519	 24	85.0	15.2	 25
520	 24	88.8	15.5	 20
521	 24	314.3	115.3	 16
522	 24	187.8	29.3	 20
523	 24	323.5	51.2	 20
524	 24	121.5	19.6	 16
525	 24	82.5	17.0	 20
526	 24	71.0	10.4	 20
527	 24	72.5	13.2	 20
528	 24	101.0	17.1	 25
529	 24	100.0	13.7	 25
530	 24	113.5	18.7	 20
531	 24	112.0	19.5	 25
532	 24	131.0	17.4	 25
533	 24	1417.8	143.2	 20
534	 24	196.0	15.8	 25
535	 24	261.5	22.5	 20
536	 24	192.0	33.0	 25
537	 24	90.0	12.5	 25
538	 24	84.3	12.1	 20
539	 24	115.0	20.3	 25
540	 24	128.0	22.0	 20
541	 24	281.8	28.5	 16
542	 24	622.3	55.0	 20
543	 24	133.3	22.1	 20
544	 24	160.3	18.8	 16
545	 24	235.3	35.0	 20
546	 24	1250.5	130.0	 20
547	 24	570.3	74.9	 20
548	 24	1659.0	188.5	 25
549	 24	4577.0	472.7	 25
550	 24	2355.8	611.6	 20
551	 24	425.0	79.9	 25
552	 24	652.0	68.9	 25
553	 24	135.0	27.1	 20
554	 24	418.0	63.3	 25
555	 24	1964.0	191.3	 25
556	 24	1927.5	199.0	 20
557	 24	560.0	74.1	 25
558	 24	797.0	141.8	 25
559	 24	244.5	39.8	 20
560	 24	531.0	77.5	 25
561	 24	140.5	34.4	 20
562	 24	394.0	48.2	 16
563	 24	105.5	12.7	 20
564	 24	222.0	43.9	 20
565	 24	177.5	19.9	 16
566	 24	137.0	22.3	 20
567	 24	92.0	15.3	 20
568	 24	161.8	42.7	 20
569	 24	86.0	14.4	 25
570	 24	161.0	49.4	 25
571	 24	114.0	16.4	 20
572	 24	103.0	21.4	 25
573	 24	737.0	172.8	 25
574	 24	101.3	15.4	 20
575	 24	78.0	15.5	 25
576	 24	210.0	44.7	 25
577	 24	80.3	10.5	 20
578	 24	331.0	59.7	 25
579	 24	121.0	20.6	 25
580	 24	101.3	17.4	 20
581	 24	90.0	15.9	 25
582	 24	76.3	11.7	 16
583	 24	81.0	13.2	 20
584	 24	71.3	24.1	 20
585	 24	116.0	12.8	 16
586	 24	74.3	8.5	 20
587	 24	1301.8	162.2	 20
588	 24	2546.3	175.2	 16
589	 24	104.0	16.4	 25
590	 24	202.0	25.4	 25
591	 24	1900.8	156.2	 20
592	 24	99.0	16.4	 25
593	 24	94.0	14.1	 25
594	 24	107.8	16.2	 20
595	 24	154.0	19.1	 25
596	 24	93.0	15.3	 25
597	 24	395.8	42.6	 20
598	 24	143.0	30.0	 25
599	 24	257.0	57.7	 25
600	 24	421.5	46.8	 20
601	 24	2344.0	250.2	 25
602	 24	524.8	45.9	 20
603	 24	162.8	26.1	 16
604	 24	122.0	12.8	 20
605	 24	349.5	38.1	 20
606	 24	439.5	43.0	 16
607	 24	301.3	35.5	 20
608	 24	1134.3	119.1	 20
609	 24	706.3	60.9	 20
610	 24	259.0	32.4	 25
611	 24	90.0	17.8	 25
612	 24	439.5	64.4	 20
613	 24	614.0	44.4	 25
614	 24	196.0	61.4	 25
615	 24	717.5	53.5	 20
616	 24	228.0	40.0	 25
617	 24	144.0	20.0	 25
618	 24	144.5	19.6	 20
619	 24	375.0	62.7	 25
620	 24	140.0	29.0	 25
621	 24	523.0	35.3	 20
622	 24	387.0	50.0	 25
623	 24	349.3	34.9	 20
624	 24	239.5	22.5	 16
625	 24	105.3	23.2	 20
626	 24	96.0	20.0	 16
627	 24	90.5	13.3	 20
628	 24	291.5	30.4	 20
629	 24	1604.8	200.8	 16
630	 24	155.0	30.1	 25
631	 24	82.0	16.2	 25
632	 24	143.3	25.9	 20
633	 24	109.0	27.9	 25
634	 24	87.0	13.8	 25
635	 24	143.0	21.1	 20
636	 24	150.0	20.3	 25
637	 24	479.0	36.8	 25
638	 24	305.8	26.8	 20
639	 24	16837.0	3311.2	 25
  0	 25	201.8	21.5	 20
  1	 25	387.8	62.6	 16
  2	 25	168.0	25.6	 20
  3	 25	298.5	41.0	 20
  4	 25	2090.5	163.3	 20
  5	 25	389.0	148.9	 25
  6	 25	187.0	28.8	 25
  7	 25	329.3	34.8	 20
  8	 25	755.0	130.9	 25
  9	 25	124.0	21.5	 25
 10	 25	357.0	81.3	 20
 11	 25	116.0	24.8	 25
 12	 25	207.0	36.7	 25
 13	 25	476.5	49.1	 20
 14	 25	1533.0	378.9	 25
 15	 25	237.0	34.8	 25
 16	 25	161.3	22.0	 20
 17	 25	15797.5	4107.2	 20
 18	 25	427.0	93.7	 20
 19	 25	110.5	19.3	 16
 20	 25	129.0	14.9	 20
 21	 25	74.0	13.2	 20
 22	 25	504.5	42.2	 16
 23	 25	81.3	12.4	 20
 24	 25	63.0	12.0	 25
 25	 25	100.0	18.2	 20
 26	 25	152.0	38.2	 25
 27	 25	1940.0	262.4	 25
 28	 25	1459.0	212.5	 20
 29	 25	1302.0	249.2	 25
 30	 25	577.0	90.0	 25
 31	 25	130.5	17.6	 20
 32	 25	710.0	92.3	 25
 33	 25	233.0	32.0	 25
 34	 25	184.0	33.3	 20
 35	 25	101.0	19.9	 25
 36	 25	3622.0	512.5	 25
 37	 25	224.8	37.7	 20
 38	 25	426.0	43.4	 20
 39	 25	437.5	66.3	 20
 40	 25	84.3	11.5	 16
 41	 25	228.0	31.2	 20
 42	 25	173.3	28.2	 20
 43	 25	1072.0	148.9	 16
 44	 25	71.8	13.6	 20
 45	 25	152.3	96.9	 20
 46	 25	54.0	11.4	 25
 47	 25	59.0	10.6	 25
 48	 25	49.8	12.3	 20
 49	 25	72.0	15.9	 25
 50	 25	102.0	17.8	 25
 51	 25	1498.0	116.3	 20
 52	 25	524.0	65.1	 25
 53	 25	236.0	24.1	 25
 54	 25	252.5	26.9	 20
 55	 25	83.0	12.5	 25
 56	 25	157.0	69.6	 25
 57	 25	651.8	64.1	 20
 58	 25	113.0	19.4	 25
 59	 25	297.3	53.5	 20
 60	 25	528.8	65.4	 16
 61	 25	135.5	18.7	 20
 62	 25	231.5	41.2	 20
 63	 25	71.8	16.4	 16
 64	 25	65.5	9.1	 20
 65	 25	106.3	24.8	 20
 66	 25	207.8	42.0	 20
 67	 25	75.0	14.9	 25
 68	 25	88.0	17.6	 25
 69	 25	205.8	32.4	 20
 70	 25	444.0	60.2	 25
 71	 25	112.0	24.1	 25
 72	 25	109.3	26.4	 20
 73	 25	550.0	203.4	 25
 74	 25	1767.0	200.5	 25
 75	 25	1801.0	319.5	 20
 76	 25	112.0	24.7	 25
 77	 25	1582.0	420.9	 25
 78	 25	75.0	12.2	 20
 79	 25	85.8	22.3	 20
 80	 25	323.5	65.5	 20
 81	 25	93.3	16.3	 16
 82	 25	155.0	31.8	 20
 83	 25	63.5	9.3	 20
 84	 25	212.5	24.9	 16
 85	 25	87.8	13.7	 20
 86	 25	131.0	20.9	 25
 87	 25	125.0	19.7	 20
 88	 25	91.0	17.9	 25
 89	 25	2161.3	257.0	 20
 90	 25	77.0	20.4	 25
 91	 25	722.0	107.7	 25
 92	 25	293.5	70.0	 20
 93	 25	143.0	18.3	 25
 94	 25	211.0	33.4	 25
 95	 25	69.0	12.2	 20
 96	 25	142.0	35.0	 25
 97	 25	112.0	24.4	 25
 98	 25	83.3	11.8	 20
 99	 25	90.0	18.1	 25
100	 25	270.8	30.7	 20
101	 25	276.8	37.4	 16
102	 25	129.5	18.2	 20
103	 25	180.8	38.3	 20
104	 25	189.8	30.6	 16
105	 25	292.3	41.1	 20
106	 25	1185.8	132.8	 20
107	 25	391.3	50.5	 20
108	 25	905.0	123.4	 25
109	 25	286.0	56.8	 25
110	 25	79.0	12.5	 20
111	 25	918.0	97.9	 25
112	 25	1161.0	171.4	 25
113	 25	112.0	16.2	 20
114	 25	101.0	22.8	 25
115	 25	292.0	60.5	 25
116	 25	115.5	19.5	 20
117	 25	65.0	12.7	 25
118	 25	63.0	12.9	 25
119	 25	421.3	60.1	 20
120	 25	308.0	47.4	 25
121	 25	139.5	28.6	 20
122	 25	2389.5	168.4	 16
123	 25	1952.3	278.4	 20
124	 25	564.5	83.8	 20
125	 25	169.8	19.8	 16
126	 25	214.8	25.6	 20
127	 25	194.3	35.7	 20
128	 25	183.8	24.8	 20
129	 25	86.0	16.6	 25
130	 25	109.0	17.3	 25
131	 25	84.8	23.1	 20
132	 25	97.0	15.3	 25
133	 25	88.0	15.6	 25
134	 25	145.0	28.4	 20
135	 25	122.0	30.3	 25
136	 25	657.8	172.8	 20
137	 25	1769.0	345.5	 25
138	 25	423.0	108.7	 25
139	 25	512.0	54.4	 20
140	 25	74.0	8.2	 25
141	 25	359.8	48.5	 20
142	 25	935.5	124.9	 16
143	 25	234.0	25.2	 20
144	 25	111.0	20.2	 20
145	 25	135.5	28.4	 16
146	 25	626.0	72.6	 20
147	 25	604.3	154.6	 20
148	 25	2340.3	365.2	 20
149	 25	368.0	79.8	 25
150	 25	118.0	46.6	 25
151	 25	475.3	76.7	 20
152	 25	368.0	56.2	 25
153	 25	987.0	182.3	 25
154	 25	217.3	33.5	 20
155	 25	110.0	21.7	 25
156	 25	135.0	18.0	 25
157	 25	413.3	67.4	 20
158	 25	301.0	38.2	 25
159	 25	166.0	34.2	 25
160	 25	111.8	19.8	 20
161	 25	144.0	16.0	 25
162	 25	804.0	170.9	 20
163	 25	373.5	31.6	 16
164	 25	169.5	23.9	 20
165	 25	261.0	39.4	 20
166	 25	117.8	26.4	 16
167	 25	3397.0	430.6	 20
168	 25	375.5	273.5	 20
169	 25	2570.0	497.0	 20
170	 25	237.0	33.1	 25
171	 25	5350.0	1406.2	 25
172	 25	125.0	18.8	 20
173	 25	204.0	24.0	 25
174	 25	113.0	16.5	 25
175	 25	405.0	66.1	 20
176	 25	665.0	118.6	 25
177	 25	207.0	40.7	 25
178	 25	166.3	27.6	 20
179	 25	531.0	56.7	 25
180	 25	3111.0	267.6	 20
181	 25	1027.0	151.6	 25
182	 25	1850.0	267.5	 25
183	 25	1325.5	131.3	 16
184	 25	93.8	15.5	 20
185	 25	137.0	22.8	 20
186	 25	1803.0	264.5	 16
187	 25	225.0	28.7	 20
188	 25	102.0	12.5	 20
189	 25	100.8	16.3	 16
190	 25	1250.0	202.5	 25
191	 25	173.0	130.0	 25
192	 25	2618.0	285.4	 20
193	 25	1708.0	255.8	 25
194	 25	378.0	65.5	 25
195	 25	227.8	26.3	 20
196	 25	90.0	13.7	 25
197	 25	69.0	12.4	 25
198	 25	219.5	31.9	 20
199	 25	348.0	29.0	 25
200	 25	336.0	34.8	 25
201	 25	149.3	25.7	 20
202	 25	106.0	17.2	 25
203	 25	178.5	22.8	 20
204	 25	463.0	120.2	 16
205	 25	1186.5	86.8	 20
206	 25	2062.3	920.1	 20
207	 25	12444.8	1946.8	 16
208	 25	941.5	165.6	 20
209	 25	398.0	66.9	 20
210	 25	249.0	30.1	 20
211	 25	227.0	31.0	 25
212	 25	789.0	184.0	 25
213	 25	219.5	35.8	 20
214	 25	2226.0	469.7	 25
215	 25	197.0	31.3	 25
216	 25	483.5	83.2	 20
217	 25	69.0	11.2	 25
218	 25	94.0	48.9	 25
219	 25	1249.3	255.8	 20
220	 25	146.0	42.1	 25
221	 25	1004.0	203.5	 25
222	 25	432.5	45.4	 20
223	 25	1581.0	362.9	 25
224	 25	482.8	132.5	 20
225	 25	176.8	33.7	 16
226	 25	94.3	56.8	 20
227	 25	2954.5	351.2	 16
228	 25	100.3	16.5	 20
229	 25	76.0	22.0	 20
230	 25	835.8	121.2	 16
231	 25	95.0	16.4	 25
232	 25	127.0	37.4	 25
233	 25	1376.3	83.3	 20
234	 25	776.0	110.8	 25
235	 25	150.0	24.5	 25
236	 25	201.3	28.3	 20
237	 25	1500.0	284.7	 25
238	 25	171.0	37.7	 25
239	 25	76.3	14.2	 20
240	 25	66.0	8.8	 25
241	 25	107.0	45.5	 25
242	 25	3471.5	456.6	 20
243	 25	115.0	24.1	 25
244	 25	2338.0	517.9	 25
245	 25	176.8	29.3	 16
246	 25	851.8	123.2	 20
247	 25	382.0	81.9	 20
248	 25	131.5	29.5	 16
249	 25	1470.3	237.0	 20
250	 25	175.5	70.3	 20
251	 25	2089.0	404.5	 20
252	 25	3341.0	766.7	 25
253	 25	1201.0	249.1	 25
254	 25	758.8	159.2	 20
255	 25	199.0	33.1	 25
256	 25	1884.0	543.7	 25
257	 25	75.8	15.7	 20
258	 25	101.0	22.5	 25
259	 25	830.0	161.7	 25
260	 25	790.3	129.7	 20
261	 25	104.0	18.2	 25
262	 25	117.0	24.4	 25
263	 25	953.8	142.9	 20
264	 25	333.0	48.7	 25
265	 25	124.0	20.1	 20
266	 25	89.0	14.6	 16
267	 25	122.5	16.8	 20
268	 25	140.0	25.1	 20
269	 25	115.0	31.5	 16
270	 25	255.8	57.2	 20
271	 25	2708.8	184.0	 20
272	 25	613.5	112.4	 20
273	 25	524.0	68.5	 25
274	 25	362.0	39.9	 20
275	 25	162.0	33.6	 25
276	 25	83.0	13.5	 25
277	 25	88.5	15.9	 20
278	 25	99.0	23.2	 25
279	 25	79.0	17.5	 25
280	 25	804.8	82.0	 20
281	 25	202.0	38.8	 25
282	 25	72.0	12.2	 25
283	 25	75.0	10.2	 20
284	 25	76.0	12.6	 25
285	 25	123.0	20.7	 25
286	 25	87.5	16.4	 16
287	 25	149.5	26.3	 20
288	 25	655.5	64.9	 20
289	 25	272.3	29.1	 16
290	 25	1503.0	135.9	 20
291	 25	904.3	136.8	 20
292	 25	208.3	48.6	 16
293	 25	267.0	113.8	 25
294	 25	165.0	39.1	 25
295	 25	164.3	26.0	 20
296	 25	125.0	21.0	 25
297	 25	341.0	34.9	 25
298	 25	217.3	38.4	 20
299	 25	13405.0	1751.2	 25
300	 25	178.0	23.8	 25
301	 25	1060.3	74.7	 20
302	 25	749.0	105.3	 25
303	 25	1245.0	119.2	 25
304	 25	668.3	77.7	 20
305	 25	145.0	37.3	 25
306	 25	1532.0	161.7	 25
307	 25	255.3	31.9	 16
308	 25	121.0	16.5	 20
309	 25	402.3	65.7	 20
310	 25	307.5	34.8	 16
311	 25	176.5	41.1	 20
312	 25	157.0	23.3	 20
313	 25	125.0	20.8	 20
314	 25	115.0	21.5	 25
315	 25	89.0	13.4	 25
316	 25	71.8	11.7	 20
317	 25	197.0	34.1	 25
318	 25	634.8	102.7	 20
319	 25	149.0	27.5	 25
320	 25	1830.0	246.2	 25
321	 25	469.5	66.2	 20
322	 25	1166.0	162.8	 25
323	 25	1063.0	128.0	 25
324	 25	163.5	26.1	 20
325	 25	246.0	61.1	 25
326	 25	880.0	154.3	 25
327	 25	126.5	23.7	 16
328	 25	874.5	109.7	 20
329	 25	145.5	27.3	 20
330	 25	530.3	59.7	 16
331	 25	1216.8	125.8	 20
332	 25	256.3	72.3	 20
333	 25	5234.5	351.2	 16
334	 25	1069.0	162.6	 25
335	 25	77.0	10.6	 25
336	 25	181.5	20.3	 20
337	 25	187.0	43.8	 25
338	 25	2501.0	550.3	 25
339	 25	305.8	56.1	 20
340	 25	256.0	35.0	 25
341	 25	164.0	19.8	 25
342	 25	484.8	64.6	 20
343	 25	107.0	18.8	 25
344	 25	1011.0	169.2	 25
345	 25	437.5	34.6	 20
346	 25	244.0	36.7	 25
347	 25	373.0	75.4	 25
348	 25	158.3	21.6	 16
349	 25	103.0	16.8	 20
350	 25	131.5	26.6	 20
351	 25	89.0	17.8	 16
352	 25	120.0	21.4	 20
353	 25	472.0	106.7	 20
354	 25	208.0	109.2	 16
355	 25	9426.0	2181.9	 25
356	 25	570.0	109.1	 25
357	 25	625.5	82.2	 20
358	 25	291.0	39.4	 25
359	 25	77.0	10.7	 25
360	 25	450.3	74.9	 20
361	 25	1187.0	255.1	 25
362	 25	544.0	121.9	 25
363	 25	397.8	70.2	 20
364	 25	80.0	13.5	 25
365	 25	71.5	12.1	 20
366	 25	96.0	19.1	 25
367	 25	333.0	69.8	 25
368	 25	82.5	14.9	 16
369	 25	76.3	12.8	 20
370	 25	129.5	19.7	 20
371	 25	176.5	24.2	 16
372	 25	1041.0	119.6	 20
373	 25	403.3	68.1	 20
374	 25	1019.5	125.0	 16
375	 25	77.0	14.4	 25
376	 25	206.0	25.0	 25
377	 25	116.5	20.2	 20
378	 25	2619.0	482.3	 25
379	 25	185.0	33.1	 25
380	 25	207.8	26.5	 20
381	 25	142.0	32.6	 25
382	 25	1295.0	133.0	 25
383	 25	900.8	88.9	 20
384	 25	235.0	40.0	 25
385	 25	363.0	60.7	 25
386	 25	135.3	15.5	 20
387	 25	248.0	33.3	 25
388	 25	114.0	127.2	 25
389	 25	9114.8	564.6	 16
390	 25	779.8	106.6	 20
391	 25	956.5	127.1	 20
392	 25	922.8	84.0	 16
393	 25	260.3	30.1	 20
394	 25	70.8	11.1	 20
395	 25	85.3	16.6	 16
396	 25	123.0	32.9	 25
397	 25	79.0	11.2	 25
398	 25	86.3	15.6	 20
399	 25	70.0	14.8	 25
400	 25	60.0	11.5	 25
401	 25	85.0	12.9	 20
402	 25	551.0	98.4	 25
403	 25	298.0	40.8	 25
404	 25	658.5	46.4	 20
405	 25	3190.0	701.0	 25
406	 25	283.0	71.2	 25
407	 25	120.5	18.2	 20
408	 25	274.0	38.6	 25
409	 25	253.5	42.5	 20
410	 25	409.5	215.3	 20
411	 25	5912.8	999.4	 20
412	 25	1077.3	141.1	 16
413	 25	241.5	38.8	 20
414	 25	288.8	27.5	 20
415	 25	368.3	52.3	 16
416	 25	615.3	63.4	 20
417	 25	496.0	63.6	 25
418	 25	798.5	127.0	 20
419	 25	162.0	42.8	 25
420	 25	149.0	36.5	 25
421	 25	283.8	36.9	 20
422	 25	200.0	38.7	 25
423	 25	225.0	44.0	 25
424	 25	229.8	23.9	 20
425	 25	2816.0	403.8	 25
426	 25	930.0	136.9	 25
427	 25	136.5	21.3	 20
428	 25	431.0	43.7	 25
429	 25	107.0	18.7	 25
430	 25	295.5	35.5	 16
431	 25	181.5	24.6	 20
432	 25	200.3	25.1	 20
433	 25	92.3	9.6	 16
434	 25	164.8	31.3	 20
435	 25	746.5	88.6	 20
436	 25	169.3	22.7	 16
437	 25	82.0	14.4	 25
438	 25	296.0	50.9	 25
439	 25	86.3	10.9	 20
440	 25	80.0	15.3	 25
441	 25	79.0	10.6	 25
442	 25	214.0	28.4	 20
443	 25	1936.0	353.0	 25
444	 25	66.0	12.1	 25
445	 25	90.3	15.9	 20
446	 25	90.0	20.2	 25
447	 25	792.0	67.7	 25
448	 25	276.5	36.8	 20
449	 25	139.0	20.4	 25
450	 25	890.0	125.5	 25
451	 25	101.0	15.4	 16
452	 25	3346.0	434.7	 20
453	 25	126.0	35.3	 20
454	 25	1332.5	169.4	 16
455	 25	204.5	49.1	 20
456	 25	228.8	40.9	 16
457	 25	93.0	16.5	 20
458	 25	159.0	34.9	 25
459	 25	81.3	14.6	 20
460	 25	416.0	82.6	 25
461	 25	110.0	19.3	 25
462	 25	100.0	18.2	 20
463	 25	406.0	30.7	 25
464	 25	216.0	26.7	 25
465	 25	206.3	32.9	 20
466	 25	1561.0	260.5	 25
467	 25	3237.0	381.9	 25
468	 25	289.5	27.5	 20
469	 25	172.0	28.9	 25
470	 25	409.0	79.0	 25
471	 25	451.0	53.9	 20
472	 25	175.0	25.9	 20
473	 25	1318.0	115.4	 20
474	 25	124.0	16.0	 16
475	 25	209.0	37.5	 20
476	 25	109.8	22.1	 20
477	 25	303.3	31.0	 16
478	 25	98.0	20.0	 20
479	 25	141.0	19.7	 25
480	 25	292.3	32.2	 20
481	 25	452.0	58.6	 25
482	 25	187.0	20.5	 25
483	 25	118.8	26.8	 20
484	 25	1193.0	126.2	 25
485	 25	510.0	53.8	 25
486	 25	247.0	41.6	 20
487	 25	108.0	14.7	 25
488	 25	93.0	12.7	 25
489	 25	157.8	19.0	 20
490	 25	90.0	16.8	 25
491	 25	128.0	22.2	 25
492	 25	90.0	11.6	 16
493	 25	229.0	30.0	 20
494	 25	231.3	31.4	 20
495	 25	564.8	55.9	 16
496	 25	117.5	18.1	 20
497	 25	1454.0	273.1	 20
498	 25	240.5	34.7	 16
499	 25	103.0	21.4	 25
500	 25	150.3	22.8	 20
501	 25	86.0	27.0	 25
502	 25	92.0	15.4	 25
503	 25	127.5	19.1	 20
504	 25	800.0	129.3	 25
505	 25	174.0	18.7	 25
506	 25	383.3	59.6	 20
507	 25	173.0	28.2	 25
508	 25	627.0	99.2	 25
509	 25	399.8	52.4	 20
510	 25	153.0	30.9	 25
511	 25	74.0	13.0	 25
512	 25	86.0	21.6	 20
513	 25	92.0	15.9	 20
514	 25	81.3	15.9	 20
515	 25	96.8	20.5	 16
516	 25	127.0	26.5	 20
517	 25	81.3	20.5	 20
518	 25	96.5	17.3	 16
519	 25	178.8	22.2	 20
520	 25	114.0	18.2	 25
521	 25	250.8	33.0	 20
522	 25	283.0	48.8	 25
523	 25	139.0	28.6	 25
524	 25	104.8	14.7	 20
525	 25	283.0	30.0	 25
526	 25	154.0	18.7	 25
527	 25	114.5	17.3	 20
528	 25	82.0	13.7	 25
529	 25	380.0	58.7	 25
530	 25	128.5	17.4	 20
531	 25	1129.0	142.2	 25
532	 25	739.0	248.1	 25
533	 25	883.8	179.6	 20
534	 25	546.3	74.8	 20
535	 25	258.3	30.5	 20
536	 25	479.0	44.1	 16
537	 25	835.8	88.7	 20
538	 25	449.8	75.7	 20
539	 25	156.8	22.5	 16
540	 25	80.0	11.1	 25
541	 25	537.0	105.4	 25
542	 25	661.0	113.8	 20
543	 25	240.0	45.3	 25
544	 25	648.0	100.1	 25
545	 25	298.5	53.5	 20
546	 25	119.0	55.5	 25
547	 25	413.0	45.0	 20
548	 25	476.0	46.2	 25
549	 25	184.0	38.2	 25
550	 25	1665.3	177.8	 20
551	 25	376.0	36.1	 25
552	 25	984.0	136.8	 25
553	 25	269.5	37.1	 20
554	 25	79.3	14.4	 20
555	 25	187.5	29.8	 20
556	 25	2027.3	160.3	 16
557	 25	135.8	24.8	 20
558	 25	1284.8	233.8	 20
559	 25	250.3	26.6	 16
560	 25	1062.3	207.3	 20
561	 25	141.0	25.4	 25
562	 25	93.3	16.4	 20
563	 25	71.0	12.0	 25
564	 25	100.0	12.6	 25
565	 25	115.8	19.5	 20
566	 25	102.0	15.6	 25
567	 25	129.0	17.2	 25
568	 25	192.0	28.0	 20
569	 25	112.0	16.7	 25
570	 25	90.0	21.1	 25
571	 25	449.3	42.0	 20
572	 25	410.0	40.1	 25
573	 25	1708.0	320.7	 25
574	 25	367.8	36.1	 20
575	 25	141.3	22.4	 20
576	 25	185.0	18.9	 20
577	 25	134.0	16.9	 16
578	 25	105.3	22.6	 20
579	 25	93.5	17.8	 20
580	 25	244.3	36.3	 16
581	 25	167.0	23.9	 20
582	 25	94.0	11.5	 25
583	 25	75.3	10.7	 20
584	 25	115.0	22.6	 25
585	 25	78.0	12.8	 25
586	 25	94.3	18.7	 20
587	 25	865.0	96.9	 25
588	 25	3133.0	524.9	 25
589	 25	743.5	83.1	 20
590	 25	227.0	29.9	 25
591	 25	100.0	25.1	 25
592	 25	128.3	15.2	 20
593	 25	68.0	13.1	 25
594	 25	76.3	14.5	 20
595	 25	296.0	53.5	 25
596	 25	458.8	55.4	 20
597	 25	233.3	27.5	 16
598	 25	94.8	14.8	 20
599	 25	209.3	41.2	 20
600	 25	283.3	31.8	 16
601	 25	231.8	21.9	 20
602	 25	264.0	25.2	 25
603	 25	353.5	52.9	 20
604	 25	684.0	79.7	 25
605	 25	193.0	27.3	 25
606	 25	304.8	25.5	 20
607	 25	120.0	19.8	 25
608	 25	378.0	41.5	 25
609	 25	112.0	16.1	 20
610	 25	4326.0	400.3	 25
611	 25	155.0	21.7	 25
612	 25	959.8	120.1	 20
613	 25	1559.0	378.6	 25
614	 25	797.0	94.6	 25
615	 25	1345.5	104.6	 20
616	 25	2729.8	180.6	 20
617	 25	488.5	45.7	 20
618	 25	139.0	18.6	 16
619	 25	813.5	121.6	 20
620	 25	159.3	22.3	 20
621	 25	275.3	30.3	 16
622	 25	176.5	22.5	 20
623	 25	179.0	37.7	 25
624	 25	1775.0	275.2	 20
625	 25	514.0	63.9	 25
626	 25	118.0	17.3	 25
627	 25	298.0	45.5	 20
628	 25	139.0	20.0	 25
629	 25	165.0	23.2	 25
630	 25	6635.5	836.6	 20
631	 25	144.0	34.6	 25
632	 25	80.0	14.6	 25
633	 25	248.8	41.6	 20
634	 25	100.0	17.2	 25
635	 25	77.0	13.0	 25
636	 25	157.5	20.4	 20
637	 25	201.8	34.1	 20
638	 25	1012.0	63.0	 16
639	 25	209.8	55.5	 20
  0	 26	16072.0	4500.7	 25
  1	 26	231.0	161.9	 25
  2	 26	106.5	14.8	 20
  3	 26	125.0	20.0	 25
  4	 26	1478.0	226.6	 25
  5	 26	184.8	31.9	 20
  6	 26	123.0	30.8	 25
  7	 26	197.0	50.6	 25
  8	 26	406.3	48.5	 20
  9	 26	93.0	18.6	 25
 10	 26	106.3	22.6	 20
 11	 26	74.0	17.4	 20
 12	 26	252.3	46.8	 20
 13	 26	759.5	224.8	 16
 14	 26	423.5	82.0	 20
 15	 26	330.3	31.3	 20
 16	 26	195.3	30.0	 16
 17	 26	4324.0	1211.6	 25
 18	 26	229.0	36.1	 25
 19	 26	91.0	11.3	 20
 20	 26	160.0	21.9	 25
 21	 26	90.0	15.5	 25
 22	 26	135.0	25.3	 20
 23	 26	67.0	10.5	 25
 24	 26	73.0	10.9	 25
 25	 26	90.3	25.5	 20
 26	 26	120.0	25.7	 25
 27	 26	1403.0	252.8	 25
 28	 26	558.0	83.5	 20
 29	 26	551.0	98.0	 25
 30	 26	162.0	24.8	 25
 31	 26	145.3	16.8	 16
 32	 26	531.3	55.9	 20
 33	 26	114.5	21.5	 20
 34	 26	85.8	14.7	 16
 35	 26	88.3	13.0	 20
 36	 26	1887.5	248.9	 20
 37	 26	222.3	18.9	 16
 38	 26	137.0	25.2	 25
 39	 26	285.0	41.8	 25
 40	 26	87.3	14.1	 20
 41	 26	106.0	12.2	 25
 42	 26	155.0	36.9	 25
 43	 26	2908.5	236.0	 20
 44	 26	76.0	16.3	 25
 45	 26	61.0	11.2	 25
 46	 26	57.5	9.9	 20
 47	 26	49.0	9.4	 25
 48	 26	49.0	8.2	 25
 49	 26	58.3	10.4	 20
 50	 26	55.0	11.1	 25
 51	 26	823.0	117.1	 25
 52	 26	754.3	75.3	 16
 53	 26	133.0	15.3	 20
 54	 26	232.3	28.3	 20
 55	 26	83.0	14.8	 16
 56	 26	215.3	26.8	 20
 57	 26	278.8	49.3	 16
 58	 26	129.0	22.5	 20
 59	 26	176.0	25.5	 25
 60	 26	132.8	21.8	 20
 61	 26	119.0	26.4	 25
 62	 26	116.0	22.7	 25
 63	 26	69.3	11.3	 20
 64	 26	66.0	12.6	 25
 65	 26	71.0	10.5	 25
 66	 26	83.3	10.4	 20
 67	 26	84.0	19.2	 25
 68	 26	71.0	12.7	 25
 69	 26	190.3	20.4	 20
 70	 26	517.0	72.0	 25
 71	 26	119.0	24.0	 25
 72	 26	124.3	27.6	 20
 73	 26	1511.5	139.2	 20
 74	 26	929.8	454.9	 20
 75	 26	1016.5	156.0	 16
 76	 26	110.3	34.0	 20
 77	 26	511.3	112.2	 20
 78	 26	94.0	12.6	 16
 79	 26	90.0	36.9	 25
 80	 26	217.0	44.3	 25
 81	 26	79.3	9.4	 20
 82	 26	102.0	19.2	 25
 83	 26	64.0	13.1	 25
 84	 26	103.8	16.5	 20
 85	 26	100.0	16.2	 25
 86	 26	215.0	35.1	 25
 87	 26	222.0	23.6	 20
 88	 26	95.0	14.1	 25
 89	 26	297.0	67.1	 25
 90	 26	96.8	16.5	 20
 91	 26	278.0	46.9	 25
 92	 26	247.0	51.3	 25
 93	 26	115.8	22.3	 16
 94	 26	82.8	15.6	 20
 95	 26	65.3	16.6	 20
 96	 26	107.3	19.7	 16
 97	 26	101.3	21.6	 20
 98	 26	75.8	15.9	 20
 99	 26	131.3	24.9	 16
100	 26	112.0	18.6	 25
101	 26	372.8	37.1	 20
102	 26	159.0	24.4	 25
103	 26	194.0	29.7	 25
104	 26	112.0	17.0	 20
105	 26	158.0	33.9	 25
106	 26	571.0	96.3	 25
107	 26	345.3	38.0	 20
108	 26	877.0	120.3	 25
109	 26	317.0	45.3	 25
110	 26	92.8	19.4	 20
111	 26	1709.0	254.5	 25
112	 26	729.0	80.9	 25
113	 26	135.5	24.0	 20
114	 26	126.0	20.4	 20
115	 26	140.8	19.8	 20
116	 26	83.3	10.8	 16
117	 26	65.8	14.3	 20
118	 26	89.3	18.0	 20
119	 26	1078.0	81.8	 16
120	 26	148.5	30.0	 20
121	 26	150.0	43.2	 25
122	 26	723.5	122.6	 20
123	 26	821.0	111.7	 25
124	 26	309.0	32.0	 25
125	 26	197.5	32.4	 20
126	 26	139.0	24.7	 25
127	 26	124.0	17.4	 25
128	 26	100.5	23.6	 20
129	 26	76.0	12.3	 25
130	 26	128.0	18.0	 25
131	 26	87.0	18.4	 20
132	 26	111.0	22.7	 25
133	 26	97.0	13.8	 25
134	 26	181.0	25.1	 16
135	 26	126.5	23.9	 20
136	 26	797.5	176.0	 20
137	 26	443.8	63.6	 16
138	 26	252.0	24.9	 20
139	 26	330.3	79.5	 20
140	 26	79.3	12.7	 16
141	 26	159.0	22.5	 25
142	 26	333.0	92.7	 25
143	 26	117.5	23.0	 20
144	 26	166.0	53.4	 25
145	 26	127.0	47.6	 25
146	 26	310.5	46.1	 20
147	 26	378.0	107.8	 25
148	 26	518.3	57.9	 20
149	 26	111.0	23.7	 25
150	 26	88.0	14.1	 25
151	 26	190.0	29.5	 20
152	 26	80.0	16.5	 25
153	 26	683.0	145.0	 25
154	 26	185.0	45.9	 20
155	 26	86.5	15.2	 20
156	 26	198.5	23.4	 20
157	 26	108.0	23.5	 16
158	 26	124.8	18.9	 20
159	 26	99.0	21.8	 20
160	 26	129.5	30.2	 16
161	 26	95.3	21.9	 20
162	 26	243.0	26.9	 25
163	 26	247.3	23.3	 20
164	 26	103.0	16.9	 25
165	 26	125.0	17.4	 25
166	 26	136.5	19.1	 20
167	 26	1041.0	332.2	 25
168	 26	212.0	110.8	 25
169	 26	1396.8	158.0	 20
170	 26	447.0	64.5	 25
171	 26	662.0	127.6	 25
172	 26	103.8	15.0	 20
173	 26	154.0	23.1	 25
174	 26	237.0	30.5	 25
175	 26	122.3	21.2	 20
176	 26	160.8	25.0	 20
177	 26	399.8	93.1	 20
178	 26	262.0	61.2	 16
179	 26	671.0	66.5	 20
180	 26	740.5	62.7	 20
181	 26	534.8	109.8	 16
182	 26	1366.3	224.8	 20
183	 26	670.0	137.0	 25
184	 26	74.3	10.3	 20
185	 26	199.0	36.2	 25
186	 26	634.0	118.5	 25
187	 26	765.8	120.7	 20
188	 26	189.0	23.4	 25
189	 26	111.0	28.4	 25
190	 26	407.0	72.3	 20
191	 26	124.0	40.5	 25
192	 26	1517.8	133.1	 20
193	 26	899.0	103.7	 25
194	 26	447.0	62.1	 25
195	 26	246.5	40.7	 20
196	 26	87.3	16.4	 20
197	 26	81.8	15.1	 20
198	 26	278.0	27.1	 16
199	 26	298.5	34.3	 20
200	 26	349.5	41.2	 20
201	 26	97.8	19.8	 16
202	 26	97.5	22.3	 20
203	 26	140.0	21.2	 25
204	 26	499.8	55.9	 20
205	 26	343.0	66.6	 25
206	 26	2286.0	259.7	 25
207	 26	8526.8	1399.5	 20
208	 26	728.0	111.3	 25
209	 26	208.0	26.7	 25
210	 26	342.3	44.7	 20
211	 26	160.0	34.1	 25
212	 26	984.0	212.7	 25
213	 26	260.0	26.0	 20
214	 26	710.0	124.4	 25
215	 26	404.0	93.0	 25
216	 26	120.3	25.5	 20
217	 26	78.3	9.1	 20
218	 26	76.8	14.7	 20
219	 26	246.0	32.3	 16
220	 26	158.8	34.0	 20
221	 26	671.0	137.8	 20
222	 26	278.0	28.9	 16
223	 26	476.5	110.7	 20
224	 26	118.0	23.0	 25
225	 26	237.0	50.6	 20
226	 26	97.0	28.4	 25
227	 26	379.0	115.5	 25
228	 26	88.3	13.5	 20
229	 26	87.0	20.9	 25
230	 26	559.0	152.2	 25
231	 26	69.8	12.4	 20
232	 26	88.0	30.2	 25
233	 26	521.0	61.9	 25
234	 26	366.5	43.9	 20
235	 26	124.0	19.8	 25
236	 26	199.0	40.0	 25
237	 26	265.8	54.7	 20
238	 26	83.5	11.2	 20
239	 26	80.3	14.7	 16
240	 26	91.3	32.3	 20
241	 26	138.3	22.6	 20
242	 26	298.8	54.7	 16
243	 26	110.8	22.3	 20
244	 26	911.0	151.5	 20
245	 26	117.3	19.9	 20
246	 26	276.0	52.7	 25
247	 26	162.0	30.9	 25
248	 26	135.5	20.2	 20
249	 26	276.0	31.7	 25
250	 26	193.0	74.4	 25
251	 26	1695.0	139.5	 20
252	 26	1841.0	641.9	 25
253	 26	1195.0	121.6	 25
254	 26	828.5	116.2	 20
255	 26	75.0	10.8	 25
256	 26	395.0	97.6	 25
257	 26	74.0	16.1	 20
258	 26	109.0	17.2	 20
259	 26	283.0	56.0	 20
260	 26	218.8	37.2	 16
261	 26	92.8	15.0	 20
262	 26	119.5	18.1	 20
263	 26	117.3	11.6	 16
264	 26	97.0	14.6	 20
265	 26	98.0	18.4	 25
266	 26	83.8	17.1	 20
267	 26	156.0	29.5	 25
268	 26	132.0	24.4	 25
269	 26	95.3	13.2	 20
270	 26	326.0	44.9	 25
271	 26	1575.0	229.9	 25
272	 26	339.5	36.5	 20
273	 26	326.0	33.6	 25
274	 26	385.0	47.9	 25
275	 26	153.8	16.3	 20
276	 26	89.0	30.5	 25
277	 26	78.0	17.6	 25
278	 26	59.3	12.0	 20
279	 26	81.5	18.3	 20
280	 26	297.8	53.6	 20
281	 26	258.0	37.7	 16
282	 26	67.3	10.1	 20
283	 26	73.8	13.0	 16
284	 26	77.0	15.6	 20
285	 26	183.3	27.7	 20
286	 26	81.3	9.7	 20
287	 26	133.0	25.8	 25
288	 26	172.0	33.6	 25
289	 26	200.3	20.9	 20
290	 26	2376.0	212.3	 25
291	 26	366.0	41.1	 25
292	 26	179.5	24.8	 20
293	 26	216.0	25.0	 25
294	 26	110.0	16.2	 25
295	 26	178.3	20.4	 20
296	 26	119.0	19.5	 25
297	 26	192.0	31.6	 25
298	 26	158.8	27.1	 20
299	 26	2635.0	395.7	 25
300	 26	152.0	27.5	 20
301	 26	1821.8	110.0	 16
302	 26	835.5	73.0	 20
303	 26	568.8	79.1	 20
304	 26	879.3	55.1	 16
305	 26	202.8	28.5	 20
306	 26	2498.3	147.5	 20
307	 26	173.3	21.6	 20
308	 26	132.0	18.4	 25
309	 26	378.0	55.8	 25
310	 26	229.8	30.8	 20
311	 26	151.0	19.4	 25
312	 26	83.0	15.8	 25
313	 26	92.0	18.7	 20
314	 26	96.0	18.1	 25
315	 26	72.0	19.2	 25
316	 26	75.3	14.2	 20
317	 26	99.0	13.8	 25
318	 26	168.0	33.0	 25
319	 26	172.0	17.2	 20
320	 26	475.3	64.7	 20
321	 26	994.0	107.5	 20
322	 26	1394.5	112.2	 16
323	 26	1609.8	216.1	 20
324	 26	1821.0	476.5	 20
325	 26	189.0	17.8	 16
326	 26	505.8	71.4	 20
327	 26	151.0	23.0	 25
328	 26	276.5	37.6	 20
329	 26	196.0	25.3	 25
330	 26	480.3	40.9	 20
331	 26	875.0	66.5	 25
332	 26	177.0	27.0	 25
333	 26	1757.3	149.6	 20
334	 26	708.0	80.7	 25
335	 26	75.0	13.2	 25
336	 26	128.5	20.4	 20
337	 26	150.0	21.1	 25
338	 26	776.0	137.3	 25
339	 26	94.0	19.5	 20
340	 26	152.0	26.0	 25
341	 26	198.8	22.1	 20
342	 26	512.8	49.5	 16
343	 26	81.8	13.7	 20
344	 26	256.0	20.7	 20
345	 26	273.8	35.2	 16
346	 26	189.8	33.4	 20
347	 26	217.5	37.6	 20
348	 26	111.3	18.0	 20
349	 26	71.0	16.3	 25
350	 26	90.0	15.4	 25
351	 26	85.5	13.1	 20
352	 26	85.0	11.7	 25
353	 26	140.0	28.2	 25
354	 26	257.8	132.6	 20
355	 26	2750.0	341.5	 25
356	 26	275.0	46.1	 25
357	 26	348.0	45.2	 20
358	 26	195.0	41.9	 25
359	 26	69.0	10.8	 25
360	 26	132.3	22.5	 20
361	 26	449.0	70.0	 25
362	 26	275.8	47.4	 20
363	 26	94.0	17.9	 16
364	 26	75.5	12.6	 20
365	 26	72.3	15.8	 20
366	 26	88.8	16.2	 16
367	 26	131.5	18.4	 20
368	 26	87.0	21.4	 25
369	 26	72.5	12.8	 20
370	 26	78.0	15.0	 25
371	 26	82.0	23.2	 25
372	 26	646.3	58.1	 20
373	 26	202.0	33.5	 25
374	 26	119.0	27.0	 25
375	 26	78.3	11.4	 20
376	 26	79.0	14.7	 25
377	 26	89.8	17.5	 20
378	 26	372.0	78.7	 25
379	 26	107.0	19.8	 25
380	 26	283.0	35.7	 20
381	 26	135.0	26.2	 25
382	 26	3297.5	381.9	 20
383	 26	525.3	48.9	 16
384	 26	197.3	26.2	 20
385	 26	174.0	31.5	 20
386	 26	150.0	19.4	 16
387	 26	107.3	15.2	 20
388	 26	126.5	67.7	 20
389	 26	5299.5	356.0	 20
390	 26	1160.0	110.0	 25
391	 26	426.0	72.5	 25
392	 26	695.3	66.4	 20
393	 26	221.0	59.5	 25
394	 26	69.0	15.1	 25
395	 26	71.8	13.6	 20
396	 26	71.0	15.2	 25
397	 26	68.0	14.1	 25
398	 26	106.3	15.1	 20
399	 26	63.0	13.6	 25
400	 26	64.0	9.8	 25
401	 26	120.0	18.5	 20
402	 26	192.0	20.2	 25
403	 26	158.5	19.3	 20
404	 26	369.8	54.2	 16
405	 26	2820.0	417.6	 20
406	 26	182.0	26.5	 20
407	 26	164.5	22.9	 16
408	 26	180.5	21.4	 20
409	 26	217.0	44.7	 20
410	 26	300.5	78.4	 20
411	 26	3071.0	559.5	 25
412	 26	1195.0	151.5	 25
413	 26	157.5	17.7	 20
414	 26	229.0	32.8	 25
415	 26	153.0	47.2	 25
416	 26	577.5	47.3	 20
417	 26	428.0	50.5	 25
418	 26	368.0	48.7	 25
419	 26	130.0	23.6	 20
420	 26	178.0	42.2	 25
421	 26	300.3	30.3	 20
422	 26	327.0	36.8	 25
423	 26	130.0	15.6	 25
424	 26	145.5	18.1	 16
425	 26	419.5	42.6	 20
426	 26	248.0	38.0	 20
427	 26	93.0	22.6	 16
428	 26	401.3	31.3	 20
429	 26	177.3	30.7	 20
430	 26	309.5	24.9	 20
431	 26	131.0	23.8	 25
432	 26	106.0	17.2	 25
433	 26	142.3	26.2	 20
434	 26	157.0	18.6	 25
435	 26	223.0	29.8	 25
436	 26	78.5	10.8	 20
437	 26	65.0	15.3	 25
438	 26	242.0	28.3	 25
439	 26	103.0	22.3	 20
440	 26	88.0	14.2	 25
441	 26	81.0	12.3	 25
442	 26	88.5	15.1	 20
443	 26	287.0	47.2	 25
444	 26	70.3	11.8	 20
445	 26	87.5	11.5	 16
446	 26	102.5	18.6	 20
447	 26	834.0	78.0	 20
448	 26	409.3	25.9	 16
449	 26	317.0	48.5	 20
450	 26	311.8	45.0	 20
451	 26	84.0	13.8	 20
452	 26	4725.0	766.0	 25
453	 26	90.0	20.8	 25
454	 26	448.3	60.4	 20
455	 26	310.0	42.9	 25
456	 26	149.0	23.6	 25
457	 26	87.5	12.9	 20
458	 26	124.0	16.6	 25
459	 26	82.0	15.9	 25
460	 26	160.3	14.5	 20
461	 26	98.0	30.9	 25
462	 26	96.0	20.0	 25
463	 26	360.3	34.3	 20
464	 26	158.0	32.5	 25
465	 26	164.3	31.0	 20
466	 26	562.3	34.6	 16
467	 26	1002.8	104.3	 20
468	 26	191.8	27.1	 16
469	 26	165.3	19.3	 20
470	 26	252.3	33.3	 20
471	 26	492.5	49.1	 16
472	 26	121.0	20.1	 25
473	 26	895.0	103.6	 25
474	 26	111.8	23.4	 20
475	 26	125.0	19.5	 25
476	 26	92.0	28.6	 25
477	 26	377.3	57.6	 20
478	 26	96.0	13.7	 25
479	 26	83.0	20.6	 25
480	 26	138.5	28.2	 20
481	 26	174.0	17.5	 25
482	 26	122.0	21.0	 25
483	 26	105.8	16.6	 20
484	 26	1109.0	93.7	 25
485	 26	324.5	35.9	 20
486	 26	213.0	27.3	 16
487	 26	101.5	21.5	 20
488	 26	88.5	16.2	 20
489	 26	152.3	24.4	 16
490	 26	150.3	14.3	 20
491	 26	113.0	14.0	 20
492	 26	89.5	8.8	 20
493	 26	300.0	31.6	 25
494	 26	79.0	19.3	 25
495	 26	195.5	20.5	 20
496	 26	72.0	10.3	 25
497	 26	211.0	60.8	 25
498	 26	140.3	21.3	 20
499	 26	118.0	17.9	 25
500	 26	85.0	13.8	 25
501	 26	93.3	19.3	 20
502	 26	118.0	24.0	 25
503	 26	140.0	47.4	 25
504	 26	225.0	31.7	 20
505	 26	172.0	56.4	 25
506	 26	96.0	19.7	 20
507	 26	131.3	24.9	 16
508	 26	259.8	39.6	 20
509	 26	203.0	29.9	 20
510	 26	77.5	13.8	 16
511	 26	95.3	13.8	 20
512	 26	81.5	15.8	 16
513	 26	84.0	13.5	 25
514	 26	80.0	19.5	 25
515	 26	110.8	14.1	 20
516	 26	95.0	23.5	 25
517	 26	70.0	10.0	 25
518	 26	94.3	11.8	 20
519	 26	185.0	40.7	 25
520	 26	116.0	15.1	 25
521	 26	200.5	29.6	 20
522	 26	308.0	32.8	 25
523	 26	140.0	33.0	 25
524	 26	122.5	12.5	 20
525	 26	260.0	27.5	 25
526	 26	126.0	25.1	 25
527	 26	100.3	18.3	 16
528	 26	143.3	21.6	 20
529	 26	133.8	14.9	 20
530	 26	130.3	23.5	 16
531	 26	833.0	117.3	 20
532	 26	993.0	85.8	 20
533	 26	2253.0	147.2	 16
534	 26	881.0	143.5	 25
535	 26	241.0	32.4	 25
536	 26	1349.0	210.6	 20
537	 26	567.0	84.6	 25
538	 26	535.0	86.1	 25
539	 26	228.8	35.0	 20
540	 26	77.0	17.1	 25
541	 26	180.0	28.4	 25
542	 26	182.0	34.0	 20
543	 26	101.0	14.5	 25
544	 26	388.0	53.5	 25
545	 26	162.8	25.7	 20
546	 26	89.0	14.0	 25
547	 26	335.8	40.3	 20
548	 26	393.5	36.1	 16
549	 26	124.0	14.3	 20
550	 26	722.0	102.7	 20
551	 26	878.8	68.3	 16
552	 26	251.0	23.7	 20
553	 26	107.3	17.3	 20
554	 26	83.5	18.4	 20
555	 26	95.0	37.3	 25
556	 26	723.0	115.2	 25
557	 26	92.8	13.7	 20
558	 26	336.0	55.1	 25
559	 26	442.0	47.8	 20
560	 26	570.0	73.7	 25
561	 26	226.0	35.5	 25
562	 26	95.3	15.1	 20
563	 26	97.0	24.3	 25
564	 26	101.0	17.1	 25
565	 26	109.0	17.5	 20
566	 26	88.0	14.3	 25
567	 26	130.0	20.0	 25
568	 26	134.3	16.5	 16
569	 26	115.5	14.3	 20
570	 26	80.0	14.0	 20
571	 26	196.0	28.9	 16
572	 26	258.5	22.2	 20
573	 26	1098.3	146.6	 20
574	 26	352.8	40.7	 16
575	 26	107.0	20.7	 25
576	 26	213.0	29.3	 25
577	 26	123.5	19.1	 20
[truncated: 9,063,180 more chars]
