# Supplementary material for: Genomic analysis of early murine mammary gland development using novel probe-level algorithms
Source: Genome Biol. 2005 Feb 1;6(2):R20. doi: 10.1186/gb-2005-6-2-r20 (PMC551540; doi:10.1186/gb-2005-6-2-r20)
Supplement: Additional data file 5 — Control file 3 containing CEL data from Affymetrix MG_U74Av2 oligonucleotide microarrays hybridized to RNA from the third to fifth mammary glands harvested from independent pools of three female MTB transgenic mice at 6 weeks 4 days old after 96 hours of doxycycline treatment [file gb-2005-6-2-r20-s5.zip]

Archive with 1 entries (1 files):
- MTB_3.CEL
