# Supplementary material for: Genomic analysis of early murine mammary gland development using novel probe-level algorithms
Source: Genome Biol. 2005 Feb 1;6(2):R20. doi: 10.1186/gb-2005-6-2-r20 (PMC551540; doi:10.1186/gb-2005-6-2-r20)
Supplement: Additional data file 5 — Control file 3 containing CEL data from Affymetrix MG_U74Av2 oligonucleotide microarrays hybridized to RNA from the third to fifth mammary glands harvested from independent pools of three female MTB transgenic mice at 6 weeks 4 days old after 96 hours of doxycycline treatment [file gb-2005-6-2-r20-s5.zip › MTB_3.CEL]

[CEL]
Version=3

[HEADER]
Cols=640
Rows=640
TotalX=640
TotalY=640
OffsetX=0
OffsetY=0
GridCornerUL=227 233
GridCornerUR=4489 230
GridCornerLR=4514 4496
GridCornerLL=252 4498
Axis-invertX=0
AxisInvertY=0
swapXY=0
DatHeader=[4..46102]  MTB_3_MGU74Av2:CLS=4733 RWS=4733 XIN=3  YIN=3  VE=17        2.0 06/22/01 10:02:42       MG_U74Av2.1sq                  6
Algorithm=Percentile
AlgorithmParameters=Percentile:75;CellMargin:2;OutlierHigh:1.500;OutlierLow:1.004

[INTENSITY]
NumberCells=409600
CellHeader=X	Y	MEAN	STDV	NPIXELS
  0	  0	382.0	68.6	 25
  1	  0	12367.8	2909.0	 20
  2	  0	399.0	95.0	 25
  3	  0	10437.0	2740.8	 25
  4	  0	245.0	52.3	 20
  5	  0	303.0	36.2	 25
  6	  0	11740.0	3153.8	 25
  7	  0	277.8	32.2	 20
  8	  0	10411.0	2953.5	 25
  9	  0	288.0	30.0	 25
 10	  0	10915.5	2617.7	 20
 11	  0	319.0	73.4	 25
 12	  0	10565.0	2797.6	 25
 13	  0	273.5	28.2	 20
 14	  0	10392.0	3139.4	 25
 15	  0	316.0	42.7	 25
 16	  0	11057.8	2812.2	 20
 17	  0	308.0	63.1	 25
 18	  0	10473.0	2832.2	 25
 19	  0	271.3	35.0	 20
 20	  0	10709.0	3059.4	 25
 21	  0	298.0	38.9	 25
 22	  0	11516.8	2775.4	 20
 23	  0	303.0	52.8	 25
 24	  0	10822.0	2806.9	 25
 25	  0	272.0	34.5	 20
 26	  0	10714.0	3051.0	 25
 27	  0	281.0	41.8	 25
 28	  0	11642.8	2805.7	 20
 29	  0	300.0	46.3	 25
 30	  0	11101.0	2910.1	 25
 31	  0	297.8	37.1	 20
 32	  0	11165.0	3071.9	 25
 33	  0	300.5	35.5	 20
 34	  0	10627.0	3209.1	 25
 35	  0	295.8	35.0	 20
 36	  0	11240.8	1219.1	 16
 37	  0	316.5	40.2	 20
 38	  0	10828.8	1452.7	 20
 39	  0	254.5	22.6	 16
 40	  0	10602.5	1803.8	 20
 41	  0	280.5	31.3	 20
 42	  0	10717.8	1072.6	 16
 43	  0	283.3	34.3	 20
 44	  0	10415.8	1465.1	 20
 45	  0	263.5	44.0	 16
 46	  0	10531.3	1421.8	 20
 47	  0	300.8	50.2	 20
 48	  0	10014.8	959.7	 16
 49	  0	270.3	43.7	 20
 50	  0	9813.5	1448.7	 20
 51	  0	261.3	35.4	 16
 52	  0	9535.3	1227.5	 20
 53	  0	317.8	46.5	 20
 54	  0	9394.0	840.1	 16
 55	  0	265.0	27.5	 20
 56	  0	8956.8	1410.8	 20
 57	  0	270.8	30.9	 16
 58	  0	8789.0	1176.9	 20
 59	  0	269.8	33.2	 20
 60	  0	8696.0	792.9	 16
 61	  0	281.5	37.3	 20
 62	  0	8215.5	1418.3	 20
 63	  0	260.5	36.9	 16
 64	  0	8398.3	920.4	 20
 65	  0	246.5	27.8	 20
 66	  0	7943.5	848.6	 16
 67	  0	245.3	28.5	 20
 68	  0	6152.8	1244.9	 20
 69	  0	226.5	35.1	 16
 70	  0	5200.0	888.8	 20
 71	  0	190.3	29.9	 20
 72	  0	1360.8	328.0	 16
 73	  0	112.5	18.0	 20
 74	  0	1423.8	256.4	 20
 75	  0	186.0	28.7	 16
 76	  0	4264.5	818.2	 20
 77	  0	218.3	21.0	 20
 78	  0	4360.8	632.8	 16
 79	  0	208.8	33.3	 20
 80	  0	4270.8	1144.7	 20
 81	  0	225.5	21.1	 16
 82	  0	3684.0	813.2	 20
 83	  0	207.5	34.6	 20
 84	  0	3844.0	712.3	 16
 85	  0	250.8	32.3	 20
 86	  0	5158.8	1579.4	 20
 87	  0	226.5	28.9	 16
 88	  0	4248.8	1074.7	 20
 89	  0	242.5	94.7	 20
 90	  0	3997.0	862.2	 16
 91	  0	250.8	56.1	 20
 92	  0	4676.5	711.5	 16
 93	  0	245.5	31.7	 20
 94	  0	3635.8	1066.6	 20
 95	  0	201.8	26.8	 16
 96	  0	2758.8	662.7	 20
 97	  0	223.8	48.4	 20
 98	  0	3090.3	722.8	 16
 99	  0	180.3	22.2	 20
100	  0	1468.3	438.2	 20
101	  0	190.3	22.8	 16
102	  0	1311.8	316.9	 20
103	  0	200.5	36.9	 20
104	  0	1902.5	419.4	 16
105	  0	203.0	20.8	 20
106	  0	1842.5	580.1	 20
107	  0	204.5	35.8	 20
108	  0	1880.0	525.9	 25
109	  0	245.0	68.7	 25
110	  0	2277.3	512.8	 20
111	  0	216.0	36.4	 25
112	  0	2053.0	681.3	 25
113	  0	214.5	27.8	 20
114	  0	2074.0	602.3	 25
115	  0	227.0	64.7	 25
116	  0	2125.5	520.6	 20
117	  0	211.0	40.6	 25
118	  0	1797.0	595.3	 25
119	  0	189.3	23.6	 20
120	  0	2005.0	575.3	 25
121	  0	249.0	72.5	 25
122	  0	2137.8	525.7	 20
123	  0	247.0	50.7	 25
124	  0	2229.0	734.2	 25
125	  0	205.0	36.1	 20
126	  0	2081.0	571.3	 25
127	  0	259.0	54.1	 25
128	  0	2200.5	476.8	 20
129	  0	233.0	37.1	 25
130	  0	2199.0	667.8	 25
131	  0	214.0	42.5	 20
132	  0	2178.0	562.5	 25
133	  0	247.0	44.0	 25
134	  0	2701.8	455.4	 20
135	  0	244.0	32.5	 25
136	  0	2290.0	690.8	 25
137	  0	212.8	48.5	 20
138	  0	2589.0	565.2	 25
139	  0	228.0	46.8	 25
140	  0	2353.3	460.9	 20
141	  0	213.0	23.1	 25
142	  0	2175.0	576.7	 25
143	  0	218.8	25.5	 20
144	  0	2258.0	490.2	 25
145	  0	206.0	26.6	 25
146	  0	1944.0	299.8	 20
147	  0	202.0	36.5	 25
148	  0	1798.8	181.9	 20
149	  0	197.0	27.4	 25
150	  0	1711.0	344.8	 25
151	  0	208.0	29.9	 20
152	  0	1581.0	290.9	 25
153	  0	189.0	29.3	 25
154	  0	1542.0	219.8	 20
155	  0	171.0	31.0	 25
156	  0	1487.0	292.5	 25
157	  0	204.3	30.9	 20
158	  0	1557.0	250.2	 25
159	  0	219.0	30.9	 25
160	  0	1549.3	209.3	 20
161	  0	217.0	30.5	 25
162	  0	1476.0	338.0	 25
163	  0	206.5	26.2	 20
164	  0	1389.0	241.9	 25
165	  0	199.0	29.6	 25
166	  0	1476.3	215.6	 20
167	  0	243.0	68.6	 25
168	  0	1423.0	341.0	 25
169	  0	215.3	24.3	 20
170	  0	1418.0	302.0	 25
171	  0	237.0	30.9	 25
172	  0	1437.3	233.4	 20
173	  0	212.0	28.2	 25
174	  0	1471.0	393.1	 25
175	  0	216.0	24.8	 20
176	  0	1482.0	324.4	 25
177	  0	203.0	32.9	 25
178	  0	1508.5	291.4	 20
179	  0	207.0	24.2	 25
180	  0	1488.0	415.4	 25
181	  0	221.5	21.9	 20
182	  0	1423.0	306.0	 25
183	  0	215.0	32.1	 25
184	  0	1598.5	297.0	 20
185	  0	214.0	43.9	 25
186	  0	1858.0	609.5	 25
187	  0	224.3	22.5	 20
188	  0	1588.0	417.9	 25
189	  0	227.0	35.3	 25
190	  0	1558.5	373.9	 20
191	  0	201.0	25.3	 25
192	  0	1469.0	437.9	 25
193	  0	225.5	45.9	 20
194	  0	1579.0	415.7	 25
195	  0	218.0	32.7	 25
196	  0	1558.3	350.7	 20
197	  0	190.0	28.4	 25
198	  0	475.0	158.4	 25
199	  0	108.3	14.3	 20
200	  0	455.0	109.2	 25
201	  0	232.0	41.5	 25
202	  0	1636.8	317.6	 20
203	  0	220.0	27.6	 25
204	  0	1658.0	477.7	 25
205	  0	237.5	30.2	 20
206	  0	1585.0	378.6	 25
207	  0	236.8	25.3	 20
208	  0	1596.0	270.9	 25
209	  0	231.0	33.6	 25
210	  0	1914.5	354.9	 20
211	  0	170.0	35.6	 25
212	  0	520.0	70.9	 25
213	  0	134.0	26.2	 20
214	  0	243.0	32.1	 25
215	  0	142.0	49.8	 25
216	  0	1989.3	347.6	 20
217	  0	219.0	29.8	 25
218	  0	1859.0	440.4	 25
219	  0	173.3	22.6	 20
220	  0	698.0	119.4	 25
221	  0	180.0	30.9	 25
222	  0	2021.5	332.4	 20
223	  0	220.0	32.0	 25
224	  0	2194.0	570.8	 25
225	  0	226.0	28.4	 20
226	  0	2342.0	490.4	 25
227	  0	235.0	26.7	 25
228	  0	2338.8	479.0	 20
229	  0	219.0	29.2	 25
230	  0	2386.0	626.8	 25
231	  0	226.3	26.5	 20
232	  0	2493.0	623.2	 25
233	  0	222.0	33.7	 25
234	  0	2767.3	539.1	 20
235	  0	243.0	38.5	 25
236	  0	2818.0	742.6	 25
237	  0	251.3	30.8	 20
238	  0	2939.0	671.5	 25
239	  0	253.0	33.6	 25
240	  0	3105.8	627.3	 20
241	  0	245.0	34.5	 25
242	  0	3166.0	818.8	 25
243	  0	242.8	24.9	 20
244	  0	3178.0	673.8	 25
245	  0	253.0	24.8	 25
246	  0	3320.0	659.7	 20
247	  0	231.0	25.0	 25
248	  0	3289.0	805.2	 25
249	  0	266.0	39.2	 16
250	  0	3566.8	427.5	 20
251	  0	242.3	32.8	 20
252	  0	3488.8	304.5	 16
253	  0	271.5	46.2	 20
254	  0	3526.0	638.2	 20
255	  0	255.3	38.8	 16
256	  0	3579.5	491.3	 20
257	  0	266.3	39.1	 20
258	  0	3744.5	338.6	 16
259	  0	261.5	26.4	 20
260	  0	3884.5	823.5	 20
261	  0	263.5	27.3	 16
262	  0	4023.5	616.8	 20
263	  0	272.8	46.0	 20
264	  0	4110.0	486.0	 16
265	  0	316.8	51.2	 20
266	  0	4638.5	514.9	 16
267	  0	286.8	35.1	 20
268	  0	4753.3	864.0	 20
269	  0	267.8	21.4	 16
270	  0	4186.3	621.6	 20
271	  0	289.3	33.7	 20
272	  0	4264.5	386.8	 16
273	  0	288.0	32.6	 20
274	  0	4720.3	1011.4	 20
275	  0	304.5	35.5	 16
276	  0	4834.8	706.5	 20
277	  0	311.5	47.4	 20
278	  0	5041.8	636.5	 16
279	  0	307.3	35.8	 20
280	  0	4467.5	1089.6	 20
281	  0	284.3	40.9	 16
282	  0	4150.0	775.1	 20
283	  0	314.0	66.5	 20
284	  0	5058.5	752.4	 16
285	  0	320.5	49.8	 20
286	  0	4327.8	1117.7	 20
287	  0	280.0	30.5	 16
288	  0	4092.3	755.5	 20
289	  0	297.8	53.0	 20
290	  0	4419.3	539.0	 16
291	  0	308.5	42.3	 20
292	  0	4718.0	1229.2	 20
293	  0	306.0	28.3	 16
294	  0	4426.0	886.5	 20
295	  0	341.8	54.7	 20
296	  0	4442.5	704.7	 16
297	  0	293.0	35.9	 20
298	  0	4277.8	1112.7	 20
299	  0	250.3	32.1	 16
300	  0	3949.3	747.4	 20
301	  0	284.5	43.2	 20
302	  0	3897.3	589.4	 16
303	  0	268.3	34.0	 20
304	  0	3580.5	919.6	 20
305	  0	274.0	26.4	 16
306	  0	3818.8	720.1	 20
307	  0	281.3	39.2	 20
308	  0	3692.5	586.0	 16
309	  0	238.3	26.7	 20
310	  0	1905.8	434.3	 20
311	  0	269.3	38.5	 16
312	  0	3648.0	661.5	 20
313	  0	287.5	43.5	 20
314	  0	3614.3	485.7	 16
315	  0	247.3	35.9	 20
316	  0	3429.5	887.2	 20
317	  0	254.3	32.5	 16
318	  0	3618.0	746.3	 20
319	  0	249.3	37.7	 20
320	  0	3501.8	790.9	 20
321	  0	300.0	57.6	 25
322	  0	3327.0	1004.7	 25
323	  0	272.3	41.9	 20
324	  0	3371.0	904.4	 25
325	  0	268.8	34.3	 20
326	  0	3347.0	769.1	 25
327	  0	273.0	38.7	 25
328	  0	3526.0	700.0	 20
329	  0	262.0	29.4	 25
330	  0	3400.0	923.6	 25
331	  0	240.0	29.1	 20
332	  0	3311.0	749.6	 25
333	  0	281.0	59.1	 25
334	  0	3384.3	697.0	 20
335	  0	257.0	35.4	 25
336	  0	3318.0	883.2	 25
337	  0	271.5	36.7	 20
338	  0	3261.0	712.2	 25
339	  0	267.0	31.4	 25
340	  0	3217.3	626.6	 20
341	  0	249.0	32.6	 25
342	  0	3284.0	861.7	 25
343	  0	255.3	31.0	 20
344	  0	3005.0	630.5	 25
345	  0	248.0	33.4	 25
346	  0	3035.0	567.4	 20
347	  0	277.0	47.0	 25
348	  0	3023.0	802.4	 25
349	  0	262.3	27.1	 20
350	  0	3119.0	644.7	 25
351	  0	237.0	34.0	 25
352	  0	3032.8	521.1	 20
353	  0	267.0	35.2	 25
354	  0	3117.0	789.8	 25
355	  0	246.5	29.8	 20
356	  0	3158.0	663.1	 25
357	  0	271.0	33.4	 25
358	  0	3124.8	557.7	 20
359	  0	236.0	35.5	 25
360	  0	3049.0	775.9	 25
361	  0	236.3	30.5	 20
362	  0	3151.0	676.1	 25
363	  0	247.0	40.1	 25
364	  0	3230.8	621.3	 20
365	  0	248.0	28.4	 25
366	  0	3075.0	794.7	 25
367	  0	268.0	41.7	 20
368	  0	3173.0	712.1	 25
369	  0	275.0	42.2	 25
370	  0	3251.3	586.6	 20
371	  0	232.0	38.0	 25
372	  0	3122.0	835.5	 25
373	  0	260.0	23.5	 20
374	  0	3231.0	897.2	 25
375	  0	250.0	41.6	 25
376	  0	3373.0	676.3	 20
377	  0	249.0	29.1	 25
378	  0	3275.0	896.3	 25
379	  0	230.8	24.1	 20
380	  0	3532.0	774.5	 25
381	  0	248.5	24.6	 20
382	  0	3503.0	649.5	 25
383	  0	263.0	37.7	 25
384	  0	3611.5	647.4	 20
385	  0	249.0	38.1	 25
386	  0	3729.0	836.8	 25
387	  0	249.3	20.3	 20
388	  0	3687.0	699.7	 25
389	  0	245.0	44.9	 25
390	  0	3733.5	653.4	 20
391	  0	244.0	36.1	 25
392	  0	3765.0	859.4	 25
393	  0	265.0	30.3	 20
394	  0	3775.0	719.1	 25
395	  0	261.0	39.2	 25
396	  0	4101.0	729.7	 20
397	  0	261.0	38.2	 25
398	  0	4129.0	903.4	 25
399	  0	271.5	37.7	 20
400	  0	4299.0	876.4	 25
401	  0	274.0	26.1	 25
402	  0	4391.5	828.0	 20
403	  0	298.0	34.4	 25
404	  0	4278.0	973.9	 25
405	  0	276.0	42.0	 20
406	  0	4347.0	917.0	 25
407	  0	296.0	52.9	 25
408	  0	4565.0	812.1	 20
409	  0	297.0	41.5	 25
410	  0	4513.0	1051.1	 25
411	  0	272.0	29.3	 20
412	  0	4402.0	895.4	 25
413	  0	278.0	44.1	 25
414	  0	4229.0	787.4	 20
415	  0	284.0	35.0	 25
416	  0	4685.0	1094.0	 25
417	  0	296.0	31.5	 20
418	  0	4466.0	860.2	 25
419	  0	300.0	33.8	 25
420	  0	4506.8	809.9	 20
421	  0	307.0	41.7	 25
422	  0	4317.0	993.7	 25
423	  0	331.8	48.5	 20
424	  0	192.0	49.8	 25
425	  0	1128.0	229.7	 25
426	  0	151.8	21.5	 20
427	  0	305.0	41.7	 25
428	  0	153.0	70.8	 25
429	  0	290.5	38.4	 20
430	  0	3653.0	678.6	 25
431	  0	298.0	47.2	 25
432	  0	4051.3	807.1	 20
433	  0	289.0	34.6	 25
434	  0	3994.0	875.3	 25
435	  0	282.5	38.5	 20
436	  0	3845.0	792.3	 25
437	  0	296.0	34.3	 25
438	  0	3825.3	719.9	 20
439	  0	270.0	38.0	 25
440	  0	3912.8	795.7	 20
441	  0	292.0	37.8	 25
442	  0	3774.0	791.3	 25
443	  0	236.3	32.8	 20
444	  0	3483.0	786.4	 25
445	  0	241.0	35.2	 25
446	  0	3312.3	686.4	 20
447	  0	245.0	37.8	 25
448	  0	3284.0	711.8	 25
449	  0	240.5	26.8	 20
450	  0	3161.0	732.0	 25
451	  0	242.0	38.4	 25
452	  0	3222.5	658.9	 20
453	  0	248.0	39.5	 25
454	  0	2979.0	676.0	 25
455	  0	226.5	24.6	 20
456	  0	3044.0	656.7	 25
457	  0	233.0	35.6	 25
458	  0	3080.3	661.2	 20
459	  0	212.0	26.5	 25
460	  0	3150.0	776.0	 25
461	  0	233.3	30.1	 20
462	  0	3041.0	465.5	 20
463	  0	228.5	29.5	 20
464	  0	3022.5	336.7	 16
465	  0	197.8	24.0	 20
466	  0	2560.0	526.5	 20
467	  0	197.3	37.4	 16
468	  0	2344.8	368.6	 20
469	  0	230.8	36.6	 20
470	  0	2386.5	243.6	 16
471	  0	200.5	28.3	 20
472	  0	2199.8	442.6	 20
473	  0	220.5	39.3	 16
474	  0	2390.5	380.2	 20
475	  0	225.8	30.4	 20
476	  0	2259.3	250.3	 16
477	  0	209.8	26.8	 20
478	  0	1970.0	432.2	 20
479	  0	184.5	23.9	 16
480	  0	1961.5	315.6	 20
481	  0	181.3	17.5	 20
482	  0	1708.0	181.9	 16
483	  0	211.8	33.7	 20
484	  0	1914.3	355.9	 20
485	  0	194.3	22.9	 16
486	  0	1944.0	277.5	 20
487	  0	203.0	27.1	 20
488	  0	1666.0	216.9	 16
489	  0	210.5	34.2	 20
490	  0	1594.0	303.0	 20
491	  0	182.8	24.1	 16
492	  0	1444.3	202.4	 20
493	  0	196.0	30.0	 20
494	  0	1619.3	170.7	 16
495	  0	197.3	26.0	 20
496	  0	1591.8	310.1	 20
497	  0	203.0	17.6	 16
498	  0	1561.5	215.4	 20
499	  0	183.3	23.7	 16
500	  0	1514.0	231.2	 20
501	  0	201.8	27.2	 20
502	  0	1597.0	158.1	 16
503	  0	209.5	28.8	 20
504	  0	1506.0	213.2	 20
505	  0	185.8	16.2	 16
506	  0	1548.8	240.5	 20
507	  0	195.3	24.2	 20
508	  0	1524.3	131.4	 16
509	  0	200.0	23.2	 20
510	  0	1357.8	224.3	 20
511	  0	202.3	35.7	 16
512	  0	1356.0	211.9	 20
513	  0	194.3	21.8	 20
514	  0	1517.8	162.0	 16
515	  0	190.0	29.8	 20
516	  0	1526.5	218.2	 20
517	  0	199.0	29.2	 16
518	  0	1490.5	226.6	 20
519	  0	200.3	23.2	 20
520	  0	1669.5	167.0	 16
521	  0	212.5	21.6	 20
522	  0	1654.0	270.3	 20
523	  0	200.0	24.2	 16
524	  0	1604.0	239.4	 20
525	  0	215.3	32.1	 20
526	  0	1813.3	174.5	 16
527	  0	200.3	20.7	 20
528	  0	1635.5	248.4	 20
529	  0	215.8	30.5	 16
530	  0	1867.0	290.2	 20
531	  0	221.8	25.8	 20
532	  0	1944.0	237.9	 16
533	  0	211.0	42.9	 25
534	  0	1830.0	347.1	 25
535	  0	217.3	32.9	 20
536	  0	1827.0	282.9	 25
537	  0	222.0	31.7	 25
538	  0	1954.8	258.8	 20
539	  0	239.0	35.2	 25
540	  0	1984.0	383.8	 25
541	  0	239.0	31.7	 20
542	  0	2084.0	336.1	 25
543	  0	242.0	38.9	 25
544	  0	1909.8	233.7	 20
545	  0	222.0	34.5	 25
546	  0	1919.0	414.3	 25
547	  0	224.3	25.3	 20
548	  0	1516.0	250.9	 25
549	  0	218.0	37.9	 25
550	  0	1605.8	229.0	 20
551	  0	204.0	35.3	 25
552	  0	1418.0	347.9	 25
553	  0	209.5	22.9	 20
554	  0	1216.0	221.8	 25
555	  0	246.0	130.8	 25
556	  0	1150.3	201.3	 20
557	  0	202.0	24.5	 25
558	  0	1010.5	114.2	 20
559	  0	205.0	24.5	 25
560	  0	802.0	124.1	 25
561	  0	204.3	25.5	 20
562	  0	679.0	118.1	 25
563	  0	223.0	34.5	 25
564	  0	633.8	78.8	 20
565	  0	194.0	37.7	 25
566	  0	603.0	95.1	 25
567	  0	216.8	36.8	 20
568	  0	643.0	88.1	 25
569	  0	209.0	32.4	 25
570	  0	635.0	63.4	 20
571	  0	193.0	25.6	 25
572	  0	562.0	80.4	 25
573	  0	189.8	27.5	 20
574	  0	531.0	73.3	 25
575	  0	229.0	34.9	 25
576	  0	530.5	81.9	 20
577	  0	214.0	32.8	 25
578	  0	487.0	73.1	 25
579	  0	233.3	31.7	 20
580	  0	583.0	93.6	 25
581	  0	198.0	28.4	 25
582	  0	653.5	81.1	 20
583	  0	194.0	26.1	 25
584	  0	654.0	106.4	 25
585	  0	199.8	36.4	 20
586	  0	629.0	89.1	 25
587	  0	190.0	36.2	 25
588	  0	712.3	96.1	 20
589	  0	206.0	34.3	 25
590	  0	717.0	115.9	 25
591	  0	232.0	35.4	 20
592	  0	770.0	110.5	 25
593	  0	203.0	26.5	 25
594	  0	841.5	126.0	 20
595	  0	187.0	34.1	 25
596	  0	904.0	165.5	 25
597	  0	192.8	39.4	 20
598	  0	1004.0	169.4	 25
599	  0	213.0	25.3	 25
600	  0	1276.3	189.3	 20
601	  0	208.0	30.3	 25
602	  0	1399.0	330.5	 25
603	  0	217.3	42.7	 20
604	  0	1434.0	270.8	 25
605	  0	215.0	23.5	 25
606	  0	1702.8	288.5	 20
607	  0	221.0	36.3	 25
608	  0	1741.0	419.5	 25
609	  0	245.0	32.0	 20
610	  0	1827.0	347.0	 25
611	  0	211.0	33.1	 25
612	  0	1791.0	339.3	 20
613	  0	230.0	24.0	 25
614	  0	1948.3	331.4	 20
615	  0	230.0	31.7	 25
616	  0	1798.0	383.9	 25
617	  0	226.8	43.4	 20
618	  0	1817.0	349.7	 25
619	  0	223.0	26.1	 25
620	  0	1448.3	426.5	 20
621	  0	174.0	19.5	 25
622	  0	1331.0	359.3	 25
623	  0	194.8	37.3	 20
624	  0	1624.0	297.2	 25
625	  0	225.0	28.2	 25
626	  0	1893.3	323.6	 20
627	  0	208.0	30.2	 25
628	  0	1623.0	327.0	 25
629	  0	246.3	32.3	 20
630	  0	1802.0	370.4	 25
631	  0	214.0	31.2	 25
632	  0	1989.3	333.7	 20
633	  0	234.0	23.8	 25
634	  0	2299.0	468.7	 25
635	  0	261.8	31.0	 20
636	  0	255.0	33.7	 25
637	  0	2502.0	537.9	 25
638	  0	251.0	32.0	 20
639	  0	2453.0	507.4	 25
  0	  1	12618.8	2244.8	 20
  1	  1	283.5	22.5	 16
  2	  1	11947.0	2556.9	 20
  3	  1	281.3	32.0	 20
  4	  1	272.0	61.8	 16
  5	  1	178.3	31.6	 20
  6	  1	176.3	19.6	 20
  7	  1	229.3	40.6	 16
  8	  1	241.3	23.9	 20
  9	  1	306.8	45.0	 20
 10	  1	274.3	38.3	 16
 11	  1	267.5	40.7	 20
 12	  1	240.5	29.7	 20
 13	  1	239.5	20.7	 16
 14	  1	263.0	39.0	 20
 15	  1	279.0	33.1	 20
 16	  1	240.3	36.5	 16
 17	  1	232.5	24.9	 20
 18	  1	249.5	33.1	 20
 19	  1	250.3	21.4	 16
 20	  1	254.5	32.1	 20
 21	  1	299.5	37.3	 20
 22	  1	408.8	67.8	 16
 23	  1	403.5	58.8	 20
 24	  1	408.0	45.7	 20
 25	  1	264.8	32.2	 16
 26	  1	218.5	32.1	 20
 27	  1	191.8	22.4	 20
 28	  1	219.3	44.4	 16
 29	  1	242.8	35.2	 20
 30	  1	279.0	39.1	 20
 31	  1	312.0	46.0	 16
 32	  1	364.5	62.8	 20
 33	  1	362.0	52.6	 20
 34	  1	303.8	30.7	 16
 35	  1	308.0	41.3	 25
 36	  1	261.0	24.6	 25
 37	  1	279.3	34.9	 20
 38	  1	238.0	30.9	 25
 39	  1	239.3	29.4	 20
 40	  1	265.0	35.6	 25
 41	  1	277.0	30.8	 25
 42	  1	258.8	28.5	 20
 43	  1	257.0	34.7	 25
 44	  1	247.0	35.2	 25
 45	  1	306.0	52.9	 20
 46	  1	232.0	29.0	 25
 47	  1	270.0	41.4	 25
 48	  1	277.5	38.3	 20
 49	  1	349.0	50.4	 25
 50	  1	344.0	43.9	 25
 51	  1	273.5	31.0	 20
 52	  1	261.0	39.6	 25
 53	  1	238.0	32.7	 25
 54	  1	267.5	24.9	 20
 55	  1	251.0	26.7	 25
 56	  1	249.0	27.8	 25
 57	  1	276.0	42.1	 20
 58	  1	288.0	38.6	 25
 59	  1	307.0	40.8	 25
 60	  1	314.8	33.8	 20
 61	  1	284.0	40.9	 25
 62	  1	268.0	27.1	 25
 63	  1	8274.3	1117.5	 20
 64	  1	8396.0	1320.7	 25
 65	  1	7355.0	1470.1	 25
 66	  1	248.0	34.6	 20
 67	  1	269.0	40.3	 25
 68	  1	215.0	32.6	 25
 69	  1	192.8	25.7	 20
 70	  1	199.0	36.4	 25
 71	  1	156.0	22.5	 25
 72	  1	121.5	14.2	 20
 73	  1	122.0	15.0	 25
 74	  1	127.0	25.6	 25
 75	  1	176.3	17.7	 20
 76	  1	199.0	27.6	 25
 77	  1	191.0	25.5	 25
 78	  1	176.5	19.8	 20
 79	  1	224.0	31.0	 25
 80	  1	202.0	22.8	 25
 81	  1	188.8	20.1	 20
 82	  1	204.0	28.3	 25
 83	  1	198.0	22.8	 25
 84	  1	221.8	39.5	 20
 85	  1	228.0	32.7	 25
 86	  1	247.0	69.7	 25
 87	  1	5347.0	867.3	 20
 88	  1	4208.0	749.4	 25
 89	  1	3715.0	1201.9	 25
 90	  1	221.3	32.7	 20
 91	  1	240.0	29.1	 25
 92	  1	4120.0	1324.4	 25
 93	  1	186.3	24.6	 20
 94	  1	176.0	23.8	 25
 95	  1	168.0	15.1	 25
 96	  1	196.0	24.4	 20
 97	  1	205.0	31.0	 25
 98	  1	187.0	27.1	 20
 99	  1	161.0	28.8	 25
100	  1	166.0	28.3	 25
101	  1	153.0	19.5	 20
102	  1	162.0	31.5	 25
103	  1	191.0	21.9	 25
104	  1	168.0	21.6	 20
105	  1	159.0	21.0	 25
106	  1	168.0	25.2	 25
107	  1	177.8	24.1	 20
108	  1	190.0	29.7	 25
109	  1	199.0	34.3	 25
110	  1	135.8	24.0	 20
111	  1	175.0	32.5	 25
112	  1	208.0	32.2	 25
113	  1	215.5	23.4	 20
114	  1	176.0	32.1	 25
115	  1	199.0	73.8	 25
116	  1	2392.3	580.7	 20
117	  1	163.0	27.7	 25
118	  1	148.0	18.0	 25
119	  1	179.3	31.8	 20
120	  1	2199.0	637.9	 25
121	  1	199.0	26.4	 25
122	  1	173.8	24.8	 20
123	  1	1980.0	360.4	 25
124	  1	2075.0	407.9	 25
125	  1	1895.0	520.1	 20
126	  1	210.0	48.4	 25
127	  1	207.0	31.8	 25
128	  1	123.0	35.8	 20
129	  1	216.0	50.8	 25
130	  1	268.0	55.1	 25
131	  1	172.0	35.2	 20
132	  1	212.0	34.0	 25
133	  1	197.0	34.8	 25
134	  1	3068.3	517.8	 20
135	  1	185.0	23.8	 25
136	  1	204.0	32.7	 25
137	  1	204.5	27.8	 20
138	  1	2683.0	558.2	 25
139	  1	274.0	43.4	 25
140	  1	231.3	48.1	 20
141	  1	2029.0	412.2	 25
142	  1	2056.0	398.4	 25
143	  1	2184.5	424.7	 20
144	  1	2317.0	486.5	 25
145	  1	210.0	28.1	 25
146	  1	191.3	20.9	 20
147	  1	198.0	24.2	 25
148	  1	1969.0	382.1	 25
149	  1	1907.8	230.7	 20
150	  1	180.0	28.2	 25
151	  1	214.0	36.0	 25
152	  1	168.5	24.6	 20
153	  1	171.0	25.2	 25
154	  1	1651.0	358.7	 25
155	  1	175.8	25.8	 20
156	  1	184.0	25.6	 25
157	  1	210.0	33.8	 20
158	  1	151.0	27.9	 25
159	  1	175.0	27.2	 25
160	  1	240.0	42.6	 20
161	  1	239.0	28.4	 25
162	  1	265.0	35.8	 25
163	  1	292.5	44.8	 20
164	  1	279.0	39.7	 25
165	  1	215.0	23.5	 25
166	  1	242.3	31.0	 20
167	  1	242.0	32.0	 25
168	  1	254.0	33.5	 25
169	  1	257.0	38.9	 20
170	  1	231.0	29.9	 25
171	  1	225.0	38.7	 25
172	  1	183.5	23.7	 20
173	  1	218.0	28.2	 25
174	  1	206.0	25.8	 25
175	  1	223.3	35.2	 20
176	  1	237.0	57.2	 25
177	  1	220.0	37.3	 25
178	  1	197.8	32.0	 16
179	  1	198.5	33.0	 20
180	  1	210.5	24.7	 20
181	  1	216.3	24.5	 16
182	  1	192.0	23.1	 20
183	  1	175.3	20.3	 20
184	  1	199.8	23.6	 16
185	  1	204.8	27.5	 20
186	  1	222.5	24.5	 20
187	  1	215.0	21.7	 16
188	  1	233.5	35.7	 20
189	  1	248.3	29.0	 20
190	  1	197.5	27.5	 16
191	  1	247.5	28.1	 20
192	  1	210.8	30.2	 20
193	  1	237.3	27.7	 16
194	  1	197.5	18.2	 20
195	  1	228.3	27.3	 20
196	  1	215.5	18.1	 16
197	  1	166.5	27.6	 20
198	  1	121.5	17.6	 20
199	  1	169.0	24.2	 16
200	  1	259.8	55.1	 20
201	  1	274.3	37.0	 20
202	  1	303.5	53.0	 16
203	  1	265.0	41.2	 20
204	  1	280.0	32.0	 20
205	  1	288.3	33.4	 16
206	  1	267.0	31.1	 20
207	  1	246.0	33.2	 20
208	  1	285.0	34.0	 16
209	  1	264.8	35.8	 20
210	  1	256.8	35.5	 20
211	  1	177.8	30.7	 16
212	  1	246.3	29.5	 20
213	  1	99.3	16.8	 16
214	  1	175.3	24.9	 20
215	  1	117.8	21.3	 20
216	  1	167.8	18.0	 16
217	  1	213.5	35.4	 20
218	  1	208.0	22.9	 20
219	  1	214.8	28.4	 16
220	  1	187.3	37.2	 20
221	  1	160.0	26.0	 20
222	  1	182.3	36.7	 16
223	  1	180.3	20.5	 20
224	  1	212.5	30.6	 20
225	  1	181.5	24.4	 16
226	  1	189.3	19.9	 20
227	  1	203.3	27.8	 20
228	  1	234.3	35.0	 16
229	  1	217.3	20.7	 20
230	  1	259.5	49.0	 20
231	  1	290.8	38.2	 16
232	  1	292.8	33.8	 20
233	  1	304.3	41.9	 20
234	  1	328.8	45.1	 16
235	  1	328.5	51.1	 20
236	  1	315.8	46.1	 20
237	  1	325.8	44.0	 16
238	  1	295.8	31.5	 20
239	  1	258.5	25.8	 20
240	  1	253.5	28.8	 16
241	  1	259.0	34.7	 20
242	  1	294.0	30.6	 20
243	  1	290.8	35.4	 16
244	  1	286.3	32.8	 20
245	  1	268.3	22.9	 20
246	  1	248.0	37.8	 16
247	  1	252.5	23.2	 20
248	  1	200.0	22.8	 20
249	  1	262.0	35.8	 20
250	  1	257.0	28.9	 25
251	  1	299.0	46.3	 25
252	  1	271.5	50.9	 20
253	  1	243.0	35.4	 25
254	  1	255.0	41.4	 25
255	  1	298.3	40.2	 20
256	  1	232.0	30.2	 25
257	  1	224.0	25.6	 25
258	  1	231.5	31.2	 20
259	  1	255.0	37.3	 25
260	  1	272.0	41.5	 25
261	  1	315.5	30.9	 20
262	  1	287.0	33.4	 25
263	  1	289.0	42.5	 25
264	  1	244.3	39.9	 20
265	  1	261.0	39.4	 25
266	  1	260.0	36.1	 25
267	  1	282.8	37.8	 20
268	  1	294.0	35.5	 25
269	  1	293.0	43.8	 25
270	  1	280.3	30.7	 20
271	  1	321.0	37.9	 25
272	  1	374.3	55.8	 20
273	  1	392.0	58.9	 25
274	  1	328.0	27.8	 25
275	  1	354.5	45.1	 20
276	  1	307.0	40.2	 25
277	  1	246.0	48.8	 25
278	  1	212.3	29.9	 20
279	  1	230.0	31.9	 25
280	  1	261.0	54.0	 25
281	  1	236.5	34.7	 20
282	  1	237.0	40.9	 25
283	  1	277.0	65.4	 25
284	  1	282.5	30.2	 20
285	  1	304.0	21.6	 25
286	  1	343.0	40.5	 25
287	  1	329.3	34.2	 20
288	  1	312.0	60.2	 25
289	  1	329.0	39.1	 25
290	  1	328.0	35.3	 20
291	  1	276.0	34.0	 25
292	  1	290.0	37.0	 25
293	  1	260.3	45.0	 20
294	  1	243.0	37.6	 25
295	  1	301.0	35.6	 25
296	  1	311.5	40.8	 20
297	  1	302.0	32.2	 25
298	  1	258.0	31.6	 25
299	  1	283.8	34.2	 20
300	  1	252.0	25.1	 25
301	  1	231.0	32.5	 25
302	  1	275.5	30.4	 20
303	  1	294.0	32.4	 25
304	  1	288.0	34.5	 25
305	  1	301.0	33.7	 20
306	  1	255.0	33.2	 25
307	  1	264.0	36.5	 25
308	  1	322.0	48.7	 20
309	  1	297.0	37.4	 25
310	  1	268.0	35.7	 25
311	  1	279.3	30.0	 20
312	  1	298.0	38.1	 25
313	  1	270.0	35.3	 25
314	  1	250.0	28.8	 20
315	  1	244.0	35.5	 25
316	  1	262.0	28.7	 25
317	  1	249.0	39.1	 20
318	  1	270.0	31.4	 25
319	  1	257.0	41.0	 25
320	  1	254.5	32.9	 20
321	  1	319.0	39.1	 25
322	  1	302.0	43.0	 25
323	  1	299.0	42.7	 20
324	  1	271.0	26.9	 25
325	  1	235.0	27.6	 25
326	  1	204.3	26.1	 20
327	  1	226.0	31.3	 25
328	  1	257.0	32.5	 25
329	  1	254.3	40.7	 20
330	  1	258.0	25.0	 25
331	  1	273.3	35.1	 20
332	  1	279.0	38.6	 25
333	  1	279.0	34.6	 25
334	  1	281.8	29.7	 20
335	  1	301.0	39.6	 25
336	  1	277.0	42.7	 25
337	  1	275.8	47.1	 20
338	  1	321.0	44.3	 25
339	  1	269.0	41.7	 25
340	  1	266.5	39.6	 20
341	  1	262.0	29.4	 25
342	  1	242.0	35.7	 25
343	  1	231.3	26.6	 20
344	  1	255.0	31.2	 25
345	  1	262.0	27.0	 25
346	  1	220.8	28.2	 20
347	  1	256.0	27.0	 25
348	  1	278.0	37.5	 25
349	  1	310.0	28.5	 20
350	  1	319.0	52.9	 25
351	  1	301.0	51.6	 25
352	  1	287.8	25.0	 20
353	  1	257.0	29.9	 25
354	  1	249.0	37.3	 25
355	  1	266.0	39.6	 20
356	  1	254.0	25.7	 25
357	  1	254.0	36.9	 25
358	  1	292.3	38.2	 20
359	  1	295.0	47.2	 25
360	  1	303.0	39.6	 25
361	  1	256.3	30.2	 20
362	  1	284.0	44.4	 25
363	  1	254.0	37.9	 25
364	  1	243.0	34.1	 20
365	  1	258.0	43.1	 25
366	  1	283.0	35.1	 25
367	  1	265.3	33.6	 20
368	  1	284.0	18.8	 25
369	  1	263.0	31.2	 25
370	  1	279.5	42.2	 20
371	  1	305.0	41.5	 25
372	  1	277.0	35.5	 25
373	  1	338.0	65.5	 20
374	  1	334.0	41.2	 25
375	  1	323.0	40.4	 25
376	  1	325.0	48.6	 20
377	  1	282.0	34.1	 25
378	  1	262.0	27.3	 25
379	  1	275.3	41.0	 20
380	  1	282.0	47.6	 25
381	  1	288.0	46.1	 25
382	  1	280.5	42.7	 20
383	  1	310.0	33.7	 25
384	  1	297.0	48.1	 25
385	  1	302.5	58.9	 20
386	  1	314.0	43.2	 25
387	  1	297.0	25.8	 25
388	  1	263.3	23.6	 20
389	  1	315.0	41.0	 25
390	  1	288.3	38.7	 20
391	  1	280.0	36.0	 20
392	  1	265.0	34.2	 20
393	  1	260.5	29.1	 16
394	  1	224.0	38.3	 20
395	  1	256.5	30.3	 20
396	  1	210.5	27.9	 16
397	  1	239.5	29.7	 20
398	  1	257.3	29.4	 20
399	  1	280.0	25.2	 16
400	  1	326.3	31.3	 20
401	  1	292.3	35.6	 20
402	  1	253.5	25.6	 16
403	  1	232.8	30.3	 20
404	  1	246.3	41.7	 20
405	  1	245.0	26.5	 16
406	  1	243.3	33.0	 20
407	  1	274.0	15.1	 20
408	  1	313.5	31.0	 16
409	  1	359.8	41.0	 20
410	  1	359.0	70.9	 20
411	  1	390.0	40.8	 16
412	  1	401.5	53.3	 20
413	  1	461.0	71.6	 20
414	  1	426.5	60.5	 16
415	  1	430.8	45.1	 20
416	  1	356.5	50.9	 20
417	  1	346.3	31.9	 16
418	  1	292.0	27.6	 20
419	  1	314.8	44.1	 20
420	  1	280.0	25.5	 16
421	  1	311.8	43.6	 20
422	  1	284.3	40.0	 20
423	  1	269.5	26.6	 16
424	  1	188.5	31.1	 20
425	  1	446.5	60.4	 20
426	  1	164.0	27.5	 16
427	  1	198.8	26.1	 20
428	  1	141.0	24.1	 20
429	  1	223.0	26.3	 16
430	  1	280.0	46.0	 20
431	  1	302.3	29.6	 20
432	  1	278.5	30.1	 16
433	  1	298.0	29.6	 20
434	  1	285.8	33.0	 20
435	  1	283.5	35.7	 16
436	  1	291.3	23.0	 20
437	  1	279.8	29.7	 20
438	  1	268.5	32.6	 16
439	  1	248.5	26.1	 20
440	  1	309.3	51.1	 20
441	  1	252.3	44.8	 16
442	  1	254.8	35.5	 20
443	  1	230.0	20.7	 20
444	  1	250.0	33.9	 16
445	  1	236.5	35.3	 20
446	  1	264.0	26.0	 16
447	  1	253.5	35.0	 20
448	  1	283.8	40.5	 20
449	  1	275.3	27.1	 16
450	  1	271.8	30.6	 20
451	  1	292.8	50.3	 20
452	  1	277.3	34.0	 16
453	  1	225.5	24.8	 20
454	  1	219.8	32.2	 20
455	  1	245.3	38.9	 16
456	  1	263.8	48.6	 20
457	  1	301.0	41.2	 20
458	  1	272.0	36.2	 16
459	  1	240.8	33.3	 20
460	  1	232.3	30.2	 20
461	  1	216.8	27.6	 16
462	  1	204.0	32.5	 25
463	  1	245.0	39.1	 25
464	  1	279.5	39.0	 20
465	  1	1522.0	167.1	 25
466	  1	927.0	119.3	 25
467	  1	395.3	37.0	 20
468	  1	741.0	96.8	 25
469	  1	202.0	27.6	 25
470	  1	447.8	60.3	 20
471	  1	178.0	17.9	 25
472	  1	151.0	21.6	 25
473	  1	265.3	25.8	 20
474	  1	322.0	38.8	 25
475	  1	680.0	78.3	 25
476	  1	168.0	29.3	 20
477	  1	458.0	48.1	 25
478	  1	411.0	42.7	 25
479	  1	387.3	39.9	 20
480	  1	120.0	15.6	 25
481	  1	114.0	16.2	 25
482	  1	130.3	22.6	 20
483	  1	100.0	15.8	 25
484	  1	141.0	13.6	 25
485	  1	223.3	44.9	 20
486	  1	534.0	72.0	 25
487	  1	476.0	52.0	 25
488	  1	138.0	23.8	 20
489	  1	135.0	18.3	 25
490	  1	158.0	28.1	 25
491	  1	88.0	15.7	 20
492	  1	106.0	15.7	 25
493	  1	139.0	16.7	 25
494	  1	133.8	20.4	 20
495	  1	176.0	24.5	 25
496	  1	137.0	20.3	 25
497	  1	143.0	15.3	 20
498	  1	123.0	17.9	 25
499	  1	178.0	25.4	 25
500	  1	103.3	20.1	 20
501	  1	196.0	30.5	 25
502	  1	671.0	116.5	 25
503	  1	85.0	17.9	 20
504	  1	190.0	26.9	 25
505	  1	171.5	24.5	 20
506	  1	116.0	18.1	 25
507	  1	252.0	27.3	 25
508	  1	580.8	38.5	 20
509	  1	233.0	35.1	 25
510	  1	149.0	22.4	 25
511	  1	213.8	32.5	 20
512	  1	142.0	18.7	 25
513	  1	156.0	22.6	 25
514	  1	386.3	50.5	 20
515	  1	168.0	25.1	 25
516	  1	117.0	21.2	 25
517	  1	317.3	24.3	 20
518	  1	197.0	22.4	 25
519	  1	136.0	21.7	 25
520	  1	301.0	29.9	 20
521	  1	255.0	32.6	 25
522	  1	167.0	16.1	 25
523	  1	138.5	16.0	 20
524	  1	120.0	21.9	 25
525	  1	1059.0	106.0	 25
526	  1	331.5	47.5	 20
527	  1	134.0	14.9	 25
528	  1	271.0	27.9	 25
529	  1	169.8	24.4	 20
530	  1	283.0	56.8	 25
531	  1	254.0	35.9	 25
532	  1	133.3	27.3	 20
533	  1	142.0	23.2	 25
534	  1	189.0	25.8	 25
535	  1	105.8	24.7	 20
536	  1	961.0	91.2	 25
537	  1	696.0	73.9	 25
538	  1	343.3	50.0	 20
539	  1	113.0	17.6	 25
540	  1	470.0	38.1	 25
541	  1	712.0	83.1	 20
542	  1	319.0	51.3	 25
543	  1	221.0	24.6	 25
544	  1	226.8	27.6	 20
545	  1	239.0	23.6	 25
546	  1	315.0	39.0	 25
547	  1	124.0	16.8	 20
548	  1	103.0	14.4	 25
549	  1	169.0	15.9	 25
550	  1	172.0	31.0	 20
551	  1	168.0	29.4	 25
552	  1	186.0	28.9	 25
553	  1	254.3	46.9	 20
554	  1	289.0	36.0	 25
555	  1	251.0	26.0	 25
556	  1	853.3	65.0	 20
557	  1	418.0	29.8	 25
558	  1	657.0	43.3	 25
559	  1	243.8	38.7	 20
560	  1	137.0	17.3	 25
561	  1	196.0	27.6	 25
562	  1	138.0	20.1	 20
563	  1	96.0	31.0	 25
564	  1	138.3	21.0	 20
565	  1	121.0	18.8	 25
566	  1	101.0	17.9	 25
567	  1	748.8	44.1	 20
568	  1	658.0	57.9	 25
569	  1	241.0	25.8	 25
570	  1	186.8	32.7	 20
571	  1	113.0	17.0	 25
572	  1	172.0	24.5	 25
573	  1	158.0	23.5	 20
574	  1	178.0	24.1	 25
575	  1	164.0	25.6	 25
576	  1	541.8	50.5	 20
577	  1	450.0	62.5	 25
578	  1	213.0	23.9	 25
579	  1	729.3	66.8	 20
580	  1	207.0	19.3	 25
581	  1	180.0	19.8	 25
582	  1	156.5	20.0	 20
583	  1	147.0	23.4	 25
584	  1	237.0	25.6	 25
585	  1	136.8	21.2	 20
586	  1	186.0	25.4	 25
587	  1	126.0	18.0	 25
588	  1	206.5	27.2	 20
589	  1	201.0	30.1	 25
590	  1	318.0	38.4	 25
591	  1	737.8	73.8	 20
592	  1	275.0	38.3	 25
593	  1	147.0	14.8	 25
594	  1	152.3	24.2	 20
595	  1	133.0	23.7	 25
596	  1	230.0	26.0	 25
597	  1	158.5	17.0	 20
598	  1	141.0	20.0	 25
599	  1	84.0	16.7	 25
600	  1	180.0	24.8	 20
601	  1	126.0	20.9	 25
602	  1	120.0	19.2	 25
603	  1	196.3	33.5	 20
604	  1	180.0	21.6	 25
605	  1	295.0	38.7	 20
606	  1	114.5	15.7	 16
607	  1	621.0	70.9	 20
608	  1	198.5	34.6	 20
609	  1	191.3	31.1	 16
610	  1	105.8	20.8	 20
611	  1	1152.3	186.7	 20
612	  1	127.3	19.1	 16
613	  1	127.0	14.6	 20
614	  1	241.8	26.2	 20
615	  1	707.0	52.3	 16
616	  1	310.3	29.2	 20
617	  1	201.8	20.7	 20
618	  1	144.8	23.4	 16
619	  1	124.5	29.4	 20
620	  1	96.0	16.7	 20
621	  1	134.8	16.3	 16
622	  1	92.5	13.3	 20
623	  1	114.3	16.6	 16
624	  1	171.3	20.4	 20
625	  1	279.8	26.4	 20
626	  1	244.0	33.0	 16
627	  1	460.8	38.6	 20
628	  1	343.8	30.9	 20
629	  1	368.8	30.0	 16
630	  1	151.5	13.4	 20
631	  1	157.3	23.6	 20
632	  1	473.0	28.9	 16
633	  1	1299.0	74.0	 20
634	  1	209.3	29.6	 20
635	  1	235.5	19.4	 16
636	  1	2577.5	328.8	 20
637	  1	227.3	25.7	 20
638	  1	2687.5	202.0	 16
639	  1	241.3	22.6	 20
  0	  2	376.0	64.3	 25
  1	  2	12212.0	2658.5	 20
  2	  2	412.0	106.1	 25
  3	  2	12113.0	2972.0	 25
  4	  2	225.5	39.9	 20
  5	  2	371.0	60.7	 25
  6	  2	237.0	43.3	 25
  7	  2	536.0	57.7	 20
  8	  2	183.0	39.7	 25
  9	  2	431.0	69.0	 25
 10	  2	516.8	69.4	 20
 11	  2	1258.0	250.6	 25
 12	  2	1052.0	167.4	 25
 13	  2	1218.5	148.1	 20
 14	  2	441.0	68.9	 25
 15	  2	336.0	51.0	 25
 16	  2	179.8	27.3	 20
 17	  2	220.0	30.5	 25
 18	  2	144.0	20.5	 25
 19	  2	715.0	98.1	 20
 20	  2	451.0	100.9	 25
 21	  2	373.0	42.2	 25
 22	  2	148.3	22.1	 20
 23	  2	243.0	36.4	 25
 24	  2	548.0	77.3	 25
 25	  2	172.0	26.2	 20
 26	  2	455.0	99.0	 25
 27	  2	1852.0	245.5	 25
 28	  2	1250.8	121.6	 20
 29	  2	1232.0	208.7	 25
 30	  2	184.0	26.6	 25
 31	  2	334.3	34.2	 20
 32	  2	401.0	60.7	 25
 33	  2	859.0	131.0	 25
 34	  2	702.8	69.2	 20
 35	  2	554.0	90.0	 25
 36	  2	472.0	77.2	 25
 37	  2	564.5	87.3	 20
 38	  2	301.0	38.4	 25
 39	  2	550.0	93.1	 25
 40	  2	240.0	32.8	 20
 41	  2	294.0	47.5	 25
 42	  2	1120.0	182.3	 25
 43	  2	592.3	48.7	 20
 44	  2	861.0	132.8	 25
 45	  2	525.0	81.0	 25
 46	  2	1138.0	152.4	 20
 47	  2	1427.0	163.4	 25
 48	  2	685.0	72.1	 20
 49	  2	208.0	30.2	 25
 50	  2	200.0	26.9	 25
 51	  2	323.8	42.3	 20
 52	  2	335.0	43.8	 25
 53	  2	355.0	44.9	 25
 54	  2	344.3	47.7	 20
 55	  2	404.0	58.0	 25
 56	  2	394.0	62.9	 25
 57	  2	1104.8	152.2	 20
 58	  2	1858.0	260.3	 25
 59	  2	468.0	55.0	 25
 60	  2	329.8	32.5	 20
 61	  2	303.0	58.8	 25
 62	  2	9096.0	1487.6	 25
 63	  2	203.8	37.4	 20
 64	  2	235.0	34.3	 25
 65	  2	231.0	47.7	 25
 66	  2	7483.0	1839.4	 20
 67	  2	264.0	39.8	 25
 68	  2	206.0	31.9	 25
 69	  2	225.3	59.0	 20
 70	  2	223.0	54.5	 25
 71	  2	218.0	42.5	 25
 72	  2	174.0	20.4	 20
 73	  2	182.0	36.9	 25
 74	  2	163.0	59.1	 25
 75	  2	205.5	28.0	 20
 76	  2	213.0	68.7	 25
 77	  2	195.0	39.2	 25
 78	  2	191.3	29.1	 20
 79	  2	217.0	26.8	 25
 80	  2	205.0	27.4	 25
 81	  2	230.3	41.9	 20
 82	  2	246.0	48.9	 25
 83	  2	228.0	46.9	 25
 84	  2	182.3	17.4	 20
 85	  2	245.0	37.9	 25
 86	  2	5139.0	1515.4	 25
 87	  2	176.5	21.4	 20
 88	  2	173.0	20.5	 25
 89	  2	226.0	46.8	 25
 90	  2	3818.0	1059.3	 20
 91	  2	226.0	33.3	 25
 92	  2	4332.0	1402.1	 25
 93	  2	177.0	31.7	 20
 94	  2	197.0	32.6	 25
 95	  2	208.0	35.7	 25
 96	  2	183.5	24.6	 20
 97	  2	205.0	29.2	 25
 98	  2	171.0	24.6	 25
 99	  2	163.3	23.9	 20
100	  2	163.0	21.4	 25
101	  2	162.0	28.1	 25
102	  2	179.5	20.4	 20
103	  2	194.0	26.4	 25
104	  2	171.3	30.6	 20
105	  2	181.0	31.1	 25
106	  2	150.8	18.3	 20
107	  2	153.3	20.4	 16
108	  2	166.8	17.7	 20
109	  2	201.5	43.4	 20
110	  2	148.3	39.9	 16
111	  2	149.8	15.5	 20
112	  2	227.3	99.1	 20
113	  2	867.8	112.4	 16
114	  2	145.8	35.7	 20
115	  2	190.8	80.7	 20
116	  2	2598.3	234.5	 16
117	  2	2152.3	598.9	 20
118	  2	181.3	48.0	 20
119	  2	2168.0	204.8	 16
120	  2	2402.0	660.4	 20
121	  2	229.5	68.6	 20
122	  2	2305.8	577.2	 16
123	  2	168.3	24.2	 20
124	  2	167.3	26.9	 20
125	  2	169.3	27.0	 16
126	  2	1855.3	498.8	 20
127	  2	170.3	33.6	 20
128	  2	170.8	46.3	 16
129	  2	403.3	75.4	 20
130	  2	799.5	216.2	 20
131	  2	264.5	57.5	 16
132	  2	658.0	128.4	 20
133	  2	205.8	28.5	 20
134	  2	3050.0	565.1	 16
135	  2	168.0	30.2	 20
136	  2	187.3	32.3	 20
137	  2	217.3	33.3	 16
138	  2	2585.5	531.3	 20
139	  2	233.0	37.0	 20
140	  2	181.3	29.4	 16
141	  2	193.5	26.8	 20
142	  2	156.0	25.1	 20
143	  2	165.5	19.6	 16
144	  2	1930.3	522.9	 20
145	  2	182.8	31.7	 20
146	  2	196.0	25.5	 16
147	  2	2556.8	468.7	 20
148	  2	185.5	30.2	 20
149	  2	1907.0	246.3	 16
150	  2	179.3	28.3	 20
151	  2	193.0	34.2	 20
152	  2	153.8	23.9	 16
153	  2	1750.8	221.2	 20
154	  2	2016.3	152.5	 20
155	  2	1915.3	234.5	 16
156	  2	186.0	24.0	 20
157	  2	214.0	37.9	 20
158	  2	135.3	39.8	 16
159	  2	229.3	28.9	 20
160	  2	300.3	41.8	 20
161	  2	579.0	89.9	 16
162	  2	492.5	65.7	 20
163	  2	233.5	33.6	 16
164	  2	257.8	33.3	 20
165	  2	2145.3	400.3	 20
166	  2	709.5	94.3	 16
167	  2	265.8	37.6	 20
168	  2	340.3	71.3	 20
169	  2	255.5	36.1	 16
170	  2	387.0	73.5	 20
171	  2	512.0	116.4	 20
172	  2	140.5	23.0	 16
173	  2	358.3	49.8	 20
174	  2	587.8	94.8	 20
175	  2	208.0	32.4	 16
176	  2	271.0	34.5	 20
177	  2	478.5	106.8	 20
178	  2	159.0	25.8	 20
179	  2	151.0	22.1	 25
180	  2	391.0	70.4	 25
181	  2	1052.0	199.2	 20
182	  2	588.0	122.7	 25
183	  2	180.0	27.0	 25
184	  2	504.8	89.0	 20
185	  2	1196.0	345.4	 25
186	  2	836.0	287.4	 25
187	  2	222.5	35.0	 20
188	  2	386.0	58.5	 25
189	  2	987.0	316.9	 25
190	  2	205.5	30.7	 20
191	  2	214.0	27.9	 25
192	  2	213.0	34.8	 25
193	  2	191.3	25.8	 20
194	  2	171.0	22.0	 25
195	  2	705.0	197.5	 25
196	  2	718.0	167.3	 20
197	  2	153.0	27.7	 25
198	  2	222.0	30.9	 25
199	  2	458.5	115.0	 20
200	  2	179.0	24.7	 25
201	  2	356.0	77.9	 25
202	  2	165.8	22.1	 20
203	  2	137.0	24.8	 25
204	  2	421.0	103.1	 25
205	  2	343.3	54.4	 20
206	  2	477.0	111.9	 25
207	  2	459.0	132.6	 25
208	  2	384.0	49.2	 20
209	  2	238.0	34.5	 25
210	  2	308.0	45.8	 25
211	  2	203.5	37.9	 20
212	  2	283.0	34.2	 25
213	  2	108.0	48.6	 25
214	  2	186.8	25.4	 20
215	  2	142.0	29.4	 25
216	  2	146.0	26.4	 25
217	  2	426.0	62.4	 20
218	  2	345.0	51.9	 25
219	  2	171.0	32.5	 25
220	  2	343.3	39.3	 20
221	  2	556.0	160.1	 25
222	  2	447.5	60.5	 20
223	  2	231.0	41.3	 25
224	  2	139.0	26.7	 25
225	  2	170.5	22.0	 20
226	  2	708.0	129.0	 25
227	  2	1191.0	277.0	 25
228	  2	2864.5	367.5	 20
229	  2	4268.0	551.0	 25
230	  2	4761.0	819.5	 25
231	  2	2823.8	386.1	 20
232	  2	2165.0	446.3	 25
233	  2	1405.0	295.3	 25
234	  2	1674.5	264.7	 20
235	  2	1597.0	254.5	 25
236	  2	2523.0	555.5	 25
237	  2	2487.5	493.4	 20
238	  2	2465.0	463.4	 25
239	  2	1453.0	268.4	 25
240	  2	9083.0	1408.3	 20
241	  2	2297.0	433.1	 25
242	  2	405.0	78.2	 25
243	  2	929.3	208.9	 20
244	  2	8459.0	1995.9	 25
245	  2	4619.0	1062.0	 25
246	  2	1652.0	200.9	 20
247	  2	606.0	114.6	 25
248	  2	2937.0	623.0	 25
249	  2	2305.0	339.1	 20
250	  2	5079.0	937.1	 25
251	  2	4854.0	1154.9	 25
252	  2	273.0	36.4	 20
253	  2	3051.0	533.5	 25
254	  2	1725.0	388.6	 25
255	  2	3821.8	758.3	 20
256	  2	363.0	57.9	 25
257	  2	258.0	43.0	 25
258	  2	2102.5	341.6	 20
259	  2	291.0	44.8	 25
260	  2	3580.0	902.2	 25
261	  2	687.8	87.4	 20
262	  2	5266.0	1049.7	 25
263	  2	9440.0	2652.1	 25
264	  2	5777.8	814.2	 20
265	  2	1092.0	207.9	 25
266	  2	12948.0	3374.5	 25
267	  2	1904.0	339.5	 20
268	  2	1293.0	236.4	 25
269	  2	1066.0	243.0	 25
270	  2	3112.0	500.9	 20
271	  2	7082.0	1468.5	 25
272	  2	8099.0	2334.0	 25
273	  2	4547.0	691.3	 20
274	  2	1948.0	475.5	 25
275	  2	6242.0	1958.8	 25
276	  2	2762.8	493.7	 20
277	  2	115.0	24.5	 25
278	  2	823.3	121.1	 20
279	  2	743.0	104.8	 25
280	  2	137.0	25.3	 25
281	  2	127.8	19.6	 20
282	  2	155.0	32.6	 25
283	  2	149.0	32.5	 25
284	  2	293.8	47.7	 20
285	  2	218.0	35.4	 25
286	  2	222.0	24.0	 25
287	  2	189.5	24.2	 20
288	  2	578.0	63.6	 25
289	  2	568.0	102.2	 25
290	  2	268.0	45.1	 20
291	  2	177.0	31.8	 25
292	  2	189.0	25.3	 25
293	  2	154.0	25.1	 20
294	  2	171.0	26.4	 25
295	  2	287.0	38.3	 25
296	  2	883.0	104.2	 20
297	  2	406.0	53.5	 25
298	  2	656.0	76.4	 25
299	  2	244.5	29.6	 20
300	  2	194.0	32.4	 25
301	  2	196.0	21.9	 25
302	  2	175.5	27.0	 20
303	  2	291.0	41.5	 25
304	  2	208.0	33.6	 25
305	  2	249.3	58.1	 20
306	  2	588.0	103.8	 25
307	  2	489.0	109.3	 25
308	  2	310.0	49.2	 20
309	  2	710.0	103.8	 25
310	  2	160.0	24.2	 25
311	  2	170.3	28.6	 20
312	  2	171.0	21.5	 25
313	  2	240.0	27.1	 25
314	  2	214.8	29.1	 20
315	  2	225.0	59.2	 25
316	  2	675.0	134.1	 25
317	  2	218.3	27.9	 20
318	  2	177.0	30.2	 25
319	  2	152.0	32.6	 25
320	  2	224.3	28.2	 16
321	  2	185.5	27.7	 20
322	  2	263.3	33.7	 20
323	  2	213.5	31.7	 16
324	  2	397.3	46.7	 20
325	  2	217.8	26.4	 20
326	  2	295.3	41.3	 16
327	  2	289.8	37.3	 20
328	  2	458.3	57.2	 20
329	  2	313.3	29.0	 16
330	  2	391.5	60.9	 20
331	  2	175.0	29.4	 20
332	  2	273.8	48.9	 16
333	  2	157.3	24.5	 20
334	  2	187.5	30.1	 20
335	  2	196.8	31.4	 16
336	  2	187.8	31.5	 20
337	  2	292.0	28.5	 16
338	  2	370.3	40.9	 20
339	  2	216.8	50.3	 20
340	  2	839.5	104.4	 16
341	  2	490.8	59.7	 20
342	  2	186.5	23.2	 20
343	  2	163.0	27.3	 16
344	  2	180.5	31.1	 20
345	  2	128.5	19.2	 20
346	  2	155.3	20.6	 16
347	  2	662.8	100.0	 20
348	  2	326.5	28.3	 20
349	  2	270.8	35.1	 16
350	  2	188.0	21.9	 20
351	  2	201.3	36.3	 20
352	  2	379.5	49.1	 16
353	  2	240.3	19.7	 20
354	  2	310.8	27.2	 20
355	  2	164.0	21.8	 16
356	  2	153.0	24.8	 20
357	  2	159.0	67.8	 20
358	  2	452.0	39.4	 16
359	  2	304.3	30.5	 20
360	  2	329.0	35.6	 20
361	  2	257.8	25.6	 16
362	  2	180.0	23.1	 20
363	  2	184.3	21.4	 20
364	  2	145.5	30.6	 16
365	  2	184.0	20.7	 20
366	  2	180.0	43.8	 20
367	  2	261.3	41.3	 16
368	  2	181.0	23.6	 20
369	  2	134.0	23.8	 20
370	  2	157.8	19.9	 16
371	  2	176.3	25.2	 20
372	  2	237.8	49.2	 20
373	  2	293.0	26.6	 16
374	  2	242.0	36.1	 20
375	  2	361.3	47.8	 20
376	  2	467.0	62.5	 16
377	  2	143.0	22.3	 20
378	  2	156.3	22.6	 20
379	  2	142.5	23.0	 16
380	  2	177.3	25.3	 20
381	  2	171.8	24.9	 20
382	  2	237.3	28.1	 16
383	  2	572.8	54.1	 20
384	  2	943.5	157.7	 20
385	  2	124.5	26.2	 16
386	  2	175.5	24.9	 20
387	  2	163.0	36.4	 20
388	  2	149.8	27.1	 16
389	  2	235.3	27.7	 20
390	  2	227.3	28.5	 20
391	  2	199.3	28.2	 20
392	  2	163.0	33.9	 25
393	  2	1079.0	184.1	 25
394	  2	1017.3	128.5	 20
395	  2	297.0	34.9	 25
396	  2	122.8	19.7	 20
397	  2	314.0	57.5	 25
398	  2	466.0	64.4	 25
399	  2	214.8	40.3	 20
400	  2	676.0	99.2	 25
401	  2	119.0	14.9	 25
402	  2	116.5	19.9	 20
403	  2	796.0	136.6	 25
404	  2	130.0	31.9	 25
405	  2	133.0	24.7	 20
406	  2	188.0	25.0	 25
407	  2	166.0	32.8	 25
408	  2	247.8	35.9	 20
409	  2	299.0	37.5	 25
410	  2	256.0	40.3	 25
411	  2	241.3	30.2	 20
412	  2	314.0	44.1	 25
413	  2	580.0	59.9	 25
414	  2	727.8	50.8	 20
415	  2	804.0	73.8	 25
416	  2	742.0	69.8	 25
417	  2	394.8	29.8	 20
418	  2	356.0	37.9	 25
419	  2	293.0	29.4	 25
420	  2	235.3	36.3	 20
421	  2	308.0	32.3	 25
422	  2	218.0	34.0	 25
423	  2	188.5	28.1	 20
424	  2	228.0	38.5	 25
425	  2	352.0	38.2	 25
426	  2	120.5	22.9	 20
427	  2	257.0	52.8	 25
428	  2	168.0	61.6	 25
429	  2	636.5	57.6	 20
430	  2	269.0	35.9	 25
431	  2	339.0	35.3	 25
432	  2	115.3	21.3	 20
433	  2	289.0	26.3	 25
434	  2	200.0	33.0	 25
435	  2	180.0	27.6	 20
436	  2	411.0	42.8	 25
437	  2	175.0	21.2	 25
438	  2	190.8	23.2	 20
439	  2	530.0	70.6	 25
440	  2	228.0	36.2	 25
441	  2	136.8	20.5	 20
442	  2	128.0	21.5	 25
443	  2	166.0	25.8	 25
444	  2	155.0	18.5	 20
445	  2	227.0	29.9	 25
446	  2	661.0	82.4	 25
447	  2	280.5	36.0	 20
448	  2	181.0	21.8	 25
449	  2	215.0	25.8	 25
450	  2	133.8	19.6	 20
451	  2	298.0	34.2	 25
452	  2	159.0	23.1	 25
453	  2	395.5	47.6	 20
454	  2	183.0	22.0	 25
455	  2	221.8	36.5	 20
456	  2	270.0	32.5	 25
457	  2	360.0	71.0	 25
458	  2	227.8	31.3	 20
459	  2	166.0	27.4	 25
460	  2	332.0	38.5	 25
461	  2	384.5	26.6	 20
462	  2	97.0	14.7	 25
463	  2	115.0	17.1	 25
464	  2	1548.8	183.6	 20
465	  2	582.0	69.0	 25
466	  2	395.0	47.4	 25
467	  2	288.5	32.2	 20
468	  2	501.0	60.2	 25
469	  2	159.0	28.3	 25
470	  2	213.3	30.0	 20
471	  2	179.0	26.1	 25
472	  2	116.0	22.2	 25
473	  2	244.8	31.0	 20
474	  2	223.0	27.8	 25
475	  2	719.0	74.2	 25
476	  2	175.3	28.0	 20
477	  2	423.0	54.8	 25
478	  2	479.0	43.5	 25
479	  2	345.0	36.1	 20
480	  2	125.0	21.7	 25
481	  2	109.0	15.5	 25
482	  2	100.0	12.8	 20
483	  2	97.0	13.6	 25
484	  2	137.0	19.7	 25
485	  2	179.0	30.3	 20
486	  2	305.0	31.9	 25
487	  2	297.0	40.7	 25
488	  2	124.8	25.1	 20
489	  2	127.0	23.8	 25
490	  2	141.0	21.1	 25
491	  2	95.3	13.4	 20
492	  2	90.0	17.9	 25
493	  2	139.0	20.5	 25
494	  2	111.3	17.7	 20
495	  2	176.0	28.6	 25
496	  2	148.0	27.9	 25
497	  2	127.0	15.0	 20
498	  2	139.0	31.7	 25
499	  2	161.0	27.1	 25
500	  2	86.8	11.9	 20
501	  2	179.0	48.1	 25
502	  2	324.0	49.4	 25
503	  2	94.5	17.0	 20
504	  2	184.0	32.3	 25
505	  2	140.0	15.6	 25
506	  2	137.5	28.3	 20
507	  2	274.0	43.0	 25
508	  2	552.0	77.0	 25
509	  2	299.3	29.7	 20
510	  2	156.0	33.2	 25
511	  2	187.0	26.8	 20
512	  2	168.0	37.0	 25
513	  2	147.0	27.5	 25
514	  2	419.5	44.4	 20
515	  2	168.0	49.0	 25
516	  2	127.0	24.5	 25
517	  2	337.8	34.7	 20
518	  2	169.0	33.2	 25
519	  2	151.0	33.4	 25
520	  2	227.3	23.2	 20
521	  2	148.0	20.5	 25
522	  2	190.0	24.7	 25
523	  2	156.3	26.0	 20
524	  2	117.0	22.7	 25
525	  2	956.0	115.5	 25
526	  2	175.0	27.0	 20
527	  2	115.0	25.7	 25
528	  2	317.0	46.2	 25
529	  2	164.8	25.6	 20
530	  2	234.0	39.9	 25
531	  2	251.0	35.2	 25
532	  2	136.5	25.2	 20
533	  2	126.0	14.5	 25
534	  2	187.0	14.8	 20
535	  2	103.8	16.4	 16
536	  2	507.8	53.5	 20
537	  2	468.0	35.9	 20
538	  2	376.3	32.5	 16
539	  2	109.8	18.1	 20
540	  2	650.8	52.3	 20
541	  2	379.3	47.7	 16
542	  2	319.8	39.1	 20
543	  2	216.3	37.0	 20
544	  2	253.8	34.0	 16
545	  2	201.5	21.9	 20
546	  2	169.3	25.7	 20
547	  2	113.5	22.2	 16
548	  2	109.8	20.6	 20
549	  2	176.8	23.0	 20
550	  2	147.0	24.8	 16
551	  2	152.0	25.3	 20
552	  2	162.5	18.5	 20
553	  2	207.0	19.5	 16
554	  2	250.3	22.4	 20
555	  2	227.3	33.2	 20
556	  2	618.8	60.7	 16
557	  2	357.5	43.4	 20
558	  2	1131.0	220.2	 20
559	  2	187.0	20.3	 16
560	  2	121.0	20.2	 20
561	  2	207.5	25.7	 20
562	  2	164.3	31.1	 16
563	  2	87.5	16.9	 20
564	  2	128.5	20.5	 20
565	  2	109.3	17.4	 16
566	  2	90.5	13.3	 20
567	  2	341.3	63.3	 20
568	  2	567.0	55.4	 16
569	  2	270.0	29.5	 20
570	  2	133.5	16.5	 16
571	  2	106.3	13.6	 20
572	  2	172.5	22.1	 20
573	  2	149.8	21.7	 16
574	  2	144.3	19.6	 20
575	  2	133.3	19.2	 20
576	  2	284.0	25.8	 16
577	  2	511.8	45.1	 20
578	  2	279.8	26.3	 20
579	  2	239.0	28.8	 16
580	  2	185.3	15.1	 20
581	  2	158.8	24.9	 20
582	  2	122.5	16.7	 16
583	  2	140.0	18.3	 20
584	  2	184.0	18.1	 20
585	  2	119.0	16.2	 16
586	  2	180.0	20.8	 20
587	  2	121.3	14.2	 20
588	  2	149.5	24.4	 16
589	  2	263.5	38.6	 20
590	  2	469.5	38.2	 20
591	  2	1144.3	75.7	 16
592	  2	317.8	27.8	 20
593	  2	118.3	16.1	 20
594	  2	140.0	19.2	 16
595	  2	127.3	18.3	 20
596	  2	207.5	28.5	 20
597	  2	166.3	20.3	 16
598	  2	137.3	22.8	 20
599	  2	83.8	17.0	 20
600	  2	196.8	28.2	 16
601	  2	138.8	21.3	 20
602	  2	107.5	21.2	 20
603	  2	163.3	23.9	 16
604	  2	172.5	32.8	 20
605	  2	206.0	25.9	 25
606	  2	106.5	17.6	 20
607	  2	749.0	83.8	 25
608	  2	174.0	24.5	 25
609	  2	373.0	43.4	 20
610	  2	96.0	15.1	 25
611	  2	421.0	71.9	 25
612	  2	136.5	19.7	 20
613	  2	106.0	16.4	 25
614	  2	220.0	41.3	 25
615	  2	291.0	35.4	 20
616	  2	249.0	22.5	 25
617	  2	169.0	26.0	 25
618	  2	107.5	17.7	 20
619	  2	122.0	22.6	 25
620	  2	91.0	20.4	 25
621	  2	124.3	19.0	 20
622	  2	109.0	20.0	 25
623	  2	103.0	19.2	 25
624	  2	136.5	15.4	 20
625	  2	222.0	30.4	 25
626	  2	330.0	29.4	 25
627	  2	454.3	47.8	 20
628	  2	219.0	25.6	 25
629	  2	217.3	31.4	 20
630	  2	143.0	19.9	 25
631	  2	152.0	27.6	 25
632	  2	632.8	43.2	 20
633	  2	1086.0	112.9	 25
634	  2	196.0	25.5	 25
635	  2	253.8	29.8	 20
636	  2	219.0	30.0	 25
637	  2	2288.0	417.8	 25
638	  2	244.3	25.2	 20
639	  2	2935.0	494.2	 25
  0	  3	11068.0	3208.4	 25
  1	  3	260.3	27.6	 20
  2	  3	11693.0	3715.7	 25
  3	  3	254.0	40.9	 25
  4	  3	240.3	40.0	 20
  5	  3	176.0	41.8	 25
  6	  3	115.0	39.7	 25
  7	  3	393.5	56.0	 20
  8	  3	155.0	33.0	 25
  9	  3	333.0	63.0	 25
 10	  3	273.3	55.1	 20
 11	  3	742.0	148.0	 25
 12	  3	386.0	56.9	 25
 13	  3	437.5	36.9	 20
 14	  3	237.0	40.0	 25
 15	  3	308.0	58.8	 25
 16	  3	225.3	30.9	 20
 17	  3	213.0	41.4	 25
 18	  3	175.0	34.3	 25
 19	  3	301.5	48.0	 20
 20	  3	1361.0	268.2	 25
 21	  3	278.0	60.2	 25
 22	  3	205.3	105.4	 20
 23	  3	232.0	65.3	 25
 24	  3	579.0	34.0	 25
 25	  3	202.5	40.2	 20
 26	  3	181.0	20.6	 25
 27	  3	452.0	86.3	 25
 28	  3	515.3	76.3	 20
 29	  3	657.0	95.0	 25
 30	  3	182.0	26.4	 25
 31	  3	305.3	33.7	 20
 32	  3	374.0	44.7	 25
 33	  3	326.0	43.7	 25
 34	  3	356.5	35.8	 20
 35	  3	250.0	37.7	 20
 36	  3	242.5	27.1	 20
 37	  3	324.0	40.2	 16
 38	  3	170.0	27.3	 20
 39	  3	239.5	25.0	 20
 40	  3	190.8	25.1	 16
 41	  3	279.3	29.4	 20
 42	  3	1237.5	122.7	 20
 43	  3	258.0	30.6	 16
 44	  3	304.3	32.7	 20
 45	  3	348.5	51.8	 20
 46	  3	245.8	24.2	 16
 47	  3	925.8	76.1	 20
 48	  3	341.8	50.5	 20
 49	  3	215.5	27.0	 16
 50	  3	185.0	21.3	 20
 51	  3	247.5	35.9	 20
 52	  3	414.0	38.8	 16
 53	  3	253.8	32.9	 20
 54	  3	255.0	27.5	 16
 55	  3	195.8	26.4	 20
 56	  3	248.3	40.6	 20
 57	  3	359.0	42.0	 16
 58	  3	680.3	75.5	 20
 59	  3	232.3	29.5	 20
 60	  3	304.0	26.2	 16
 61	  3	293.5	67.4	 20
 62	  3	8955.5	1147.9	 20
 63	  3	209.3	34.2	 16
 64	  3	221.0	37.2	 20
 65	  3	198.3	24.7	 20
 66	  3	211.5	21.1	 16
 67	  3	243.0	31.2	 20
 68	  3	235.0	29.4	 20
 69	  3	6963.5	781.3	 16
 70	  3	6480.0	733.6	 20
 71	  3	5803.0	1204.0	 20
 72	  3	218.0	22.9	 16
 73	  3	196.3	32.1	 20
 74	  3	7855.5	1634.8	 20
 75	  3	224.5	16.6	 16
 76	  3	6083.0	929.2	 20
 77	  3	4855.5	1181.7	 20
 78	  3	195.3	21.2	 16
 79	  3	182.3	25.4	 20
 80	  3	236.5	41.3	 20
 81	  3	6279.3	831.2	 16
 82	  3	5916.0	747.4	 20
 83	  3	5161.5	1511.8	 20
 84	  3	186.3	24.4	 16
 85	  3	223.0	29.5	 20
 86	  3	5085.8	1493.6	 20
 87	  3	176.3	24.9	 16
 88	  3	174.3	26.5	 20
 89	  3	155.3	14.6	 20
 90	  3	214.3	32.0	 16
 91	  3	206.3	32.6	 20
 92	  3	4230.8	1322.6	 20
 93	  3	181.0	24.5	 16
 94	  3	3263.8	496.7	 20
 95	  3	2811.8	922.5	 20
 96	  3	166.3	20.1	 16
 97	  3	179.3	20.0	 20
 98	  3	161.5	20.3	 20
 99	  3	184.5	21.8	 16
100	  3	1784.5	527.6	 20
101	  3	146.5	21.9	 20
102	  3	164.8	25.4	 16
103	  3	216.5	36.0	 20
104	  3	3105.0	243.3	 20
105	  3	2723.0	423.2	 16
106	  3	2216.0	713.0	 25
107	  3	159.0	26.0	 25
108	  3	185.0	27.7	 20
109	  3	186.0	45.3	 25
110	  3	169.0	41.9	 25
111	  3	147.5	26.8	 20
112	  3	319.0	144.0	 25
113	  3	679.5	80.7	 20
114	  3	184.0	29.0	 25
115	  3	200.0	67.0	 25
116	  3	2485.8	595.5	 20
117	  3	166.0	30.5	 25
118	  3	1650.0	534.1	 25
119	  3	154.3	23.9	 20
120	  3	2410.0	630.9	 25
121	  3	202.0	53.9	 25
122	  3	2590.5	641.3	 20
123	  3	171.0	23.6	 25
124	  3	160.0	20.6	 25
125	  3	160.8	16.9	 20
126	  3	183.0	22.4	 25
127	  3	147.0	34.3	 25
128	  3	135.8	49.3	 20
129	  3	228.0	19.4	 25
130	  3	256.0	47.1	 25
131	  3	160.0	35.1	 20
132	  3	219.0	28.2	 25
133	  3	175.0	31.1	 25
134	  3	2398.8	291.6	 20
135	  3	185.0	24.7	 25
136	  3	194.0	33.4	 25
137	  3	166.5	25.1	 20
138	  3	2699.0	551.2	 25
139	  3	204.0	27.9	 25
140	  3	180.5	26.2	 20
141	  3	175.0	27.5	 25
142	  3	157.0	24.7	 25
143	  3	1098.3	279.2	 20
144	  3	137.0	21.7	 25
145	  3	163.0	37.9	 25
146	  3	2268.3	274.0	 20
147	  3	166.0	29.2	 25
148	  3	173.0	16.4	 25
149	  3	2001.3	216.7	 20
150	  3	169.0	26.3	 25
151	  3	176.0	22.4	 25
152	  3	171.5	21.5	 20
153	  3	1862.0	148.1	 25
154	  3	2118.0	113.9	 25
155	  3	1942.3	210.2	 20
156	  3	170.0	25.2	 25
157	  3	172.0	37.6	 25
158	  3	129.0	27.0	 20
159	  3	266.0	43.8	 25
160	  3	161.0	26.4	 25
161	  3	142.5	21.7	 20
162	  3	325.0	33.6	 25
163	  3	296.0	40.1	 25
164	  3	350.5	56.2	 20
165	  3	1070.0	184.9	 25
166	  3	276.0	39.4	 25
167	  3	161.5	18.4	 20
168	  3	182.0	28.3	 25
169	  3	242.8	35.1	 20
170	  3	183.0	22.6	 25
171	  3	134.0	24.1	 25
172	  3	142.5	21.3	 20
173	  3	231.0	25.8	 25
174	  3	227.0	38.4	 25
175	  3	203.3	28.1	 20
176	  3	238.0	41.9	 25
177	  3	177.0	27.2	 25
178	  3	161.3	19.9	 20
179	  3	129.0	21.0	 25
180	  3	225.0	29.2	 25
181	  3	420.5	37.8	 20
182	  3	182.0	24.8	 25
183	  3	124.0	27.0	 25
184	  3	288.3	42.3	 20
185	  3	398.0	54.3	 25
186	  3	340.0	60.4	 25
187	  3	176.0	24.7	 20
188	  3	269.0	67.6	 25
189	  3	468.0	101.8	 25
190	  3	193.5	28.7	 20
191	  3	217.0	31.9	 25
192	  3	203.0	31.3	 25
193	  3	127.0	23.6	 20
194	  3	172.0	43.1	 25
195	  3	369.0	67.3	 25
196	  3	157.5	32.0	 20
197	  3	120.0	20.5	 25
198	  3	216.0	30.3	 25
199	  3	331.0	43.5	 20
200	  3	141.0	37.1	 25
201	  3	298.0	33.3	 25
202	  3	245.8	38.4	 20
203	  3	121.0	28.7	 25
204	  3	255.0	39.5	 25
205	  3	345.8	42.4	 20
206	  3	475.0	88.6	 25
207	  3	132.0	20.3	 25
208	  3	338.3	48.9	 20
209	  3	206.0	38.3	 25
210	  3	257.0	67.7	 25
211	  3	170.3	22.2	 20
212	  3	126.0	26.8	 25
213	  3	87.0	19.6	 25
214	  3	93.0	15.0	 20
215	  3	122.0	39.7	 25
216	  3	151.0	30.4	 25
217	  3	226.8	36.9	 20
218	  3	368.0	45.6	 25
219	  3	187.0	47.0	 25
220	  3	274.0	42.8	 20
221	  3	124.0	18.9	 25
222	  3	130.0	19.0	 25
223	  3	113.5	19.0	 20
224	  3	115.0	21.8	 25
225	  3	145.0	34.6	 25
226	  3	293.8	40.9	 20
227	  3	308.0	44.0	 25
228	  3	484.0	67.7	 20
229	  3	1937.0	348.8	 25
230	  3	1143.0	214.6	 25
231	  3	3386.5	553.9	 20
232	  3	2253.0	352.3	 25
233	  3	691.0	112.1	 25
234	  3	1187.5	255.1	 20
235	  3	1268.0	253.6	 25
236	  3	965.0	188.0	 25
237	  3	932.5	183.7	 20
238	  3	704.0	88.9	 25
239	  3	918.0	120.6	 25
240	  3	3395.8	829.0	 20
241	  3	283.0	35.3	 25
242	  3	192.0	27.6	 25
243	  3	165.8	20.7	 20
244	  3	960.0	221.9	 25
245	  3	803.0	167.9	 25
246	  3	265.0	28.4	 20
247	  3	160.0	37.0	 25
248	  3	361.0	60.3	 25
249	  3	317.5	35.9	 16
250	  3	480.8	60.9	 20
251	  3	1964.5	366.4	 20
252	  3	181.0	23.9	 16
253	  3	407.0	65.8	 20
254	  3	188.3	17.0	 20
255	  3	200.5	25.0	 16
256	  3	241.8	31.8	 20
257	  3	112.0	14.5	 20
258	  3	585.5	95.2	 16
259	  3	127.3	11.9	 20
260	  3	480.0	66.5	 20
261	  3	214.5	20.1	 16
262	  3	634.3	85.7	 20
263	  3	1232.0	283.6	 20
264	  3	912.0	97.4	 16
265	  3	156.3	24.0	 20
266	  3	5620.0	1344.2	 20
267	  3	366.3	49.4	 16
268	  3	216.3	34.0	 20
269	  3	173.3	18.7	 20
270	  3	544.5	56.1	 16
271	  3	2152.0	344.7	 20
272	  3	3070.5	842.2	 20
273	  3	421.0	55.3	 16
274	  3	265.8	43.3	 20
275	  3	1984.0	569.0	 20
276	  3	235.3	34.3	 16
277	  3	99.5	14.8	 20
278	  3	177.3	31.3	 20
279	  3	176.8	28.0	 16
280	  3	129.8	22.3	 20
281	  3	142.3	25.1	 20
282	  3	161.0	21.1	 16
283	  3	150.8	38.5	 20
284	  3	549.5	171.1	 20
285	  3	381.3	61.1	 16
286	  3	219.3	22.8	 20
287	  3	196.5	31.7	 16
288	  3	306.3	35.5	 20
289	  3	231.5	33.5	 20
290	  3	215.0	30.1	 16
291	  3	180.0	33.1	 20
292	  3	177.8	40.9	 20
293	  3	149.3	22.8	 16
294	  3	162.0	33.1	 20
295	  3	434.5	40.0	 20
296	  3	397.3	63.6	 16
297	  3	589.8	49.1	 20
298	  3	257.3	32.4	 20
299	  3	278.5	29.3	 16
300	  3	257.3	43.3	 20
301	  3	158.3	18.7	 20
302	  3	133.3	12.5	 16
303	  3	262.0	40.4	 20
304	  3	187.8	36.1	 20
305	  3	185.3	43.3	 16
306	  3	1193.3	137.7	 20
307	  3	712.3	97.5	 20
308	  3	322.8	49.5	 16
309	  3	211.8	34.9	 20
310	  3	131.0	22.2	 20
311	  3	156.3	20.8	 16
312	  3	154.5	21.8	 20
313	  3	291.5	38.8	 20
314	  3	189.0	25.2	 16
315	  3	302.8	39.6	 20
316	  3	496.3	90.4	 20
317	  3	208.0	27.6	 16
318	  3	151.3	26.8	 20
319	  3	134.8	24.4	 20
320	  3	261.0	36.8	 20
321	  3	147.0	27.4	 25
322	  3	209.0	35.7	 25
323	  3	417.3	86.2	 20
324	  3	588.0	66.5	 25
325	  3	411.0	85.4	 25
326	  3	202.5	27.7	 20
327	  3	481.0	55.5	 25
328	  3	628.0	84.9	 25
329	  3	195.5	26.5	 20
330	  3	342.0	30.8	 25
331	  3	164.0	21.9	 25
332	  3	188.3	27.6	 20
333	  3	184.0	28.8	 25
334	  3	242.0	60.4	 25
335	  3	253.5	34.3	 20
336	  3	188.0	26.5	 25
337	  3	220.0	38.5	 25
338	  3	325.3	41.7	 20
339	  3	154.0	34.1	 25
340	  3	364.0	48.9	 25
341	  3	717.0	103.4	 20
342	  3	186.0	29.1	 25
343	  3	179.0	30.3	 20
344	  3	180.0	28.6	 25
345	  3	145.0	23.1	 25
346	  3	157.8	16.4	 20
347	  3	986.0	124.2	 25
348	  3	284.0	31.6	 25
349	  3	221.8	23.5	 20
350	  3	179.0	30.2	 25
351	  3	234.0	71.6	 25
352	  3	807.3	82.8	 20
353	  3	371.0	47.5	 25
354	  3	344.0	40.2	 25
355	  3	267.8	39.2	 20
356	  3	150.0	24.7	 25
357	  3	138.0	35.5	 25
358	  3	302.3	40.6	 20
359	  3	307.0	42.3	 25
360	  3	301.0	45.9	 25
361	  3	372.3	45.8	 20
362	  3	181.0	26.6	 25
363	  3	173.0	19.4	 25
364	  3	144.0	36.6	 20
365	  3	191.0	36.9	 25
366	  3	300.0	42.7	 25
367	  3	227.8	25.8	 20
368	  3	187.0	37.9	 25
369	  3	254.0	33.3	 25
370	  3	138.5	27.4	 20
371	  3	204.0	27.4	 25
372	  3	165.0	39.4	 25
373	  3	217.3	33.0	 20
374	  3	218.0	30.4	 25
375	  3	346.0	47.9	 25
376	  3	190.5	49.0	 20
377	  3	152.0	28.9	 25
378	  3	151.0	24.8	 25
379	  3	180.3	23.9	 20
380	  3	266.0	27.6	 25
381	  3	153.0	21.5	 25
382	  3	372.0	28.6	 20
383	  3	315.0	36.7	 25
384	  3	346.0	36.6	 25
385	  3	134.0	20.5	 20
386	  3	207.0	37.2	 25
387	  3	363.0	51.9	 25
388	  3	193.0	30.1	 20
389	  3	184.0	23.8	 25
390	  3	251.0	38.6	 25
391	  3	225.0	23.7	 20
392	  3	136.0	23.1	 25
393	  3	694.0	84.3	 25
394	  3	705.3	69.0	 20
395	  3	234.0	26.6	 25
396	  3	134.0	23.2	 25
397	  3	145.0	28.3	 20
398	  3	284.0	46.0	 25
399	  3	239.0	59.7	 25
400	  3	748.5	92.1	 20
401	  3	130.0	21.5	 25
402	  3	118.8	23.5	 20
403	  3	198.0	27.0	 25
404	  3	146.0	19.2	 25
405	  3	133.3	21.5	 20
406	  3	180.0	30.7	 25
407	  3	147.0	37.3	 25
408	  3	158.3	47.3	 20
409	  3	202.0	50.9	 25
410	  3	201.0	50.5	 25
411	  3	290.8	39.1	 20
412	  3	391.0	58.2	 25
413	  3	329.0	40.2	 25
414	  3	470.5	47.3	 20
415	  3	627.0	76.9	 25
416	  3	784.0	94.3	 25
417	  3	364.5	41.9	 20
418	  3	391.0	36.1	 25
419	  3	312.0	33.9	 25
420	  3	237.3	35.7	 20
421	  3	275.0	52.1	 25
422	  3	243.0	36.8	 25
423	  3	199.0	43.0	 20
424	  3	186.0	41.3	 25
425	  3	126.0	22.4	 25
426	  3	103.5	12.9	 20
427	  3	126.0	30.6	 25
428	  3	170.0	57.3	 25
429	  3	294.3	51.8	 20
430	  3	276.0	40.0	 25
431	  3	299.0	43.7	 25
432	  3	149.5	23.7	 20
433	  3	186.0	50.9	 25
434	  3	460.0	60.4	 25
435	  3	170.3	29.9	 20
436	  3	395.0	36.6	 25
437	  3	192.0	27.0	 25
438	  3	230.3	36.3	 20
439	  3	248.0	31.0	 25
440	  3	162.0	31.7	 25
441	  3	140.0	33.5	 20
442	  3	124.0	31.7	 25
443	  3	151.0	26.4	 25
444	  3	151.0	26.5	 20
445	  3	260.0	79.4	 25
446	  3	450.0	39.1	 25
447	  3	189.5	59.0	 20
448	  3	204.0	37.2	 25
449	  3	173.0	20.0	 25
450	  3	143.0	23.2	 20
451	  3	273.0	54.6	 25
452	  3	159.0	22.6	 25
453	  3	134.5	33.1	 20
454	  3	203.0	37.1	 25
455	  3	357.0	51.8	 25
456	  3	391.5	56.4	 20
457	  3	263.0	59.9	 25
458	  3	324.0	53.7	 25
459	  3	291.8	36.4	 20
460	  3	302.0	54.0	 25
461	  3	378.0	35.0	 20
462	  3	102.3	16.4	 20
463	  3	96.3	15.4	 20
464	  3	251.3	37.7	 16
465	  3	422.3	55.3	 20
466	  3	152.8	26.8	 20
467	  3	160.3	33.4	 16
468	  3	1303.3	169.7	 20
469	  3	799.5	90.4	 20
470	  3	623.0	65.2	 16
471	  3	281.3	38.2	 20
472	  3	189.5	32.3	 20
473	  3	184.3	22.0	 16
474	  3	285.8	31.4	 20
475	  3	261.0	36.7	 20
476	  3	151.0	16.7	 16
477	  3	1073.3	91.0	 20
478	  3	347.3	43.9	 20
479	  3	210.0	22.6	 16
480	  3	163.0	28.6	 20
481	  3	173.8	20.6	 20
482	  3	182.0	29.8	 16
483	  3	265.3	40.7	 20
484	  3	416.5	50.4	 20
485	  3	303.3	47.4	 16
486	  3	205.3	36.8	 20
487	  3	195.3	25.7	 20
488	  3	143.0	27.7	 16
489	  3	210.3	27.3	 20
490	  3	226.0	35.1	 20
491	  3	714.5	86.4	 16
492	  3	102.3	17.5	 20
493	  3	120.0	17.7	 20
494	  3	111.3	14.1	 16
495	  3	122.3	16.8	 20
496	  3	156.3	25.7	 20
497	  3	1519.8	159.8	 16
498	  3	462.5	55.5	 20
499	  3	211.5	29.5	 20
500	  3	127.0	19.5	 16
501	  3	289.8	30.1	 20
502	  3	117.3	14.0	 20
503	  3	117.5	20.2	 16
504	  3	202.0	24.6	 20
505	  3	162.5	27.1	 20
506	  3	184.0	18.2	 16
507	  3	237.8	33.5	 20
508	  3	245.5	30.0	 20
509	  3	457.3	53.2	 16
510	  3	520.3	49.8	 20
511	  3	242.3	35.3	 20
512	  3	94.5	13.3	 16
513	  3	291.3	34.9	 20
514	  3	505.0	59.8	 20
515	  3	286.8	40.2	 16
516	  3	422.3	62.3	 20
517	  3	355.0	50.1	 20
518	  3	262.5	39.0	 16
519	  3	483.0	73.8	 20
520	  3	154.3	20.7	 16
521	  3	212.8	31.7	 20
522	  3	268.3	32.7	 20
523	  3	289.5	27.9	 16
524	  3	195.8	23.2	 20
525	  3	142.8	28.8	 20
526	  3	171.0	34.0	 16
527	  3	185.5	37.0	 20
528	  3	544.5	62.1	 20
529	  3	100.3	18.4	 16
530	  3	115.0	20.1	 20
531	  3	120.3	13.0	 20
532	  3	110.5	12.7	 16
533	  3	154.0	27.9	 20
534	  3	159.0	25.7	 25
535	  3	601.0	54.2	 20
536	  3	271.0	65.8	 25
537	  3	99.0	25.0	 25
538	  3	115.0	23.1	 20
539	  3	135.0	19.7	 25
540	  3	116.0	19.8	 25
541	  3	489.0	47.7	 20
542	  3	324.0	32.4	 25
543	  3	246.0	35.4	 25
544	  3	308.5	35.6	 20
545	  3	179.0	26.3	 25
546	  3	306.0	31.0	 25
547	  3	173.8	33.8	 20
548	  3	114.0	19.0	 25
549	  3	164.0	26.8	 25
550	  3	280.5	33.9	 20
551	  3	279.0	33.2	 25
552	  3	264.0	31.0	 25
553	  3	161.0	26.9	 20
554	  3	489.0	70.6	 25
555	  3	306.0	29.1	 25
556	  3	232.0	27.5	 20
557	  3	312.0	35.8	 25
558	  3	239.0	30.0	 25
559	  3	147.5	22.8	 20
560	  3	246.0	31.7	 25
561	  3	428.0	49.8	 25
562	  3	599.8	74.3	 20
563	  3	243.0	36.1	 25
564	  3	284.0	41.2	 25
565	  3	156.3	22.4	 20
566	  3	113.0	16.2	 25
567	  3	347.0	150.8	 25
568	  3	6064.0	418.5	 20
569	  3	204.0	37.0	 25
570	  3	611.0	93.4	 25
571	  3	218.0	31.0	 20
572	  3	149.0	20.9	 25
573	  3	162.0	27.2	 25
574	  3	142.3	15.8	 20
575	  3	125.0	25.4	 25
576	  3	146.3	17.2	 20
577	  3	226.0	36.5	 25
578	  3	430.0	49.9	 25
579	  3	297.8	32.9	 20
580	  3	104.0	14.9	 25
581	  3	180.0	29.2	 25
582	  3	300.3	32.8	 20
583	  3	620.0	59.7	 25
584	  3	136.0	20.7	 25
585	  3	440.8	41.4	 20
586	  3	177.0	24.0	 25
587	  3	101.0	15.1	 25
588	  3	106.3	15.4	 20
589	  3	189.0	34.9	 25
590	  3	135.0	18.2	 25
591	  3	154.5	23.4	 20
592	  3	86.0	20.4	 25
593	  3	96.0	13.8	 25
594	  3	103.8	21.4	 20
595	  3	121.0	21.7	 25
596	  3	174.0	26.5	 25
597	  3	107.3	25.6	 20
598	  3	182.0	24.9	 25
599	  3	185.0	30.9	 25
600	  3	960.0	85.6	 20
601	  3	112.0	18.5	 25
602	  3	174.0	28.9	 25
603	  3	259.3	37.5	 20
604	  3	174.0	21.5	 25
605	  3	119.0	16.8	 25
606	  3	90.3	16.7	 20
607	  3	144.0	18.0	 25
608	  3	125.0	21.4	 25
609	  3	192.3	31.0	 20
610	  3	126.0	16.7	 25
611	  3	187.0	27.1	 25
612	  3	184.0	32.0	 20
613	  3	146.0	21.3	 25
614	  3	622.0	80.7	 25
615	  3	159.5	29.2	 20
616	  3	111.0	19.4	 25
617	  3	128.0	23.4	 25
618	  3	127.8	24.8	 20
619	  3	132.0	18.0	 25
620	  3	95.0	14.7	 25
621	  3	193.5	23.3	 20
622	  3	129.0	23.0	 25
623	  3	108.0	18.3	 25
624	  3	121.3	16.2	 20
625	  3	92.0	14.8	 25
626	  3	107.0	12.3	 25
627	  3	136.8	16.8	 20
628	  3	215.0	32.2	 25
629	  3	7393.0	1375.0	 25
630	  3	191.8	26.3	 20
631	  3	108.0	15.0	 25
632	  3	219.0	32.6	 25
633	  3	282.0	38.0	 20
634	  3	528.0	52.2	 25
635	  3	231.8	25.8	 20
636	  3	2787.0	644.8	 25
637	  3	237.0	35.7	 25
638	  3	3267.3	712.2	 20
639	  3	282.0	47.5	 25
  0	  4	188.3	51.0	 20
  1	  4	218.0	35.6	 16
  2	  4	223.5	36.8	 20
  3	  4	228.5	27.8	 20
  4	  4	212.5	55.8	 16
  5	  4	219.8	43.6	 20
  6	  4	196.8	25.2	 20
  7	  4	190.3	20.1	 16
  8	  4	196.3	23.2	 20
  9	  4	218.8	31.7	 20
 10	  4	152.8	39.2	 16
 11	  4	164.8	24.5	 20
 12	  4	163.0	22.1	 20
 13	  4	143.0	26.2	 16
 14	  4	164.0	28.6	 20
 15	  4	179.3	23.2	 20
 16	  4	196.5	30.7	 16
 17	  4	259.3	39.5	 20
 18	  4	237.5	28.0	 20
 19	  4	218.8	25.4	 16
 20	  4	257.8	38.5	 20
 21	  4	246.0	31.6	 20
 22	  4	299.5	38.6	 16
 23	  4	276.0	48.3	 20
 24	  4	248.8	31.2	 20
 25	  4	212.3	30.5	 16
 26	  4	171.5	28.2	 20
 27	  4	201.5	37.7	 20
 28	  4	207.5	30.1	 16
 29	  4	167.3	24.6	 20
 30	  4	157.5	17.4	 20
 31	  4	152.0	21.0	 16
 32	  4	179.5	30.0	 20
 33	  4	190.5	30.4	 20
 34	  4	190.8	17.1	 16
 35	  4	210.0	45.8	 25
 36	  4	214.0	27.7	 25
 37	  4	170.5	27.7	 20
 38	  4	231.0	47.8	 25
 39	  4	201.0	32.7	 25
 40	  4	242.0	22.2	 20
 41	  4	227.0	26.6	 25
 42	  4	240.0	30.5	 25
 43	  4	236.5	33.9	 20
 44	  4	228.0	31.5	 25
 45	  4	218.0	31.3	 25
 46	  4	215.5	27.7	 20
 47	  4	256.0	39.2	 25
 48	  4	296.0	37.5	 25
 49	  4	376.0	44.4	 20
 50	  4	346.0	48.5	 25
 51	  4	264.0	36.7	 25
 52	  4	232.3	41.4	 20
 53	  4	226.0	40.3	 25
 54	  4	217.0	41.7	 25
 55	  4	201.0	43.8	 20
 56	  4	169.0	38.3	 25
 57	  4	175.0	31.5	 25
 58	  4	190.0	26.5	 20
 59	  4	236.0	35.8	 25
 60	  4	237.0	43.5	 20
 61	  4	196.0	30.5	 25
 62	  4	9350.0	1171.3	 25
 63	  4	239.0	39.1	 20
 64	  4	194.0	28.9	 25
 65	  4	7090.0	1293.4	 25
 66	  4	8534.5	532.5	 20
 67	  4	241.0	33.1	 25
 68	  4	8956.0	1350.2	 25
 69	  4	229.0	35.1	 20
 70	  4	204.0	27.0	 25
 71	  4	227.0	39.1	 25
 72	  4	6519.0	1154.8	 20
 73	  4	231.0	47.6	 25
 74	  4	8859.0	651.0	 25
 75	  4	7475.8	1556.2	 20
 76	  4	191.0	30.2	 25
 77	  4	211.0	35.6	 25
 78	  4	5669.8	504.6	 20
 79	  4	218.0	29.5	 25
 80	  4	7336.0	1734.6	 25
 81	  4	220.3	32.0	 20
 82	  4	210.0	28.2	 25
 83	  4	199.0	36.4	 25
 84	  4	5124.8	1094.7	 20
 85	  4	201.0	25.4	 25
 86	  4	5715.0	1609.1	 25
 87	  4	171.5	21.4	 20
 88	  4	187.0	23.6	 25
 89	  4	171.0	24.1	 25
 90	  4	191.3	25.9	 20
 91	  4	213.0	37.2	 25
 92	  4	4473.0	346.8	 25
 93	  4	3697.8	974.4	 20
 94	  4	174.0	25.7	 25
 95	  4	186.0	58.5	 25
 96	  4	3288.3	714.8	 20
 97	  4	202.0	39.0	 25
 98	  4	154.0	27.1	 25
 99	  4	154.0	20.2	 20
100	  4	154.0	24.0	 25
101	  4	153.0	22.5	 25
102	  4	172.3	31.1	 20
103	  4	191.0	55.8	 25
104	  4	3789.0	1483.0	 25
105	  4	189.3	26.7	 20
106	  4	171.0	46.4	 25
107	  4	2194.0	837.7	 25
108	  4	163.5	17.4	 20
109	  4	184.0	36.3	 25
110	  4	93.0	15.3	 25
111	  4	157.5	28.8	 20
112	  4	215.0	32.5	 25
113	  4	187.0	28.8	 25
114	  4	161.5	27.3	 20
115	  4	158.0	78.2	 25
116	  4	2617.0	987.2	 25
117	  4	142.5	16.1	 20
118	  4	156.0	21.5	 25
119	  4	160.8	24.8	 20
120	  4	2275.0	601.9	 25
121	  4	203.0	48.3	 25
122	  4	2603.5	619.3	 20
123	  4	162.0	20.8	 25
124	  4	158.0	25.9	 25
125	  4	1871.3	379.8	 20
126	  4	2136.0	554.7	 25
127	  4	160.0	31.5	 25
128	  4	98.0	20.0	 20
129	  4	176.0	47.4	 25
130	  4	211.0	33.2	 25
131	  4	192.8	28.4	 20
132	  4	192.0	24.2	 25
133	  4	175.0	58.2	 25
134	  4	2469.0	343.5	 20
135	  4	194.0	27.3	 25
136	  4	175.0	15.1	 25
137	  4	187.3	23.7	 20
138	  4	2811.0	566.5	 25
139	  4	218.0	28.0	 25
140	  4	162.3	25.3	 20
141	  4	155.0	30.5	 25
142	  4	106.0	29.1	 25
143	  4	743.5	295.6	 20
144	  4	129.0	17.7	 25
145	  4	157.0	22.2	 25
146	  4	1823.0	572.8	 20
147	  4	1978.0	458.2	 25
148	  4	1919.0	451.3	 25
149	  4	2154.3	131.4	 20
150	  4	2024.0	525.9	 25
151	  4	202.0	28.4	 25
152	  4	183.5	20.3	 20
153	  4	1901.0	420.2	 25
154	  4	1884.0	457.4	 25
155	  4	1800.8	450.3	 20
156	  4	188.0	24.8	 25
157	  4	166.0	47.8	 25
158	  4	77.8	17.7	 20
159	  4	105.0	20.2	 25
160	  4	136.0	33.3	 25
161	  4	168.3	25.1	 20
162	  4	256.0	49.1	 25
163	  4	274.0	68.0	 25
164	  4	201.3	27.2	 20
165	  4	200.0	32.0	 25
166	  4	206.0	33.0	 25
167	  4	194.5	26.2	 20
168	  4	196.0	33.6	 25
169	  4	203.0	34.5	 25
170	  4	193.0	23.3	 20
171	  4	229.0	28.9	 25
172	  4	241.0	33.0	 25
173	  4	228.5	38.5	 20
174	  4	216.0	20.1	 25
175	  4	241.0	43.8	 25
176	  4	221.0	27.1	 20
177	  4	210.8	41.1	 20
178	  4	176.5	20.9	 16
179	  4	196.0	24.2	 20
180	  4	195.0	31.0	 20
181	  4	226.0	37.7	 16
182	  4	261.3	47.1	 20
183	  4	198.5	29.9	 20
184	  4	188.0	32.2	 16
185	  4	169.3	19.5	 20
186	  4	177.3	34.4	 20
187	  4	217.0	31.7	 16
188	  4	196.3	19.9	 20
189	  4	210.3	25.0	 20
190	  4	201.0	32.4	 16
191	  4	197.3	25.7	 20
192	  4	213.8	25.0	 20
193	  4	265.8	27.8	 16
194	  4	230.3	24.4	 20
195	  4	179.5	19.2	 20
196	  4	193.0	26.1	 16
197	  4	184.3	26.2	 20
198	  4	226.8	32.4	 20
199	  4	228.0	33.3	 16
200	  4	251.8	34.4	 20
201	  4	234.3	36.5	 20
202	  4	216.5	30.4	 16
203	  4	203.5	30.2	 20
204	  4	211.0	47.0	 20
205	  4	215.3	40.6	 16
206	  4	207.5	27.2	 20
207	  4	218.8	37.1	 20
208	  4	201.5	42.4	 16
209	  4	209.3	33.1	 20
210	  4	190.5	27.6	 20
211	  4	151.8	23.7	 16
212	  4	155.3	23.7	 20
213	  4	163.8	28.4	 20
214	  4	141.3	22.9	 16
215	  4	135.5	21.4	 20
216	  4	154.8	23.8	 20
217	  4	149.8	21.8	 16
218	  4	204.8	35.9	 20
219	  4	251.5	25.3	 20
220	  4	267.0	30.6	 16
221	  4	251.8	40.2	 20
222	  4	253.0	35.2	 20
223	  4	219.5	29.6	 16
224	  4	202.3	23.4	 20
225	  4	212.3	29.0	 20
226	  4	234.8	35.7	 16
227	  4	204.3	25.5	 20
228	  4	218.0	25.5	 20
229	  4	215.0	33.8	 16
230	  4	216.8	34.4	 20
231	  4	221.5	28.7	 20
232	  4	291.5	36.0	 16
233	  4	271.3	37.8	 20
234	  4	297.3	47.5	 16
235	  4	265.5	36.3	 20
236	  4	261.5	40.1	 20
237	  4	264.3	38.4	 16
238	  4	278.3	47.6	 20
239	  4	280.3	37.7	 20
240	  4	209.0	34.6	 16
241	  4	173.5	23.3	 20
242	  4	183.3	36.7	 20
243	  4	221.0	28.2	 16
244	  4	251.0	29.1	 20
245	  4	269.3	34.6	 20
246	  4	251.5	35.3	 16
247	  4	256.5	35.3	 20
248	  4	330.3	59.7	 20
249	  4	327.8	54.1	 20
250	  4	337.0	49.3	 25
251	  4	314.0	33.8	 25
252	  4	274.8	35.4	 20
253	  4	300.0	42.0	 25
254	  4	279.0	37.7	 25
255	  4	229.8	20.3	 20
256	  4	202.0	30.4	 25
257	  4	159.0	22.4	 25
258	  4	196.3	31.3	 20
259	  4	207.0	86.0	 25
260	  4	179.0	43.6	 25
261	  4	215.3	57.3	 20
262	  4	247.0	35.1	 25
263	  4	256.0	37.6	 25
264	  4	254.5	30.1	 20
265	  4	272.0	32.4	 25
266	  4	312.0	58.4	 25
267	  4	293.5	44.1	 20
268	  4	225.0	32.4	 25
269	  4	212.0	26.7	 25
270	  4	265.3	44.6	 20
271	  4	284.0	55.3	 25
272	  4	334.0	59.2	 25
273	  4	282.3	56.6	 20
274	  4	297.0	44.2	 25
275	  4	260.0	41.2	 25
276	  4	215.3	40.7	 20
277	  4	211.0	29.0	 25
278	  4	202.0	32.1	 25
279	  4	230.5	28.9	 20
280	  4	204.0	27.2	 25
281	  4	205.0	22.8	 25
282	  4	239.5	27.9	 20
283	  4	224.0	21.6	 25
284	  4	285.0	36.0	 25
285	  4	316.8	38.6	 20
286	  4	341.0	41.0	 25
287	  4	299.0	29.2	 25
288	  4	271.8	29.7	 20
289	  4	254.0	37.2	 25
290	  4	285.0	39.9	 25
291	  4	302.0	47.1	 20
292	  4	283.0	36.9	 25
293	  4	266.8	37.3	 20
294	  4	309.0	24.1	 25
295	  4	301.0	42.0	 25
296	  4	325.0	37.2	 20
297	  4	269.0	38.7	 25
298	  4	255.0	30.4	 25
299	  4	239.0	27.4	 20
300	  4	267.0	36.6	 25
301	  4	294.0	47.2	 25
302	  4	247.0	25.6	 20
303	  4	199.0	27.8	 25
304	  4	226.0	37.6	 25
305	  4	241.5	30.4	 20
306	  4	265.0	42.3	 25
307	  4	241.0	35.3	 25
308	  4	305.8	35.9	 20
309	  4	428.0	92.5	 25
310	  4	393.0	60.7	 25
311	  4	266.0	37.2	 20
312	  4	234.0	29.8	 25
313	  4	230.0	35.3	 25
314	  4	226.0	31.7	 20
315	  4	220.0	19.9	 25
316	  4	201.0	39.1	 25
317	  4	204.5	27.5	 20
318	  4	202.0	30.2	 25
319	  4	180.0	26.8	 25
320	  4	189.8	27.6	 20
321	  4	205.0	40.6	 25
322	  4	247.0	47.0	 25
323	  4	248.5	39.2	 20
324	  4	221.0	31.1	 25
325	  4	212.0	37.9	 25
326	  4	170.8	21.9	 20
327	  4	173.0	28.5	 25
328	  4	211.0	33.7	 25
329	  4	243.3	44.9	 20
330	  4	233.0	23.9	 25
331	  4	255.0	26.7	 25
332	  4	275.5	26.6	 20
333	  4	280.0	40.9	 25
334	  4	251.0	33.8	 25
335	  4	251.5	30.9	 20
336	  4	222.0	26.9	 25
337	  4	213.0	49.6	 25
338	  4	218.3	42.4	 20
339	  4	218.0	30.5	 25
340	  4	234.0	32.9	 25
341	  4	214.5	35.4	 20
342	  4	203.0	31.1	 25
343	  4	214.0	29.6	 25
344	  4	217.8	32.6	 20
345	  4	194.0	37.4	 25
346	  4	179.0	25.8	 25
347	  4	172.0	26.6	 20
348	  4	193.0	41.2	 25
349	  4	203.0	39.2	 25
350	  4	217.3	41.5	 20
351	  4	253.0	24.6	 25
352	  4	239.3	30.2	 20
353	  4	212.0	28.7	 25
354	  4	218.0	36.2	 25
355	  4	174.8	56.4	 20
356	  4	186.0	31.0	 25
357	  4	203.0	34.1	 25
358	  4	254.3	31.2	 20
359	  4	276.0	25.9	 25
360	  4	342.0	46.3	 25
361	  4	366.3	48.7	 20
362	  4	385.0	56.3	 25
363	  4	479.0	88.0	 25
364	  4	458.5	91.6	 20
365	  4	356.0	49.7	 25
366	  4	281.0	46.8	 25
367	  4	268.5	27.3	 20
368	  4	233.0	28.6	 25
369	  4	275.0	40.7	 25
370	  4	253.5	33.3	 20
371	  4	219.0	26.0	 25
372	  4	212.0	20.8	 25
373	  4	220.5	35.4	 20
374	  4	218.0	26.1	 25
375	  4	222.0	23.1	 25
376	  4	248.3	36.3	 20
377	  4	248.0	32.7	 25
378	  4	241.0	31.2	 25
379	  4	239.3	26.4	 20
380	  4	264.0	29.1	 25
381	  4	265.0	27.7	 25
382	  4	259.0	41.0	 20
383	  4	235.0	43.6	 25
384	  4	282.0	71.3	 25
385	  4	268.3	92.4	 20
386	  4	214.0	36.7	 25
387	  4	230.0	29.0	 25
388	  4	213.3	35.7	 20
389	  4	239.0	38.3	 25
390	  4	237.0	32.0	 25
391	  4	220.5	23.4	 16
392	  4	225.0	35.9	 20
393	  4	201.5	27.4	 20
394	  4	222.5	43.9	 16
395	  4	245.3	42.3	 20
396	  4	228.5	37.7	 20
397	  4	215.0	27.6	 16
398	  4	239.5	33.5	 20
399	  4	228.5	32.2	 20
400	  4	236.3	43.9	 16
401	  4	245.0	44.1	 20
402	  4	173.3	22.5	 20
403	  4	191.0	27.3	 16
404	  4	163.3	26.8	 20
405	  4	175.3	29.8	 20
406	  4	202.8	22.9	 16
407	  4	229.0	20.3	 20
408	  4	301.5	45.7	 16
409	  4	286.3	34.9	 20
410	  4	290.0	50.8	 20
411	  4	343.3	42.2	 16
412	  4	317.8	41.6	 20
413	  4	335.0	45.4	 20
414	  4	367.5	38.5	 16
415	  4	454.8	56.7	 20
416	  4	385.0	43.4	 20
417	  4	308.0	36.9	 16
418	  4	305.3	46.9	 20
419	  4	331.3	49.6	 20
420	  4	392.0	43.8	 16
421	  4	347.5	58.2	 20
422	  4	294.3	36.3	 20
423	  4	278.5	33.7	 16
424	  4	215.3	46.6	 20
425	  4	184.5	29.2	 20
426	  4	164.3	36.3	 16
427	  4	187.5	27.7	 20
428	  4	179.5	50.5	 20
429	  4	194.0	23.2	 16
430	  4	217.8	29.4	 20
431	  4	241.5	35.5	 20
432	  4	274.0	28.8	 16
433	  4	287.3	34.3	 20
434	  4	280.8	35.1	 20
435	  4	231.3	30.0	 16
436	  4	221.3	28.6	 20
437	  4	222.0	35.5	 20
438	  4	214.0	35.2	 16
439	  4	236.3	40.6	 20
440	  4	244.0	41.4	 20
441	  4	265.5	47.7	 16
442	  4	195.0	21.5	 20
443	  4	226.3	25.7	 20
444	  4	254.8	34.3	 16
445	  4	262.0	33.6	 20
446	  4	282.3	29.2	 20
447	  4	287.5	42.3	 16
448	  4	292.5	43.8	 20
449	  4	272.8	41.1	 20
450	  4	244.5	29.1	 16
451	  4	240.0	28.7	 20
452	  4	227.0	21.9	 20
453	  4	193.5	13.9	 16
454	  4	220.3	30.9	 20
455	  4	243.8	43.8	 20
456	  4	245.0	27.6	 16
457	  4	266.3	42.4	 20
458	  4	237.3	32.1	 20
459	  4	183.3	23.9	 16
460	  4	199.8	38.4	 20
461	  4	182.8	31.6	 20
462	  4	191.5	43.0	 20
463	  4	218.0	30.3	 25
464	  4	230.0	28.2	 25
465	  4	303.0	63.5	 20
466	  4	151.0	23.3	 25
467	  4	147.5	23.3	 20
468	  4	1092.0	84.0	 25
469	  4	972.0	92.4	 25
470	  4	228.3	26.5	 20
471	  4	226.0	28.5	 25
472	  4	167.0	61.1	 25
473	  4	181.3	20.7	 20
474	  4	290.0	33.9	 25
475	  4	257.0	28.2	 25
476	  4	155.8	20.1	 20
477	  4	712.0	76.9	 25
478	  4	285.0	37.2	 25
479	  4	177.5	20.3	 20
480	  4	157.0	20.6	 25
481	  4	129.0	22.4	 25
482	  4	138.3	23.0	 20
483	  4	201.0	26.9	 25
484	  4	392.0	46.8	 25
485	  4	225.5	29.5	 20
486	  4	124.0	20.3	 25
487	  4	204.0	23.0	 25
488	  4	144.3	18.3	 20
489	  4	189.0	22.9	 25
490	  4	261.0	34.0	 25
491	  4	225.8	28.0	 20
492	  4	101.0	16.6	 25
493	  4	105.0	13.1	 25
494	  4	119.5	23.4	 20
495	  4	120.0	21.5	 25
496	  4	208.0	46.9	 25
497	  4	898.0	93.1	 20
498	  4	260.0	63.4	 25
499	  4	186.0	30.8	 25
500	  4	109.0	16.1	 20
501	  4	232.0	32.0	 25
502	  4	126.0	19.6	 25
503	  4	113.3	21.2	 20
504	  4	392.0	44.4	 25
505	  4	328.0	44.2	 25
506	  4	122.0	16.3	 20
507	  4	167.0	18.0	 25
508	  4	281.0	35.5	 25
509	  4	254.5	29.1	 20
510	  4	392.0	50.6	 25
511	  4	141.0	16.3	 25
512	  4	81.0	12.2	 20
513	  4	296.0	36.3	 25
514	  4	253.0	32.2	 25
515	  4	278.5	41.1	 20
516	  4	345.0	36.0	 25
517	  4	245.0	26.1	 25
518	  4	194.0	28.4	 20
519	  4	220.0	34.1	 25
520	  4	172.0	19.1	 25
521	  4	171.0	35.2	 20
522	  4	288.0	34.2	 25
523	  4	272.0	28.0	 25
524	  4	183.3	18.1	 20
525	  4	155.0	23.4	 25
526	  4	172.0	26.8	 20
527	  4	178.0	22.6	 25
528	  4	656.0	78.8	 25
529	  4	98.3	14.7	 20
530	  4	100.0	18.7	 25
531	  4	116.0	19.4	 25
532	  4	123.0	16.8	 20
533	  4	154.0	21.2	 25
534	  4	131.0	21.5	 25
535	  4	345.8	41.1	 20
536	  4	341.0	43.5	 25
537	  4	110.0	19.8	 25
538	  4	118.0	12.3	 20
539	  4	119.0	18.8	 25
540	  4	121.0	15.9	 25
541	  4	274.8	34.1	 20
542	  4	344.0	38.8	 25
543	  4	233.0	31.9	 25
544	  4	198.3	25.8	 20
545	  4	168.0	29.3	 25
546	  4	272.0	32.8	 25
547	  4	148.3	25.3	 20
548	  4	269.0	28.5	 25
549	  4	142.0	17.3	 25
550	  4	274.3	36.7	 20
551	  4	271.0	27.4	 25
552	  4	245.0	30.7	 25
553	  4	121.3	39.1	 20
554	  4	238.0	41.8	 25
555	  4	781.0	111.3	 25
556	  4	194.0	30.8	 20
557	  4	228.0	20.8	 25
558	  4	265.0	32.1	 25
559	  4	165.0	37.0	 20
560	  4	257.0	23.6	 25
561	  4	286.0	33.7	 25
562	  4	184.0	20.7	 20
563	  4	279.0	29.9	 25
564	  4	311.0	56.3	 25
565	  4	251.8	50.3	 20
566	  4	97.0	14.6	 25
567	  4	340.0	121.3	 25
568	  4	7959.8	1352.3	 20
569	  4	213.0	31.8	 25
570	  4	844.0	170.8	 25
571	  4	211.8	27.4	 20
572	  4	138.0	25.5	 25
573	  4	182.0	27.6	 25
574	  4	145.5	22.0	 20
575	  4	170.0	32.6	 25
576	  4	152.0	31.7	 25
577	  4	184.3	23.4	 20
578	  4	208.0	46.6	 25
579	  4	159.0	30.0	 25
580	  4	110.8	21.0	 20
581	  4	216.0	43.7	 25
582	  4	442.0	42.4	 25
583	  4	641.3	53.1	 20
584	  4	115.0	20.3	 25
585	  4	217.5	45.4	 20
586	  4	170.0	39.9	 25
587	  4	128.0	31.0	 25
588	  4	108.3	16.9	 20
589	  4	239.0	37.8	 25
590	  4	141.0	25.0	 25
591	  4	160.5	22.7	 20
592	  4	85.0	16.8	 25
593	  4	80.0	13.6	 25
594	  4	127.3	15.8	 20
595	  4	123.0	23.5	 25
596	  4	257.0	37.5	 25
597	  4	125.0	20.0	 20
598	  4	133.0	29.7	 25
599	  4	149.0	25.4	 25
600	  4	586.0	72.5	 20
601	  4	95.0	21.3	 25
602	  4	173.0	23.6	 25
603	  4	169.8	28.7	 20
604	  4	152.0	22.2	 25
605	  4	111.3	19.1	 20
606	  4	85.0	11.6	 16
607	  4	131.0	66.5	 20
608	  4	100.5	16.9	 20
609	  4	165.5	29.1	 16
610	  4	99.3	14.6	 20
611	  4	155.3	28.2	 20
612	  4	143.3	20.9	 16
613	  4	133.0	15.5	 20
614	  4	469.3	75.6	 20
615	  4	158.5	21.4	 16
616	  4	116.5	12.3	 20
617	  4	99.0	17.9	 20
618	  4	125.3	19.6	 16
619	  4	111.0	15.4	 20
620	  4	94.0	16.8	 20
621	  4	130.5	21.4	 16
622	  4	115.3	14.2	 20
623	  4	99.0	19.5	 20
624	  4	125.0	20.3	 16
625	  4	97.5	16.1	 20
626	  4	102.3	15.0	 20
627	  4	155.5	20.0	 16
628	  4	169.5	30.1	 20
629	  4	1570.3	241.6	 20
630	  4	136.5	17.8	 16
631	  4	114.8	15.2	 20
632	  4	167.3	20.3	 20
633	  4	164.8	16.8	 16
634	  4	349.3	35.5	 20
635	  4	246.0	36.5	 20
636	  4	224.3	23.9	 16
637	  4	238.0	28.3	 20
638	  4	285.3	45.0	 20
639	  4	247.5	40.6	 16
  0	  5	295.0	30.8	 25
  1	  5	278.0	37.1	 25
  2	  5	223.3	24.3	 20
  3	  5	189.0	24.9	 25
  4	  5	385.0	49.4	 25
  5	  5	6693.5	432.6	 20
  6	  5	199.0	58.5	 25
  7	  5	213.0	38.1	 25
  8	  5	467.5	39.0	 20
  9	  5	424.0	60.0	 25
 10	  5	216.5	26.1	 20
 11	  5	116.0	14.9	 25
 12	  5	178.0	25.0	 25
 13	  5	507.5	71.2	 20
 14	  5	174.0	25.5	 25
 15	  5	475.0	63.7	 25
 16	  5	387.5	38.4	 20
 17	  5	360.0	41.2	 25
 18	  5	257.0	42.7	 25
 19	  5	216.0	32.5	 20
 20	  5	903.0	129.0	 25
 21	  5	1081.0	72.7	 25
 22	  5	278.3	26.3	 20
 23	  5	291.0	40.5	 25
 24	  5	98.0	17.4	 25
 25	  5	474.0	94.0	 20
 26	  5	152.0	15.8	 25
 27	  5	176.0	24.8	 25
 28	  5	422.3	57.2	 20
 29	  5	161.0	21.2	 25
 30	  5	593.0	49.6	 25
 31	  5	382.5	22.4	 20
 32	  5	147.0	25.1	 25
 33	  5	130.0	19.2	 25
 34	  5	381.8	40.8	 20
 35	  5	126.0	16.8	 25
 36	  5	333.0	42.1	 25
 37	  5	118.5	15.4	 20
 38	  5	99.0	17.0	 25
 39	  5	495.0	85.0	 25
 40	  5	3658.0	146.6	 20
 41	  5	187.0	52.4	 25
 42	  5	1283.0	121.9	 25
 43	  5	1277.0	116.5	 20
 44	  5	1333.0	153.5	 25
 45	  5	1296.0	70.0	 25
 46	  5	620.5	56.6	 20
 47	  5	420.0	51.2	 25
 48	  5	256.0	45.5	 25
 49	  5	323.5	29.3	 20
 50	  5	215.0	27.1	 25
 51	  5	155.0	26.0	 25
 52	  5	802.3	79.0	 20
 53	  5	217.0	22.3	 25
 54	  5	164.0	26.8	 25
 55	  5	129.3	19.2	 20
 56	  5	131.0	19.6	 25
 57	  5	137.0	26.8	 25
 58	  5	248.3	33.9	 20
 59	  5	931.0	129.5	 25
 60	  5	119.0	19.6	 25
 61	  5	196.5	30.6	 20
 62	  5	9328.0	1149.6	 25
 63	  5	196.0	25.1	 25
 64	  5	200.0	25.8	 20
 65	  5	214.0	27.1	 25
 66	  5	8171.3	394.4	 20
 67	  5	225.0	40.9	 25
 68	  5	9173.0	601.9	 25
 69	  5	7810.3	1779.6	 20
 70	  5	7163.0	1628.9	 25
 71	  5	6325.0	1603.1	 25
 72	  5	207.3	22.1	 20
 73	  5	222.0	35.5	 25
 74	  5	6995.0	1294.0	 25
 75	  5	189.3	24.8	 20
 76	  5	164.0	18.9	 25
 77	  5	185.0	20.4	 25
 78	  5	5747.3	404.6	 20
 79	  5	205.0	18.6	 25
 80	  5	6957.0	456.8	 25
 81	  5	6101.5	1386.8	 20
 82	  5	5496.0	1260.1	 25
 83	  5	4590.0	1436.1	 25
 84	  5	216.3	37.2	 20
 85	  5	222.0	27.7	 25
 86	  5	5488.0	1517.8	 25
 87	  5	188.5	24.6	 20
 88	  5	171.0	23.7	 25
 89	  5	171.0	26.5	 25
 90	  5	174.8	20.3	 20
 91	  5	189.0	30.8	 25
 92	  5	4139.0	1268.9	 25
 93	  5	196.8	25.5	 20
 94	  5	181.0	25.3	 25
 95	  5	199.0	40.7	 25
 96	  5	3217.0	666.6	 20
 97	  5	161.0	32.6	 25
 98	  5	163.0	29.2	 25
 99	  5	150.3	24.7	 20
100	  5	2435.0	682.5	 25
101	  5	150.0	19.9	 25
102	  5	164.3	24.9	 20
103	  5	211.0	34.4	 25
104	  5	3769.0	622.6	 25
105	  5	3091.3	768.6	 20
106	  5	2511.5	792.1	 20
107	  5	170.5	24.9	 20
108	  5	175.0	30.6	 16
109	  5	176.5	27.3	 20
110	  5	182.3	88.5	 20
111	  5	824.5	134.9	 16
112	  5	697.3	178.6	 20
113	  5	118.0	22.2	 20
114	  5	130.5	23.9	 16
115	  5	184.3	56.6	 20
116	  5	2692.5	998.7	 20
117	  5	145.8	19.1	 16
118	  5	162.3	18.9	 20
119	  5	171.0	105.1	 20
120	  5	2296.0	662.8	 16
121	  5	205.8	53.9	 20
122	  5	2587.0	969.7	 20
123	  5	148.8	12.3	 16
124	  5	156.0	20.2	 20
125	  5	168.5	16.0	 16
126	  5	2441.5	604.9	 20
127	  5	148.3	28.4	 20
128	  5	155.5	49.8	 16
129	  5	206.3	40.8	 20
130	  5	460.8	66.4	 20
131	  5	423.5	43.6	 16
132	  5	451.8	65.2	 20
133	  5	182.3	20.5	 20
134	  5	2344.3	263.4	 16
135	  5	172.8	26.7	 20
136	  5	168.0	23.7	 20
137	  5	173.5	21.8	 16
138	  5	2848.5	447.5	 20
139	  5	180.5	18.7	 20
140	  5	136.0	20.1	 16
141	  5	126.3	24.3	 20
142	  5	217.5	56.2	 20
143	  5	71.8	14.4	 16
144	  5	130.0	21.8	 20
145	  5	153.3	26.6	 20
146	  5	122.5	18.8	 16
147	  5	159.3	24.1	 20
148	  5	169.0	17.7	 20
149	  5	1808.0	148.6	 16
150	  5	156.8	27.4	 20
151	  5	176.0	29.3	 20
152	  5	1992.5	208.2	 16
153	  5	161.3	27.5	 20
154	  5	148.0	24.3	 20
155	  5	158.3	27.8	 16
156	  5	1804.5	259.3	 20
157	  5	143.8	37.4	 20
158	  5	73.8	17.2	 16
159	  5	142.0	22.6	 20
160	  5	324.5	44.4	 20
161	  5	145.0	20.2	 16
162	  5	175.3	25.2	 20
163	  5	114.5	21.6	 20
164	  5	196.8	30.1	 16
165	  5	184.0	19.1	 20
166	  5	484.8	104.5	 20
167	  5	187.0	17.2	 16
168	  5	498.3	87.0	 20
169	  5	130.3	28.4	 20
170	  5	220.8	22.3	 16
171	  5	119.3	17.5	 20
172	  5	177.8	27.3	 20
173	  5	296.3	32.0	 16
174	  5	533.3	71.8	 20
175	  5	214.5	29.9	 20
176	  5	527.8	82.0	 16
177	  5	165.0	28.1	 25
178	  5	116.0	18.8	 25
179	  5	176.5	25.6	 20
180	  5	182.0	35.7	 25
181	  5	660.0	115.1	 25
182	  5	280.5	32.6	 20
183	  5	218.0	34.9	 25
184	  5	130.8	23.0	 20
185	  5	183.0	29.8	 25
186	  5	153.0	50.5	 25
187	  5	567.0	81.1	 20
188	  5	113.0	15.1	 25
189	  5	1912.0	555.1	 25
190	  5	1013.0	103.3	 20
191	  5	141.0	18.4	 25
192	  5	242.0	31.1	 25
193	  5	229.3	25.6	 20
194	  5	211.0	35.7	 25
195	  5	215.0	25.2	 25
196	  5	140.3	19.5	 20
197	  5	151.0	18.7	 25
198	  5	419.0	66.2	 25
199	  5	265.3	42.5	 20
200	  5	298.0	30.3	 25
201	  5	195.0	37.4	 25
202	  5	908.3	136.1	 20
203	  5	119.0	21.2	 25
204	  5	117.0	19.2	 25
205	  5	137.8	22.2	 20
206	  5	627.0	76.2	 25
207	  5	127.0	18.4	 25
208	  5	104.0	17.9	 20
209	  5	163.0	21.5	 25
210	  5	146.0	23.0	 25
211	  5	91.3	19.4	 20
212	  5	131.0	25.7	 25
213	  5	748.0	158.9	 25
214	  5	96.3	11.3	 20
215	  5	138.0	21.1	 25
216	  5	90.0	16.5	 25
217	  5	176.3	25.2	 20
218	  5	116.0	17.6	 25
219	  5	276.0	27.8	 25
220	  5	207.8	27.2	 20
221	  5	177.0	24.5	 25
222	  5	233.0	26.8	 25
223	  5	509.5	66.6	 20
224	  5	374.0	33.4	 25
225	  5	434.0	37.9	 25
226	  5	352.3	45.5	 20
227	  5	184.0	21.3	 25
228	  5	467.0	50.1	 25
229	  5	191.0	25.6	 20
230	  5	108.0	16.4	 25
231	  5	108.0	18.2	 25
232	  5	130.3	21.5	 20
233	  5	446.0	357.3	 25
234	  5	5144.0	1064.6	 25
235	  5	781.5	84.2	 20
236	  5	1095.0	161.9	 25
237	  5	246.0	27.8	 25
238	  5	185.3	28.2	 20
239	  5	228.0	22.9	 25
240	  5	132.0	24.2	 25
241	  5	109.3	16.4	 20
242	  5	85.0	12.1	 25
243	  5	131.5	16.4	 20
244	  5	406.0	36.9	 25
245	  5	140.0	15.0	 25
246	  5	229.0	25.9	 20
247	  5	322.0	33.3	 25
248	  5	414.0	47.7	 25
249	  5	431.5	48.6	 20
250	  5	448.0	47.2	 25
251	  5	186.0	37.0	 25
252	  5	267.8	34.7	 20
253	  5	569.0	64.6	 25
254	  5	895.0	64.8	 25
255	  5	866.0	62.4	 20
256	  5	145.0	23.7	 25
257	  5	107.0	17.3	 25
258	  5	200.3	23.1	 20
259	  5	106.0	16.6	 25
260	  5	175.0	26.5	 25
261	  5	173.0	33.3	 20
262	  5	169.0	22.7	 25
263	  5	287.0	41.5	 25
264	  5	618.8	59.3	 20
265	  5	197.0	27.2	 25
266	  5	312.0	30.6	 25
267	  5	220.3	34.0	 20
268	  5	116.0	15.9	 25
269	  5	116.0	15.1	 25
270	  5	162.0	22.3	 20
271	  5	1093.0	155.5	 25
272	  5	253.0	34.5	 25
273	  5	281.8	32.4	 20
274	  5	286.0	31.3	 25
275	  5	176.0	20.0	 25
276	  5	141.5	24.5	 20
277	  5	447.0	45.7	 25
278	  5	163.0	28.6	 25
279	  5	203.5	23.1	 20
280	  5	305.0	40.3	 25
281	  5	802.0	63.0	 25
282	  5	296.5	27.8	 20
283	  5	367.0	24.7	 25
284	  5	419.0	72.4	 25
285	  5	484.8	46.3	 20
286	  5	236.0	25.2	 25
287	  5	223.0	36.5	 25
288	  5	130.5	15.5	 20
289	  5	123.0	21.4	 25
290	  5	247.0	32.3	 25
291	  5	180.0	31.5	 20
292	  5	497.0	55.8	 25
293	  5	501.0	52.9	 25
294	  5	329.3	27.5	 20
295	  5	337.0	45.0	 25
296	  5	498.0	88.4	 25
297	  5	153.8	26.6	 20
298	  5	126.0	17.8	 25
299	  5	412.3	65.9	 20
300	  5	190.0	24.4	 25
301	  5	2127.0	403.4	 25
302	  5	190.0	25.5	 20
303	  5	241.0	38.9	 25
304	  5	144.0	24.9	 25
305	  5	229.3	36.2	 20
306	  5	132.0	22.0	 25
307	  5	110.0	21.6	 25
308	  5	268.0	32.9	 20
309	  5	336.0	33.7	 25
310	  5	184.0	25.8	 25
311	  5	231.3	28.7	 20
312	  5	306.0	41.0	 25
313	  5	299.0	27.9	 25
314	  5	200.8	24.1	 20
315	  5	239.0	28.1	 25
316	  5	544.0	66.1	 25
317	  5	1958.0	170.3	 20
318	  5	377.0	63.3	 25
319	  5	239.0	45.4	 25
320	  5	135.5	15.9	 16
321	  5	151.8	23.6	 20
322	  5	469.5	79.1	 20
323	  5	133.0	13.5	 16
324	  5	179.3	28.0	 20
325	  5	601.8	119.2	 20
326	  5	166.8	16.4	 16
327	  5	276.3	68.9	 20
328	  5	670.3	70.4	 20
329	  5	251.0	33.9	 16
330	  5	142.0	36.5	 20
331	  5	863.5	156.9	 20
332	  5	301.8	35.0	 16
333	  5	257.5	49.4	 20
334	  5	127.0	16.0	 20
335	  5	172.0	22.5	 16
336	  5	113.8	20.0	 20
337	  5	111.3	22.9	 20
338	  5	152.8	25.5	 16
339	  5	135.3	21.6	 20
340	  5	201.3	26.5	 20
341	  5	173.0	23.9	 16
342	  5	193.0	21.7	 20
343	  5	176.3	57.6	 20
344	  5	461.3	42.4	 16
345	  5	138.3	13.8	 20
346	  5	79.5	11.9	 20
347	  5	101.5	12.1	 16
348	  5	111.5	18.8	 20
349	  5	381.3	25.0	 20
350	  5	909.3	53.2	 16
351	  5	2146.3	350.0	 20
352	  5	711.5	126.1	 20
353	  5	227.3	25.0	 16
354	  5	424.0	75.3	 20
355	  5	192.0	27.8	 20
356	  5	110.0	20.1	 16
357	  5	1164.5	240.8	 20
358	  5	323.5	38.2	 16
359	  5	223.0	25.9	 20
360	  5	371.3	60.3	 20
361	  5	311.3	47.4	 16
362	  5	1696.0	228.0	 20
363	  5	379.0	45.9	 20
364	  5	209.8	25.5	 16
365	  5	1030.5	75.0	 20
366	  5	654.3	68.0	 20
367	  5	365.5	38.8	 16
368	  5	176.3	23.7	 20
369	  5	138.0	39.8	 20
370	  5	550.8	47.6	 16
371	  5	161.0	30.9	 20
372	  5	236.0	42.8	 20
373	  5	1107.0	91.0	 16
374	  5	742.3	72.2	 20
375	  5	302.8	62.9	 20
376	  5	1012.5	108.8	 16
377	  5	235.5	22.0	 20
378	  5	362.0	46.1	 20
379	  5	118.0	16.2	 16
380	  5	181.8	18.8	 20
381	  5	146.0	26.4	 20
382	  5	418.3	47.2	 16
383	  5	216.0	22.9	 20
384	  5	770.0	147.3	 20
385	  5	86.8	10.4	 16
386	  5	300.3	33.2	 20
387	  5	646.5	109.1	 20
388	  5	151.0	19.2	 16
389	  5	106.3	13.6	 20
390	  5	690.8	94.1	 20
391	  5	353.5	53.6	 20
392	  5	133.0	17.5	 25
393	  5	224.0	37.4	 25
394	  5	104.3	11.0	 20
395	  5	214.0	30.5	 25
396	  5	137.0	19.6	 25
397	  5	116.3	16.8	 20
398	  5	137.0	23.7	 25
399	  5	671.0	118.6	 25
400	  5	152.3	25.0	 20
401	  5	82.0	14.7	 25
402	  5	504.0	76.6	 25
403	  5	319.5	52.3	 20
404	  5	470.0	70.4	 25
405	  5	156.0	24.7	 25
406	  5	127.8	17.4	 20
407	  5	185.0	22.7	 25
408	  5	219.0	23.8	 25
409	  5	175.5	23.5	 20
410	  5	398.0	52.7	 25
411	  5	408.0	53.4	 25
412	  5	257.0	28.5	 20
413	  5	202.0	28.8	 25
414	  5	330.0	46.3	 25
415	  5	432.8	37.6	 20
416	  5	481.0	51.0	 25
417	  5	476.5	47.1	 20
418	  5	179.0	26.7	 25
419	  5	322.0	35.8	 25
420	  5	348.3	25.4	 20
421	  5	349.0	35.9	 25
422	  5	265.0	32.2	 25
423	  5	737.5	92.1	 20
424	  5	449.0	40.1	 25
425	  5	202.0	29.4	 25
426	  5	106.0	15.8	 20
427	  5	160.0	25.3	 25
428	  5	166.0	21.9	 25
429	  5	146.3	22.8	 20
430	  5	241.0	29.3	 25
431	  5	190.0	28.4	 25
432	  5	159.3	26.0	 20
433	  5	140.0	16.8	 25
434	  5	97.0	16.7	 25
435	  5	100.5	16.8	 20
436	  5	170.0	24.6	 25
437	  5	89.0	14.5	 25
438	  5	84.5	12.5	 20
439	  5	151.0	20.1	 25
440	  5	495.0	64.9	 25
441	  5	930.5	80.4	 20
442	  5	111.0	19.9	 25
443	  5	387.0	51.0	 25
444	  5	534.8	42.3	 20
445	  5	414.0	59.4	 25
446	  5	471.0	56.1	 25
447	  5	1389.3	168.7	 20
448	  5	269.0	32.9	 25
449	  5	296.0	32.2	 25
450	  5	167.3	24.9	 20
451	  5	209.0	27.9	 25
452	  5	199.0	23.6	 25
453	  5	120.8	18.7	 20
454	  5	206.0	31.3	 25
455	  5	191.0	25.2	 25
456	  5	143.8	21.1	 20
457	  5	131.0	17.6	 25
458	  5	268.0	30.3	 25
459	  5	240.5	49.5	 20
460	  5	117.0	20.6	 25
461	  5	169.0	25.0	 25
462	  5	92.3	14.5	 20
463	  5	206.0	19.4	 25
464	  5	151.0	23.3	 25
465	  5	924.8	50.7	 20
466	  5	93.0	14.7	 25
467	  5	101.0	14.2	 25
468	  5	120.5	19.1	 20
469	  5	100.0	16.1	 25
470	  5	99.0	18.0	 25
471	  5	92.5	18.3	 20
472	  5	222.0	34.2	 25
473	  5	98.3	15.2	 20
474	  5	187.0	29.3	 25
475	  5	464.0	57.1	 25
476	  5	312.0	35.0	 20
477	  5	640.0	47.5	 25
478	  5	445.0	65.2	 25
479	  5	152.3	21.4	 20
480	  5	121.0	23.0	 25
481	  5	201.0	40.4	 25
482	  5	115.5	16.4	 20
483	  5	108.0	20.0	 25
484	  5	425.0	49.2	 25
485	  5	90.5	13.9	 20
486	  5	118.0	15.1	 25
487	  5	119.0	15.4	 25
488	  5	83.5	13.3	 20
489	  5	165.0	19.0	 25
490	  5	273.0	38.7	 25
491	  5	285.8	38.5	 20
492	  5	606.0	58.5	 25
493	  5	299.0	49.7	 25
494	  5	429.0	43.3	 20
495	  5	666.0	85.8	 25
496	  5	423.0	54.2	 25
497	  5	716.3	57.6	 20
498	  5	265.0	24.1	 25
499	  5	216.0	22.5	 25
500	  5	141.3	19.6	 20
501	  5	114.0	22.4	 25
502	  5	147.0	24.1	 25
503	  5	307.8	39.1	 20
504	  5	185.0	25.3	 25
505	  5	347.0	39.5	 25
506	  5	142.5	21.1	 20
507	  5	228.0	31.4	 25
508	  5	193.0	23.5	 25
509	  5	189.0	23.5	 20
510	  5	156.0	20.0	 25
511	  5	106.0	21.0	 25
512	  5	108.3	17.5	 20
513	  5	141.0	21.1	 25
514	  5	128.0	16.2	 25
515	  5	175.3	23.5	 20
516	  5	105.0	18.0	 25
517	  5	227.0	34.2	 25
518	  5	226.0	28.4	 20
519	  5	242.0	29.8	 25
520	  5	185.0	25.4	 25
521	  5	198.8	26.3	 20
522	  5	187.0	20.7	 25
523	  5	242.0	33.8	 25
524	  5	188.5	15.6	 20
525	  5	207.0	25.0	 25
526	  5	122.0	15.5	 25
527	  5	276.5	30.4	 20
528	  5	522.0	80.1	 25
529	  5	178.0	25.8	 25
530	  5	251.8	32.1	 20
531	  5	146.0	20.8	 25
532	  5	87.3	12.2	 20
533	  5	201.0	33.8	 25
534	  5	162.5	26.2	 20
535	  5	190.0	18.5	 16
536	  5	508.3	53.0	 20
537	  5	703.5	105.4	 20
538	  5	116.5	21.9	 16
539	  5	225.0	40.1	 20
540	  5	171.0	22.0	 20
541	  5	215.0	18.7	 16
542	  5	247.0	29.1	 20
543	  5	123.3	22.4	 20
544	  5	159.3	28.3	 16
545	  5	388.5	43.3	 20
546	  5	113.8	20.0	 20
547	  5	199.3	19.7	 16
548	  5	151.3	17.7	 20
549	  5	99.8	16.6	 20
550	  5	112.5	16.1	 16
551	  5	137.5	17.1	 20
552	  5	93.0	16.2	 20
553	  5	223.3	28.2	 16
554	  5	438.8	54.9	 20
555	  5	128.3	24.5	 20
556	  5	247.5	30.6	 16
557	  5	316.3	36.4	 20
558	  5	211.5	45.2	 20
559	  5	420.0	62.9	 16
560	  5	362.8	36.4	 20
561	  5	138.5	25.5	 20
562	  5	104.5	15.3	 16
563	  5	3864.5	398.6	 20
564	  5	165.5	34.2	 20
565	  5	241.8	26.4	 16
566	  5	125.5	23.2	 20
567	  5	852.5	122.3	 20
568	  5	206.0	22.3	 16
569	  5	194.3	27.0	 20
570	  5	147.3	18.4	 20
571	  5	259.8	38.9	 16
572	  5	190.8	30.4	 20
573	  5	173.5	24.6	 20
574	  5	185.0	23.2	 16
575	  5	234.5	32.6	 20
576	  5	81.8	18.2	 20
577	  5	95.8	13.7	 16
578	  5	95.0	14.8	 20
579	  5	83.5	14.2	 20
580	  5	282.3	39.3	 16
581	  5	92.3	15.9	 20
582	  5	225.5	24.7	 20
583	  5	95.3	14.2	 16
584	  5	249.5	29.2	 20
585	  5	201.0	40.5	 20
586	  5	228.5	27.0	 16
587	  5	108.8	22.5	 20
588	  5	189.0	37.5	 20
589	  5	2196.5	145.2	 16
590	  5	763.8	59.3	 20
591	  5	405.3	61.7	 16
592	  5	123.5	25.4	 20
593	  5	158.3	24.2	 20
594	  5	255.0	31.4	 16
595	  5	180.0	28.9	 20
596	  5	128.5	25.4	 20
597	  5	748.5	91.0	 16
598	  5	416.8	41.1	 20
599	  5	180.0	31.9	 20
600	  5	294.8	33.6	 16
601	  5	123.8	24.3	 20
602	  5	145.5	22.6	 20
603	  5	133.0	27.0	 16
604	  5	129.3	21.0	 20
605	  5	165.0	27.1	 25
606	  5	159.5	21.5	 20
607	  5	91.0	18.7	 25
608	  5	111.0	24.1	 25
609	  5	213.5	27.2	 20
610	  5	141.0	29.5	 25
611	  5	302.0	33.2	 25
612	  5	744.5	81.6	 20
613	  5	124.0	25.3	 25
614	  5	112.0	15.3	 25
615	  5	375.5	49.6	 20
616	  5	421.0	50.3	 25
617	  5	371.0	55.4	 25
618	  5	192.3	17.4	 20
619	  5	184.0	25.1	 25
620	  5	147.0	21.7	 25
621	  5	139.0	22.4	 20
622	  5	198.0	32.6	 25
623	  5	112.0	15.9	 25
624	  5	89.3	20.4	 20
625	  5	120.0	20.4	 25
626	  5	93.0	12.8	 25
627	  5	107.3	17.3	 20
628	  5	107.0	23.5	 25
629	  5	198.0	27.9	 25
630	  5	621.8	44.7	 20
631	  5	2656.0	432.6	 25
632	  5	755.0	109.4	 25
633	  5	190.0	19.5	 20
634	  5	729.0	92.7	 25
635	  5	293.0	28.3	 25
636	  5	201.5	25.7	 20
637	  5	260.0	32.2	 25
638	  5	205.0	33.5	 25
639	  5	256.5	32.9	 20
  0	  6	11112.0	3046.0	 25
  1	  6	235.0	37.9	 25
  2	  6	175.5	19.8	 20
  3	  6	141.0	22.6	 25
  4	  6	281.0	36.8	 25
  5	  6	6342.8	1300.3	 20
  6	  6	179.0	75.7	 25
  7	  6	175.0	22.5	 25
  8	  6	291.5	40.5	 20
  9	  6	338.0	38.4	 25
 10	  6	182.0	30.2	 25
 11	  6	122.0	14.6	 20
 12	  6	158.0	29.0	 25
 13	  6	159.0	23.2	 25
 14	  6	198.3	24.0	 20
 15	  6	335.0	47.7	 25
 16	  6	533.3	84.0	 20
 17	  6	460.0	57.9	 25
 18	  6	312.0	49.6	 25
 19	  6	296.0	29.7	 20
 20	  6	1167.0	281.4	 25
 21	  6	1381.0	232.3	 25
 22	  6	216.8	22.7	 20
 23	  6	185.0	26.9	 25
 24	  6	102.0	24.1	 25
 25	  6	178.0	30.3	 20
 26	  6	174.0	25.2	 25
 27	  6	178.0	22.9	 25
 28	  6	380.3	70.5	 20
 29	  6	172.0	22.2	 25
 30	  6	705.0	108.1	 25
 31	  6	366.0	51.6	 20
 32	  6	181.0	32.8	 25
 33	  6	151.0	29.7	 25
 34	  6	462.5	65.4	 16
 35	  6	134.0	21.9	 20
 36	  6	192.3	31.7	 20
 37	  6	103.3	14.0	 16
 38	  6	123.3	22.6	 20
 39	  6	202.8	33.6	 20
 40	  6	2134.0	193.0	 16
 41	  6	202.5	29.6	 20
 42	  6	536.0	77.9	 20
 43	  6	393.8	48.0	 16
 44	  6	628.8	67.9	 20
 45	  6	1254.8	72.3	 20
 46	  6	960.0	90.3	 16
 47	  6	427.3	77.5	 20
 48	  6	254.0	34.4	 20
 49	  6	229.5	27.6	 16
 50	  6	254.5	39.4	 20
 51	  6	124.8	20.3	 20
 52	  6	342.3	46.0	 16
 53	  6	273.8	28.4	 20
 54	  6	164.5	19.0	 20
 55	  6	115.5	22.9	 16
 56	  6	130.3	15.4	 20
 57	  6	111.3	16.6	 20
 58	  6	211.3	32.9	 16
 59	  6	269.5	48.5	 20
 60	  6	102.0	15.2	 20
 61	  6	199.8	27.8	 16
 62	  6	9069.8	1488.5	 20
 63	  6	220.0	26.0	 20
 64	  6	223.0	27.5	 16
 65	  6	212.0	26.9	 20
 66	  6	7812.0	1754.5	 20
 67	  6	199.5	34.1	 16
 68	  6	8424.8	1436.2	 20
 69	  6	212.3	18.2	 20
 70	  6	215.5	22.6	 16
 71	  6	210.0	27.7	 20
 72	  6	200.0	35.3	 20
 73	  6	193.0	30.6	 16
 74	  6	6977.3	1312.3	 20
 75	  6	176.8	22.7	 16
 76	  6	167.0	19.1	 20
 77	  6	187.0	33.5	 20
 78	  6	6111.0	519.5	 16
 79	  6	200.5	25.7	 20
 80	  6	6708.0	1664.2	 20
 81	  6	175.8	28.7	 16
 82	  6	202.0	23.9	 20
 83	  6	202.3	30.6	 20
 84	  6	188.0	27.9	 16
 85	  6	188.3	30.5	 20
 86	  6	4832.0	1451.4	 20
 87	  6	179.8	33.4	 16
 88	  6	180.3	20.9	 20
 89	  6	210.5	47.1	 20
 90	  6	4153.0	777.4	 16
 91	  6	176.8	38.0	 20
 92	  6	4462.3	1302.1	 20
 93	  6	208.5	23.6	 16
 94	  6	239.8	33.7	 20
 95	  6	222.0	40.1	 20
 96	  6	3573.8	712.7	 16
 97	  6	181.3	32.7	 20
 98	  6	174.8	28.7	 20
 99	  6	165.3	28.4	 16
100	  6	2918.5	758.0	 20
101	  6	164.0	23.0	 20
102	  6	178.5	33.9	 16
103	  6	200.0	31.8	 20
104	  6	3767.5	1410.2	 20
105	  6	164.3	19.8	 16
106	  6	158.0	21.5	 25
107	  6	171.0	19.2	 25
108	  6	178.8	34.0	 20
109	  6	154.0	22.0	 25
110	  6	174.0	70.7	 25
111	  6	384.5	42.2	 20
112	  6	464.0	101.4	 25
113	  6	104.0	15.0	 25
114	  6	152.0	30.9	 20
115	  6	209.0	57.1	 25
116	  6	2680.0	996.3	 25
117	  6	145.0	20.3	 20
118	  6	164.0	24.4	 25
119	  6	163.0	85.1	 25
120	  6	2430.3	653.2	 20
121	  6	181.0	44.7	 25
122	  6	2708.0	1006.0	 25
123	  6	151.5	22.2	 20
124	  6	171.0	26.7	 25
125	  6	201.0	102.5	 25
126	  6	2381.5	690.2	 20
127	  6	118.0	20.0	 25
128	  6	202.0	48.2	 25
129	  6	184.5	26.5	 20
130	  6	819.0	141.4	 25
131	  6	668.3	103.8	 20
132	  6	813.0	129.4	 25
133	  6	195.0	25.9	 25
134	  6	2411.3	376.9	 20
135	  6	177.0	20.2	 25
136	  6	202.0	30.7	 25
137	  6	190.3	27.4	 20
138	  6	3021.0	691.0	 25
139	  6	174.0	29.6	 25
140	  6	132.3	16.3	 20
141	  6	142.0	22.6	 25
142	  6	660.0	238.1	 25
143	  6	101.3	21.1	 20
144	  6	112.0	15.9	 25
145	  6	138.0	25.5	 25
146	  6	119.3	26.8	 20
147	  6	161.0	28.1	 25
148	  6	161.0	20.2	 25
149	  6	1781.3	138.1	 20
150	  6	172.0	20.5	 25
151	  6	178.0	23.3	 25
152	  6	2190.8	220.5	 20
153	  6	162.0	21.8	 25
154	  6	151.0	21.8	 25
155	  6	138.0	23.2	 20
156	  6	1871.0	228.7	 25
157	  6	139.0	34.7	 25
158	  6	61.0	9.8	 20
159	  6	138.0	22.9	 25
160	  6	250.0	35.7	 25
161	  6	118.8	15.2	 20
162	  6	170.0	18.5	 25
163	  6	105.0	16.6	 25
164	  6	502.5	76.2	 20
165	  6	361.0	50.2	 25
166	  6	540.0	64.6	 25
167	  6	131.5	19.4	 20
168	  6	238.0	35.9	 25
169	  6	136.0	21.4	 25
170	  6	186.8	19.3	 20
171	  6	112.0	18.3	 25
172	  6	177.0	34.3	 25
173	  6	237.8	35.1	 20
174	  6	425.0	49.8	 25
175	  6	187.0	22.3	 25
176	  6	198.0	23.0	 20
177	  6	132.0	17.9	 25
178	  6	103.0	15.1	 25
179	  6	123.5	17.9	 20
180	  6	165.0	51.1	 25
181	  6	1317.0	345.7	 25
182	  6	257.8	31.9	 20
183	  6	177.0	25.6	 25
184	  6	105.0	16.7	 25
185	  6	161.3	34.8	 20
186	  6	156.0	47.3	 25
187	  6	289.0	34.7	 25
188	  6	159.0	36.4	 20
189	  6	728.0	174.4	 25
190	  6	846.3	74.0	 20
191	  6	140.0	27.5	 25
192	  6	223.0	17.9	 25
193	  6	202.5	21.1	 20
194	  6	173.0	21.2	 25
195	  6	226.0	35.1	 25
196	  6	142.3	14.5	 20
197	  6	106.0	14.4	 25
198	  6	179.0	30.9	 25
199	  6	184.8	26.7	 20
200	  6	232.0	37.9	 25
201	  6	155.0	21.7	 25
202	  6	163.5	29.9	 20
203	  6	125.0	26.5	 25
204	  6	110.0	14.5	 25
205	  6	141.0	18.6	 20
206	  6	543.0	68.0	 25
207	  6	125.0	26.2	 25
208	  6	109.5	11.8	 20
209	  6	146.0	22.1	 25
210	  6	143.0	23.3	 25
211	  6	83.5	14.2	 20
212	  6	121.0	19.9	 25
213	  6	198.0	33.4	 25
214	  6	82.0	16.1	 20
215	  6	125.0	18.4	 25
216	  6	86.0	12.6	 25
217	  6	112.5	18.6	 20
218	  6	115.0	14.7	 25
219	  6	191.0	20.8	 25
220	  6	220.0	24.8	 20
221	  6	184.0	17.3	 25
222	  6	226.0	32.9	 25
223	  6	278.8	37.3	 20
224	  6	233.0	34.5	 25
225	  6	271.0	33.3	 25
226	  6	365.3	48.9	 20
227	  6	171.0	20.0	 25
228	  6	381.0	59.9	 25
229	  6	139.8	25.5	 20
230	  6	103.0	13.6	 25
231	  6	104.0	20.7	 25
232	  6	139.3	24.9	 20
233	  6	393.0	313.8	 25
234	  6	5171.0	1132.2	 25
235	  6	613.0	84.1	 20
236	  6	749.0	143.9	 25
237	  6	210.0	21.9	 25
238	  6	161.8	19.7	 20
239	  6	128.0	17.4	 25
240	  6	125.0	20.1	 25
241	  6	104.3	18.9	 20
242	  6	81.0	12.2	 25
243	  6	153.0	15.1	 25
244	  6	390.8	33.9	 20
245	  6	163.0	21.3	 25
246	  6	191.0	25.6	 25
247	  6	307.3	33.6	 20
248	  6	331.0	27.4	 20
249	  6	288.8	21.8	 16
250	  6	512.5	61.3	 20
251	  6	186.5	22.9	 20
252	  6	134.5	16.6	 16
253	  6	379.3	42.3	 20
254	  6	525.0	42.4	 20
255	  6	625.3	64.0	 16
256	  6	150.0	26.0	 20
257	  6	98.3	15.1	 20
258	  6	132.5	24.1	 16
259	  6	100.3	15.3	 20
260	  6	169.8	32.7	 20
261	  6	265.3	43.5	 16
262	  6	206.3	31.0	 20
263	  6	187.3	25.2	 20
264	  6	166.0	18.8	 16
265	  6	199.5	23.1	 20
266	  6	286.0	27.8	 20
267	  6	216.3	23.9	 16
268	  6	226.0	127.9	 20
269	  6	113.0	15.5	 20
270	  6	168.3	21.5	 16
271	  6	820.3	96.4	 20
272	  6	220.5	25.7	 20
273	  6	277.3	29.0	 16
274	  6	288.0	33.3	 20
275	  6	153.3	22.1	 20
276	  6	170.5	22.3	 16
277	  6	350.8	34.0	 20
278	  6	162.8	37.1	 20
279	  6	285.8	30.8	 16
280	  6	471.5	64.7	 20
281	  6	1673.3	164.8	 20
282	  6	399.5	43.6	 16
283	  6	505.5	61.5	 20
284	  6	530.0	48.9	 20
285	  6	385.3	40.4	 16
286	  6	245.5	31.9	 20
287	  6	227.3	36.3	 20
288	  6	142.5	26.9	 16
289	  6	128.3	23.9	 20
290	  6	242.0	36.9	 20
291	  6	151.0	22.7	 16
292	  6	437.0	50.9	 20
293	  6	335.8	33.0	 20
294	  6	280.0	36.0	 16
295	  6	393.5	38.3	 20
296	  6	463.3	69.9	 20
297	  6	171.3	22.4	 16
298	  6	123.5	14.9	 20
299	  6	241.5	34.0	 20
300	  6	151.8	24.3	 16
301	  6	232.0	24.7	 20
302	  6	212.3	26.4	 20
303	  6	196.8	18.9	 16
304	  6	114.8	17.9	 20
305	  6	130.5	30.0	 20
306	  6	90.8	16.6	 16
307	  6	117.0	21.4	 20
308	  6	204.5	23.5	 16
309	  6	380.3	61.1	 20
310	  6	170.3	22.4	 20
311	  6	206.0	18.9	 16
312	  6	254.0	31.8	 20
313	  6	336.0	33.9	 20
314	  6	163.0	21.5	 16
315	  6	250.5	26.5	 20
316	  6	731.3	61.6	 20
317	  6	932.0	97.4	 16
318	  6	148.3	19.5	 20
319	  6	105.3	19.2	 20
320	  6	137.8	25.2	 20
321	  6	126.0	19.1	 25
322	  6	191.0	24.0	 25
323	  6	142.3	21.1	 20
324	  6	164.0	24.9	 25
325	  6	175.0	30.2	 25
326	  6	162.8	30.5	 20
327	  6	177.0	26.0	 25
328	  6	329.0	38.7	 25
329	  6	219.3	26.7	 20
330	  6	122.0	22.5	 25
331	  6	427.0	75.6	 25
332	  6	274.5	47.7	 20
333	  6	256.0	37.8	 25
334	  6	98.0	14.3	 25
335	  6	138.8	23.6	 20
336	  6	111.0	16.6	 25
337	  6	119.0	25.8	 25
338	  6	144.3	30.5	 20
339	  6	144.0	26.5	 25
340	  6	190.0	37.0	 25
341	  6	149.3	23.9	 20
342	  6	197.0	29.0	 25
343	  6	154.0	30.8	 25
344	  6	385.8	39.6	 20
345	  6	158.0	25.7	 25
346	  6	84.0	12.0	 25
347	  6	87.0	17.1	 20
348	  6	117.0	15.2	 25
349	  6	216.0	23.6	 25
350	  6	583.0	50.3	 20
351	  6	1219.0	163.9	 25
352	  6	913.0	169.3	 25
353	  6	203.5	29.0	 20
354	  6	138.0	17.9	 25
355	  6	260.0	41.5	 25
356	  6	107.0	17.2	 20
357	  6	144.0	34.1	 25
358	  6	294.0	46.3	 25
359	  6	268.0	127.3	 20
360	  6	255.0	35.3	 25
361	  6	188.0	85.9	 25
362	  6	620.8	91.8	 20
363	  6	431.0	38.4	 25
364	  6	274.3	49.3	 20
365	  6	1001.0	118.9	 25
366	  6	400.0	39.0	 25
367	  6	583.3	50.6	 20
368	  6	181.0	28.8	 25
369	  6	139.0	19.4	 25
370	  6	161.0	25.0	 20
371	  6	126.0	21.5	 25
372	  6	207.0	36.5	 25
373	  6	595.5	59.4	 20
374	  6	827.0	81.3	 25
375	  6	250.0	45.1	 25
376	  6	448.8	82.7	 20
377	  6	151.0	34.9	 25
378	  6	408.0	53.4	 25
379	  6	118.5	20.6	 20
380	  6	154.0	20.8	 25
381	  6	130.0	16.0	 25
382	  6	241.3	21.5	 20
383	  6	172.0	27.1	 25
384	  6	271.0	44.7	 25
385	  6	102.3	19.9	 20
386	  6	339.0	72.5	 25
387	  6	876.0	151.4	 25
388	  6	160.0	21.9	 20
389	  6	111.0	22.8	 25
390	  6	385.0	50.4	 25
391	  6	260.3	27.0	 20
392	  6	140.0	23.0	 25
393	  6	133.0	23.9	 25
394	  6	127.3	19.6	 20
395	  6	134.0	16.5	 25
396	  6	113.0	18.3	 25
397	  6	103.8	15.1	 20
398	  6	321.0	43.8	 25
399	  6	703.0	119.2	 25
400	  6	132.5	22.0	 20
401	  6	92.0	15.1	 25
402	  6	434.0	62.8	 25
403	  6	122.0	16.8	 20
404	  6	265.0	35.3	 25
405	  6	165.0	30.6	 25
406	  6	138.0	19.9	 20
407	  6	171.0	31.9	 25
408	  6	185.0	28.4	 25
409	  6	176.5	20.3	 20
410	  6	360.0	28.1	 25
411	  6	290.0	41.3	 25
412	  6	251.5	32.7	 20
413	  6	250.0	35.1	 25
414	  6	314.0	49.6	 25
415	  6	457.5	39.2	 20
416	  6	444.0	42.8	 25
417	  6	542.0	54.2	 25
418	  6	211.0	32.9	 20
419	  6	247.0	31.5	 25
420	  6	281.0	28.1	 25
421	  6	350.3	34.3	 20
422	  6	203.0	29.4	 25
423	  6	322.0	35.9	 20
424	  6	260.0	34.1	 25
425	  6	202.0	67.8	 25
426	  6	105.5	18.9	 20
427	  6	146.0	19.3	 25
428	  6	274.0	62.0	 25
429	  6	172.3	26.1	 20
430	  6	161.0	20.9	 25
431	  6	217.0	21.6	 25
432	  6	132.3	18.8	 20
433	  6	162.0	28.5	 25
434	  6	95.0	17.0	 25
435	  6	93.0	17.1	 20
436	  6	153.0	24.4	 25
437	  6	104.0	22.1	 25
438	  6	94.3	15.6	 20
439	  6	200.0	36.7	 25
440	  6	224.0	24.8	 25
441	  6	649.8	70.0	 20
442	  6	109.0	21.7	 25
443	  6	316.0	34.4	 25
444	  6	438.3	52.7	 20
445	  6	422.0	51.6	 25
446	  6	464.0	45.6	 25
447	  6	1071.5	141.1	 20
448	  6	291.0	48.9	 25
449	  6	285.0	44.8	 25
450	  6	142.5	19.9	 20
451	  6	168.0	18.4	 25
452	  6	217.0	72.3	 25
453	  6	103.3	31.5	 20
454	  6	154.0	22.7	 25
455	  6	262.0	47.7	 25
456	  6	136.3	18.0	 20
457	  6	156.0	28.6	 25
458	  6	265.0	35.4	 25
459	  6	273.3	47.3	 20
460	  6	123.0	23.8	 25
461	  6	104.0	18.3	 25
462	  6	83.8	14.6	 16
463	  6	199.0	24.9	 20
464	  6	133.0	24.0	 20
465	  6	978.0	86.5	 16
466	  6	125.0	20.7	 20
467	  6	111.5	21.4	 20
468	  6	129.0	16.4	 16
469	  6	96.3	12.0	 20
470	  6	124.3	14.0	 20
471	  6	87.0	12.6	 16
472	  6	222.5	34.0	 20
473	  6	113.0	17.3	 20
474	  6	213.0	28.4	 16
475	  6	211.8	27.3	 20
476	  6	291.5	45.7	 20
477	  6	473.8	39.4	 16
478	  6	584.0	68.4	 20
479	  6	196.3	26.1	 20
480	  6	122.0	21.2	 16
481	  6	209.0	28.6	 20
482	  6	149.3	33.0	 16
483	  6	90.0	16.2	 20
484	  6	204.3	28.2	 20
485	  6	100.8	19.8	 16
486	  6	112.3	18.6	 20
487	  6	119.0	17.7	 20
488	  6	73.3	11.3	 16
489	  6	109.8	18.4	 20
490	  6	252.3	25.5	 20
491	  6	238.0	24.6	 16
492	  6	1017.3	87.7	 20
493	  6	419.0	51.1	 20
494	  6	821.3	39.8	 16
495	  6	991.0	74.7	 20
496	  6	530.5	65.8	 20
497	  6	798.0	62.1	 16
498	  6	347.3	36.7	 20
499	  6	267.3	33.9	 20
500	  6	121.0	14.7	 16
501	  6	129.8	20.0	 20
502	  6	126.0	18.8	 20
503	  6	178.0	28.2	 16
504	  6	147.8	23.8	 20
505	  6	267.0	31.3	 20
506	  6	159.0	25.0	 16
507	  6	209.5	28.0	 20
508	  6	188.5	17.6	 20
509	  6	169.3	17.8	 16
510	  6	147.0	19.8	 20
511	  6	123.0	16.2	 20
512	  6	107.3	15.2	 16
513	  6	126.5	20.2	 20
514	  6	100.0	16.6	 20
515	  6	135.3	18.8	 16
516	  6	108.3	18.5	 20
517	  6	184.3	28.9	 20
518	  6	188.8	31.3	 16
519	  6	130.0	18.6	 20
520	  6	181.3	20.3	 20
521	  6	184.0	20.9	 16
522	  6	178.3	22.7	 20
523	  6	259.0	41.3	 20
524	  6	211.0	27.6	 16
525	  6	156.0	28.5	 20
526	  6	112.5	18.7	 20
527	  6	240.5	30.4	 16
528	  6	281.3	32.5	 20
529	  6	161.5	26.0	 20
530	  6	248.0	27.2	 16
531	  6	139.3	15.8	 20
532	  6	90.0	7.7	 20
533	  6	229.3	27.1	 16
534	  6	178.0	37.4	 25
535	  6	177.0	27.9	 25
536	  6	301.0	28.7	 20
537	  6	234.0	30.8	 25
538	  6	103.0	16.9	 20
539	  6	153.0	24.7	 25
540	  6	187.0	19.6	 25
541	  6	188.0	24.3	 20
542	  6	255.0	36.7	 25
543	  6	127.0	22.2	 25
544	  6	152.8	27.5	 20
545	  6	309.0	41.6	 25
546	  6	116.0	18.4	 25
547	  6	149.3	25.6	 20
548	  6	142.0	22.4	 25
549	  6	92.0	14.1	 25
550	  6	125.0	22.7	 20
551	  6	87.0	14.4	 25
552	  6	104.0	17.2	 25
553	  6	195.0	27.6	 20
554	  6	156.0	15.9	 25
555	  6	103.0	17.0	 25
556	  6	188.3	19.6	 20
557	  6	214.0	25.0	 25
558	  6	150.0	28.2	 25
559	  6	216.3	27.8	 20
560	  6	273.0	36.4	 25
561	  6	148.0	21.3	 25
562	  6	95.3	17.0	 20
563	  6	521.0	72.9	 25
564	  6	169.0	33.5	 25
565	  6	211.8	36.4	 20
566	  6	103.0	18.8	 25
567	  6	402.0	49.3	 25
568	  6	174.3	29.1	 20
569	  6	201.0	23.8	 25
570	  6	143.0	17.7	 25
571	  6	245.8	44.0	 20
572	  6	183.0	17.7	 25
573	  6	177.0	29.6	 25
574	  6	175.3	36.0	 20
575	  6	141.0	18.9	 25
576	  6	78.0	12.2	 25
577	  6	106.0	19.1	 20
578	  6	118.0	20.5	 25
579	  6	81.0	15.1	 25
580	  6	260.5	32.8	 20
581	  6	96.0	14.3	 25
582	  6	187.0	25.7	 25
583	  6	123.5	22.8	 20
584	  6	204.0	27.0	 25
585	  6	214.0	38.8	 25
586	  6	232.5	26.8	 20
587	  6	124.0	18.3	 25
588	  6	145.0	22.0	 25
589	  6	1452.5	161.0	 20
590	  6	459.0	42.9	 25
591	  6	849.0	109.6	 25
592	  6	133.8	20.7	 20
593	  6	163.0	27.3	 25
594	  6	265.0	39.6	 25
595	  6	181.0	22.8	 20
596	  6	134.0	99.8	 25
597	  6	548.0	50.0	 20
598	  6	322.0	48.5	 25
599	  6	162.0	19.6	 25
600	  6	279.5	30.3	 20
601	  6	112.0	18.3	 25
602	  6	139.0	21.0	 25
603	  6	154.8	26.5	 20
604	  6	143.0	25.5	 25
605	  6	119.0	17.5	 25
606	  6	144.0	28.9	 20
607	  6	100.0	17.8	 25
608	  6	122.0	20.1	 25
609	  6	232.0	34.4	 20
610	  6	134.0	20.9	 25
611	  6	292.0	56.2	 25
612	  6	286.3	38.5	 20
613	  6	122.0	19.6	 25
614	  6	116.0	16.1	 25
615	  6	269.0	37.9	 20
616	  6	343.0	35.8	 25
617	  6	216.0	29.7	 25
618	  6	205.8	31.9	 20
619	  6	176.0	27.1	 25
620	  6	155.0	22.1	 25
621	  6	120.5	16.9	 20
622	  6	159.0	18.9	 25
623	  6	129.0	22.1	 25
624	  6	103.3	10.2	 20
625	  6	112.0	16.9	 25
626	  6	91.0	17.1	 25
627	  6	107.3	19.2	 20
628	  6	111.0	16.8	 25
629	  6	184.0	28.9	 25
630	  6	869.8	103.4	 20
631	  6	409.0	70.7	 25
632	  6	347.0	41.5	 25
633	  6	132.0	20.7	 20
634	  6	519.0	41.7	 25
635	  6	321.0	36.2	 25
636	  6	179.0	24.4	 20
637	  6	278.0	27.2	 25
638	  6	187.0	26.6	 25
639	  6	2713.3	534.2	 20
  0	  7	268.8	45.3	 20
  1	  7	350.0	46.7	 20
  2	  7	201.5	19.6	 16
  3	  7	516.5	44.6	 20
  4	  7	412.8	35.1	 20
  5	  7	364.0	31.5	 16
  6	  7	250.3	32.9	 20
  7	  7	195.5	21.5	 20
  8	  7	751.8	85.6	 16
  9	  7	214.3	40.4	 20
 10	  7	333.0	39.1	 20
 11	  7	516.5	51.4	 16
 12	  7	184.3	18.7	 20
 13	  7	293.8	37.9	 20
 14	  7	122.0	15.1	 16
 15	  7	318.0	57.8	 20
 16	  7	200.5	30.5	 20
 17	  7	228.5	27.5	 16
 18	  7	940.5	96.7	 20
 19	  7	247.5	33.1	 20
 20	  7	139.8	18.7	 16
 21	  7	483.0	49.3	 20
 22	  7	324.0	39.1	 16
 23	  7	202.8	29.2	 20
 24	  7	134.8	18.3	 20
 25	  7	96.5	11.4	 16
 26	  7	96.5	17.6	 20
 27	  7	156.0	22.2	 20
 28	  7	127.3	23.2	 16
 29	  7	146.3	22.4	 20
 30	  7	475.8	63.9	 20
 31	  7	168.5	20.9	 16
 32	  7	319.5	28.8	 20
 33	  7	279.8	24.9	 20
 34	  7	160.5	20.4	 20
 35	  7	112.0	20.6	 25
 36	  7	220.0	23.6	 25
 37	  7	174.3	24.5	 20
 38	  7	311.0	48.7	 25
 39	  7	1474.0	152.0	 25
 40	  7	655.3	63.5	 20
 41	  7	1679.0	148.1	 25
 42	  7	3653.0	294.2	 25
 43	  7	839.3	80.5	 20
 44	  7	447.0	47.7	 25
 45	  7	2190.0	243.6	 25
 46	  7	4007.5	178.9	 20
 47	  7	1033.0	149.1	 25
 48	  7	704.0	147.4	 25
 49	  7	881.3	83.2	 20
 50	  7	518.0	41.2	 25
 51	  7	368.0	31.4	 25
 52	  7	386.0	33.6	 20
 53	  7	346.0	34.2	 25
 54	  7	2314.0	217.4	 25
 55	  7	1083.5	91.9	 20
 56	  7	244.0	33.9	 25
 57	  7	131.0	27.2	 25
 58	  7	138.0	20.6	 20
 59	  7	523.0	70.9	 25
 60	  7	716.0	114.2	 25
 61	  7	194.3	31.1	 20
 62	  7	241.0	39.2	 25
 63	  7	9003.0	1648.9	 25
 64	  7	8952.8	1480.3	 20
 65	  7	7801.0	1511.8	 25
 66	  7	225.0	35.1	 25
 67	  7	183.5	28.6	 20
 68	  7	187.0	23.9	 25
 69	  7	7566.0	1275.4	 25
 70	  7	7469.0	1296.3	 20
 71	  7	6767.0	1424.0	 25
 72	  7	228.0	32.3	 25
 73	  7	159.0	37.2	 20
 74	  7	6911.0	1540.5	 25
 75	  7	183.0	23.4	 25
 76	  7	195.0	33.3	 20
 77	  7	197.0	29.4	 25
 78	  7	6105.0	1917.2	 25
 79	  7	152.5	22.3	 20
 80	  7	210.0	31.7	 25
 81	  7	6350.0	1189.2	 20
 82	  7	5932.0	1068.1	 25
 83	  7	5526.0	1567.3	 25
 84	  7	189.5	27.7	 20
 85	  7	177.0	33.6	 25
 86	  7	190.0	41.3	 25
 87	  7	4666.3	835.4	 20
 88	  7	4642.0	826.9	 25
 89	  7	4252.0	1295.8	 25
 90	  7	161.5	26.3	 20
 91	  7	144.0	26.9	 25
 92	  7	4289.0	1421.4	 25
 93	  7	193.8	29.1	 20
 94	  7	204.0	27.2	 25
 95	  7	201.0	49.3	 25
 96	  7	3802.8	914.3	 20
 97	  7	141.0	33.0	 25
 98	  7	159.0	18.2	 25
 99	  7	170.0	27.0	 20
100	  7	3109.0	948.4	 25
101	  7	162.0	23.6	 25
102	  7	179.3	20.5	 20
103	  7	175.0	38.0	 25
104	  7	3646.0	1299.9	 25
105	  7	163.3	22.9	 20
106	  7	181.0	23.5	 25
107	  7	177.0	27.5	 25
108	  7	189.5	33.7	 20
109	  7	122.0	15.0	 25
110	  7	140.0	49.7	 25
111	  7	320.3	33.1	 20
112	  7	402.0	59.1	 25
113	  7	956.0	93.5	 25
114	  7	1635.5	452.6	 20
115	  7	187.0	47.0	 25
116	  7	2747.0	1040.3	 25
117	  7	160.3	25.2	 20
118	  7	161.0	22.1	 25
119	  7	188.0	108.3	 25
120	  7	2540.3	823.7	 20
121	  7	170.0	63.1	 25
122	  7	224.0	109.3	 25
123	  7	2771.3	580.7	 20
124	  7	2547.0	514.1	 25
125	  7	2351.0	844.2	 25
126	  7	197.5	29.3	 20
127	  7	107.0	23.5	 25
128	  7	148.0	28.6	 25
129	  7	165.0	19.6	 20
130	  7	349.0	76.3	 25
131	  7	1139.0	216.1	 25
132	  7	713.5	95.0	 20
133	  7	257.0	36.4	 25
134	  7	205.0	44.6	 25
135	  7	3558.8	745.7	 20
136	  7	3617.0	762.4	 25
137	  7	3268.0	1062.2	 25
138	  7	200.3	24.7	 20
139	  7	167.0	28.4	 25
140	  7	165.8	26.3	 20
141	  7	1686.0	426.7	 25
142	  7	135.0	16.8	 25
143	  7	116.5	26.3	 20
144	  7	127.0	25.6	 25
145	  7	128.0	21.2	 25
146	  7	156.5	17.3	 20
147	  7	160.0	21.5	 25
148	  7	188.0	28.8	 25
149	  7	1946.8	443.0	 20
150	  7	173.0	29.8	 25
151	  7	148.0	30.3	 25
152	  7	2160.5	502.9	 20
153	  7	170.0	23.8	 25
154	  7	167.0	27.8	 25
155	  7	152.3	17.3	 20
156	  7	1944.0	452.3	 25
157	  7	122.0	22.8	 25
158	  7	65.8	13.1	 20
159	  7	95.0	23.0	 25
160	  7	120.0	21.0	 25
161	  7	97.0	16.1	 20
162	  7	102.0	16.4	 25
163	  7	125.0	30.1	 25
164	  7	478.8	36.7	 20
165	  7	338.0	37.2	 25
166	  7	184.0	26.0	 25
167	  7	109.5	17.5	 20
168	  7	521.0	104.1	 25
169	  7	211.0	17.1	 25
170	  7	108.5	18.8	 20
171	  7	115.0	20.9	 25
172	  7	204.0	35.1	 25
173	  7	119.8	19.5	 20
174	  7	122.0	16.1	 25
175	  7	103.0	19.7	 25
176	  7	154.3	18.7	 20
177	  7	86.3	15.1	 20
178	  7	171.8	39.8	 20
179	  7	203.8	29.2	 16
180	  7	221.0	26.4	 20
181	  7	163.8	22.4	 20
182	  7	136.0	20.3	 16
183	  7	169.5	33.1	 20
184	  7	111.3	21.0	 20
185	  7	229.8	33.4	 16
186	  7	219.0	36.3	 20
187	  7	206.0	24.9	 20
188	  7	373.5	54.9	 16
189	  7	272.5	34.4	 20
190	  7	366.3	52.8	 20
191	  7	167.3	30.4	 16
192	  7	235.0	41.8	 20
193	  7	117.8	20.2	 20
194	  7	188.3	35.5	 16
195	  7	187.0	27.8	 20
196	  7	144.0	19.6	 16
197	  7	112.0	18.1	 20
198	  7	137.5	24.9	 20
199	  7	733.5	90.1	 16
200	  7	81.8	10.2	 20
201	  7	110.3	22.3	 20
202	  7	136.8	15.8	 16
203	  7	236.5	39.2	 20
204	  7	166.8	27.1	 20
205	  7	269.3	28.2	 16
206	  7	198.0	33.0	 20
207	  7	122.0	22.0	 20
208	  7	168.3	29.0	 16
209	  7	167.5	31.7	 20
210	  7	124.0	17.6	 20
211	  7	156.8	24.4	 16
212	  7	256.5	35.9	 20
213	  7	130.3	21.8	 20
214	  7	83.5	15.0	 16
215	  7	396.3	50.3	 20
216	  7	118.3	20.3	 20
217	  7	186.8	28.7	 16
218	  7	135.8	18.5	 20
219	  7	152.5	21.4	 20
220	  7	316.5	40.9	 16
221	  7	896.3	67.9	 20
222	  7	509.0	56.7	 20
223	  7	782.5	71.1	 16
224	  7	725.8	144.0	 20
225	  7	683.3	57.7	 20
226	  7	605.0	50.6	 16
227	  7	250.8	29.7	 20
228	  7	151.5	21.7	 20
229	  7	140.3	26.7	 16
230	  7	201.5	29.5	 20
231	  7	112.5	25.2	 20
232	  7	240.5	31.9	 16
233	  7	217.0	33.4	 20
234	  7	134.5	36.4	 20
235	  7	370.0	50.8	 16
236	  7	75.0	14.9	 20
237	  7	288.5	57.9	 20
238	  7	164.0	29.0	 16
239	  7	245.8	36.1	 20
240	  7	576.3	117.3	 20
241	  7	116.5	20.4	 16
242	  7	116.5	16.5	 20
243	  7	174.3	20.9	 20
244	  7	509.8	45.2	 16
245	  7	148.8	16.3	 20
246	  7	87.3	17.2	 20
247	  7	186.0	26.9	 16
248	  7	194.0	28.3	 25
249	  7	434.0	62.3	 25
250	  7	411.5	38.8	 20
251	  7	977.0	131.5	 25
252	  7	293.0	49.4	 25
253	  7	459.5	59.4	 20
254	  7	342.0	44.1	 25
255	  7	1341.8	126.0	 20
256	  7	244.0	34.6	 25
257	  7	203.0	32.7	 25
258	  7	238.5	29.7	 20
259	  7	276.0	26.3	 25
260	  7	484.0	91.0	 25
261	  7	604.8	75.6	 20
262	  7	367.0	44.9	 25
263	  7	116.0	25.9	 25
264	  7	382.3	56.0	 20
265	  7	140.0	18.1	 25
266	  7	628.0	90.5	 25
267	  7	450.0	79.8	 20
268	  7	827.0	135.6	 25
269	  7	188.0	25.3	 25
270	  7	186.5	24.0	 20
271	  7	737.0	71.1	 25
272	  7	2064.0	311.8	 25
273	  7	550.3	67.5	 20
274	  7	313.0	30.7	 25
275	  7	219.0	36.0	 25
276	  7	531.3	58.2	 20
277	  7	941.0	117.2	 25
278	  7	225.0	38.2	 25
279	  7	199.5	40.3	 20
280	  7	100.0	18.1	 25
281	  7	103.0	16.4	 25
282	  7	186.8	24.8	 20
283	  7	483.0	88.4	 25
284	  7	124.0	22.1	 25
285	  7	630.0	72.6	 20
286	  7	190.0	26.4	 25
287	  7	171.0	19.5	 25
288	  7	129.3	24.2	 20
289	  7	157.0	24.3	 25
290	  7	359.0	46.9	 25
291	  7	196.5	29.3	 20
292	  7	195.0	24.9	 25
293	  7	208.0	20.4	 25
294	  7	171.3	28.4	 20
295	  7	293.0	31.2	 25
296	  7	165.0	25.6	 25
297	  7	145.0	20.0	 20
298	  7	296.0	43.7	 25
299	  7	325.0	36.2	 25
300	  7	347.5	34.9	 20
301	  7	496.0	59.9	 25
302	  7	629.0	83.1	 25
303	  7	625.8	53.5	 20
304	  7	307.0	64.9	 25
305	  7	87.0	14.3	 25
306	  7	67.0	12.2	 20
307	  7	76.0	11.7	 25
308	  7	122.0	18.3	 25
309	  7	193.3	24.9	 20
310	  7	164.0	22.5	 25
311	  7	101.0	13.4	 25
312	  7	102.5	17.9	 20
313	  7	210.0	26.7	 25
314	  7	401.0	44.5	 20
315	  7	211.0	31.3	 25
316	  7	168.0	31.0	 25
317	  7	123.5	25.6	 20
318	  7	220.0	25.0	 25
319	  7	931.0	193.2	 25
320	  7	125.3	15.5	 20
321	  7	175.0	19.7	 25
322	  7	1252.0	225.9	 25
323	  7	648.0	98.1	 20
324	  7	2051.0	210.9	 25
325	  7	1355.0	131.2	 25
326	  7	645.0	80.9	 20
327	  7	128.0	31.6	 25
328	  7	648.0	135.0	 25
329	  7	142.3	19.6	 20
330	  7	175.0	19.2	 25
331	  7	293.0	48.1	 25
332	  7	231.0	31.3	 20
333	  7	154.0	24.3	 25
334	  7	252.0	44.1	 25
335	  7	290.5	43.7	 20
336	  7	196.0	33.4	 25
337	  7	210.0	27.2	 25
338	  7	129.3	16.8	 20
339	  7	195.0	25.0	 25
340	  7	97.0	17.0	 25
341	  7	107.3	24.7	 20
342	  7	181.0	27.3	 25
343	  7	128.0	23.1	 25
344	  7	239.5	24.0	 20
345	  7	240.0	24.8	 25
346	  7	196.0	34.0	 25
347	  7	129.5	16.7	 20
348	  7	107.0	18.0	 25
349	  7	326.0	47.6	 25
350	  7	427.3	45.9	 20
351	  7	364.0	37.6	 25
352	  7	145.0	28.1	 25
353	  7	310.0	58.0	 20
354	  7	508.0	62.3	 25
355	  7	257.0	42.9	 25
356	  7	119.5	25.8	 20
357	  7	95.0	20.3	 25
358	  7	88.0	16.1	 25
359	  7	90.3	10.9	 20
360	  7	133.0	32.9	 25
361	  7	102.0	24.9	 25
362	  7	918.3	117.1	 20
363	  7	424.0	51.6	 25
364	  7	815.0	139.1	 25
365	  7	457.8	106.0	 20
366	  7	289.0	61.0	 25
367	  7	947.0	213.7	 25
368	  7	188.5	22.8	 20
369	  7	114.0	25.9	 25
370	  7	102.0	26.2	 25
371	  7	759.8	41.4	 20
372	  7	161.0	25.4	 25
373	  7	318.5	39.7	 20
374	  7	392.0	49.7	 25
375	  7	182.0	21.9	 25
376	  7	462.8	82.8	 20
377	  7	362.0	44.6	 25
378	  7	389.0	44.9	 25
379	  7	2157.0	356.6	 20
380	  7	204.0	29.6	 25
381	  7	181.0	21.2	 25
382	  7	381.8	42.7	 20
383	  7	254.0	37.3	 25
384	  7	551.0	57.2	 25
385	  7	314.8	30.9	 20
386	  7	598.0	52.3	 25
387	  7	3075.0	519.5	 25
388	  7	234.3	32.7	 20
389	  7	103.0	17.9	 25
390	  7	246.0	39.2	 25
391	  7	341.8	43.2	 16
392	  7	1215.5	87.9	 20
393	  7	842.3	94.7	 20
394	  7	418.0	44.3	 16
395	  7	200.3	25.1	 20
396	  7	243.3	24.9	 20
397	  7	131.0	22.5	 16
398	  7	132.8	31.5	 20
399	  7	134.3	24.6	 20
400	  7	176.3	22.4	 16
401	  7	200.0	28.5	 20
402	  7	125.3	20.2	 20
403	  7	186.8	22.5	 16
404	  7	144.0	21.7	 20
405	  7	243.0	26.9	 20
406	  7	101.0	12.6	 16
407	  7	282.5	30.7	 20
408	  7	92.0	20.3	 20
409	  7	182.8	25.6	 16
410	  7	401.8	40.4	 20
411	  7	1075.5	201.3	 20
412	  7	258.8	25.5	 16
413	  7	211.3	27.2	 20
414	  7	446.0	41.6	 20
415	  7	961.8	82.7	 16
416	  7	250.0	29.5	 20
417	  7	230.5	38.6	 20
418	  7	326.0	36.4	 16
419	  7	168.5	17.5	 20
420	  7	182.5	54.1	 20
421	  7	1762.8	221.3	 16
422	  7	161.8	26.9	 20
423	  7	1530.8	205.1	 20
424	  7	549.0	58.0	 16
425	  7	800.0	68.7	 20
426	  7	566.8	122.3	 20
427	  7	204.5	26.0	 16
428	  7	4409.8	427.9	 20
429	  7	263.5	26.5	 16
430	  7	242.0	43.9	 20
431	  7	98.0	11.0	 20
432	  7	252.3	35.2	 16
433	  7	167.8	30.9	 20
434	  7	118.0	20.8	 20
435	  7	137.0	25.4	 16
436	  7	239.0	36.1	 20
437	  7	121.3	21.4	 20
438	  7	201.3	33.6	 16
439	  7	88.3	15.0	 20
440	  7	83.0	9.5	 20
441	  7	227.5	23.9	 16
442	  7	129.5	19.1	 20
443	  7	217.8	31.0	 20
444	  7	511.8	45.8	 16
445	  7	2473.0	272.3	 20
446	  7	296.3	40.7	 20
447	  7	125.8	18.9	 16
448	  7	146.3	22.1	 20
449	  7	120.3	21.0	 20
450	  7	157.5	23.1	 16
451	  7	155.8	29.3	 20
452	  7	4415.0	562.6	 20
453	  7	220.3	26.0	 16
454	  7	196.3	21.8	 20
455	  7	222.3	20.4	 20
456	  7	814.8	75.2	 16
457	  7	91.0	14.1	 20
458	  7	214.0	23.3	 20
459	  7	143.3	23.1	 16
460	  7	183.0	18.0	 20
461	  7	84.0	12.2	 20
462	  7	544.3	86.2	 20
463	  7	172.0	23.9	 25
464	  7	234.0	43.7	 25
465	  7	145.0	24.8	 20
466	  7	803.0	108.3	 25
467	  7	1095.0	251.2	 25
468	  7	143.0	25.5	 20
469	  7	125.0	26.4	 25
470	  7	147.0	19.6	 25
471	  7	93.3	14.1	 20
472	  7	274.0	28.9	 25
473	  7	196.0	31.9	 25
474	  7	154.0	18.6	 20
475	  7	558.0	72.0	 25
476	  7	172.0	23.5	 25
477	  7	222.3	27.2	 20
478	  7	188.0	24.9	 25
479	  7	221.0	26.7	 25
480	  7	191.3	31.4	 20
481	  7	193.0	19.4	 25
482	  7	116.0	22.2	 25
483	  7	318.3	44.3	 20
484	  7	443.0	46.7	 25
485	  7	906.0	177.2	 25
486	  7	127.8	17.6	 20
487	  7	205.0	25.9	 25
488	  7	137.5	22.0	 20
489	  7	316.0	43.2	 25
490	  7	137.0	22.7	 25
491	  7	92.3	16.2	 20
492	  7	569.0	70.8	 25
493	  7	1163.0	105.4	 25
494	  7	1026.8	73.7	 20
495	  7	1221.0	145.9	 25
496	  7	296.0	44.4	 25
497	  7	259.3	33.8	 20
498	  7	239.0	30.9	 25
499	  7	257.0	30.3	 25
500	  7	127.0	17.4	 20
501	  7	122.0	16.5	 25
502	  7	113.0	22.2	 25
503	  7	106.3	20.7	 20
504	  7	103.0	17.4	 25
505	  7	186.0	14.1	 25
506	  7	347.5	35.5	 20
507	  7	161.0	27.4	 25
508	  7	192.0	26.9	 25
509	  7	141.3	19.6	 20
510	  7	104.0	17.9	 25
511	  7	77.0	12.9	 25
512	  7	81.3	12.2	 20
513	  7	135.0	21.8	 25
514	  7	99.0	18.2	 25
515	  7	77.5	13.9	 20
516	  7	150.0	21.3	 25
517	  7	86.0	15.0	 25
518	  7	323.5	38.6	 20
519	  7	167.0	27.6	 25
520	  7	176.0	19.6	 25
521	  7	666.8	84.7	 20
522	  7	530.0	50.6	 25
523	  7	250.0	33.9	 25
524	  7	243.8	26.0	 20
525	  7	241.0	27.1	 25
526	  7	192.0	40.5	 25
527	  7	874.8	104.5	 20
528	  7	204.0	25.5	 25
529	  7	255.0	30.1	 25
530	  7	186.0	30.7	 20
531	  7	139.0	23.0	 25
532	  7	494.0	52.1	 25
533	  7	217.0	19.3	 20
534	  7	153.0	22.6	 25
535	  7	149.0	22.5	 25
536	  7	270.5	43.8	 20
537	  7	159.0	31.4	 25
538	  7	654.0	59.0	 25
539	  7	631.3	104.2	 20
540	  7	814.0	143.1	 25
541	  7	311.0	48.6	 25
542	  7	110.5	19.9	 20
543	  7	84.0	10.8	 25
544	  7	114.0	17.8	 25
545	  7	208.5	28.1	 20
546	  7	100.0	13.8	 25
547	  7	106.3	16.3	 20
548	  7	101.0	15.2	 25
549	  7	113.0	20.4	 25
550	  7	99.0	17.9	 20
551	  7	154.0	19.5	 25
552	  7	140.0	18.8	 25
553	  7	92.3	12.1	 20
554	  7	110.0	17.6	 25
555	  7	76.0	13.2	 25
556	  7	182.8	23.8	 20
557	  7	86.0	12.3	 25
558	  7	228.0	30.4	 25
559	  7	197.5	32.1	 20
560	  7	226.0	27.0	 25
561	  7	112.0	18.6	 25
562	  7	86.3	14.6	 20
563	  7	85.0	13.0	 25
564	  7	184.0	28.1	 25
565	  7	117.3	12.4	 20
566	  7	104.0	20.3	 25
567	  7	171.0	21.2	 25
568	  7	97.0	16.3	 20
569	  7	133.0	15.7	 25
570	  7	405.0	63.3	 25
571	  7	138.0	45.1	 20
572	  7	188.0	22.9	 25
573	  7	203.0	21.8	 25
574	  7	125.0	21.6	 20
575	  7	253.0	27.8	 25
576	  7	481.0	68.8	 25
577	  7	96.3	14.2	 20
578	  7	135.0	19.4	 25
579	  7	203.0	27.6	 25
580	  7	302.5	32.9	 20
581	  7	90.0	13.7	 25
582	  7	106.0	16.2	 25
583	  7	96.3	16.2	 20
584	  7	171.0	29.3	 25
585	  7	110.0	19.4	 25
586	  7	97.8	18.3	 20
587	  7	118.0	18.4	 25
588	  7	106.0	15.7	 25
589	  7	174.5	25.5	 20
590	  7	267.0	44.6	 25
591	  7	296.0	54.4	 25
592	  7	422.0	42.8	 20
593	  7	232.0	37.9	 25
594	  7	102.0	15.1	 25
595	  7	115.0	17.0	 20
596	  7	170.0	35.5	 25
597	  7	382.0	66.3	 25
598	  7	296.0	34.4	 20
599	  7	180.0	29.7	 25
600	  7	158.0	16.6	 25
601	  7	164.0	22.3	 20
602	  7	432.0	51.5	 25
603	  7	314.5	27.8	 20
604	  7	316.0	33.5	 25
605	  7	620.3	100.7	 20
606	  7	711.0	74.2	 16
607	  7	198.5	26.3	 20
608	  7	580.5	78.6	 20
609	  7	197.5	20.1	 16
610	  7	228.8	22.1	 20
611	  7	163.8	14.9	 20
612	  7	276.8	30.7	 16
613	  7	105.3	20.7	 20
614	  7	680.3	121.4	 20
615	  7	362.5	33.6	 16
616	  7	349.5	34.2	 20
617	  7	174.8	19.9	 20
618	  7	122.0	20.1	 16
619	  7	152.5	23.5	 20
620	  7	655.8	71.2	 20
621	  7	317.5	40.9	 16
622	  7	170.8	20.0	 20
623	  7	333.0	55.7	 20
624	  7	988.0	103.2	 16
625	  7	430.3	53.7	 20
626	  7	132.0	21.9	 20
627	  7	120.5	20.9	 16
628	  7	123.8	14.3	 20
629	  7	121.0	16.6	 20
630	  7	106.8	17.3	 16
631	  7	96.3	14.2	 20
632	  7	124.8	22.4	 20
633	  7	148.0	17.7	 16
634	  7	250.0	31.6	 20
635	  7	203.0	15.8	 20
636	  7	165.5	18.4	 16
637	  7	385.0	40.2	 20
638	  7	231.5	31.2	 20
639	  7	242.5	28.0	 16
  0	  8	11062.0	2651.9	 25
  1	  8	252.0	37.2	 25
  2	  8	221.0	28.7	 20
  3	  8	490.0	57.8	 25
  4	  8	359.0	45.1	 25
  5	  8	530.0	51.9	 20
  6	  8	297.0	57.7	 25
  7	  8	192.0	32.2	 25
  8	  8	663.3	63.4	 20
  9	  8	147.0	30.5	 25
 10	  8	244.0	28.6	 25
 11	  8	485.5	51.0	 20
 12	  8	157.0	21.3	 25
 13	  8	371.0	51.9	 25
 14	  8	167.5	18.5	 20
 15	  8	149.0	22.2	 25
 16	  8	178.0	25.1	 25
 17	  8	249.5	24.8	 20
 18	  8	835.0	83.2	 25
 19	  8	417.0	54.7	 25
 20	  8	146.8	23.3	 20
 21	  8	447.0	68.5	 25
 22	  8	303.0	33.5	 25
 23	  8	158.5	17.8	 20
 24	  8	105.0	17.8	 25
 25	  8	103.0	18.5	 25
 26	  8	113.3	18.8	 20
 27	  8	124.0	15.0	 25
 28	  8	161.3	28.5	 20
 29	  8	140.0	19.1	 25
 30	  8	543.0	74.2	 25
 31	  8	205.3	38.2	 20
 32	  8	323.0	40.4	 25
 33	  8	358.0	56.2	 25
 34	  8	172.0	35.4	 20
 35	  8	127.0	33.1	 25
 36	  8	177.0	24.6	 25
 37	  8	137.0	22.4	 20
 38	  8	294.0	46.4	 25
 39	  8	2737.0	390.7	 25
 40	  8	389.8	39.6	 20
 41	  8	984.0	92.0	 25
 42	  8	1267.0	189.6	 25
 43	  8	1139.8	214.8	 20
 44	  8	549.0	54.3	 25
 45	  8	1797.0	305.5	 25
 46	  8	2065.5	388.6	 20
 47	  8	2869.0	525.3	 25
 48	  8	518.0	64.6	 25
 49	  8	471.5	65.3	 20
 50	  8	330.0	31.8	 25
 51	  8	248.0	39.6	 25
 52	  8	331.5	30.4	 20
 53	  8	321.0	37.4	 25
 54	  8	3973.0	557.5	 25
 55	  8	1415.8	85.6	 20
 56	  8	237.0	42.9	 25
 57	  8	120.0	16.7	 25
 58	  8	134.0	27.6	 20
 59	  8	798.0	126.1	 25
 60	  8	1034.0	143.9	 25
 61	  8	173.0	29.7	 20
 62	  8	179.0	31.0	 25
 63	  8	208.0	40.6	 25
 64	  8	186.8	28.6	 20
 65	  8	163.0	21.4	 25
 66	  8	198.0	26.2	 25
 67	  8	157.8	28.9	 20
 68	  8	160.0	20.7	 25
 69	  8	153.0	22.5	 25
 70	  8	153.8	23.8	 20
 71	  8	151.0	31.2	 25
 72	  8	125.0	23.2	 25
 73	  8	120.3	18.8	 20
 74	  8	127.0	20.3	 25
 75	  8	140.0	23.0	 25
 76	  8	215.8	37.5	 20
 77	  8	192.0	31.0	 25
 78	  8	185.0	19.2	 25
 79	  8	185.8	39.0	 20
 80	  8	137.0	19.8	 25
 81	  8	165.0	27.8	 25
 82	  8	195.5	30.8	 20
 83	  8	188.0	37.7	 25
 84	  8	234.0	60.6	 25
 85	  8	230.3	40.4	 20
 86	  8	234.0	44.7	 25
 87	  8	190.0	25.9	 20
 88	  8	162.0	24.9	 25
 89	  8	176.0	35.5	 25
 90	  8	139.3	27.4	 20
 91	  8	134.0	23.8	 25
 92	  8	135.0	20.1	 25
 93	  8	143.5	26.5	 20
 94	  8	143.0	20.8	 25
 95	  8	148.0	22.0	 25
 96	  8	123.0	20.4	 20
 97	  8	130.0	23.9	 25
 98	  8	142.0	21.4	 25
 99	  8	124.8	23.5	 20
100	  8	172.0	23.1	 25
101	  8	197.0	22.2	 25
102	  8	191.0	23.6	 20
103	  8	159.0	23.8	 25
104	  8	196.0	31.0	 25
105	  8	183.0	33.0	 16
106	  8	217.8	29.0	 20
107	  8	199.3	27.7	 20
108	  8	173.8	23.5	 16
109	  8	132.0	24.0	 20
110	  8	149.3	31.5	 20
111	  8	260.5	40.4	 16
112	  8	466.5	57.6	 20
113	  8	695.8	60.6	 20
114	  8	1517.0	398.9	 16
115	  8	198.8	32.3	 20
116	  8	148.8	22.8	 20
117	  8	177.3	28.5	 16
118	  8	161.8	32.8	 20
119	  8	182.5	30.0	 20
120	  8	178.0	35.0	 16
121	  8	128.8	15.2	 20
122	  8	110.3	22.6	 20
123	  8	128.8	21.5	 16
124	  8	162.3	25.6	 20
125	  8	157.3	16.7	 20
126	  8	120.5	15.7	 16
127	  8	109.5	17.6	 20
128	  8	117.3	27.9	 20
129	  8	127.0	20.0	 16
130	  8	280.0	41.0	 20
131	  8	567.3	43.8	 20
132	  8	827.8	108.3	 16
133	  8	244.0	36.1	 20
134	  8	166.5	18.9	 20
135	  8	167.3	24.9	 16
136	  8	163.3	25.9	 20
137	  8	190.8	26.0	 20
138	  8	147.3	23.4	 16
139	  8	108.3	24.1	 20
140	  8	150.8	18.8	 20
141	  8	221.5	43.1	 16
142	  8	166.3	26.0	 20
143	  8	178.5	32.6	 20
144	  8	148.8	18.0	 16
145	  8	116.8	24.2	 20
146	  8	148.8	22.4	 16
147	  8	140.5	21.3	 20
148	  8	161.8	16.4	 20
149	  8	167.5	24.0	 16
150	  8	158.3	21.7	 20
151	  8	162.0	30.6	 20
152	  8	163.0	29.8	 16
153	  8	155.0	24.2	 20
154	  8	138.8	26.2	 20
155	  8	136.8	12.1	 16
156	  8	124.5	18.0	 20
157	  8	106.5	18.1	 20
158	  8	112.0	24.7	 16
159	  8	123.3	20.9	 20
160	  8	120.5	22.4	 20
161	  8	108.3	21.1	 16
162	  8	101.8	15.9	 20
163	  8	100.3	23.9	 20
164	  8	364.8	34.3	 16
165	  8	249.5	25.0	 20
166	  8	148.3	19.3	 20
167	  8	112.5	18.6	 16
168	  8	342.0	36.5	 20
169	  8	228.5	34.2	 20
170	  8	94.0	19.6	 16
171	  8	116.0	27.6	 20
172	  8	199.3	25.7	 20
173	  8	118.3	30.7	 16
174	  8	122.5	26.1	 20
175	  8	110.0	15.9	 20
176	  8	133.8	20.9	 16
177	  8	97.0	15.0	 25
178	  8	148.0	26.2	 25
179	  8	179.3	14.3	 20
180	  8	195.0	29.5	 25
181	  8	156.0	20.8	 25
182	  8	141.3	25.7	 20
183	  8	162.0	23.9	 25
184	  8	94.0	22.6	 25
185	  8	237.0	28.6	 20
186	  8	200.0	19.1	 25
187	  8	189.0	40.7	 25
188	  8	412.5	41.9	 20
189	  8	478.0	68.2	 25
190	  8	886.0	183.8	 25
191	  8	165.3	27.3	 20
192	  8	179.0	34.9	 25
193	  8	107.0	17.7	 25
194	  8	134.3	30.3	 20
195	  8	190.0	32.6	 25
196	  8	126.0	21.1	 25
197	  8	105.0	21.2	 20
198	  8	141.0	21.3	 25
199	  8	315.0	79.8	 25
200	  8	79.3	12.1	 20
201	  8	104.0	19.3	 25
202	  8	136.0	16.6	 25
203	  8	167.8	26.1	 20
204	  8	166.0	27.2	 25
205	  8	381.5	26.9	 20
206	  8	193.0	23.8	 25
207	  8	108.0	17.8	 25
208	  8	198.5	30.1	 20
209	  8	194.0	31.4	 25
210	  8	137.0	15.8	 25
211	  8	163.0	20.5	 20
212	  8	186.0	28.6	 25
213	  8	131.0	21.2	 25
214	  8	72.0	16.4	 20
215	  8	485.0	61.7	 25
216	  8	92.0	13.4	 25
217	  8	113.3	19.5	 20
218	  8	139.0	23.3	 25
219	  8	161.0	28.3	 25
220	  8	160.5	16.4	 20
221	  8	857.0	83.6	 25
222	  8	412.0	55.5	 25
223	  8	472.0	52.5	 20
224	  8	414.0	87.5	 25
225	  8	931.0	143.4	 25
226	  8	431.5	56.1	 20
227	  8	234.0	33.0	 25
228	  8	177.0	27.8	 25
229	  8	145.5	18.3	 20
230	  8	169.0	17.8	 25
231	  8	102.0	18.1	 25
232	  8	205.5	26.5	 20
233	  8	176.0	27.5	 25
234	  8	139.0	29.4	 25
235	  8	125.0	19.7	 20
236	  8	72.0	10.3	 25
237	  8	90.0	12.9	 25
238	  8	90.8	18.0	 20
239	  8	252.0	22.6	 25
240	  8	191.0	46.2	 25
241	  8	93.3	14.6	 20
242	  8	95.0	14.4	 25
243	  8	168.0	26.4	 25
244	  8	926.3	115.6	 20
245	  8	125.0	18.6	 25
246	  8	79.0	12.6	 25
247	  8	158.3	21.8	 20
248	  8	146.0	25.9	 25
249	  8	233.0	27.9	 25
250	  8	296.0	36.8	 20
251	  8	304.0	48.4	 25
252	  8	245.0	36.3	 25
253	  8	340.8	43.5	 20
254	  8	379.0	55.5	 25
255	  8	867.0	124.9	 25
256	  8	251.0	22.4	 20
257	  8	172.0	28.5	 25
258	  8	254.0	41.9	 25
259	  8	305.0	48.3	 20
260	  8	236.0	35.2	 25
261	  8	532.8	73.1	 20
262	  8	274.0	30.7	 25
263	  8	118.0	20.5	 25
264	  8	249.3	42.9	 20
265	  8	165.0	22.6	 25
266	  8	487.0	115.1	 25
267	  8	207.8	21.3	 20
268	  8	398.0	57.3	 25
269	  8	311.0	31.0	 25
270	  8	161.5	27.2	 20
271	  8	654.0	84.0	 25
272	  8	1267.0	131.2	 25
273	  8	372.3	45.5	 20
274	  8	271.0	33.2	 25
275	  8	214.0	31.1	 25
276	  8	484.8	54.4	 20
277	  8	713.0	86.2	 25
278	  8	191.0	22.8	 25
279	  8	216.3	26.0	 20
280	  8	90.0	16.8	 25
281	  8	99.0	17.1	 25
282	  8	164.0	29.7	 20
283	  8	250.0	38.1	 25
284	  8	109.0	16.1	 25
285	  8	435.5	53.6	 20
286	  8	163.0	23.2	 25
287	  8	163.0	25.6	 25
288	  8	149.3	22.2	 20
289	  8	198.0	33.6	 25
290	  8	343.0	43.7	 25
291	  8	183.5	20.1	 20
292	  8	184.0	25.2	 25
293	  8	203.0	37.6	 25
294	  8	163.3	23.6	 20
295	  8	281.0	49.5	 25
296	  8	201.0	22.4	 25
297	  8	155.0	21.0	 20
298	  8	210.0	26.1	 25
299	  8	443.0	54.7	 25
300	  8	337.5	28.7	 20
301	  8	453.0	114.3	 25
302	  8	762.0	169.4	 25
303	  8	546.5	69.2	 20
304	  8	475.0	83.8	 25
305	  8	104.0	14.4	 25
306	  8	85.3	10.6	 20
307	  8	104.0	18.4	 25
308	  8	108.0	13.5	 25
309	  8	193.3	20.0	 20
310	  8	148.0	18.2	 25
311	  8	108.0	16.5	 25
312	  8	129.3	17.8	 20
313	  8	271.0	36.0	 25
314	  8	435.0	55.0	 25
315	  8	254.5	49.5	 20
316	  8	157.0	51.2	 25
317	  8	93.0	21.8	 25
318	  8	222.3	32.4	 20
319	  8	199.3	32.0	 20
320	  8	128.5	22.9	 16
321	  8	163.3	33.7	 20
322	  8	422.0	49.1	 20
323	  8	710.3	73.5	 16
324	  8	2368.3	185.4	 20
325	  8	1327.0	121.6	 20
326	  8	501.0	45.0	 16
327	  8	167.3	22.9	 20
328	  8	417.3	75.0	 20
329	  8	110.3	18.4	 16
330	  8	187.8	24.4	 20
331	  8	184.0	23.7	 20
332	  8	209.0	23.3	 16
333	  8	163.3	24.0	 20
334	  8	116.3	20.8	 20
335	  8	117.8	22.3	 16
336	  8	191.0	30.1	 20
337	  8	148.3	17.1	 20
338	  8	115.5	16.7	 16
339	  8	178.5	18.3	 20
340	  8	92.8	15.7	 20
341	  8	112.3	12.9	 16
342	  8	240.8	25.0	 20
343	  8	120.3	26.3	 20
344	  8	237.3	32.5	 16
345	  8	250.5	41.4	 20
346	  8	146.5	22.1	 20
347	  8	126.0	17.0	 16
348	  8	114.5	15.2	 20
349	  8	268.0	52.3	 20
350	  8	312.5	21.5	 16
351	  8	384.5	39.0	 20
352	  8	157.0	31.7	 20
353	  8	337.3	63.8	 16
354	  8	629.5	77.8	 20
355	  8	250.5	36.4	 20
356	  8	109.3	18.5	 16
357	  8	106.3	32.5	 20
358	  8	96.8	11.8	 20
359	  8	96.5	12.0	 16
360	  8	119.8	20.2	 20
361	  8	101.5	17.6	 20
362	  8	377.5	43.2	 16
363	  8	322.3	72.7	 20
364	  8	1289.8	285.7	 20
365	  8	205.3	29.4	 16
366	  8	346.5	60.3	 20
367	  8	421.0	71.4	 20
368	  8	163.3	18.6	 16
369	  8	112.8	16.5	 20
370	  8	106.0	24.0	 20
371	  8	678.5	65.1	 16
372	  8	172.8	30.8	 20
373	  8	523.0	86.3	 20
374	  8	176.0	25.6	 16
375	  8	134.3	17.0	 20
376	  8	335.3	81.6	 20
377	  8	220.8	27.5	 16
378	  8	349.3	60.8	 20
379	  8	638.5	114.8	 16
380	  8	163.3	32.5	 20
381	  8	174.0	17.6	 20
382	  8	167.5	28.2	 16
383	  8	237.8	28.2	 20
384	  8	216.3	34.7	 20
385	  8	404.0	38.3	 16
386	  8	281.0	27.0	 20
387	  8	356.3	43.4	 20
388	  8	233.3	20.4	 16
389	  8	100.0	15.0	 20
390	  8	197.0	29.4	 20
391	  8	344.3	29.6	 20
392	  8	1436.0	109.3	 25
393	  8	590.0	69.9	 25
394	  8	553.0	70.4	 20
395	  8	196.0	27.6	 25
396	  8	230.0	30.4	 25
397	  8	116.3	14.7	 20
398	  8	126.0	22.4	 25
399	  8	115.0	20.2	 25
400	  8	173.5	26.7	 20
401	  8	199.0	31.1	 25
402	  8	104.0	11.7	 25
403	  8	205.5	25.0	 20
404	  8	131.0	23.6	 25
405	  8	191.0	26.1	 25
406	  8	157.5	21.1	 20
407	  8	255.0	26.9	 25
408	  8	98.0	14.5	 25
409	  8	119.0	17.7	 20
410	  8	326.0	50.0	 25
411	  8	629.0	108.6	 25
412	  8	277.8	24.4	 20
413	  8	219.0	29.6	 25
414	  8	336.0	35.2	 25
415	  8	578.3	69.4	 20
416	  8	266.0	32.9	 25
417	  8	219.0	40.9	 25
418	  8	259.5	41.1	 20
419	  8	214.0	26.9	 25
420	  8	185.0	30.8	 25
421	  8	2066.3	204.5	 20
422	  8	177.0	33.2	 25
423	  8	2992.0	408.2	 25
424	  8	763.0	62.9	 20
425	  8	422.0	71.4	 25
426	  8	195.0	27.7	 25
427	  8	204.3	22.6	 20
428	  8	4104.0	398.9	 25
429	  8	177.0	28.0	 25
430	  8	217.3	36.0	 20
431	  8	87.0	14.0	 25
432	  8	246.0	29.1	 25
433	  8	128.8	18.8	 20
434	  8	131.0	23.2	 25
435	  8	113.0	17.2	 25
436	  8	182.3	24.7	 20
437	  8	115.0	15.1	 25
438	  8	217.3	27.5	 20
439	  8	89.0	15.4	 25
440	  8	98.0	18.1	 25
441	  8	151.8	23.1	 20
442	  8	132.0	21.4	 25
443	  8	204.0	25.0	 25
444	  8	592.0	57.1	 20
445	  8	1256.0	251.9	 25
446	  8	445.0	57.5	 25
447	  8	141.0	20.5	 20
448	  8	134.0	23.0	 25
449	  8	114.0	19.9	 25
450	  8	117.8	13.0	 20
451	  8	296.0	39.9	 25
452	  8	5481.0	798.0	 25
453	  8	198.0	33.2	 20
454	  8	189.0	28.9	 25
455	  8	237.0	31.9	 25
456	  8	256.3	33.7	 20
457	  8	84.0	16.6	 25
458	  8	185.0	21.5	 25
459	  8	133.3	23.1	 20
460	  8	173.0	27.5	 25
461	  8	104.0	18.4	 25
462	  8	575.0	76.5	 20
463	  8	131.0	25.2	 25
464	  8	158.0	28.4	 25
465	  8	160.0	22.5	 20
466	  8	1118.0	87.1	 25
467	  8	352.0	53.5	 25
468	  8	112.8	20.2	 20
469	  8	91.0	13.8	 25
470	  8	147.0	21.8	 25
471	  8	86.5	16.8	 20
472	  8	392.0	52.0	 25
473	  8	239.0	40.3	 25
474	  8	201.8	24.2	 20
475	  8	227.0	29.6	 25
476	  8	156.0	26.9	 25
477	  8	136.5	26.1	 20
478	  8	146.0	17.4	 25
479	  8	203.0	26.6	 25
480	  8	236.8	33.0	 20
481	  8	173.0	24.3	 25
482	  8	111.0	18.1	 25
483	  8	266.5	27.0	 20
484	  8	580.0	82.5	 25
485	  8	459.0	68.4	 25
486	  8	159.0	28.0	 20
487	  8	124.0	17.0	 25
488	  8	134.0	17.0	 25
489	  8	168.5	26.4	 20
490	  8	154.0	25.4	 25
491	  8	98.0	18.3	 25
492	  8	335.5	51.7	 20
493	  8	481.0	62.4	 25
494	  8	983.5	124.0	 20
495	  8	1828.0	170.0	 25
496	  8	283.0	34.3	 25
497	  8	308.8	60.3	 20
498	  8	211.0	32.9	 25
499	  8	172.0	17.2	 25
500	  8	120.8	22.8	 20
501	  8	102.0	15.0	 25
502	  8	113.0	16.1	 25
503	  8	109.3	21.0	 20
504	  8	89.0	10.7	 25
505	  8	175.0	25.1	 25
506	  8	213.3	33.8	 20
507	  8	166.0	29.2	 25
508	  8	205.0	25.2	 25
509	  8	129.5	27.0	 20
510	  8	112.0	19.6	 25
511	  8	89.0	15.8	 25
512	  8	84.0	14.4	 20
513	  8	142.0	22.0	 25
514	  8	96.0	14.4	 25
515	  8	140.8	19.7	 20
516	  8	113.0	16.0	 25
517	  8	89.0	15.3	 25
518	  8	238.3	32.0	 20
519	  8	153.0	20.6	 25
520	  8	166.0	20.3	 25
521	  8	201.5	23.0	 20
522	  8	296.0	29.6	 25
523	  8	225.0	40.0	 25
524	  8	263.3	25.6	 20
525	  8	169.0	22.3	 25
526	  8	219.0	42.5	 25
527	  8	799.0	99.9	 20
528	  8	206.0	26.9	 25
529	  8	227.0	25.8	 25
530	  8	197.3	23.7	 20
531	  8	130.0	23.5	 25
532	  8	266.0	37.4	 25
533	  8	212.3	30.0	 20
534	  8	170.8	24.2	 20
535	  8	147.3	28.3	 20
536	  8	257.8	28.6	 16
537	  8	149.3	14.9	 20
538	  8	308.5	35.5	 20
539	  8	404.0	44.9	 16
540	  8	515.5	69.4	 20
541	  8	276.5	44.9	 20
542	  8	116.5	20.7	 16
543	  8	88.3	14.0	 20
544	  8	118.8	22.3	 20
545	  8	202.5	30.7	 16
546	  8	109.3	18.9	 20
547	  8	106.8	19.3	 20
548	  8	95.0	16.0	 16
549	  8	95.5	12.9	 20
550	  8	102.5	16.7	 20
551	  8	140.8	21.7	 16
552	  8	122.8	22.7	 20
553	  8	97.8	20.2	 16
554	  8	114.3	21.6	 20
555	  8	75.5	15.8	 20
556	  8	110.0	18.9	 16
557	  8	87.3	17.1	 20
558	  8	212.0	26.6	 20
559	  8	152.3	18.5	 16
560	  8	236.5	26.8	 20
561	  8	119.5	20.8	 20
562	  8	95.3	16.8	 16
563	  8	94.3	12.4	 20
564	  8	161.8	21.9	 20
565	  8	109.8	19.2	 16
566	  8	106.5	15.1	 20
567	  8	164.3	24.3	 20
568	  8	104.3	18.0	 16
569	  8	145.0	19.1	 20
570	  8	207.3	21.7	 20
571	  8	147.3	31.5	 16
572	  8	188.3	30.1	 20
573	  8	193.3	20.4	 20
574	  8	92.5	8.7	 16
575	  8	230.3	36.7	 20
576	  8	182.0	19.8	 20
577	  8	107.3	17.9	 16
578	  8	121.5	21.2	 20
579	  8	129.5	19.9	 20
580	  8	130.8	17.9	 16
581	  8	91.3	16.0	 20
582	  8	116.0	19.7	 20
583	  8	84.3	20.0	 16
584	  8	148.0	22.7	 20
585	  8	112.3	15.9	 20
586	  8	90.8	19.1	 16
587	  8	134.5	28.0	 20
588	  8	107.5	21.0	 20
589	  8	332.0	46.9	 16
590	  8	113.5	18.0	 20
591	  8	214.5	22.9	 20
592	  8	142.0	23.0	 16
593	  8	215.8	30.1	 20
594	  8	111.5	17.5	 20
595	  8	101.3	19.9	 16
596	  8	196.8	33.2	 20
597	  8	446.8	66.1	 20
598	  8	253.0	23.3	 16
599	  8	142.8	24.4	 20
600	  8	182.5	24.3	 20
601	  8	162.5	22.8	 16
602	  8	706.8	72.3	 20
603	  8	277.3	31.9	 20
604	  8	232.0	32.2	 16
605	  8	189.0	29.9	 25
606	  8	785.0	85.8	 25
607	  8	204.0	32.8	 20
608	  8	306.0	33.0	 25
609	  8	174.0	24.7	 25
610	  8	228.5	24.1	 20
611	  8	147.0	23.2	 25
612	  8	243.3	34.6	 20
613	  8	118.0	19.8	 25
614	  8	211.0	29.4	 25
615	  8	331.0	28.8	 20
616	  8	327.0	48.3	 25
617	  8	303.0	47.3	 25
618	  8	130.0	20.7	 20
619	  8	150.0	22.1	 25
620	  8	906.0	107.5	 25
621	  8	205.8	23.2	 20
622	  8	167.0	24.0	 25
623	  8	183.0	23.9	 25
624	  8	146.8	14.6	 20
625	  8	164.0	27.0	 25
626	  8	112.0	19.2	 25
627	  8	113.0	17.3	 20
628	  8	162.0	21.6	 25
629	  8	116.0	18.0	 25
630	  8	120.5	16.4	 20
631	  8	124.0	19.7	 25
632	  8	118.0	17.9	 25
633	  8	127.5	22.5	 20
634	  8	154.0	18.9	 25
635	  8	216.0	24.0	 25
636	  8	169.8	15.9	 20
637	  8	361.0	40.5	 25
638	  8	215.0	32.6	 25
639	  8	3156.5	488.0	 20
  0	  9	319.0	61.8	 25
  1	  9	374.0	37.0	 25
  2	  9	290.0	28.2	 20
  3	  9	334.0	40.6	 25
  4	  9	191.0	41.7	 25
  5	  9	341.8	35.4	 20
  6	  9	1876.0	348.7	 25
  7	  9	240.0	34.2	 25
  8	  9	344.5	37.5	 20
  9	  9	333.0	44.5	 25
 10	  9	355.0	35.6	 25
 11	  9	288.8	28.2	 20
 12	  9	156.0	26.2	 25
 13	  9	258.0	25.2	 25
 14	  9	1383.8	151.6	 20
 15	  9	446.0	43.3	 25
 16	  9	651.0	96.8	 25
 17	  9	193.5	19.9	 20
 18	  9	168.0	41.8	 25
 19	  9	225.0	48.3	 25
 20	  9	1524.8	79.3	 20
 21	  9	320.0	44.1	 25
 22	  9	145.0	17.9	 25
 23	  9	142.3	19.6	 20
 24	  9	369.0	41.2	 25
 25	  9	153.0	20.5	 25
 26	  9	98.0	17.0	 20
 27	  9	130.0	19.2	 25
 28	  9	224.0	27.8	 25
 29	  9	282.8	42.9	 20
 30	  9	196.0	28.4	 25
 31	  9	1914.0	170.2	 25
 32	  9	276.0	35.4	 20
 33	  9	418.0	47.2	 25
 34	  9	270.0	33.8	 20
 35	  9	1367.8	108.0	 16
 36	  9	193.8	24.7	 20
 37	  9	197.5	31.9	 16
 38	  9	282.5	36.1	 20
 39	  9	217.0	44.4	 20
 40	  9	675.0	33.5	 16
 41	  9	1929.8	204.6	 20
 42	  9	410.8	46.2	 20
 43	  9	1022.8	80.8	 16
 44	  9	135.0	18.4	 20
 45	  9	470.8	45.7	 20
 46	  9	1032.0	76.7	 16
 47	  9	305.5	30.4	 20
 48	  9	258.3	30.5	 20
 49	  9	1140.3	90.6	 16
 50	  9	206.8	23.7	 20
 51	  9	256.0	23.6	 20
 52	  9	153.5	28.0	 16
 53	  9	336.5	37.6	 20
 54	  9	206.3	35.3	 20
 55	  9	316.3	34.6	 16
 56	  9	248.8	32.9	 20
 57	  9	385.5	35.6	 20
 58	  9	199.0	22.0	 16
 59	  9	304.5	32.0	 20
 60	  9	1274.8	107.6	 20
 61	  9	1227.8	112.6	 16
 62	  9	119.5	14.5	 20
 63	  9	460.0	39.4	 20
 64	  9	220.5	33.7	 16
 65	  9	160.5	25.3	 20
 66	  9	256.8	34.2	 20
 67	  9	891.3	79.7	 16
 68	  9	262.0	34.4	 20
 69	  9	247.3	19.3	 20
 70	  9	156.0	23.3	 16
 71	  9	101.5	15.7	 20
 72	  9	81.3	17.4	 20
 73	  9	241.3	35.7	 16
 74	  9	83.3	12.5	 20
 75	  9	147.5	32.9	 20
 76	  9	232.0	29.2	 16
 77	  9	247.5	32.6	 20
 78	  9	392.3	44.9	 20
 79	  9	403.0	30.6	 16
 80	  9	374.8	32.8	 20
 81	  9	341.8	52.0	 20
 82	  9	1129.3	126.8	 16
 83	  9	709.3	90.4	 20
 84	  9	285.0	72.9	 20
 85	  9	418.0	61.1	 16
 86	  9	572.8	77.9	 20
 87	  9	201.3	33.5	 20
 88	  9	654.3	91.6	 16
 89	  9	268.5	40.3	 20
 90	  9	483.0	57.7	 20
 91	  9	233.3	31.0	 16
 92	  9	125.3	15.8	 20
 93	  9	251.5	35.4	 16
 94	  9	387.0	52.5	 20
 95	  9	900.8	258.8	 20
 96	  9	115.5	16.2	 16
 97	  9	110.0	19.5	 20
 98	  9	158.5	21.9	 20
 99	  9	107.3	16.3	 16
100	  9	191.3	29.1	 20
101	  9	239.3	36.8	 20
102	  9	152.5	24.4	 16
103	  9	474.8	93.0	 20
104	  9	923.0	250.1	 20
105	  9	216.3	22.3	 20
106	  9	354.0	50.9	 25
107	  9	449.0	75.1	 25
108	  9	267.5	45.8	 20
109	  9	608.0	88.3	 25
110	  9	149.0	37.2	 25
111	  9	248.0	34.2	 20
112	  9	277.0	31.4	 25
113	  9	281.0	35.6	 25
114	  9	232.3	18.5	 20
115	  9	310.0	61.7	 25
116	  9	111.0	14.0	 25
117	  9	133.0	16.3	 20
118	  9	288.0	56.2	 25
119	  9	159.0	30.2	 25
120	  9	179.8	34.0	 20
121	  9	318.0	62.5	 25
122	  9	153.0	22.7	 25
123	  9	194.8	26.0	 20
124	  9	188.0	35.7	 25
125	  9	124.0	17.2	 25
126	  9	94.0	16.8	 20
127	  9	106.0	18.8	 25
128	  9	88.0	17.0	 25
129	  9	97.0	16.3	 20
130	  9	440.0	63.2	 25
131	  9	265.0	34.9	 25
132	  9	339.0	57.6	 20
133	  9	159.0	25.1	 25
134	  9	114.0	17.8	 25
135	  9	400.5	41.6	 20
136	  9	622.0	68.8	 25
137	  9	133.0	24.5	 25
138	  9	282.5	34.0	 20
139	  9	143.0	19.5	 25
140	  9	116.0	20.4	 25
141	  9	184.8	33.7	 20
142	  9	141.0	21.1	 25
143	  9	146.0	27.9	 25
144	  9	157.0	36.1	 20
145	  9	636.0	57.9	 25
146	  9	1510.0	194.2	 25
147	  9	532.8	65.6	 20
148	  9	338.0	40.1	 25
149	  9	325.0	51.3	 25
150	  9	399.3	39.5	 20
151	  9	1028.0	75.7	 25
152	  9	601.0	69.6	 20
153	  9	124.0	16.7	 25
154	  9	123.0	20.9	 25
155	  9	81.5	14.1	 20
156	  9	89.0	17.2	 25
157	  9	86.0	13.9	 25
158	  9	114.5	16.7	 20
159	  9	190.0	25.1	 25
160	  9	155.0	39.0	 25
161	  9	126.8	21.1	 20
162	  9	219.0	27.1	 25
163	  9	156.0	27.2	 25
164	  9	189.0	28.4	 20
165	  9	229.0	31.4	 25
166	  9	102.0	17.1	 25
167	  9	116.0	14.4	 20
168	  9	410.0	59.4	 25
169	  9	104.0	20.2	 25
170	  9	128.3	15.6	 20
171	  9	122.0	21.4	 25
172	  9	166.0	22.8	 25
173	  9	192.3	29.3	 20
174	  9	145.0	19.7	 25
175	  9	89.0	14.4	 25
176	  9	78.8	18.1	 20
177	  9	179.0	31.5	 25
178	  9	116.0	24.8	 25
179	  9	111.5	18.0	 20
180	  9	96.0	17.4	 25
181	  9	165.0	24.0	 25
182	  9	116.5	17.2	 20
183	  9	245.0	39.9	 25
184	  9	107.0	26.4	 25
185	  9	666.3	90.4	 20
186	  9	637.0	61.8	 25
187	  9	136.0	23.7	 25
188	  9	168.0	36.6	 20
189	  9	112.0	16.3	 25
190	  9	194.0	252.4	 25
191	  9	159.3	35.5	 20
192	  9	245.0	44.4	 25
193	  9	217.0	31.8	 25
194	  9	399.8	48.7	 20
195	  9	195.0	26.0	 25
196	  9	89.0	12.0	 25
197	  9	109.5	12.5	 20
198	  9	83.0	14.2	 25
199	  9	85.0	26.1	 25
200	  9	90.3	10.7	 20
201	  9	113.0	18.8	 25
202	  9	171.0	26.5	 25
203	  9	228.5	22.4	 20
204	  9	292.0	42.2	 25
205	  9	367.0	34.4	 25
206	  9	320.8	39.8	 20
207	  9	158.0	23.8	 25
208	  9	203.0	34.9	 25
209	  9	140.3	23.3	 20
210	  9	104.0	21.6	 25
211	  9	146.3	22.1	 20
212	  9	161.0	20.9	 25
213	  9	121.0	21.3	 25
214	  9	97.0	18.0	 20
215	  9	165.0	22.8	 25
216	  9	279.0	36.0	 25
217	  9	722.5	78.0	 20
218	  9	118.0	19.3	 25
219	  9	297.0	43.8	 25
220	  9	216.3	22.5	 20
221	  9	192.0	22.8	 25
222	  9	124.0	61.5	 25
223	  9	2379.0	289.8	 20
224	  9	467.0	41.6	 25
225	  9	1214.0	213.1	 25
226	  9	438.3	75.3	 20
227	  9	89.0	15.4	 25
228	  9	288.0	46.3	 25
229	  9	205.3	29.1	 20
230	  9	103.0	16.6	 25
231	  9	258.0	31.7	 25
232	  9	182.3	18.5	 20
233	  9	382.0	44.8	 25
234	  9	653.0	146.1	 25
235	  9	644.0	79.9	 20
236	  9	173.0	26.1	 25
237	  9	83.0	12.8	 25
238	  9	108.0	14.1	 20
239	  9	287.0	31.5	 25
240	  9	234.0	32.2	 25
241	  9	131.3	20.2	 20
242	  9	98.0	16.7	 25
243	  9	209.0	31.1	 25
244	  9	262.3	26.5	 20
245	  9	118.0	15.8	 25
246	  9	219.0	41.8	 25
247	  9	238.8	39.8	 20
248	  9	89.3	14.5	 20
249	  9	117.3	18.8	 20
250	  9	130.5	22.2	 16
251	  9	89.3	19.7	 20
252	  9	101.3	18.1	 20
253	  9	91.0	13.7	 16
254	  9	90.5	11.0	 20
255	  9	188.5	22.1	 20
256	  9	937.0	63.6	 16
257	  9	118.3	19.9	 20
258	  9	85.0	13.8	 20
259	  9	170.8	19.3	 16
260	  9	121.3	16.8	 20
261	  9	102.5	15.1	 20
262	  9	98.3	10.1	 16
263	  9	144.8	18.2	 20
264	  9	658.3	46.0	 20
265	  9	849.8	99.1	 16
266	  9	982.5	199.7	 20
267	  9	123.0	25.4	 20
268	  9	169.3	37.8	 16
269	  9	130.3	24.5	 20
270	  9	147.8	18.8	 16
271	  9	355.8	73.1	 20
272	  9	214.8	27.2	 20
273	  9	360.5	30.2	 16
274	  9	512.3	53.6	 20
275	  9	129.8	21.3	 20
276	  9	186.5	21.3	 16
277	  9	413.5	30.6	 20
278	  9	147.0	16.7	 20
279	  9	142.5	20.8	 16
280	  9	208.8	31.2	 20
281	  9	107.3	17.3	 20
282	  9	88.3	13.7	 16
283	  9	139.8	25.6	 20
284	  9	185.0	25.5	 20
285	  9	234.5	37.0	 16
286	  9	268.3	33.4	 20
287	  9	264.8	58.5	 20
288	  9	192.8	21.8	 16
289	  9	293.3	24.4	 20
290	  9	517.0	37.0	 20
291	  9	335.8	36.0	 16
292	  9	204.5	26.0	 20
293	  9	642.3	105.0	 20
294	  9	222.8	34.2	 16
295	  9	343.0	57.9	 20
296	  9	154.0	47.0	 20
297	  9	117.5	16.9	 16
298	  9	108.3	18.9	 20
299	  9	112.0	24.1	 20
300	  9	166.8	21.7	 16
301	  9	511.5	87.2	 20
302	  9	104.8	16.7	 20
303	  9	135.3	17.7	 16
304	  9	93.5	14.9	 20
305	  9	96.5	18.8	 20
306	  9	84.8	11.9	 16
307	  9	184.3	26.0	 20
308	  9	85.3	15.1	 20
309	  9	178.3	32.8	 16
310	  9	182.8	20.7	 20
311	  9	255.5	38.3	 20
312	  9	163.0	19.2	 16
313	  9	148.5	27.3	 20
314	  9	181.8	23.9	 20
315	  9	764.3	52.9	 16
316	  9	1571.8	380.0	 20
317	  9	170.5	73.6	 20
318	  9	876.8	122.9	 16
319	  9	152.0	19.6	 25
320	  9	144.0	21.1	 25
321	  9	105.5	17.1	 20
322	  9	88.0	14.4	 25
323	  9	204.0	49.1	 25
324	  9	116.5	21.1	 20
325	  9	128.0	19.9	 25
326	  9	147.5	30.4	 20
327	  9	202.0	31.8	 25
328	  9	137.0	27.4	 25
329	  9	638.0	91.5	 20
330	  9	103.0	17.7	 25
331	  9	100.0	19.0	 25
332	  9	374.0	68.1	 20
333	  9	156.0	14.4	 25
334	  9	131.0	18.4	 25
335	  9	160.3	24.6	 20
336	  9	129.0	16.2	 25
337	  9	259.0	46.4	 25
338	  9	221.0	23.5	 20
339	  9	153.0	25.3	 25
340	  9	255.0	56.4	 25
341	  9	163.5	24.4	 20
342	  9	288.0	48.8	 25
343	  9	321.0	34.1	 25
344	  9	160.0	20.1	 20
345	  9	274.0	31.2	 25
346	  9	224.0	30.3	 25
347	  9	187.3	26.3	 20
348	  9	113.0	14.6	 25
349	  9	261.0	34.8	 25
350	  9	277.3	28.1	 20
351	  9	281.0	33.2	 25
352	  9	278.0	40.3	 25
353	  9	363.0	44.8	 20
354	  9	181.0	32.1	 25
355	  9	593.0	76.8	 25
356	  9	388.3	44.1	 20
357	  9	149.0	28.6	 25
358	  9	229.0	33.8	 25
359	  9	394.3	66.8	 20
360	  9	187.0	36.4	 25
361	  9	122.0	18.7	 25
362	  9	177.5	28.5	 20
363	  9	143.0	23.1	 25
364	  9	352.0	38.4	 25
365	  9	322.0	34.9	 20
366	  9	168.0	21.4	 25
367	  9	629.0	109.5	 25
368	  9	166.5	29.2	 20
369	  9	340.0	45.9	 25
370	  9	343.0	43.2	 25
371	  9	126.5	18.0	 20
372	  9	224.0	27.4	 25
373	  9	91.0	18.1	 25
374	  9	119.8	16.1	 20
375	  9	97.0	13.0	 25
376	  9	229.0	47.6	 25
377	  9	608.8	50.5	 20
378	  9	340.0	47.8	 25
379	  9	599.0	63.1	 25
380	  9	423.0	75.3	 20
381	  9	320.0	37.3	 25
382	  9	828.0	201.7	 25
383	  9	570.8	66.1	 20
384	  9	356.0	23.1	 25
385	  9	395.8	32.1	 20
386	  9	681.0	52.7	 25
387	  9	246.0	30.1	 25
388	  9	691.5	46.3	 20
389	  9	193.0	27.8	 25
390	  9	198.0	28.3	 25
391	  9	262.5	36.6	 20
392	  9	377.0	41.4	 25
393	  9	465.0	50.9	 25
394	  9	306.0	37.8	 20
395	  9	270.0	23.2	 25
396	  9	123.0	18.0	 25
397	  9	122.0	19.8	 20
398	  9	127.0	28.1	 25
399	  9	722.0	93.2	 25
400	  9	186.3	26.7	 20
401	  9	470.0	47.6	 25
402	  9	229.0	37.0	 25
403	  9	111.3	17.7	 20
404	  9	196.0	24.6	 25
405	  9	235.0	27.7	 25
406	  9	167.5	23.6	 20
407	  9	118.0	20.8	 25
408	  9	108.0	23.1	 25
409	  9	89.3	11.3	 20
410	  9	117.0	27.8	 25
411	  9	101.0	13.9	 25
412	  9	209.5	25.6	 20
413	  9	159.0	27.6	 25
414	  9	148.0	26.0	 25
415	  9	116.5	16.6	 20
416	  9	282.0	29.0	 25
417	  9	429.0	44.7	 25
418	  9	124.5	16.0	 20
419	  9	590.0	70.0	 25
420	  9	695.0	51.9	 25
421	  9	720.3	100.6	 20
422	  9	417.0	47.8	 25
423	  9	600.0	63.0	 25
424	  9	159.0	29.1	 20
425	  9	236.0	29.8	 25
426	  9	103.0	20.8	 25
427	  9	234.3	27.3	 20
428	  9	347.0	54.7	 25
429	  9	512.0	55.2	 25
430	  9	942.3	78.7	 20
431	  9	636.0	64.5	 25
432	  9	192.0	29.7	 25
433	  9	128.3	13.6	 20
434	  9	167.0	20.9	 25
435	  9	192.0	32.5	 25
436	  9	92.8	15.8	 20
437	  9	167.0	23.1	 25
438	  9	148.0	22.5	 25
439	  9	87.3	11.4	 20
440	  9	216.0	22.0	 25
441	  9	254.0	28.2	 25
442	  9	182.0	24.9	 20
443	  9	133.0	17.8	 25
444	  9	255.8	32.2	 20
445	  9	177.0	27.2	 25
446	  9	282.0	25.9	 25
447	  9	302.0	30.2	 20
448	  9	294.0	43.9	 25
449	  9	150.0	20.4	 25
450	  9	135.0	13.2	 20
451	  9	244.0	37.5	 25
452	  9	120.0	18.1	 25
453	  9	221.5	39.5	 20
454	  9	489.0	49.8	 25
455	  9	249.0	33.4	 25
456	  9	479.8	43.9	 20
457	  9	773.0	49.3	 25
458	  9	78.0	11.2	 25
459	  9	100.0	14.4	 20
460	  9	266.0	33.9	 25
461	  9	150.0	16.1	 25
462	  9	162.5	23.5	 16
463	  9	186.0	26.4	 20
464	  9	706.3	67.7	 20
465	  9	148.5	15.4	 16
466	  9	504.8	50.2	 20
467	  9	400.0	46.3	 20
468	  9	322.5	29.0	 16
469	  9	199.0	20.4	 20
470	  9	118.8	22.0	 20
471	  9	84.8	15.4	 16
472	  9	94.3	12.2	 20
473	  9	153.8	21.6	 20
474	  9	140.5	15.1	 16
475	  9	181.8	21.4	 20
476	  9	134.0	28.4	 20
477	  9	144.3	25.5	 16
478	  9	134.8	16.4	 20
479	  9	359.5	55.4	 20
480	  9	114.0	20.4	 16
481	  9	165.5	22.4	 20
482	  9	147.0	15.4	 20
483	  9	134.3	23.2	 16
484	  9	113.5	17.1	 20
485	  9	132.5	16.2	 20
486	  9	90.5	14.8	 16
487	  9	147.5	21.1	 20
488	  9	90.3	18.7	 20
489	  9	69.8	16.6	 16
490	  9	84.0	14.7	 20
491	  9	98.5	11.7	 20
492	  9	100.5	13.0	 16
493	  9	111.3	12.4	 20
494	  9	195.8	24.4	 20
495	  9	715.3	78.5	 16
496	  9	474.0	53.3	 20
497	  9	2072.3	204.3	 20
498	  9	413.8	36.2	 16
499	  9	184.5	27.8	 20
500	  9	110.0	16.2	 20
501	  9	108.5	18.2	 16
502	  9	156.5	26.7	 20
503	  9	106.5	20.9	 16
504	  9	114.0	20.8	 20
505	  9	124.3	16.6	 20
506	  9	211.3	29.8	 16
507	  9	529.0	50.9	 20
508	  9	209.5	28.0	 20
509	  9	293.0	32.2	 16
510	  9	165.3	17.0	 20
511	  9	135.3	26.1	 20
512	  9	89.5	15.7	 16
513	  9	143.5	22.5	 20
514	  9	104.0	16.3	 20
515	  9	142.0	17.7	 16
516	  9	94.3	22.2	 20
517	  9	99.0	13.7	 20
518	  9	94.3	15.0	 16
519	  9	135.5	22.9	 20
520	  9	112.3	17.8	 20
521	  9	176.5	19.8	 16
522	  9	176.8	30.8	 20
523	  9	335.5	45.5	 20
524	  9	197.0	18.6	 16
525	  9	265.0	28.6	 20
526	  9	359.0	39.9	 20
527	  9	313.3	31.9	 16
528	  9	254.8	39.9	 20
529	  9	1400.3	158.4	 20
530	  9	928.8	97.2	 16
531	  9	118.5	21.3	 20
532	  9	145.8	19.8	 20
533	  9	172.5	23.4	 16
534	  9	184.0	25.6	 25
535	  9	181.0	30.6	 25
536	  9	245.0	29.0	 20
537	  9	505.0	67.9	 25
538	  9	245.0	26.4	 25
539	  9	553.0	75.3	 20
540	  9	592.0	51.4	 25
541	  9	562.0	65.3	 25
542	  9	520.5	45.7	 20
543	  9	228.0	28.5	 25
544	  9	269.0	42.5	 25
545	  9	106.3	19.8	 20
546	  9	113.0	19.4	 25
547	  9	103.0	15.3	 25
548	  9	149.5	18.8	 20
549	  9	125.0	22.2	 25
550	  9	82.0	14.9	 25
551	  9	87.0	11.5	 20
552	  9	96.0	18.5	 25
553	  9	103.0	18.9	 25
554	  9	104.8	15.2	 20
555	  9	172.0	24.1	 25
556	  9	111.0	19.7	 25
557	  9	87.5	14.5	 20
558	  9	99.0	20.1	 25
559	  9	106.3	21.1	 20
560	  9	174.0	28.4	 25
561	  9	139.0	24.2	 25
562	  9	103.0	20.3	 20
563	  9	90.0	15.9	 25
564	  9	98.0	12.2	 25
565	  9	120.8	17.3	 20
566	  9	96.0	13.9	 25
567	  9	91.0	17.7	 25
568	  9	87.5	15.4	 20
569	  9	148.0	15.3	 25
570	  9	309.0	41.7	 25
571	  9	324.0	36.2	 20
572	  9	130.0	20.8	 25
573	  9	124.0	20.6	 25
574	  9	253.8	37.5	 20
575	  9	588.0	66.2	 25
576	  9	235.0	34.6	 25
577	  9	108.3	20.6	 20
578	  9	116.0	20.3	 25
579	  9	140.0	25.4	 25
580	  9	204.8	30.9	 20
581	  9	100.0	15.9	 25
582	  9	268.0	34.1	 25
583	  9	217.0	25.4	 20
584	  9	172.0	27.1	 25
585	  9	136.0	14.3	 25
586	  9	80.8	13.9	 20
587	  9	79.0	16.1	 25
588	  9	97.0	17.2	 25
589	  9	180.0	25.9	 20
590	  9	130.0	16.9	 25
591	  9	227.0	25.8	 25
592	  9	202.3	32.3	 20
593	  9	153.0	24.5	 25
594	  9	143.0	19.8	 25
595	  9	110.3	11.5	 20
596	  9	173.0	23.0	 25
597	  9	1438.0	132.8	 25
598	  9	434.0	64.8	 20
599	  9	229.0	30.8	 25
600	  9	152.0	18.1	 25
601	  9	107.3	20.9	 20
602	  9	134.0	21.9	 25
603	  9	743.0	117.3	 25
604	  9	382.5	37.6	 20
605	  9	127.0	19.9	 25
606	  9	234.0	29.9	 25
607	  9	241.0	29.7	 20
608	  9	139.0	21.0	 25
609	  9	268.0	31.5	 25
610	  9	153.0	18.4	 20
611	  9	174.0	21.8	 25
612	  9	241.0	42.0	 25
613	  9	82.0	15.2	 20
614	  9	113.0	16.5	 25
615	  9	175.0	80.9	 25
616	  9	227.0	24.5	 20
617	  9	208.0	25.9	 25
618	  9	137.8	22.7	 20
619	  9	174.0	20.6	 25
620	  9	150.0	25.0	 25
621	  9	193.0	29.5	 20
622	  9	192.0	22.8	 25
623	  9	332.0	32.7	 25
624	  9	385.5	51.5	 20
625	  9	823.0	94.7	 25
626	  9	327.0	52.2	 25
627	  9	445.3	50.9	 20
628	  9	1364.0	175.0	 25
629	  9	427.0	48.3	 25
630	  9	217.3	49.4	 20
631	  9	148.0	23.4	 25
632	  9	183.0	18.1	 25
633	  9	111.0	16.9	 20
634	  9	173.0	27.7	 25
635	  9	183.0	51.2	 25
636	  9	325.3	30.7	 20
637	  9	248.0	27.3	 25
638	  9	96.0	19.3	 25
639	  9	247.0	31.3	 20
  0	 10	11554.0	2480.1	 20
  1	 10	366.0	37.0	 20
  2	 10	284.0	26.9	 16
  3	 10	241.3	24.6	 20
  4	 10	169.8	24.0	 20
  5	 10	324.0	33.8	 16
  6	 10	626.0	71.3	 20
  7	 10	286.3	27.3	 20
  8	 10	479.3	59.1	 16
  9	 10	237.8	38.4	 20
 10	 10	320.0	28.5	 20
 11	 10	242.3	22.9	 16
 12	 10	157.8	20.1	 20
 13	 10	319.8	38.7	 20
 14	 10	716.3	78.0	 16
 15	 10	239.0	31.6	 20
 16	 10	782.8	97.4	 20
 17	 10	167.8	42.6	 16
 18	 10	127.3	12.1	 20
 19	 10	157.8	27.7	 20
 20	 10	1635.3	235.4	 16
 21	 10	242.0	63.2	 20
 22	 10	139.0	22.8	 20
 23	 10	136.5	16.9	 16
 24	 10	372.0	48.0	 20
 25	 10	146.5	20.0	 20
 26	 10	86.5	14.5	 16
 27	 10	138.3	17.3	 20
 28	 10	144.5	26.4	 20
 29	 10	127.3	17.5	 16
 30	 10	182.0	28.2	 20
 31	 10	1745.3	202.9	 20
 32	 10	356.8	44.6	 16
 33	 10	490.5	55.7	 20
 34	 10	330.0	58.4	 25
 35	 10	1869.5	216.6	 20
 36	 10	223.0	30.1	 25
 37	 10	187.0	28.4	 25
 38	 10	356.3	37.4	 20
 39	 10	197.0	30.0	 25
 40	 10	706.0	59.0	 25
 41	 10	599.8	46.7	 20
 42	 10	262.0	35.9	 25
 43	 10	485.3	50.1	 20
 44	 10	104.0	17.9	 25
 45	 10	366.0	48.2	 25
 46	 10	113.0	16.8	 20
 47	 10	268.0	92.4	 25
 48	 10	281.0	53.1	 25
 49	 10	367.3	65.4	 20
 50	 10	235.0	31.5	 25
 51	 10	298.0	41.7	 25
 52	 10	137.0	18.0	 20
 53	 10	320.0	41.7	 25
 54	 10	192.0	28.3	 25
 55	 10	221.5	31.3	 20
 56	 10	297.0	33.0	 25
 57	 10	421.0	46.4	 25
 58	 10	221.5	24.3	 20
 59	 10	358.0	39.9	 25
 60	 10	684.0	82.0	 25
 61	 10	360.5	40.1	 20
 62	 10	175.0	48.3	 25
 63	 10	686.0	73.4	 25
 64	 10	219.3	25.8	 20
 65	 10	167.0	26.8	 25
 66	 10	240.0	30.1	 25
 67	 10	250.5	38.0	 20
 68	 10	199.0	24.8	 25
 69	 10	223.0	25.9	 25
 70	 10	178.5	36.5	 20
 71	 10	92.0	20.5	 25
 72	 10	94.0	17.0	 25
 73	 10	118.8	22.5	 20
 74	 10	120.0	22.1	 25
 75	 10	138.0	25.6	 25
 76	 10	399.3	60.8	 20
 77	 10	383.0	42.5	 25
 78	 10	533.0	71.4	 25
 79	 10	214.0	25.3	 20
 80	 10	102.0	23.7	 25
 81	 10	95.0	13.6	 25
 82	 10	221.8	52.5	 20
 83	 10	1105.0	110.3	 25
 84	 10	460.0	67.1	 25
 85	 10	583.8	69.3	 20
 86	 10	444.0	63.1	 25
 87	 10	171.0	53.2	 25
 88	 10	994.0	138.4	 20
 89	 10	247.0	52.5	 25
 90	 10	402.0	71.2	 25
 91	 10	208.3	31.4	 20
 92	 10	89.0	18.3	 25
 93	 10	136.0	23.1	 25
 94	 10	118.0	21.1	 20
 95	 10	139.0	20.1	 25
 96	 10	93.0	20.0	 25
 97	 10	96.3	19.4	 20
 98	 10	97.0	15.9	 25
 99	 10	80.0	17.0	 25
100	 10	110.5	36.0	 20
101	 10	257.0	41.5	 25
102	 10	135.5	28.3	 20
103	 10	167.0	29.8	 25
104	 10	217.0	30.3	 25
105	 10	140.3	22.0	 20
106	 10	192.0	23.4	 25
107	 10	316.0	48.0	 25
108	 10	189.8	24.5	 20
109	 10	903.0	134.6	 25
110	 10	159.0	37.2	 25
111	 10	264.0	38.9	 20
112	 10	279.0	34.3	 25
113	 10	203.0	36.6	 25
114	 10	153.0	25.7	 20
115	 10	182.0	31.0	 25
116	 10	124.0	20.6	 25
117	 10	150.5	47.8	 20
118	 10	185.0	24.0	 25
119	 10	153.0	20.1	 25
120	 10	185.0	31.4	 20
121	 10	353.0	69.4	 25
122	 10	207.0	34.1	 25
123	 10	357.3	58.4	 20
124	 10	275.0	43.5	 25
125	 10	108.0	19.0	 25
126	 10	81.3	17.0	 20
127	 10	82.0	15.0	 25
128	 10	93.0	16.6	 25
129	 10	78.8	17.5	 20
130	 10	742.0	159.2	 25
131	 10	304.0	50.9	 25
132	 10	343.3	36.7	 20
133	 10	170.0	36.0	 25
134	 10	104.0	14.8	 25
135	 10	224.8	38.4	 20
136	 10	669.0	94.0	 25
137	 10	144.0	31.8	 25
138	 10	211.3	24.5	 20
139	 10	157.0	26.3	 25
140	 10	108.0	26.7	 25
141	 10	110.8	17.3	 20
142	 10	100.0	12.2	 25
143	 10	141.0	26.1	 25
144	 10	174.8	29.2	 20
145	 10	681.0	74.2	 25
146	 10	1879.0	335.4	 25
147	 10	349.5	50.7	 20
148	 10	446.0	120.2	 25
149	 10	245.0	35.1	 25
150	 10	252.8	39.9	 20
151	 10	985.0	160.3	 25
152	 10	877.0	203.4	 25
153	 10	112.3	19.6	 20
154	 10	120.0	19.8	 25
155	 10	72.0	13.1	 25
156	 10	83.5	14.4	 20
157	 10	92.0	16.4	 25
158	 10	177.8	39.7	 20
159	 10	156.0	30.6	 25
160	 10	193.0	30.5	 25
161	 10	104.5	13.8	 20
162	 10	154.0	28.8	 25
163	 10	157.0	22.3	 25
164	 10	204.3	28.9	 20
165	 10	213.0	33.0	 25
166	 10	83.0	13.3	 25
167	 10	90.8	18.1	 20
168	 10	584.0	115.0	 25
169	 10	87.0	13.1	 25
170	 10	147.8	20.5	 20
171	 10	118.0	20.1	 25
172	 10	137.0	19.2	 25
173	 10	162.5	21.2	 20
174	 10	139.0	22.9	 25
175	 10	87.0	13.9	 25
176	 10	75.8	13.9	 16
177	 10	110.8	15.1	 20
178	 10	93.3	14.9	 20
179	 10	108.3	19.2	 16
180	 10	93.5	12.4	 20
181	 10	192.5	35.5	 20
182	 10	98.5	16.7	 16
183	 10	132.8	19.7	 20
184	 10	108.0	21.7	 20
185	 10	228.3	30.2	 16
186	 10	399.8	50.7	 20
187	 10	128.5	19.5	 20
188	 10	168.3	26.9	 16
189	 10	130.3	20.2	 20
190	 10	95.5	17.1	 20
191	 10	132.0	15.1	 16
192	 10	175.3	26.8	 20
193	 10	220.5	29.5	 20
194	 10	211.3	25.1	 16
195	 10	144.3	13.4	 20
196	 10	89.5	20.3	 20
197	 10	174.3	18.0	 16
198	 10	82.3	12.3	 20
199	 10	88.3	16.4	 20
200	 10	95.3	13.9	 16
201	 10	93.8	12.4	 20
202	 10	169.0	25.7	 20
203	 10	240.0	32.7	 16
204	 10	255.8	26.6	 20
205	 10	359.0	39.3	 20
206	 10	249.0	31.2	 16
207	 10	105.3	16.4	 20
208	 10	187.5	26.2	 20
209	 10	133.0	21.2	 16
210	 10	94.5	15.2	 20
211	 10	127.3	20.9	 20
212	 10	153.0	19.3	 16
213	 10	85.5	12.5	 20
214	 10	102.0	13.1	 20
215	 10	153.3	22.0	 16
216	 10	215.0	33.1	 20
217	 10	304.3	34.6	 16
218	 10	100.5	15.4	 20
219	 10	242.3	31.6	 20
220	 10	184.5	29.1	 16
221	 10	164.0	21.1	 20
222	 10	106.0	20.2	 20
223	 10	334.0	41.0	 16
224	 10	301.3	36.8	 20
225	 10	297.5	57.9	 20
226	 10	295.0	41.2	 16
227	 10	94.0	17.2	 20
228	 10	334.8	53.3	 20
229	 10	196.0	24.8	 16
230	 10	87.0	12.0	 20
231	 10	232.3	25.7	 20
232	 10	162.5	21.5	 16
233	 10	346.5	32.9	 20
234	 10	238.0	25.0	 20
235	 10	117.0	14.6	 16
236	 10	202.3	28.6	 20
237	 10	91.0	17.4	 20
238	 10	111.5	21.1	 16
239	 10	283.3	28.9	 20
240	 10	376.5	103.5	 20
241	 10	135.0	24.3	 16
242	 10	88.3	11.8	 20
243	 10	195.8	38.3	 20
244	 10	190.0	34.0	 16
245	 10	110.3	14.1	 20
246	 10	297.5	55.2	 20
247	 10	146.0	23.4	 16
248	 10	82.0	10.9	 25
249	 10	124.0	18.8	 25
250	 10	111.5	20.1	 20
251	 10	100.0	16.7	 25
252	 10	90.0	14.9	 25
253	 10	94.5	20.3	 20
254	 10	102.0	16.3	 25
255	 10	310.0	31.7	 25
256	 10	428.0	56.9	 20
257	 10	105.0	17.3	 25
258	 10	100.0	19.3	 25
259	 10	129.8	18.3	 20
260	 10	136.0	18.9	 25
261	 10	112.0	18.9	 25
262	 10	124.3	18.5	 20
263	 10	146.0	25.7	 25
264	 10	266.0	30.1	 25
265	 10	450.8	46.7	 20
266	 10	230.0	63.9	 25
267	 10	100.0	16.6	 25
268	 10	125.5	19.4	 20
269	 10	149.0	26.7	 25
270	 10	132.0	28.9	 25
271	 10	277.8	44.9	 20
272	 10	129.0	35.7	 25
273	 10	573.0	190.0	 25
274	 10	1597.0	208.2	 20
275	 10	131.0	19.3	 25
276	 10	197.8	27.3	 20
277	 10	329.0	39.7	 25
278	 10	152.0	25.8	 25
279	 10	129.0	19.4	 20
280	 10	198.0	19.4	 25
281	 10	116.0	18.1	 25
282	 10	91.3	13.5	 20
283	 10	138.0	25.3	 25
284	 10	140.0	23.4	 25
285	 10	194.3	28.9	 20
286	 10	275.0	32.0	 25
287	 10	133.0	17.0	 25
288	 10	178.5	23.6	 20
289	 10	362.0	42.3	 25
290	 10	400.0	46.1	 25
291	 10	279.3	31.2	 20
292	 10	208.0	30.2	 25
293	 10	311.0	34.3	 25
294	 10	236.0	24.8	 20
295	 10	180.0	27.0	 25
296	 10	146.0	24.0	 25
297	 10	116.3	20.3	 20
298	 10	100.0	17.6	 25
299	 10	104.0	15.0	 25
300	 10	136.0	30.6	 20
301	 10	440.0	74.3	 25
302	 10	112.0	21.5	 25
303	 10	105.5	15.1	 20
304	 10	98.0	12.7	 25
305	 10	105.0	16.5	 25
306	 10	94.3	14.9	 20
307	 10	214.0	28.4	 25
308	 10	70.0	14.4	 25
309	 10	136.3	17.7	 20
310	 10	167.0	22.8	 25
311	 10	219.0	34.9	 25
312	 10	159.0	20.3	 20
313	 10	112.0	21.5	 25
314	 10	214.0	33.0	 25
315	 10	1068.3	124.7	 20
316	 10	768.0	73.9	 25
317	 10	340.0	126.1	 25
318	 10	977.5	106.9	 20
319	 10	109.0	21.2	 25
320	 10	154.0	29.0	 25
321	 10	120.8	16.1	 20
322	 10	100.0	17.6	 25
323	 10	115.0	21.0	 25
324	 10	113.3	18.4	 20
325	 10	108.0	14.0	 25
326	 10	120.0	20.8	 25
327	 10	203.8	27.7	 20
328	 10	127.0	26.0	 25
329	 10	655.0	181.6	 25
330	 10	97.3	13.6	 20
331	 10	191.0	35.8	 25
332	 10	159.0	29.0	 25
333	 10	148.3	25.8	 20
334	 10	140.0	21.6	 25
335	 10	142.3	18.4	 20
336	 10	123.0	24.0	 25
337	 10	437.0	66.2	 25
338	 10	300.5	26.7	 20
339	 10	146.0	20.9	 25
340	 10	187.0	32.3	 25
341	 10	163.3	21.2	 20
342	 10	213.0	33.6	 25
343	 10	562.0	91.5	 25
344	 10	157.5	26.2	 20
345	 10	274.0	29.0	 25
346	 10	283.0	46.3	 25
347	 10	162.0	17.8	 20
348	 10	156.0	28.5	 25
349	 10	272.0	32.9	 25
350	 10	334.8	44.8	 20
351	 10	332.0	38.4	 25
352	 10	147.0	24.5	 25
353	 10	214.5	30.3	 20
354	 10	160.0	25.7	 25
355	 10	719.0	115.4	 25
356	 10	284.0	33.3	 20
357	 10	154.0	23.0	 25
358	 10	233.0	41.6	 25
359	 10	272.8	41.8	 20
360	 10	104.0	21.1	 25
361	 10	112.0	25.1	 25
362	 10	180.0	23.5	 20
363	 10	194.0	47.8	 25
364	 10	329.0	362.8	 25
365	 10	564.0	350.0	 20
366	 10	169.0	30.2	 25
367	 10	565.0	74.1	 25
368	 10	182.0	45.2	 20
369	 10	214.0	72.7	 25
370	 10	288.0	46.8	 25
371	 10	136.5	20.2	 20
372	 10	215.0	69.3	 25
373	 10	91.0	19.6	 25
374	 10	331.3	49.7	 20
375	 10	94.0	14.8	 25
376	 10	174.0	36.8	 25
377	 10	740.0	98.1	 20
378	 10	621.0	86.2	 25
379	 10	862.0	174.1	 25
380	 10	736.0	60.8	 20
381	 10	387.0	61.0	 25
382	 10	588.0	124.6	 25
383	 10	224.3	29.3	 20
384	 10	496.0	60.0	 25
385	 10	588.0	62.9	 25
386	 10	628.0	49.6	 20
387	 10	261.0	32.4	 25
388	 10	498.0	85.0	 25
389	 10	154.3	16.8	 20
390	 10	170.0	22.7	 25
391	 10	205.0	23.2	 16
392	 10	513.8	29.5	 20
393	 10	364.0	36.3	 20
394	 10	331.5	26.6	 16
395	 10	290.5	35.7	 20
396	 10	147.3	19.0	 20
397	 10	123.5	15.3	 16
398	 10	115.3	13.2	 20
399	 10	870.0	114.9	 20
400	 10	172.3	26.7	 16
401	 10	220.8	27.4	 20
402	 10	159.8	25.0	 20
403	 10	144.3	23.4	 16
404	 10	217.5	53.1	 20
405	 10	160.0	20.5	 20
406	 10	157.3	21.0	 16
407	 10	117.5	15.5	 20
408	 10	95.0	12.0	 20
409	 10	88.3	16.1	 16
410	 10	97.8	14.6	 20
411	 10	106.3	16.5	 20
412	 10	192.0	25.8	 16
413	 10	118.0	24.9	 20
414	 10	117.0	21.8	 20
415	 10	91.5	14.0	 16
416	 10	246.8	28.6	 20
417	 10	500.3	70.9	 20
418	 10	139.5	16.1	 16
419	 10	753.0	76.9	 20
420	 10	1045.8	77.0	 20
421	 10	500.8	42.1	 16
422	 10	592.3	56.5	 20
423	 10	507.0	66.5	 20
424	 10	157.8	18.2	 16
425	 10	227.3	27.4	 20
426	 10	101.5	12.9	 20
427	 10	257.3	29.1	 16
428	 10	218.3	36.1	 20
429	 10	251.0	112.5	 20
430	 10	981.8	73.9	 16
431	 10	776.8	124.0	 20
432	 10	166.3	21.7	 20
433	 10	157.3	20.8	 16
434	 10	149.8	17.8	 20
435	 10	227.8	36.8	 20
436	 10	96.0	14.5	 16
437	 10	159.3	28.2	 20
438	 10	160.3	30.1	 20
439	 10	87.8	12.3	 16
440	 10	245.0	27.8	 20
441	 10	278.0	42.5	 20
442	 10	183.0	23.3	 16
443	 10	136.0	18.1	 20
444	 10	226.5	31.6	 20
445	 10	147.3	19.6	 16
446	 10	254.8	27.1	 20
447	 10	341.0	42.7	 20
448	 10	171.5	30.0	 16
449	 10	150.5	19.1	 20
450	 10	168.0	20.6	 16
451	 10	178.5	32.2	 20
452	 10	101.0	19.3	 20
453	 10	209.0	31.2	 16
454	 10	399.3	67.1	 20
455	 10	348.3	38.8	 20
456	 10	452.3	37.3	 16
457	 10	724.3	68.5	 20
458	 10	89.8	14.1	 20
459	 10	111.0	17.8	 16
460	 10	315.5	38.1	 20
461	 10	187.3	24.9	 20
462	 10	161.3	23.2	 20
463	 10	170.0	21.2	 25
464	 10	537.0	49.2	 25
465	 10	119.8	16.1	 20
466	 10	429.0	39.7	 25
467	 10	221.0	22.8	 25
468	 10	211.8	21.7	 20
469	 10	102.0	19.4	 25
470	 10	103.0	16.9	 25
471	 10	88.3	17.5	 20
472	 10	81.0	14.4	 25
473	 10	130.0	20.3	 25
474	 10	146.8	19.8	 20
475	 10	153.0	21.2	 25
476	 10	109.0	18.1	 25
477	 10	171.8	29.5	 20
478	 10	116.0	14.2	 25
479	 10	183.0	23.7	 25
480	 10	114.5	21.4	 20
481	 10	157.0	20.5	 25
482	 10	152.0	17.6	 25
483	 10	129.5	27.3	 20
484	 10	120.0	20.1	 25
485	 10	143.0	26.0	 25
486	 10	99.3	16.6	 20
487	 10	150.0	23.2	 25
488	 10	84.0	15.3	 25
489	 10	77.5	15.1	 20
490	 10	77.0	12.9	 25
491	 10	81.0	13.8	 25
492	 10	102.0	13.5	 20
493	 10	106.0	16.5	 25
494	 10	157.0	27.3	 25
495	 10	302.3	36.4	 20
496	 10	357.0	36.0	 25
497	 10	964.0	117.8	 25
498	 10	278.3	23.3	 20
499	 10	113.0	26.5	 25
500	 10	95.0	13.8	 25
501	 10	104.3	20.3	 20
502	 10	96.0	16.8	 25
503	 10	97.0	15.1	 25
504	 10	100.8	16.4	 20
505	 10	125.0	16.3	 25
506	 10	183.0	24.0	 25
507	 10	299.5	39.9	 20
508	 10	209.0	22.2	 25
509	 10	345.5	35.9	 20
510	 10	133.0	19.4	 25
511	 10	112.0	20.8	 25
512	 10	94.8	13.1	 20
513	 10	156.0	19.7	 25
514	 10	98.0	12.6	 25
515	 10	141.0	18.7	 20
516	 10	98.0	19.6	 25
517	 10	90.0	17.2	 25
518	 10	86.5	16.4	 20
519	 10	152.0	16.9	 25
520	 10	121.0	20.4	 25
521	 10	200.0	19.1	 20
522	 10	169.0	22.2	 25
523	 10	216.0	25.3	 25
524	 10	192.5	21.8	 20
525	 10	247.0	31.7	 25
526	 10	351.0	48.7	 25
527	 10	352.8	37.1	 20
528	 10	308.0	41.0	 25
529	 10	570.0	81.7	 25
530	 10	185.8	21.9	 20
531	 10	112.0	17.8	 25
532	 10	126.0	27.7	 25
533	 10	158.3	24.4	 20
534	 10	159.0	17.9	 25
535	 10	196.0	38.5	 25
536	 10	293.3	39.0	 20
537	 10	434.0	41.9	 25
538	 10	270.0	33.5	 25
539	 10	204.3	19.9	 20
540	 10	348.0	40.1	 25
541	 10	358.0	57.9	 25
542	 10	231.8	29.7	 20
543	 10	411.0	47.6	 25
544	 10	366.0	49.8	 25
545	 10	107.3	21.7	 20
546	 10	117.0	19.8	 25
547	 10	136.0	27.1	 25
548	 10	136.8	20.4	 20
549	 10	100.0	19.3	 25
550	 10	73.0	8.4	 25
551	 10	81.3	13.8	 20
552	 10	96.0	18.3	 25
553	 10	102.0	16.2	 25
554	 10	105.0	18.6	 20
555	 10	204.0	26.2	 25
556	 10	106.0	11.7	 25
557	 10	99.3	20.9	 20
558	 10	101.0	16.1	 25
559	 10	117.0	18.0	 25
560	 10	178.3	28.8	 20
561	 10	140.0	22.8	 25
562	 10	84.0	14.5	 25
563	 10	100.3	20.8	 20
564	 10	141.0	28.1	 25
565	 10	150.0	27.3	 25
566	 10	99.0	17.5	 20
567	 10	86.0	23.1	 25
568	 10	109.5	17.3	 20
569	 10	226.0	23.5	 25
570	 10	387.0	49.4	 25
571	 10	434.0	50.8	 20
572	 10	106.0	18.0	 25
573	 10	121.0	17.5	 25
574	 10	246.8	47.8	 20
575	 10	671.0	94.7	 25
576	 10	267.0	47.6	 25
577	 10	98.8	18.7	 20
578	 10	106.0	17.3	 25
579	 10	139.0	29.0	 25
580	 10	199.0	28.3	 20
581	 10	102.0	13.6	 25
582	 10	297.0	40.4	 25
583	 10	253.3	41.8	 20
584	 10	137.0	19.3	 25
585	 10	163.0	27.4	 25
586	 10	72.0	14.1	 20
587	 10	81.0	13.1	 25
588	 10	108.0	16.1	 25
589	 10	181.8	34.5	 20
590	 10	147.0	28.3	 25
591	 10	177.0	31.4	 25
592	 10	208.0	24.1	 20
593	 10	134.0	20.5	 25
594	 10	153.0	22.2	 25
595	 10	101.3	12.8	 20
596	 10	163.0	21.9	 25
597	 10	1062.0	244.0	 25
598	 10	641.3	72.7	 20
599	 10	283.0	77.9	 25
600	 10	180.0	27.2	 25
601	 10	125.5	24.1	 20
602	 10	112.0	16.3	 25
603	 10	284.0	33.2	 25
604	 10	278.8	37.2	 20
605	 10	165.3	26.6	 20
606	 10	201.5	31.3	 20
607	 10	313.8	26.4	 16
608	 10	148.0	24.6	 20
609	 10	277.3	32.8	 20
610	 10	177.0	36.8	 16
611	 10	311.8	35.8	 20
612	 10	360.5	64.9	 20
613	 10	74.0	13.5	 16
614	 10	102.3	16.0	 20
615	 10	114.5	21.6	 20
616	 10	222.3	28.5	 16
617	 10	242.3	27.5	 20
618	 10	142.5	16.9	 20
619	 10	157.3	22.0	 16
620	 10	141.3	24.0	 20
621	 10	174.5	16.1	 20
622	 10	160.8	21.4	 16
623	 10	219.8	28.5	 20
624	 10	280.3	33.6	 16
625	 10	507.5	33.1	 20
626	 10	539.0	30.1	 20
627	 10	540.5	43.8	 16
628	 10	2289.0	224.0	 20
629	 10	457.0	44.8	 20
630	 10	194.3	31.2	 16
631	 10	153.5	22.4	 20
632	 10	272.5	30.5	 20
633	 10	128.8	23.6	 16
634	 10	190.0	26.1	 20
635	 10	204.3	39.3	 20
636	 10	284.5	32.4	 16
637	 10	207.5	28.8	 20
638	 10	97.0	19.6	 20
639	 10	3296.5	330.2	 16
  0	 11	269.0	59.6	 25
  1	 11	270.0	25.5	 25
  2	 11	340.0	33.8	 20
  3	 11	1024.0	197.8	 25
  4	 11	190.0	28.7	 25
  5	 11	312.8	41.5	 20
  6	 11	397.0	63.1	 25
  7	 11	154.0	22.9	 25
  8	 11	254.3	39.9	 20
  9	 11	144.0	37.7	 25
 10	 11	507.0	77.4	 25
 11	 11	155.3	18.6	 20
 12	 11	286.0	50.1	 25
 13	 11	985.0	114.7	 25
 14	 11	678.5	126.1	 20
 15	 11	174.0	24.2	 25
 16	 11	516.0	56.4	 25
 17	 11	709.3	145.7	 20
 18	 11	276.0	49.7	 25
 19	 11	187.0	28.5	 25
 20	 11	986.0	162.4	 20
 21	 11	291.0	53.7	 25
 22	 11	530.0	76.9	 25
 23	 11	219.5	29.8	 20
 24	 11	193.0	30.4	 25
 25	 11	204.0	32.0	 25
 26	 11	178.0	21.4	 20
 27	 11	169.0	24.0	 25
 28	 11	195.0	29.0	 25
 29	 11	137.0	19.8	 20
 30	 11	384.0	62.0	 25
 31	 11	144.0	23.1	 25
 32	 11	444.5	57.3	 20
 33	 11	735.0	84.2	 25
 34	 11	147.0	21.6	 25
 35	 11	120.0	17.0	 20
 36	 11	143.0	26.8	 25
 37	 11	120.0	19.8	 25
 38	 11	116.5	21.8	 20
 39	 11	321.0	42.6	 25
 40	 11	249.0	46.7	 25
 41	 11	276.3	31.7	 20
 42	 11	209.0	30.9	 25
 43	 11	177.0	19.3	 25
 44	 11	254.3	40.1	 20
 45	 11	542.0	54.3	 25
 46	 11	204.0	38.7	 25
 47	 11	94.8	18.3	 20
 48	 11	111.0	20.7	 25
 49	 11	167.3	25.3	 20
 50	 11	218.0	34.2	 25
 51	 11	118.0	19.0	 25
 52	 11	174.0	29.7	 20
 53	 11	422.0	49.6	 25
 54	 11	3758.0	288.0	 25
 55	 11	506.5	49.9	 20
 56	 11	1151.0	120.7	 25
 57	 11	1330.0	124.2	 25
 58	 11	645.5	76.6	 20
 59	 11	622.0	76.9	 25
 60	 11	122.0	24.6	 25
 61	 11	156.8	19.6	 20
 62	 11	524.0	81.9	 25
 63	 11	188.0	29.1	 25
 64	 11	188.5	34.4	 20
 65	 11	136.0	18.7	 25
 66	 11	168.0	26.9	 25
 67	 11	104.8	19.2	 20
 68	 11	188.0	23.6	 25
 69	 11	138.0	23.1	 25
 70	 11	157.5	19.3	 20
 71	 11	130.0	21.1	 25
 72	 11	161.0	108.9	 25
 73	 11	7277.3	534.5	 20
 74	 11	2962.0	584.1	 25
 75	 11	735.0	110.6	 25
 76	 11	288.0	40.5	 20
 77	 11	238.0	23.5	 25
 78	 11	171.0	24.8	 25
 79	 11	108.8	14.9	 20
 80	 11	85.0	14.7	 25
 81	 11	97.0	15.2	 25
 82	 11	203.3	24.9	 20
 83	 11	103.0	15.1	 25
 84	 11	188.0	30.2	 25
 85	 11	224.5	34.2	 20
 86	 11	161.0	26.7	 25
 87	 11	192.0	63.9	 25
 88	 11	511.0	60.8	 20
 89	 11	201.0	40.0	 25
 90	 11	274.0	55.7	 25
 91	 11	560.8	104.4	 20
 92	 11	178.0	26.1	 25
 93	 11	204.0	45.0	 25
 94	 11	147.5	24.7	 20
 95	 11	172.0	41.0	 25
 96	 11	216.0	38.2	 25
 97	 11	148.8	25.4	 20
 98	 11	151.0	24.7	 25
 99	 11	142.0	24.2	 25
100	 11	553.3	129.0	 20
101	 11	582.0	134.4	 25
102	 11	94.0	15.4	 25
103	 11	206.3	21.7	 20
104	 11	160.0	24.6	 25
105	 11	141.5	25.1	 20
106	 11	156.8	20.6	 16
107	 11	131.5	22.8	 20
108	 11	146.5	26.1	 16
109	 11	175.0	16.9	 20
110	 11	164.3	41.2	 20
111	 11	322.0	32.8	 16
112	 11	322.3	47.5	 20
113	 11	208.8	28.8	 20
114	 11	171.0	28.6	 16
115	 11	247.8	53.9	 20
116	 11	784.5	225.6	 20
117	 11	109.0	16.3	 16
118	 11	237.3	40.0	 20
119	 11	282.0	28.0	 20
120	 11	537.0	64.4	 16
121	 11	850.3	96.1	 20
122	 11	452.0	75.9	 20
123	 11	1459.5	347.5	 16
124	 11	157.3	27.5	 20
125	 11	110.8	40.9	 20
126	 11	347.5	58.0	 16
127	 11	117.3	27.5	 20
128	 11	1293.8	322.6	 20
129	 11	207.0	37.5	 16
130	 11	491.0	90.2	 20
131	 11	139.3	14.7	 20
132	 11	444.8	44.6	 16
133	 11	226.3	68.5	 20
134	 11	148.3	31.8	 20
135	 11	154.3	24.8	 16
136	 11	142.3	25.7	 20
137	 11	100.5	13.0	 20
138	 11	117.0	23.6	 16
139	 11	150.3	26.3	 20
140	 11	80.0	11.9	 20
141	 11	255.3	36.2	 16
142	 11	124.8	19.1	 20
143	 11	451.8	68.4	 20
144	 11	1048.0	143.4	 16
145	 11	201.0	24.0	 20
146	 11	284.0	49.2	 20
147	 11	212.3	40.3	 16
148	 11	302.8	26.1	 20
149	 11	160.3	14.4	 20
150	 11	117.3	12.7	 16
151	 11	96.5	20.5	 20
152	 11	97.3	13.1	 20
153	 11	86.5	15.3	 16
154	 11	92.8	15.5	 20
155	 11	90.3	15.1	 20
156	 11	210.0	15.5	 16
157	 11	3139.8	468.9	 20
158	 11	2590.5	276.1	 20
159	 11	915.5	136.1	 16
160	 11	166.0	31.9	 20
161	 11	119.3	19.1	 20
162	 11	450.8	80.3	 16
163	 11	693.8	128.0	 20
164	 11	119.8	14.0	 20
165	 11	137.5	23.2	 16
166	 11	114.3	20.7	 20
167	 11	85.0	16.5	 16
168	 11	87.8	12.1	 20
169	 11	89.0	19.4	 20
170	 11	137.8	22.9	 16
171	 11	174.8	29.9	 20
172	 11	3345.8	908.9	 20
173	 11	111.3	13.1	 16
174	 11	84.8	15.0	 20
175	 11	289.5	49.5	 20
176	 11	276.0	62.0	 20
177	 11	99.0	17.3	 25
178	 11	156.0	26.7	 25
179	 11	319.8	49.5	 20
180	 11	370.0	58.7	 25
181	 11	152.0	23.1	 25
182	 11	179.0	23.8	 20
183	 11	148.0	22.4	 25
184	 11	188.0	27.3	 25
185	 11	668.8	127.7	 20
186	 11	1136.0	119.8	 25
187	 11	1179.0	258.6	 25
188	 11	382.3	46.1	 20
189	 11	305.0	46.6	 25
190	 11	217.0	45.5	 25
191	 11	238.8	38.5	 20
192	 11	162.0	25.8	 25
193	 11	208.0	36.7	 25
194	 11	176.3	19.5	 20
195	 11	214.0	37.7	 25
196	 11	96.0	14.7	 25
197	 11	117.5	20.0	 20
198	 11	142.0	21.0	 25
199	 11	235.0	36.7	 25
200	 11	246.0	36.8	 20
201	 11	104.0	17.2	 25
202	 11	176.0	22.0	 25
203	 11	213.5	33.2	 20
204	 11	104.0	19.1	 25
205	 11	117.0	30.9	 25
206	 11	571.3	88.7	 20
207	 11	255.0	35.2	 25
208	 11	570.0	121.7	 25
209	 11	208.5	25.6	 20
210	 11	107.0	14.0	 25
211	 11	121.0	25.5	 25
212	 11	508.0	73.0	 20
213	 11	184.0	38.9	 25
214	 11	82.0	28.2	 25
215	 11	1326.0	250.6	 20
216	 11	144.0	21.7	 25
217	 11	94.0	19.6	 25
218	 11	88.8	15.8	 20
219	 11	140.0	26.5	 25
220	 11	296.0	54.4	 25
221	 11	161.3	24.5	 20
222	 11	206.0	47.3	 25
223	 11	342.3	35.6	 20
224	 11	169.0	27.7	 25
225	 11	175.0	30.4	 25
226	 11	349.0	44.5	 20
227	 11	572.0	102.6	 25
228	 11	103.0	16.3	 25
229	 11	143.0	29.1	 20
230	 11	139.0	24.9	 25
231	 11	89.0	13.4	 25
232	 11	198.8	29.4	 20
233	 11	371.0	53.0	 25
234	 11	277.0	44.6	 25
235	 11	192.5	26.6	 20
236	 11	152.0	24.5	 25
237	 11	93.0	18.0	 25
238	 11	78.5	13.4	 20
239	 11	89.0	16.7	 25
240	 11	94.0	15.1	 25
241	 11	97.3	13.4	 20
242	 11	89.0	15.2	 25
243	 11	243.0	43.6	 25
244	 11	612.0	80.8	 20
245	 11	300.0	41.6	 25
246	 11	384.0	52.2	 25
247	 11	411.0	51.6	 20
248	 11	162.0	30.6	 25
249	 11	109.0	15.9	 25
250	 11	126.3	20.8	 20
251	 11	102.0	18.2	 25
252	 11	119.0	14.8	 25
253	 11	110.0	26.5	 20
254	 11	79.0	13.3	 25
255	 11	90.0	16.8	 25
256	 11	154.3	25.7	 20
257	 11	279.0	50.5	 25
258	 11	200.0	29.7	 25
259	 11	408.3	47.9	 20
260	 11	106.0	22.4	 25
261	 11	159.0	21.3	 25
262	 11	203.3	28.4	 20
263	 11	136.0	23.2	 25
264	 11	182.0	28.0	 25
265	 11	139.3	20.9	 20
266	 11	122.0	14.4	 25
267	 11	193.0	23.2	 25
268	 11	153.5	23.6	 20
269	 11	96.0	12.2	 25
270	 11	67.0	9.8	 25
271	 11	71.3	14.6	 20
272	 11	252.0	47.2	 25
273	 11	207.0	34.6	 25
274	 11	1067.5	126.2	 20
275	 11	1708.0	274.4	 25
276	 11	336.0	63.6	 25
277	 11	256.0	39.3	 20
278	 11	294.0	39.4	 25
279	 11	131.0	16.1	 25
280	 11	100.3	17.2	 20
281	 11	103.0	16.5	 25
282	 11	175.8	46.4	 20
283	 11	140.0	20.1	 25
284	 11	172.0	25.8	 25
285	 11	188.5	28.4	 20
286	 11	181.0	22.6	 25
287	 11	123.0	23.8	 25
288	 11	595.0	98.9	 20
289	 11	259.0	36.8	 25
290	 11	978.0	96.4	 25
291	 11	459.3	56.9	 20
292	 11	180.0	31.2	 25
293	 11	230.0	31.1	 25
294	 11	248.3	34.8	 20
295	 11	368.0	53.9	 25
296	 11	133.0	23.5	 25
297	 11	110.3	19.8	 20
298	 11	125.0	24.8	 25
299	 11	250.0	31.9	 25
300	 11	138.5	22.1	 20
301	 11	99.0	15.3	 25
302	 11	124.0	17.6	 25
303	 11	149.3	23.9	 20
304	 11	333.0	56.6	 25
305	 11	111.0	15.4	 25
306	 11	89.3	13.5	 20
307	 11	144.0	22.0	 25
308	 11	128.0	20.6	 25
309	 11	186.5	27.7	 20
310	 11	116.0	25.3	 25
311	 11	106.0	22.4	 25
312	 11	114.8	25.7	 20
313	 11	111.0	17.1	 25
314	 11	218.0	30.8	 25
315	 11	186.5	28.9	 20
316	 11	3270.0	550.7	 25
317	 11	248.0	33.4	 25
318	 11	289.0	18.6	 20
319	 11	296.8	37.6	 20
320	 11	546.3	54.5	 20
321	 11	148.5	18.1	 16
322	 11	79.3	15.7	 20
323	 11	92.3	13.5	 20
324	 11	160.8	22.1	 16
325	 11	122.5	19.5	 20
326	 11	89.3	11.3	 20
327	 11	124.5	20.6	 16
328	 11	112.3	14.7	 20
329	 11	155.5	27.4	 20
330	 11	366.0	40.1	 16
331	 11	229.3	33.6	 20
332	 11	251.0	58.0	 20
333	 11	160.0	20.7	 16
334	 11	272.3	31.2	 20
335	 11	403.8	60.6	 20
336	 11	243.5	36.6	 16
337	 11	227.3	31.6	 20
338	 11	391.5	76.0	 20
339	 11	289.8	41.4	 16
340	 11	598.3	67.5	 20
341	 11	1059.0	99.6	 16
342	 11	1009.3	170.0	 20
343	 11	126.3	19.2	 20
344	 11	143.3	24.1	 16
345	 11	218.5	25.7	 20
346	 11	176.8	25.8	 20
347	 11	441.5	48.2	 16
348	 11	138.5	20.5	 20
349	 11	223.8	48.1	 20
350	 11	383.8	43.1	 16
351	 11	654.5	91.8	 20
352	 11	610.0	168.9	 20
353	 11	140.3	12.5	 16
354	 11	280.3	53.4	 20
355	 11	3033.5	831.4	 20
356	 11	133.5	16.3	 16
357	 11	195.0	40.2	 20
358	 11	167.0	38.7	 20
359	 11	126.8	17.6	 16
360	 11	224.8	24.7	 20
361	 11	281.0	36.9	 20
362	 11	765.5	61.6	 16
363	 11	451.5	41.9	 20
364	 11	274.0	38.1	 20
365	 11	260.8	32.8	 16
366	 11	2532.8	450.0	 20
367	 11	165.5	33.2	 20
368	 11	240.0	47.6	 16
369	 11	203.0	37.9	 20
370	 11	1334.5	210.8	 20
371	 11	579.0	79.8	 16
372	 11	216.0	47.3	 20
373	 11	118.5	20.1	 20
374	 11	238.5	31.0	 16
375	 11	247.0	39.9	 20
376	 11	122.3	45.4	 20
377	 11	1957.3	238.3	 16
378	 11	772.5	99.0	 20
379	 11	211.5	27.1	 20
380	 11	268.0	43.7	 16
381	 11	374.8	42.6	 20
382	 11	180.5	29.3	 20
383	 11	167.0	20.8	 16
384	 11	1429.8	195.1	 20
385	 11	168.5	25.7	 20
386	 11	476.3	66.7	 16
387	 11	237.3	37.1	 20
388	 11	182.3	25.5	 20
389	 11	548.3	47.7	 16
390	 11	89.5	7.6	 20
391	 11	743.0	118.0	 25
392	 11	786.3	84.0	 20
393	 11	448.0	46.5	 25
394	 11	283.0	38.1	 25
395	 11	123.3	17.7	 20
396	 11	272.0	28.7	 25
397	 11	173.0	30.3	 25
398	 11	145.3	21.8	 20
399	 11	168.0	36.6	 25
400	 11	202.3	29.3	 20
401	 11	361.0	45.1	 25
402	 11	239.0	29.1	 25
403	 11	198.3	20.4	 20
404	 11	257.0	31.0	 25
405	 11	243.0	33.8	 25
406	 11	324.0	47.1	 20
407	 11	415.0	51.4	 25
408	 11	143.0	20.3	 25
409	 11	176.5	28.6	 20
410	 11	100.0	17.3	 25
411	 11	149.0	38.0	 25
412	 11	98.8	20.0	 20
413	 11	263.0	38.2	 25
414	 11	170.0	31.2	 25
415	 11	156.0	27.8	 20
416	 11	258.0	37.0	 25
417	 11	168.0	26.9	 25
418	 11	205.3	34.0	 20
419	 11	318.0	43.8	 25
420	 11	284.0	43.6	 25
421	 11	558.0	66.1	 20
422	 11	460.0	68.1	 25
423	 11	229.0	38.2	 25
424	 11	251.3	31.9	 20
425	 11	107.0	17.5	 25
426	 11	215.0	28.6	 25
427	 11	286.3	38.3	 20
428	 11	338.0	46.2	 25
429	 11	347.0	55.3	 25
430	 11	209.3	27.1	 20
431	 11	353.0	41.0	 25
432	 11	123.0	16.6	 25
433	 11	119.5	17.1	 20
434	 11	103.0	19.0	 25
435	 11	234.0	30.5	 25
436	 11	208.0	27.1	 20
437	 11	102.0	20.4	 25
438	 11	171.0	22.4	 25
439	 11	274.8	33.6	 20
440	 11	251.0	36.8	 25
441	 11	468.0	50.6	 25
442	 11	285.3	35.6	 20
443	 11	726.0	70.6	 25
444	 11	528.0	88.8	 25
445	 11	283.5	42.5	 20
446	 11	144.0	22.0	 25
447	 11	966.0	158.1	 25
448	 11	154.0	22.3	 20
449	 11	275.0	30.5	 25
450	 11	145.0	26.5	 25
451	 11	126.0	17.8	 20
452	 11	141.0	21.9	 25
453	 11	214.0	33.2	 25
454	 11	132.0	16.2	 20
455	 11	195.0	30.6	 25
456	 11	91.5	22.7	 20
457	 11	158.0	19.5	 25
458	 11	161.0	20.8	 25
459	 11	114.8	21.7	 20
460	 11	203.0	34.8	 25
461	 11	559.0	100.3	 25
462	 11	83.0	29.6	 20
463	 11	98.0	22.7	 25
464	 11	1413.0	1013.0	 25
465	 11	2335.5	1472.1	 20
466	 11	174.0	22.7	 25
467	 11	175.0	24.1	 25
468	 11	142.3	21.0	 20
469	 11	143.0	23.3	 25
470	 11	115.0	18.3	 25
471	 11	93.3	15.9	 20
472	 11	258.0	33.8	 25
473	 11	185.0	30.4	 25
474	 11	212.3	25.4	 20
475	 11	111.0	19.0	 25
476	 11	257.0	30.6	 25
477	 11	105.3	17.8	 20
478	 11	158.0	26.9	 25
479	 11	252.0	32.9	 25
480	 11	175.0	30.4	 20
481	 11	128.0	22.4	 25
482	 11	213.0	30.0	 25
483	 11	132.0	11.9	 20
484	 11	174.0	31.6	 25
485	 11	252.0	42.5	 25
486	 11	158.5	23.9	 20
487	 11	244.0	34.3	 25
488	 11	150.0	22.0	 25
489	 11	233.0	32.8	 20
490	 11	324.0	34.9	 25
491	 11	203.0	33.7	 25
492	 11	305.3	38.5	 20
493	 11	268.0	35.4	 25
494	 11	263.0	33.4	 25
495	 11	223.3	28.0	 20
496	 11	197.0	29.6	 25
497	 11	113.0	15.0	 25
498	 11	373.3	34.6	 20
499	 11	108.0	22.9	 25
500	 11	124.0	19.6	 25
501	 11	81.3	15.0	 20
502	 11	82.0	12.7	 25
503	 11	89.0	13.6	 25
504	 11	77.0	14.8	 20
505	 11	170.0	28.1	 25
506	 11	93.0	16.9	 25
507	 11	248.0	34.4	 20
508	 11	311.0	29.9	 25
509	 11	305.0	40.3	 25
510	 11	112.8	17.0	 20
511	 11	189.0	28.3	 25
512	 11	149.0	19.2	 25
513	 11	331.0	37.0	 20
514	 11	485.0	50.0	 25
515	 11	224.5	32.0	 20
516	 11	332.0	35.2	 25
517	 11	211.0	32.7	 25
518	 11	128.3	20.6	 20
519	 11	137.0	18.3	 25
520	 11	115.0	24.3	 25
521	 11	116.0	18.7	 20
522	 11	441.0	54.0	 25
523	 11	407.0	43.1	 25
524	 11	234.5	22.8	 20
525	 11	408.0	46.5	 25
526	 11	537.0	44.9	 25
527	 11	166.5	20.3	 20
528	 11	192.0	26.5	 25
529	 11	459.0	44.1	 25
530	 11	335.0	43.3	 20
531	 11	280.0	26.1	 25
532	 11	304.0	28.7	 25
533	 11	417.5	70.7	 20
534	 11	1601.8	153.4	 20
535	 11	293.8	35.3	 20
536	 11	297.0	38.0	 16
537	 11	184.5	20.9	 20
538	 11	138.5	24.3	 20
539	 11	287.3	44.1	 16
540	 11	262.5	30.3	 20
541	 11	395.5	49.2	 20
542	 11	179.5	24.2	 16
543	 11	1203.3	151.6	 20
544	 11	200.0	25.2	 20
545	 11	521.0	60.9	 16
546	 11	205.5	24.7	 20
547	 11	563.0	71.5	 20
548	 11	322.3	40.2	 16
549	 11	266.3	35.9	 20
550	 11	144.0	17.3	 20
551	 11	74.3	14.1	 16
552	 11	86.8	11.2	 20
553	 11	151.5	25.9	 20
554	 11	105.3	13.6	 16
555	 11	108.5	16.6	 20
556	 11	157.3	19.9	 20
557	 11	98.0	19.9	 16
558	 11	230.0	31.3	 20
559	 11	143.5	22.6	 20
560	 11	107.0	19.5	 16
561	 11	130.3	17.5	 20
562	 11	172.0	24.9	 20
563	 11	95.3	17.3	 16
564	 11	130.5	18.0	 20
565	 11	174.3	33.3	 20
566	 11	120.3	17.1	 16
567	 11	198.3	23.4	 20
568	 11	488.3	55.1	 20
569	 11	856.0	79.8	 16
570	 11	565.8	63.9	 20
571	 11	615.8	82.8	 20
572	 11	977.5	116.3	 16
573	 11	87.0	14.1	 20
574	 11	90.8	16.9	 16
575	 11	93.5	16.0	 20
576	 11	80.5	20.4	 20
577	 11	83.3	12.4	 16
578	 11	98.3	17.0	 20
579	 11	105.5	18.6	 20
580	 11	168.8	25.0	 16
581	 11	100.3	15.9	 20
582	 11	81.8	11.7	 20
583	 11	84.8	14.6	 16
584	 11	103.3	14.2	 20
585	 11	163.0	30.0	 20
586	 11	149.8	24.0	 16
587	 11	128.5	43.8	 20
588	 11	150.0	20.5	 20
589	 11	155.5	36.2	 16
590	 11	257.0	38.3	 20
591	 11	153.8	20.0	 20
592	 11	310.8	38.9	 16
593	 11	894.3	96.7	 20
594	 11	300.0	23.3	 20
595	 11	689.5	72.9	 16
596	 11	151.8	24.8	 20
597	 11	268.5	40.2	 20
598	 11	456.3	41.7	 16
599	 11	419.8	48.6	 20
600	 11	303.5	38.0	 20
601	 11	383.3	40.3	 16
602	 11	600.0	65.3	 20
603	 11	399.0	35.6	 20
604	 11	1356.0	113.5	 16
605	 11	104.0	18.4	 25
606	 11	88.0	13.7	 25
607	 11	79.3	11.3	 20
608	 11	352.0	41.4	 25
609	 11	153.0	19.6	 25
610	 11	233.8	29.6	 20
611	 11	275.0	51.9	 25
612	 11	3462.0	660.4	 25
613	 11	179.0	36.9	 20
614	 11	398.0	61.1	 25
615	 11	196.0	29.6	 25
616	 11	186.0	17.8	 20
617	 11	326.0	43.1	 25
618	 11	339.0	60.5	 25
619	 11	246.0	39.6	 20
620	 11	176.0	23.2	 25
621	 11	293.0	42.4	 25
622	 11	296.8	41.0	 20
623	 11	242.0	24.3	 25
624	 11	265.0	36.4	 25
625	 11	827.3	73.0	 20
626	 11	383.0	58.6	 25
627	 11	380.0	255.7	 25
628	 11	5368.5	437.4	 20
629	 11	2343.0	308.6	 25
630	 11	2450.0	253.4	 25
631	 11	2970.3	462.9	 20
632	 11	146.0	18.7	 25
633	 11	202.5	25.2	 20
634	 11	307.0	35.4	 25
635	 11	126.0	18.5	 25
636	 11	269.0	22.3	 20
637	 11	235.0	37.3	 25
638	 11	115.0	17.4	 25
639	 11	225.8	26.2	 20
  0	 12	11572.0	3376.4	 25
  1	 12	245.0	43.1	 25
  2	 12	321.5	21.5	 20
  3	 12	324.0	47.0	 25
  4	 12	220.0	34.4	 25
  5	 12	428.0	64.6	 20
  6	 12	237.0	36.6	 25
  7	 12	239.0	35.6	 25
  8	 12	232.0	50.4	 20
  9	 12	127.0	22.1	 25
 10	 12	266.0	39.3	 25
 11	 12	178.8	24.8	 20
 12	 12	391.0	59.0	 25
 13	 12	1484.0	323.4	 25
 14	 12	149.0	24.9	 20
 15	 12	173.0	26.5	 25
 16	 12	399.0	78.7	 25
 17	 12	647.5	89.4	 20
 18	 12	222.0	28.2	 25
 19	 12	149.0	32.2	 25
 20	 12	430.5	40.8	 20
 21	 12	244.0	25.9	 25
 22	 12	294.0	30.3	 25
 23	 12	260.0	27.2	 20
 24	 12	125.0	16.5	 25
 25	 12	238.0	23.5	 25
 26	 12	155.0	48.7	 20
 27	 12	211.0	28.9	 25
 28	 12	222.0	33.9	 25
 29	 12	116.3	17.5	 20
 30	 12	248.0	28.3	 25
 31	 12	137.0	25.1	 25
 32	 12	234.5	33.8	 20
 33	 12	349.5	33.9	 20
 34	 12	126.5	20.8	 20
 35	 12	106.0	19.5	 16
 36	 12	127.3	19.2	 20
 37	 12	93.0	16.5	 20
 38	 12	99.3	17.9	 16
 39	 12	334.0	49.1	 20
 40	 12	125.8	21.4	 20
 41	 12	143.3	20.2	 16
 42	 12	172.3	29.7	 20
 43	 12	153.3	21.3	 20
 44	 12	188.8	23.6	 16
 45	 12	356.5	33.1	 20
 46	 12	219.0	26.8	 20
 47	 12	103.0	17.1	 16
 48	 12	115.5	18.4	 20
 49	 12	110.5	15.2	 20
 50	 12	122.3	17.0	 16
 51	 12	123.0	19.1	 20
 52	 12	157.8	16.9	 20
 53	 12	414.5	55.9	 16
 54	 12	5020.3	344.1	 20
 55	 12	292.8	76.3	 20
 56	 12	1899.8	175.9	 16
 57	 12	1052.5	108.2	 20
 58	 12	1117.8	79.1	 16
 59	 12	314.0	41.5	 20
 60	 12	134.3	17.1	 20
 61	 12	91.0	13.7	 16
 62	 12	137.0	20.2	 20
 63	 12	111.8	18.9	 20
 64	 12	102.3	17.3	 16
 65	 12	144.5	19.4	 20
 66	 12	119.0	21.5	 20
 67	 12	101.3	14.6	 16
 68	 12	164.0	27.4	 20
 69	 12	139.0	19.0	 20
 70	 12	161.8	20.9	 16
 71	 12	142.5	20.8	 20
 72	 12	196.8	52.4	 20
 73	 12	2683.0	170.4	 16
 74	 12	1553.8	269.7	 20
 75	 12	313.8	33.2	 20
 76	 12	222.3	20.7	 16
 77	 12	224.0	27.9	 20
 78	 12	176.5	23.4	 20
 79	 12	123.5	15.6	 16
 80	 12	88.8	17.2	 20
 81	 12	96.0	20.3	 20
 82	 12	213.3	26.7	 16
 83	 12	104.3	23.4	 20
 84	 12	206.0	23.4	 20
 85	 12	240.3	17.0	 16
 86	 12	143.3	27.7	 20
 87	 12	201.8	39.2	 20
 88	 12	352.5	33.8	 16
 89	 12	140.3	21.7	 20
 90	 12	443.8	66.2	 20
 91	 12	152.3	20.8	 16
 92	 12	140.5	20.6	 20
 93	 12	189.8	25.9	 20
 94	 12	152.3	22.0	 16
 95	 12	161.3	28.0	 20
 96	 12	171.3	23.9	 20
 97	 12	158.3	23.0	 16
 98	 12	144.3	28.1	 20
 99	 12	114.8	24.9	 20
100	 12	88.3	25.2	 16
101	 12	155.8	49.9	 20
102	 12	88.0	14.5	 20
103	 12	171.5	25.4	 16
104	 12	152.3	14.0	 20
105	 12	134.0	31.3	 25
106	 12	184.5	33.0	 20
107	 12	123.0	18.1	 25
108	 12	151.0	33.2	 25
109	 12	178.3	36.3	 20
110	 12	209.0	38.2	 25
111	 12	348.0	32.2	 25
112	 12	324.5	28.4	 20
113	 12	212.0	22.3	 25
114	 12	189.0	21.6	 20
115	 12	318.0	41.5	 25
116	 12	1408.0	428.8	 25
117	 12	94.0	14.8	 20
118	 12	233.0	40.7	 25
119	 12	301.0	45.6	 25
120	 12	301.5	39.0	 20
121	 12	436.0	48.2	 25
122	 12	290.0	40.8	 25
123	 12	544.5	111.4	 20
124	 12	124.0	20.7	 25
125	 12	94.0	16.8	 25
126	 12	253.0	42.6	 20
127	 12	117.0	19.1	 25
128	 12	260.0	25.4	 25
129	 12	351.0	60.3	 20
130	 12	134.0	17.9	 25
131	 12	137.0	19.6	 25
132	 12	298.5	32.3	 20
133	 12	234.0	31.0	 25
134	 12	210.0	31.4	 25
135	 12	186.3	23.3	 20
136	 12	100.0	15.4	 25
137	 12	119.0	12.5	 25
138	 12	137.5	18.5	 20
139	 12	107.0	23.4	 25
140	 12	100.0	20.9	 25
141	 12	144.5	22.6	 20
142	 12	107.0	18.2	 25
143	 12	321.0	49.0	 25
144	 12	243.8	33.7	 20
145	 12	153.0	26.6	 25
146	 12	224.0	27.1	 25
147	 12	142.5	16.4	 20
148	 12	292.0	41.5	 25
149	 12	213.0	33.3	 25
150	 12	123.5	17.6	 20
151	 12	93.0	16.1	 25
152	 12	89.0	17.1	 25
153	 12	75.3	13.9	 20
154	 12	85.0	12.0	 25
155	 12	96.0	22.9	 25
156	 12	108.3	19.9	 20
157	 12	2402.0	373.2	 25
158	 12	1693.0	127.9	 25
159	 12	593.5	68.3	 20
160	 12	116.0	17.6	 25
161	 12	111.0	22.4	 25
162	 12	260.8	35.7	 20
163	 12	121.0	20.7	 25
164	 12	118.0	20.2	 25
165	 12	133.8	19.8	 20
166	 12	109.0	15.8	 25
167	 12	75.0	11.6	 25
168	 12	95.3	16.7	 20
169	 12	92.0	19.6	 25
170	 12	110.0	20.8	 25
171	 12	177.3	26.0	 20
172	 12	859.0	212.5	 25
173	 12	123.8	26.6	 20
174	 12	78.0	11.8	 25
175	 12	157.0	28.9	 25
176	 12	104.3	18.1	 20
177	 12	106.0	20.1	 25
178	 12	192.0	21.7	 25
179	 12	323.0	30.2	 20
180	 12	390.0	54.8	 25
181	 12	134.0	32.5	 25
182	 12	211.0	34.3	 20
183	 12	177.0	26.0	 25
184	 12	172.0	21.0	 25
185	 12	208.0	23.3	 20
186	 12	634.0	97.7	 25
187	 12	1239.0	199.1	 25
188	 12	423.0	43.7	 20
189	 12	309.0	39.2	 25
190	 12	165.0	24.6	 25
191	 12	190.0	31.3	 20
192	 12	167.0	20.9	 25
193	 12	194.0	33.2	 25
194	 12	250.5	35.1	 20
195	 12	231.0	31.5	 25
196	 12	96.0	17.8	 25
197	 12	118.5	20.0	 20
198	 12	156.0	20.1	 25
199	 12	202.0	25.1	 25
200	 12	384.8	52.1	 20
201	 12	112.0	13.5	 25
202	 12	215.0	30.2	 25
203	 12	164.8	20.6	 20
204	 12	134.0	19.7	 25
205	 12	128.0	18.3	 25
206	 12	155.0	17.5	 20
207	 12	172.0	24.6	 25
208	 12	258.0	37.9	 25
209	 12	151.0	21.3	 20
210	 12	113.0	18.8	 25
211	 12	109.0	19.3	 25
212	 12	245.5	24.4	 20
213	 12	159.0	31.8	 25
214	 12	93.0	17.4	 25
215	 12	164.3	23.4	 20
216	 12	142.0	21.0	 25
217	 12	92.0	17.4	 25
218	 12	95.8	20.2	 20
219	 12	206.0	26.2	 25
220	 12	268.0	34.6	 25
221	 12	158.5	18.6	 20
222	 12	163.0	34.7	 25
223	 12	829.0	208.7	 25
224	 12	131.5	20.4	 20
225	 12	115.0	25.1	 25
226	 12	268.0	68.8	 25
227	 12	375.3	69.0	 20
228	 12	92.0	15.4	 25
229	 12	186.0	23.6	 25
230	 12	142.0	23.4	 20
231	 12	100.0	13.3	 25
232	 12	132.8	24.7	 20
233	 12	178.0	26.8	 25
234	 12	317.0	78.9	 25
235	 12	185.5	24.3	 20
236	 12	156.0	22.0	 25
237	 12	92.0	19.9	 25
238	 12	103.5	17.1	 20
239	 12	87.0	13.6	 25
240	 12	102.0	18.8	 25
241	 12	114.0	22.3	 20
242	 12	95.0	13.7	 25
243	 12	212.0	30.8	 25
244	 12	403.5	43.1	 20
245	 12	230.0	31.3	 25
246	 12	277.0	31.6	 25
247	 12	192.8	26.7	 20
248	 12	116.0	18.2	 20
249	 12	93.8	13.5	 20
250	 12	112.0	9.9	 16
251	 12	97.0	20.2	 20
252	 12	106.3	18.6	 20
253	 12	104.5	15.4	 16
254	 12	81.5	15.4	 20
255	 12	98.8	15.8	 20
256	 12	140.8	23.3	 16
257	 12	221.8	20.9	 20
258	 12	264.0	40.1	 20
259	 12	495.3	39.5	 16
260	 12	120.0	20.5	 20
261	 12	128.8	16.9	 20
262	 12	253.3	30.3	 16
263	 12	105.5	16.4	 20
264	 12	246.8	29.0	 20
265	 12	141.5	26.4	 16
266	 12	113.8	17.3	 20
267	 12	182.8	25.3	 20
268	 12	116.3	16.2	 16
269	 12	83.0	10.1	 20
270	 12	66.0	9.4	 20
271	 12	76.8	11.6	 16
272	 12	115.5	19.1	 20
273	 12	157.3	68.5	 20
274	 12	1913.0	119.6	 16
275	 12	949.8	68.5	 20
276	 12	346.3	69.2	 20
277	 12	299.3	34.5	 16
278	 12	256.0	21.9	 20
279	 12	109.0	16.7	 20
280	 12	106.3	16.5	 16
281	 12	127.5	20.0	 20
282	 12	101.0	17.3	 20
283	 12	184.3	24.1	 16
284	 12	187.8	24.4	 20
285	 12	150.3	21.8	 20
286	 12	183.5	22.4	 16
287	 12	102.0	18.4	 20
288	 12	129.0	19.7	 16
289	 12	233.5	32.9	 20
290	 12	675.5	88.5	 20
291	 12	461.8	33.0	 16
292	 12	183.3	36.0	 20
293	 12	225.5	25.1	 20
294	 12	231.5	26.3	 16
295	 12	309.3	26.4	 20
296	 12	133.5	18.3	 20
297	 12	113.5	21.5	 16
298	 12	115.5	20.1	 20
299	 12	234.3	29.6	 20
300	 12	130.3	26.5	 16
301	 12	121.5	18.0	 20
302	 12	130.3	19.0	 20
303	 12	123.3	25.1	 16
304	 12	294.3	39.5	 20
305	 12	107.0	15.6	 20
306	 12	98.0	20.5	 16
307	 12	137.8	19.3	 20
308	 12	121.8	24.5	 20
309	 12	176.0	30.6	 16
310	 12	110.3	27.4	 20
311	 12	117.0	15.7	 20
312	 12	100.3	19.2	 16
313	 12	123.3	22.3	 20
314	 12	170.0	19.5	 20
315	 12	158.3	28.2	 16
316	 12	1203.0	154.9	 20
317	 12	287.0	25.9	 20
318	 12	265.8	41.5	 16
319	 12	282.0	37.4	 25
320	 12	471.0	49.5	 25
321	 12	214.3	26.6	 20
322	 12	74.0	17.3	 25
323	 12	97.0	18.8	 25
324	 12	136.5	22.9	 20
325	 12	120.0	17.8	 25
326	 12	88.0	21.1	 25
327	 12	100.8	15.7	 20
328	 12	113.0	14.6	 25
329	 12	164.0	25.8	 25
330	 12	243.5	39.3	 20
331	 12	232.0	32.1	 25
332	 12	332.0	60.7	 25
333	 12	134.0	25.5	 20
334	 12	206.0	31.2	 25
335	 12	260.0	35.9	 25
336	 12	241.0	31.2	 20
337	 12	239.0	31.4	 25
338	 12	1054.0	256.6	 25
339	 12	322.3	54.1	 20
340	 12	964.0	71.6	 25
341	 12	411.0	104.1	 25
342	 12	1173.0	163.0	 20
343	 12	136.0	19.4	 25
344	 12	156.0	28.4	 25
345	 12	192.8	29.7	 20
346	 12	177.0	30.1	 25
347	 12	230.3	31.9	 20
348	 12	134.0	18.6	 25
349	 12	204.0	38.8	 25
350	 12	586.0	50.6	 20
351	 12	622.0	70.2	 25
352	 12	235.0	36.6	 25
353	 12	120.8	11.7	 20
354	 12	317.0	33.7	 25
355	 12	844.0	214.4	 25
356	 12	117.5	18.3	 20
357	 12	135.0	20.9	 25
358	 12	146.0	19.5	 25
359	 12	132.3	19.2	 20
360	 12	185.0	23.0	 25
361	 12	295.0	35.1	 25
362	 12	851.3	78.4	 20
363	 12	491.0	40.5	 25
364	 12	401.0	54.5	 25
365	 12	243.3	37.4	 20
366	 12	3245.0	533.7	 25
367	 12	144.0	41.6	 25
368	 12	367.3	43.5	 20
369	 12	241.0	58.7	 25
370	 12	1532.0	123.9	 25
371	 12	766.0	87.8	 20
372	 12	272.0	37.3	 25
373	 12	106.0	14.9	 25
374	 12	125.3	17.9	 20
375	 12	160.0	23.7	 25
376	 12	107.0	19.8	 25
377	 12	593.8	77.9	 20
378	 12	645.0	60.9	 25
379	 12	213.0	48.1	 25
380	 12	242.5	33.1	 20
381	 12	417.0	41.0	 25
382	 12	156.0	19.5	 25
383	 12	169.0	29.4	 20
384	 12	596.0	69.5	 25
385	 12	153.0	27.0	 25
386	 12	446.0	44.2	 20
387	 12	223.0	31.2	 25
388	 12	445.0	52.5	 25
389	 12	552.8	44.2	 20
390	 12	107.0	16.9	 25
391	 12	286.0	37.2	 25
392	 12	625.5	47.1	 20
393	 12	334.0	31.1	 25
394	 12	239.0	28.1	 25
395	 12	119.8	18.2	 20
396	 12	275.0	34.4	 25
397	 12	108.0	22.8	 25
398	 12	121.0	23.6	 20
399	 12	188.0	26.7	 25
400	 12	249.0	26.4	 25
401	 12	321.0	30.2	 20
402	 12	261.0	24.5	 25
403	 12	205.0	22.9	 25
404	 12	224.0	25.1	 20
405	 12	203.0	42.9	 25
406	 12	317.8	46.3	 20
407	 12	340.0	44.2	 25
408	 12	169.0	26.3	 25
409	 12	109.8	26.5	 20
410	 12	98.0	18.4	 25
411	 12	143.0	26.4	 25
412	 12	118.8	30.6	 20
413	 12	260.0	32.5	 25
414	 12	151.0	27.8	 25
415	 12	131.5	20.9	 20
416	 12	161.0	22.9	 25
417	 12	186.0	31.3	 25
418	 12	190.0	24.2	 20
419	 12	270.0	36.4	 25
420	 12	255.0	34.2	 25
421	 12	527.3	57.4	 20
422	 12	346.0	39.0	 25
423	 12	153.0	18.7	 25
424	 12	225.3	29.9	 20
425	 12	107.0	19.3	 25
426	 12	178.0	21.9	 25
427	 12	235.8	33.4	 20
428	 12	499.0	51.4	 25
429	 12	317.0	43.3	 25
430	 12	217.0	27.8	 20
431	 12	279.0	35.9	 25
432	 12	138.0	23.2	 25
433	 12	122.3	18.2	 20
434	 12	124.0	20.7	 25
435	 12	164.0	19.5	 25
436	 12	183.0	28.1	 20
437	 12	118.0	17.8	 25
438	 12	153.0	22.3	 25
439	 12	204.0	25.9	 20
440	 12	213.0	33.9	 25
441	 12	369.0	35.8	 25
442	 12	318.3	35.3	 20
443	 12	524.0	64.5	 25
444	 12	187.0	29.3	 25
445	 12	290.0	28.7	 20
446	 12	165.0	22.3	 25
447	 12	550.0	84.0	 25
448	 12	168.8	30.8	 20
449	 12	218.0	18.3	 25
450	 12	138.0	23.6	 25
451	 12	102.5	18.6	 20
452	 12	143.0	18.4	 25
453	 12	127.0	21.3	 25
454	 12	150.5	22.2	 20
455	 12	143.0	22.3	 25
456	 12	101.0	18.9	 25
457	 12	160.0	25.2	 20
458	 12	158.0	19.8	 25
459	 12	125.0	22.8	 25
460	 12	204.3	30.6	 20
461	 12	1368.0	224.4	 25
462	 12	94.0	13.2	 20
463	 12	104.3	21.2	 16
464	 12	886.8	87.5	 20
465	 12	1021.3	70.8	 16
466	 12	170.8	22.1	 20
467	 12	188.0	23.3	 20
468	 12	134.0	16.0	 16
469	 12	139.5	19.0	 20
470	 12	122.3	18.9	 20
471	 12	92.0	10.6	 16
472	 12	177.0	16.5	 20
473	 12	155.3	17.5	 20
474	 12	125.3	22.7	 16
475	 12	88.5	14.3	 20
476	 12	145.5	28.0	 20
477	 12	136.0	24.6	 16
478	 12	135.3	21.2	 20
479	 12	159.3	22.7	 20
480	 12	100.0	17.2	 16
481	 12	147.3	17.6	 20
482	 12	172.3	18.4	 20
483	 12	143.3	19.0	 16
484	 12	145.3	19.0	 20
485	 12	209.3	29.5	 20
486	 12	129.8	19.6	 16
487	 12	209.5	21.9	 20
488	 12	172.8	18.9	 20
489	 12	340.0	42.2	 16
490	 12	157.3	24.8	 20
491	 12	225.3	36.8	 20
492	 12	207.3	30.1	 16
493	 12	260.8	32.4	 20
494	 12	204.0	27.8	 20
495	 12	194.0	31.5	 16
496	 12	219.5	25.9	 20
497	 12	107.0	12.8	 20
498	 12	184.8	20.0	 16
499	 12	88.0	11.2	 20
500	 12	102.5	13.4	 20
501	 12	78.5	19.4	 16
502	 12	83.0	13.3	 20
503	 12	85.0	20.5	 20
504	 12	73.3	11.9	 16
505	 12	185.5	21.8	 20
506	 12	91.0	14.4	 20
507	 12	262.8	47.3	 16
508	 12	270.3	27.3	 20
509	 12	247.8	36.2	 20
510	 12	115.5	24.6	 16
511	 12	202.0	25.0	 20
512	 12	139.3	18.7	 20
513	 12	135.5	18.5	 16
514	 12	197.3	25.9	 20
515	 12	156.5	22.8	 20
516	 12	294.5	32.0	 16
517	 12	183.0	40.6	 20
518	 12	107.3	17.0	 20
519	 12	125.3	20.5	 16
520	 12	134.8	19.3	 20
521	 12	112.3	15.4	 16
522	 12	216.8	23.2	 20
523	 12	270.3	28.4	 20
524	 12	268.8	31.2	 16
525	 12	485.0	49.0	 20
526	 12	322.8	36.7	 20
527	 12	165.3	20.0	 16
528	 12	213.0	26.8	 20
529	 12	225.3	27.0	 20
530	 12	343.8	27.2	 16
531	 12	234.5	21.1	 20
532	 12	359.5	37.9	 20
533	 12	322.0	27.1	 16
534	 12	965.0	67.7	 25
535	 12	312.0	26.9	 25
536	 12	147.0	24.0	 20
537	 12	178.0	32.0	 25
538	 12	161.0	33.2	 25
539	 12	428.8	32.9	 20
540	 12	277.0	37.9	 25
541	 12	415.0	48.2	 25
542	 12	174.3	20.4	 20
543	 12	704.0	60.8	 25
544	 12	173.0	27.6	 25
545	 12	447.3	45.0	 20
546	 12	223.0	28.1	 25
547	 12	288.0	32.2	 25
548	 12	206.5	29.8	 20
549	 12	208.0	34.7	 25
550	 12	142.0	24.8	 25
551	 12	82.0	11.9	 20
552	 12	81.0	13.5	 25
553	 12	119.0	14.2	 25
554	 12	88.3	17.8	 20
555	 12	109.0	18.5	 25
556	 12	115.0	19.7	 25
557	 12	118.0	22.3	 20
558	 12	232.0	29.0	 25
559	 12	161.0	22.7	 25
560	 12	92.0	15.0	 20
561	 12	119.0	19.5	 25
562	 12	142.0	20.9	 25
563	 12	107.3	12.1	 20
564	 12	130.0	22.1	 25
565	 12	133.0	21.3	 25
566	 12	125.0	17.5	 20
567	 12	202.0	25.3	 25
568	 12	312.0	61.4	 25
569	 12	1588.8	146.9	 20
570	 12	383.0	60.7	 25
571	 12	771.0	93.7	 25
572	 12	218.0	19.7	 20
573	 12	110.0	13.7	 25
574	 12	98.0	22.0	 25
575	 12	98.3	11.5	 20
576	 12	79.0	12.4	 25
577	 12	78.0	12.4	 25
578	 12	97.0	17.4	 20
579	 12	112.0	21.9	 25
580	 12	162.3	26.9	 20
581	 12	114.0	23.1	 25
582	 12	84.0	14.3	 25
583	 12	104.5	20.5	 20
584	 12	99.0	20.4	 25
585	 12	118.0	14.2	 25
586	 12	149.3	21.2	 20
587	 12	105.0	17.9	 25
588	 12	143.0	21.4	 25
589	 12	150.3	19.9	 20
590	 12	166.0	13.8	 25
591	 12	146.0	19.1	 25
592	 12	282.8	28.6	 20
593	 12	565.0	60.1	 25
594	 12	548.0	61.4	 25
595	 12	138.0	15.6	 20
596	 12	118.0	18.8	 25
597	 12	467.0	54.0	 25
598	 12	166.8	20.5	 20
599	 12	191.0	21.3	 25
600	 12	255.0	26.5	 25
601	 12	565.3	48.7	 20
602	 12	728.0	86.1	 25
603	 12	434.0	58.3	 25
604	 12	619.8	63.0	 20
605	 12	107.0	18.2	 25
606	 12	92.0	16.4	 25
607	 12	99.3	12.1	 20
608	 12	372.0	47.3	 25
609	 12	149.0	15.7	 25
610	 12	174.5	26.2	 20
611	 12	196.0	47.3	 25
612	 12	945.0	147.6	 25
613	 12	210.8	34.6	 20
614	 12	429.0	59.8	 25
615	 12	145.0	20.8	 25
616	 12	162.5	23.9	 20
617	 12	228.0	25.2	 25
618	 12	230.0	31.7	 25
619	 12	171.3	29.4	 20
620	 12	182.0	28.5	 25
621	 12	276.0	33.9	 25
622	 12	299.0	34.5	 20
623	 12	277.0	32.6	 25
624	 12	303.0	42.0	 25
625	 12	1316.8	193.4	 20
626	 12	391.0	40.5	 25
627	 12	393.0	143.4	 25
628	 12	4452.0	561.7	 20
629	 12	1028.0	131.1	 25
630	 12	2283.0	260.5	 25
631	 12	613.8	55.7	 20
632	 12	109.0	15.7	 25
633	 12	175.0	27.7	 25
634	 12	247.5	23.7	 20
635	 12	138.0	21.0	 25
636	 12	305.0	36.5	 25
637	 12	192.3	30.7	 20
638	 12	120.0	20.5	 25
639	 12	3563.0	701.3	 20
  0	 13	251.3	26.2	 16
  1	 13	196.8	22.4	 20
  2	 13	448.3	56.2	 20
  3	 13	250.0	33.1	 16
  4	 13	260.5	25.1	 20
  5	 13	189.8	25.8	 16
  6	 13	3766.3	913.3	 20
  7	 13	346.5	37.6	 20
  8	 13	506.0	49.9	 16
  9	 13	839.3	68.4	 20
 10	 13	89.3	13.3	 20
 11	 13	166.5	21.1	 16
 12	 13	273.3	58.7	 20
 13	 13	88.5	12.0	 20
 14	 13	426.3	73.4	 16
 15	 13	136.0	18.6	 20
 16	 13	145.3	11.6	 20
 17	 13	213.0	34.0	 16
 18	 13	678.8	112.5	 20
 19	 13	446.0	75.1	 20
 20	 13	225.8	34.0	 16
 21	 13	275.8	39.6	 20
 22	 13	217.0	24.2	 20
 23	 13	196.5	21.4	 16
 24	 13	184.0	20.5	 20
 25	 13	451.8	53.8	 20
 26	 13	406.0	38.5	 16
 27	 13	704.8	68.7	 20
 28	 13	820.8	83.1	 20
 29	 13	133.5	20.6	 16
 30	 13	414.3	61.5	 20
 31	 13	192.8	25.3	 20
 32	 13	152.5	25.0	 16
 33	 13	1288.0	161.8	 25
 34	 13	2591.0	248.8	 25
 35	 13	244.5	25.1	 20
 36	 13	2282.0	347.4	 25
 37	 13	985.0	121.8	 25
 38	 13	119.0	19.6	 20
 39	 13	110.0	19.1	 25
 40	 13	333.0	41.8	 25
 41	 13	350.0	48.3	 20
 42	 13	131.0	22.4	 25
 43	 13	219.0	27.6	 25
 44	 13	102.0	13.3	 20
 45	 13	394.0	61.6	 25
 46	 13	217.0	29.6	 25
 47	 13	297.8	37.0	 20
 48	 13	145.0	17.2	 25
 49	 13	81.0	13.7	 25
 50	 13	118.5	22.1	 20
 51	 13	282.0	34.1	 25
 52	 13	170.0	24.4	 25
 53	 13	201.3	18.6	 20
 54	 13	1439.0	128.2	 25
 55	 13	443.0	61.6	 25
 56	 13	247.3	29.0	 20
 57	 13	867.0	99.1	 25
 58	 13	300.0	33.1	 25
 59	 13	938.5	86.7	 20
 60	 13	282.0	35.4	 25
 61	 13	363.0	68.4	 25
 62	 13	96.8	15.2	 20
 63	 13	98.0	16.8	 25
 64	 13	102.3	22.4	 20
 65	 13	175.0	19.0	 25
 66	 13	129.0	22.7	 25
 67	 13	635.8	55.5	 20
 68	 13	283.0	54.7	 25
 69	 13	1349.0	185.2	 25
 70	 13	1711.0	161.8	 20
 71	 13	229.0	37.6	 25
 72	 13	216.0	27.8	 25
 73	 13	210.8	41.7	 20
 74	 13	363.0	51.3	 25
 75	 13	137.0	23.6	 25
 76	 13	198.3	22.5	 20
 77	 13	218.0	22.5	 25
 78	 13	262.0	34.6	 25
 79	 13	199.3	27.7	 20
 80	 13	85.0	15.7	 25
 81	 13	164.0	18.8	 25
 82	 13	175.0	31.2	 20
 83	 13	645.0	94.3	 25
 84	 13	597.0	79.0	 25
 85	 13	429.3	61.9	 20
 86	 13	218.0	29.0	 25
 87	 13	271.0	36.3	 25
 88	 13	224.3	30.5	 20
 89	 13	333.0	42.1	 25
 90	 13	812.0	188.8	 25
 91	 13	229.8	25.8	 20
 92	 13	246.0	28.9	 25
 93	 13	101.0	17.2	 25
 94	 13	165.5	25.2	 20
 95	 13	661.0	109.4	 25
 96	 13	933.0	210.7	 25
 97	 13	234.8	33.2	 20
 98	 13	175.0	31.8	 25
 99	 13	107.0	29.1	 25
100	 13	82.8	17.6	 20
101	 13	83.0	17.3	 25
102	 13	82.0	16.4	 25
103	 13	131.5	18.9	 20
104	 13	170.0	24.8	 25
105	 13	275.0	32.0	 25
106	 13	366.8	50.1	 20
107	 13	153.0	22.8	 25
108	 13	311.0	39.1	 25
109	 13	387.3	39.3	 20
110	 13	362.0	77.9	 25
111	 13	104.0	21.2	 25
112	 13	67.0	9.6	 20
113	 13	107.0	17.7	 25
114	 13	179.0	21.1	 25
115	 13	173.3	108.4	 20
116	 13	2494.0	527.1	 25
117	 13	318.0	35.7	 25
118	 13	540.5	66.4	 20
119	 13	603.0	66.1	 25
120	 13	1475.0	145.3	 25
121	 13	1797.5	458.3	 20
122	 13	173.0	29.2	 25
123	 13	241.8	36.6	 20
124	 13	189.0	30.0	 25
125	 13	146.0	22.2	 25
126	 13	199.0	35.3	 20
127	 13	199.0	34.4	 25
128	 13	292.0	46.1	 25
129	 13	560.8	59.7	 20
130	 13	265.0	39.8	 25
131	 13	100.0	19.9	 25
132	 13	478.0	65.9	 20
133	 13	514.0	66.2	 25
134	 13	268.0	56.0	 25
135	 13	828.5	60.2	 20
136	 13	292.0	30.9	 25
137	 13	709.0	68.0	 25
138	 13	371.0	31.8	 20
139	 13	157.0	25.0	 25
140	 13	256.0	27.2	 25
141	 13	179.3	35.1	 20
142	 13	454.0	53.5	 25
143	 13	139.0	40.4	 25
144	 13	503.8	55.1	 20
145	 13	152.0	28.2	 25
146	 13	66.0	12.1	 25
147	 13	115.3	22.4	 20
148	 13	146.0	41.6	 25
149	 13	658.0	105.5	 25
150	 13	378.8	45.4	 20
151	 13	360.0	55.7	 25
152	 13	1290.0	210.6	 25
153	 13	232.8	26.3	 20
154	 13	113.0	14.4	 25
155	 13	141.0	14.6	 25
156	 13	129.5	18.8	 20
157	 13	816.0	78.0	 25
158	 13	2983.0	632.8	 25
159	 13	135.3	17.8	 20
160	 13	237.0	45.0	 25
161	 13	132.0	24.4	 25
162	 13	2196.5	282.1	 20
163	 13	155.0	23.1	 25
164	 13	137.0	22.2	 25
165	 13	151.5	20.6	 20
166	 13	346.0	40.4	 25
167	 13	361.0	53.9	 25
168	 13	456.5	57.2	 20
169	 13	139.0	25.4	 25
170	 13	1028.0	267.0	 25
171	 13	851.0	167.1	 20
172	 13	1296.0	270.9	 25
173	 13	200.0	21.5	 25
174	 13	238.0	54.3	 20
175	 13	101.0	23.0	 25
176	 13	656.0	155.8	 20
177	 13	169.8	22.0	 16
178	 13	125.3	25.0	 20
179	 13	615.5	55.0	 16
180	 13	303.5	41.9	 20
181	 13	556.0	77.9	 20
182	 13	434.5	40.3	 16
183	 13	376.3	45.2	 20
184	 13	223.3	37.3	 20
185	 13	127.3	21.6	 16
186	 13	123.5	41.0	 20
187	 13	217.3	51.5	 20
188	 13	708.5	72.3	 16
189	 13	873.8	131.0	 20
190	 13	954.0	334.0	 20
191	 13	170.3	34.7	 16
192	 13	282.0	48.5	 20
193	 13	260.5	100.3	 20
194	 13	636.0	95.1	 16
195	 13	176.3	27.0	 20
196	 13	186.0	26.8	 20
197	 13	385.3	69.3	 16
198	 13	106.5	14.2	 20
199	 13	106.5	16.3	 20
200	 13	114.5	24.0	 16
201	 13	166.8	20.0	 20
202	 13	138.5	20.0	 20
203	 13	176.8	26.4	 16
204	 13	373.5	52.8	 20
205	 13	112.3	15.3	 20
206	 13	148.5	24.1	 16
207	 13	286.8	48.0	 20
208	 13	133.5	27.0	 20
209	 13	343.3	41.4	 16
210	 13	120.3	19.5	 20
211	 13	909.5	147.2	 20
212	 13	181.0	22.0	 16
213	 13	714.3	95.8	 20
214	 13	237.8	37.2	 20
215	 13	392.0	68.7	 16
216	 13	76.8	15.5	 20
217	 13	112.8	20.4	 20
218	 13	92.3	15.7	 16
219	 13	103.8	20.3	 20
220	 13	107.0	15.3	 20
221	 13	189.0	25.4	 16
222	 13	178.5	23.9	 20
223	 13	336.3	61.5	 20
224	 13	148.3	18.4	 16
225	 13	603.3	58.6	 20
226	 13	614.8	42.7	 20
227	 13	547.8	67.8	 16
228	 13	135.5	18.2	 20
229	 13	192.5	34.2	 20
230	 13	109.0	23.8	 16
231	 13	130.0	22.3	 20
232	 13	145.0	128.7	 20
233	 13	849.0	96.3	 16
234	 13	3503.5	644.4	 20
235	 13	679.8	103.2	 20
236	 13	266.5	23.9	 16
237	 13	326.3	109.0	 20
238	 13	622.5	82.8	 16
239	 13	428.5	53.6	 20
240	 13	125.5	21.3	 20
241	 13	732.5	90.6	 16
242	 13	450.3	57.2	 20
243	 13	148.0	18.4	 20
244	 13	130.5	17.6	 16
245	 13	393.8	47.5	 20
246	 13	199.5	26.1	 20
247	 13	133.3	20.0	 16
248	 13	134.0	25.8	 25
249	 13	125.0	21.4	 25
250	 13	120.3	18.9	 20
251	 13	113.0	17.7	 25
252	 13	140.0	51.2	 25
253	 13	119.5	21.8	 20
254	 13	156.0	19.9	 25
255	 13	112.0	17.3	 25
256	 13	89.3	15.0	 20
257	 13	87.0	15.8	 25
258	 13	274.0	37.6	 25
259	 13	94.5	16.5	 20
260	 13	100.0	16.1	 25
261	 13	160.0	31.7	 25
262	 13	286.3	29.4	 20
263	 13	150.0	23.0	 25
264	 13	585.0	115.6	 25
265	 13	75.3	11.4	 20
266	 13	690.0	83.2	 25
267	 13	799.0	173.5	 25
268	 13	72.0	10.4	 20
269	 13	106.0	16.4	 25
270	 13	84.0	18.1	 25
271	 13	74.0	13.2	 20
272	 13	108.0	15.9	 25
273	 13	311.0	70.7	 25
274	 13	198.5	20.9	 20
275	 13	236.0	44.4	 25
276	 13	157.0	36.9	 25
277	 13	280.3	28.5	 20
278	 13	732.0	121.8	 25
279	 13	149.0	28.6	 25
280	 13	550.0	76.8	 20
281	 13	147.0	26.9	 25
282	 13	284.0	55.1	 25
283	 13	214.8	33.6	 20
284	 13	132.0	22.8	 25
285	 13	119.0	19.8	 25
286	 13	99.8	18.5	 20
287	 13	131.0	28.0	 25
288	 13	98.0	16.7	 25
289	 13	126.0	22.3	 20
290	 13	476.0	90.8	 25
291	 13	223.0	27.4	 25
292	 13	444.5	89.9	 20
293	 13	173.0	27.7	 25
294	 13	166.0	26.9	 25
295	 13	463.8	65.2	 20
296	 13	1280.0	187.4	 25
297	 13	143.0	17.9	 20
298	 13	129.0	22.8	 25
299	 13	141.0	40.2	 25
300	 13	82.0	11.6	 20
301	 13	678.0	112.0	 25
302	 13	209.0	37.6	 25
303	 13	161.3	25.2	 20
304	 13	285.0	41.4	 25
305	 13	129.0	24.6	 25
306	 13	113.5	21.7	 20
307	 13	153.0	36.6	 25
308	 13	227.0	35.0	 25
309	 13	862.0	142.8	 20
310	 13	482.0	68.7	 25
311	 13	143.0	20.4	 25
312	 13	127.0	22.6	 20
313	 13	107.0	20.0	 25
314	 13	207.0	27.6	 25
315	 13	217.8	27.7	 20
316	 13	341.0	46.6	 25
317	 13	219.0	29.5	 25
318	 13	308.0	47.1	 20
319	 13	159.0	19.6	 25
320	 13	196.0	30.2	 25
321	 13	159.8	22.4	 20
322	 13	90.0	20.0	 25
323	 13	109.0	20.8	 25
324	 13	91.8	15.1	 20
325	 13	361.0	97.8	 25
326	 13	465.0	87.3	 25
327	 13	1286.0	196.0	 20
328	 13	269.0	49.0	 25
329	 13	226.0	27.0	 25
330	 13	279.8	34.7	 20
331	 13	1641.0	248.1	 25
332	 13	476.0	65.7	 25
333	 13	291.8	32.3	 20
334	 13	265.0	30.5	 25
335	 13	292.0	53.7	 25
336	 13	154.0	24.3	 20
337	 13	164.0	24.6	 25
338	 13	482.0	80.0	 25
339	 13	270.0	42.5	 20
340	 13	264.0	32.5	 25
341	 13	555.0	111.3	 25
342	 13	815.3	115.6	 20
343	 13	2480.0	404.9	 25
344	 13	369.0	79.1	 25
345	 13	903.5	156.3	 20
346	 13	146.0	22.1	 25
347	 13	90.0	18.6	 25
348	 13	110.0	22.6	 20
349	 13	174.0	46.8	 25
350	 13	201.0	23.9	 25
351	 13	195.8	20.9	 20
352	 13	1310.0	325.5	 25
353	 13	111.3	14.2	 20
354	 13	104.0	15.7	 25
355	 13	124.0	19.4	 25
356	 13	151.0	23.4	 20
357	 13	130.0	25.8	 25
358	 13	141.0	26.0	 25
359	 13	198.5	26.4	 20
360	 13	240.0	34.1	 25
361	 13	220.0	22.4	 25
362	 13	228.3	29.8	 20
363	 13	310.0	53.2	 25
364	 13	263.0	70.6	 25
365	 13	405.3	68.3	 20
366	 13	2174.0	334.0	 25
367	 13	166.0	26.8	 25
368	 13	173.0	18.8	 20
369	 13	378.0	61.0	 25
370	 13	205.0	31.4	 25
371	 13	685.5	110.7	 20
372	 13	299.0	41.2	 25
373	 13	111.0	18.9	 25
374	 13	111.0	21.1	 20
375	 13	131.0	24.7	 25
376	 13	94.0	11.1	 25
377	 13	114.0	18.8	 20
378	 13	405.0	39.1	 25
379	 13	244.0	140.5	 25
380	 13	2784.5	326.0	 20
381	 13	355.0	41.4	 25
382	 13	121.0	20.8	 25
383	 13	544.0	78.1	 20
384	 13	491.0	66.3	 25
385	 13	120.0	23.7	 25
386	 13	120.8	18.3	 20
387	 13	637.0	84.7	 25
388	 13	115.0	19.2	 25
389	 13	222.8	22.9	 20
390	 13	488.0	70.6	 25
391	 13	378.0	54.3	 20
392	 13	377.8	34.4	 16
393	 13	200.0	27.8	 20
394	 13	371.8	48.9	 20
395	 13	236.3	33.5	 16
396	 13	139.0	31.4	 20
397	 13	164.0	32.5	 20
398	 13	128.3	20.4	 16
399	 13	238.3	33.7	 20
400	 13	173.3	27.0	 20
401	 13	196.8	26.0	 16
402	 13	279.0	35.2	 20
403	 13	113.3	19.3	 20
404	 13	78.5	12.1	 16
405	 13	217.0	31.1	 20
406	 13	212.0	22.8	 20
407	 13	112.5	18.7	 16
408	 13	95.8	22.8	 20
409	 13	529.3	74.3	 20
410	 13	323.0	51.9	 16
411	 13	105.0	14.4	 20
412	 13	118.3	20.8	 16
413	 13	97.5	23.5	 20
414	 13	197.5	42.3	 20
415	 13	102.0	18.5	 16
416	 13	91.5	15.3	 20
417	 13	219.5	34.6	 20
418	 13	518.5	70.6	 16
419	 13	423.8	49.9	 20
420	 13	708.0	105.4	 20
421	 13	197.3	20.1	 16
422	 13	111.8	13.4	 20
423	 13	97.0	11.9	 20
424	 13	84.5	13.1	 16
425	 13	131.0	22.1	 20
426	 13	129.5	18.9	 20
427	 13	421.8	57.4	 16
428	 13	257.8	22.0	 20
429	 13	496.5	63.4	 20
430	 13	190.8	24.0	 16
431	 13	197.0	38.3	 20
432	 13	378.8	54.4	 20
433	 13	187.3	24.8	 16
434	 13	340.0	41.8	 20
435	 13	956.8	138.4	 20
436	 13	3443.5	360.6	 16
437	 13	172.5	22.5	 20
438	 13	795.5	86.5	 20
439	 13	418.0	61.4	 16
440	 13	306.8	32.7	 20
441	 13	115.5	20.2	 20
442	 13	245.5	19.7	 16
443	 13	833.8	106.9	 20
444	 13	912.8	93.7	 20
445	 13	586.3	50.6	 16
446	 13	151.8	25.8	 20
447	 13	196.3	27.6	 20
448	 13	203.3	26.8	 16
449	 13	104.5	23.0	 20
450	 13	136.5	24.2	 20
451	 13	121.8	15.6	 16
452	 13	126.5	21.2	 20
453	 13	369.3	53.0	 20
454	 13	549.3	60.3	 16
455	 13	150.0	21.4	 20
456	 13	501.0	101.3	 20
457	 13	361.5	50.3	 16
458	 13	360.0	42.2	 20
459	 13	242.0	38.0	 20
460	 13	221.0	19.2	 16
461	 13	408.3	57.4	 20
462	 13	157.0	29.3	 25
463	 13	143.0	20.0	 20
464	 13	93.0	17.1	 25
465	 13	126.0	25.5	 25
466	 13	169.5	69.9	 20
467	 13	111.0	21.7	 25
468	 13	204.0	35.8	 25
469	 13	73.3	10.9	 20
470	 13	112.0	22.4	 25
471	 13	126.3	25.3	 20
472	 13	110.0	25.6	 25
473	 13	211.0	37.8	 25
474	 13	257.0	43.6	 20
475	 13	421.0	73.1	 25
476	 13	980.0	175.0	 25
477	 13	135.8	23.2	 20
478	 13	138.0	21.7	 25
479	 13	178.0	20.3	 25
480	 13	188.5	23.8	 20
481	 13	265.0	32.8	 25
482	 13	204.0	31.2	 25
483	 13	179.3	32.8	 20
484	 13	88.0	9.7	 25
485	 13	149.0	22.5	 25
486	 13	204.5	32.8	 20
487	 13	698.0	72.5	 25
488	 13	246.0	35.7	 25
489	 13	178.5	24.9	 20
490	 13	85.0	15.8	 25
491	 13	88.0	11.9	 25
492	 13	101.0	18.8	 20
493	 13	553.0	63.7	 25
494	 13	173.0	24.4	 25
495	 13	193.3	19.7	 20
496	 13	146.0	26.3	 25
497	 13	169.0	28.1	 25
498	 13	242.0	36.1	 20
499	 13	270.0	24.5	 25
500	 13	108.0	17.4	 25
501	 13	101.3	19.3	 20
502	 13	82.0	12.3	 25
503	 13	90.0	19.3	 25
504	 13	106.5	25.1	 20
505	 13	145.0	23.0	 25
506	 13	135.0	22.9	 25
507	 13	375.5	40.8	 20
508	 13	185.0	32.8	 25
509	 13	138.0	17.2	 25
510	 13	127.3	16.7	 20
511	 13	109.0	17.0	 25
512	 13	115.0	19.6	 25
513	 13	108.3	19.2	 20
514	 13	121.0	24.7	 25
515	 13	202.0	24.8	 25
516	 13	224.5	32.2	 20
517	 13	137.0	21.2	 25
518	 13	114.0	18.0	 25
519	 13	78.0	12.5	 20
520	 13	132.0	23.6	 25
521	 13	163.0	27.4	 25
522	 13	128.5	16.9	 20
523	 13	184.0	23.3	 25
524	 13	222.0	33.3	 25
525	 13	535.3	61.8	 20
526	 13	947.0	98.6	 25
527	 13	420.0	46.4	 25
528	 13	320.8	28.4	 20
529	 13	213.0	23.9	 25
530	 13	278.0	44.9	 20
531	 13	117.0	17.9	 25
532	 13	979.0	97.8	 25
533	 13	429.3	42.9	 20
534	 13	1425.0	142.7	 25
535	 13	426.0	39.0	 25
536	 13	636.5	83.5	 20
537	 13	140.0	21.1	 25
538	 13	97.0	19.1	 25
539	 13	133.5	21.8	 20
540	 13	423.0	59.7	 25
541	 13	266.0	37.7	 25
542	 13	162.3	22.9	 20
543	 13	160.0	25.0	 25
544	 13	233.0	31.7	 25
545	 13	267.0	27.5	 20
546	 13	190.0	25.9	 25
547	 13	210.0	34.7	 25
548	 13	637.5	89.4	 20
549	 13	3076.0	407.2	 25
550	 13	190.0	27.5	 25
551	 13	346.3	43.8	 20
552	 13	146.0	19.7	 25
553	 13	92.0	14.5	 25
554	 13	102.8	21.2	 20
555	 13	107.0	17.6	 25
556	 13	90.0	16.9	 25
557	 13	140.5	19.5	 20
558	 13	110.0	21.6	 25
559	 13	167.0	31.8	 25
560	 13	244.3	27.3	 20
561	 13	194.0	29.1	 25
562	 13	154.0	24.1	 25
563	 13	122.5	17.9	 20
564	 13	101.0	13.5	 25
565	 13	142.0	29.5	 25
566	 13	767.5	83.0	 20
567	 13	643.0	79.7	 25
568	 13	98.0	16.3	 25
569	 13	120.5	15.7	 20
570	 13	254.0	41.6	 25
571	 13	2111.0	304.1	 25
572	 13	165.5	25.3	 20
573	 13	119.0	17.5	 25
574	 13	125.0	22.6	 25
575	 13	131.3	20.7	 20
576	 13	103.0	15.1	 25
577	 13	89.0	13.9	 25
578	 13	123.0	21.6	 20
579	 13	140.0	21.6	 25
580	 13	100.0	20.8	 25
581	 13	92.0	15.6	 20
582	 13	115.0	19.8	 25
583	 13	74.0	11.2	 25
584	 13	90.8	25.0	 20
585	 13	122.0	18.5	 25
586	 13	110.5	18.4	 20
587	 13	104.0	15.2	 25
588	 13	249.0	38.7	 25
589	 13	141.3	24.7	 20
590	 13	108.0	18.1	 25
591	 13	419.0	41.8	 25
592	 13	1189.5	135.5	 20
593	 13	1859.0	199.7	 25
594	 13	138.0	21.4	 25
595	 13	293.3	41.7	 20
596	 13	272.0	34.4	 25
597	 13	258.0	29.9	 25
598	 13	296.5	24.4	 20
599	 13	302.0	46.8	 25
600	 13	233.0	29.9	 25
601	 13	1110.5	115.2	 20
602	 13	655.0	93.8	 25
603	 13	1034.0	100.0	 25
604	 13	212.0	27.3	 20
605	 13	147.0	21.4	 25
606	 13	90.0	14.0	 20
607	 13	88.0	25.6	 16
608	 13	147.3	21.2	 20
609	 13	150.5	18.3	 20
610	 13	92.5	13.1	 16
611	 13	528.3	47.2	 20
612	 13	217.5	26.6	 20
613	 13	1012.8	126.4	 16
614	 13	126.5	14.5	 20
615	 13	276.0	33.1	 20
616	 13	157.3	17.2	 16
617	 13	294.3	34.8	 20
618	 13	203.3	14.7	 20
619	 13	218.8	46.3	 16
620	 13	182.3	18.9	 20
621	 13	136.5	36.0	 20
622	 13	287.8	41.1	 16
623	 13	313.5	36.3	 20
624	 13	238.8	25.7	 20
625	 13	295.0	26.4	 16
626	 13	176.0	26.5	 20
627	 13	265.8	42.6	 20
628	 13	345.0	64.3	 16
629	 13	204.3	28.1	 20
630	 13	508.0	58.2	 20
631	 13	3786.0	511.4	 16
632	 13	91.5	9.1	 20
633	 13	95.0	13.0	 20
634	 13	132.0	15.1	 16
635	 13	94.3	13.8	 20
636	 13	84.3	18.6	 20
637	 13	101.3	21.0	 16
638	 13	114.5	16.2	 20
639	 13	213.8	39.7	 20
  0	 14	11302.0	2561.8	 20
  1	 14	152.0	37.5	 25
  2	 14	275.0	30.5	 25
  3	 14	216.0	30.5	 20
  4	 14	304.0	28.3	 25
  5	 14	224.0	19.0	 25
  6	 14	678.0	151.4	 20
  7	 14	168.0	26.8	 25
  8	 14	409.0	52.2	 25
  9	 14	405.8	31.0	 20
 10	 14	104.0	18.5	 25
 11	 14	124.0	20.9	 20
 12	 14	101.0	15.2	 25
 13	 14	107.0	12.0	 25
 14	 14	180.3	26.1	 20
 15	 14	138.0	16.4	 25
 16	 14	157.0	24.9	 25
 17	 14	202.3	31.3	 20
 18	 14	247.0	54.4	 25
 19	 14	498.0	75.2	 25
 20	 14	168.3	23.1	 20
 21	 14	285.0	51.7	 25
 22	 14	264.0	43.8	 25
 23	 14	181.3	23.1	 20
 24	 14	173.0	32.1	 25
 25	 14	240.0	33.4	 25
 26	 14	299.3	45.6	 20
 27	 14	463.0	68.1	 25
 28	 14	373.0	46.4	 25
 29	 14	133.0	20.7	 20
 30	 14	444.0	72.7	 25
 31	 14	152.0	23.9	 25
 32	 14	135.3	22.8	 20
 33	 14	512.0	78.8	 25
 34	 14	608.0	108.7	 25
 35	 14	344.5	32.1	 20
 36	 14	203.0	23.3	 25
 37	 14	189.0	29.0	 25
 38	 14	101.8	17.3	 20
 39	 14	96.0	12.4	 25
 40	 14	210.0	35.4	 25
 41	 14	174.0	21.1	 20
 42	 14	130.0	18.5	 25
 43	 14	174.0	36.1	 25
 44	 14	106.8	14.9	 20
 45	 14	507.0	55.3	 25
 46	 14	205.0	28.1	 25
 47	 14	182.3	36.0	 20
 48	 14	135.0	20.7	 25
 49	 14	91.0	15.2	 25
 50	 14	99.3	13.4	 20
 51	 14	168.0	29.2	 25
 52	 14	131.0	20.7	 25
 53	 14	143.3	34.4	 20
 54	 14	1573.0	321.0	 25
 55	 14	190.0	33.1	 25
 56	 14	156.3	21.5	 20
 57	 14	504.0	65.0	 25
 58	 14	299.0	53.5	 25
 59	 14	851.3	244.0	 20
 60	 14	251.0	42.3	 25
 61	 14	108.0	12.2	 25
 62	 14	105.3	16.2	 20
 63	 14	115.0	17.3	 25
 64	 14	82.0	14.7	 25
 65	 14	161.5	25.0	 20
 66	 14	135.0	19.7	 25
 67	 14	590.0	151.2	 25
 68	 14	3506.5	800.0	 20
 69	 14	447.0	76.3	 25
 70	 14	678.0	116.6	 20
 71	 14	216.0	28.0	 25
 72	 14	222.0	29.4	 25
 73	 14	152.0	27.4	 20
 74	 14	287.0	38.3	 25
 75	 14	147.0	22.2	 25
 76	 14	127.3	23.6	 20
 77	 14	183.0	19.4	 25
 78	 14	194.0	30.5	 25
 79	 14	160.0	17.8	 20
 80	 14	103.0	18.9	 25
 81	 14	149.0	23.1	 25
 82	 14	177.0	18.5	 20
 83	 14	441.0	64.8	 25
 84	 14	325.0	45.8	 25
 85	 14	365.0	63.9	 20
 86	 14	158.0	28.2	 25
 87	 14	142.0	33.7	 25
 88	 14	212.3	31.6	 20
 89	 14	361.0	45.2	 25
 90	 14	797.0	163.2	 25
 91	 14	284.5	34.0	 20
 92	 14	202.0	24.5	 25
 93	 14	112.0	26.7	 25
 94	 14	111.3	23.1	 20
 95	 14	555.0	140.5	 25
 96	 14	580.0	132.7	 25
 97	 14	253.0	29.7	 20
 98	 14	154.0	25.1	 25
 99	 14	131.0	18.0	 25
100	 14	111.3	20.1	 20
101	 14	103.0	20.1	 25
102	 14	94.0	18.1	 25
103	 14	113.3	19.3	 20
104	 14	186.3	25.3	 20
105	 14	282.8	98.2	 20
106	 14	534.5	94.6	 16
107	 14	135.8	21.1	 20
108	 14	231.3	23.4	 20
109	 14	259.0	32.0	 16
110	 14	276.3	55.5	 20
111	 14	78.3	11.5	 20
112	 14	82.0	17.5	 16
113	 14	120.5	26.0	 20
114	 14	160.5	28.2	 20
115	 14	138.0	35.3	 16
116	 14	479.0	86.4	 20
117	 14	202.0	34.4	 20
118	 14	370.5	100.5	 16
119	 14	597.3	78.7	 20
120	 14	665.8	377.4	 20
121	 14	2824.8	610.8	 16
122	 14	199.3	31.3	 20
123	 14	218.5	28.7	 20
124	 14	163.3	25.3	 16
125	 14	153.5	22.3	 20
126	 14	129.3	17.0	 20
127	 14	127.8	24.1	 16
128	 14	182.5	32.3	 20
129	 14	305.3	34.3	 16
130	 14	506.8	114.9	 20
131	 14	113.5	19.9	 20
132	 14	248.3	25.3	 16
133	 14	718.0	78.3	 20
134	 14	260.5	36.2	 20
135	 14	591.8	52.9	 16
136	 14	359.8	41.7	 20
137	 14	688.3	75.6	 20
138	 14	470.5	39.1	 16
139	 14	126.8	18.2	 20
140	 14	208.0	19.6	 20
141	 14	173.5	27.1	 16
142	 14	218.3	24.5	 20
143	 14	122.3	29.8	 20
144	 14	399.3	41.4	 16
145	 14	149.8	18.9	 20
146	 14	85.5	14.2	 20
147	 14	124.0	52.8	 16
148	 14	114.3	14.3	 20
149	 14	851.3	110.2	 20
150	 14	178.8	21.7	 16
151	 14	209.5	35.2	 20
152	 14	577.8	57.5	 20
153	 14	155.0	15.8	 16
154	 14	119.3	14.7	 20
155	 14	162.8	16.8	 20
156	 14	142.3	20.2	 16
157	 14	1755.5	180.6	 20
158	 14	1629.0	309.9	 20
159	 14	115.5	17.0	 16
160	 14	200.5	29.3	 20
161	 14	97.5	12.2	 20
162	 14	510.0	53.6	 16
163	 14	164.8	21.6	 20
164	 14	140.3	19.7	 20
165	 14	128.5	19.9	 16
166	 14	205.8	24.0	 20
167	 14	339.5	44.3	 20
168	 14	376.8	31.5	 16
169	 14	158.5	21.5	 20
170	 14	205.3	26.2	 20
171	 14	201.8	28.7	 16
172	 14	247.0	39.5	 20
173	 14	169.3	54.7	 20
174	 14	639.0	127.9	 16
175	 14	117.5	17.6	 20
176	 14	301.0	47.9	 25
177	 14	194.0	35.3	 20
178	 14	131.0	26.0	 25
179	 14	285.0	32.6	 25
180	 14	191.8	25.6	 20
181	 14	359.0	115.2	 25
182	 14	432.0	48.2	 25
183	 14	330.0	45.6	 20
184	 14	159.0	26.8	 25
185	 14	114.0	15.2	 25
186	 14	112.8	15.9	 20
187	 14	187.0	40.5	 25
188	 14	263.5	47.5	 20
189	 14	538.0	76.9	 25
190	 14	862.0	160.6	 25
191	 14	159.0	25.7	 20
192	 14	226.0	40.3	 25
193	 14	322.0	101.0	 25
194	 14	581.0	87.1	 20
195	 14	115.0	18.3	 25
196	 14	109.0	22.9	 25
197	 14	238.3	24.9	 20
198	 14	126.0	23.8	 25
199	 14	176.0	23.7	 25
200	 14	113.5	16.9	 20
201	 14	151.0	24.4	 25
202	 14	145.0	26.1	 25
203	 14	155.0	25.3	 20
204	 14	271.0	35.9	 25
205	 14	133.0	27.6	 25
206	 14	163.8	20.9	 20
207	 14	220.0	25.7	 25
208	 14	137.0	27.8	 25
209	 14	210.5	31.6	 20
210	 14	120.0	18.0	 25
211	 14	642.0	105.6	 25
212	 14	180.3	21.8	 20
213	 14	710.0	84.3	 25
214	 14	222.0	30.9	 25
215	 14	264.5	34.4	 20
216	 14	80.0	11.1	 25
217	 14	101.0	16.8	 25
218	 14	83.5	15.5	 20
219	 14	93.0	15.1	 25
220	 14	101.0	15.1	 25
221	 14	132.3	20.3	 20
222	 14	229.0	25.6	 25
223	 14	161.0	26.7	 25
224	 14	132.3	22.8	 20
225	 14	370.0	73.4	 25
226	 14	271.0	36.0	 25
227	 14	340.8	45.0	 20
228	 14	122.0	20.4	 25
229	 14	158.0	31.5	 25
230	 14	102.0	17.0	 20
231	 14	128.0	17.3	 25
232	 14	139.0	221.1	 25
233	 14	1532.3	119.6	 20
234	 14	1300.0	207.9	 25
235	 14	381.0	45.2	 25
236	 14	373.0	42.1	 20
237	 14	414.0	47.9	 25
238	 14	641.0	137.3	 25
239	 14	215.3	35.9	 20
240	 14	124.0	17.8	 25
241	 14	288.0	40.9	 25
242	 14	364.3	31.9	 20
243	 14	159.0	21.6	 25
244	 14	162.5	18.6	 20
245	 14	231.0	29.3	 25
246	 14	141.0	15.9	 25
247	 14	154.3	25.7	 20
248	 14	119.0	19.5	 25
249	 14	107.0	11.9	 25
250	 14	124.0	21.6	 20
251	 14	91.0	14.8	 25
252	 14	112.0	14.4	 25
253	 14	126.8	17.5	 20
254	 14	201.0	30.2	 25
255	 14	112.0	15.8	 25
256	 14	88.0	11.7	 20
257	 14	78.0	11.0	 25
258	 14	286.0	44.9	 25
259	 14	94.5	14.1	 20
260	 14	111.0	21.3	 25
261	 14	145.0	20.2	 25
262	 14	259.8	34.2	 20
263	 14	146.0	21.0	 25
264	 14	290.0	48.0	 25
265	 14	86.0	17.7	 20
266	 14	267.0	31.8	 25
267	 14	494.0	81.2	 25
268	 14	85.3	13.7	 20
269	 14	122.0	16.4	 25
270	 14	108.0	16.4	 25
271	 14	101.8	26.0	 20
272	 14	128.0	17.3	 25
273	 14	140.0	24.6	 25
274	 14	206.8	25.0	 20
275	 14	238.0	29.9	 25
276	 14	118.0	20.2	 25
277	 14	167.8	25.4	 20
278	 14	226.0	37.7	 25
279	 14	150.0	20.2	 25
280	 14	224.3	29.4	 20
281	 14	153.0	23.1	 25
282	 14	175.0	30.1	 25
283	 14	186.0	23.3	 20
284	 14	130.0	21.2	 25
285	 14	107.0	28.6	 25
286	 14	96.8	15.0	 20
287	 14	122.0	19.2	 25
288	 14	93.0	17.3	 25
289	 14	126.0	17.7	 20
290	 14	272.0	28.6	 25
291	 14	235.0	34.1	 25
292	 14	326.0	42.6	 20
293	 14	151.0	21.7	 25
294	 14	223.0	30.4	 25
295	 14	416.0	53.6	 20
296	 14	1319.0	76.3	 25
297	 14	148.0	35.8	 25
298	 14	131.8	21.7	 20
299	 14	127.0	15.5	 25
300	 14	92.0	18.2	 25
301	 14	216.5	24.7	 20
302	 14	238.0	39.9	 25
303	 14	203.3	20.1	 20
304	 14	556.0	92.8	 25
305	 14	130.0	20.1	 25
306	 14	129.5	30.1	 20
307	 14	127.0	24.9	 25
308	 14	194.0	41.0	 25
309	 14	356.0	58.3	 20
310	 14	239.0	33.1	 25
311	 14	130.0	18.8	 25
312	 14	105.0	18.3	 20
313	 14	97.0	12.6	 25
314	 14	198.0	33.9	 25
315	 14	193.0	22.6	 20
316	 14	210.0	28.6	 25
317	 14	160.0	21.3	 25
318	 14	229.3	37.2	 20
319	 14	127.5	18.3	 20
320	 14	187.0	19.8	 20
321	 14	195.8	34.8	 16
322	 14	81.5	14.5	 20
323	 14	116.5	16.0	 20
324	 14	100.3	18.0	 16
325	 14	99.8	22.8	 20
326	 14	208.0	154.2	 20
327	 14	1007.0	49.7	 16
328	 14	419.3	49.9	 20
329	 14	274.3	35.8	 20
330	 14	155.8	29.4	 16
331	 14	1150.0	87.4	 20
332	 14	718.5	71.5	 20
333	 14	268.0	27.8	 16
334	 14	191.3	22.5	 20
335	 14	210.5	32.5	 20
336	 14	135.5	18.4	 16
337	 14	137.0	21.7	 20
338	 14	356.5	45.5	 20
339	 14	121.0	16.8	 16
340	 14	178.5	20.8	 20
341	 14	353.8	96.9	 20
342	 14	499.5	74.4	 16
343	 14	865.8	80.0	 20
344	 14	296.5	78.6	 20
345	 14	842.8	92.6	 16
346	 14	119.0	21.2	 20
347	 14	86.0	10.0	 20
348	 14	100.5	12.6	 16
349	 14	171.0	24.3	 20
350	 14	201.3	24.0	 20
351	 14	142.3	22.7	 16
352	 14	259.8	40.1	 20
353	 14	113.5	17.2	 20
354	 14	101.5	13.0	 16
355	 14	119.3	17.4	 20
356	 14	118.8	16.1	 20
357	 14	91.5	9.9	 16
358	 14	130.3	31.8	 20
359	 14	197.5	26.6	 20
360	 14	156.5	17.9	 16
361	 14	214.0	23.5	 20
362	 14	258.3	36.8	 16
363	 14	207.8	37.0	 20
364	 14	156.0	25.8	 20
365	 14	271.3	51.8	 16
366	 14	1056.3	132.8	 20
367	 14	167.5	20.5	 20
368	 14	146.5	24.4	 16
369	 14	410.5	49.7	 20
370	 14	181.0	24.2	 20
371	 14	126.5	19.6	 16
372	 14	105.0	16.5	 20
373	 14	200.0	26.0	 20
374	 14	110.5	15.1	 16
375	 14	141.3	20.7	 20
376	 14	91.0	18.2	 20
377	 14	98.0	20.8	 16
378	 14	251.3	27.3	 20
379	 14	197.8	75.0	 20
380	 14	2416.0	177.6	 16
381	 14	466.3	48.3	 20
382	 14	143.3	27.6	 20
383	 14	332.0	33.1	 16
384	 14	704.3	67.2	 20
385	 14	145.5	24.5	 20
386	 14	116.5	17.6	 16
387	 14	495.3	54.4	 20
388	 14	98.5	16.3	 20
389	 14	150.5	15.3	 16
390	 14	171.3	21.5	 20
391	 14	388.0	63.1	 25
392	 14	296.5	46.3	 20
393	 14	202.0	21.6	 25
394	 14	315.0	39.8	 25
395	 14	160.8	29.2	 20
396	 14	120.0	12.9	 25
397	 14	117.0	38.0	 25
398	 14	180.3	21.9	 20
399	 14	182.0	21.0	 25
400	 14	172.0	25.1	 25
401	 14	233.3	29.8	 20
402	 14	367.0	44.8	 25
403	 14	100.0	16.4	 25
404	 14	81.3	16.0	 20
405	 14	200.0	24.2	 25
406	 14	126.0	21.6	 25
407	 14	99.0	17.2	 20
408	 14	161.0	26.6	 25
409	 14	336.0	34.5	 25
410	 14	344.0	32.9	 20
411	 14	104.0	21.3	 25
412	 14	102.0	28.1	 25
413	 14	92.0	17.3	 20
414	 14	156.0	37.6	 25
415	 14	115.0	20.0	 25
416	 14	87.5	15.9	 20
417	 14	222.0	30.2	 25
418	 14	770.0	92.8	 20
419	 14	307.0	36.4	 25
420	 14	320.0	27.6	 25
421	 14	134.8	28.0	 20
422	 14	116.0	19.7	 25
423	 14	108.0	15.3	 25
424	 14	111.0	24.4	 20
425	 14	123.0	21.9	 25
426	 14	133.0	17.2	 25
427	 14	156.5	21.5	 20
428	 14	249.0	23.3	 25
429	 14	368.0	43.9	 25
430	 14	181.8	26.8	 20
431	 14	176.0	25.6	 25
432	 14	488.0	83.4	 25
433	 14	144.0	16.2	 20
434	 14	167.0	28.3	 25
435	 14	1060.0	132.9	 25
436	 14	1366.0	187.9	 20
437	 14	188.0	38.1	 25
438	 14	795.0	60.3	 25
439	 14	245.8	26.3	 20
440	 14	315.0	38.0	 25
441	 14	108.0	19.6	 25
442	 14	178.3	27.2	 20
443	 14	907.0	71.0	 25
444	 14	850.0	96.1	 25
445	 14	662.0	78.6	 20
446	 14	152.0	25.5	 25
447	 14	179.0	25.1	 25
448	 14	201.3	26.3	 20
449	 14	111.0	17.9	 25
450	 14	122.0	17.5	 25
451	 14	104.3	18.7	 20
452	 14	126.0	18.5	 25
453	 14	247.0	46.1	 25
454	 14	631.5	76.3	 20
455	 14	162.0	25.9	 25
456	 14	410.0	53.6	 25
457	 14	338.5	39.8	 20
458	 14	303.0	38.1	 25
459	 14	242.0	24.8	 25
460	 14	220.8	27.0	 20
461	 14	239.0	36.1	 25
462	 14	119.0	22.3	 25
463	 14	93.5	11.1	 20
464	 14	88.0	17.0	 25
465	 14	122.0	18.9	 25
466	 14	122.3	15.1	 20
467	 14	98.0	17.9	 25
468	 14	84.0	14.2	 25
469	 14	74.8	11.1	 20
470	 14	111.0	21.6	 25
471	 14	86.0	10.8	 25
472	 14	88.3	11.1	 20
473	 14	141.0	22.4	 25
474	 14	145.0	26.5	 25
475	 14	177.3	26.7	 20
476	 14	274.0	53.9	 25
477	 14	123.8	24.3	 20
478	 14	129.0	24.5	 25
479	 14	230.0	43.7	 25
480	 14	165.0	46.5	 20
481	 14	220.0	31.2	 25
482	 14	201.0	25.2	 25
483	 14	134.0	25.2	 20
484	 14	93.0	14.9	 25
485	 14	157.0	18.4	 25
486	 14	107.8	19.8	 20
487	 14	475.0	71.5	 25
488	 14	237.0	36.3	 25
489	 14	154.0	25.0	 20
490	 14	82.0	11.6	 25
491	 14	84.0	14.7	 25
492	 14	99.0	19.5	 20
493	 14	287.0	37.9	 25
494	 14	368.0	41.4	 25
495	 14	209.0	34.2	 20
496	 14	136.0	21.7	 25
497	 14	139.0	24.5	 25
498	 14	223.3	27.6	 20
499	 14	224.0	29.3	 25
500	 14	103.0	17.4	 25
501	 14	80.0	16.4	 20
502	 14	84.0	14.4	 25
503	 14	97.0	19.0	 25
504	 14	95.8	14.5	 20
505	 14	115.0	17.6	 25
506	 14	129.0	16.3	 25
507	 14	313.0	23.7	 20
508	 14	187.0	27.4	 25
509	 14	113.0	22.3	 25
510	 14	100.3	18.6	 20
511	 14	116.0	19.8	 25
512	 14	105.0	15.8	 25
513	 14	99.5	20.3	 20
514	 14	139.0	20.0	 25
515	 14	171.0	23.9	 25
516	 14	190.5	31.8	 20
517	 14	134.0	23.0	 25
518	 14	116.0	20.3	 25
519	 14	85.8	14.4	 20
520	 14	147.0	31.1	 25
521	 14	175.0	36.8	 25
522	 14	171.0	21.8	 20
523	 14	216.0	20.7	 25
524	 14	185.0	26.7	 25
525	 14	810.5	59.6	 20
526	 14	544.0	79.5	 25
527	 14	275.0	43.3	 25
528	 14	229.8	34.0	 20
529	 14	191.0	32.2	 25
530	 14	180.0	30.3	 25
531	 14	134.0	29.1	 20
532	 14	738.0	57.9	 25
533	 14	423.0	124.7	 25
534	 14	1530.5	86.8	 16
535	 14	336.3	28.0	 20
536	 14	516.8	41.5	 16
537	 14	159.8	24.0	 20
538	 14	89.3	13.8	 20
539	 14	149.8	15.8	 16
540	 14	147.3	18.9	 20
541	 14	192.3	26.5	 20
542	 14	141.3	22.0	 16
543	 14	142.5	21.0	 20
544	 14	217.0	29.8	 20
545	 14	307.0	22.3	 16
546	 14	144.5	25.7	 20
547	 14	185.5	39.1	 20
548	 14	498.3	48.0	 16
549	 14	1294.0	108.7	 20
550	 14	316.3	40.0	 20
551	 14	198.3	20.1	 16
552	 14	101.3	15.2	 20
553	 14	99.5	14.6	 20
554	 14	119.8	18.4	 16
555	 14	106.3	18.9	 20
556	 14	101.5	14.8	 20
557	 14	190.3	19.4	 16
558	 14	133.8	16.5	 20
559	 14	154.5	29.2	 20
560	 14	171.5	22.6	 16
561	 14	202.5	27.2	 20
562	 14	115.3	17.8	 20
563	 14	105.3	14.2	 16
564	 14	94.3	11.7	 20
565	 14	137.0	31.1	 20
566	 14	925.5	59.4	 16
567	 14	336.3	35.9	 20
568	 14	100.0	15.9	 20
569	 14	121.0	27.5	 16
570	 14	239.0	26.8	 20
571	 14	1260.5	123.1	 20
572	 14	164.5	20.0	 16
573	 14	125.3	21.4	 20
574	 14	135.0	14.2	 20
575	 14	117.0	14.9	 16
576	 14	106.5	23.3	 20
577	 14	86.5	13.2	 20
578	 14	102.3	13.7	 16
579	 14	147.3	27.4	 20
580	 14	102.5	17.3	 20
581	 14	104.0	18.0	 16
582	 14	124.5	12.2	 20
583	 14	85.3	16.0	 20
584	 14	86.0	16.7	 16
585	 14	104.5	19.2	 20
586	 14	102.5	15.0	 20
587	 14	119.3	14.7	 16
588	 14	279.0	23.1	 20
589	 14	123.5	21.1	 20
590	 14	149.0	17.2	 16
591	 14	347.3	37.1	 20
592	 14	1907.8	170.6	 20
593	 14	1130.3	122.3	 16
594	 14	140.8	17.6	 20
595	 14	379.3	34.4	 16
596	 14	240.0	73.3	 20
597	 14	299.5	38.5	 20
598	 14	424.5	36.3	 16
599	 14	338.8	44.3	 20
600	 14	210.8	20.9	 20
601	 14	869.5	54.9	 16
602	 14	273.3	29.6	 20
603	 14	441.5	44.0	 20
604	 14	164.8	26.1	 16
605	 14	109.8	19.1	 20
606	 14	86.0	13.0	 25
607	 14	83.8	13.7	 20
608	 14	101.0	10.7	 25
609	 14	122.0	23.1	 25
610	 14	97.3	12.7	 20
611	 14	334.0	36.5	 25
612	 14	162.0	20.1	 25
613	 14	295.8	36.8	 20
614	 14	170.0	23.1	 25
615	 14	193.0	21.2	 25
616	 14	156.3	21.0	 20
617	 14	339.0	41.4	 25
618	 14	187.0	29.4	 25
619	 14	148.8	24.4	 20
620	 14	193.0	23.1	 25
621	 14	142.0	24.8	 25
622	 14	297.5	31.9	 20
623	 14	172.0	22.9	 25
624	 14	254.0	33.3	 25
625	 14	325.3	36.6	 20
626	 14	183.0	20.0	 25
627	 14	197.0	24.1	 25
628	 14	283.8	35.3	 20
629	 14	181.0	24.8	 25
630	 14	571.0	74.7	 25
631	 14	352.8	61.7	 20
632	 14	104.0	14.4	 25
633	 14	82.0	10.3	 25
634	 14	126.3	23.1	 20
635	 14	72.0	13.0	 25
636	 14	83.0	15.0	 25
637	 14	114.3	18.3	 20
638	 14	128.0	20.5	 25
639	 14	3684.0	768.1	 25
  0	 15	300.3	50.5	 20
  1	 15	521.0	117.3	 25
  2	 15	122.0	17.0	 25
  3	 15	227.8	36.7	 20
  4	 15	385.0	56.4	 25
  5	 15	196.0	23.0	 25
  6	 15	1734.5	306.7	 20
  7	 15	100.0	16.7	 25
  8	 15	413.0	70.1	 25
  9	 15	1942.0	256.2	 20
 10	 15	820.0	103.0	 25
 11	 15	88.0	11.5	 25
 12	 15	92.5	13.7	 20
 13	 15	97.0	19.3	 25
 14	 15	114.0	19.2	 25
 15	 15	209.0	30.0	 20
 16	 15	537.0	76.8	 25
 17	 15	244.0	27.9	 25
 18	 15	151.8	24.4	 20
 19	 15	129.0	21.0	 25
 20	 15	127.0	19.0	 20
 21	 15	98.0	19.9	 25
 22	 15	173.0	28.4	 25
 23	 15	143.3	14.3	 20
 24	 15	249.0	33.8	 25
 25	 15	136.0	22.4	 25
 26	 15	300.5	35.6	 20
 27	 15	144.0	24.6	 25
 28	 15	179.0	23.2	 25
 29	 15	162.0	22.7	 20
 30	 15	243.0	34.8	 25
 31	 15	275.0	81.5	 25
 32	 15	122.5	24.4	 16
 33	 15	204.8	17.5	 20
 34	 15	278.0	39.5	 20
 35	 15	184.5	29.2	 16
 36	 15	256.0	37.5	 20
 37	 15	220.8	17.9	 20
 38	 15	285.0	34.3	 16
 39	 15	214.8	22.6	 20
 40	 15	104.3	25.1	 20
 41	 15	96.3	11.7	 16
 42	 15	129.3	19.7	 20
 43	 15	328.3	37.9	 20
 44	 15	318.5	34.4	 16
 45	 15	1167.3	128.0	 20
 46	 15	159.0	17.3	 20
 47	 15	138.0	21.7	 16
 48	 15	2554.5	333.1	 20
 49	 15	176.3	17.8	 20
 50	 15	134.0	22.4	 16
 51	 15	116.3	17.7	 20
 52	 15	202.8	24.7	 20
 53	 15	287.0	44.3	 16
 54	 15	328.8	32.3	 20
 55	 15	1574.5	197.7	 20
 56	 15	149.8	35.3	 16
 57	 15	802.0	110.6	 20
 58	 15	406.0	112.0	 20
 59	 15	4031.5	298.2	 16
 60	 15	289.5	41.8	 20
 61	 15	196.0	27.4	 20
 62	 15	194.0	27.9	 16
 63	 15	164.5	25.0	 20
 64	 15	97.3	15.7	 20
 65	 15	173.3	24.5	 16
 66	 15	189.5	29.3	 20
 67	 15	347.8	43.9	 20
 68	 15	93.8	16.7	 16
 69	 15	132.3	19.5	 20
 70	 15	163.5	31.0	 20
 71	 15	172.0	25.1	 16
 72	 15	227.3	29.2	 20
 73	 15	2101.8	544.7	 20
 74	 15	147.8	25.7	 16
 75	 15	409.0	57.3	 20
 76	 15	203.3	30.2	 16
 77	 15	205.5	27.6	 20
 78	 15	161.8	29.2	 20
 79	 15	131.3	15.5	 16
 80	 15	213.3	29.2	 20
 81	 15	108.0	19.5	 20
 82	 15	283.5	35.0	 16
 83	 15	151.0	23.0	 20
 84	 15	168.0	22.9	 20
 85	 15	229.3	29.6	 16
 86	 15	368.0	58.2	 20
 87	 15	174.3	19.3	 20
 88	 15	161.5	27.7	 16
 89	 15	891.3	142.5	 20
 90	 15	239.8	28.1	 20
 91	 15	208.8	33.3	 16
 92	 15	215.5	37.4	 20
 93	 15	130.3	31.7	 20
 94	 15	109.0	17.5	 16
 95	 15	122.0	26.9	 20
 96	 15	164.3	24.1	 20
 97	 15	76.3	10.4	 16
 98	 15	80.5	16.0	 20
 99	 15	101.8	22.7	 20
100	 15	249.0	37.9	 16
101	 15	160.5	21.8	 20
102	 15	290.3	145.9	 20
103	 15	599.5	93.7	 16
104	 15	194.0	28.4	 25
105	 15	143.0	16.0	 25
106	 15	217.0	27.0	 20
107	 15	855.0	165.8	 25
108	 15	277.0	63.7	 25
109	 15	118.5	22.9	 20
110	 15	161.0	44.6	 25
111	 15	202.0	35.6	 25
112	 15	163.5	34.6	 20
113	 15	120.0	15.7	 25
114	 15	129.0	20.5	 25
115	 15	188.0	42.1	 20
116	 15	1253.0	299.8	 25
117	 15	504.0	129.0	 25
118	 15	195.0	22.7	 20
119	 15	154.0	28.2	 25
120	 15	378.0	87.0	 25
121	 15	226.3	34.6	 20
122	 15	460.0	110.6	 25
123	 15	218.0	45.3	 25
124	 15	112.0	18.2	 20
125	 15	246.0	52.9	 25
126	 15	91.0	18.5	 25
127	 15	104.5	22.9	 20
128	 15	262.0	63.8	 25
129	 15	205.0	52.1	 25
130	 15	112.3	16.6	 20
131	 15	264.0	32.2	 25
132	 15	232.0	42.6	 25
133	 15	135.3	27.1	 20
134	 15	290.0	39.7	 25
135	 15	156.5	22.2	 20
136	 15	427.0	49.6	 25
137	 15	195.0	26.4	 25
138	 15	395.3	42.8	 20
139	 15	208.0	20.5	 25
140	 15	215.0	37.5	 25
141	 15	334.8	31.5	 20
142	 15	777.0	77.2	 25
143	 15	778.0	83.4	 25
144	 15	187.8	25.8	 20
145	 15	432.0	49.1	 25
146	 15	148.0	16.8	 25
147	 15	440.3	52.2	 20
148	 15	188.0	22.0	 25
149	 15	185.0	29.5	 25
150	 15	139.0	27.2	 20
151	 15	143.0	19.3	 25
152	 15	181.0	39.4	 25
153	 15	239.3	35.6	 20
154	 15	360.0	39.8	 25
155	 15	260.0	70.1	 25
156	 15	265.5	27.8	 20
157	 15	164.0	29.6	 25
158	 15	339.0	37.1	 25
159	 15	140.5	18.7	 20
160	 15	300.0	46.3	 25
161	 15	856.0	149.1	 25
162	 15	297.3	30.2	 20
163	 15	330.0	37.7	 25
164	 15	305.0	37.5	 25
165	 15	240.5	32.7	 20
166	 15	192.0	28.5	 25
167	 15	256.0	36.5	 25
168	 15	189.5	25.1	 20
169	 15	180.0	28.5	 25
170	 15	187.0	36.1	 25
171	 15	191.0	31.1	 20
172	 15	103.0	17.9	 25
173	 15	83.0	15.9	 25
174	 15	138.0	15.5	 20
175	 15	149.0	17.3	 25
176	 15	99.0	19.5	 25
177	 15	128.3	19.0	 20
178	 15	231.0	28.2	 25
179	 15	609.0	175.1	 25
180	 15	142.5	23.8	 20
181	 15	346.0	62.1	 25
182	 15	158.0	30.8	 25
183	 15	1223.0	203.5	 20
184	 15	487.0	117.7	 25
185	 15	199.0	32.9	 25
186	 15	204.0	31.0	 20
187	 15	90.0	22.8	 25
188	 15	152.0	31.0	 25
189	 15	165.5	38.4	 20
190	 15	147.0	23.2	 25
191	 15	202.0	56.0	 25
192	 15	705.8	131.1	 20
193	 15	258.0	33.7	 25
194	 15	607.8	55.3	 20
195	 15	140.0	21.0	 25
196	 15	99.0	19.3	 25
197	 15	469.0	55.8	 20
198	 15	372.0	68.8	 25
199	 15	127.0	32.2	 25
200	 15	207.3	24.2	 20
201	 15	214.0	39.7	 25
202	 15	165.0	27.3	 25
203	 15	429.3	71.8	 20
204	 15	111.0	20.4	 25
205	 15	104.0	17.7	 25
206	 15	201.8	33.3	 20
207	 15	1460.0	271.1	 25
208	 15	120.0	32.4	 25
209	 15	366.0	32.3	 20
210	 15	188.0	30.3	 25
211	 15	98.0	15.0	 25
212	 15	739.0	80.0	 20
213	 15	417.0	49.3	 25
214	 15	429.0	48.1	 25
215	 15	1596.0	187.3	 20
216	 15	77.0	12.0	 25
217	 15	82.0	12.7	 25
218	 15	73.8	20.0	 20
219	 15	74.0	12.5	 25
220	 15	100.0	14.5	 25
221	 15	95.3	15.4	 20
222	 15	131.0	21.5	 25
223	 15	103.0	21.0	 25
224	 15	80.0	14.2	 20
225	 15	92.0	15.5	 25
226	 15	112.0	21.6	 25
227	 15	523.8	82.2	 20
228	 15	217.0	29.8	 25
229	 15	251.0	43.6	 25
230	 15	246.5	29.5	 20
231	 15	153.0	22.8	 25
232	 15	299.0	38.3	 25
233	 15	761.5	81.1	 20
234	 15	956.0	165.1	 25
235	 15	107.0	15.1	 25
236	 15	79.5	16.4	 20
237	 15	243.0	28.1	 25
238	 15	506.0	116.5	 25
239	 15	139.3	30.0	 20
240	 15	99.0	18.4	 25
241	 15	100.0	36.4	 25
242	 15	893.8	82.1	 20
243	 15	1552.0	337.9	 25
244	 15	110.0	18.1	 25
245	 15	121.8	19.5	 20
246	 15	150.0	25.3	 25
247	 15	111.3	14.3	 20
248	 15	128.8	22.9	 16
249	 15	133.5	18.9	 20
250	 15	94.5	16.0	 20
251	 15	128.0	21.3	 16
252	 15	556.0	46.6	 20
253	 15	382.5	44.2	 16
254	 15	360.8	39.8	 20
255	 15	108.5	20.0	 20
256	 15	107.5	16.5	 16
257	 15	246.5	33.9	 20
258	 15	107.0	14.2	 20
259	 15	88.8	12.8	 16
260	 15	175.5	29.7	 20
261	 15	152.3	24.4	 20
262	 15	210.5	40.8	 16
263	 15	123.0	14.5	 20
264	 15	164.3	23.2	 20
265	 15	299.3	27.9	 16
266	 15	317.3	33.5	 20
267	 15	243.0	35.8	 20
268	 15	191.8	25.5	 16
269	 15	105.0	24.1	 20
270	 15	139.0	24.3	 20
271	 15	115.3	23.8	 16
272	 15	105.0	18.1	 20
273	 15	77.5	11.0	 20
274	 15	130.8	20.1	 16
275	 15	108.3	18.0	 20
276	 15	134.0	21.0	 20
277	 15	157.5	22.8	 16
278	 15	79.8	10.3	 20
279	 15	199.5	27.8	 20
280	 15	531.5	64.2	 16
281	 15	103.8	16.5	 20
282	 15	135.8	44.7	 20
283	 15	480.0	60.8	 16
284	 15	333.8	39.9	 20
285	 15	314.3	59.9	 20
286	 15	98.0	16.7	 16
287	 15	159.3	25.1	 20
288	 15	235.5	43.6	 20
289	 15	166.3	25.9	 16
290	 15	230.5	31.8	 20
291	 15	481.3	59.0	 20
292	 15	106.0	16.9	 16
293	 15	204.5	39.0	 20
294	 15	333.5	58.0	 20
295	 15	1771.5	178.4	 16
296	 15	585.8	58.0	 20
297	 15	371.8	48.8	 20
298	 15	928.8	88.9	 16
299	 15	179.3	15.6	 20
300	 15	120.3	21.6	 20
301	 15	341.3	40.4	 16
302	 15	202.0	25.6	 20
303	 15	455.8	49.5	 20
304	 15	1157.0	116.8	 16
305	 15	153.3	28.8	 20
306	 15	849.3	71.6	 20
307	 15	688.0	62.7	 16
308	 15	2606.0	510.5	 20
309	 15	297.0	32.8	 16
310	 15	193.5	36.8	 20
311	 15	101.5	20.4	 20
312	 15	96.5	18.5	 16
313	 15	112.5	19.1	 20
314	 15	120.3	26.5	 20
315	 15	2748.0	346.6	 16
316	 15	116.3	24.3	 20
317	 15	132.3	15.8	 20
318	 15	157.5	20.6	 16
319	 15	151.0	23.4	 25
320	 15	378.0	41.7	 25
321	 15	392.5	40.0	 20
322	 15	235.0	35.5	 25
323	 15	100.0	18.1	 25
324	 15	96.0	17.9	 20
325	 15	104.0	18.1	 25
326	 15	441.0	69.7	 25
327	 15	351.3	34.4	 20
328	 15	243.0	33.6	 25
329	 15	173.0	21.4	 25
330	 15	144.5	22.9	 20
331	 15	241.0	28.5	 25
332	 15	288.0	41.1	 25
333	 15	373.0	31.4	 20
334	 15	125.0	15.5	 25
335	 15	136.0	23.1	 25
336	 15	107.3	15.4	 20
337	 15	402.0	84.7	 25
338	 15	165.0	22.8	 25
339	 15	158.3	20.3	 20
340	 15	164.0	22.8	 25
341	 15	139.0	26.2	 25
342	 15	123.5	22.5	 20
343	 15	494.0	62.4	 25
344	 15	478.0	87.1	 25
345	 15	209.3	28.1	 20
346	 15	142.0	25.4	 25
347	 15	706.0	138.0	 25
348	 15	568.3	102.0	 20
349	 15	262.0	32.1	 25
350	 15	206.0	30.2	 25
351	 15	136.0	16.7	 20
352	 15	100.0	20.2	 25
353	 15	153.0	22.7	 25
354	 15	1141.8	224.6	 20
355	 15	184.0	27.9	 25
356	 15	712.0	115.4	 25
357	 15	587.5	92.6	 20
358	 15	146.0	26.5	 25
359	 15	169.0	26.0	 25
360	 15	101.5	14.2	 20
361	 15	188.0	31.5	 25
362	 15	238.0	29.0	 25
363	 15	227.0	48.5	 20
364	 15	701.0	99.9	 25
365	 15	830.0	88.2	 25
366	 15	1253.5	117.9	 20
367	 15	430.0	59.4	 25
368	 15	932.0	138.9	 20
369	 15	115.0	15.8	 25
370	 15	1481.0	362.3	 25
371	 15	93.0	13.7	 20
372	 15	172.0	28.5	 25
373	 15	337.0	39.9	 25
374	 15	130.3	16.6	 20
375	 15	748.0	117.0	 25
376	 15	180.0	29.9	 25
377	 15	171.0	30.8	 20
378	 15	108.0	19.3	 25
379	 15	284.0	46.4	 25
380	 15	392.3	64.8	 20
381	 15	230.0	33.8	 25
382	 15	116.0	17.4	 25
383	 15	106.3	15.2	 20
384	 15	117.0	19.2	 25
385	 15	124.0	22.9	 25
386	 15	139.8	27.8	 20
387	 15	125.0	19.0	 25
388	 15	150.0	21.9	 25
389	 15	113.5	15.0	 20
390	 15	147.0	14.7	 25
391	 15	117.0	28.9	 25
392	 15	438.8	50.1	 20
393	 15	314.0	38.1	 25
394	 15	287.0	37.4	 25
395	 15	121.5	17.8	 20
396	 15	621.0	73.1	 25
397	 15	166.0	25.3	 25
398	 15	70.0	12.5	 20
399	 15	113.0	20.5	 25
400	 15	113.0	20.1	 25
401	 15	148.3	23.1	 20
402	 15	331.0	54.6	 25
403	 15	158.0	30.0	 25
404	 15	533.0	72.1	 20
405	 15	257.0	37.9	 25
406	 15	312.0	46.1	 25
407	 15	175.0	16.5	 20
408	 15	206.0	31.3	 25
409	 15	933.0	147.2	 25
410	 15	292.8	37.5	 20
411	 15	228.0	21.7	 25
412	 15	225.0	37.4	 25
413	 15	497.3	81.8	 20
414	 15	235.0	38.3	 25
415	 15	465.0	106.2	 25
416	 15	99.3	16.4	 20
417	 15	196.0	25.2	 25
418	 15	610.0	119.5	 25
419	 15	95.0	15.5	 20
420	 15	361.0	54.2	 25
421	 15	412.0	54.8	 25
422	 15	321.8	34.4	 20
423	 15	924.0	90.8	 25
424	 15	393.0	42.6	 25
425	 15	1277.5	166.1	 20
426	 15	181.0	27.4	 25
427	 15	124.3	16.9	 20
428	 15	116.0	18.6	 25
429	 15	187.0	27.6	 25
430	 15	336.0	37.0	 20
431	 15	378.0	48.7	 25
432	 15	1008.0	100.7	 25
433	 15	293.8	48.6	 20
434	 15	157.0	22.2	 25
435	 15	211.0	27.9	 25
436	 15	333.8	44.1	 20
437	 15	963.0	81.8	 25
438	 15	278.0	31.6	 25
439	 15	174.5	20.9	 20
440	 15	145.0	27.4	 25
441	 15	157.0	24.4	 25
442	 15	146.3	17.4	 20
443	 15	749.0	100.7	 25
444	 15	911.0	124.7	 25
445	 15	107.8	20.8	 20
446	 15	79.0	21.3	 25
447	 15	221.0	27.5	 25
448	 15	257.3	17.7	 20
449	 15	169.0	27.3	 25
450	 15	209.0	30.0	 25
451	 15	182.0	55.9	 20
452	 15	112.0	21.0	 25
453	 15	187.0	30.9	 25
454	 15	234.5	36.9	 20
455	 15	137.0	18.3	 25
456	 15	206.0	26.6	 25
457	 15	135.8	20.4	 20
458	 15	96.0	18.8	 25
459	 15	144.0	19.9	 25
460	 15	225.5	33.9	 20
461	 15	255.0	40.1	 25
462	 15	85.0	16.9	 25
463	 15	112.5	16.2	 16
464	 15	76.8	11.0	 20
465	 15	130.0	22.6	 20
466	 15	1254.8	154.4	 16
467	 15	293.5	40.9	 20
468	 15	94.5	18.4	 20
469	 15	112.3	20.2	 16
470	 15	109.5	17.8	 20
471	 15	120.8	18.5	 20
472	 15	219.5	32.1	 16
473	 15	482.0	85.5	 20
474	 15	175.5	24.5	 20
475	 15	88.0	15.0	 16
476	 15	111.3	24.1	 20
477	 15	210.0	33.9	 20
478	 15	148.0	21.2	 16
479	 15	325.8	31.1	 20
480	 15	281.8	39.2	 20
481	 15	161.8	21.4	 16
482	 15	250.5	32.7	 20
483	 15	130.8	15.5	 16
484	 15	173.5	26.4	 20
485	 15	121.8	17.4	 20
486	 15	100.3	20.5	 16
487	 15	141.8	17.1	 20
488	 15	87.0	14.3	 20
489	 15	70.8	12.3	 16
490	 15	76.5	12.3	 20
491	 15	89.5	15.8	 20
492	 15	129.8	16.4	 16
493	 15	147.5	27.6	 20
494	 15	238.0	23.3	 20
495	 15	725.3	84.2	 16
496	 15	4840.8	504.0	 20
497	 15	89.5	12.2	 20
498	 15	77.8	16.5	 16
499	 15	161.3	24.1	 20
500	 15	74.3	13.2	 20
501	 15	92.3	17.2	 16
502	 15	116.0	19.2	 20
503	 15	106.0	16.6	 20
504	 15	93.3	16.7	 16
505	 15	94.0	12.1	 20
506	 15	102.5	14.0	 20
507	 15	121.3	27.8	 16
508	 15	85.0	14.0	 20
509	 15	137.0	20.8	 20
510	 15	120.5	16.0	 16
511	 15	90.0	12.0	 20
512	 15	261.3	37.1	 20
513	 15	191.0	25.0	 16
514	 15	127.3	21.8	 20
515	 15	207.0	18.7	 20
516	 15	438.8	53.0	 16
517	 15	135.5	28.5	 20
518	 15	102.3	16.2	 20
519	 15	125.3	21.2	 16
520	 15	111.3	22.1	 20
521	 15	295.5	45.2	 20
522	 15	526.0	68.8	 16
523	 15	185.0	28.7	 20
524	 15	167.8	25.7	 20
525	 15	254.0	21.6	 16
526	 15	275.0	41.8	 20
527	 15	251.3	37.5	 20
528	 15	256.5	36.7	 16
529	 15	148.8	17.8	 20
530	 15	138.8	23.0	 20
531	 15	262.3	25.9	 16
532	 15	232.3	28.6	 20
533	 15	149.0	24.2	 20
534	 15	606.3	52.5	 20
535	 15	286.0	40.9	 25
536	 15	663.0	108.3	 25
537	 15	270.8	46.2	 20
538	 15	229.0	32.2	 25
539	 15	893.0	182.3	 25
540	 15	186.0	36.0	 20
541	 15	255.0	33.1	 25
542	 15	218.0	31.6	 20
543	 15	259.0	27.7	 25
544	 15	571.0	72.6	 25
545	 15	223.8	30.9	 20
546	 15	177.0	26.1	 25
547	 15	93.0	13.6	 25
548	 15	234.5	23.6	 20
549	 15	681.0	127.6	 25
550	 15	125.0	20.7	 25
551	 15	428.3	55.2	 20
552	 15	178.0	30.4	 25
553	 15	252.0	41.0	 25
554	 15	524.5	72.2	 20
555	 15	251.0	33.9	 25
556	 15	914.0	83.0	 25
557	 15	522.3	50.4	 20
558	 15	90.0	12.8	 25
559	 15	85.0	11.2	 25
560	 15	112.8	20.1	 20
561	 15	96.0	16.3	 25
562	 15	100.0	21.7	 25
563	 15	106.8	15.0	 20
564	 15	110.0	20.4	 25
565	 15	104.0	17.3	 25
566	 15	934.0	143.2	 20
567	 15	241.0	28.9	 25
568	 15	101.0	18.7	 25
569	 15	141.5	22.4	 20
570	 15	274.0	32.8	 25
571	 15	458.0	59.5	 25
572	 15	300.5	32.0	 20
573	 15	280.0	44.4	 25
574	 15	90.0	14.4	 25
575	 15	118.3	20.4	 20
576	 15	114.0	20.9	 25
577	 15	90.0	13.4	 25
578	 15	104.5	19.5	 20
579	 15	274.0	47.2	 25
580	 15	70.0	9.9	 25
581	 15	88.3	14.8	 20
582	 15	126.0	16.5	 25
583	 15	177.0	18.8	 25
584	 15	345.5	70.1	 20
585	 15	199.0	33.2	 25
586	 15	204.0	24.8	 25
587	 15	237.5	32.5	 20
588	 15	608.0	52.9	 25
589	 15	598.0	49.6	 25
590	 15	363.8	39.1	 20
591	 15	296.0	43.6	 25
592	 15	104.0	16.8	 25
593	 15	213.0	22.0	 20
594	 15	109.0	15.4	 25
595	 15	204.0	36.6	 25
596	 15	204.5	25.2	 20
597	 15	287.0	38.5	 25
598	 15	436.0	81.8	 25
599	 15	1090.5	141.9	 20
600	 15	865.0	113.1	 25
601	 15	1262.0	106.4	 20
602	 15	450.0	62.2	 25
603	 15	868.0	156.7	 25
604	 15	520.8	51.4	 20
605	 15	167.0	22.4	 25
606	 15	125.0	22.0	 25
607	 15	130.0	15.0	 20
608	 15	136.0	23.0	 25
609	 15	99.0	14.2	 25
610	 15	110.3	18.3	 20
611	 15	180.0	31.9	 25
612	 15	115.0	16.3	 25
613	 15	141.8	24.1	 20
614	 15	225.0	36.0	 25
615	 15	133.0	24.5	 25
616	 15	104.3	16.0	 20
617	 15	541.0	52.9	 25
618	 15	539.0	80.1	 25
619	 15	376.0	46.3	 20
620	 15	603.0	90.0	 25
621	 15	360.0	45.5	 25
622	 15	1539.3	139.0	 20
623	 15	197.0	23.7	 25
624	 15	149.0	17.9	 25
625	 15	223.5	31.2	 20
626	 15	207.0	27.9	 25
627	 15	200.0	31.3	 25
628	 15	301.8	32.3	 20
629	 15	672.0	84.3	 25
630	 15	1787.0	282.4	 25
631	 15	441.5	40.0	 20
632	 15	190.0	29.5	 25
633	 15	629.0	100.7	 25
634	 15	281.8	29.1	 20
635	 15	118.0	28.0	 25
636	 15	87.0	10.9	 25
637	 15	87.0	18.8	 20
638	 15	398.0	39.8	 25
639	 15	238.0	50.1	 25
  0	 16	11136.5	1817.6	 16
  1	 16	137.8	51.1	 20
  2	 16	111.3	14.6	 20
  3	 16	205.3	37.5	 16
  4	 16	240.8	28.5	 20
  5	 16	180.8	33.2	 20
  6	 16	312.0	31.2	 16
  7	 16	110.5	19.8	 20
  8	 16	246.3	36.3	 20
  9	 16	702.8	67.3	 16
 10	 16	534.8	58.2	 20
 11	 16	87.8	11.8	 20
 12	 16	83.5	11.4	 16
 13	 16	115.5	16.0	 20
 14	 16	101.5	16.6	 20
 15	 16	214.5	26.7	 16
 16	 16	199.3	30.5	 20
 17	 16	239.0	25.5	 20
 18	 16	116.5	24.4	 16
 19	 16	118.3	20.1	 20
 20	 16	116.3	24.6	 20
 21	 16	80.5	10.4	 16
 22	 16	132.8	16.6	 20
 23	 16	186.3	26.4	 20
 24	 16	306.8	52.0	 16
 25	 16	220.3	66.0	 20
 26	 16	229.8	21.9	 16
 27	 16	169.0	18.7	 20
 28	 16	178.3	28.4	 20
 29	 16	197.3	34.0	 16
 30	 16	231.0	67.6	 20
 31	 16	149.8	50.6	 20
 32	 16	79.5	17.8	 20
 33	 16	220.0	55.0	 25
 34	 16	102.0	19.1	 25
 35	 16	226.0	31.3	 20
 36	 16	206.0	26.0	 25
 37	 16	238.0	68.8	 25
 38	 16	155.0	25.9	 20
 39	 16	116.0	17.4	 25
 40	 16	95.0	16.4	 25
 41	 16	96.5	13.8	 20
 42	 16	149.0	26.3	 25
 43	 16	169.0	26.6	 25
 44	 16	213.8	26.0	 20
 45	 16	827.0	114.7	 25
 46	 16	155.0	22.8	 25
 47	 16	110.0	18.9	 20
 48	 16	233.0	41.2	 25
 49	 16	159.0	23.6	 25
 50	 16	105.8	16.4	 20
 51	 16	119.0	15.2	 25
 52	 16	217.0	28.6	 25
 53	 16	197.0	30.2	 20
 54	 16	215.0	39.4	 25
 55	 16	846.0	86.9	 25
 56	 16	160.3	28.2	 20
 57	 16	1119.0	149.2	 25
 58	 16	505.0	77.7	 25
 59	 16	2840.5	474.0	 20
 60	 16	280.0	52.9	 25
 61	 16	187.0	29.8	 25
 62	 16	133.3	23.3	 20
 63	 16	124.0	27.2	 25
 64	 16	94.0	19.6	 25
 65	 16	197.8	31.4	 20
 66	 16	141.0	25.1	 25
 67	 16	170.0	23.4	 25
 68	 16	96.3	21.0	 20
 69	 16	122.0	20.5	 25
 70	 16	162.0	33.0	 25
 71	 16	208.0	19.3	 20
 72	 16	228.0	28.5	 25
 73	 16	279.0	51.0	 25
 74	 16	132.3	20.9	 20
 75	 16	692.0	96.7	 25
 76	 16	281.0	37.9	 25
 77	 16	206.5	21.4	 20
 78	 16	116.0	28.4	 25
 79	 16	114.0	20.7	 25
 80	 16	246.5	30.0	 20
 81	 16	115.0	26.9	 25
 82	 16	134.0	23.5	 25
 83	 16	120.0	22.6	 20
 84	 16	138.0	23.4	 25
 85	 16	168.8	25.1	 20
 86	 16	241.0	28.0	 25
 87	 16	167.0	21.6	 25
 88	 16	165.8	29.1	 20
 89	 16	612.0	74.3	 25
 90	 16	283.0	43.5	 25
 91	 16	227.8	27.1	 20
 92	 16	264.0	27.9	 25
 93	 16	99.0	17.9	 25
 94	 16	111.5	16.6	 20
 95	 16	104.0	19.1	 25
 96	 16	160.0	30.7	 25
 97	 16	79.3	11.3	 20
 98	 16	77.0	13.4	 25
 99	 16	96.0	21.1	 25
100	 16	151.8	22.2	 20
101	 16	163.0	43.0	 25
102	 16	405.0	257.5	 25
103	 16	791.8	125.1	 20
104	 16	147.0	22.4	 25
105	 16	119.0	21.0	 25
106	 16	159.5	24.9	 20
107	 16	282.0	49.4	 25
108	 16	158.0	23.4	 25
109	 16	125.0	24.8	 20
110	 16	135.0	23.5	 25
111	 16	122.0	19.5	 25
112	 16	124.0	25.2	 20
113	 16	104.0	19.3	 25
114	 16	112.0	21.2	 25
115	 16	112.5	19.0	 20
116	 16	424.0	76.7	 25
117	 16	264.0	41.7	 25
118	 16	164.0	19.6	 20
119	 16	129.0	18.4	 25
120	 16	229.0	38.0	 25
121	 16	193.8	37.8	 20
122	 16	202.0	22.5	 25
123	 16	215.0	49.3	 25
124	 16	112.3	25.3	 20
125	 16	155.0	62.1	 25
126	 16	91.0	15.6	 25
127	 16	119.3	18.0	 20
128	 16	102.0	18.5	 25
129	 16	112.0	19.3	 25
130	 16	110.3	24.6	 20
131	 16	238.0	32.5	 25
132	 16	257.0	34.3	 25
133	 16	350.8	54.5	 20
134	 16	226.0	29.9	 25
135	 16	230.0	39.5	 25
136	 16	131.3	19.9	 20
137	 16	205.0	54.5	 25
138	 16	142.0	28.6	 25
139	 16	179.5	29.1	 20
140	 16	208.0	23.7	 25
141	 16	174.8	29.9	 20
142	 16	775.0	100.9	 25
143	 16	600.0	67.8	 25
144	 16	156.5	22.6	 20
145	 16	427.0	50.1	 25
146	 16	134.0	20.0	 25
147	 16	213.0	31.7	 20
148	 16	163.0	27.4	 25
149	 16	121.0	16.0	 25
150	 16	108.5	16.0	 20
151	 16	118.0	20.8	 25
152	 16	182.0	31.8	 25
153	 16	214.8	30.7	 20
154	 16	296.0	40.1	 25
155	 16	421.0	64.6	 25
156	 16	263.5	47.2	 20
157	 16	125.0	25.0	 25
158	 16	217.0	32.2	 25
159	 16	137.0	19.9	 20
160	 16	167.0	23.6	 25
161	 16	236.0	38.1	 25
162	 16	146.0	19.9	 20
163	 16	261.0	28.2	 25
164	 16	320.0	26.7	 25
165	 16	256.0	26.1	 20
166	 16	183.0	25.1	 25
167	 16	257.0	35.5	 25
168	 16	185.3	22.8	 20
169	 16	205.0	27.9	 25
170	 16	161.0	20.3	 25
171	 16	200.3	29.9	 20
172	 16	107.0	21.6	 25
173	 16	77.0	15.6	 25
174	 16	89.3	14.9	 20
175	 16	110.0	15.3	 25
176	 16	91.5	17.7	 20
177	 16	97.8	13.1	 16
178	 16	396.3	57.6	 20
179	 16	173.5	25.7	 20
180	 16	145.8	19.7	 16
181	 16	193.5	24.3	 20
182	 16	118.8	23.7	 20
183	 16	155.0	22.4	 16
184	 16	244.5	25.0	 20
185	 16	222.3	30.7	 20
186	 16	219.3	25.0	 16
187	 16	93.0	21.5	 20
188	 16	129.5	23.9	 20
189	 16	121.8	18.0	 16
190	 16	160.5	25.4	 20
191	 16	170.8	31.1	 20
192	 16	257.0	55.0	 16
193	 16	287.8	43.1	 20
194	 16	842.3	153.5	 20
195	 16	159.3	23.6	 16
196	 16	99.5	20.9	 20
197	 16	250.0	31.8	 20
198	 16	278.3	47.1	 16
199	 16	126.3	21.3	 20
200	 16	198.8	25.0	 16
201	 16	220.5	35.4	 20
202	 16	145.5	24.8	 20
203	 16	265.8	48.7	 16
204	 16	114.5	18.1	 20
205	 16	118.5	22.4	 20
206	 16	218.3	31.5	 16
207	 16	1051.0	179.4	 20
208	 16	78.3	20.0	 20
209	 16	202.0	60.7	 16
210	 16	118.5	16.5	 20
211	 16	87.0	15.0	 20
212	 16	274.0	43.8	 16
213	 16	374.8	41.3	 20
214	 16	414.3	50.2	 20
215	 16	421.3	53.0	 16
216	 16	64.0	10.0	 20
217	 16	83.0	12.9	 20
218	 16	74.5	14.5	 16
219	 16	72.5	13.0	 20
220	 16	76.3	10.8	 20
221	 16	97.8	17.3	 16
222	 16	86.5	12.4	 20
223	 16	101.0	17.0	 20
224	 16	76.5	9.8	 16
225	 16	81.5	12.5	 20
226	 16	104.8	23.4	 20
227	 16	663.3	97.1	 16
228	 16	254.3	35.2	 20
229	 16	125.5	18.9	 20
230	 16	125.8	20.3	 16
231	 16	107.3	16.1	 20
232	 16	232.0	53.0	 20
233	 16	872.5	96.1	 16
234	 16	983.8	153.0	 20
235	 16	106.8	17.8	 20
236	 16	89.0	15.0	 16
237	 16	115.3	17.2	 20
238	 16	297.3	32.5	 20
239	 16	164.5	19.3	 16
240	 16	96.8	17.0	 20
241	 16	125.3	30.3	 20
242	 16	608.8	67.8	 16
243	 16	293.0	45.8	 20
244	 16	112.5	23.4	 20
245	 16	127.0	23.2	 16
246	 16	99.8	17.2	 20
247	 16	126.0	18.9	 25
248	 16	136.3	20.7	 20
249	 16	162.0	23.7	 25
250	 16	117.0	17.8	 25
251	 16	151.5	22.4	 20
252	 16	410.0	57.1	 25
253	 16	382.0	33.4	 25
254	 16	327.5	41.1	 20
255	 16	114.0	17.9	 25
256	 16	114.0	15.5	 25
257	 16	103.3	18.7	 20
258	 16	98.0	16.7	 25
259	 16	84.8	15.7	 20
260	 16	126.0	20.1	 25
261	 16	178.0	25.4	 25
262	 16	168.8	22.3	 20
263	 16	146.0	22.7	 25
264	 16	366.0	44.9	 25
265	 16	311.5	31.4	 20
266	 16	379.0	41.0	 25
267	 16	184.0	22.9	 25
268	 16	150.5	22.9	 20
269	 16	92.0	14.4	 25
270	 16	166.0	93.0	 25
271	 16	110.5	23.9	 20
272	 16	110.0	17.0	 25
273	 16	105.0	18.2	 25
274	 16	140.3	19.3	 20
275	 16	113.0	18.6	 25
276	 16	149.0	30.3	 25
277	 16	144.0	25.4	 20
278	 16	92.0	15.6	 25
279	 16	123.0	18.0	 25
280	 16	462.0	47.1	 20
281	 16	99.0	20.0	 25
282	 16	142.0	39.7	 25
283	 16	428.3	92.0	 20
284	 16	404.0	34.3	 25
285	 16	131.0	28.0	 25
286	 16	88.0	14.7	 20
287	 16	224.0	27.7	 25
288	 16	380.0	50.1	 25
289	 16	146.8	15.5	 20
290	 16	176.0	33.0	 25
291	 16	327.0	53.6	 25
292	 16	100.8	18.4	 20
293	 16	244.0	32.5	 25
294	 16	168.0	30.2	 25
295	 16	323.8	55.0	 20
296	 16	348.0	37.0	 25
297	 16	303.0	46.8	 25
298	 16	305.8	36.1	 20
299	 16	164.0	17.7	 25
300	 16	106.0	16.2	 25
301	 16	146.0	21.5	 20
302	 16	148.0	27.9	 25
303	 16	177.0	27.7	 25
304	 16	341.0	48.0	 20
305	 16	124.0	32.4	 25
306	 16	587.0	79.3	 25
307	 16	638.3	62.7	 20
308	 16	555.0	66.5	 25
309	 16	245.0	35.5	 25
310	 16	167.5	26.0	 20
311	 16	99.0	17.2	 25
312	 16	99.0	13.1	 25
313	 16	126.5	26.0	 20
314	 16	106.0	19.6	 25
315	 16	198.0	42.3	 25
316	 16	95.3	13.8	 20
317	 16	124.0	22.5	 25
318	 16	146.5	21.2	 20
319	 16	186.0	30.9	 25
320	 16	430.0	56.4	 25
321	 16	427.5	47.6	 20
322	 16	326.0	29.9	 25
323	 16	93.0	14.9	 25
324	 16	104.5	21.1	 20
325	 16	96.0	16.2	 25
326	 16	349.0	43.7	 25
327	 16	416.8	42.5	 20
328	 16	148.0	13.8	 25
329	 16	162.0	18.7	 25
330	 16	154.8	17.2	 20
331	 16	218.0	30.4	 25
332	 16	229.0	28.0	 25
333	 16	428.3	40.0	 20
334	 16	138.0	21.6	 25
335	 16	91.0	14.6	 25
336	 16	112.0	17.1	 20
337	 16	226.0	34.0	 25
338	 16	127.0	26.6	 25
339	 16	117.8	21.7	 20
340	 16	128.0	21.3	 25
341	 16	141.0	19.8	 25
342	 16	122.3	21.4	 20
343	 16	225.0	26.5	 25
344	 16	270.0	43.0	 25
345	 16	173.3	18.7	 20
346	 16	142.0	23.1	 25
347	 16	822.0	162.5	 25
348	 16	644.3	106.9	 20
349	 16	338.0	46.5	 25
350	 16	173.0	25.8	 25
351	 16	148.5	35.7	 20
352	 16	156.0	57.9	 25
353	 16	111.0	21.8	 25
354	 16	246.8	36.6	 20
355	 16	175.0	25.2	 25
356	 16	456.0	71.9	 25
357	 16	757.0	100.0	 20
358	 16	127.0	19.8	 25
359	 16	119.0	17.1	 25
360	 16	85.0	10.1	 20
361	 16	123.0	19.5	 25
362	 16	150.0	22.2	 25
363	 16	300.3	85.2	 20
364	 16	1019.0	96.2	 25
365	 16	795.0	127.5	 25
366	 16	549.5	61.3	 20
367	 16	331.0	45.5	 25
368	 16	243.0	41.7	 25
369	 16	99.5	13.5	 20
370	 16	398.0	74.8	 25
371	 16	92.0	16.0	 25
372	 16	154.8	22.4	 20
373	 16	286.0	34.1	 25
374	 16	194.5	24.1	 20
375	 16	447.0	69.0	 25
376	 16	135.0	24.9	 25
377	 16	128.0	16.5	 20
378	 16	143.0	23.3	 25
379	 16	170.0	35.9	 25
380	 16	279.5	39.3	 20
381	 16	145.0	22.0	 25
382	 16	112.0	18.1	 25
383	 16	92.3	17.0	 20
384	 16	93.0	15.1	 25
385	 16	126.0	19.8	 25
386	 16	114.3	21.0	 20
387	 16	143.0	25.7	 25
388	 16	154.0	22.6	 25
389	 16	106.0	17.2	 20
390	 16	198.0	28.2	 25
391	 16	101.8	18.7	 20
392	 16	358.3	48.0	 16
393	 16	229.3	33.0	 20
394	 16	286.3	44.7	 20
395	 16	148.0	16.8	 16
396	 16	846.5	107.4	 20
397	 16	151.3	22.2	 20
398	 16	79.5	14.9	 16
399	 16	107.0	16.9	 20
400	 16	100.3	20.1	 20
401	 16	118.5	16.9	 16
402	 16	377.5	41.5	 20
403	 16	107.0	18.0	 20
404	 16	122.5	21.4	 16
405	 16	239.3	28.0	 20
406	 16	341.8	44.5	 20
407	 16	203.0	21.7	 16
408	 16	148.5	25.1	 20
409	 16	845.0	106.8	 20
410	 16	470.5	48.8	 16
411	 16	260.3	42.5	 20
412	 16	261.0	48.4	 20
413	 16	546.3	59.0	 16
414	 16	221.8	28.0	 20
415	 16	131.5	18.3	 20
416	 16	84.3	19.9	 16
417	 16	161.0	23.6	 20
418	 16	245.8	39.0	 20
419	 16	117.0	25.5	 16
420	 16	257.3	25.9	 20
421	 16	323.3	35.7	 20
422	 16	384.5	58.0	 16
423	 16	2196.8	171.6	 20
424	 16	282.8	63.7	 20
425	 16	493.0	63.2	 16
426	 16	173.0	28.1	 20
427	 16	136.3	21.7	 20
428	 16	106.3	19.6	 16
429	 16	183.3	27.8	 20
430	 16	289.8	30.2	 20
431	 16	288.8	44.3	 16
432	 16	490.0	44.9	 20
433	 16	244.8	26.8	 16
434	 16	192.8	17.1	 20
435	 16	227.0	30.8	 20
436	 16	410.8	41.3	 16
437	 16	783.3	80.6	 20
438	 16	229.0	33.8	 20
439	 16	197.8	25.0	 16
440	 16	138.3	17.6	 20
441	 16	140.3	19.3	 20
442	 16	156.0	18.4	 16
443	 16	403.3	42.1	 20
444	 16	170.5	30.6	 20
445	 16	99.0	15.5	 16
446	 16	81.0	11.7	 20
447	 16	198.0	33.3	 20
448	 16	311.5	32.9	 16
449	 16	168.0	27.5	 20
450	 16	247.5	27.7	 20
451	 16	140.0	24.5	 16
452	 16	109.8	19.8	 20
453	 16	173.5	30.0	 20
454	 16	208.3	34.9	 16
455	 16	114.5	17.7	 20
456	 16	184.0	31.3	 20
457	 16	108.3	14.6	 16
458	 16	88.3	13.8	 20
459	 16	130.8	17.5	 20
460	 16	186.5	23.9	 16
461	 16	101.0	18.9	 20
462	 16	106.5	20.8	 20
463	 16	83.8	13.5	 20
464	 16	80.0	13.3	 25
465	 16	136.0	24.7	 25
466	 16	1142.8	133.7	 20
467	 16	391.0	55.5	 25
468	 16	87.0	11.8	 25
469	 16	75.3	15.0	 20
470	 16	89.0	16.1	 25
471	 16	103.0	18.9	 25
472	 16	135.8	24.8	 20
473	 16	258.0	30.3	 25
474	 16	179.0	19.4	 25
475	 16	88.5	16.6	 20
476	 16	97.0	16.6	 25
477	 16	157.0	17.8	 25
478	 16	155.3	25.5	 20
479	 16	383.0	43.4	 25
480	 16	355.0	45.7	 25
481	 16	136.3	21.6	 20
482	 16	263.0	33.0	 25
483	 16	117.0	20.7	 25
484	 16	171.5	18.5	 20
485	 16	109.0	20.4	 25
486	 16	107.0	14.5	 25
487	 16	152.0	23.3	 20
488	 16	85.0	15.0	 25
489	 16	76.0	11.8	 25
490	 16	62.8	15.8	 20
491	 16	87.0	19.6	 25
492	 16	124.3	21.3	 20
493	 16	144.0	21.8	 25
494	 16	134.0	16.8	 25
495	 16	157.0	27.6	 20
496	 16	338.0	90.7	 25
497	 16	114.0	22.8	 25
498	 16	84.3	10.3	 20
499	 16	174.0	24.5	 25
500	 16	72.0	16.8	 25
501	 16	129.0	21.9	 20
502	 16	127.0	19.5	 25
503	 16	131.0	22.1	 25
504	 16	88.5	14.9	 20
505	 16	105.0	18.7	 25
506	 16	90.0	14.6	 25
507	 16	128.3	18.9	 20
508	 16	75.0	14.4	 25
509	 16	134.0	22.8	 25
510	 16	97.8	18.6	 20
511	 16	69.0	9.0	 25
512	 16	101.0	16.5	 25
513	 16	177.0	26.8	 20
514	 16	116.0	20.5	 25
515	 16	191.0	23.8	 25
516	 16	442.0	35.9	 20
517	 16	115.0	19.9	 25
518	 16	99.0	20.6	 25
519	 16	119.0	16.1	 20
520	 16	126.0	17.0	 25
521	 16	150.0	26.4	 25
522	 16	463.8	37.7	 20
523	 16	179.0	21.1	 25
524	 16	164.0	22.8	 25
525	 16	213.0	22.4	 20
526	 16	206.0	30.1	 25
527	 16	386.0	33.1	 25
528	 16	220.3	25.2	 20
529	 16	143.0	21.4	 25
530	 16	123.0	17.6	 25
531	 16	155.5	22.6	 20
532	 16	206.0	21.6	 25
533	 16	172.0	31.8	 25
534	 16	352.3	40.3	 20
535	 16	251.0	27.7	 25
536	 16	693.0	139.0	 25
537	 16	147.3	18.4	 20
538	 16	429.0	59.8	 25
539	 16	373.0	68.2	 25
540	 16	172.0	28.0	 20
541	 16	284.0	37.7	 25
542	 16	187.0	64.9	 25
543	 16	226.8	39.0	 20
544	 16	438.0	43.8	 25
545	 16	448.0	80.3	 25
546	 16	172.3	28.0	 20
547	 16	94.0	15.8	 25
548	 16	140.0	19.9	 20
549	 16	248.0	41.5	 25
550	 16	113.0	18.5	 25
551	 16	135.3	21.0	 20
552	 16	148.0	26.6	 25
553	 16	140.0	24.2	 25
554	 16	167.3	21.7	 20
555	 16	194.0	36.4	 25
556	 16	498.0	46.3	 25
557	 16	190.3	31.4	 20
558	 16	89.0	22.9	 25
559	 16	99.0	16.9	 25
560	 16	145.0	27.5	 20
561	 16	85.0	16.1	 25
562	 16	103.0	19.6	 25
563	 16	115.0	16.8	 20
564	 16	98.0	18.2	 25
565	 16	103.0	17.0	 25
566	 16	971.0	74.0	 20
567	 16	283.0	28.2	 25
568	 16	100.0	15.5	 25
569	 16	145.8	21.1	 20
570	 16	405.0	126.3	 25
571	 16	201.0	25.9	 25
572	 16	286.3	26.0	 20
573	 16	142.0	26.4	 25
574	 16	104.0	19.2	 25
575	 16	153.3	28.5	 20
576	 16	113.0	19.1	 25
577	 16	85.0	15.5	 25
578	 16	137.5	24.4	 20
579	 16	115.0	21.2	 25
580	 16	71.0	13.1	 25
581	 16	83.0	19.9	 20
582	 16	123.0	20.4	 25
583	 16	135.0	26.5	 25
584	 16	219.5	26.3	 20
585	 16	309.0	42.6	 25
586	 16	187.0	28.3	 25
587	 16	177.5	31.6	 20
588	 16	343.0	46.2	 25
589	 16	462.0	60.7	 25
590	 16	471.8	51.0	 20
591	 16	198.0	42.2	 25
592	 16	90.0	11.8	 25
593	 16	199.5	24.6	 20
594	 16	109.0	31.2	 25
595	 16	142.0	33.2	 25
596	 16	206.3	32.1	 20
597	 16	351.0	29.9	 25
598	 16	487.0	123.8	 25
599	 16	2175.0	353.2	 20
600	 16	705.0	159.0	 25
601	 16	586.0	92.4	 25
602	 16	313.0	43.7	 20
603	 16	1183.0	190.2	 25
604	 16	698.0	154.8	 25
605	 16	132.3	26.5	 20
606	 16	116.3	22.8	 20
607	 16	172.3	25.6	 16
608	 16	132.3	18.1	 20
609	 16	97.5	15.9	 20
610	 16	100.3	14.4	 16
611	 16	82.8	14.8	 20
612	 16	122.3	19.9	 20
613	 16	132.3	23.3	 16
614	 16	162.8	26.7	 20
615	 16	129.8	19.3	 20
616	 16	86.3	17.9	 16
617	 16	336.8	54.8	 20
618	 16	283.0	29.8	 20
619	 16	490.3	50.8	 16
620	 16	223.3	22.5	 20
621	 16	163.0	33.4	 20
622	 16	528.3	43.6	 16
623	 16	305.3	32.9	 20
624	 16	143.8	19.7	 20
625	 16	138.8	24.2	 16
626	 16	227.8	26.8	 20
627	 16	142.8	40.8	 20
628	 16	417.0	55.0	 16
629	 16	287.3	32.6	 20
630	 16	564.3	88.7	 20
631	 16	344.5	49.1	 16
632	 16	161.8	26.5	 20
633	 16	255.3	28.2	 20
634	 16	224.0	29.1	 16
635	 16	108.3	14.6	 20
636	 16	91.3	13.8	 20
637	 16	96.8	18.6	 16
638	 16	372.3	47.2	 20
639	 16	3694.3	557.3	 20
  0	 17	262.5	42.1	 20
  1	 17	142.0	27.4	 25
  2	 17	277.0	33.0	 25
  3	 17	2682.0	431.8	 20
  4	 17	4915.0	885.9	 25
  5	 17	395.0	46.7	 25
  6	 17	168.3	26.3	 20
  7	 17	832.0	130.4	 25
  8	 17	383.0	42.8	 25
  9	 17	1594.0	134.4	 20
 10	 17	305.0	49.5	 25
 11	 17	107.0	14.3	 25
 12	 17	219.0	28.2	 20
 13	 17	352.0	41.1	 25
 14	 17	99.0	16.6	 25
 15	 17	143.0	21.1	 20
 16	 17	122.0	24.6	 25
 17	 17	191.0	28.1	 25
 18	 17	156.3	17.9	 20
 19	 17	115.0	17.2	 25
 20	 17	204.0	23.2	 25
 21	 17	161.3	15.9	 20
 22	 17	252.0	31.7	 25
 23	 17	152.0	25.6	 25
 24	 17	214.3	31.4	 20
 25	 17	1574.0	151.5	 25
 26	 17	166.0	31.1	 25
 27	 17	835.0	84.6	 20
 28	 17	289.0	37.4	 25
 29	 17	4282.0	567.5	 25
 30	 17	178.0	29.2	 20
 31	 17	219.0	34.0	 25
 32	 17	658.8	229.7	 20
 33	 17	138.0	20.9	 25
 34	 17	154.0	19.3	 25
 35	 17	263.8	32.8	 20
 36	 17	1470.0	236.2	 25
 37	 17	7220.0	726.5	 25
 38	 17	191.5	23.9	 20
 39	 17	193.0	30.6	 25
 40	 17	193.0	24.4	 25
 41	 17	114.3	23.2	 20
 42	 17	205.0	29.8	 25
 43	 17	230.0	35.4	 25
 44	 17	337.3	238.0	 20
 45	 17	88.0	15.5	 25
 46	 17	126.0	18.5	 25
 47	 17	158.3	37.8	 20
 48	 17	122.0	27.9	 25
 49	 17	168.0	23.0	 25
 50	 17	218.0	34.0	 20
 51	 17	107.0	19.0	 25
 52	 17	234.0	29.7	 25
 53	 17	247.3	23.5	 20
 54	 17	395.0	47.7	 25
 55	 17	293.0	32.0	 25
 56	 17	433.5	46.5	 20
 57	 17	405.0	65.0	 25
 58	 17	124.0	20.7	 25
 59	 17	312.3	36.2	 20
 60	 17	269.0	40.3	 25
 61	 17	232.0	34.8	 25
 62	 17	221.0	29.9	 20
 63	 17	175.0	26.9	 25
 64	 17	120.0	22.0	 25
 65	 17	252.3	26.6	 20
 66	 17	158.0	25.1	 25
 67	 17	123.0	15.8	 25
 68	 17	193.5	27.1	 20
 69	 17	302.0	36.5	 25
 70	 17	524.0	70.6	 25
 71	 17	228.5	36.5	 20
 72	 17	468.0	50.4	 25
 73	 17	286.0	48.9	 25
 74	 17	138.5	24.3	 20
 75	 17	144.0	22.0	 25
 76	 17	202.0	31.2	 25
 77	 17	705.0	89.6	 20
 78	 17	393.0	45.8	 25
 79	 17	304.0	57.4	 25
 80	 17	162.3	25.0	 20
 81	 17	590.0	89.3	 25
 82	 17	170.0	34.6	 25
 83	 17	115.3	14.1	 20
 84	 17	515.0	110.5	 25
 85	 17	341.0	42.5	 25
 86	 17	170.3	26.0	 20
 87	 17	202.0	31.3	 25
 88	 17	268.0	30.8	 25
 89	 17	434.0	69.8	 20
 90	 17	561.0	95.2	 25
 91	 17	132.5	22.7	 20
 92	 17	85.0	14.9	 25
 93	 17	74.0	13.7	 25
 94	 17	100.3	16.8	 20
 95	 17	95.0	16.0	 25
 96	 17	100.0	14.6	 25
 97	 17	116.3	19.3	 20
 98	 17	83.0	11.7	 25
 99	 17	89.0	18.3	 25
100	 17	115.5	15.5	 20
101	 17	237.0	71.7	 25
102	 17	471.0	100.6	 25
103	 17	110.5	19.4	 20
104	 17	98.8	17.1	 20
105	 17	143.5	42.4	 20
106	 17	263.5	37.8	 16
107	 17	267.5	51.2	 20
108	 17	137.0	22.2	 20
109	 17	160.3	24.5	 16
110	 17	93.3	16.8	 20
111	 17	74.8	11.6	 20
112	 17	85.0	13.4	 16
113	 17	59.3	14.5	 20
114	 17	98.5	17.2	 20
115	 17	139.0	23.3	 16
116	 17	93.3	17.1	 20
117	 17	168.8	20.6	 20
118	 17	189.8	34.8	 16
119	 17	99.0	18.9	 20
120	 17	174.3	38.4	 20
121	 17	84.0	15.4	 16
122	 17	96.5	13.7	 20
123	 17	109.3	17.9	 20
124	 17	261.0	62.8	 16
125	 17	1427.8	419.5	 20
126	 17	99.8	17.5	 20
127	 17	171.8	27.6	 16
128	 17	365.5	27.6	 20
129	 17	608.5	94.8	 20
130	 17	499.0	56.3	 16
131	 17	857.8	135.5	 20
132	 17	124.5	19.3	 20
133	 17	82.0	8.9	 16
134	 17	107.0	18.1	 20
135	 17	208.3	19.5	 20
136	 17	220.5	25.0	 16
137	 17	406.8	49.9	 20
138	 17	135.8	20.6	 20
139	 17	629.0	73.6	 16
140	 17	478.0	85.8	 20
141	 17	195.3	24.0	 20
142	 17	221.5	30.0	 16
143	 17	271.8	31.3	 20
144	 17	329.3	49.3	 20
145	 17	243.5	41.8	 16
146	 17	75.3	12.8	 20
147	 17	158.5	28.2	 20
148	 17	108.8	18.9	 16
149	 17	130.5	32.0	 20
150	 17	151.8	22.8	 16
151	 17	106.3	15.2	 20
152	 17	123.5	15.8	 20
153	 17	88.8	16.2	 16
154	 17	163.3	22.6	 20
155	 17	149.3	29.3	 20
156	 17	271.0	31.7	 16
157	 17	182.0	17.3	 20
158	 17	267.3	32.7	 20
159	 17	96.5	17.6	 16
160	 17	193.0	28.3	 20
161	 17	207.3	23.6	 20
162	 17	240.3	32.2	 16
163	 17	213.0	27.4	 20
164	 17	184.0	34.7	 20
165	 17	523.5	38.9	 16
166	 17	265.0	42.7	 20
167	 17	148.5	23.4	 20
168	 17	125.8	13.9	 16
169	 17	139.5	27.8	 20
170	 17	175.5	25.8	 20
171	 17	101.8	17.8	 16
172	 17	103.5	15.4	 20
173	 17	253.5	45.5	 20
174	 17	458.8	58.5	 16
175	 17	188.3	31.6	 20
176	 17	112.0	18.6	 25
177	 17	159.0	24.0	 20
178	 17	1346.0	284.9	 25
179	 17	154.0	41.5	 25
180	 17	1579.5	341.0	 20
181	 17	232.0	45.2	 25
182	 17	128.0	19.8	 25
183	 17	268.5	35.4	 20
184	 17	239.0	41.0	 25
185	 17	220.0	24.7	 25
186	 17	125.5	18.5	 20
187	 17	146.0	28.8	 25
188	 17	92.0	15.8	 25
189	 17	90.8	17.1	 20
190	 17	95.0	15.5	 25
191	 17	158.0	27.4	 25
192	 17	787.8	185.9	 20
193	 17	1832.0	340.7	 25
194	 17	331.0	117.3	 25
195	 17	619.0	51.5	 20
196	 17	112.0	18.7	 25
197	 17	78.0	10.2	 25
198	 17	150.8	32.6	 20
199	 17	298.0	35.9	 25
200	 17	123.0	25.3	 25
201	 17	260.5	29.6	 20
202	 17	170.0	32.6	 25
203	 17	95.0	15.9	 25
204	 17	126.0	25.0	 20
205	 17	216.0	26.8	 25
206	 17	136.3	24.2	 20
207	 17	119.0	30.6	 25
208	 17	73.0	11.3	 25
209	 17	192.3	26.8	 20
210	 17	397.0	106.3	 25
211	 17	123.0	28.1	 25
212	 17	107.5	15.1	 20
213	 17	122.0	19.4	 25
214	 17	93.0	17.8	 25
215	 17	109.3	17.0	 20
216	 17	100.0	28.3	 25
217	 17	69.0	14.9	 25
218	 17	103.5	16.6	 20
219	 17	77.0	14.0	 25
220	 17	79.0	13.7	 25
221	 17	108.5	13.0	 20
222	 17	88.0	10.5	 25
223	 17	73.0	11.7	 25
224	 17	85.3	13.2	 20
225	 17	130.0	17.6	 25
226	 17	169.0	22.8	 25
227	 17	562.5	57.8	 20
228	 17	231.0	24.5	 25
229	 17	544.0	77.3	 25
230	 17	418.8	52.1	 20
231	 17	190.0	28.9	 25
232	 17	217.0	25.8	 25
233	 17	256.3	16.5	 20
234	 17	836.0	75.4	 25
235	 17	783.0	151.4	 25
236	 17	142.0	19.6	 20
237	 17	109.0	15.5	 25
238	 17	210.0	48.3	 25
239	 17	170.0	24.2	 20
240	 17	178.0	22.5	 25
241	 17	229.0	23.7	 25
242	 17	745.8	111.4	 20
243	 17	97.0	17.8	 25
244	 17	192.0	34.5	 25
245	 17	83.0	13.1	 20
246	 17	148.0	21.4	 25
247	 17	147.0	23.8	 25
248	 17	835.3	71.3	 20
249	 17	259.0	27.7	 25
250	 17	205.0	38.1	 25
251	 17	162.3	16.9	 20
252	 17	2318.0	233.8	 25
253	 17	3604.0	682.3	 25
254	 17	396.8	32.2	 20
255	 17	419.0	58.5	 25
256	 17	436.0	63.0	 25
257	 17	298.8	30.1	 20
258	 17	126.0	17.6	 25
259	 17	87.0	17.3	 25
260	 17	89.8	16.9	 20
261	 17	87.0	17.4	 25
262	 17	88.0	16.1	 25
263	 17	318.3	33.7	 20
264	 17	155.0	20.4	 25
265	 17	244.5	34.3	 20
266	 17	642.0	67.0	 25
267	 17	306.0	37.2	 25
268	 17	2023.3	94.4	 20
269	 17	185.0	25.3	 25
270	 17	757.0	93.7	 25
271	 17	258.8	31.7	 20
272	 17	141.0	22.0	 25
273	 17	136.0	20.2	 25
274	 17	102.3	14.1	 20
275	 17	313.0	39.4	 25
276	 17	199.0	26.8	 25
277	 17	175.0	26.3	 20
278	 17	311.0	30.2	 25
279	 17	209.0	23.8	 25
280	 17	205.5	24.9	 20
281	 17	104.0	18.6	 25
282	 17	213.0	28.5	 25
283	 17	254.8	31.6	 20
284	 17	320.0	39.9	 25
285	 17	261.0	35.6	 25
286	 17	250.0	36.0	 20
287	 17	178.0	24.5	 25
288	 17	261.0	40.7	 25
289	 17	145.8	22.6	 20
290	 17	133.0	20.8	 25
291	 17	488.0	56.6	 25
292	 17	292.0	30.6	 20
293	 17	250.0	37.2	 25
294	 17	683.0	63.6	 25
295	 17	867.8	97.3	 20
296	 17	582.0	59.0	 25
297	 17	176.0	25.4	 25
298	 17	403.3	31.8	 20
299	 17	352.0	32.0	 25
300	 17	135.0	21.5	 25
301	 17	131.3	20.4	 20
302	 17	122.0	17.9	 25
303	 17	108.0	16.9	 25
304	 17	123.5	19.4	 20
305	 17	199.0	28.9	 25
306	 17	107.0	20.2	 25
307	 17	366.0	75.8	 20
308	 17	5806.0	1182.2	 25
309	 17	2753.0	775.5	 25
310	 17	168.3	19.5	 20
311	 17	322.0	42.2	 25
312	 17	1423.0	323.9	 25
313	 17	162.8	23.6	 20
314	 17	191.0	46.5	 25
315	 17	342.0	33.7	 25
316	 17	257.5	34.8	 20
317	 17	408.0	37.1	 25
318	 17	553.0	101.6	 25
319	 17	288.8	31.4	 16
320	 17	109.3	17.6	 20
321	 17	168.5	27.2	 20
322	 17	131.8	17.5	 16
323	 17	98.5	15.8	 20
324	 17	91.3	21.2	 16
325	 17	108.5	24.3	 20
326	 17	190.0	33.3	 20
327	 17	164.3	15.5	 16
328	 17	292.3	31.4	 20
329	 17	317.0	57.3	 20
330	 17	163.5	22.8	 16
331	 17	97.5	14.6	 20
332	 17	144.8	28.2	 20
333	 17	374.0	27.7	 16
334	 17	296.0	37.1	 20
335	 17	169.8	35.7	 20
336	 17	90.5	11.4	 16
337	 17	127.0	20.9	 20
338	 17	96.3	17.2	 20
339	 17	806.8	81.5	 16
340	 17	219.3	29.8	 20
341	 17	118.3	17.1	 20
342	 17	227.3	28.2	 16
343	 17	94.3	14.0	 20
344	 17	100.0	14.4	 20
345	 17	622.0	75.4	 16
346	 17	161.3	25.7	 20
347	 17	270.3	57.9	 20
348	 17	132.8	16.2	 16
349	 17	134.3	19.0	 20
350	 17	104.8	19.8	 20
351	 17	609.5	100.7	 16
352	 17	107.0	13.6	 20
353	 17	161.0	30.3	 20
354	 17	96.5	12.0	 16
355	 17	321.0	55.4	 20
356	 17	104.5	23.5	 20
357	 17	88.0	16.9	 16
358	 17	97.5	19.1	 20
359	 17	142.8	20.4	 20
360	 17	689.5	118.8	 16
361	 17	78.3	11.0	 20
362	 17	148.8	26.7	 20
363	 17	124.0	15.7	 16
364	 17	143.8	19.5	 20
365	 17	88.8	14.5	 20
366	 17	161.0	11.5	 16
367	 17	525.5	77.4	 20
368	 17	574.0	43.1	 20
369	 17	2830.8	480.4	 16
370	 17	95.0	17.8	 20
371	 17	96.0	15.0	 20
372	 17	97.0	14.7	 16
373	 17	368.0	63.3	 20
374	 17	145.3	22.4	 20
375	 17	163.8	21.7	 16
376	 17	565.3	71.7	 20
377	 17	253.5	37.8	 20
378	 17	218.3	21.6	 16
379	 17	126.8	17.9	 20
380	 17	287.0	35.9	 20
381	 17	287.5	31.8	 16
382	 17	82.3	12.9	 20
383	 17	81.0	11.4	 16
384	 17	113.3	18.5	 20
385	 17	89.3	14.6	 20
386	 17	96.0	14.1	 16
387	 17	127.3	18.1	 20
388	 17	137.8	22.2	 20
389	 17	173.3	23.3	 16
390	 17	283.3	33.9	 20
391	 17	185.0	28.8	 25
392	 17	132.5	19.6	 20
393	 17	113.0	21.1	 25
394	 17	208.0	38.9	 25
395	 17	231.8	31.3	 20
396	 17	260.0	22.0	 25
397	 17	204.0	29.5	 25
398	 17	77.3	8.7	 20
399	 17	71.0	10.7	 25
400	 17	92.0	14.5	 25
401	 17	77.3	12.4	 20
402	 17	89.0	13.4	 25
403	 17	76.0	12.5	 25
404	 17	111.8	15.1	 20
405	 17	380.0	59.9	 25
406	 17	431.0	63.3	 25
407	 17	200.3	23.9	 20
408	 17	109.0	16.3	 25
409	 17	151.0	30.0	 25
410	 17	293.0	43.3	 20
411	 17	386.0	36.6	 25
412	 17	203.0	27.8	 25
413	 17	401.8	27.6	 20
414	 17	194.0	30.3	 25
415	 17	112.0	19.0	 25
416	 17	896.5	120.0	 20
417	 17	397.0	48.5	 25
418	 17	426.0	43.7	 25
419	 17	473.0	64.5	 20
420	 17	100.0	18.7	 25
421	 17	327.0	42.9	 25
422	 17	1323.8	140.3	 20
423	 17	193.0	29.5	 25
424	 17	264.0	46.4	 25
425	 17	506.5	48.6	 20
426	 17	142.0	20.7	 25
427	 17	124.0	17.4	 25
428	 17	266.0	34.1	 20
429	 17	190.0	33.8	 25
430	 17	234.0	26.7	 25
431	 17	124.0	20.2	 20
432	 17	273.0	33.4	 25
433	 17	261.0	31.3	 25
434	 17	109.0	15.9	 20
435	 17	227.0	21.9	 25
436	 17	253.0	25.8	 25
437	 17	224.0	33.4	 20
438	 17	170.0	27.5	 25
439	 17	204.5	19.9	 20
440	 17	157.0	24.4	 25
441	 17	120.0	20.7	 25
442	 17	215.3	26.4	 20
443	 17	104.0	21.1	 25
444	 17	79.0	14.7	 25
445	 17	98.5	24.7	 20
446	 17	312.0	44.5	 25
447	 17	345.0	43.4	 25
448	 17	1086.8	128.5	 20
449	 17	134.0	12.5	 25
450	 17	106.0	13.2	 25
451	 17	85.5	14.9	 20
452	 17	81.0	13.6	 25
453	 17	90.0	15.0	 25
454	 17	149.5	27.5	 20
455	 17	135.0	22.6	 25
456	 17	725.0	174.6	 25
457	 17	101.3	19.1	 20
458	 17	170.0	27.8	 25
459	 17	139.0	17.7	 25
460	 17	158.8	25.2	 20
461	 17	161.0	28.0	 25
462	 17	1334.0	190.0	 25
463	 17	347.8	41.7	 20
464	 17	103.0	24.5	 25
465	 17	142.0	17.7	 25
466	 17	105.0	15.3	 20
467	 17	158.0	25.0	 25
468	 17	158.0	30.6	 25
469	 17	174.3	24.8	 20
470	 17	159.0	19.4	 25
471	 17	171.0	31.9	 25
472	 17	144.8	16.7	 20
473	 17	114.0	18.2	 25
474	 17	130.0	21.9	 25
475	 17	76.8	11.2	 20
476	 17	95.0	13.3	 25
477	 17	241.0	50.7	 25
478	 17	289.5	43.8	 20
479	 17	249.0	30.7	 25
480	 17	462.0	36.1	 25
481	 17	743.5	64.4	 20
482	 17	148.0	18.6	 25
483	 17	271.0	33.1	 25
484	 17	156.5	19.8	 20
485	 17	97.0	12.4	 25
486	 17	78.0	10.9	 25
487	 17	98.0	19.1	 20
488	 17	187.0	26.0	 25
489	 17	87.0	15.5	 25
490	 17	103.5	16.0	 20
491	 17	83.0	12.5	 25
492	 17	153.0	23.3	 25
493	 17	80.5	13.4	 20
494	 17	93.0	13.3	 25
495	 17	261.0	36.6	 25
496	 17	178.8	27.8	 20
497	 17	283.0	25.2	 25
498	 17	337.0	40.3	 20
499	 17	148.0	20.2	 25
500	 17	149.0	17.3	 25
501	 17	134.5	29.6	 20
502	 17	201.0	32.4	 25
503	 17	97.0	20.2	 25
504	 17	88.3	17.1	 20
505	 17	102.0	16.6	 25
506	 17	86.0	15.2	 25
507	 17	134.8	21.1	 20
508	 17	105.0	16.4	 25
509	 17	193.0	27.9	 25
510	 17	379.5	39.1	 20
511	 17	135.0	24.7	 25
512	 17	112.0	18.0	 25
513	 17	90.3	14.0	 20
514	 17	94.0	12.3	 25
515	 17	100.0	15.9	 25
516	 17	129.0	25.5	 20
517	 17	195.0	28.6	 25
518	 17	139.0	23.7	 25
519	 17	219.3	22.0	 20
520	 17	173.0	24.9	 25
521	 17	662.0	69.5	 25
522	 17	523.5	47.4	 20
523	 17	146.0	23.1	 25
524	 17	281.0	37.5	 25
525	 17	202.5	32.4	 20
526	 17	152.0	20.3	 25
527	 17	150.0	24.1	 25
528	 17	94.5	19.7	 20
529	 17	149.0	25.1	 25
530	 17	101.0	17.6	 25
531	 17	211.3	26.4	 20
532	 17	125.0	24.0	 25
533	 17	239.0	26.2	 25
534	 17	197.3	28.7	 16
535	 17	85.3	14.5	 20
536	 17	84.8	17.5	 20
537	 17	81.5	13.4	 16
538	 17	162.3	18.0	 20
539	 17	361.0	56.3	 20
540	 17	206.8	23.3	 16
541	 17	473.0	70.1	 20
542	 17	5485.0	718.8	 20
543	 17	786.3	71.3	 16
544	 17	3181.0	485.7	 20
545	 17	142.3	19.2	 20
546	 17	145.8	24.5	 16
547	 17	98.0	19.0	 20
548	 17	119.3	18.2	 20
549	 17	125.3	11.2	 16
550	 17	118.0	19.8	 20
551	 17	173.0	23.6	 20
552	 17	547.8	45.2	 16
553	 17	191.3	27.2	 20
554	 17	340.3	49.8	 20
555	 17	146.3	22.5	 16
556	 17	965.3	89.9	 20
557	 17	148.3	24.0	 16
558	 17	366.3	34.0	 20
559	 17	186.5	26.0	 20
560	 17	165.3	16.1	 16
561	 17	115.5	16.7	 20
562	 17	262.0	30.0	 20
563	 17	145.5	14.7	 16
564	 17	108.8	19.2	 20
565	 17	91.8	147.4	 20
566	 17	682.3	44.1	 16
567	 17	286.0	39.6	 20
568	 17	69.8	9.2	 20
569	 17	151.0	27.9	 16
570	 17	212.8	28.2	 20
571	 17	190.5	23.9	 20
572	 17	146.8	23.5	 16
573	 17	133.0	21.9	 20
574	 17	162.0	17.2	 20
575	 17	206.3	38.2	 16
576	 17	118.0	19.8	 20
577	 17	93.0	12.2	 20
578	 17	69.5	16.7	 16
579	 17	85.0	18.5	 20
580	 17	100.0	18.3	 20
581	 17	129.5	20.4	 16
582	 17	94.8	20.2	 20
583	 17	112.8	17.6	 20
584	 17	145.5	18.4	 16
585	 17	119.8	15.9	 20
586	 17	111.8	18.1	 20
587	 17	79.5	14.9	 16
588	 17	130.0	20.3	 20
589	 17	621.8	61.1	 20
590	 17	512.3	60.4	 16
591	 17	315.3	37.9	 20
592	 17	80.8	13.2	 20
593	 17	102.8	20.1	 16
594	 17	107.0	16.3	 20
595	 17	102.0	24.3	 20
596	 17	80.5	13.4	 16
597	 17	440.8	60.7	 20
598	 17	153.0	22.5	 20
599	 17	81.8	15.9	 16
600	 17	161.0	30.1	 20
601	 17	162.3	16.3	 20
602	 17	182.8	26.8	 16
603	 17	101.0	17.1	 20
604	 17	144.5	25.0	 20
605	 17	997.5	86.9	 16
606	 17	2180.0	203.9	 25
607	 17	1360.0	293.0	 25
608	 17	133.0	17.8	 20
609	 17	307.0	45.3	 25
610	 17	278.0	37.9	 25
611	 17	145.3	17.9	 20
612	 17	499.0	84.9	 25
613	 17	290.5	42.2	 20
614	 17	491.0	51.6	 25
615	 17	3008.0	137.7	 25
616	 17	385.3	31.9	 20
617	 17	374.0	41.7	 25
618	 17	905.0	126.5	 25
619	 17	1755.8	151.4	 20
620	 17	683.0	64.6	 25
621	 17	470.0	73.7	 25
622	 17	425.0	38.9	 20
623	 17	325.0	29.6	 25
624	 17	240.0	26.3	 25
625	 17	166.0	23.9	 20
626	 17	209.0	25.4	 25
627	 17	117.0	17.3	 25
628	 17	98.5	16.9	 20
629	 17	100.0	19.9	 25
630	 17	252.0	42.0	 25
631	 17	166.8	21.1	 20
632	 17	178.0	31.5	 25
633	 17	874.0	161.8	 25
634	 17	140.3	21.7	 20
635	 17	152.0	19.8	 25
636	 17	571.0	83.6	 25
637	 17	169.0	24.2	 20
638	 17	186.0	26.1	 25
639	 17	242.0	41.3	 25
  0	 18	11388.8	3028.2	 20
  1	 18	149.0	59.4	 25
  2	 18	184.0	71.5	 25
  3	 18	426.5	95.3	 20
  4	 18	1131.0	373.1	 25
  5	 18	372.0	45.2	 25
  6	 18	263.0	45.4	 20
  7	 18	475.0	57.0	 25
  8	 18	341.0	59.0	 25
  9	 18	942.8	207.3	 20
 10	 18	235.0	48.5	 25
 11	 18	113.0	21.1	 25
 12	 18	346.5	36.0	 20
 13	 18	319.0	30.6	 25
 14	 18	116.0	18.4	 25
 15	 18	152.5	29.3	 20
 16	 18	134.0	48.8	 25
 17	 18	174.0	36.8	 25
 18	 18	190.5	38.6	 20
 19	 18	115.0	17.4	 25
 20	 18	189.0	24.2	 25
 21	 18	154.3	27.6	 20
 22	 18	219.0	36.9	 25
 23	 18	143.0	27.3	 25
 24	 18	147.8	66.3	 20
 25	 18	462.0	77.9	 25
 26	 18	121.0	25.1	 25
 27	 18	316.3	71.9	 20
 28	 18	156.0	22.4	 25
 29	 18	1532.0	418.6	 25
 30	 18	154.3	28.1	 20
 31	 18	130.0	17.5	 25
 32	 18	335.0	29.0	 20
 33	 18	188.3	30.3	 16
 34	 18	108.5	14.4	 20
 35	 18	151.3	27.8	 20
 36	 18	145.5	13.7	 16
 37	 18	3414.0	491.1	 20
 38	 18	123.8	20.7	 16
 39	 18	166.3	24.4	 20
 40	 18	216.8	35.1	 20
 41	 18	110.8	17.1	 16
 42	 18	158.8	12.9	 20
 43	 18	172.8	22.3	 20
 44	 18	128.0	48.9	 16
 45	 18	98.0	15.2	 20
 46	 18	123.3	21.5	 20
 47	 18	151.3	28.2	 16
 48	 18	119.5	15.7	 20
 49	 18	157.8	30.7	 20
 50	 18	238.0	30.8	 16
 51	 18	107.3	18.3	 20
 52	 18	248.3	40.0	 20
 53	 18	219.0	23.7	 16
 54	 18	326.5	35.2	 20
 55	 18	226.0	20.0	 20
 56	 18	257.5	16.5	 16
 57	 18	243.0	25.0	 20
 58	 18	135.3	22.5	 20
 59	 18	197.8	21.3	 16
 60	 18	172.3	18.2	 20
 61	 18	156.0	22.4	 20
 62	 18	167.0	20.7	 16
 63	 18	204.3	24.0	 20
 64	 18	113.8	15.0	 20
 65	 18	401.0	47.8	 16
 66	 18	179.0	36.0	 20
 67	 18	121.5	24.0	 20
 68	 18	158.5	19.7	 16
 69	 18	211.0	26.3	 20
 70	 18	381.0	47.2	 20
 71	 18	178.3	29.0	 16
 72	 18	243.0	27.9	 20
 73	 18	167.5	28.8	 20
 74	 18	124.0	18.7	 16
 75	 18	165.0	31.6	 20
 76	 18	149.5	24.1	 20
 77	 18	219.8	26.4	 16
 78	 18	270.5	25.1	 20
 79	 18	140.3	23.9	 20
 80	 18	83.3	12.1	 16
 81	 18	258.3	18.4	 20
 82	 18	136.5	16.2	 20
 83	 18	99.5	17.1	 16
 84	 18	263.5	26.9	 20
 85	 18	304.5	45.1	 20
 86	 18	146.8	18.9	 16
 87	 18	286.5	40.7	 20
 88	 18	255.5	28.3	 20
 89	 18	477.0	60.2	 16
 90	 18	467.5	86.1	 20
 91	 18	252.0	65.1	 20
 92	 18	87.5	16.4	 16
 93	 18	82.5	20.1	 20
 94	 18	80.3	15.0	 20
 95	 18	113.5	18.1	 16
 96	 18	96.0	16.1	 20
 97	 18	113.5	17.4	 16
 98	 18	97.8	13.0	 20
 99	 18	84.3	14.5	 20
100	 18	102.8	13.5	 16
101	 18	236.0	67.6	 20
102	 18	332.3	84.1	 20
103	 18	104.0	12.8	 16
104	 18	85.0	14.7	 25
105	 18	157.0	36.2	 25
106	 18	262.3	45.8	 20
107	 18	389.0	66.5	 25
108	 18	127.0	14.6	 25
109	 18	146.8	22.5	 20
110	 18	80.0	10.5	 25
111	 18	68.0	9.3	 25
112	 18	99.5	14.8	 20
113	 18	66.0	12.1	 25
114	 18	98.0	18.8	 25
115	 18	91.3	17.9	 20
116	 18	99.0	16.8	 25
117	 18	204.0	38.1	 25
118	 18	135.0	22.0	 20
119	 18	90.0	18.3	 25
120	 18	127.0	19.3	 25
121	 18	86.3	14.5	 20
122	 18	88.0	15.4	 25
123	 18	107.0	17.3	 25
124	 18	207.0	78.0	 20
125	 18	2235.0	592.6	 25
126	 18	105.0	23.4	 25
127	 18	176.3	33.0	 20
128	 18	240.0	61.3	 25
129	 18	670.0	200.3	 25
130	 18	765.8	110.1	 20
131	 18	439.0	53.7	 25
132	 18	136.0	29.7	 25
133	 18	86.0	12.6	 20
134	 18	116.0	21.9	 25
135	 18	212.0	23.9	 25
136	 18	213.3	29.0	 20
137	 18	346.0	56.2	 25
138	 18	135.0	20.5	 25
139	 18	241.3	42.6	 20
140	 18	469.0	74.4	 25
141	 18	167.0	19.1	 25
142	 18	169.8	21.0	 20
143	 18	307.0	30.6	 25
144	 18	296.0	43.8	 25
145	 18	159.8	31.8	 20
146	 18	85.0	17.2	 25
147	 18	159.0	21.3	 25
148	 18	128.0	20.1	 20
149	 18	121.0	21.1	 25
150	 18	110.0	20.0	 25
151	 18	110.3	17.5	 20
152	 18	131.0	19.4	 25
153	 18	88.0	15.7	 25
154	 18	163.8	28.0	 20
155	 18	129.0	17.9	 25
156	 18	248.3	35.1	 20
157	 18	193.0	30.3	 25
158	 18	263.0	40.4	 25
159	 18	95.0	17.1	 20
160	 18	130.0	17.2	 25
161	 18	185.0	22.1	 25
162	 18	193.8	28.0	 20
163	 18	215.0	33.6	 25
164	 18	161.0	25.7	 25
165	 18	321.0	35.8	 20
166	 18	183.0	22.7	 25
167	 18	146.0	25.9	 25
168	 18	141.8	19.7	 20
169	 18	136.0	18.5	 25
170	 18	171.0	28.3	 25
171	 18	112.3	20.3	 20
172	 18	96.0	19.0	 25
173	 18	303.0	72.6	 25
174	 18	929.0	139.2	 20
175	 18	229.0	27.7	 25
176	 18	119.0	17.6	 25
177	 18	89.0	13.4	 20
178	 18	209.0	34.5	 25
179	 18	154.0	20.1	 25
180	 18	539.3	93.8	 20
181	 18	233.0	33.9	 25
182	 18	134.0	24.2	 25
183	 18	126.5	19.7	 20
184	 18	300.0	55.7	 25
185	 18	248.0	43.4	 25
186	 18	130.0	25.4	 20
187	 18	134.0	21.5	 25
188	 18	89.0	14.6	 25
189	 18	96.3	16.2	 20
190	 18	94.0	13.7	 25
191	 18	85.0	12.6	 25
192	 18	197.3	52.2	 20
193	 18	535.0	83.2	 25
194	 18	497.0	322.6	 25
195	 18	1188.3	202.0	 20
196	 18	133.0	22.7	 25
197	 18	75.0	13.9	 25
198	 18	101.8	16.0	 20
199	 18	253.0	33.6	 25
200	 18	107.0	24.7	 25
201	 18	277.0	37.0	 20
202	 18	125.0	20.5	 25
203	 18	95.0	17.1	 25
204	 18	111.0	12.3	 20
205	 18	162.0	25.5	 25
206	 18	161.0	24.4	 25
207	 18	135.5	29.3	 20
208	 18	69.0	14.5	 25
209	 18	203.0	30.4	 25
210	 18	343.0	42.7	 20
211	 18	99.0	12.4	 25
212	 18	94.0	14.0	 25
213	 18	110.8	15.9	 20
214	 18	93.0	15.0	 25
215	 18	94.0	16.9	 20
216	 18	84.0	14.9	 25
217	 18	81.0	17.6	 25
218	 18	95.8	11.9	 20
219	 18	91.0	15.0	 25
220	 18	66.0	16.4	 25
221	 18	118.8	17.3	 20
222	 18	115.0	26.9	 25
223	 18	73.0	13.6	 25
224	 18	85.3	13.8	 20
225	 18	94.0	13.1	 25
226	 18	108.0	23.2	 25
227	 18	643.3	71.7	 20
228	 18	147.0	27.4	 25
229	 18	209.0	39.3	 25
230	 18	315.5	48.5	 20
231	 18	202.0	30.9	 25
232	 18	193.0	21.2	 25
233	 18	255.5	32.7	 20
234	 18	197.0	30.0	 25
235	 18	267.0	41.1	 25
236	 18	125.5	18.3	 20
237	 18	102.0	16.1	 25
238	 18	107.0	21.8	 25
239	 18	105.8	16.8	 20
240	 18	110.0	20.2	 25
241	 18	143.0	18.9	 25
242	 18	94.3	13.5	 20
243	 18	99.0	18.7	 25
244	 18	103.0	19.2	 25
245	 18	77.8	14.5	 20
246	 18	145.0	21.2	 25
247	 18	164.0	21.9	 20
248	 18	381.5	44.4	 16
249	 18	211.8	27.0	 20
250	 18	152.0	29.5	 20
251	 18	145.8	23.6	 16
252	 18	634.5	83.7	 20
253	 18	1158.8	148.2	 20
254	 18	374.8	43.8	 16
255	 18	386.5	50.3	 20
256	 18	397.0	46.9	 20
257	 18	186.3	19.4	 16
258	 18	172.3	22.8	 20
259	 18	83.0	13.9	 20
260	 18	85.5	16.0	 16
261	 18	68.8	13.6	 20
262	 18	75.8	14.1	 20
263	 18	157.0	17.9	 16
264	 18	137.0	27.1	 20
265	 18	369.3	69.5	 20
266	 18	261.3	24.0	 16
267	 18	319.8	38.7	 20
268	 18	1217.8	262.3	 20
269	 18	138.3	22.6	 16
270	 18	1126.0	102.9	 20
271	 18	184.3	23.6	 16
272	 18	172.8	23.6	 20
273	 18	175.5	25.2	 20
274	 18	94.3	8.8	 16
275	 18	253.8	44.4	 20
276	 18	189.0	28.5	 20
277	 18	201.3	22.4	 16
278	 18	399.5	39.4	 20
279	 18	242.5	36.6	 20
280	 18	178.5	15.0	 16
281	 18	111.5	22.6	 20
282	 18	219.5	28.5	 20
283	 18	219.3	33.2	 16
284	 18	400.3	52.1	 20
285	 18	240.3	45.7	 20
286	 18	325.3	29.7	 16
287	 18	147.8	21.7	 20
288	 18	119.3	19.7	 20
289	 18	164.0	24.3	 16
290	 18	138.5	24.0	 20
291	 18	289.3	40.1	 20
292	 18	186.3	29.0	 16
293	 18	159.8	26.8	 20
294	 18	410.5	70.7	 20
295	 18	429.8	53.7	 16
296	 18	318.5	35.6	 20
297	 18	174.5	31.5	 20
298	 18	509.3	36.0	 16
299	 18	341.3	43.8	 20
300	 18	121.0	14.1	 20
301	 18	117.5	23.8	 16
302	 18	104.3	12.9	 20
303	 18	89.3	12.9	 20
304	 18	84.8	16.7	 16
305	 18	170.5	19.4	 20
306	 18	121.0	19.8	 20
307	 18	281.8	40.2	 16
308	 18	1463.5	205.2	 20
309	 18	527.0	107.0	 20
310	 18	135.0	16.1	 16
311	 18	174.5	25.6	 20
312	 18	1084.0	149.0	 20
313	 18	143.8	14.1	 16
314	 18	89.3	20.5	 20
315	 18	369.3	52.7	 20
316	 18	300.5	39.1	 16
317	 18	399.0	63.9	 20
318	 18	1111.8	170.3	 20
319	 18	170.3	25.4	 20
320	 18	111.0	12.3	 25
321	 18	125.0	22.1	 25
322	 18	137.3	20.6	 20
323	 18	101.0	21.9	 25
324	 18	89.0	15.3	 25
325	 18	154.5	25.9	 20
326	 18	172.0	30.3	 25
327	 18	194.0	40.8	 25
328	 18	362.3	39.5	 20
329	 18	312.0	41.4	 25
330	 18	144.3	22.3	 20
331	 18	110.0	17.7	 25
332	 18	209.0	57.6	 25
333	 18	581.5	167.6	 20
334	 18	228.0	32.3	 25
335	 18	151.0	30.3	 25
336	 18	110.5	28.4	 20
337	 18	253.0	40.9	 25
338	 18	96.0	13.9	 25
339	 18	136.3	35.3	 20
340	 18	182.0	27.7	 25
341	 18	100.0	15.4	 25
342	 18	145.8	29.8	 20
343	 18	121.0	16.1	 25
344	 18	117.0	14.9	 25
345	 18	197.0	27.6	 20
346	 18	127.0	25.4	 25
347	 18	103.0	13.5	 25
348	 18	88.0	12.4	 20
349	 18	106.0	18.8	 25
350	 18	102.0	19.6	 25
351	 18	175.5	29.7	 20
352	 18	105.0	18.2	 25
353	 18	107.0	16.6	 25
354	 18	91.3	16.4	 20
355	 18	127.0	24.8	 25
356	 18	91.0	16.1	 25
357	 18	89.8	15.4	 20
358	 18	82.0	16.3	 25
359	 18	169.0	22.7	 25
360	 18	173.3	27.5	 20
361	 18	77.0	13.4	 25
362	 18	145.0	25.5	 25
363	 18	113.8	19.9	 20
364	 18	152.0	20.0	 25
365	 18	89.0	13.6	 25
366	 18	162.5	46.3	 20
367	 18	378.0	50.0	 25
368	 18	371.0	34.9	 25
369	 18	503.5	89.5	 20
370	 18	111.0	19.1	 25
371	 18	110.0	17.3	 25
372	 18	103.5	23.6	 20
373	 18	339.0	61.7	 25
374	 18	109.0	23.7	 25
375	 18	117.0	15.0	 20
376	 18	473.0	57.9	 25
377	 18	291.0	37.9	 25
378	 18	187.5	27.1	 20
379	 18	105.0	15.5	 25
380	 18	123.0	18.7	 25
381	 18	169.3	23.3	 20
382	 18	97.0	20.5	 25
383	 18	77.0	16.0	 25
384	 18	93.5	16.6	 20
385	 18	91.0	15.8	 25
386	 18	89.0	12.8	 25
387	 18	139.5	15.8	 20
388	 18	140.0	27.8	 25
389	 18	198.3	30.3	 20
390	 18	266.0	35.3	 25
391	 18	148.0	20.6	 25
392	 18	143.3	21.0	 20
393	 18	131.0	28.9	 25
394	 18	212.0	30.4	 25
395	 18	210.5	22.6	 20
396	 18	257.0	25.5	 25
397	 18	193.0	28.6	 25
398	 18	93.8	14.9	 20
399	 18	87.0	16.0	 25
400	 18	94.0	14.9	 25
401	 18	75.0	13.8	 20
402	 18	96.0	9.6	 25
403	 18	72.0	12.4	 25
404	 18	99.5	14.0	 20
405	 18	464.0	69.7	 25
406	 18	358.0	41.2	 25
407	 18	154.0	18.9	 20
408	 18	120.0	20.2	 25
409	 18	184.0	38.2	 25
410	 18	268.0	34.8	 20
411	 18	517.0	88.5	 25
412	 18	375.0	56.1	 25
413	 18	336.5	42.7	 20
414	 18	190.0	21.7	 25
415	 18	99.0	20.5	 25
416	 18	358.8	50.5	 20
417	 18	249.0	34.9	 25
418	 18	318.0	35.8	 25
419	 18	207.8	33.6	 20
420	 18	104.0	24.1	 25
421	 18	214.0	24.1	 25
422	 18	282.8	46.2	 20
423	 18	187.0	36.1	 25
424	 18	314.0	38.4	 25
425	 18	501.5	44.7	 20
426	 18	185.0	22.8	 25
427	 18	137.0	19.4	 25
428	 18	191.3	26.3	 20
429	 18	115.0	19.1	 25
430	 18	231.0	29.4	 25
431	 18	144.8	20.6	 20
432	 18	267.0	22.7	 25
433	 18	217.0	31.8	 25
434	 18	109.3	20.0	 20
435	 18	289.0	36.4	 25
436	 18	228.0	42.3	 25
437	 18	263.8	42.5	 20
438	 18	205.0	31.1	 25
439	 18	164.0	33.5	 25
440	 18	155.5	21.7	 20
441	 18	94.0	16.3	 25
442	 18	237.0	61.2	 25
443	 18	78.0	15.1	 20
444	 18	71.0	14.6	 25
445	 18	90.0	28.8	 25
446	 18	285.8	28.0	 20
447	 18	456.0	58.9	 25
448	 18	291.5	19.5	 20
449	 18	148.0	30.1	 25
450	 18	101.0	19.3	 25
451	 18	92.5	17.2	 20
452	 18	112.0	18.7	 25
453	 18	101.0	19.0	 25
454	 18	145.5	19.8	 20
455	 18	99.0	15.4	 25
456	 18	121.0	28.5	 25
457	 18	108.3	12.7	 20
458	 18	197.0	22.0	 25
459	 18	130.0	24.3	 25
460	 18	193.3	22.6	 20
461	 18	148.0	30.3	 25
462	 18	1004.0	185.2	 25
463	 18	197.8	35.6	 16
464	 18	96.3	15.2	 20
465	 18	149.3	27.0	 20
466	 18	88.0	14.6	 16
467	 18	125.5	20.8	 20
468	 18	138.3	16.8	 20
469	 18	208.8	25.6	 16
470	 18	173.3	21.6	 20
471	 18	214.8	37.6	 20
472	 18	191.5	27.4	 16
473	 18	108.5	15.6	 20
474	 18	104.0	14.9	 20
475	 18	73.0	11.7	 16
476	 18	81.5	13.0	 20
477	 18	267.5	40.6	 20
478	 18	272.0	38.6	 16
479	 18	228.5	26.6	 20
480	 18	418.8	40.6	 20
481	 18	642.8	65.3	 16
482	 18	162.5	19.6	 20
483	 18	223.0	22.3	 20
484	 18	156.8	28.9	 16
485	 18	104.8	20.1	 20
486	 18	79.5	14.2	 20
487	 18	86.3	14.5	 16
488	 18	173.8	24.2	 20
489	 18	83.8	18.6	 20
490	 18	86.0	14.1	 16
491	 18	72.5	12.5	 20
492	 18	150.0	27.4	 20
493	 18	78.5	9.2	 16
494	 18	90.8	13.1	 20
495	 18	261.5	51.1	 20
496	 18	241.5	42.6	 16
497	 18	325.8	40.5	 20
498	 18	358.0	57.1	 20
499	 18	138.8	17.9	 16
500	 18	136.5	16.1	 20
501	 18	170.5	23.7	 20
502	 18	193.8	29.7	 16
503	 18	95.0	14.7	 20
504	 18	81.8	16.1	 16
505	 18	101.5	20.4	 20
506	 18	87.3	15.9	 20
507	 18	125.0	22.5	 16
508	 18	129.8	14.4	 20
509	 18	157.0	26.6	 20
510	 18	163.0	26.7	 16
511	 18	143.5	22.8	 20
512	 18	130.5	17.7	 20
513	 18	87.3	15.9	 16
514	 18	83.3	14.4	 20
515	 18	113.5	14.9	 20
516	 18	145.0	24.0	 16
517	 18	198.0	26.5	 20
518	 18	155.8	25.4	 20
519	 18	200.5	33.6	 16
520	 18	173.8	30.8	 20
521	 18	677.8	67.7	 20
522	 18	514.0	46.6	 16
523	 18	119.5	22.2	 20
524	 18	131.8	16.5	 20
525	 18	162.3	17.1	 16
526	 18	134.0	20.7	 20
527	 18	95.5	16.3	 20
528	 18	92.3	17.8	 16
529	 18	181.3	24.8	 20
530	 18	116.0	16.3	 20
531	 18	236.8	27.2	 16
532	 18	103.0	15.4	 20
533	 18	238.0	34.6	 20
534	 18	208.3	31.6	 20
535	 18	79.0	18.1	 25
536	 18	80.0	18.0	 25
537	 18	86.3	17.9	 20
538	 18	308.0	57.4	 25
539	 18	178.0	28.9	 25
540	 18	134.5	15.3	 20
541	 18	279.0	46.9	 25
542	 18	2737.0	444.7	 25
543	 18	557.3	51.5	 20
544	 18	1138.0	142.1	 25
545	 18	125.0	20.4	 25
546	 18	128.3	25.1	 20
547	 18	114.0	16.7	 25
548	 18	114.0	16.8	 25
549	 18	131.5	21.1	 20
550	 18	116.0	19.3	 25
551	 18	178.0	19.8	 25
552	 18	371.5	37.3	 20
553	 18	217.0	52.9	 25
554	 18	468.0	82.5	 25
555	 18	137.8	27.3	 20
556	 18	353.0	31.4	 25
557	 18	218.0	55.9	 25
558	 18	377.0	37.6	 20
559	 18	137.0	22.0	 25
560	 18	152.0	22.6	 25
561	 18	111.8	15.1	 20
562	 18	353.0	51.9	 25
563	 18	168.0	23.3	 20
564	 18	117.0	18.7	 25
565	 18	66.0	14.3	 25
566	 18	544.3	67.1	 20
567	 18	397.0	69.4	 25
568	 18	80.0	14.4	 25
569	 18	146.8	18.9	 20
570	 18	110.0	19.4	 25
571	 18	225.0	29.6	 25
572	 18	171.0	25.1	 20
573	 18	132.0	19.2	 25
574	 18	170.0	22.3	 25
575	 18	194.5	31.0	 20
576	 18	141.0	26.8	 25
577	 18	108.0	23.2	 25
578	 18	73.8	11.0	 20
579	 18	70.0	12.6	 25
580	 18	92.0	15.2	 25
581	 18	128.5	22.7	 20
582	 18	87.0	14.8	 25
583	 18	103.0	15.9	 25
584	 18	160.0	23.8	 20
585	 18	121.0	19.1	 25
586	 18	115.0	19.2	 25
587	 18	70.0	21.5	 20
588	 18	122.0	18.2	 25
589	 18	421.0	48.2	 25
590	 18	682.5	81.3	 20
591	 18	236.0	31.6	 25
592	 18	101.0	19.0	 25
593	 18	96.8	18.0	 20
594	 18	104.0	15.0	 25
595	 18	127.0	30.6	 25
596	 18	91.3	13.0	 20
597	 18	124.0	22.0	 25
598	 18	164.0	22.2	 25
599	 18	83.5	18.5	 20
600	 18	107.0	16.8	 25
601	 18	165.0	20.2	 25
602	 18	192.3	29.8	 20
603	 18	93.0	16.1	 25
604	 18	203.0	44.2	 25
605	 18	495.3	51.6	 20
606	 18	952.0	141.4	 25
607	 18	598.0	116.1	 25
608	 18	194.5	34.4	 20
609	 18	411.0	76.1	 25
610	 18	289.0	38.6	 25
611	 18	184.3	24.2	 20
612	 18	163.0	24.7	 25
613	 18	176.0	22.6	 25
614	 18	180.0	25.6	 20
615	 18	2227.0	325.4	 25
616	 18	303.0	37.4	 25
617	 18	257.5	27.3	 20
618	 18	326.0	42.0	 25
619	 18	362.0	57.6	 25
620	 18	536.8	97.4	 20
621	 18	215.0	34.2	 25
622	 18	263.3	41.5	 20
623	 18	247.0	32.5	 25
624	 18	197.0	26.1	 25
625	 18	153.5	27.5	 20
626	 18	210.0	23.0	 25
627	 18	116.0	19.9	 25
628	 18	85.3	14.8	 20
629	 18	99.0	19.3	 25
630	 18	1862.0	412.7	 25
631	 18	114.3	15.2	 20
632	 18	221.0	39.6	 25
633	 18	1603.0	341.1	 25
634	 18	157.5	22.5	 20
635	 18	155.0	30.6	 25
636	 18	216.0	30.0	 25
637	 18	117.3	18.4	 20
638	 18	161.0	25.7	 25
639	 18	3346.0	822.7	 25
  0	 19	278.3	29.6	 16
  1	 19	721.0	83.0	 20
  2	 19	1738.8	139.2	 20
  3	 19	270.0	37.4	 16
  4	 19	664.0	103.9	 20
  5	 19	503.8	63.7	 20
  6	 19	198.0	21.2	 16
  7	 19	748.8	150.6	 20
  8	 19	1663.5	241.7	 20
  9	 19	372.0	43.5	 16
 10	 19	233.3	27.7	 20
 11	 19	258.3	29.1	 20
 12	 19	165.3	20.3	 16
 13	 19	621.0	104.5	 20
 14	 19	165.0	16.7	 20
 15	 19	519.3	40.2	 16
 16	 19	1417.3	195.3	 20
 17	 19	1340.3	122.5	 20
 18	 19	170.8	18.1	 16
 19	 19	136.8	21.9	 20
 20	 19	115.5	17.3	 20
 21	 19	116.8	21.4	 16
 22	 19	181.5	24.9	 20
 23	 19	174.0	24.7	 20
 24	 19	327.8	32.3	 16
 25	 19	160.0	19.7	 20
 26	 19	283.0	37.6	 20
 27	 19	119.8	23.6	 16
 28	 19	133.0	20.3	 20
 29	 19	134.0	18.1	 20
 30	 19	381.8	39.6	 16
 31	 19	397.3	68.9	 20
 32	 19	287.0	45.8	 25
 33	 19	238.0	46.4	 20
 34	 19	125.0	18.2	 25
 35	 19	315.0	57.0	 25
 36	 19	122.5	16.6	 20
 37	 19	235.0	35.6	 25
 38	 19	128.0	22.5	 25
 39	 19	132.3	18.3	 20
 40	 19	149.0	18.0	 25
 41	 19	135.0	20.6	 25
 42	 19	191.0	21.9	 20
 43	 19	256.0	42.0	 25
 44	 19	118.0	20.2	 25
 45	 19	162.5	21.2	 20
 46	 19	161.0	26.2	 25
 47	 19	142.3	20.4	 20
 48	 19	103.0	17.5	 25
 49	 19	94.0	16.7	 25
 50	 19	119.0	14.9	 20
 51	 19	110.0	20.3	 25
 52	 19	132.0	17.7	 25
 53	 19	1330.0	123.4	 20
 54	 19	144.0	22.7	 25
 55	 19	233.0	33.4	 25
 56	 19	131.8	18.8	 20
 57	 19	136.0	24.8	 25
 58	 19	152.0	28.3	 25
 59	 19	345.0	35.8	 20
 60	 19	1671.0	195.3	 25
 61	 19	656.0	77.4	 25
 62	 19	712.0	58.7	 20
 63	 19	407.0	55.8	 25
 64	 19	449.0	52.6	 25
 65	 19	1935.5	168.9	 20
 66	 19	535.0	47.1	 25
 67	 19	1087.0	136.0	 25
 68	 19	373.3	40.4	 20
 69	 19	130.0	25.3	 25
 70	 19	202.0	26.8	 25
 71	 19	963.8	86.3	 20
 72	 19	706.0	82.6	 25
 73	 19	1107.0	127.5	 25
 74	 19	514.5	67.4	 20
 75	 19	503.0	58.4	 25
 76	 19	246.0	43.0	 25
 77	 19	195.0	21.8	 20
 78	 19	136.0	21.0	 25
 79	 19	288.0	53.4	 25
 80	 19	157.0	32.2	 20
 81	 19	112.0	15.5	 25
 82	 19	84.0	15.0	 25
 83	 19	141.0	27.7	 20
 84	 19	293.0	47.4	 25
 85	 19	134.0	19.7	 25
 86	 19	159.8	20.5	 20
 87	 19	106.0	16.5	 25
 88	 19	80.0	14.3	 25
 89	 19	188.5	25.8	 20
 90	 19	359.0	62.7	 25
 91	 19	194.0	41.2	 25
 92	 19	98.5	16.9	 20
 93	 19	93.0	12.1	 25
 94	 19	90.0	17.9	 25
 95	 19	83.3	18.6	 20
 96	 19	154.0	28.4	 25
 97	 19	115.0	21.4	 25
 98	 19	246.0	57.1	 20
 99	 19	105.0	16.7	 25
100	 19	123.0	20.8	 25
101	 19	173.8	29.1	 20
102	 19	455.0	93.0	 25
103	 19	188.5	28.4	 20
104	 19	300.0	46.5	 25
105	 19	643.0	154.9	 25
106	 19	325.3	45.4	 20
107	 19	492.0	76.9	 25
108	 19	409.0	56.5	 25
109	 19	169.0	25.6	 20
110	 19	92.0	16.9	 25
111	 19	113.0	24.0	 25
112	 19	134.5	22.8	 20
113	 19	107.0	19.2	 25
114	 19	93.0	29.2	 25
115	 19	111.5	19.3	 20
116	 19	125.0	23.5	 25
117	 19	365.0	89.2	 25
118	 19	250.8	29.1	 20
119	 19	164.0	27.5	 25
120	 19	205.0	23.0	 25
121	 19	269.3	31.9	 20
122	 19	147.0	19.0	 25
123	 19	179.0	36.0	 25
124	 19	191.5	27.6	 20
125	 19	321.0	53.7	 25
126	 19	121.0	17.4	 25
127	 19	119.0	18.4	 20
128	 19	125.0	23.9	 25
129	 19	440.0	99.3	 25
130	 19	330.8	38.3	 20
131	 19	1012.0	135.5	 25
132	 19	193.0	30.0	 25
133	 19	616.5	113.9	 20
134	 19	168.0	24.3	 25
135	 19	223.0	40.5	 25
136	 19	87.0	18.5	 20
137	 19	95.0	15.7	 25
138	 19	102.0	41.7	 25
139	 19	89.3	9.9	 20
140	 19	362.0	58.3	 25
141	 19	249.0	37.8	 25
142	 19	6342.0	1079.2	 20
143	 19	185.0	35.3	 25
144	 19	80.0	15.2	 25
145	 19	87.3	18.4	 20
146	 19	101.0	15.6	 25
147	 19	132.0	21.2	 25
148	 19	207.8	43.0	 20
149	 19	115.0	17.2	 25
150	 19	162.0	24.6	 25
151	 19	276.0	20.4	 20
152	 19	144.0	26.7	 25
153	 19	118.0	15.2	 25
154	 19	197.3	27.0	 20
155	 19	135.0	24.4	 25
156	 19	341.0	54.5	 25
157	 19	253.3	40.7	 20
158	 19	95.0	20.4	 25
159	 19	143.0	27.4	 25
160	 19	124.5	22.6	 20
161	 19	132.0	22.3	 25
162	 19	164.3	17.8	 20
163	 19	282.0	42.4	 25
164	 19	5910.0	1367.5	 25
165	 19	2210.5	195.9	 20
166	 19	188.0	21.8	 25
167	 19	229.0	50.8	 25
168	 19	81.8	20.1	 20
169	 19	109.0	14.5	 25
170	 19	89.0	15.6	 25
171	 19	156.8	31.0	 20
172	 19	109.0	18.1	 25
173	 19	120.0	17.5	 25
174	 19	105.0	17.5	 20
175	 19	468.3	53.2	 20
176	 19	446.0	73.4	 20
177	 19	132.8	21.7	 16
178	 19	272.3	35.2	 20
179	 19	671.8	101.1	 20
180	 19	277.3	37.0	 16
181	 19	142.8	17.9	 20
182	 19	274.8	46.4	 20
183	 19	1048.0	99.1	 16
184	 19	130.0	19.9	 20
185	 19	209.5	67.7	 20
186	 19	308.0	34.9	 16
187	 19	223.3	28.2	 20
188	 19	225.0	26.5	 20
189	 19	266.3	21.7	 16
190	 19	210.3	29.9	 20
191	 19	118.5	20.5	 20
192	 19	112.3	14.3	 16
193	 19	117.0	21.5	 20
194	 19	200.0	27.6	 20
195	 19	175.0	21.3	 16
196	 19	120.0	14.8	 20
197	 19	177.8	38.9	 20
198	 19	87.8	15.5	 16
199	 19	161.8	23.9	 20
200	 19	265.0	55.1	 20
201	 19	79.3	18.3	 16
202	 19	109.0	16.9	 20
203	 19	114.5	16.9	 20
204	 19	119.3	13.0	 16
205	 19	105.0	18.7	 20
206	 19	148.8	27.8	 20
207	 19	134.0	18.1	 16
208	 19	118.0	31.7	 20
209	 19	100.0	30.1	 20
210	 19	573.8	57.5	 16
211	 19	131.0	26.9	 20
212	 19	86.3	20.5	 20
213	 19	68.3	16.7	 16
214	 19	84.8	12.5	 20
215	 19	392.0	82.9	 20
216	 19	213.3	29.6	 16
217	 19	86.5	11.9	 20
218	 19	142.3	22.7	 20
219	 19	109.3	14.8	 16
220	 19	87.3	14.3	 20
221	 19	107.8	19.8	 16
222	 19	554.8	63.4	 20
223	 19	138.0	22.4	 20
224	 19	87.0	15.4	 16
225	 19	159.3	30.0	 20
226	 19	768.0	82.4	 20
227	 19	463.0	33.8	 16
228	 19	161.5	43.2	 20
229	 19	68.0	15.0	 20
230	 19	134.3	17.9	 16
231	 19	96.3	13.9	 20
232	 19	104.8	14.1	 20
233	 19	118.8	21.7	 16
234	 19	402.3	34.1	 20
235	 19	441.8	53.2	 20
236	 19	378.0	33.9	 16
237	 19	189.5	19.2	 20
238	 19	110.5	20.2	 20
239	 19	838.5	115.2	 16
240	 19	151.8	21.7	 20
241	 19	142.8	21.1	 20
242	 19	131.0	23.9	 16
243	 19	112.3	19.1	 20
244	 19	107.8	16.8	 20
245	 19	96.8	17.3	 16
246	 19	442.3	60.9	 20
247	 19	142.0	28.7	 25
248	 19	171.8	23.1	 20
249	 19	103.0	17.8	 25
250	 19	82.0	14.6	 25
251	 19	96.0	12.4	 20
252	 19	104.0	19.2	 25
253	 19	653.0	123.2	 25
254	 19	160.5	23.5	 20
255	 19	294.0	33.6	 25
256	 19	196.0	30.8	 25
257	 19	216.3	29.6	 20
258	 19	154.0	22.7	 25
259	 19	181.0	26.7	 25
260	 19	157.0	17.8	 20
261	 19	98.0	13.4	 25
262	 19	70.0	14.7	 25
263	 19	124.8	15.7	 20
264	 19	131.0	42.2	 25
265	 19	259.0	101.0	 25
266	 19	602.3	73.3	 20
267	 19	1121.0	147.3	 25
268	 19	965.0	168.8	 25
269	 19	233.3	29.3	 20
270	 19	179.0	30.2	 25
271	 19	444.0	87.0	 25
272	 19	136.5	19.6	 20
273	 19	128.0	21.5	 25
274	 19	94.0	15.3	 25
275	 19	517.0	75.2	 20
276	 19	97.0	16.8	 25
277	 19	154.0	27.7	 25
278	 19	279.5	30.1	 20
279	 19	551.0	52.8	 25
280	 19	409.0	47.8	 20
281	 19	204.0	24.4	 25
282	 19	234.0	25.7	 25
283	 19	104.5	14.0	 20
284	 19	158.0	22.3	 25
285	 19	120.0	20.1	 25
286	 19	107.3	15.5	 20
287	 19	206.0	30.9	 25
288	 19	208.0	25.5	 25
289	 19	85.3	15.8	 20
290	 19	130.0	22.3	 25
291	 19	185.0	38.1	 25
292	 19	286.8	45.1	 20
293	 19	207.0	22.9	 25
294	 19	255.0	33.6	 25
295	 19	122.3	16.6	 20
296	 19	346.0	32.8	 25
297	 19	207.0	31.2	 25
298	 19	140.3	18.0	 20
299	 19	151.0	21.5	 25
300	 19	152.0	29.1	 25
301	 19	79.3	15.0	 20
302	 19	134.0	20.8	 25
303	 19	128.0	20.9	 25
304	 19	468.0	68.8	 20
305	 19	165.0	23.2	 25
306	 19	122.0	17.4	 25
307	 19	177.0	29.8	 20
308	 19	423.0	123.9	 25
309	 19	123.0	30.4	 25
310	 19	437.3	58.0	 20
311	 19	200.0	58.3	 25
312	 19	1517.0	143.3	 25
313	 19	682.8	69.7	 20
314	 19	446.0	38.4	 25
315	 19	180.0	25.1	 25
316	 19	236.8	26.5	 20
317	 19	447.0	78.2	 25
318	 19	331.0	57.1	 25
319	 19	138.5	22.9	 20
320	 19	229.0	38.6	 25
321	 19	179.0	26.8	 25
322	 19	383.5	53.1	 20
323	 19	278.0	48.9	 25
324	 19	436.0	117.9	 25
325	 19	101.3	19.6	 20
326	 19	91.0	18.4	 25
327	 19	421.0	45.7	 25
328	 19	167.0	29.7	 20
329	 19	104.0	16.8	 25
330	 19	148.0	23.7	 25
331	 19	159.3	22.0	 20
332	 19	1538.0	152.3	 25
333	 19	611.0	53.1	 25
334	 19	617.0	45.6	 20
335	 19	195.0	144.3	 25
336	 19	1017.3	89.0	 20
337	 19	472.0	41.1	 25
338	 19	160.0	21.4	 25
339	 19	115.5	17.8	 20
340	 19	89.0	18.6	 25
341	 19	383.0	49.1	 25
342	 19	128.0	17.5	 20
343	 19	160.0	24.1	 25
344	 19	247.0	41.6	 25
345	 19	289.5	47.5	 20
346	 19	370.0	45.0	 25
347	 19	359.0	47.4	 25
348	 19	141.3	23.1	 20
349	 19	214.0	47.9	 25
350	 19	575.0	64.3	 25
351	 19	514.5	61.1	 20
352	 19	1059.0	127.3	 25
353	 19	477.0	51.0	 25
354	 19	608.3	83.8	 20
355	 19	131.0	21.8	 25
356	 19	132.0	20.3	 25
357	 19	184.3	27.5	 20
358	 19	224.0	28.8	 25
359	 19	322.0	54.7	 25
360	 19	122.0	12.5	 20
361	 19	103.0	16.8	 25
362	 19	799.0	195.8	 25
363	 19	347.5	63.7	 20
364	 19	437.0	57.6	 25
365	 19	154.0	20.0	 25
366	 19	645.0	67.9	 20
367	 19	176.0	21.6	 25
368	 19	156.0	25.3	 25
369	 19	168.8	24.0	 20
370	 19	182.0	24.6	 25
371	 19	147.0	38.6	 25
372	 19	285.8	46.0	 20
373	 19	1509.0	164.1	 25
374	 19	200.0	30.9	 25
375	 19	141.0	18.5	 20
376	 19	268.0	35.7	 25
377	 19	1604.0	417.8	 25
378	 19	144.5	21.4	 20
379	 19	292.0	37.4	 25
380	 19	659.0	66.4	 25
381	 19	944.0	81.8	 20
382	 19	1409.0	242.8	 25
383	 19	182.0	31.6	 25
384	 19	206.3	34.5	 20
385	 19	159.0	35.0	 25
386	 19	144.0	17.9	 25
387	 19	129.8	23.7	 20
388	 19	131.0	26.5	 25
389	 19	140.0	19.1	 25
390	 19	193.0	28.6	 20
391	 19	285.0	27.9	 20
392	 19	185.3	25.2	 20
393	 19	212.3	23.9	 16
394	 19	231.8	30.7	 20
395	 19	172.5	26.8	 16
396	 19	208.8	42.4	 20
397	 19	1081.5	196.7	 20
398	 19	103.5	19.5	 16
399	 19	105.0	17.9	 20
400	 19	395.5	66.2	 20
401	 19	140.3	16.6	 16
402	 19	204.5	34.0	 20
403	 19	131.0	19.5	 20
404	 19	88.5	14.9	 16
405	 19	142.5	19.9	 20
406	 19	188.5	30.7	 20
407	 19	115.8	12.0	 16
408	 19	116.3	19.7	 20
409	 19	161.0	24.4	 20
410	 19	651.8	86.7	 16
411	 19	130.5	23.4	 20
412	 19	392.8	45.7	 20
413	 19	170.5	25.8	 16
414	 19	233.3	24.8	 20
415	 19	195.3	33.6	 20
416	 19	249.8	40.3	 16
417	 19	214.0	33.2	 20
418	 19	179.0	18.9	 20
419	 19	188.5	19.4	 16
420	 19	115.3	15.8	 20
421	 19	100.0	18.3	 20
422	 19	233.5	32.9	 16
423	 19	420.3	37.2	 20
424	 19	674.3	74.9	 20
425	 19	311.5	44.2	 16
426	 19	567.8	52.9	 20
427	 19	238.0	36.0	 20
428	 19	163.8	28.8	 16
429	 19	120.3	17.1	 20
430	 19	240.8	41.1	 20
431	 19	260.8	31.3	 16
432	 19	439.0	57.6	 20
433	 19	178.3	26.8	 20
434	 19	548.8	48.4	 16
435	 19	686.3	57.8	 20
436	 19	335.3	53.5	 20
437	 19	173.5	27.3	 16
438	 19	257.0	26.0	 20
439	 19	1985.5	350.3	 20
440	 19	122.5	21.7	 16
441	 19	80.5	14.0	 20
442	 19	148.3	22.7	 20
443	 19	159.3	23.4	 16
444	 19	100.3	21.2	 20
445	 19	130.0	19.2	 20
446	 19	213.3	22.0	 16
447	 19	213.3	25.6	 20
448	 19	127.0	20.2	 20
449	 19	137.0	15.2	 16
450	 19	149.3	19.8	 20
451	 19	154.3	17.1	 20
452	 19	318.3	40.4	 16
453	 19	157.8	22.2	 20
454	 19	117.3	16.6	 16
455	 19	73.5	12.2	 20
456	 19	133.3	16.5	 20
457	 19	187.3	27.9	 16
458	 19	136.0	23.0	 20
459	 19	150.0	18.5	 20
460	 19	140.0	20.6	 16
461	 19	127.3	18.3	 20
462	 19	87.5	13.1	 20
463	 19	106.8	25.7	 20
464	 19	146.0	23.4	 25
465	 19	132.0	23.2	 25
466	 19	91.0	13.3	 20
467	 19	160.0	26.7	 25
468	 19	275.0	49.7	 25
469	 19	97.5	22.8	 20
470	 19	584.0	80.9	 25
471	 19	229.0	27.5	 25
472	 19	261.8	23.6	 20
473	 19	323.0	34.6	 25
474	 19	304.0	32.5	 25
475	 19	969.5	107.6	 20
476	 19	183.0	24.2	 25
477	 19	205.0	21.8	 25
478	 19	76.5	9.1	 20
479	 19	119.0	33.2	 25
480	 19	173.0	28.0	 25
481	 19	291.3	31.5	 20
482	 19	140.0	17.2	 25
483	 19	204.0	23.8	 25
484	 19	131.3	20.5	 20
485	 19	112.0	23.9	 25
486	 19	77.0	15.6	 25
487	 19	259.8	40.8	 20
488	 19	140.0	22.4	 25
489	 19	197.0	25.6	 25
490	 19	76.0	12.7	 20
491	 19	88.0	14.2	 25
492	 19	100.0	15.5	 25
493	 19	98.0	16.5	 20
494	 19	115.0	13.8	 25
495	 19	273.0	32.3	 25
496	 19	388.0	40.7	 20
497	 19	1089.0	74.7	 25
498	 19	439.0	61.1	 25
499	 19	175.0	24.8	 20
500	 19	165.0	25.5	 25
501	 19	197.0	26.7	 25
502	 19	143.8	19.8	 20
503	 19	121.0	21.0	 25
504	 19	160.0	20.9	 25
505	 19	165.5	24.1	 20
506	 19	499.0	50.8	 25
507	 19	264.0	42.5	 25
508	 19	153.8	20.0	 20
509	 19	305.0	28.3	 25
510	 19	171.0	30.9	 25
511	 19	180.3	26.3	 20
512	 19	120.0	18.6	 25
513	 19	106.5	20.6	 20
514	 19	86.0	14.9	 25
515	 19	104.0	20.1	 25
516	 19	214.0	26.5	 20
517	 19	153.0	23.1	 25
518	 19	231.0	34.0	 25
519	 19	169.8	27.2	 20
520	 19	187.0	23.3	 25
521	 19	192.0	28.0	 25
522	 19	241.0	33.7	 20
523	 19	284.0	31.3	 25
524	 19	200.0	27.5	 25
525	 19	149.8	21.3	 20
526	 19	388.0	37.5	 25
527	 19	599.0	56.1	 25
528	 19	857.5	92.4	 20
529	 19	914.0	93.0	 25
530	 19	196.0	25.9	 25
531	 19	609.0	86.3	 20
532	 19	115.0	18.5	 25
533	 19	156.0	30.4	 25
534	 19	899.5	73.3	 20
535	 19	307.0	42.7	 25
536	 19	79.0	15.6	 25
537	 19	83.3	14.8	 20
538	 19	75.0	15.2	 25
539	 19	84.0	12.5	 25
540	 19	312.3	38.2	 20
541	 19	191.0	35.8	 25
542	 19	963.0	108.8	 25
543	 19	1114.3	92.5	 20
544	 19	175.0	21.1	 25
545	 19	202.0	27.8	 25
546	 19	117.5	19.3	 20
547	 19	160.0	28.8	 25
548	 19	2165.0	598.3	 25
549	 19	397.5	62.4	 20
550	 19	281.0	30.6	 25
551	 19	203.0	24.7	 25
552	 19	195.3	27.5	 20
553	 19	1729.0	173.5	 25
554	 19	587.0	58.9	 25
555	 19	876.0	94.4	 20
556	 19	561.0	58.7	 25
557	 19	476.0	49.1	 25
558	 19	320.3	35.5	 20
559	 19	137.0	20.6	 25
560	 19	116.0	23.4	 25
561	 19	156.0	13.8	 20
562	 19	150.0	18.9	 25
563	 19	93.0	14.9	 25
564	 19	125.5	21.5	 20
565	 19	147.0	35.9	 25
566	 19	173.0	24.0	 25
567	 19	138.3	16.9	 20
568	 19	138.0	24.9	 25
569	 19	111.8	24.3	 20
570	 19	295.0	48.3	 25
571	 19	312.0	45.0	 25
572	 19	184.0	21.0	 20
573	 19	320.0	35.6	 25
574	 19	149.0	22.6	 25
575	 19	379.8	51.2	 20
576	 19	357.0	31.1	 25
577	 19	303.0	33.1	 25
578	 19	124.8	20.4	 20
579	 19	175.0	15.1	 25
580	 19	69.0	11.4	 25
581	 19	91.0	16.5	 20
582	 19	96.0	15.9	 25
583	 19	113.0	18.7	 25
584	 19	98.0	14.6	 20
585	 19	100.0	16.0	 25
586	 19	87.0	23.2	 25
587	 19	80.0	13.8	 20
588	 19	158.0	27.5	 25
589	 19	138.0	21.9	 25
590	 19	472.0	40.9	 20
591	 19	351.0	63.5	 25
592	 19	842.0	55.3	 25
593	 19	380.3	36.6	 20
594	 19	202.0	29.3	 25
595	 19	189.0	32.5	 25
596	 19	191.0	18.9	 20
597	 19	1525.0	165.0	 25
598	 19	104.0	16.0	 25
599	 19	268.5	30.2	 20
600	 19	122.0	20.7	 25
601	 19	109.0	22.8	 25
602	 19	335.0	42.3	 20
603	 19	491.0	53.3	 25
604	 19	455.0	51.2	 25
605	 19	169.0	20.4	 20
606	 19	506.3	42.5	 20
607	 19	706.0	116.5	 20
608	 19	170.0	21.7	 16
609	 19	221.5	25.6	 20
610	 19	154.5	24.4	 20
611	 19	530.5	60.3	 16
612	 19	333.8	48.6	 20
613	 19	227.3	36.4	 20
614	 19	318.5	26.8	 16
615	 19	177.0	27.6	 20
616	 19	640.5	48.4	 20
617	 19	426.8	44.3	 16
618	 19	1753.3	309.3	 20
619	 19	212.0	30.0	 20
620	 19	185.0	24.6	 16
621	 19	130.3	20.1	 20
622	 19	161.3	18.7	 20
623	 19	189.5	27.0	 16
624	 19	190.0	29.6	 20
625	 19	1186.0	253.9	 20
626	 19	434.0	44.6	 16
627	 19	226.5	24.4	 20
628	 19	194.5	23.7	 16
629	 19	104.0	14.8	 20
630	 19	194.8	17.3	 20
631	 19	86.8	14.5	 16
632	 19	98.3	14.2	 20
633	 19	127.0	26.5	 20
634	 19	176.3	30.2	 16
635	 19	150.5	26.9	 20
636	 19	153.0	23.6	 20
637	 19	171.3	20.8	 16
638	 19	205.5	25.4	 20
639	 19	245.8	32.0	 20
  0	 20	11266.5	2301.2	 20
  1	 20	596.0	104.7	 25
  2	 20	1340.0	114.2	 25
  3	 20	296.0	41.1	 20
  4	 20	623.0	81.6	 25
  5	 20	175.0	21.6	 25
  6	 20	146.0	27.6	 20
  7	 20	267.0	29.6	 25
  8	 20	244.0	33.6	 25
  9	 20	286.8	36.4	 20
 10	 20	141.0	16.5	 25
 11	 20	164.0	27.9	 25
 12	 20	130.0	22.7	 20
 13	 20	334.0	46.5	 25
 14	 20	186.0	29.3	 25
 15	 20	372.8	58.2	 20
 16	 20	990.0	179.5	 25
 17	 20	1263.0	290.9	 25
 18	 20	121.5	21.2	 20
 19	 20	130.0	25.9	 25
 20	 20	112.0	15.4	 25
 21	 20	123.3	20.8	 20
 22	 20	117.0	19.8	 25
 23	 20	192.0	30.0	 25
 24	 20	435.0	51.5	 20
 25	 20	175.0	18.1	 25
 26	 20	373.0	36.5	 25
 27	 20	104.8	16.2	 20
 28	 20	108.0	23.2	 25
 29	 20	130.0	21.3	 25
 30	 20	312.3	30.8	 20
 31	 20	128.0	26.9	 25
 32	 20	190.0	26.3	 25
 33	 20	597.5	55.7	 20
 34	 20	155.0	37.0	 25
 35	 20	117.0	23.4	 25
 36	 20	109.0	23.8	 20
 37	 20	133.0	17.1	 25
 38	 20	114.0	23.0	 25
 39	 20	129.5	23.1	 20
 40	 20	215.0	72.5	 25
 41	 20	119.0	20.4	 25
 42	 20	240.5	47.5	 20
 43	 20	160.0	31.5	 25
 44	 20	122.0	17.7	 25
 45	 20	174.3	24.4	 20
 46	 20	153.0	23.5	 25
 47	 20	136.0	21.0	 25
 48	 20	98.0	12.1	 20
 49	 20	81.0	12.5	 25
 50	 20	145.0	17.6	 25
 51	 20	107.3	17.0	 20
 52	 20	130.0	18.8	 25
 53	 20	204.8	34.2	 20
 54	 20	141.0	26.1	 25
 55	 20	216.0	33.6	 25
 56	 20	115.3	18.3	 20
 57	 20	158.0	22.8	 25
 58	 20	196.0	25.7	 25
 59	 20	184.8	24.1	 20
 60	 20	473.0	72.1	 25
 61	 20	433.0	60.0	 25
 62	 20	396.3	60.9	 20
 63	 20	233.0	29.3	 25
 64	 20	192.0	26.7	 25
 65	 20	614.5	100.9	 20
 66	 20	364.0	52.6	 25
 67	 20	464.0	62.1	 25
 68	 20	381.5	42.7	 20
 69	 20	132.0	19.9	 25
 70	 20	120.0	42.8	 25
 71	 20	269.5	31.9	 20
 72	 20	340.0	52.0	 25
 73	 20	880.0	119.2	 25
 74	 20	988.3	105.0	 20
 75	 20	179.0	25.6	 25
 76	 20	207.0	24.8	 25
 77	 20	149.3	20.1	 20
 78	 20	142.0	21.4	 25
 79	 20	247.0	39.9	 25
 80	 20	115.3	20.4	 20
 81	 20	109.0	15.4	 25
 82	 20	109.0	21.8	 25
 83	 20	102.3	17.7	 20
 84	 20	113.0	16.0	 25
 85	 20	113.0	16.2	 25
 86	 20	109.0	22.7	 20
 87	 20	109.0	23.2	 25
 88	 20	89.0	15.8	 25
 89	 20	107.3	22.6	 20
 90	 20	222.0	36.1	 25
 91	 20	125.0	24.5	 25
 92	 20	89.5	18.3	 20
 93	 20	92.0	13.7	 25
 94	 20	95.0	17.3	 25
 95	 20	75.5	14.4	 20
 96	 20	120.0	24.8	 25
 97	 20	96.0	21.1	 25
 98	 20	132.8	25.9	 20
 99	 20	93.0	15.1	 25
100	 20	126.0	27.0	 25
101	 20	129.8	37.2	 20
102	 20	477.0	84.2	 25
103	 20	182.8	26.2	 20
104	 20	183.8	29.2	 16
105	 20	400.3	63.5	 20
106	 20	258.3	26.3	 20
107	 20	343.3	66.7	 16
108	 20	272.5	19.4	 20
109	 20	154.8	30.0	 20
110	 20	108.5	13.4	 16
111	 20	104.8	21.7	 20
112	 20	249.0	37.8	 16
113	 20	100.8	17.1	 20
114	 20	73.3	11.4	 20
115	 20	117.0	16.6	 16
116	 20	106.3	20.4	 20
117	 20	115.0	18.9	 20
118	 20	225.8	24.9	 16
119	 20	153.8	21.4	 20
120	 20	249.0	30.6	 20
121	 20	365.0	44.7	 16
122	 20	188.0	25.5	 20
123	 20	205.3	34.3	 20
124	 20	184.0	17.6	 16
125	 20	346.8	44.5	 20
126	 20	123.0	20.7	 20
127	 20	116.3	15.7	 16
128	 20	100.3	17.1	 20
129	 20	205.3	36.0	 20
130	 20	173.0	24.0	 16
131	 20	982.5	145.3	 20
132	 20	129.3	21.8	 20
133	 20	127.0	11.2	 16
134	 20	108.0	14.2	 20
135	 20	101.0	14.7	 20
136	 20	79.8	13.4	 16
137	 20	95.8	17.9	 20
138	 20	110.3	19.3	 20
139	 20	95.0	13.4	 16
140	 20	145.0	20.1	 20
141	 20	221.8	37.1	 20
142	 20	1233.0	223.2	 16
143	 20	171.5	27.1	 20
144	 20	80.3	14.3	 20
145	 20	142.3	20.1	 16
146	 20	80.0	20.6	 20
147	 20	166.0	24.9	 20
148	 20	195.0	19.4	 16
149	 20	96.8	17.9	 20
150	 20	92.8	14.8	 20
151	 20	221.8	24.7	 16
152	 20	139.0	27.3	 20
153	 20	133.0	20.7	 20
154	 20	140.5	22.7	 16
155	 20	112.3	15.0	 20
156	 20	208.3	25.4	 20
157	 20	146.8	21.0	 16
158	 20	83.0	13.3	 20
159	 20	104.0	41.2	 20
160	 20	89.5	11.3	 16
161	 20	117.0	20.2	 20
162	 20	122.3	22.0	 20
163	 20	306.3	37.5	 16
164	 20	2106.8	479.8	 20
165	 20	741.8	172.9	 20
166	 20	167.3	18.0	 16
167	 20	161.5	31.2	 20
168	 20	88.5	19.4	 16
169	 20	115.3	23.9	 20
170	 20	83.3	14.6	 20
171	 20	113.0	19.3	 16
172	 20	90.8	15.1	 20
173	 20	108.0	17.8	 20
174	 20	98.8	15.1	 16
175	 20	224.0	24.3	 25
176	 20	312.0	39.0	 25
177	 20	110.5	20.8	 20
178	 20	202.0	32.1	 25
179	 20	688.0	89.3	 25
180	 20	257.0	39.2	 20
181	 20	117.0	22.3	 25
182	 20	184.0	22.7	 25
183	 20	397.8	40.3	 20
184	 20	113.0	20.2	 25
185	 20	173.0	50.4	 25
186	 20	318.3	35.8	 20
187	 20	285.0	35.9	 25
188	 20	208.0	30.1	 25
189	 20	292.0	23.9	 20
190	 20	240.0	34.8	 25
191	 20	116.0	21.1	 25
192	 20	140.3	23.1	 20
193	 20	103.0	13.2	 25
194	 20	173.0	27.7	 25
195	 20	250.0	34.9	 20
196	 20	112.0	14.8	 25
197	 20	101.0	17.1	 25
198	 20	83.0	14.3	 20
199	 20	127.0	19.9	 25
200	 20	178.0	28.1	 25
201	 20	94.5	18.4	 20
202	 20	88.0	19.3	 25
203	 20	144.0	27.6	 25
204	 20	113.5	16.9	 20
205	 20	124.0	25.8	 25
206	 20	166.0	22.8	 25
207	 20	149.8	26.5	 20
208	 20	108.0	11.8	 25
209	 20	103.0	36.0	 25
210	 20	757.3	53.6	 20
211	 20	130.0	19.3	 25
212	 20	74.0	16.4	 25
213	 20	70.8	13.4	 20
214	 20	96.0	16.6	 25
215	 20	452.0	96.2	 25
216	 20	140.3	24.4	 20
217	 20	80.0	13.7	 25
218	 20	160.0	31.4	 25
219	 20	120.0	23.0	 20
220	 20	94.0	18.4	 25
221	 20	162.0	53.3	 25
222	 20	830.3	87.8	 20
223	 20	144.0	21.3	 25
224	 20	92.0	16.1	 25
225	 20	103.5	16.6	 20
226	 20	229.0	33.1	 25
227	 20	236.3	19.5	 20
228	 20	84.0	13.1	 25
229	 20	92.0	16.1	 25
230	 20	105.3	14.3	 20
231	 20	98.0	13.5	 25
232	 20	117.0	16.3	 25
233	 20	107.8	16.5	 20
234	 20	589.0	82.8	 25
235	 20	294.0	50.4	 25
236	 20	518.3	52.2	 20
237	 20	225.0	17.0	 25
238	 20	108.0	16.2	 25
239	 20	197.5	30.1	 20
240	 20	94.0	13.0	 25
241	 20	116.0	24.2	 25
242	 20	186.3	43.0	 20
243	 20	88.0	11.2	 25
244	 20	90.0	16.7	 25
245	 20	80.8	12.4	 20
246	 20	196.0	28.7	 25
247	 20	99.0	18.5	 25
248	 20	132.5	13.7	 20
249	 20	103.0	15.1	 25
250	 20	84.0	12.5	 25
251	 20	77.0	18.2	 20
252	 20	85.0	14.0	 25
253	 20	198.0	31.0	 25
254	 20	190.0	21.8	 20
255	 20	294.0	37.1	 25
256	 20	211.0	32.2	 25
257	 20	223.0	29.7	 20
258	 20	119.0	19.6	 25
259	 20	114.0	20.7	 25
260	 20	157.3	24.9	 20
261	 20	92.0	15.8	 25
262	 20	89.0	18.0	 25
263	 20	137.0	29.6	 20
264	 20	92.0	16.3	 25
265	 20	186.0	28.3	 25
266	 20	393.0	65.9	 20
267	 20	1688.0	170.7	 25
268	 20	980.0	101.9	 25
269	 20	171.0	23.4	 20
270	 20	141.0	21.6	 25
271	 20	577.0	120.1	 25
272	 20	128.0	19.6	 20
273	 20	112.0	20.6	 25
274	 20	112.0	17.0	 25
275	 20	221.5	25.7	 20
276	 20	102.0	15.5	 25
277	 20	144.0	24.9	 25
278	 20	158.3	28.7	 20
279	 20	656.0	69.2	 25
280	 20	326.0	47.1	 25
281	 20	242.0	40.2	 20
282	 20	230.0	32.9	 25
283	 20	113.0	17.8	 25
284	 20	154.8	19.3	 20
285	 20	107.0	16.2	 25
286	 20	110.3	14.8	 20
287	 20	134.0	18.6	 25
288	 20	205.0	29.7	 25
289	 20	103.3	20.9	 20
290	 20	126.0	22.6	 25
291	 20	175.0	32.8	 25
292	 20	204.0	22.6	 20
293	 20	200.0	28.5	 25
294	 20	269.0	35.3	 25
295	 20	134.5	21.1	 20
296	 20	395.0	48.9	 25
297	 20	273.0	38.1	 25
298	 20	101.3	16.3	 20
299	 20	145.0	16.4	 25
300	 20	137.0	22.3	 25
301	 20	86.0	11.6	 20
302	 20	127.0	19.8	 25
303	 20	136.0	24.7	 25
304	 20	330.8	45.8	 20
305	 20	135.0	16.3	 25
306	 20	134.0	26.1	 25
307	 20	111.8	21.8	 20
308	 20	129.0	19.1	 25
309	 20	80.0	19.0	 25
310	 20	153.3	35.3	 20
311	 20	158.0	45.9	 25
312	 20	756.0	124.8	 25
313	 20	290.3	43.9	 20
314	 20	604.0	53.1	 25
315	 20	162.0	22.6	 25
316	 20	217.3	29.6	 20
317	 20	246.0	38.8	 25
318	 20	230.0	27.7	 25
319	 20	119.5	20.8	 16
320	 20	148.0	23.6	 20
321	 20	147.0	17.7	 20
322	 20	171.5	32.8	 16
323	 20	219.8	32.0	 20
324	 20	161.8	40.5	 20
325	 20	109.0	17.1	 16
326	 20	106.3	16.4	 20
327	 20	235.0	45.9	 20
328	 20	168.3	29.2	 16
329	 20	83.0	10.8	 20
330	 20	112.0	19.2	 20
331	 20	113.8	16.4	 16
332	 20	1049.5	93.3	 20
333	 20	382.3	53.1	 20
334	 20	496.3	51.5	 16
335	 20	188.5	196.6	 20
336	 20	2310.8	322.2	 20
337	 20	1134.0	85.0	 16
338	 20	181.3	23.2	 20
339	 20	124.0	19.0	 20
340	 20	90.8	8.8	 16
341	 20	268.0	38.1	 20
342	 20	133.0	22.4	 20
343	 20	193.0	38.9	 16
344	 20	288.5	35.7	 20
345	 20	167.3	24.1	 16
346	 20	1097.5	104.5	 20
347	 20	285.8	60.4	 20
348	 20	547.8	77.5	 16
349	 20	149.3	62.7	 20
350	 20	835.3	127.4	 20
351	 20	225.3	23.2	 16
352	 20	345.3	34.7	 20
353	 20	635.0	58.9	 20
354	 20	398.0	40.0	 16
355	 20	91.0	16.7	 20
356	 20	137.0	19.8	 20
357	 20	184.3	21.8	 16
358	 20	237.5	30.7	 20
359	 20	257.0	38.9	 20
360	 20	132.3	14.4	 16
361	 20	86.8	14.8	 20
362	 20	314.0	61.2	 20
363	 20	92.5	16.7	 16
364	 20	244.5	23.8	 20
365	 20	148.5	13.5	 20
366	 20	273.3	22.8	 16
367	 20	181.3	18.9	 20
368	 20	171.8	27.0	 20
369	 20	127.5	17.0	 16
370	 20	184.3	24.7	 20
371	 20	130.0	33.7	 20
372	 20	337.0	32.4	 16
373	 20	744.3	65.8	 20
374	 20	231.5	27.7	 20
375	 20	119.8	14.3	 16
376	 20	316.5	30.8	 20
377	 20	411.0	104.7	 20
378	 20	127.5	15.8	 16
379	 20	321.0	43.8	 20
380	 20	427.0	160.5	 20
381	 20	1281.0	57.9	 16
382	 20	1031.8	134.2	 20
383	 20	209.3	29.1	 20
384	 20	180.0	30.7	 16
385	 20	115.3	13.5	 20
386	 20	124.0	15.1	 20
387	 20	146.8	24.5	 16
388	 20	133.0	20.2	 20
389	 20	119.8	19.2	 20
390	 20	165.5	28.3	 16
391	 20	236.0	27.1	 25
392	 20	159.0	23.4	 25
393	 20	158.3	20.7	 20
394	 20	188.0	21.7	 25
395	 20	174.0	27.1	 25
396	 20	159.3	21.0	 20
397	 20	341.0	43.7	 25
398	 20	128.0	22.9	 25
399	 20	122.5	20.1	 20
400	 20	144.0	22.5	 25
401	 20	125.8	19.8	 20
402	 20	163.0	21.2	 25
403	 20	189.0	25.0	 25
404	 20	97.3	11.8	 20
405	 20	132.0	22.2	 25
406	 20	176.0	33.3	 25
407	 20	109.0	15.1	 20
408	 20	95.0	17.6	 25
409	 20	96.0	14.2	 25
410	 20	117.3	18.2	 20
411	 20	101.0	19.2	 25
412	 20	285.0	32.6	 25
413	 20	170.8	16.0	 20
414	 20	184.0	23.3	 25
415	 20	211.0	39.1	 25
416	 20	251.3	28.6	 20
417	 20	144.0	15.3	 25
418	 20	171.0	29.2	 25
419	 20	151.5	22.8	 20
420	 20	139.0	23.2	 25
421	 20	110.0	17.9	 25
422	 20	191.5	35.7	 20
423	 20	341.0	39.0	 25
424	 20	1173.0	170.9	 25
425	 20	305.0	40.4	 20
426	 20	735.0	73.2	 25
427	 20	242.0	26.8	 25
428	 20	154.3	22.0	 20
429	 20	118.0	17.5	 25
430	 20	189.0	27.0	 25
431	 20	151.3	23.2	 20
432	 20	146.0	26.8	 25
433	 20	196.0	29.6	 25
434	 20	234.5	26.0	 20
435	 20	682.0	47.6	 25
436	 20	204.0	25.5	 25
437	 20	173.0	19.8	 20
438	 20	260.0	35.1	 25
439	 20	547.0	86.9	 25
440	 20	132.3	19.2	 20
441	 20	84.0	13.8	 25
442	 20	116.0	14.2	 25
443	 20	186.8	27.6	 20
444	 20	112.0	20.2	 25
445	 20	95.0	15.0	 25
446	 20	146.8	19.4	 20
447	 20	133.0	19.5	 25
448	 20	125.0	27.0	 25
449	 20	131.8	18.7	 20
450	 20	159.0	18.9	 25
451	 20	164.0	22.6	 25
452	 20	153.3	27.1	 20
453	 20	110.0	17.5	 25
454	 20	119.0	20.6	 25
455	 20	75.3	13.7	 20
456	 20	112.0	23.5	 25
457	 20	111.0	17.5	 25
458	 20	142.3	21.3	 20
459	 20	145.0	24.9	 25
460	 20	108.5	14.9	 20
461	 20	123.0	17.1	 25
462	 20	105.0	17.9	 25
463	 20	99.3	19.5	 20
464	 20	136.0	17.2	 25
465	 20	115.0	16.0	 25
466	 20	93.3	15.6	 20
467	 20	118.0	15.8	 25
468	 20	104.0	16.0	 25
469	 20	96.5	16.8	 20
470	 20	194.0	24.5	 25
471	 20	216.0	26.7	 25
472	 20	212.3	24.9	 20
473	 20	364.0	41.6	 25
474	 20	205.0	25.3	 25
475	 20	325.0	31.9	 20
476	 20	172.0	19.5	 25
477	 20	249.0	29.8	 25
478	 20	93.0	16.3	 20
479	 20	120.0	24.2	 25
480	 20	301.0	40.2	 25
481	 20	244.3	30.7	 20
482	 20	170.0	18.9	 25
483	 20	193.0	22.8	 25
484	 20	178.5	17.8	 20
485	 20	137.0	24.0	 25
486	 20	95.0	24.7	 25
487	 20	368.3	49.8	 20
488	 20	160.0	20.5	 25
489	 20	231.0	41.9	 25
490	 20	81.3	14.8	 20
491	 20	76.0	10.1	 25
492	 20	91.0	10.4	 25
493	 20	98.0	15.9	 20
494	 20	142.0	20.9	 25
495	 20	462.0	44.9	 25
496	 20	472.0	54.6	 20
497	 20	1255.0	162.9	 25
498	 20	223.0	30.4	 25
499	 20	123.5	19.6	 20
500	 20	121.0	15.4	 25
501	 20	98.0	16.2	 25
502	 20	145.8	22.1	 20
503	 20	155.0	14.9	 25
504	 20	138.0	21.9	 25
505	 20	183.3	35.5	 20
506	 20	300.0	27.2	 25
507	 20	169.0	21.8	 25
508	 20	267.5	51.2	 20
509	 20	364.0	41.4	 25
510	 20	168.0	22.8	 25
511	 20	163.3	26.5	 20
512	 20	124.0	24.8	 25
513	 20	129.0	19.7	 25
514	 20	86.3	15.4	 20
515	 20	105.0	39.9	 25
516	 20	229.0	25.5	 25
517	 20	147.5	12.0	 20
518	 20	218.0	22.6	 25
519	 20	170.8	26.0	 20
520	 20	185.0	21.4	 25
521	 20	191.0	31.7	 25
522	 20	232.3	30.0	 20
523	 20	219.0	31.9	 25
524	 20	266.0	35.4	 25
525	 20	167.5	21.5	 20
526	 20	412.0	42.5	 25
527	 20	609.0	57.1	 25
528	 20	369.3	35.0	 20
529	 20	447.0	67.9	 25
530	 20	153.0	18.1	 25
531	 20	253.0	41.2	 20
532	 20	115.0	17.8	 25
533	 20	129.0	14.4	 25
534	 20	264.8	51.1	 20
535	 20	234.5	36.4	 20
536	 20	84.5	15.7	 20
537	 20	73.5	9.2	 16
538	 20	67.3	11.4	 20
539	 20	72.8	14.4	 20
540	 20	315.0	40.7	 16
541	 20	163.3	29.5	 20
542	 20	412.0	46.3	 20
543	 20	994.3	79.8	 16
544	 20	156.5	20.2	 20
545	 20	185.8	29.0	 20
546	 20	120.8	17.4	 16
547	 20	120.5	19.0	 20
548	 20	218.8	31.3	 20
549	 20	268.8	30.5	 16
550	 20	232.0	27.0	 20
551	 20	198.8	24.4	 20
552	 20	205.5	32.5	 16
553	 20	1002.3	71.8	 20
554	 20	671.3	73.4	 20
555	 20	1480.3	136.9	 16
556	 20	514.5	54.5	 20
557	 20	615.8	60.9	 20
558	 20	293.5	29.2	 16
559	 20	123.8	24.2	 20
560	 20	106.3	19.3	 20
561	 20	165.3	22.6	 16
562	 20	132.0	30.2	 20
563	 20	97.0	14.0	 20
564	 20	123.8	19.6	 16
565	 20	141.3	20.7	 20
566	 20	177.0	24.7	 20
567	 20	144.5	19.5	 16
568	 20	118.5	17.6	 20
569	 20	123.0	16.7	 20
570	 20	101.3	12.5	 16
571	 20	169.3	26.8	 20
572	 20	110.0	28.1	 20
573	 20	234.5	32.2	 16
574	 20	189.5	21.8	 20
575	 20	451.0	50.4	 20
576	 20	321.0	37.2	 16
577	 20	173.0	23.2	 20
578	 20	121.3	22.1	 16
579	 20	170.5	17.5	 20
580	 20	76.3	12.4	 20
581	 20	79.5	15.7	 16
582	 20	88.3	13.8	 20
583	 20	93.8	18.4	 20
584	 20	81.0	20.7	 16
585	 20	88.3	15.2	 20
586	 20	89.0	13.9	 20
587	 20	83.8	10.7	 16
588	 20	142.5	26.8	 20
589	 20	125.3	15.0	 20
590	 20	402.5	28.3	 16
591	 20	403.3	26.9	 20
592	 20	649.0	59.5	 20
593	 20	333.5	39.4	 16
594	 20	154.5	24.9	 20
595	 20	144.3	14.6	 20
596	 20	216.8	34.2	 16
597	 20	1220.8	157.0	 20
598	 20	102.3	10.9	 20
599	 20	102.8	12.7	 16
600	 20	92.3	16.3	 20
601	 20	99.3	15.3	 20
602	 20	298.8	32.5	 16
603	 20	261.3	24.3	 20
604	 20	330.3	31.2	 20
605	 20	192.3	30.6	 16
606	 20	350.0	31.0	 25
607	 20	563.0	102.0	 25
608	 20	134.8	17.0	 20
609	 20	109.0	16.2	 25
610	 20	91.0	16.0	 25
611	 20	117.5	17.8	 20
612	 20	145.0	20.4	 25
613	 20	144.0	19.1	 25
614	 20	189.3	22.5	 20
615	 20	170.0	41.4	 25
616	 20	1021.0	173.1	 25
617	 20	300.5	36.3	 20
618	 20	539.0	79.3	 25
619	 20	208.0	22.0	 25
620	 20	171.8	21.3	 20
621	 20	116.0	17.3	 25
622	 20	147.0	21.7	 25
623	 20	169.8	21.4	 20
624	 20	217.0	27.1	 25
625	 20	445.0	69.9	 25
626	 20	256.5	32.0	 20
627	 20	264.0	31.6	 25
628	 20	189.0	25.9	 25
629	 20	126.0	17.6	 20
630	 20	160.0	18.4	 25
631	 20	90.0	14.9	 25
632	 20	94.3	17.6	 20
633	 20	113.0	18.1	 25
634	 20	157.0	23.1	 20
635	 20	124.0	19.6	 25
636	 20	108.0	17.1	 25
637	 20	148.8	15.2	 20
638	 20	145.0	20.6	 25
639	 20	2825.0	551.5	 25
  0	 21	266.0	62.4	 25
  1	 21	826.8	83.5	 20
  2	 21	2645.0	395.7	 25
  3	 21	2109.3	569.7	 20
  4	 21	303.0	63.8	 25
  5	 21	136.0	18.3	 25
  6	 21	172.0	30.2	 20
  7	 21	567.0	102.6	 25
  8	 21	364.0	60.5	 25
  9	 21	506.0	60.1	 20
 10	 21	114.0	14.4	 25
 11	 21	122.0	25.9	 25
 12	 21	164.8	20.6	 20
 13	 21	556.0	100.5	 25
 14	 21	185.0	27.6	 25
 15	 21	425.0	52.2	 20
 16	 21	128.0	18.7	 25
 17	 21	131.0	20.8	 25
 18	 21	223.8	33.7	 20
 19	 21	1303.0	253.5	 25
 20	 21	277.0	50.6	 25
 21	 21	211.5	25.6	 20
 22	 21	209.0	30.6	 25
 23	 21	173.0	25.6	 25
 24	 21	528.3	84.7	 20
 25	 21	128.0	18.5	 25
 26	 21	172.0	24.7	 25
 27	 21	666.8	73.8	 20
 28	 21	849.0	120.5	 25
 29	 21	316.0	37.1	 25
 30	 21	438.5	66.7	 20
 31	 21	202.0	26.1	 20
 32	 21	252.0	30.2	 20
 33	 21	283.5	23.9	 16
 34	 21	2281.3	195.9	 20
 35	 21	503.0	43.3	 20
 36	 21	921.5	71.8	 16
 37	 21	2118.0	235.2	 20
 38	 21	247.5	26.6	 20
 39	 21	998.8	81.0	 16
 40	 21	1115.0	97.5	 20
 41	 21	249.3	32.1	 20
 42	 21	220.3	26.9	 16
 43	 21	459.0	64.6	 20
 44	 21	163.0	26.0	 20
 45	 21	104.5	12.9	 16
 46	 21	112.0	23.8	 20
 47	 21	128.0	24.3	 20
 48	 21	91.0	15.2	 16
 49	 21	83.5	12.1	 20
 50	 21	140.0	21.0	 20
 51	 21	424.5	49.6	 16
 52	 21	148.0	20.6	 20
 53	 21	281.3	41.8	 20
 54	 21	328.0	35.1	 16
 55	 21	192.5	41.1	 20
 56	 21	166.8	20.2	 20
 57	 21	270.8	33.4	 16
 58	 21	303.3	38.5	 20
 59	 21	313.5	38.5	 16
 60	 21	300.5	33.5	 20
 61	 21	152.3	19.0	 20
 62	 21	129.5	15.0	 16
 63	 21	432.5	61.2	 20
 64	 21	116.8	22.8	 20
 65	 21	148.8	19.3	 16
 66	 21	131.3	18.6	 20
 67	 21	178.0	25.8	 20
 68	 21	433.0	38.0	 16
 69	 21	210.0	31.3	 20
 70	 21	413.3	31.1	 20
 71	 21	200.8	27.1	 16
 72	 21	375.5	72.9	 20
 73	 21	3797.8	276.4	 20
 74	 21	4413.8	327.2	 16
 75	 21	1849.5	285.3	 20
 76	 21	156.3	46.8	 20
 77	 21	84.5	15.9	 16
 78	 21	131.0	18.8	 20
 79	 21	70.0	10.9	 20
 80	 21	118.8	17.9	 16
 81	 21	116.3	15.3	 20
 82	 21	334.8	73.8	 20
 83	 21	174.5	33.8	 16
 84	 21	225.8	19.9	 20
 85	 21	240.8	33.3	 20
 86	 21	754.3	113.5	 16
 87	 21	303.8	66.1	 20
 88	 21	88.8	14.2	 20
 89	 21	88.5	13.4	 16
 90	 21	89.3	13.9	 20
 91	 21	108.5	21.9	 20
 92	 21	96.3	19.8	 16
 93	 21	91.5	15.0	 20
 94	 21	80.3	14.2	 20
 95	 21	87.0	14.6	 16
 96	 21	62.8	9.8	 20
 97	 21	94.8	13.1	 20
 98	 21	112.0	17.2	 16
 99	 21	84.0	15.4	 20
100	 21	105.0	17.9	 20
101	 21	124.5	25.9	 16
102	 21	235.0	62.9	 20
103	 21	90.0	23.1	 25
104	 21	223.3	36.8	 20
105	 21	169.0	18.2	 25
106	 21	315.0	36.5	 25
107	 21	296.8	50.6	 20
108	 21	268.0	44.2	 25
109	 21	142.0	28.1	 25
110	 21	186.5	35.4	 20
111	 21	278.0	37.7	 25
112	 21	222.0	41.5	 25
113	 21	196.5	50.1	 20
114	 21	86.0	29.4	 25
115	 21	265.0	30.1	 25
116	 21	334.5	72.4	 20
117	 21	1141.0	246.9	 25
118	 21	250.0	31.2	 20
119	 21	168.0	26.8	 25
120	 21	160.0	24.5	 25
121	 21	266.3	31.5	 20
122	 21	170.0	29.6	 25
123	 21	136.0	15.9	 25
124	 21	111.0	18.0	 20
125	 21	116.0	20.5	 25
126	 21	138.0	24.9	 25
127	 21	108.8	20.6	 20
128	 21	83.0	13.8	 25
129	 21	108.0	20.6	 25
130	 21	98.0	17.1	 20
131	 21	415.0	58.4	 25
132	 21	1957.0	509.4	 25
133	 21	758.0	96.8	 20
134	 21	152.0	20.7	 25
135	 21	205.0	28.1	 25
136	 21	300.5	37.3	 20
137	 21	373.0	54.6	 25
138	 21	196.0	21.5	 25
139	 21	243.0	27.8	 20
140	 21	339.0	34.9	 25
141	 21	578.0	53.0	 25
142	 21	856.5	98.4	 20
143	 21	265.0	42.2	 25
144	 21	1434.0	298.9	 25
145	 21	670.5	93.4	 20
146	 21	100.0	35.5	 25
147	 21	2444.0	398.0	 25
148	 21	616.0	42.4	 20
149	 21	382.0	82.1	 25
150	 21	92.0	16.9	 25
151	 21	145.0	23.0	 20
152	 21	153.0	28.0	 25
153	 21	186.0	22.8	 25
154	 21	649.3	55.3	 20
155	 21	156.0	24.2	 25
156	 21	182.0	27.4	 25
157	 21	151.5	23.7	 20
158	 21	396.0	43.7	 25
159	 21	135.0	32.5	 25
160	 21	139.8	22.0	 20
161	 21	3423.0	497.0	 25
162	 21	201.0	31.1	 25
163	 21	253.5	28.2	 20
164	 21	186.0	21.0	 25
165	 21	111.0	19.4	 25
166	 21	108.3	20.2	 20
167	 21	87.0	14.4	 25
168	 21	113.0	13.6	 25
169	 21	87.8	13.9	 20
170	 21	111.0	15.9	 25
171	 21	90.0	12.5	 25
172	 21	124.3	19.4	 20
173	 21	125.0	22.3	 25
174	 21	135.0	28.1	 25
175	 21	77.0	12.6	 20
176	 21	629.0	151.1	 25
177	 21	132.3	22.8	 20
178	 21	132.0	22.8	 25
179	 21	519.0	119.3	 25
180	 21	96.0	16.3	 20
181	 21	477.0	48.3	 25
182	 21	241.0	45.2	 25
183	 21	90.8	18.8	 20
184	 21	92.0	15.8	 25
185	 21	238.0	52.2	 25
186	 21	116.5	25.3	 20
187	 21	699.0	95.1	 25
188	 21	175.0	25.4	 25
189	 21	167.8	42.3	 20
190	 21	190.0	25.5	 25
191	 21	129.0	18.5	 25
192	 21	143.3	20.5	 20
193	 21	91.0	16.7	 25
194	 21	97.0	15.0	 25
195	 21	206.3	31.1	 20
196	 21	211.0	27.2	 25
197	 21	232.0	58.8	 25
198	 21	79.0	11.4	 20
199	 21	141.0	20.0	 25
200	 21	126.0	21.0	 25
201	 21	123.5	24.9	 20
202	 21	96.0	18.8	 25
203	 21	217.0	41.8	 25
204	 21	121.5	18.5	 20
205	 21	158.0	25.0	 25
206	 21	210.0	41.8	 25
207	 21	641.0	61.3	 20
208	 21	176.0	29.2	 25
209	 21	182.0	26.2	 25
210	 21	337.3	35.3	 20
211	 21	223.0	29.2	 25
212	 21	220.0	22.4	 25
213	 21	142.3	20.4	 20
214	 21	154.0	20.5	 25
215	 21	335.0	88.3	 25
216	 21	82.0	15.1	 20
217	 21	86.0	16.1	 25
218	 21	178.0	29.9	 25
219	 21	91.0	13.9	 20
220	 21	98.0	17.5	 25
221	 21	449.0	95.2	 25
222	 21	195.3	36.8	 20
223	 21	315.0	43.6	 25
224	 21	316.0	61.6	 25
225	 21	145.0	19.6	 20
226	 21	162.0	19.0	 25
227	 21	113.0	17.2	 25
228	 21	126.5	21.1	 20
229	 21	169.0	24.7	 25
230	 21	168.0	26.2	 25
231	 21	120.3	20.7	 20
232	 21	194.0	30.1	 25
233	 21	74.5	12.2	 20
234	 21	176.0	16.0	 25
235	 21	394.0	36.8	 25
236	 21	644.8	67.3	 20
237	 21	95.0	16.4	 25
238	 21	80.0	14.9	 25
239	 21	82.3	9.3	 20
240	 21	101.0	13.0	 25
241	 21	300.0	34.8	 25
242	 21	469.5	46.7	 20
243	 21	80.0	11.8	 25
244	 21	82.0	12.5	 25
245	 21	202.0	27.4	 20
246	 21	476.0	53.6	 25
247	 21	156.5	26.1	 20
248	 21	266.5	34.4	 16
249	 21	90.5	16.8	 20
250	 21	82.5	14.6	 20
251	 21	83.3	11.2	 16
252	 21	179.3	23.7	 20
253	 21	78.0	14.9	 20
254	 21	187.3	30.3	 16
255	 21	253.5	37.5	 20
256	 21	181.8	26.2	 20
257	 21	147.0	29.5	 16
258	 21	125.8	19.1	 20
259	 21	202.3	30.4	 20
260	 21	128.0	22.6	 16
261	 21	431.3	48.1	 20
262	 21	219.0	31.7	 20
263	 21	250.3	32.5	 16
264	 21	125.5	16.6	 20
265	 21	330.5	28.0	 20
266	 21	2536.0	260.0	 16
267	 21	288.0	30.8	 20
268	 21	393.5	36.9	 20
269	 21	876.0	83.7	 16
270	 21	109.3	25.0	 20
271	 21	114.3	23.5	 20
272	 21	185.3	24.1	 16
273	 21	155.5	24.0	 20
274	 21	139.3	20.0	 20
275	 21	199.0	28.1	 16
276	 21	142.8	24.5	 20
277	 21	109.0	17.1	 20
278	 21	187.0	24.5	 16
279	 21	226.3	28.3	 20
280	 21	402.5	42.7	 20
281	 21	594.5	51.0	 16
282	 21	195.5	33.9	 20
283	 21	183.5	76.2	 20
284	 21	1447.5	162.3	 16
285	 21	164.8	25.1	 20
286	 21	206.0	26.0	 20
287	 21	198.8	23.9	 16
288	 21	329.3	42.5	 20
289	 21	202.3	33.9	 20
290	 21	255.8	33.7	 16
291	 21	549.8	61.4	 20
292	 21	509.3	47.7	 16
293	 21	326.0	39.4	 20
294	 21	4141.8	661.4	 20
295	 21	171.8	24.6	 16
296	 21	140.8	20.5	 20
297	 21	305.5	43.4	 20
298	 21	209.0	26.0	 16
299	 21	191.3	25.2	 20
300	 21	501.8	54.7	 20
301	 21	310.5	31.5	 16
302	 21	234.3	40.7	 20
303	 21	144.5	21.5	 20
304	 21	110.8	16.3	 16
305	 21	163.0	26.8	 20
306	 21	168.8	32.7	 20
307	 21	159.0	22.6	 16
308	 21	142.5	27.5	 20
309	 21	198.8	24.4	 20
310	 21	144.5	30.8	 16
311	 21	324.3	37.5	 20
312	 21	297.5	35.5	 20
313	 21	424.5	43.6	 16
314	 21	171.8	22.1	 20
315	 21	436.3	76.5	 20
316	 21	89.8	20.1	 16
317	 21	110.3	18.3	 20
318	 21	197.3	26.5	 20
319	 21	219.3	32.1	 20
320	 21	211.0	31.1	 25
321	 21	212.0	45.4	 25
322	 21	170.3	18.7	 20
323	 21	502.0	59.4	 25
324	 21	1014.0	255.7	 25
325	 21	178.5	25.4	 20
326	 21	165.0	29.0	 25
327	 21	172.0	28.0	 25
328	 21	399.5	78.8	 20
329	 21	102.0	19.8	 25
330	 21	80.0	14.7	 25
331	 21	93.0	16.2	 20
332	 21	473.0	78.1	 25
333	 21	5605.0	1766.4	 25
334	 21	554.8	69.3	 20
335	 21	300.0	43.0	 25
336	 21	234.0	36.5	 25
337	 21	1044.0	163.3	 20
338	 21	1051.0	147.0	 25
339	 21	496.0	74.5	 25
340	 21	495.5	75.6	 20
341	 21	1379.0	129.8	 25
342	 21	410.0	33.5	 25
343	 21	552.8	87.8	 20
344	 21	352.0	65.0	 25
345	 21	278.0	45.9	 25
346	 21	281.8	34.1	 20
347	 21	182.0	25.6	 25
348	 21	175.0	38.6	 25
349	 21	83.5	14.3	 20
350	 21	87.0	18.1	 25
351	 21	149.5	27.0	 20
352	 21	229.0	21.7	 25
353	 21	320.0	42.8	 25
354	 21	244.0	28.1	 20
355	 21	170.0	24.3	 25
356	 21	282.0	48.1	 25
357	 21	165.0	24.8	 20
358	 21	102.0	17.2	 25
359	 21	212.0	34.7	 25
360	 21	92.8	14.3	 20
361	 21	187.0	34.2	 25
362	 21	113.0	35.9	 25
363	 21	987.3	205.8	 20
364	 21	92.0	15.4	 25
365	 21	224.0	39.6	 25
366	 21	155.3	26.4	 20
367	 21	1058.0	153.4	 25
368	 21	202.0	22.3	 25
369	 21	280.0	30.6	 20
370	 21	654.0	70.5	 25
371	 21	1348.0	300.7	 25
372	 21	110.0	17.5	 20
373	 21	2168.0	288.5	 25
374	 21	222.0	30.5	 25
375	 21	234.0	61.3	 20
376	 21	117.0	13.6	 25
377	 21	145.0	21.7	 25
378	 21	107.8	19.4	 20
379	 21	196.0	64.1	 25
380	 21	2833.0	478.7	 25
381	 21	1464.3	165.6	 20
382	 21	593.0	59.6	 25
383	 21	223.0	22.7	 25
384	 21	403.8	58.3	 20
385	 21	150.0	24.0	 25
386	 21	172.0	23.3	 25
387	 21	164.8	24.4	 20
388	 21	185.0	32.6	 25
389	 21	114.0	17.8	 25
390	 21	136.8	19.1	 20
391	 21	187.0	20.9	 25
392	 21	168.0	18.3	 25
393	 21	144.3	22.6	 20
394	 21	1058.0	190.5	 25
395	 21	96.0	18.5	 25
396	 21	240.3	28.1	 20
397	 21	252.0	33.7	 25
398	 21	219.0	33.3	 25
399	 21	326.3	73.2	 20
400	 21	177.0	24.5	 25
401	 21	162.0	17.9	 25
402	 21	208.0	38.4	 20
403	 21	183.0	25.6	 25
404	 21	110.0	24.3	 25
405	 21	860.8	93.9	 20
406	 21	972.0	138.0	 25
407	 21	170.0	29.7	 25
408	 21	77.0	17.6	 20
409	 21	92.0	18.7	 25
410	 21	85.3	14.3	 20
411	 21	164.0	29.5	 25
412	 21	89.0	18.4	 25
413	 21	152.0	23.3	 20
414	 21	2096.0	361.5	 25
415	 21	286.0	31.8	 25
416	 21	140.5	19.2	 20
417	 21	114.0	16.4	 25
418	 21	117.0	25.8	 25
419	 21	244.3	24.4	 20
420	 21	378.0	42.5	 25
421	 21	171.0	27.2	 25
422	 21	176.0	30.4	 20
423	 21	224.0	28.0	 25
424	 21	303.0	28.8	 25
425	 21	291.0	35.9	 20
426	 21	380.0	42.0	 25
427	 21	738.0	84.3	 25
428	 21	663.0	106.1	 20
429	 21	310.0	39.0	 25
430	 21	277.0	46.1	 25
431	 21	135.0	31.3	 20
432	 21	478.0	117.7	 25
433	 21	142.0	16.9	 25
434	 21	170.0	20.2	 20
435	 21	335.0	41.8	 25
436	 21	462.0	54.9	 25
437	 21	121.8	15.3	 20
438	 21	100.0	13.7	 25
439	 21	124.0	24.2	 25
440	 21	138.0	16.8	 20
441	 21	101.0	16.9	 25
442	 21	146.0	25.1	 25
443	 21	98.3	19.9	 20
444	 21	89.0	16.6	 25
445	 21	80.0	12.9	 25
446	 21	124.0	19.1	 20
447	 21	216.0	22.4	 25
448	 21	629.0	101.7	 25
449	 21	317.0	45.3	 20
450	 21	246.0	23.4	 25
451	 21	175.0	26.3	 25
452	 21	190.8	27.1	 20
453	 21	119.0	19.9	 25
454	 21	82.0	11.6	 25
455	 21	115.8	21.3	 20
456	 21	138.0	21.8	 25
457	 21	85.0	14.0	 25
458	 21	74.5	15.1	 20
459	 21	202.0	31.3	 25
460	 21	163.0	26.1	 25
461	 21	328.5	30.8	 20
462	 21	137.0	19.1	 25
463	 21	84.3	14.0	 20
464	 21	94.5	14.2	 16
465	 21	128.0	20.2	 20
466	 21	99.0	18.1	 16
467	 21	84.5	15.9	 20
468	 21	72.3	12.3	 20
469	 21	95.3	22.3	 16
470	 21	167.3	24.0	 20
471	 21	345.8	47.7	 20
472	 21	135.8	20.0	 16
473	 21	445.5	58.6	 20
474	 21	104.5	12.1	 20
475	 21	86.8	13.5	 16
476	 21	96.8	15.5	 20
477	 21	107.0	19.0	 20
478	 21	122.3	14.7	 16
479	 21	142.8	15.6	 20
480	 21	318.8	37.3	 20
481	 21	432.8	54.1	 16
482	 21	183.0	24.7	 20
483	 21	150.0	17.6	 20
484	 21	144.3	17.8	 16
485	 21	312.8	38.2	 20
486	 21	264.0	30.3	 20
487	 21	479.5	44.0	 16
488	 21	295.8	35.0	 20
489	 21	199.3	26.5	 20
490	 21	101.5	16.1	 16
491	 21	88.3	15.1	 20
492	 21	157.5	24.2	 20
493	 21	102.3	20.9	 16
494	 21	303.5	34.3	 20
495	 21	276.3	29.8	 20
496	 21	672.0	70.5	 16
497	 21	224.0	29.2	 20
498	 21	96.5	19.4	 20
499	 21	182.3	21.9	 16
500	 21	96.0	18.5	 20
501	 21	81.5	14.3	 20
502	 21	96.5	15.5	 16
503	 21	164.8	23.2	 20
504	 21	140.3	24.3	 20
505	 21	146.5	21.8	 16
506	 21	240.0	32.9	 20
507	 21	407.0	40.5	 20
508	 21	244.0	35.1	 16
509	 21	192.5	35.3	 20
510	 21	112.8	18.2	 20
511	 21	88.5	10.5	 16
512	 21	105.0	17.3	 20
513	 21	218.5	43.1	 20
514	 21	112.3	12.8	 16
515	 21	94.8	19.6	 20
516	 21	130.5	20.2	 20
517	 21	119.5	23.9	 16
518	 21	212.3	21.2	 20
519	 21	98.3	14.7	 20
520	 21	184.5	16.9	 16
521	 21	86.3	17.5	 20
522	 21	125.5	36.3	 20
523	 21	157.0	23.8	 16
524	 21	234.0	29.3	 20
525	 21	304.5	34.0	 16
526	 21	277.5	28.4	 20
527	 21	233.0	35.1	 20
528	 21	265.5	26.4	 16
529	 21	169.8	21.8	 20
530	 21	141.3	25.5	 20
531	 21	180.5	23.7	 16
532	 21	101.5	20.5	 20
533	 21	1039.3	1373.5	 20
534	 21	305.8	42.8	 16
535	 21	175.0	30.9	 25
536	 21	116.0	18.4	 25
537	 21	107.8	14.6	 20
538	 21	117.0	20.8	 25
539	 21	123.0	20.1	 25
540	 21	260.0	30.2	 20
541	 21	361.0	56.6	 25
542	 21	317.0	45.5	 25
543	 21	266.3	54.1	 20
544	 21	130.0	15.2	 25
545	 21	619.0	115.9	 25
546	 21	184.0	23.3	 20
547	 21	232.0	33.9	 25
548	 21	449.0	37.2	 25
549	 21	495.0	51.5	 20
550	 21	245.0	34.6	 25
551	 21	468.0	37.1	 25
552	 21	695.8	78.0	 20
553	 21	593.0	52.6	 25
554	 21	461.0	49.4	 25
555	 21	282.3	34.0	 20
556	 21	211.0	30.0	 25
557	 21	698.0	130.9	 25
558	 21	106.3	20.1	 20
559	 21	198.0	20.3	 25
560	 21	204.0	29.7	 25
561	 21	135.0	30.5	 20
562	 21	94.0	17.6	 25
563	 21	125.0	23.2	 25
564	 21	88.5	15.8	 20
565	 21	103.0	16.0	 25
566	 21	3462.0	777.7	 25
567	 21	164.5	23.7	 20
568	 21	318.0	39.8	 25
569	 21	114.0	14.2	 25
570	 21	124.0	17.9	 20
571	 21	475.0	55.6	 25
572	 21	149.0	21.1	 25
573	 21	102.5	14.3	 20
574	 21	407.0	51.6	 25
575	 21	71.0	10.6	 25
576	 21	112.8	23.2	 20
577	 21	175.0	34.4	 25
578	 21	63.0	12.6	 25
579	 21	62.8	10.6	 20
580	 21	364.0	54.2	 25
581	 21	127.0	20.1	 25
582	 21	130.5	23.1	 20
583	 21	62.0	11.0	 25
584	 21	81.3	17.3	 20
585	 21	128.0	22.0	 25
586	 21	88.0	17.2	 25
587	 21	114.8	14.7	 20
588	 21	234.0	39.4	 25
589	 21	261.0	32.9	 25
590	 21	155.3	24.5	 20
591	 21	288.0	35.3	 25
592	 21	127.0	15.5	 25
593	 21	139.3	13.4	 20
594	 21	103.0	14.6	 25
595	 21	95.0	20.9	 25
596	 21	166.3	15.7	 20
597	 21	198.0	26.8	 25
598	 21	712.0	98.9	 25
599	 21	381.3	37.3	 20
600	 21	530.0	70.9	 25
601	 21	88.0	16.8	 25
602	 21	91.0	14.9	 20
603	 21	193.0	29.6	 25
604	 21	185.0	32.9	 25
605	 21	638.3	75.6	 20
606	 21	108.0	19.6	 25
607	 21	120.0	18.5	 25
608	 21	705.0	179.2	 20
609	 21	65.0	11.4	 25
610	 21	90.0	11.7	 25
611	 21	249.3	50.8	 20
612	 21	1165.0	108.0	 25
613	 21	850.0	118.9	 25
614	 21	246.3	27.3	 20
615	 21	476.0	58.3	 25
616	 21	230.0	24.9	 25
617	 21	392.0	37.6	 20
618	 21	2421.0	179.8	 25
619	 21	4366.0	442.1	 25
620	 21	1365.8	84.4	 20
621	 21	316.0	100.7	 25
622	 21	2144.0	366.2	 25
623	 21	526.0	70.6	 20
624	 21	518.0	62.5	 25
625	 21	218.0	34.0	 25
626	 21	284.0	30.9	 20
627	 21	136.0	23.7	 25
628	 21	289.0	24.1	 25
629	 21	280.8	41.5	 20
630	 21	217.0	22.9	 25
631	 21	175.0	28.8	 25
632	 21	195.5	27.9	 20
633	 21	97.0	13.2	 25
634	 21	108.0	17.5	 25
635	 21	114.5	13.0	 20
636	 21	205.0	26.1	 25
637	 21	215.0	27.3	 25
638	 21	121.0	20.2	 20
639	 21	237.0	38.9	 25
  0	 22	10733.5	1791.5	 20
  1	 22	373.8	30.3	 16
  2	 22	487.0	52.4	 20
  3	 22	1100.0	275.0	 20
  4	 22	337.5	56.2	 16
  5	 22	118.0	26.0	 20
  6	 22	263.0	38.5	 20
  7	 22	334.5	32.7	 16
  8	 22	150.8	21.2	 20
  9	 22	294.8	39.9	 16
 10	 22	132.3	25.6	 20
 11	 22	113.3	16.5	 20
 12	 22	131.3	24.2	 16
 13	 22	317.5	46.7	 20
 14	 22	270.0	30.4	 20
 15	 22	204.3	27.5	 16
 16	 22	126.3	22.9	 20
 17	 22	144.3	22.6	 20
 18	 22	303.5	40.5	 16
 19	 22	1679.8	284.3	 20
 20	 22	188.0	24.8	 20
 21	 22	208.3	26.7	 16
 22	 22	193.0	29.5	 20
 23	 22	181.3	29.3	 20
 24	 22	186.0	30.2	 16
 25	 22	119.5	20.5	 20
 26	 22	212.0	37.0	 20
 27	 22	378.8	48.1	 16
 28	 22	535.3	72.9	 20
 29	 22	441.5	40.8	 20
 30	 22	485.8	46.1	 16
 31	 22	269.0	31.7	 25
 32	 22	313.0	51.6	 25
 33	 22	1351.5	121.9	 20
 34	 22	744.0	73.1	 25
 35	 22	557.0	67.1	 25
 36	 22	365.8	42.1	 20
 37	 22	1044.0	178.1	 25
 38	 22	286.0	39.9	 25
 39	 22	618.0	61.5	 20
 40	 22	823.0	92.6	 25
 41	 22	380.0	40.7	 25
 42	 22	397.5	39.1	 20
 43	 22	399.0	37.4	 25
 44	 22	154.0	19.6	 25
 45	 22	120.0	19.9	 20
 46	 22	116.0	23.7	 25
 47	 22	108.0	18.5	 25
 48	 22	102.8	21.5	 20
 49	 22	91.0	11.5	 25
 50	 22	133.0	24.0	 25
 51	 22	142.3	20.7	 20
 52	 22	106.0	18.3	 25
 53	 22	96.0	22.0	 25
 54	 22	116.0	18.8	 20
 55	 22	129.0	19.0	 25
 56	 22	218.0	35.7	 25
 57	 22	246.3	28.2	 20
 58	 22	643.0	68.7	 25
 59	 22	266.0	33.4	 25
 60	 22	148.3	18.4	 20
 61	 22	382.0	50.2	 25
 62	 22	133.0	23.6	 25
 63	 22	161.8	28.6	 20
 64	 22	125.0	18.0	 25
 65	 22	121.0	22.2	 25
 66	 22	130.0	26.7	 20
 67	 22	156.0	19.9	 25
 68	 22	350.3	55.0	 20
 69	 22	293.0	39.0	 25
 70	 22	474.0	74.9	 25
 71	 22	220.3	32.7	 20
 72	 22	286.0	46.9	 25
 73	 22	2243.0	276.5	 25
 74	 22	1425.5	132.3	 20
 75	 22	377.0	48.0	 25
 76	 22	172.0	32.3	 25
 77	 22	76.3	8.9	 20
 78	 22	88.0	19.7	 25
 79	 22	84.0	14.4	 25
 80	 22	104.8	15.7	 20
 81	 22	106.0	15.6	 25
 82	 22	134.0	20.9	 25
 83	 22	147.0	24.1	 20
 84	 22	249.0	31.3	 25
 85	 22	172.0	25.4	 25
 86	 22	179.0	28.0	 20
 87	 22	116.0	18.5	 25
 88	 22	70.0	13.8	 25
 89	 22	96.8	18.6	 20
 90	 22	97.0	17.3	 25
 91	 22	93.0	13.3	 25
 92	 22	81.5	13.1	 20
 93	 22	107.0	15.7	 25
 94	 22	109.0	22.6	 25
 95	 22	102.3	20.9	 20
 96	 22	70.0	10.7	 25
 97	 22	93.0	13.9	 25
 98	 22	114.5	14.4	 20
 99	 22	91.0	15.5	 25
100	 22	85.0	15.1	 25
101	 22	102.5	17.5	 20
102	 22	90.0	11.2	 25
103	 22	98.0	18.5	 25
104	 22	148.5	26.5	 20
105	 22	121.0	18.6	 25
106	 22	315.0	100.4	 25
107	 22	428.3	101.8	 20
108	 22	309.0	61.2	 25
109	 22	151.0	22.9	 25
110	 22	168.5	31.2	 20
111	 22	290.0	50.3	 25
112	 22	177.0	30.4	 25
113	 22	109.5	18.3	 20
114	 22	85.0	18.4	 25
115	 22	247.0	28.3	 25
116	 22	329.0	110.5	 20
117	 22	4776.0	1591.8	 25
118	 22	229.0	36.5	 25
119	 22	147.3	22.0	 20
120	 22	126.0	31.4	 25
121	 22	317.0	49.9	 25
122	 22	247.3	46.7	 20
123	 22	147.0	21.0	 25
124	 22	114.5	19.4	 20
125	 22	100.0	16.0	 25
126	 22	162.0	31.4	 25
127	 22	115.5	23.3	 20
128	 22	96.0	14.2	 25
129	 22	106.0	21.7	 25
130	 22	87.5	19.8	 20
131	 22	295.0	39.3	 25
132	 22	585.0	146.5	 25
133	 22	365.8	70.5	 20
134	 22	168.0	23.8	 25
135	 22	204.0	35.3	 25
136	 22	151.0	24.4	 20
137	 22	205.0	26.6	 25
138	 22	149.0	18.8	 25
139	 22	186.5	22.4	 20
140	 22	157.0	26.6	 25
141	 22	336.0	54.3	 25
142	 22	317.0	35.0	 20
143	 22	135.0	18.6	 25
144	 22	686.0	135.6	 25
145	 22	300.3	42.3	 20
146	 22	115.0	26.1	 25
147	 22	1457.0	300.5	 25
148	 22	199.3	30.0	 20
149	 22	126.0	30.8	 25
150	 22	136.0	33.8	 25
151	 22	226.5	21.5	 20
152	 22	135.0	21.8	 25
153	 22	149.0	22.5	 25
154	 22	226.3	19.6	 20
155	 22	98.0	21.7	 25
156	 22	133.0	21.6	 25
157	 22	131.3	32.8	 20
158	 22	257.0	36.2	 25
159	 22	120.0	33.7	 25
160	 22	163.5	27.8	 20
161	 22	952.0	143.8	 25
162	 22	184.0	35.3	 25
163	 22	180.8	28.9	 20
164	 22	148.0	26.3	 25
165	 22	99.0	18.5	 25
166	 22	105.8	23.7	 20
167	 22	91.0	17.9	 25
168	 22	150.0	27.8	 25
169	 22	94.5	20.4	 20
170	 22	114.0	18.0	 25
171	 22	95.0	19.2	 25
172	 22	132.5	17.4	 20
173	 22	110.0	35.0	 25
174	 22	120.0	21.9	 25
175	 22	86.5	11.6	 16
176	 22	193.3	30.6	 20
177	 22	130.5	22.5	 20
178	 22	112.3	14.0	 16
179	 22	310.5	56.5	 20
180	 22	89.5	24.8	 20
181	 22	372.3	45.1	 16
182	 22	180.5	41.3	 20
183	 22	86.8	12.0	 16
184	 22	94.5	13.6	 20
185	 22	112.8	14.6	 20
186	 22	84.0	12.5	 16
187	 22	372.0	56.1	 20
188	 22	163.8	24.0	 20
189	 22	117.0	16.9	 16
190	 22	167.3	22.0	 20
191	 22	120.0	23.4	 20
192	 22	148.3	20.1	 16
193	 22	82.5	10.8	 20
194	 22	113.5	16.3	 20
195	 22	145.8	24.6	 16
196	 22	213.0	28.9	 20
197	 22	136.3	27.5	 20
198	 22	99.5	24.1	 16
199	 22	88.3	13.7	 20
200	 22	95.5	15.5	 20
201	 22	118.5	22.0	 16
202	 22	90.3	12.2	 20
203	 22	98.3	17.6	 20
204	 22	182.8	26.3	 16
205	 22	171.3	20.5	 20
206	 22	164.5	28.3	 20
207	 22	355.8	50.7	 16
208	 22	162.3	32.5	 20
209	 22	188.8	27.7	 20
210	 22	283.5	40.2	 16
211	 22	200.8	31.8	 20
212	 22	228.5	21.9	 20
213	 22	160.0	25.8	 16
214	 22	146.3	18.1	 20
215	 22	195.5	37.3	 20
216	 22	65.3	10.1	 16
217	 22	87.0	11.3	 20
218	 22	184.0	21.9	 20
219	 22	97.5	16.9	 16
220	 22	91.5	9.6	 20
221	 22	296.0	40.8	 20
222	 22	205.5	30.5	 16
223	 22	199.3	33.2	 20
224	 22	132.8	17.7	 20
225	 22	109.8	22.6	 16
226	 22	131.5	19.2	 20
227	 22	114.3	15.8	 20
228	 22	106.0	17.8	 16
229	 22	125.3	17.3	 20
230	 22	119.3	13.9	 20
231	 22	129.3	17.0	 16
232	 22	178.5	26.1	 20
233	 22	72.3	13.3	 20
234	 22	171.5	24.5	 16
235	 22	202.3	38.4	 20
236	 22	437.3	91.5	 20
237	 22	85.3	15.0	 16
238	 22	72.0	11.8	 20
239	 22	84.3	15.2	 20
240	 22	89.0	20.6	 16
241	 22	156.3	22.4	 20
242	 22	300.0	28.7	 16
243	 22	86.3	12.9	 20
244	 22	74.0	12.1	 20
245	 22	213.5	31.5	 16
246	 22	261.0	40.7	 20
247	 22	124.0	23.4	 25
248	 22	129.0	14.8	 20
249	 22	104.0	16.2	 25
250	 22	80.0	13.8	 25
251	 22	81.3	14.3	 20
252	 22	148.0	17.7	 25
253	 22	82.0	13.2	 25
254	 22	137.8	29.2	 20
255	 22	357.0	39.1	 25
256	 22	196.0	26.3	 25
257	 22	142.3	20.0	 20
258	 22	125.0	17.2	 25
259	 22	110.0	13.3	 25
260	 22	145.0	17.4	 20
261	 22	325.0	34.6	 25
262	 22	143.0	25.8	 25
263	 22	345.8	43.3	 20
264	 22	152.0	23.0	 25
265	 22	256.0	34.4	 25
266	 22	475.8	58.3	 20
267	 22	317.0	33.8	 25
268	 22	205.0	30.3	 25
269	 22	181.5	29.6	 20
270	 22	93.0	16.3	 25
271	 22	137.0	23.8	 25
272	 22	133.0	19.1	 20
273	 22	122.0	20.7	 25
274	 22	131.0	20.6	 25
275	 22	168.3	15.6	 20
276	 22	142.0	30.5	 25
277	 22	112.0	22.7	 25
278	 22	167.0	23.3	 20
279	 22	280.0	36.3	 25
280	 22	196.0	27.5	 25
281	 22	672.5	56.9	 20
282	 22	222.0	34.1	 25
283	 22	145.0	40.6	 25
284	 22	889.0	102.2	 20
285	 22	151.0	20.1	 25
286	 22	157.0	20.0	 25
287	 22	267.8	62.4	 20
288	 22	444.0	56.0	 25
289	 22	203.0	35.7	 25
290	 22	311.0	40.7	 20
291	 22	702.0	95.9	 25
292	 22	286.0	45.1	 25
293	 22	239.3	43.3	 20
294	 22	1003.0	167.7	 25
295	 22	115.0	28.6	 25
296	 22	141.8	21.3	 20
297	 22	251.0	38.5	 25
298	 22	106.5	15.1	 20
299	 22	129.0	20.2	 25
300	 22	277.0	42.0	 25
301	 22	250.8	25.7	 20
302	 22	156.0	21.6	 25
303	 22	154.0	23.8	 25
304	 22	104.3	20.7	 20
305	 22	133.0	22.3	 25
306	 22	151.0	25.5	 25
307	 22	250.3	33.2	 20
308	 22	295.0	68.7	 25
309	 22	572.0	157.1	 25
310	 22	203.3	29.9	 20
311	 22	352.0	39.4	 25
312	 22	311.0	50.4	 25
313	 22	370.5	35.0	 20
314	 22	171.0	24.9	 25
315	 22	289.0	44.8	 25
316	 22	96.8	18.3	 20
317	 22	108.0	18.1	 25
318	 22	179.0	27.8	 25
319	 22	113.3	17.0	 20
320	 22	152.0	24.2	 25
321	 22	138.0	19.1	 25
322	 22	147.8	20.1	 20
323	 22	572.0	58.6	 25
324	 22	496.0	49.5	 25
325	 22	238.8	34.6	 20
326	 22	181.0	24.3	 25
327	 22	160.0	29.4	 25
328	 22	125.5	19.4	 20
329	 22	83.0	15.7	 25
330	 22	72.0	9.5	 25
331	 22	101.0	17.6	 20
332	 22	211.0	24.5	 25
333	 22	2940.0	770.3	 25
334	 22	887.8	90.1	 20
335	 22	335.0	48.4	 25
336	 22	196.0	31.3	 25
337	 22	315.0	35.4	 20
338	 22	557.0	69.7	 25
339	 22	815.0	121.3	 25
340	 22	394.0	48.0	 20
341	 22	1848.0	169.6	 25
342	 22	364.0	43.0	 25
343	 22	238.8	33.5	 20
344	 22	152.0	21.7	 25
345	 22	212.0	29.2	 25
346	 22	222.0	25.1	 20
347	 22	162.0	23.9	 25
348	 22	158.0	31.0	 25
349	 22	85.3	13.7	 20
350	 22	114.0	178.1	 25
351	 22	143.0	28.7	 25
352	 22	332.8	34.6	 20
353	 22	559.0	4100.6	 25
354	 22	266.0	100.4	 25
355	 22	165.3	22.7	 20
356	 22	252.0	32.9	 25
357	 22	147.3	20.9	 20
358	 22	110.0	18.7	 25
359	 22	170.0	24.8	 25
360	 22	83.3	16.1	 20
361	 22	139.0	25.2	 25
362	 22	108.0	33.4	 25
363	 22	1572.0	273.8	 20
364	 22	102.0	17.9	 25
365	 22	205.0	31.8	 25
366	 22	132.0	18.3	 20
367	 22	525.0	68.9	 25
368	 22	155.0	26.1	 25
369	 22	321.0	38.9	 20
370	 22	322.0	54.8	 25
371	 22	580.0	79.9	 25
372	 22	131.5	24.7	 20
373	 22	2560.0	432.2	 25
374	 22	160.0	24.9	 25
375	 22	98.5	13.6	 20
376	 22	107.0	19.0	 25
377	 22	112.0	18.1	 25
378	 22	88.8	14.9	 20
379	 22	114.0	28.3	 25
380	 22	1797.0	290.0	 25
381	 22	219.5	37.5	 20
382	 22	971.0	127.6	 25
383	 22	147.0	22.2	 25
384	 22	223.8	29.7	 20
385	 22	220.0	26.6	 25
386	 22	189.0	32.0	 25
387	 22	143.8	24.0	 20
388	 22	191.0	26.0	 25
389	 22	118.0	16.7	 25
390	 22	131.3	19.2	 20
391	 22	195.5	26.5	 20
392	 22	175.8	19.7	 20
393	 22	164.5	21.3	 16
394	 22	243.5	31.1	 20
395	 22	93.5	15.2	 20
396	 22	183.8	20.4	 16
397	 22	159.5	22.7	 20
398	 22	224.8	24.6	 20
399	 22	304.3	43.8	 16
400	 22	189.5	31.5	 20
401	 22	178.3	20.2	 20
402	 22	165.3	29.4	 16
403	 22	209.8	43.5	 20
404	 22	96.8	12.0	 20
405	 22	360.0	26.1	 16
406	 22	327.5	40.0	 20
407	 22	140.3	20.7	 20
408	 22	74.5	15.9	 16
409	 22	82.3	15.2	 20
410	 22	94.3	17.5	 20
411	 22	109.8	22.4	 16
412	 22	107.3	14.2	 20
413	 22	129.0	17.2	 20
414	 22	465.5	47.7	 16
415	 22	223.3	24.0	 20
416	 22	142.5	16.0	 16
417	 22	101.8	23.9	 20
418	 22	111.8	16.6	 20
419	 22	189.3	26.7	 16
420	 22	451.3	54.9	 20
421	 22	166.3	24.1	 20
422	 22	165.5	17.7	 16
423	 22	211.5	27.9	 20
424	 22	184.0	30.9	 20
425	 22	232.0	26.4	 16
426	 22	438.8	47.8	 20
427	 22	424.5	51.5	 20
428	 22	182.3	40.4	 16
429	 22	198.3	23.4	 20
430	 22	112.5	32.7	 20
431	 22	114.0	19.2	 16
432	 22	335.3	71.3	 20
433	 22	155.0	30.7	 20
434	 22	214.3	31.4	 16
435	 22	406.3	43.6	 20
436	 22	242.0	21.9	 20
437	 22	150.5	29.4	 16
438	 22	106.3	15.1	 20
439	 22	115.3	20.2	 20
440	 22	113.3	16.5	 16
441	 22	92.3	16.8	 20
442	 22	168.8	35.4	 20
443	 22	98.3	16.9	 16
444	 22	75.8	15.5	 20
445	 22	83.8	17.0	 20
446	 22	123.5	17.8	 16
447	 22	185.5	20.4	 20
448	 22	147.0	33.5	 20
449	 22	264.8	27.5	 16
450	 22	205.0	23.8	 20
451	 22	190.8	27.3	 20
452	 22	156.3	20.4	 16
453	 22	125.0	18.5	 20
454	 22	72.5	14.2	 20
455	 22	112.0	15.6	 16
456	 22	153.3	23.7	 20
457	 22	86.0	17.8	 20
458	 22	93.0	21.3	 16
459	 22	205.8	23.9	 20
460	 22	393.0	867.1	 20
461	 22	247.0	33.7	 16
462	 22	119.3	18.1	 20
463	 22	77.0	19.5	 25
464	 22	88.8	14.8	 20
465	 22	108.0	20.8	 25
466	 22	77.0	23.1	 25
467	 22	78.8	14.5	 20
468	 22	73.0	15.7	 25
469	 22	108.0	24.9	 25
470	 22	155.0	23.0	 20
471	 22	341.0	36.0	 25
472	 22	132.0	18.2	 25
473	 22	231.8	39.2	 20
474	 22	103.0	13.6	 25
475	 22	91.0	14.6	 20
476	 22	101.0	20.0	 25
477	 22	84.0	13.9	 25
478	 22	111.3	92.8	 20
479	 22	165.0	26.3	 25
480	 22	429.0	45.5	 25
481	 22	778.3	73.7	 20
482	 22	141.0	21.4	 25
483	 22	154.0	24.6	 25
484	 22	141.5	22.7	 20
485	 22	254.0	29.8	 25
486	 22	236.0	31.1	 25
487	 22	234.8	32.2	 20
488	 22	335.0	34.0	 25
489	 22	217.0	29.7	 25
490	 22	106.5	18.7	 20
491	 22	91.0	12.9	 25
492	 22	135.0	22.0	 25
493	 22	122.3	19.8	 20
494	 22	246.0	27.0	 25
495	 22	203.0	32.2	 25
496	 22	397.0	33.3	 20
497	 22	206.0	27.8	 25
498	 22	89.0	15.6	 25
499	 22	174.5	25.4	 20
500	 22	110.0	17.8	 25
501	 22	86.0	11.9	 25
502	 22	95.5	22.1	 20
503	 22	127.0	23.4	 25
504	 22	125.0	20.8	 25
505	 22	168.3	20.7	 20
506	 22	355.0	36.7	 25
507	 22	716.0	85.9	 25
508	 22	237.8	31.4	 20
509	 22	170.0	26.3	 25
510	 22	127.0	19.6	 25
511	 22	107.5	16.4	 20
512	 22	98.0	14.8	 25
513	 22	242.0	36.6	 25
514	 22	108.8	19.9	 20
515	 22	97.0	12.3	 25
516	 22	108.0	21.8	 25
517	 22	115.0	20.7	 20
518	 22	209.0	33.9	 25
519	 22	98.0	14.2	 25
520	 22	146.0	10.5	 20
521	 22	93.0	14.4	 25
522	 22	112.0	19.2	 25
523	 22	150.8	24.6	 20
524	 22	187.0	22.0	 25
525	 22	270.0	24.9	 25
526	 22	170.0	21.7	 20
527	 22	187.0	26.6	 25
528	 22	276.0	37.2	 25
529	 22	119.5	21.0	 20
530	 22	128.0	21.6	 25
531	 22	124.3	20.7	 20
532	 22	105.0	21.4	 25
533	 22	182.0	41.4	 25
534	 22	563.0	69.9	 20
535	 22	244.0	33.3	 25
536	 22	110.0	17.8	 25
537	 22	101.0	14.2	 20
538	 22	105.0	20.2	 25
539	 22	200.0	34.7	 25
540	 22	387.3	47.4	 20
541	 22	218.0	31.3	 25
542	 22	199.0	31.9	 25
543	 22	176.3	27.0	 20
544	 22	130.0	19.2	 25
545	 22	208.0	30.0	 25
546	 22	212.8	31.2	 20
547	 22	206.0	37.8	 25
548	 22	323.0	35.0	 25
549	 22	280.0	33.5	 20
550	 22	325.0	58.0	 25
551	 22	506.0	51.2	 25
552	 22	1082.5	60.8	 20
553	 22	384.0	46.0	 25
554	 22	549.0	58.6	 25
555	 22	207.8	27.3	 20
556	 22	113.0	13.8	 25
557	 22	519.0	93.7	 25
558	 22	106.5	18.4	 20
559	 22	223.0	29.3	 25
560	 22	158.0	32.6	 25
561	 22	120.3	17.6	 20
562	 22	97.0	18.0	 25
563	 22	126.0	28.8	 25
564	 22	85.8	15.2	 20
565	 22	107.0	24.6	 25
566	 22	876.0	219.7	 25
567	 22	141.0	21.3	 20
568	 22	281.0	47.3	 25
569	 22	138.0	22.0	 25
570	 22	141.0	19.3	 20
571	 22	202.0	24.0	 25
572	 22	132.0	21.6	 25
573	 22	113.0	22.6	 20
574	 22	214.0	31.9	 25
575	 22	82.0	16.6	 25
576	 22	112.5	18.2	 20
577	 22	153.0	32.0	 25
578	 22	67.0	13.4	 25
579	 22	58.5	10.5	 20
580	 22	146.0	19.8	 25
581	 22	84.0	13.4	 25
582	 22	124.5	17.4	 20
583	 22	65.0	11.0	 25
584	 22	82.0	13.8	 25
585	 22	115.8	18.7	 20
586	 22	77.0	12.1	 25
587	 22	96.0	20.3	 25
588	 22	219.8	36.2	 20
589	 22	220.0	24.9	 25
590	 22	194.8	105.4	 20
591	 22	308.0	77.1	 25
592	 22	110.0	15.5	 25
593	 22	137.0	17.0	 20
594	 22	96.0	14.2	 25
595	 22	109.0	19.1	 25
596	 22	168.8	26.5	 20
597	 22	215.0	28.0	 25
598	 22	475.0	71.1	 25
599	 22	171.3	36.2	 20
600	 22	564.0	65.4	 25
601	 22	100.0	67.6	 25
602	 22	93.8	12.5	 20
603	 22	176.0	21.3	 25
604	 22	271.0	69.7	 25
605	 22	1011.3	91.4	 20
606	 22	100.0	18.7	 25
607	 22	113.8	14.0	 20
608	 22	207.3	25.4	 16
609	 22	72.8	12.5	 20
610	 22	90.0	10.7	 20
611	 22	100.0	18.9	 16
612	 22	513.8	78.3	 20
613	 22	649.0	66.0	 20
614	 22	268.0	24.0	 16
615	 22	759.8	94.5	 20
616	 22	137.0	22.4	 20
617	 22	272.5	23.0	 16
618	 22	1291.0	97.5	 20
619	 22	2403.3	293.7	 20
620	 22	984.8	73.7	 16
621	 22	481.5	86.0	 20
622	 22	3355.5	527.9	 20
623	 22	309.0	34.1	 16
624	 22	495.8	54.4	 20
625	 22	186.3	20.0	 20
626	 22	242.8	26.1	 16
627	 22	121.0	21.9	 20
628	 22	275.5	30.0	 20
629	 22	255.0	34.3	 16
630	 22	253.3	36.4	 20
631	 22	201.3	43.5	 20
632	 22	166.3	23.0	 16
633	 22	114.3	20.1	 20
634	 22	110.8	11.5	 20
635	 22	123.0	20.8	 16
636	 22	204.0	22.0	 20
637	 22	257.0	25.5	 20
638	 22	163.8	25.1	 16
639	 22	2691.3	355.0	 20
  0	 23	289.0	42.0	 25
  1	 23	189.8	27.6	 20
  2	 23	224.0	27.5	 25
  3	 23	254.0	34.8	 25
  4	 23	730.8	53.4	 20
  5	 23	517.0	53.1	 25
  6	 23	211.0	34.1	 25
  7	 23	127.3	22.1	 20
  8	 23	583.0	67.0	 25
  9	 23	119.0	17.6	 25
 10	 23	4012.5	287.2	 20
 11	 23	641.0	238.8	 25
 12	 23	427.0	39.8	 25
 13	 23	509.5	47.8	 20
 14	 23	1317.0	157.8	 25
 15	 23	480.0	44.7	 20
 16	 23	282.0	33.0	 25
 17	 23	283.0	39.3	 25
 18	 23	119.3	18.5	 20
 19	 23	133.0	18.4	 25
 20	 23	206.0	32.1	 25
 21	 23	117.0	18.6	 20
 22	 23	1142.0	205.3	 25
 23	 23	183.0	21.4	 25
 24	 23	343.5	52.7	 20
 25	 23	542.0	91.2	 25
 26	 23	303.0	41.1	 25
 27	 23	230.5	26.0	 20
 28	 23	519.0	45.5	 25
 29	 23	249.0	25.5	 25
 30	 23	210.5	20.3	 20
 31	 23	366.0	45.2	 25
 32	 23	148.0	23.3	 25
 33	 23	183.8	24.6	 20
 34	 23	406.0	49.1	 25
 35	 23	341.0	41.8	 25
 36	 23	616.3	83.6	 20
 37	 23	1116.0	121.9	 25
 38	 23	2534.0	213.9	 25
 39	 23	4951.3	240.8	 20
 40	 23	262.0	43.4	 25
 41	 23	399.0	41.0	 25
 42	 23	877.8	61.2	 20
 43	 23	337.0	36.3	 25
 44	 23	155.0	26.0	 25
 45	 23	131.3	44.5	 20
 46	 23	97.0	18.2	 25
 47	 23	130.0	20.3	 25
 48	 23	136.3	15.8	 20
 49	 23	161.0	19.6	 25
 50	 23	182.0	24.7	 25
 51	 23	214.5	31.5	 20
 52	 23	99.0	16.3	 25
 53	 23	2339.0	394.2	 25
 54	 23	340.0	51.5	 20
 55	 23	264.0	31.0	 25
 56	 23	237.0	39.4	 25
 57	 23	237.0	30.2	 20
 58	 23	172.0	19.2	 25
 59	 23	380.0	49.7	 25
 60	 23	318.0	36.9	 20
 61	 23	117.0	22.2	 25
 62	 23	404.0	65.2	 25
 63	 23	126.3	15.8	 20
 64	 23	156.0	24.4	 25
 65	 23	149.0	28.3	 25
 66	 23	506.0	42.6	 20
 67	 23	1900.0	191.3	 25
 68	 23	408.0	63.5	 25
 69	 23	685.0	53.4	 20
 70	 23	365.0	43.4	 25
 71	 23	834.0	74.5	 25
 72	 23	1497.3	150.8	 20
 73	 23	662.0	71.2	 25
 74	 23	326.0	39.7	 20
 75	 23	730.0	98.3	 25
 76	 23	93.0	16.2	 25
 77	 23	76.3	15.0	 20
 78	 23	162.0	20.5	 25
 79	 23	169.0	26.8	 25
 80	 23	298.0	47.3	 20
 81	 23	133.0	19.3	 25
 82	 23	128.0	19.7	 25
 83	 23	220.5	27.7	 20
 84	 23	278.0	46.2	 25
 85	 23	102.0	16.8	 25
 86	 23	188.3	18.9	 20
 87	 23	459.0	59.2	 25
 88	 23	189.0	32.0	 25
 89	 23	116.0	17.5	 20
 90	 23	102.0	15.0	 25
 91	 23	118.0	20.6	 25
 92	 23	136.5	23.1	 20
 93	 23	130.0	24.9	 25
 94	 23	491.0	110.2	 25
 95	 23	95.5	13.7	 20
 96	 23	128.0	23.7	 25
 97	 23	127.0	24.5	 25
 98	 23	317.0	55.3	 20
 99	 23	86.0	16.7	 25
100	 23	141.0	28.1	 25
101	 23	535.8	126.4	 20
102	 23	91.0	13.9	 25
103	 23	257.3	69.6	 20
104	 23	69.8	10.2	 16
105	 23	86.3	18.5	 20
106	 23	362.0	69.6	 20
107	 23	208.3	25.6	 16
108	 23	248.5	39.6	 20
109	 23	234.5	25.2	 20
110	 23	157.3	20.6	 16
111	 23	249.3	120.8	 20
112	 23	701.0	205.8	 20
113	 23	88.8	13.8	 16
114	 23	87.3	19.7	 20
115	 23	188.5	25.3	 20
116	 23	192.8	24.0	 16
117	 23	652.5	193.4	 20
118	 23	204.5	40.4	 20
119	 23	124.3	20.3	 16
120	 23	229.3	31.9	 20
121	 23	314.8	167.7	 20
122	 23	1790.8	328.6	 16
123	 23	852.8	245.4	 20
124	 23	153.0	19.5	 20
125	 23	122.3	17.4	 16
126	 23	212.3	26.3	 20
127	 23	188.5	23.1	 20
128	 23	106.8	13.9	 16
129	 23	152.0	23.7	 20
130	 23	301.3	68.7	 20
131	 23	97.3	12.6	 16
132	 23	102.3	16.0	 20
133	 23	102.0	13.1	 16
134	 23	106.8	18.3	 20
135	 23	67.3	8.2	 20
136	 23	80.5	12.5	 16
137	 23	250.5	28.9	 20
138	 23	282.3	38.3	 20
139	 23	842.0	71.3	 16
140	 23	196.3	31.8	 20
141	 23	372.8	65.5	 20
142	 23	91.8	16.8	 16
143	 23	99.8	15.1	 20
144	 23	80.0	15.2	 20
145	 23	107.0	20.2	 16
146	 23	78.3	12.9	 20
147	 23	120.8	19.6	 20
148	 23	165.5	21.2	 16
149	 23	1368.0	196.3	 20
150	 23	820.3	81.3	 20
151	 23	393.0	30.2	 16
152	 23	3004.3	465.4	 20
153	 23	265.3	31.2	 20
154	 23	237.0	24.4	 16
155	 23	123.0	18.1	 20
156	 23	92.0	22.1	 20
157	 23	335.0	47.1	 16
158	 23	175.3	25.4	 20
159	 23	149.5	40.0	 20
160	 23	161.8	23.2	 16
161	 23	1103.8	178.0	 20
162	 23	208.3	24.5	 20
163	 23	208.3	23.5	 16
164	 23	87.8	16.8	 20
165	 23	148.0	22.9	 20
166	 23	115.3	19.7	 16
167	 23	115.0	13.3	 20
168	 23	202.3	34.2	 20
169	 23	161.5	28.3	 16
170	 23	85.3	13.8	 20
171	 23	198.3	35.9	 20
172	 23	99.5	16.3	 16
173	 23	111.0	18.0	 20
174	 23	118.3	15.9	 20
175	 23	123.3	19.4	 20
176	 23	355.0	50.2	 25
177	 23	137.0	27.6	 25
178	 23	201.3	34.9	 20
179	 23	109.0	18.7	 25
180	 23	141.0	21.7	 25
181	 23	74.3	12.2	 20
182	 23	81.0	13.6	 25
183	 23	124.0	22.8	 25
184	 23	102.0	14.0	 20
185	 23	94.0	12.4	 25
186	 23	137.0	23.0	 25
187	 23	232.0	30.5	 20
188	 23	96.0	14.0	 25
189	 23	199.0	32.6	 20
190	 23	99.0	17.1	 25
191	 23	167.0	28.7	 25
192	 23	285.3	29.2	 20
193	 23	138.0	21.5	 25
194	 23	84.0	14.6	 25
195	 23	272.5	35.7	 20
196	 23	106.0	22.6	 25
197	 23	620.0	173.8	 25
198	 23	110.3	19.9	 20
199	 23	146.0	20.1	 25
200	 23	769.0	77.0	 25
201	 23	1145.5	185.1	 20
202	 23	151.0	29.8	 25
203	 23	303.0	37.9	 25
204	 23	1188.5	88.4	 20
205	 23	1811.0	316.3	 25
206	 23	401.0	100.9	 25
207	 23	1142.3	95.2	 20
208	 23	1673.0	301.8	 25
209	 23	172.0	23.2	 25
210	 23	217.0	31.1	 20
211	 23	191.0	18.3	 25
212	 23	228.0	25.5	 25
213	 23	247.3	23.3	 20
214	 23	173.0	19.6	 25
215	 23	211.0	31.7	 25
216	 23	121.8	21.8	 20
217	 23	175.0	22.4	 25
218	 23	487.0	82.9	 25
219	 23	177.5	26.9	 20
220	 23	89.0	16.4	 25
221	 23	150.0	30.2	 25
222	 23	266.0	32.8	 20
223	 23	197.0	23.9	 25
224	 23	156.0	23.6	 25
225	 23	101.0	19.7	 20
226	 23	88.0	14.7	 25
227	 23	110.0	22.5	 25
228	 23	85.0	19.1	 20
229	 23	82.0	13.0	 25
230	 23	75.0	13.2	 25
231	 23	197.5	22.9	 20
232	 23	581.0	86.4	 25
233	 23	847.0	133.1	 25
234	 23	227.3	31.3	 20
235	 23	255.0	27.3	 25
236	 23	191.0	28.5	 25
237	 23	159.3	21.2	 20
238	 23	122.0	25.3	 25
239	 23	216.0	42.9	 25
240	 23	78.5	14.8	 20
241	 23	356.0	60.4	 25
242	 23	166.0	37.8	 25
243	 23	971.5	61.6	 20
244	 23	817.0	77.1	 25
245	 23	1712.0	345.9	 25
246	 23	653.5	49.4	 20
247	 23	1024.0	143.2	 25
248	 23	294.3	36.4	 20
249	 23	100.0	14.6	 25
250	 23	418.0	62.8	 25
251	 23	180.0	22.3	 20
252	 23	104.0	19.8	 25
253	 23	108.0	23.8	 25
254	 23	159.0	21.9	 20
255	 23	113.0	17.8	 25
256	 23	90.0	16.6	 25
257	 23	375.8	46.6	 20
258	 23	181.0	33.6	 25
259	 23	118.0	16.2	 25
260	 23	227.0	35.4	 20
261	 23	331.0	33.6	 25
262	 23	291.0	40.1	 25
263	 23	352.8	34.7	 20
264	 23	270.0	31.8	 25
265	 23	386.0	50.7	 25
266	 23	215.0	29.3	 20
267	 23	273.0	28.2	 25
268	 23	648.0	115.9	 25
269	 23	223.3	27.2	 20
270	 23	279.0	35.4	 25
271	 23	447.0	52.4	 25
272	 23	178.3	24.7	 20
273	 23	764.0	63.4	 25
274	 23	229.0	39.7	 25
275	 23	181.8	19.9	 20
276	 23	1317.0	238.1	 25
277	 23	92.0	16.2	 25
278	 23	68.8	12.4	 20
279	 23	190.0	82.6	 25
280	 23	1174.0	193.6	 25
281	 23	222.0	26.2	 20
282	 23	111.0	19.4	 25
283	 23	89.0	14.9	 25
284	 23	202.8	25.1	 20
285	 23	265.0	41.2	 25
286	 23	135.0	15.7	 25
287	 23	265.0	33.5	 20
288	 23	300.0	40.3	 25
289	 23	100.0	16.2	 25
290	 23	303.8	32.8	 20
291	 23	268.0	26.9	 25
292	 23	113.0	16.8	 25
293	 23	154.3	25.5	 20
294	 23	295.0	39.0	 25
295	 23	336.0	50.9	 25
296	 23	222.8	22.9	 20
297	 23	129.0	18.5	 25
298	 23	916.0	140.8	 25
299	 23	210.8	25.6	 20
300	 23	932.0	74.1	 25
301	 23	480.0	45.9	 25
302	 23	378.3	52.5	 20
303	 23	1669.0	228.0	 25
304	 23	189.0	27.9	 25
305	 23	153.8	26.7	 20
306	 23	107.0	12.6	 25
307	 23	399.0	37.1	 20
308	 23	273.0	31.8	 25
309	 23	433.0	55.4	 25
310	 23	265.5	30.9	 20
311	 23	193.0	26.6	 25
312	 23	370.0	37.7	 25
313	 23	572.8	56.5	 20
314	 23	340.0	40.0	 25
315	 23	131.0	22.8	 25
316	 23	377.0	46.9	 20
317	 23	145.0	20.9	 25
318	 23	183.0	27.3	 25
319	 23	144.5	27.4	 16
320	 23	311.5	31.2	 20
321	 23	196.5	26.4	 20
322	 23	227.0	30.7	 16
323	 23	238.8	43.9	 20
324	 23	172.5	16.0	 20
325	 23	177.0	25.5	 16
326	 23	552.3	93.1	 20
327	 23	212.0	33.2	 20
328	 23	151.5	32.6	 16
329	 23	948.3	195.9	 20
330	 23	180.0	23.7	 20
331	 23	128.0	14.4	 16
332	 23	137.3	21.3	 20
333	 23	389.5	48.7	 20
334	 23	831.5	82.5	 16
335	 23	136.3	16.9	 20
336	 23	148.3	15.5	 20
337	 23	214.5	25.0	 16
338	 23	282.5	25.7	 20
339	 23	285.5	39.8	 20
340	 23	467.3	55.1	 16
341	 23	318.3	35.7	 20
342	 23	231.5	29.3	 20
343	 23	197.5	22.7	 16
344	 23	190.3	27.4	 20
345	 23	271.0	38.4	 20
346	 23	190.5	18.4	 16
347	 23	107.3	15.4	 20
348	 23	166.3	20.8	 20
349	 23	117.5	16.2	 16
350	 23	171.5	22.2	 20
351	 23	150.5	21.9	 20
352	 23	158.0	21.1	 16
353	 23	273.3	17.1	 20
354	 23	423.8	36.3	 20
355	 23	360.0	44.3	 16
356	 23	198.0	33.6	 20
357	 23	253.3	27.9	 20
358	 23	277.3	23.2	 16
359	 23	182.3	20.2	 20
360	 23	174.3	32.0	 20
361	 23	97.0	17.0	 16
362	 23	91.3	16.0	 20
363	 23	87.5	13.8	 16
364	 23	112.3	23.9	 20
365	 23	244.8	25.1	 20
366	 23	210.3	21.2	 16
367	 23	191.5	29.6	 20
368	 23	185.5	35.8	 20
369	 23	148.0	25.0	 16
370	 23	636.5	52.9	 20
371	 23	126.8	22.9	 20
372	 23	581.3	45.3	 16
373	 23	243.3	25.7	 20
374	 23	235.3	28.5	 20
375	 23	156.3	57.2	 16
376	 23	96.8	14.6	 20
377	 23	112.5	19.8	 20
378	 23	131.8	15.7	 16
379	 23	120.3	27.7	 20
380	 23	349.3	49.6	 20
381	 23	322.8	28.4	 16
382	 23	228.3	25.8	 20
383	 23	251.3	42.3	 20
384	 23	613.5	60.5	 16
385	 23	656.3	65.0	 20
386	 23	1324.0	202.9	 20
387	 23	168.3	16.3	 16
388	 23	260.8	44.5	 20
389	 23	141.8	18.1	 20
390	 23	164.8	20.9	 16
391	 23	140.0	13.5	 25
392	 23	198.0	22.7	 25
393	 23	548.0	87.6	 20
394	 23	193.0	18.5	 25
395	 23	159.0	79.0	 25
396	 23	8630.3	1885.1	 20
397	 23	97.0	17.2	 25
398	 23	115.0	18.7	 25
399	 23	97.5	15.2	 20
400	 23	150.0	15.7	 25
401	 23	194.0	42.2	 25
402	 23	3824.3	669.8	 20
403	 23	456.0	51.5	 25
404	 23	1714.0	420.9	 25
405	 23	111.3	17.1	 20
406	 23	145.0	29.5	 25
407	 23	610.0	84.6	 25
408	 23	237.0	20.4	 20
409	 23	111.0	19.5	 25
410	 23	87.0	12.4	 25
411	 23	104.5	16.3	 20
412	 23	119.0	20.1	 25
413	 23	188.0	22.1	 25
414	 23	154.0	17.8	 20
415	 23	244.0	32.2	 25
416	 23	295.0	44.6	 25
417	 23	248.5	39.3	 20
418	 23	82.0	16.2	 25
419	 23	125.0	21.6	 25
420	 23	156.0	27.3	 20
421	 23	304.0	31.9	 25
422	 23	1079.0	142.7	 20
423	 23	1913.0	272.9	 25
424	 23	166.0	27.8	 25
425	 23	97.5	15.4	 20
426	 23	192.0	26.1	 25
427	 23	313.0	44.8	 25
428	 23	411.3	58.8	 20
429	 23	131.0	20.3	 25
430	 23	111.0	32.8	 25
431	 23	92.5	17.5	 20
432	 23	311.0	57.5	 25
433	 23	165.0	26.7	 25
434	 23	163.0	22.4	 20
435	 23	852.0	87.1	 25
436	 23	457.0	46.1	 25
437	 23	127.3	16.9	 20
438	 23	128.0	19.6	 25
439	 23	111.0	19.5	 25
440	 23	100.0	16.6	 20
441	 23	94.0	14.8	 25
442	 23	85.0	11.1	 25
443	 23	86.0	14.2	 20
444	 23	88.0	19.7	 25
445	 23	136.0	17.4	 25
446	 23	143.3	16.5	 20
447	 23	354.0	42.9	 25
448	 23	286.0	36.0	 25
449	 23	218.8	32.4	 20
450	 23	168.0	25.8	 25
451	 23	243.0	37.1	 25
452	 23	284.5	42.1	 20
453	 23	180.0	28.0	 25
454	 23	184.0	33.0	 25
455	 23	81.5	11.5	 20
456	 23	163.0	25.1	 25
457	 23	80.0	14.5	 25
458	 23	79.3	12.4	 20
459	 23	85.0	12.6	 25
460	 23	96.0	15.2	 25
461	 23	155.5	13.4	 20
462	 23	160.0	25.3	 25
463	 23	186.0	27.1	 25
464	 23	150.0	23.8	 20
465	 23	130.0	17.8	 25
466	 23	160.0	25.4	 25
467	 23	90.5	14.1	 20
468	 23	91.0	14.6	 25
469	 23	124.0	19.4	 25
470	 23	672.0	73.2	 20
471	 23	244.0	31.5	 25
472	 23	316.0	36.8	 25
473	 23	131.8	34.9	 20
474	 23	94.0	15.4	 25
475	 23	93.0	15.1	 25
476	 23	88.5	11.0	 20
477	 23	141.0	22.1	 25
478	 23	149.0	16.7	 25
479	 23	291.3	41.4	 20
480	 23	496.0	34.3	 25
481	 23	460.3	31.5	 20
482	 23	258.0	31.9	 25
483	 23	1296.0	206.3	 25
484	 23	147.3	28.1	 20
485	 23	234.0	39.1	 25
486	 23	125.0	18.3	 25
487	 23	147.8	18.7	 20
488	 23	121.0	16.9	 25
489	 23	175.0	21.5	 25
490	 23	92.5	19.6	 20
491	 23	80.0	11.1	 25
492	 23	76.0	12.9	 25
493	 23	107.0	17.0	 20
494	 23	143.0	17.3	 25
495	 23	306.0	26.4	 25
496	 23	773.0	67.9	 20
497	 23	116.0	17.0	 25
498	 23	167.0	20.0	 25
499	 23	126.3	11.0	 20
500	 23	134.0	15.8	 25
501	 23	274.0	29.4	 25
502	 23	109.5	16.0	 20
503	 23	109.0	19.0	 25
504	 23	127.0	19.3	 25
505	 23	123.3	18.7	 20
506	 23	134.0	18.5	 25
507	 23	116.0	16.2	 25
508	 23	99.8	18.3	 20
509	 23	83.0	14.0	 25
510	 23	100.0	15.8	 25
511	 23	252.5	35.7	 20
512	 23	100.0	18.9	 25
513	 23	257.0	37.5	 25
514	 23	86.5	14.9	 20
515	 23	92.0	14.9	 25
516	 23	65.0	11.3	 25
517	 23	112.0	25.4	 20
518	 23	84.0	16.5	 25
519	 23	116.0	20.7	 25
520	 23	110.5	13.2	 20
521	 23	158.0	23.2	 25
522	 23	181.0	20.5	 25
523	 23	281.8	45.2	 20
524	 23	139.0	31.1	 25
525	 23	98.0	14.5	 25
526	 23	72.5	13.5	 20
527	 23	94.0	17.9	 25
528	 23	115.0	19.4	 25
529	 23	90.0	12.9	 20
530	 23	99.0	14.8	 25
531	 23	111.0	17.1	 25
532	 23	141.8	18.6	 20
533	 23	1134.0	111.9	 25
534	 23	167.0	28.9	 25
535	 23	127.3	25.0	 16
536	 23	117.5	15.3	 20
537	 23	95.0	16.4	 20
538	 23	104.3	16.9	 16
539	 23	116.0	16.0	 20
540	 23	122.0	15.1	 16
541	 23	343.3	40.8	 20
542	 23	328.0	42.7	 20
543	 23	125.3	13.7	 16
544	 23	137.3	17.3	 20
545	 23	296.3	33.6	 20
546	 23	530.5	50.2	 16
547	 23	317.8	37.3	 20
548	 23	1086.5	86.7	 20
549	 23	2263.8	147.1	 16
550	 23	1867.8	164.6	 20
551	 23	675.8	53.6	 20
552	 23	555.0	44.6	 16
553	 23	144.3	17.6	 20
554	 23	336.3	77.8	 20
555	 23	1246.8	91.1	 16
556	 23	1262.5	162.3	 20
557	 23	466.8	38.0	 20
558	 23	674.5	55.0	 16
559	 23	145.0	29.1	 20
560	 23	534.8	62.8	 20
561	 23	156.3	20.5	 16
562	 23	365.8	40.9	 20
563	 23	189.3	29.2	 20
564	 23	218.3	23.9	 16
565	 23	212.3	30.9	 20
566	 23	186.5	23.6	 20
567	 23	108.3	16.1	 16
568	 23	226.3	37.8	 20
569	 23	80.5	11.3	 20
570	 23	127.3	18.0	 16
571	 23	172.0	16.6	 20
572	 23	127.5	21.3	 20
573	 23	570.5	41.6	 16
574	 23	114.3	13.6	 20
575	 23	76.3	10.1	 20
576	 23	236.3	25.8	 16
577	 23	103.5	16.8	 20
578	 23	313.8	49.0	 20
579	 23	122.5	19.3	 16
580	 23	124.8	17.6	 20
581	 23	79.3	12.7	 20
582	 23	102.8	19.7	 16
583	 23	96.0	14.8	 20
584	 23	74.0	11.6	 20
585	 23	116.0	18.4	 16
586	 23	77.3	13.4	 20
587	 23	672.0	106.9	 20
588	 23	1515.3	117.7	 16
589	 23	114.5	17.2	 20
590	 23	223.8	39.8	 20
591	 23	855.3	75.6	 16
592	 23	112.5	20.7	 20
593	 23	129.3	18.2	 20
594	 23	157.8	18.2	 16
595	 23	231.3	28.6	 20
596	 23	102.3	16.0	 16
597	 23	419.0	55.4	 20
598	 23	273.0	35.4	 20
599	 23	653.5	52.8	 16
600	 23	531.5	42.1	 20
601	 23	2554.0	252.3	 20
602	 23	283.8	33.9	 16
603	 23	127.0	25.4	 20
604	 23	264.3	37.3	 20
605	 23	291.3	19.3	 16
606	 23	480.0	59.3	 20
607	 23	177.0	21.1	 25
608	 23	478.3	26.9	 20
609	 23	404.0	61.7	 25
610	 23	101.0	17.9	 25
611	 23	71.3	10.5	 20
612	 23	837.0	48.0	 25
613	 23	424.0	67.3	 25
614	 23	154.8	20.1	 20
615	 23	424.0	84.7	 25
616	 23	284.0	45.6	 25
617	 23	196.0	22.6	 20
618	 23	145.0	26.8	 25
619	 23	1248.0	254.5	 25
620	 23	192.5	25.2	 20
621	 23	373.0	40.0	 25
622	 23	547.0	123.5	 25
623	 23	340.3	33.9	 20
624	 23	196.0	28.5	 25
625	 23	135.0	16.1	 25
626	 23	146.3	23.7	 20
627	 23	124.0	18.9	 25
628	 23	441.0	82.8	 25
629	 23	5481.8	558.7	 20
630	 23	141.0	19.5	 25
631	 23	95.0	20.7	 25
632	 23	183.5	24.1	 20
633	 23	164.0	21.5	 25
634	 23	120.0	16.6	 25
635	 23	301.3	37.4	 20
636	 23	232.0	38.5	 25
637	 23	737.0	77.1	 25
638	 23	364.0	28.5	 20
639	 23	259.0	36.0	 25
  0	 24	11035.0	3133.1	 25
  1	 24	258.0	35.1	 20
  2	 24	245.0	37.2	 25
  3	 24	203.0	41.9	 25
  4	 24	1235.3	85.3	 20
  5	 24	364.0	54.7	 25
  6	 24	170.0	23.0	 25
  7	 24	134.3	21.4	 20
  8	 24	873.0	107.2	 25
  9	 24	114.0	22.3	 25
 10	 24	1278.5	278.6	 20
 11	 24	708.0	269.3	 25
 12	 24	324.0	39.7	 25
 13	 24	300.8	57.1	 20
 14	 24	1398.0	264.9	 25
 15	 24	377.0	40.7	 25
 16	 24	319.8	37.8	 20
 17	 24	253.0	85.0	 25
 18	 24	117.0	19.1	 25
 19	 24	124.5	17.5	 20
 20	 24	151.0	22.9	 25
 21	 24	94.3	15.5	 20
 22	 24	574.0	140.3	 25
 23	 24	145.0	23.5	 25
 24	 24	129.8	26.5	 20
 25	 24	228.0	34.7	 25
 26	 24	251.0	30.1	 25
 27	 24	202.5	23.3	 20
 28	 24	380.0	60.2	 25
 29	 24	223.0	30.4	 25
 30	 24	223.3	19.3	 16
 31	 24	266.3	27.4	 20
 32	 24	132.0	17.6	 20
 33	 24	183.3	24.4	 16
 34	 24	263.3	32.9	 20
 35	 24	418.3	42.2	 20
 36	 24	530.0	52.2	 16
 37	 24	2327.3	238.1	 20
 38	 24	841.0	84.7	 20
 39	 24	3541.3	299.6	 16
 40	 24	196.3	20.1	 20
 41	 24	218.3	26.6	 20
 42	 24	366.5	41.5	 16
 43	 24	253.5	23.2	 20
 44	 24	106.0	28.1	 20
 45	 24	75.8	12.6	 16
 46	 24	84.3	10.4	 20
 47	 24	111.5	18.5	 20
 48	 24	153.3	29.3	 16
 49	 24	109.0	21.5	 20
 50	 24	168.5	20.5	 20
 51	 24	104.5	15.7	 16
 52	 24	103.5	14.0	 20
 53	 24	170.3	27.4	 20
 54	 24	312.0	34.6	 16
 55	 24	124.0	16.8	 20
 56	 24	161.5	24.2	 20
 57	 24	220.5	25.4	 16
 58	 24	211.3	29.9	 20
 59	 24	203.5	22.9	 20
 60	 24	174.0	26.8	 16
 61	 24	124.3	72.2	 20
 62	 24	148.0	22.4	 20
 63	 24	122.3	13.0	 16
 64	 24	135.3	18.8	 20
 65	 24	151.3	24.9	 20
 66	 24	239.3	35.5	 16
 67	 24	412.0	44.8	 20
 68	 24	377.5	91.9	 20
 69	 24	552.3	62.5	 16
 70	 24	234.5	22.4	 20
 71	 24	503.8	108.7	 20
 72	 24	4185.0	392.1	 16
 73	 24	748.8	65.3	 20
 74	 24	687.0	137.8	 20
 75	 24	151.5	19.4	 16
 76	 24	68.8	11.0	 20
 77	 24	80.5	9.3	 20
 78	 24	169.8	21.1	 16
 79	 24	132.5	23.6	 20
 80	 24	107.5	9.0	 16
 81	 24	132.3	15.1	 20
 82	 24	122.0	16.4	 20
 83	 24	128.5	20.5	 16
 84	 24	118.5	15.3	 20
 85	 24	102.0	21.1	 20
 86	 24	192.3	25.7	 16
 87	 24	405.5	34.3	 20
 88	 24	266.0	48.9	 20
 89	 24	109.0	19.1	 16
 90	 24	113.0	19.4	 20
 91	 24	101.3	19.5	 20
 92	 24	131.5	16.9	 16
 93	 24	133.5	15.1	 20
 94	 24	233.5	42.6	 20
 95	 24	109.0	17.7	 16
 96	 24	96.8	14.1	 20
 97	 24	93.8	23.9	 20
 98	 24	239.5	37.8	 16
 99	 24	98.3	17.2	 20
100	 24	110.3	15.7	 20
101	 24	193.3	32.9	 16
102	 24	93.5	22.1	 20
103	 24	140.0	28.2	 25
104	 24	71.0	11.3	 20
105	 24	98.0	19.9	 25
106	 24	196.0	27.0	 25
107	 24	181.0	23.4	 20
108	 24	224.0	32.6	 25
109	 24	167.0	32.1	 25
110	 24	113.5	13.3	 20
111	 24	187.0	57.6	 25
112	 24	497.0	127.7	 25
113	 24	105.5	23.9	 20
114	 24	106.0	22.4	 25
115	 24	161.0	19.3	 25
116	 24	205.0	32.6	 20
117	 24	146.0	30.4	 25
118	 24	178.0	28.9	 25
119	 24	93.8	14.9	 20
120	 24	184.0	29.4	 25
121	 24	188.0	82.7	 25
122	 24	998.8	145.0	 20
123	 24	253.0	48.6	 25
124	 24	188.0	27.1	 25
125	 24	141.0	29.9	 20
126	 24	142.0	22.2	 25
127	 24	128.0	29.1	 25
128	 24	131.3	20.3	 20
129	 24	119.0	21.9	 25
130	 24	149.0	28.5	 25
131	 24	99.3	14.6	 20
132	 24	101.0	18.7	 25
133	 24	98.0	16.8	 25
134	 24	147.3	24.1	 20
135	 24	77.0	14.2	 25
136	 24	99.0	20.9	 25
137	 24	272.0	36.7	 20
138	 24	269.0	27.8	 25
139	 24	686.0	74.0	 20
140	 24	187.0	28.4	 25
141	 24	249.0	38.0	 25
142	 24	107.8	19.0	 20
143	 24	91.0	14.4	 25
144	 24	88.0	16.4	 25
145	 24	68.3	12.8	 20
146	 24	88.0	16.0	 25
147	 24	109.0	17.5	 25
148	 24	100.3	19.4	 20
149	 24	566.0	148.4	 25
150	 24	1730.0	251.9	 25
151	 24	757.5	114.7	 20
152	 24	611.0	116.2	 25
153	 24	243.0	32.7	 25
154	 24	219.5	22.4	 20
155	 24	123.0	17.5	 25
156	 24	108.0	22.2	 25
157	 24	238.8	39.2	 20
158	 24	112.0	18.6	 25
159	 24	133.0	36.7	 25
160	 24	191.0	20.9	 20
161	 24	1191.0	223.5	 25
162	 24	305.0	40.2	 25
163	 24	145.3	23.3	 20
164	 24	86.0	16.9	 25
165	 24	102.0	17.3	 25
166	 24	109.3	14.3	 20
167	 24	143.0	23.2	 25
168	 24	153.0	40.1	 25
169	 24	120.5	17.6	 20
170	 24	111.0	18.1	 25
171	 24	151.0	19.5	 25
172	 24	100.8	19.4	 20
173	 24	123.0	19.3	 25
174	 24	111.0	17.0	 25
175	 24	100.5	12.0	 20
176	 24	302.0	35.9	 25
177	 24	122.0	19.5	 25
178	 24	192.0	24.1	 20
179	 24	112.0	24.6	 25
180	 24	135.0	24.4	 25
181	 24	96.8	20.5	 20
182	 24	88.0	13.0	 25
183	 24	132.0	17.9	 25
184	 24	93.3	15.2	 20
185	 24	94.0	14.2	 25
186	 24	93.0	10.4	 25
187	 24	163.8	22.9	 20
188	 24	89.0	19.2	 25
189	 24	159.0	30.5	 25
190	 24	98.5	17.6	 20
191	 24	142.0	31.2	 25
192	 24	236.0	31.1	 25
193	 24	157.3	20.3	 20
194	 24	104.0	21.8	 25
195	 24	658.0	186.0	 25
196	 24	116.5	17.2	 20
197	 24	155.0	33.4	 25
198	 24	85.0	16.8	 20
199	 24	118.0	19.8	 25
200	 24	263.0	60.2	 25
201	 24	396.8	71.6	 20
202	 24	112.0	24.0	 25
203	 24	140.0	21.9	 25
204	 24	400.8	93.1	 20
205	 24	1155.0	246.1	 25
206	 24	328.0	90.8	 25
207	 24	846.0	144.3	 20
208	 24	825.0	168.8	 25
209	 24	174.0	23.2	 25
210	 24	159.0	39.0	 20
211	 24	128.0	16.7	 25
212	 24	181.0	22.4	 25
213	 24	203.0	22.3	 20
214	 24	184.0	20.6	 25
215	 24	199.0	33.2	 25
216	 24	136.0	19.0	 20
217	 24	190.0	26.9	 25
218	 24	253.0	35.3	 25
219	 24	162.8	22.5	 20
220	 24	91.0	14.5	 25
221	 24	142.0	21.5	 25
222	 24	322.3	39.6	 20
223	 24	453.0	59.7	 25
224	 24	108.0	16.4	 25
225	 24	98.8	14.5	 20
226	 24	95.0	14.0	 25
227	 24	87.0	13.9	 25
228	 24	88.0	19.3	 20
229	 24	78.0	14.6	 25
230	 24	85.0	14.6	 25
231	 24	178.5	21.3	 20
232	 24	515.0	104.0	 25
233	 24	634.0	106.1	 25
234	 24	202.5	30.9	 20
235	 24	184.0	27.7	 25
236	 24	131.0	31.0	 25
237	 24	171.3	31.1	 20
238	 24	126.0	23.2	 25
239	 24	104.0	17.1	 25
240	 24	64.5	14.3	 20
241	 24	114.0	20.7	 25
242	 24	143.0	36.4	 25
243	 24	583.0	95.1	 20
244	 24	593.0	86.1	 25
245	 24	494.0	74.5	 25
246	 24	574.3	58.3	 20
247	 24	711.3	105.6	 20
248	 24	206.3	34.9	 20
249	 24	98.5	19.3	 16
250	 24	122.3	18.0	 20
251	 24	170.5	26.5	 20
252	 24	117.3	20.8	 16
253	 24	87.3	12.7	 20
254	 24	119.3	25.1	 16
255	 24	98.8	18.8	 20
256	 24	84.3	14.5	 20
257	 24	222.8	23.5	 16
258	 24	174.3	21.7	 20
259	 24	144.8	20.9	 20
260	 24	218.0	25.0	 16
261	 24	218.8	34.3	 20
262	 24	592.5	65.8	 20
263	 24	225.5	25.2	 16
264	 24	202.3	28.2	 20
265	 24	263.3	34.9	 20
266	 24	239.8	30.5	 16
267	 24	95.5	15.6	 20
268	 24	240.3	49.3	 20
269	 24	166.5	22.2	 16
270	 24	318.3	28.3	 20
271	 24	616.8	47.8	 20
272	 24	230.8	34.3	 16
273	 24	510.3	57.0	 20
274	 24	157.8	22.6	 20
275	 24	211.5	23.9	 16
276	 24	163.5	22.1	 20
277	 24	76.3	12.3	 20
278	 24	88.8	15.5	 16
279	 24	159.3	44.5	 20
280	 24	945.0	122.2	 20
281	 24	205.8	29.7	 16
282	 24	92.8	19.2	 20
283	 24	83.3	14.2	 20
284	 24	217.5	34.2	 16
285	 24	280.3	40.9	 20
286	 24	131.3	15.3	 20
287	 24	138.3	23.9	 16
288	 24	192.3	31.6	 20
289	 24	92.5	13.4	 20
290	 24	191.8	32.0	 16
291	 24	223.5	33.9	 20
292	 24	133.0	19.9	 20
293	 24	140.0	22.8	 16
294	 24	175.0	19.0	 20
295	 24	159.3	18.5	 20
296	 24	177.0	23.4	 16
297	 24	169.3	41.6	 20
298	 24	783.5	91.2	 20
299	 24	154.8	31.2	 16
300	 24	1110.5	92.0	 20
301	 24	483.3	50.4	 20
302	 24	297.0	56.4	 16
303	 24	805.0	90.2	 20
304	 24	191.5	27.4	 20
305	 24	129.5	23.8	 16
306	 24	111.5	33.8	 20
307	 24	256.5	29.7	 20
308	 24	199.8	25.2	 16
309	 24	307.5	34.5	 20
310	 24	266.3	36.2	 20
311	 24	192.8	26.2	 16
312	 24	263.5	48.1	 20
313	 24	368.5	36.2	 16
314	 24	216.5	27.8	 20
315	 24	125.3	17.8	 20
316	 24	105.5	16.8	 16
317	 24	141.3	19.4	 20
318	 24	170.0	22.4	 20
319	 24	159.0	20.9	 20
320	 24	497.0	70.9	 25
321	 24	224.0	31.2	 25
322	 24	243.3	24.9	 20
323	 24	268.0	58.9	 25
324	 24	155.0	19.3	 25
325	 24	160.0	25.4	 20
326	 24	285.0	36.5	 25
327	 24	119.0	19.7	 25
328	 24	156.8	49.9	 20
329	 24	1377.0	243.8	 25
330	 24	149.0	25.9	 25
331	 24	105.0	13.2	 20
332	 24	231.0	42.9	 25
333	 24	267.0	29.1	 25
334	 24	396.3	64.0	 20
335	 24	136.0	21.1	 25
336	 24	143.0	22.1	 25
337	 24	214.5	32.1	 20
338	 24	266.0	29.1	 25
339	 24	288.0	60.3	 25
340	 24	498.3	67.3	 20
341	 24	359.0	53.3	 25
342	 24	271.0	36.3	 25
343	 24	164.8	11.8	 20
344	 24	149.0	29.6	 25
345	 24	231.0	30.6	 25
346	 24	189.0	24.9	 20
347	 24	120.0	24.1	 25
348	 24	125.0	20.0	 25
349	 24	138.5	16.9	 20
350	 24	159.0	29.1	 25
351	 24	228.0	33.5	 25
352	 24	127.5	16.9	 20
353	 24	260.0	25.3	 25
354	 24	360.0	123.8	 25
355	 24	1306.0	200.2	 20
356	 24	261.0	39.1	 25
357	 24	315.0	83.2	 25
358	 24	504.8	90.8	 20
359	 24	154.0	27.1	 25
360	 24	159.0	24.5	 25
361	 24	103.3	16.0	 20
362	 24	81.0	14.3	 25
363	 24	80.0	14.5	 25
364	 24	107.0	15.3	 20
365	 24	263.0	45.4	 25
366	 24	181.0	25.5	 25
367	 24	299.8	51.5	 20
368	 24	109.0	14.4	 25
369	 24	133.0	24.3	 25
370	 24	273.5	53.1	 20
371	 24	109.0	19.5	 25
372	 24	281.3	30.4	 20
373	 24	207.0	24.8	 25
374	 24	209.0	60.0	 25
375	 24	239.5	31.7	 20
376	 24	257.0	97.3	 25
377	 24	110.0	17.3	 25
378	 24	174.5	23.2	 20
379	 24	206.0	52.7	 25
380	 24	263.0	35.1	 25
381	 24	270.5	37.1	 20
382	 24	257.0	25.6	 25
383	 24	225.0	29.5	 25
384	 24	457.5	46.1	 20
385	 24	268.0	29.9	 25
386	 24	525.0	85.8	 25
387	 24	174.0	30.6	 20
388	 24	193.0	31.3	 25
389	 24	162.0	27.9	 25
390	 24	151.0	29.0	 20
391	 24	155.0	22.0	 25
392	 24	156.0	26.8	 25
393	 24	314.8	32.9	 20
394	 24	176.0	22.1	 25
395	 24	196.0	31.8	 25
396	 24	2632.0	501.8	 20
397	 24	106.0	16.4	 25
398	 24	111.0	19.8	 25
399	 24	89.5	15.2	 20
400	 24	142.0	19.7	 25
401	 24	184.0	26.1	 25
402	 24	616.0	119.9	 20
403	 24	213.0	39.6	 25
404	 24	988.0	192.7	 25
405	 24	126.5	12.1	 20
406	 24	205.0	26.6	 25
407	 24	624.0	88.2	 25
408	 24	234.8	21.0	 20
409	 24	111.0	16.9	 25
410	 24	99.0	15.0	 25
411	 24	106.0	18.5	 20
412	 24	133.0	25.5	 25
413	 24	203.0	22.4	 25
414	 24	191.0	28.0	 20
415	 24	191.0	29.9	 25
416	 24	171.0	25.4	 25
417	 24	253.3	29.2	 20
418	 24	95.0	18.8	 25
419	 24	138.0	24.1	 25
420	 24	123.8	21.2	 20
421	 24	282.0	37.3	 25
422	 24	381.0	78.4	 25
423	 24	2168.3	409.4	 20
424	 24	130.0	23.4	 25
425	 24	113.0	17.1	 25
426	 24	192.3	29.6	 20
427	 24	289.0	38.0	 25
428	 24	253.5	34.2	 20
429	 24	147.0	22.2	 25
430	 24	88.0	13.3	 25
431	 24	118.5	17.9	 20
432	 24	350.0	55.2	 25
433	 24	145.0	27.4	 25
434	 24	151.5	22.5	 20
435	 24	528.0	54.1	 25
436	 24	535.0	44.1	 25
437	 24	124.0	17.5	 20
438	 24	136.0	20.5	 25
439	 24	103.0	18.1	 25
440	 24	99.5	16.4	 20
441	 24	87.0	13.8	 25
442	 24	91.0	20.5	 25
443	 24	84.5	15.1	 20
444	 24	83.0	12.6	 25
445	 24	140.0	23.3	 25
446	 24	135.3	17.3	 20
447	 24	299.0	85.9	 25
448	 24	244.0	37.8	 25
449	 24	251.0	35.7	 20
450	 24	207.0	35.0	 25
451	 24	246.0	41.5	 25
452	 24	255.8	147.2	 20
453	 24	164.0	22.8	 25
454	 24	143.0	25.0	 25
455	 24	86.5	13.7	 20
456	 24	86.0	18.3	 25
457	 24	89.0	13.0	 25
458	 24	94.5	17.7	 20
459	 24	93.0	16.5	 25
460	 24	94.0	18.3	 25
461	 24	93.8	10.2	 20
462	 24	128.0	17.2	 25
463	 24	217.0	22.9	 20
464	 24	93.5	17.7	 16
465	 24	119.0	18.0	 20
466	 24	195.5	37.7	 20
467	 24	79.3	14.2	 16
468	 24	93.0	19.7	 20
469	 24	95.0	19.9	 20
470	 24	393.3	39.4	 16
471	 24	371.8	38.6	 20
472	 24	313.8	41.6	 20
473	 24	109.3	19.0	 16
474	 24	90.8	15.2	 20
475	 24	99.3	18.6	 20
476	 24	87.5	15.4	 16
477	 24	92.0	14.8	 20
478	 24	135.5	37.5	 20
479	 24	174.0	25.3	 16
480	 24	336.3	37.2	 20
481	 24	237.8	21.4	 20
482	 24	165.3	24.4	 16
483	 24	688.8	67.9	 20
484	 24	250.5	32.9	 20
485	 24	335.8	44.1	 16
486	 24	128.0	19.9	 20
487	 24	144.0	25.2	 16
488	 24	111.0	14.3	 20
489	 24	170.3	22.3	 20
490	 24	80.3	11.4	 16
491	 24	75.3	13.6	 20
492	 24	84.5	16.2	 20
493	 24	110.0	19.9	 16
494	 24	127.8	21.4	 20
495	 24	303.8	41.1	 20
496	 24	1152.0	82.4	 16
497	 24	176.8	43.1	 20
498	 24	103.3	19.2	 20
499	 24	117.0	17.9	 16
500	 24	122.8	21.5	 20
501	 24	429.5	53.8	 20
502	 24	125.5	20.3	 16
503	 24	90.5	15.3	 20
504	 24	88.8	15.9	 20
505	 24	147.0	19.5	 16
506	 24	123.8	18.0	 20
507	 24	96.5	16.0	 20
508	 24	113.0	15.9	 16
509	 24	89.8	21.9	 20
510	 24	108.3	19.3	 20
511	 24	265.3	35.2	 16
512	 24	101.5	17.9	 20
513	 24	236.0	40.2	 20
514	 24	78.0	10.7	 16
515	 24	77.3	12.1	 20
516	 24	66.3	13.5	 20
517	 24	125.0	16.6	 16
518	 24	86.5	15.2	 20
519	 24	109.5	16.1	 20
520	 24	116.8	17.2	 16
521	 24	167.3	21.3	 20
522	 24	147.0	21.3	 20
523	 24	117.8	15.8	 16
524	 24	128.3	25.9	 20
525	 24	95.0	13.4	 20
526	 24	68.3	13.2	 16
527	 24	80.3	11.3	 20
528	 24	115.5	16.3	 20
529	 24	87.5	9.4	 16
530	 24	114.8	19.1	 20
531	 24	126.0	18.6	 20
532	 24	127.0	23.7	 16
533	 24	655.0	82.1	 20
534	 24	140.5	19.0	 20
535	 24	141.0	17.9	 20
536	 24	128.0	20.3	 25
537	 24	84.0	16.5	 25
538	 24	90.0	16.9	 20
539	 24	127.0	19.4	 25
540	 24	143.0	24.1	 25
541	 24	246.3	49.4	 20
542	 24	274.0	37.8	 25
543	 24	133.0	21.3	 25
544	 24	118.3	13.9	 20
545	 24	244.0	38.9	 25
546	 24	632.3	50.9	 20
547	 24	333.0	51.3	 25
548	 24	1002.0	95.6	 25
549	 24	1106.3	100.8	 20
550	 24	1009.0	241.3	 25
551	 24	377.0	52.4	 25
552	 24	713.0	60.7	 20
553	 24	165.0	28.3	 25
554	 24	313.0	49.1	 25
555	 24	1285.5	139.6	 20
556	 24	643.0	78.4	 25
557	 24	388.0	49.2	 25
558	 24	523.0	56.5	 20
559	 24	289.0	43.2	 25
560	 24	488.0	69.2	 25
561	 24	172.3	26.5	 20
562	 24	442.0	55.1	 25
563	 24	152.0	22.4	 25
564	 24	240.3	27.9	 20
565	 24	226.0	25.4	 25
566	 24	195.0	32.5	 25
567	 24	116.0	12.0	 20
568	 24	161.0	19.8	 25
569	 24	93.0	19.8	 25
570	 24	132.3	21.4	 20
571	 24	153.0	25.7	 25
572	 24	139.0	23.9	 25
573	 24	449.5	43.6	 20
574	 24	124.0	22.5	 25
575	 24	83.0	16.4	 25
576	 24	170.5	30.1	 20
577	 24	91.0	16.7	 25
578	 24	113.0	22.5	 25
579	 24	90.5	20.3	 20
580	 24	144.0	27.8	 25
581	 24	99.0	15.9	 25
582	 24	88.0	14.8	 20
583	 24	96.0	20.3	 25
584	 24	78.0	13.2	 25
585	 24	77.5	11.5	 20
586	 24	70.0	13.2	 25
587	 24	425.0	63.4	 25
588	 24	492.5	81.5	 20
589	 24	108.0	17.2	 25
590	 24	180.0	30.0	 25
591	 24	926.8	132.1	 20
592	 24	126.0	22.3	 25
593	 24	131.0	19.8	 25
594	 24	149.0	17.1	 20
595	 24	198.0	23.2	 25
596	 24	112.0	19.1	 25
597	 24	344.8	23.6	 20
598	 24	120.0	14.3	 25
599	 24	239.0	41.1	 25
600	 24	291.8	38.2	 20
601	 24	1285.0	180.1	 25
602	 24	406.0	43.8	 25
603	 24	152.8	22.9	 20
604	 24	164.0	33.9	 25
605	 24	377.5	38.1	 20
606	 24	414.0	58.0	 25
607	 24	218.0	36.7	 25
608	 24	682.3	75.0	 20
609	 24	297.0	39.5	 25
610	 24	171.0	45.7	 25
611	 24	74.0	11.4	 20
612	 24	277.0	39.3	 25
613	 24	395.0	58.4	 25
614	 24	209.5	35.4	 20
615	 24	495.0	47.1	 25
616	 24	211.0	43.2	 25
617	 24	153.0	26.1	 20
618	 24	135.0	31.5	 25
619	 24	277.0	49.8	 25
620	 24	188.8	31.3	 20
621	 24	487.0	42.8	 25
622	 24	371.0	53.6	 25
623	 24	336.5	45.2	 20
624	 24	229.0	35.9	 25
625	 24	117.0	24.1	 25
626	 24	127.0	18.2	 20
627	 24	118.0	19.7	 25
628	 24	278.0	41.0	 25
629	 24	801.0	159.1	 20
630	 24	132.0	13.7	 25
631	 24	119.0	14.9	 25
632	 24	145.8	22.7	 20
633	 24	154.0	25.3	 25
634	 24	117.0	20.3	 25
635	 24	201.3	28.8	 20
636	 24	213.0	26.9	 25
637	 24	328.0	37.9	 25
638	 24	330.3	33.7	 20
639	 24	2689.0	672.1	 25
  0	 25	248.0	38.6	 20
  1	 25	391.8	32.9	 16
  2	 25	193.3	24.2	 20
  3	 25	269.5	31.3	 20
  4	 25	1483.8	87.1	 16
  5	 25	284.3	56.3	 20
  6	 25	166.0	19.7	 20
  7	 25	295.3	39.1	 16
  8	 25	493.5	37.6	 20
  9	 25	117.0	16.5	 20
 10	 25	264.0	40.1	 16
 11	 25	123.5	22.5	 20
 12	 25	210.5	26.7	 20
 13	 25	393.0	40.1	 16
 14	 25	1059.5	128.7	 20
 15	 25	300.3	41.6	 20
 16	 25	229.0	35.5	 16
 17	 25	9894.0	1435.6	 20
 18	 25	334.5	37.3	 20
 19	 25	157.3	16.9	 16
 20	 25	175.0	19.2	 20
 21	 25	117.3	16.7	 20
 22	 25	375.5	29.2	 16
 23	 25	89.8	14.8	 20
 24	 25	80.3	11.0	 20
 25	 25	125.0	16.2	 16
 26	 25	197.5	24.7	 20
 27	 25	1069.3	105.4	 20
 28	 25	846.8	80.9	 16
 29	 25	813.0	84.9	 20
 30	 25	365.0	52.5	 20
 31	 25	161.0	27.8	 25
 32	 25	530.0	58.7	 25
 33	 25	198.0	28.6	 20
 34	 25	157.0	25.1	 25
 35	 25	201.0	39.6	 25
 36	 25	2162.3	121.5	 20
 37	 25	200.0	32.4	 25
 38	 25	399.0	46.5	 25
 39	 25	403.5	56.4	 20
 40	 25	94.0	15.8	 25
 41	 25	203.0	30.8	 25
 42	 25	167.3	26.6	 20
 43	 25	1055.0	124.0	 25
 44	 25	176.0	25.1	 25
 45	 25	304.5	108.0	 20
 46	 25	130.0	28.5	 25
 47	 25	217.0	27.1	 25
 48	 25	106.0	15.8	 20
 49	 25	125.0	20.5	 25
 50	 25	125.0	17.9	 25
 51	 25	1155.8	126.4	 20
 52	 25	412.0	42.3	 25
 53	 25	332.0	37.5	 25
 54	 25	365.0	52.0	 20
 55	 25	121.0	22.3	 25
 56	 25	184.0	31.6	 25
 57	 25	459.5	51.3	 20
 58	 25	131.0	23.5	 25
 59	 25	256.0	29.1	 25
 60	 25	377.3	53.3	 20
 61	 25	211.0	33.9	 25
 62	 25	199.0	30.7	 25
 63	 25	83.8	14.7	 20
 64	 25	102.0	14.4	 25
 65	 25	102.0	15.0	 25
 66	 25	168.3	29.2	 20
 67	 25	89.0	15.4	 25
 68	 25	96.0	17.3	 25
 69	 25	186.3	23.6	 20
 70	 25	399.0	40.2	 25
 71	 25	128.0	17.7	 25
 72	 25	122.3	19.5	 20
 73	 25	405.0	73.6	 25
 74	 25	1219.0	196.9	 25
 75	 25	1220.8	143.9	 20
 76	 25	92.0	12.5	 25
 77	 25	641.0	142.6	 25
 78	 25	105.3	15.7	 20
 79	 25	104.0	15.8	 25
 80	 25	240.0	38.9	 25
 81	 25	128.8	20.4	 20
 82	 25	135.0	22.8	 25
 83	 25	82.0	15.2	 25
 84	 25	156.8	34.7	 20
 85	 25	155.0	22.0	 25
 86	 25	153.0	24.9	 20
 87	 25	125.0	20.7	 25
 88	 25	99.0	17.5	 25
 89	 25	867.3	118.7	 20
 90	 25	286.0	121.8	 25
 91	 25	444.0	51.0	 25
 92	 25	302.5	57.1	 20
 93	 25	158.0	21.3	 25
 94	 25	157.0	23.4	 25
 95	 25	73.8	14.0	 20
 96	 25	115.0	16.7	 25
 97	 25	123.0	19.8	 25
 98	 25	86.3	17.3	 20
 99	 25	118.0	17.3	 25
100	 25	193.0	20.1	 25
101	 25	260.5	23.7	 20
102	 25	187.0	30.5	 25
103	 25	161.0	27.7	 25
104	 25	135.5	15.6	 20
105	 25	184.0	36.0	 25
106	 25	624.0	157.1	 25
107	 25	252.8	26.4	 20
108	 25	420.0	61.3	 25
109	 25	188.0	27.1	 25
110	 25	155.5	32.7	 20
111	 25	416.0	40.5	 25
112	 25	513.0	145.5	 25
113	 25	124.0	18.0	 20
114	 25	101.0	12.8	 25
115	 25	193.0	45.4	 25
116	 25	90.0	19.1	 20
117	 25	66.0	11.5	 25
118	 25	83.0	16.6	 25
119	 25	229.8	38.0	 20
120	 25	197.0	29.2	 25
121	 25	156.0	100.4	 25
122	 25	1104.3	138.4	 20
123	 25	1216.0	308.7	 25
124	 25	347.0	71.2	 25
125	 25	155.3	21.7	 20
126	 25	100.0	27.7	 25
127	 25	78.0	15.6	 25
128	 25	140.3	31.6	 20
129	 25	84.0	14.3	 25
130	 25	118.0	21.0	 25
131	 25	106.8	20.4	 20
132	 25	125.0	21.4	 25
133	 25	109.0	17.0	 25
134	 25	179.8	27.0	 20
135	 25	169.0	27.1	 25
136	 25	425.0	59.5	 25
137	 25	916.3	194.8	 20
138	 25	494.0	68.7	 25
139	 25	363.0	87.2	 25
140	 25	86.0	11.7	 20
141	 25	179.0	30.6	 25
142	 25	357.0	79.9	 25
143	 25	158.5	28.1	 20
144	 25	129.0	16.7	 25
145	 25	128.0	15.7	 20
146	 25	352.0	34.6	 25
147	 25	235.0	47.9	 25
148	 25	929.3	122.9	 20
149	 25	166.0	22.5	 25
150	 25	121.0	20.6	 25
151	 25	260.8	29.4	 20
152	 25	164.0	24.9	 25
153	 25	589.0	69.2	 25
154	 25	255.8	38.6	 20
155	 25	120.0	20.3	 25
156	 25	170.0	23.7	 25
157	 25	217.8	32.1	 20
158	 25	267.0	34.0	 25
159	 25	109.0	18.8	 25
160	 25	164.8	30.9	 20
161	 25	130.0	20.1	 25
162	 25	409.0	60.7	 25
163	 25	245.8	36.1	 20
164	 25	132.0	20.4	 25
165	 25	187.0	27.6	 25
166	 25	141.8	19.8	 20
167	 25	1489.0	197.7	 25
168	 25	297.0	106.5	 25
169	 25	948.0	91.8	 20
170	 25	144.0	23.6	 25
171	 25	1244.0	333.8	 25
172	 25	149.3	22.8	 20
173	 25	202.0	28.8	 25
174	 25	124.3	18.1	 20
175	 25	162.0	27.2	 16
176	 25	298.0	43.3	 20
177	 25	223.0	23.4	 20
178	 25	137.0	27.1	 16
179	 25	254.8	28.9	 20
180	 25	1138.5	128.7	 20
181	 25	494.5	74.8	 16
182	 25	706.3	97.9	 20
183	 25	557.8	140.0	 20
184	 25	89.3	18.1	 16
185	 25	98.5	19.9	 20
186	 25	670.0	178.1	 20
187	 25	162.8	20.2	 16
188	 25	114.3	17.3	 20
189	 25	104.5	17.1	 20
190	 25	361.5	54.7	 16
191	 25	133.0	63.5	 20
192	 25	1040.8	98.6	 20
193	 25	674.3	88.2	 16
194	 25	258.8	31.5	 20
195	 25	179.5	28.7	 20
196	 25	119.0	19.9	 16
197	 25	70.5	12.1	 20
198	 25	151.3	26.9	 20
199	 25	199.3	30.1	 16
200	 25	214.0	25.7	 20
201	 25	129.5	20.5	 20
202	 25	114.5	17.2	 16
203	 25	141.3	14.8	 20
204	 25	263.5	30.7	 16
205	 25	435.8	66.8	 20
206	 25	698.8	247.0	 20
207	 25	4065.3	492.7	 16
208	 25	390.3	49.5	 20
209	 25	216.3	42.1	 20
210	 25	250.8	25.3	 16
211	 25	147.8	22.1	 20
212	 25	397.3	53.8	 20
213	 25	301.3	38.8	 16
214	 25	952.3	157.3	 20
215	 25	194.8	28.2	 20
216	 25	153.0	24.5	 16
217	 25	69.8	12.9	 20
218	 25	81.8	19.2	 20
219	 25	504.3	64.5	 16
220	 25	100.3	18.8	 20
221	 25	489.0	58.2	 20
222	 25	248.8	25.5	 16
223	 25	657.5	96.8	 20
224	 25	151.8	25.3	 20
225	 25	127.5	17.4	 16
226	 25	101.0	15.3	 20
227	 25	550.8	123.3	 20
228	 25	94.3	18.7	 16
229	 25	66.0	12.7	 20
230	 25	355.0	85.9	 20
231	 25	89.3	15.5	 16
232	 25	100.5	12.6	 20
233	 25	563.5	85.4	 20
234	 25	358.3	65.0	 16
235	 25	123.3	18.4	 20
236	 25	150.3	25.7	 20
237	 25	530.8	77.0	 16
238	 25	160.8	37.0	 20
239	 25	86.0	16.7	 20
240	 25	65.5	8.9	 16
241	 25	95.5	15.9	 20
242	 25	168.5	37.7	 20
243	 25	92.3	14.1	 16
244	 25	935.5	112.5	 20
245	 25	149.8	24.3	 20
246	 25	377.5	46.9	 16
247	 25	203.0	29.1	 25
248	 25	132.0	29.0	 25
249	 25	406.3	63.5	 20
250	 25	138.0	23.3	 25
251	 25	674.0	148.4	 25
252	 25	1181.8	190.1	 20
253	 25	486.0	94.4	 25
254	 25	301.0	60.0	 25
255	 25	89.8	17.3	 20
256	 25	739.0	157.1	 25
257	 25	94.0	18.4	 25
258	 25	88.3	16.1	 20
259	 25	286.0	35.1	 25
260	 25	251.0	52.5	 25
261	 25	108.0	21.3	 20
262	 25	138.0	19.5	 25
263	 25	355.8	47.3	 20
264	 25	210.0	30.0	 25
265	 25	213.0	24.7	 25
266	 25	138.5	25.5	 20
267	 25	196.0	118.7	 25
268	 25	162.0	23.8	 25
269	 25	112.5	19.5	 20
270	 25	251.0	23.5	 25
271	 25	1295.0	204.7	 25
272	 25	487.8	45.7	 20
273	 25	349.0	43.3	 25
274	 25	292.0	33.1	 25
275	 25	211.3	68.6	 20
276	 25	96.0	14.6	 25
277	 25	104.0	16.9	 25
278	 25	86.3	14.3	 20
279	 25	101.0	17.4	 25
280	 25	401.0	49.1	 25
281	 25	191.8	25.0	 20
282	 25	93.0	15.1	 25
283	 25	76.0	14.5	 25
284	 25	74.5	9.8	 20
285	 25	119.0	18.9	 25
286	 25	115.0	27.0	 25
287	 25	149.3	21.7	 20
288	 25	361.0	46.8	 25
289	 25	291.0	47.8	 25
290	 25	2332.0	346.1	 20
291	 25	2353.0	541.1	 25
292	 25	192.0	29.6	 25
293	 25	186.5	23.6	 20
294	 25	89.0	15.0	 25
295	 25	101.0	13.3	 25
296	 25	113.5	23.5	 20
297	 25	434.0	67.4	 25
298	 25	231.0	78.9	 25
299	 25	8438.5	1295.0	 20
300	 25	165.0	25.3	 25
301	 25	664.0	75.8	 25
302	 25	748.3	81.6	 20
303	 25	739.0	73.6	 25
304	 25	468.0	46.5	 25
305	 25	172.3	25.4	 20
306	 25	683.0	100.1	 25
307	 25	179.0	27.5	 25
308	 25	134.3	25.8	 20
309	 25	232.0	31.4	 25
310	 25	213.0	25.9	 25
311	 25	140.5	18.0	 20
312	 25	117.0	18.7	 25
313	 25	99.0	16.3	 25
314	 25	111.5	13.9	 20
315	 25	104.0	18.0	 25
316	 25	97.0	21.4	 25
317	 25	169.3	30.2	 20
318	 25	257.0	44.7	 25
319	 25	177.5	17.8	 20
320	 25	711.0	84.3	 25
321	 25	254.0	48.7	 25
322	 25	502.8	72.7	 20
323	 25	641.0	79.1	 25
324	 25	164.0	27.8	 25
325	 25	213.5	33.6	 20
326	 25	511.0	75.5	 25
327	 25	213.0	36.0	 25
328	 25	487.8	85.8	 20
329	 25	183.0	27.5	 25
330	 25	330.0	55.3	 25
331	 25	567.0	83.8	 20
332	 25	166.0	44.7	 25
333	 25	2180.0	444.8	 25
334	 25	577.8	94.6	 20
335	 25	103.0	17.2	 25
336	 25	126.0	17.6	 25
337	 25	169.3	28.4	 20
338	 25	906.0	160.6	 25
339	 25	186.0	29.6	 25
340	 25	258.0	30.7	 20
341	 25	201.0	23.4	 25
342	 25	269.0	39.9	 25
343	 25	114.3	9.3	 20
344	 25	606.0	101.5	 25
345	 25	341.0	42.0	 25
346	 25	180.0	22.0	 20
347	 25	240.0	43.1	 25
348	 25	143.0	21.4	 25
349	 25	75.0	11.5	 20
350	 25	130.0	16.7	 25
351	 25	121.0	25.0	 25
352	 25	102.5	17.1	 20
353	 25	190.0	33.7	 25
354	 25	168.0	193.3	 25
355	 25	3311.8	638.2	 20
356	 25	421.0	63.9	 25
357	 25	301.0	42.1	 25
358	 25	172.3	31.4	 20
359	 25	87.0	12.0	 25
360	 25	225.0	42.2	 25
361	 25	408.0	75.2	 20
362	 25	252.0	39.3	 25
363	 25	184.0	34.8	 25
364	 25	98.0	17.1	 20
365	 25	67.0	11.2	 25
366	 25	96.0	18.2	 25
367	 25	140.3	26.3	 20
368	 25	95.0	20.6	 25
369	 25	75.0	16.0	 25
370	 25	101.0	22.7	 20
371	 25	116.0	15.6	 25
372	 25	390.0	89.0	 25
373	 25	201.5	34.2	 20
374	 25	424.0	79.6	 25
375	 25	82.0	11.6	 25
376	 25	108.5	15.2	 20
377	 25	108.0	18.4	 25
378	 25	987.0	169.6	 20
379	 25	148.0	28.5	 25
380	 25	128.0	15.9	 25
381	 25	130.8	17.4	 20
382	 25	526.0	75.7	 25
383	 25	443.0	55.0	 25
384	 25	256.0	38.2	 20
385	 25	178.0	25.0	 25
386	 25	181.0	30.6	 25
387	 25	169.5	20.7	 20
388	 25	110.0	19.0	 25
389	 25	3221.0	529.0	 25
390	 25	363.0	94.3	 20
391	 25	322.3	30.6	 20
392	 25	431.3	58.5	 20
393	 25	513.3	67.0	 16
394	 25	143.0	21.3	 20
395	 25	136.3	16.5	 20
396	 25	159.0	19.2	 16
397	 25	112.3	18.4	 20
398	 25	169.5	29.3	 20
399	 25	107.5	20.7	 16
400	 25	85.5	19.7	 20
401	 25	93.8	14.3	 20
402	 25	273.3	39.7	 16
403	 25	199.3	23.3	 20
404	 25	335.8	48.4	 20
405	 25	951.5	93.5	 16
406	 25	213.8	31.7	 20
407	 25	141.8	17.7	 20
408	 25	224.3	26.7	 16
409	 25	215.8	31.0	 20
410	 25	169.5	90.4	 20
411	 25	1880.8	247.7	 16
412	 25	386.0	44.2	 20
413	 25	151.3	24.3	 20
414	 25	249.3	32.9	 16
415	 25	158.3	23.6	 20
416	 25	318.0	42.7	 20
417	 25	286.8	34.3	 16
418	 25	338.8	50.4	 20
419	 25	126.0	24.1	 20
420	 25	124.0	16.5	 16
421	 25	228.0	30.5	 20
422	 25	192.3	30.6	 20
423	 25	153.8	16.3	 16
424	 25	130.8	18.3	 20
425	 25	681.3	125.5	 20
426	 25	450.5	72.7	 16
427	 25	124.3	25.1	 20
428	 25	260.0	37.1	 20
429	 25	152.5	20.0	 16
430	 25	295.0	40.1	 20
431	 25	131.8	19.4	 20
432	 25	190.5	30.0	 16
433	 25	125.8	23.9	 20
434	 25	181.8	20.1	 20
435	 25	418.3	52.7	 16
436	 25	124.3	27.1	 20
437	 25	80.3	14.7	 16
438	 25	191.0	34.2	 20
439	 25	118.3	20.4	 20
440	 25	121.8	13.5	 16
441	 25	91.0	18.9	 20
442	 25	111.5	19.8	 20
443	 25	417.0	60.7	 16
444	 25	70.8	12.3	 20
445	 25	90.0	14.9	 20
446	 25	125.8	24.1	 16
447	 25	677.5	78.1	 20
448	 25	294.0	39.8	 20
449	 25	118.8	19.7	 16
450	 25	261.3	34.0	 20
451	 25	112.0	26.8	 20
452	 25	1068.8	112.7	 16
453	 25	117.3	20.0	 20
454	 25	471.3	46.1	 20
455	 25	130.8	20.5	 16
456	 25	163.5	27.8	 20
457	 25	141.8	28.0	 20
458	 25	155.3	24.0	 16
459	 25	114.0	19.9	 20
460	 25	168.3	26.6	 20
461	 25	116.0	23.1	 16
462	 25	105.0	19.3	 20
463	 25	272.0	40.3	 25
464	 25	151.0	18.2	 20
465	 25	169.0	16.5	 25
466	 25	492.0	46.6	 25
467	 25	1094.5	163.4	 20
468	 25	178.0	23.7	 25
469	 25	131.0	23.2	 25
470	 25	201.3	34.3	 20
471	 25	394.0	38.1	 25
472	 25	182.0	28.1	 25
473	 25	623.8	69.4	 20
474	 25	135.0	22.5	 25
475	 25	111.0	17.7	 25
476	 25	98.8	14.5	 20
477	 25	169.0	20.8	 25
478	 25	93.0	18.3	 25
479	 25	105.8	22.4	 20
480	 25	115.0	19.7	 25
481	 25	182.0	25.3	 25
482	 25	147.3	21.4	 20
483	 25	159.0	30.5	 25
484	 25	367.0	44.2	 25
485	 25	272.5	25.1	 20
486	 25	155.0	18.0	 25
487	 25	111.0	21.7	 25
488	 25	93.3	15.2	 20
489	 25	135.0	19.8	 25
490	 25	105.0	14.8	 25
491	 25	180.8	22.2	 20
492	 25	107.0	19.1	 25
493	 25	234.5	31.8	 20
494	 25	89.0	17.4	 25
495	 25	199.0	24.7	 25
496	 25	93.0	13.1	 20
497	 25	181.0	31.0	 25
498	 25	83.0	15.7	 25
499	 25	92.0	15.0	 20
500	 25	94.0	17.1	 25
501	 25	91.0	19.1	 25
502	 25	105.8	20.0	 20
503	 25	150.0	23.4	 25
504	 25	334.0	40.9	 25
505	 25	160.8	27.3	 20
506	 25	131.0	24.3	 25
507	 25	113.0	12.8	 25
508	 25	287.3	38.8	 20
509	 25	228.0	26.9	 25
510	 25	106.0	20.2	 25
511	 25	82.8	16.0	 20
512	 25	96.0	16.6	 25
513	 25	102.0	16.3	 25
514	 25	110.8	17.3	 20
515	 25	142.0	21.8	 25
516	 25	130.0	23.9	 25
517	 25	98.3	17.3	 20
518	 25	140.0	20.4	 25
519	 25	191.0	29.3	 25
520	 25	139.5	20.3	 20
521	 25	208.0	33.5	 25
522	 25	293.0	40.4	 25
523	 25	168.5	25.4	 20
524	 25	137.0	22.6	 25
525	 25	223.0	29.5	 25
526	 25	169.0	19.3	 20
527	 25	108.0	16.1	 25
528	 25	107.0	22.9	 25
529	 25	232.3	34.8	 20
530	 25	152.0	17.6	 25
531	 25	445.0	49.6	 25
532	 25	378.8	55.1	 20
533	 25	402.0	87.9	 25
534	 25	317.0	57.8	 25
535	 25	180.3	21.6	 20
536	 25	257.0	34.5	 25
537	 25	262.0	55.3	 25
538	 25	215.3	34.0	 20
539	 25	151.0	20.1	 25
540	 25	76.0	13.2	 25
541	 25	106.5	19.7	 20
542	 25	203.0	25.6	 25
543	 25	133.0	84.9	 25
544	 25	284.3	36.6	 20
545	 25	189.0	33.4	 25
546	 25	140.0	33.5	 25
547	 25	289.5	34.6	 20
548	 25	303.0	38.1	 25
549	 25	119.0	16.9	 25
550	 25	343.0	40.9	 20
551	 25	351.0	40.9	 25
552	 25	377.5	30.9	 20
553	 25	140.0	23.2	 25
554	 25	106.0	15.7	 25
555	 25	108.8	18.8	 20
556	 25	919.0	111.9	 25
557	 25	138.0	21.5	 25
558	 25	601.8	69.6	 20
559	 25	255.0	35.7	 25
560	 25	548.0	71.6	 25
561	 25	311.3	38.4	 20
562	 25	172.0	27.9	 25
563	 25	142.0	20.1	 25
564	 25	149.3	26.1	 20
565	 25	118.0	17.7	 25
566	 25	116.0	16.1	 25
567	 25	174.8	24.5	 20
568	 25	202.0	21.7	 25
569	 25	141.0	24.0	 25
570	 25	97.3	12.3	 20
571	 25	303.0	44.3	 25
572	 25	272.0	36.4	 25
573	 25	821.5	88.8	 20
574	 25	386.0	36.3	 25
575	 25	123.0	20.4	 25
576	 25	164.0	25.3	 20
577	 25	146.0	19.2	 25
578	 25	99.0	15.4	 25
579	 25	99.0	17.5	 20
580	 25	151.0	28.0	 25
581	 25	156.0	27.9	 25
582	 25	151.8	24.5	 20
583	 25	107.0	17.2	 25
584	 25	124.0	22.4	 25
585	 25	78.3	12.6	 20
586	 25	96.0	19.4	 25
587	 25	376.0	59.1	 25
588	 25	1783.3	225.8	 20
589	 25	431.0	52.6	 25
590	 25	197.0	32.3	 25
591	 25	86.5	16.1	 20
592	 25	76.0	13.6	 25
593	 25	89.0	19.1	 25
594	 25	84.8	15.4	 20
595	 25	232.0	37.7	 25
596	 25	241.0	33.1	 25
597	 25	220.3	27.0	 20
598	 25	118.0	23.1	 25
599	 25	151.0	29.2	 25
600	 25	226.8	29.4	 20
601	 25	117.0	22.5	 25
602	 25	191.0	27.9	 25
603	 25	235.3	26.2	 20
604	 25	475.0	62.4	 25
605	 25	178.0	25.2	 25
606	 25	223.3	28.8	 20
607	 25	96.8	13.4	 20
608	 25	203.0	33.6	 20
609	 25	131.8	21.5	 16
610	 25	1596.3	324.4	 20
611	 25	142.0	24.9	 16
612	 25	391.0	65.8	 20
613	 25	850.0	70.2	 20
614	 25	615.0	72.7	 16
615	 25	951.8	89.3	 20
616	 25	1303.0	217.3	 20
617	 25	358.3	36.6	 16
618	 25	142.8	23.4	 20
619	 25	347.0	56.6	 20
620	 25	122.3	16.6	 16
621	 25	266.8	33.6	 20
622	 25	222.3	34.9	 20
623	 25	135.0	21.3	 16
624	 25	806.5	79.0	 20
625	 25	348.8	54.0	 20
626	 25	123.5	20.8	 16
627	 25	238.3	32.2	 20
628	 25	156.0	25.3	 20
629	 25	256.0	32.2	 16
630	 25	4017.3	561.2	 20
631	 25	124.0	25.0	 20
632	 25	78.8	10.9	 16
633	 25	174.0	20.6	 20
634	 25	119.8	20.0	 20
635	 25	91.0	14.6	 16
636	 25	179.0	26.6	 20
637	 25	221.0	28.3	 20
638	 25	758.5	77.1	 16
639	 25	355.3	59.9	 20
  0	 26	11459.0	2636.1	 25
  1	 26	350.5	35.6	 20
  2	 26	167.0	30.2	 25
  3	 26	178.0	28.2	 25
  4	 26	1116.5	97.7	 20
  5	 26	253.0	59.3	 25
  6	 26	156.0	17.1	 25
  7	 26	207.8	37.9	 20
  8	 26	357.0	34.6	 25
  9	 26	132.0	21.5	 25
 10	 26	116.0	24.8	 20
 11	 26	115.0	23.4	 25
 12	 26	256.0	36.6	 25
 13	 26	441.3	259.6	 20
 14	 26	488.0	43.2	 25
 15	 26	355.0	45.4	 25
 16	 26	212.0	25.5	 20
 17	 26	2972.0	775.1	 25
 18	 26	209.0	26.6	 25
 19	 26	153.0	25.4	 20
 20	 26	211.0	26.8	 25
 21	 26	117.0	17.7	 25
 22	 26	129.0	17.9	 20
 23	 26	144.0	96.0	 25
 24	 26	95.0	17.6	 25
 25	 26	152.3	31.0	 20
 26	 26	153.0	20.4	 25
 27	 26	870.0	160.8	 25
 28	 26	411.3	68.7	 20
 29	 26	396.0	76.5	 25
 30	 26	199.0	40.2	 25
 31	 26	193.3	30.4	 20
 32	 26	467.0	76.2	 25
 33	 26	140.0	23.3	 25
 34	 26	99.3	13.6	 20
 35	 26	162.0	27.5	 25
 36	 26	1322.0	223.8	 20
 37	 26	217.0	37.0	 25
 38	 26	199.0	24.5	 25
 39	 26	289.8	41.9	 20
 40	 26	106.0	18.9	 25
 41	 26	99.0	21.9	 25
 42	 26	144.5	32.2	 20
 43	 26	2085.0	379.1	 25
 44	 26	151.0	20.2	 25
 45	 26	243.3	37.8	 20
 46	 26	201.0	29.9	 25
 47	 26	200.0	24.2	 25
 48	 26	134.0	19.6	 20
 49	 26	116.0	19.4	 25
 50	 26	104.0	18.0	 25
 51	 26	723.5	78.7	 20
 52	 26	584.0	62.3	 25
 53	 26	236.0	22.6	 25
 54	 26	354.5	35.1	 20
 55	 26	142.0	42.3	 25
 56	 26	216.0	23.7	 25
 57	 26	241.3	36.7	 20
 58	 26	165.0	21.8	 25
 59	 26	207.0	20.4	 25
 60	 26	162.0	26.1	 20
 61	 26	167.0	22.8	 25
 62	 26	135.0	16.6	 25
 63	 26	101.5	17.0	 20
 64	 26	77.0	13.9	 25
 65	 26	108.0	21.7	 25
 66	 26	104.0	16.6	 20
 67	 26	107.0	24.3	 25
 68	 26	115.0	25.7	 25
 69	 26	216.3	28.0	 20
 70	 26	420.0	59.7	 25
 71	 26	153.0	44.7	 25
 72	 26	142.3	18.3	 20
 73	 26	858.0	116.8	 25
 74	 26	702.0	254.9	 25
 75	 26	943.0	118.6	 20
 76	 26	107.0	13.7	 25
 77	 26	305.0	44.6	 25
 78	 26	112.0	15.9	 20
 79	 26	118.0	24.8	 25
 80	 26	192.0	29.7	 25
 81	 26	150.3	21.6	 20
 82	 26	122.0	19.5	 25
 83	 26	79.0	12.5	 25
 84	 26	104.3	20.3	 20
 85	 26	157.0	25.6	 25
 86	 26	184.0	19.6	 25
 87	 26	176.5	20.5	 20
 88	 26	105.0	23.7	 25
 89	 26	156.0	31.7	 25
 90	 26	115.8	18.9	 20
 91	 26	220.0	20.6	 25
 92	 26	247.0	56.0	 25
 93	 26	144.3	23.0	 20
 94	 26	122.0	29.2	 25
 95	 26	80.3	11.4	 20
 96	 26	129.0	35.3	 25
 97	 26	145.0	32.9	 25
 98	 26	97.5	14.1	 20
 99	 26	139.0	49.0	 25
100	 26	163.0	34.8	 25
101	 26	284.0	35.9	 20
102	 26	203.3	29.7	 20
103	 26	192.5	41.6	 20
104	 26	117.8	19.9	 16
105	 26	197.5	61.0	 20
106	 26	401.3	92.3	 20
107	 26	249.8	29.3	 16
108	 26	426.0	42.3	 20
109	 26	203.0	40.1	 20
110	 26	137.0	24.1	 16
111	 26	645.3	68.5	 20
112	 26	318.8	74.5	 20
113	 26	113.5	15.5	 16
114	 26	99.0	15.0	 20
115	 26	135.0	23.4	 20
116	 26	82.3	13.2	 16
117	 26	73.3	12.1	 20
118	 26	83.5	33.7	 20
119	 26	458.8	68.6	 16
120	 26	136.3	19.1	 20
121	 26	188.0	74.3	 20
122	 26	436.3	47.3	 16
123	 26	643.5	119.7	 20
124	 26	230.8	29.7	 20
125	 26	152.5	18.7	 16
126	 26	160.0	36.2	 20
127	 26	74.0	13.5	 20
128	 26	113.3	18.7	 16
129	 26	80.5	13.8	 20
130	 26	107.8	15.5	 20
131	 26	100.3	19.5	 16
132	 26	116.3	20.5	 20
133	 26	122.0	21.0	 20
134	 26	175.0	23.9	 16
135	 26	139.0	26.5	 20
136	 26	445.5	68.5	 20
137	 26	279.3	36.8	 16
138	 26	413.8	61.7	 20
139	 26	306.5	66.1	 20
140	 26	94.8	18.6	 16
141	 26	136.5	17.5	 20
142	 26	204.3	38.9	 20
143	 26	109.8	17.6	 16
144	 26	142.0	14.4	 20
145	 26	136.5	19.0	 20
146	 26	273.8	33.1	 16
147	 26	225.3	44.4	 20
148	 26	258.5	32.5	 20
149	 26	108.3	22.3	 16
150	 26	98.0	13.3	 20
151	 26	147.3	20.1	 16
152	 26	79.3	10.2	 20
153	 26	422.0	54.0	 20
154	 26	238.3	25.5	 16
155	 26	95.8	22.1	 20
156	 26	226.8	30.9	 20
157	 26	141.8	23.7	 16
158	 26	157.8	26.2	 20
159	 26	100.5	20.0	 20
160	 26	181.8	31.5	 16
161	 26	112.3	15.3	 20
162	 26	188.8	28.2	 20
163	 26	164.5	17.4	 16
164	 26	127.3	16.9	 20
165	 26	131.5	21.1	 20
166	 26	125.3	19.0	 16
167	 26	554.0	72.6	 20
168	 26	190.3	47.1	 20
169	 26	518.8	46.1	 16
170	 26	244.8	40.0	 20
171	 26	220.3	39.7	 20
172	 26	139.3	13.7	 16
173	 26	199.8	32.2	 20
174	 26	181.0	21.2	 25
175	 26	91.0	12.8	 20
176	 26	142.0	19.6	 25
177	 26	289.0	41.5	 25
178	 26	144.8	22.3	 20
179	 26	304.0	31.5	 25
180	 26	398.0	54.2	 25
181	 26	279.5	61.5	 20
182	 26	500.0	71.7	 25
183	 26	280.0	58.7	 25
184	 26	76.3	11.6	 20
185	 26	123.0	19.6	 25
186	 26	301.0	37.2	 25
187	 26	295.5	43.6	 20
188	 26	154.0	23.4	 25
189	 26	105.0	15.8	 25
190	 26	192.3	23.4	 20
191	 26	108.0	24.3	 25
192	 26	622.0	61.2	 25
193	 26	450.0	46.7	 20
194	 26	276.0	29.3	 25
195	 26	168.0	23.5	 25
196	 26	140.5	35.9	 20
197	 26	79.0	10.1	 25
198	 26	176.0	31.0	 25
199	 26	189.0	24.6	 20
200	 26	205.0	28.7	 25
201	 26	125.0	26.9	 25
202	 26	113.5	22.3	 20
203	 26	149.0	21.5	 25
204	 26	303.0	33.6	 25
205	 26	190.3	22.1	 20
206	 26	670.0	88.8	 25
207	 26	2669.0	790.4	 25
208	 26	281.5	35.5	 20
209	 26	151.0	23.0	 25
210	 26	266.3	38.4	 20
211	 26	136.0	17.3	 25
212	 26	426.0	53.6	 25
213	 26	272.0	31.9	 20
214	 26	359.0	46.3	 25
215	 26	205.0	30.2	 25
216	 26	91.3	16.1	 20
217	 26	75.0	12.0	 25
218	 26	92.0	15.7	 25
219	 26	136.5	16.2	 20
220	 26	105.0	21.6	 25
221	 26	326.0	50.2	 25
222	 26	200.3	32.8	 20
223	 26	270.0	47.8	 25
224	 26	94.0	16.3	 25
225	 26	146.5	20.0	 20
226	 26	98.0	19.2	 25
227	 26	156.0	24.9	 25
228	 26	97.5	10.7	 20
229	 26	77.0	13.5	 25
230	 26	272.0	50.2	 25
231	 26	102.3	18.8	 20
232	 26	100.0	12.5	 25
233	 26	284.0	35.8	 25
234	 26	160.8	13.6	 20
235	 26	132.0	18.3	 25
236	 26	169.0	26.3	 25
237	 26	175.3	22.1	 20
238	 26	136.0	26.2	 25
239	 26	73.0	12.0	 25
240	 26	87.5	23.6	 20
241	 26	107.0	19.5	 25
242	 26	82.0	15.6	 25
243	 26	90.8	14.0	 20
244	 26	524.0	83.9	 25
245	 26	140.0	20.6	 25
246	 26	208.5	23.9	 20
247	 26	111.0	15.2	 25
248	 26	140.0	22.9	 25
249	 26	149.8	23.7	 20
250	 26	147.0	19.3	 25
251	 26	620.0	72.5	 25
252	 26	666.8	80.1	 20
253	 26	532.0	60.7	 25
254	 26	396.0	77.7	 25
255	 26	75.0	12.5	 20
256	 26	222.0	30.3	 25
257	 26	84.0	16.7	 25
258	 26	80.0	11.7	 20
259	 26	139.0	25.5	 25
260	 26	125.0	18.9	 25
261	 26	117.3	15.7	 20
262	 26	137.0	20.6	 25
263	 26	138.0	25.0	 25
264	 26	133.3	18.6	 20
265	 26	187.0	23.6	 25
266	 26	120.0	14.6	 25
267	 26	185.3	22.0	 20
268	 26	168.0	27.3	 25
269	 26	113.3	13.0	 20
270	 26	312.0	49.5	 25
271	 26	757.0	152.3	 25
272	 26	304.5	30.7	 20
273	 26	320.0	43.7	 25
274	 26	278.0	31.9	 25
275	 26	234.5	32.4	 20
276	 26	102.0	19.3	 25
277	 26	98.0	18.3	 25
278	 26	82.8	13.3	 20
279	 26	118.0	16.1	 25
280	 26	241.0	37.9	 25
281	 26	251.0	42.1	 20
282	 26	109.0	19.0	 25
283	 26	99.0	25.8	 25
284	 26	102.3	25.3	 20
285	 26	152.0	16.8	 25
286	 26	107.0	17.3	 25
287	 26	145.5	19.6	 20
288	 26	169.0	27.8	 25
289	 26	212.0	39.8	 25
290	 26	3318.8	546.0	 20
291	 26	681.0	124.5	 25
292	 26	215.0	35.1	 25
293	 26	165.3	23.1	 20
294	 26	84.0	14.1	 25
295	 26	102.0	14.5	 25
296	 26	101.5	14.0	 20
297	 26	193.0	29.7	 25
298	 26	164.0	28.8	 25
299	 26	2045.5	438.7	 20
300	 26	155.0	29.7	 25
301	 26	955.0	105.7	 25
302	 26	797.0	51.4	 20
303	 26	426.0	58.5	 25
304	 26	614.0	115.5	 25
305	 26	192.3	32.6	 20
306	 26	1004.0	133.2	 25
307	 26	186.0	30.9	 25
308	 26	147.5	38.4	 20
309	 26	238.0	26.2	 25
310	 26	242.0	33.6	 25
311	 26	122.8	20.6	 20
312	 26	93.0	15.9	 25
313	 26	98.0	19.1	 25
314	 26	114.0	15.1	 20
315	 26	92.0	16.9	 25
316	 26	95.0	15.6	 25
317	 26	100.8	20.2	 20
318	 26	157.8	20.0	 20
319	 26	194.8	25.5	 20
320	 26	251.8	41.4	 16
321	 26	423.0	47.8	 20
322	 26	641.8	67.0	 20
323	 26	750.5	84.3	 16
324	 26	769.0	171.3	 20
325	 26	207.3	53.9	 20
326	 26	351.0	52.8	 16
327	 26	255.3	36.5	 20
328	 26	210.3	30.0	 16
329	 26	206.5	25.5	 20
330	 26	364.0	37.2	 20
331	 26	449.3	31.3	 16
332	 26	121.3	20.6	 20
333	 26	851.0	82.6	 20
334	 26	431.5	41.3	 16
335	 26	107.0	16.0	 20
336	 26	123.0	18.5	 20
337	 26	170.5	21.0	 16
338	 26	399.8	55.5	 20
339	 26	116.3	15.4	 20
340	 26	224.5	23.9	 16
341	 26	230.3	25.3	 20
342	 26	309.8	45.3	 20
343	 26	126.5	23.3	 16
344	 26	258.3	29.1	 20
345	 26	231.5	22.2	 20
346	 26	177.8	27.8	 16
347	 26	193.3	22.9	 20
348	 26	123.0	19.5	 20
349	 26	83.3	11.6	 16
350	 26	132.8	19.5	 20
351	 26	116.5	18.1	 20
352	 26	96.5	20.7	 16
353	 26	122.5	15.0	 20
354	 26	270.3	215.2	 20
355	 26	1233.0	117.2	 16
356	 26	301.0	53.2	 20
357	 26	253.0	34.9	 20
358	 26	145.8	16.8	 16
359	 26	89.0	14.9	 20
360	 26	130.5	18.9	 20
361	 26	222.5	28.8	 16
362	 26	208.3	38.1	 20
363	 26	114.0	15.5	 20
364	 26	91.8	17.5	 16
365	 26	70.0	12.1	 20
366	 26	118.3	15.5	 20
367	 26	103.0	11.1	 16
368	 26	117.8	27.5	 20
369	 26	85.3	16.2	 20
370	 26	104.3	22.3	 16
371	 26	89.3	15.0	 20
372	 26	248.0	42.3	 20
373	 26	154.5	29.9	 16
374	 26	103.3	22.9	 20
375	 26	100.8	29.3	 20
376	 26	88.3	13.6	 16
377	 26	105.8	19.1	 20
378	 26	189.3	29.4	 20
379	 26	126.8	18.7	 16
380	 26	162.5	28.8	 20
381	 26	161.8	32.8	 20
382	 26	1132.5	134.3	 16
383	 26	324.5	35.2	 20
384	 26	239.5	35.9	 16
385	 26	127.5	19.1	 20
386	 26	174.8	21.6	 20
387	 26	144.0	20.9	 16
388	 26	106.3	14.5	 20
389	 26	1759.5	194.2	 20
390	 26	391.5	46.7	 16
391	 26	208.0	24.4	 25
392	 26	332.0	36.7	 25
393	 26	275.5	46.1	 20
394	 26	139.0	16.6	 25
395	 26	117.0	20.6	 25
396	 26	119.8	23.1	 20
397	 26	102.0	21.6	 25
398	 26	188.0	27.2	 25
399	 26	91.0	12.9	 20
400	 26	88.0	12.8	 25
401	 26	119.0	18.2	 25
402	 26	157.0	20.7	 20
403	 26	153.0	20.8	 25
404	 26	199.0	47.0	 25
405	 26	852.5	69.6	 20
406	 26	136.0	20.0	 25
407	 26	149.0	19.4	 25
408	 26	194.5	20.9	 20
409	 26	195.0	26.0	 25
410	 26	163.0	47.2	 25
411	 26	993.3	135.0	 20
412	 26	392.0	35.4	 25
413	 26	153.0	35.8	 25
414	 26	200.5	25.0	 20
415	 26	157.0	26.6	 25
416	 26	312.0	38.2	 25
417	 26	257.5	28.3	 20
418	 26	267.0	27.7	 25
419	 26	115.0	17.7	 25
420	 26	150.0	28.0	 20
421	 26	232.0	32.9	 25
422	 26	276.0	29.0	 25
423	 26	135.3	19.9	 20
424	 26	127.0	20.2	 25
425	 26	151.0	22.6	 25
426	 26	299.5	153.8	 20
427	 26	119.0	22.3	 25
428	 26	264.0	42.3	 25
429	 26	171.3	27.0	 20
430	 26	305.0	32.1	 25
431	 26	129.0	17.1	 25
432	 26	137.3	20.3	 20
433	 26	135.0	15.8	 25
434	 26	184.0	33.9	 25
435	 26	179.0	30.1	 20
436	 26	106.0	23.3	 25
437	 26	85.0	15.7	 25
438	 26	160.5	22.9	 20
439	 26	100.0	13.2	 25
440	 26	130.0	18.7	 25
441	 26	82.3	11.5	 20
442	 26	102.0	15.6	 25
443	 26	134.3	22.2	 20
444	 26	76.0	13.0	 25
445	 26	94.0	14.7	 25
446	 26	119.5	28.5	 20
447	 26	658.0	56.0	 25
448	 26	260.0	31.4	 25
449	 26	183.3	29.9	 20
450	 26	144.0	18.0	 25
451	 26	96.0	25.5	 25
452	 26	1459.5	102.3	 20
453	 26	100.0	15.9	 25
454	 26	283.0	18.3	 25
455	 26	185.3	23.8	 20
456	 26	165.0	23.1	 25
457	 26	150.0	22.0	 25
458	 26	130.5	21.7	 20
459	 26	109.0	20.5	 25
460	 26	139.0	19.1	 25
461	 26	112.5	16.5	 20
462	 26	104.0	14.2	 25
463	 26	251.0	31.3	 25
464	 26	148.3	27.8	 20
465	 26	161.0	29.4	 25
466	 26	304.0	36.3	 25
467	 26	372.0	36.1	 20
468	 26	157.0	17.3	 25
469	 26	135.0	21.3	 25
470	 26	156.8	20.3	 20
471	 26	398.0	50.6	 25
472	 26	147.0	24.0	 25
473	 26	466.3	54.7	 20
474	 26	144.0	25.9	 25
475	 26	113.0	20.2	 25
476	 26	91.8	20.1	 20
477	 26	172.0	21.8	 25
478	 26	87.0	12.7	 25
479	 26	105.3	15.1	 20
480	 26	116.0	16.2	 25
481	 26	146.0	20.7	 25
482	 26	140.3	20.2	 20
483	 26	137.0	24.5	 25
484	 26	381.0	39.4	 25
485	 26	235.5	34.7	 20
486	 26	158.0	30.0	 25
487	 26	105.0	17.1	 25
488	 26	110.0	19.2	 20
489	 26	147.0	20.5	 25
490	 26	128.0	16.8	 25
491	 26	169.3	25.8	 20
492	 26	100.0	13.4	 25
493	 26	303.0	47.4	 25
494	 26	87.8	13.9	 20
495	 26	122.0	14.1	 25
496	 26	96.0	16.9	 25
497	 26	115.0	19.5	 20
498	 26	92.0	15.6	 25
499	 26	101.0	17.6	 25
500	 26	88.8	23.4	 20
501	 26	94.0	15.3	 25
502	 26	104.0	16.3	 20
503	 26	145.0	21.0	 25
504	 26	192.0	26.6	 25
505	 26	137.3	19.7	 20
506	 26	96.0	17.2	 25
507	 26	124.0	23.3	 25
508	 26	197.5	22.3	 20
509	 26	204.0	29.4	 25
510	 26	96.0	16.9	 25
511	 26	86.3	12.3	 20
512	 26	91.0	13.8	 25
513	 26	90.0	14.7	 25
514	 26	99.5	21.7	 20
515	 26	169.0	31.5	 25
516	 26	108.0	15.2	 25
517	 26	109.5	18.6	 20
518	 26	151.0	19.2	 25
519	 26	191.0	37.2	 25
520	 26	144.3	26.0	 20
521	 26	198.0	28.1	 25
522	 26	287.0	23.4	 25
523	 26	156.3	20.0	 20
524	 26	164.0	23.8	 25
525	 26	232.0	35.6	 25
526	 26	177.5	31.3	 20
527	 26	115.0	22.7	 25
528	 26	128.0	21.2	 25
529	 26	146.5	27.5	 20
530	 26	169.0	24.1	 25
531	 26	332.0	68.7	 25
532	 26	436.5	35.4	 20
533	 26	782.0	102.8	 25
534	 26	392.0	73.7	 25
535	 26	176.0	20.6	 16
536	 26	539.0	59.9	 20
537	 26	217.5	23.7	 20
538	 26	203.5	23.7	 16
539	 26	158.0	20.0	 20
540	 26	81.0	19.6	 20
541	 26	86.8	11.6	 16
542	 26	98.5	14.5	 20
543	 26	102.8	20.6	 20
544	 26	209.0	19.8	 16
545	 26	146.5	19.7	 20
546	 26	123.8	16.8	 20
547	 26	276.3	34.7	 16
548	 26	279.3	39.3	 20
549	 26	110.8	19.8	 20
550	 26	208.8	23.5	 16
551	 26	550.3	50.2	 20
552	 26	161.8	23.1	 20
553	 26	127.5	25.0	 16
554	 26	99.8	17.8	 20
555	 26	118.3	23.4	 20
556	 26	372.8	32.5	 16
557	 26	126.8	17.5	 20
558	 26	188.3	21.0	 16
559	 26	290.0	39.0	 20
560	 26	324.3	32.4	 20
561	 26	353.5	38.1	 16
562	 26	147.3	20.6	 20
563	 26	119.8	17.9	 20
564	 26	140.0	28.3	 16
565	 26	153.3	25.7	 20
566	 26	104.0	15.8	 20
567	 26	174.5	15.2	 16
568	 26	171.0	25.3	 20
569	 26	145.3	17.7	 20
570	 26	110.8	27.1	 16
571	 26	222.5	49.9	 20
572	 26	233.3	28.0	 20
573	 26	559.5	57.5	 16
574	 26	345.5	32.9	 20
575	 26	102.5	15.7	 20
576	 26	156.8	14.3	 16
577	 26	135.8	14.8	 20
578	 26	77.8	12.1	 20
579	 26	89.3	14.9	 16
580	 26	95.0	17.5	 20
581	 26	105.5	23.4	 20
582	 26	131.5	20.9	 16
583	 26	112.3	19.7	 20
584	 26	123.5	21.7	 20
585	 26	118.5	17.1	 16
586	 26	111.3	19.5	 20
587	 26	893.0	91.9	 20
588	 26	1151.8	114.1	 16
589	 26	350.3	40.6	 20
590	 26	204.8	31.3	 20
591	 26	71.3	9.5	 16
592	 26	74.3	13.5	 20
593	 26	74.3	13.1	 20
594	 26	78.3	15.7	 16
595	 26	281.0	29.2	 20
596	 26	155.8	23.3	 20
597	 26	227.8	32.1	 16
598	 26	97.3	21.4	 20
599	 26	176.5	20.1	 20
600	 26	145.8	26.8	 16
601	 26	96.8	14.7	 20
602	 26	154.3	18.8	 20
603	 26	179.0	20.0	 16
604	 26	774.3	151.3	 20
605	 26	176.3	29.6	 20
606	 26	145.3	23.1	 16
607	 26	90.0	15.4	 25
608	 26	155.0	22.3	 25
609	 26	121.0	14.6	 20
610	 26	457.0	68.6	 25
611	 26	109.0	19.0	 25
612	 26	151.0	26.9	 20
613	 26	1166.0	166.9	 25
614	 26	774.0	87.4	 25
615	 26	737.3	72.3	 20
616	 26	1005.0	164.9	 25
617	 26	314.5	41.8	 20
618	 26	135.0	21.5	 25
619	 26	106.0	16.6	 25
620	 26	118.3	15.3	 20
621	 26	232.0	28.9	 25
622	 26	226.0	39.9	 25
623	 26	134.0	21.9	 20
624	 26	384.0	41.9	 25
625	 26	360.0	34.7	 25
626	 26	151.5	18.4	 20
627	 26	136.0	20.0	 25
628	 26	131.0	23.3	 25
629	 26	274.8	28.4	 20
630	 26	404.0	64.4	 25
631	 26	126.0	17.5	 25
632	 26	91.8	14.8	 20
633	 26	169.0	114.8	 25
634	 26	221.0	137.2	 25
635	 26	111.3	19.5	 20
636	 26	191.0	28.8	 25
637	 26	179.0	27.4	 25
638	 26	2017.3	189.2	 20
639	 26	2696.0	505.1	 25
  0	 27	262.0	93.0	 25
  1	 27	555.3	55.2	 20
  2	 27	246.0	29.0	 25
  3	 27	709.0	47.5	 25
  4	 27	1050.8	165.8	 20
  5	 27	393.0	44.5	 25
  6	 27	345.0	39.8	 25
  7	 27	187.0	19.0	 20
  8	 27	293.0	40.3	 25
  9	 27	499.0	53.3	 25
 10	 27	310.8	42.3	 20
 11	 27	208.0	27.0	 25
 12	 27	218.0	24.5	 25
 13	 27	1218.8	254.0	 20
 14	 27	252.0	35.8	 25
 15	 27	326.0	32.3	 25
 16	 27	136.3	21.8	 20
 17	 27	113.0	15.6	 25
 18	 27	564.0	66.2	 25
 19	 27	240.3	38.5	 20
 20	 27	166.0	18.0	 25
 21	 27	178.0	30.4	 25
 22	 27	256.5	37.1	 20
 23	 27	162.0	25.0	 25
 24	 27	153.0	19.9	 25
 25	 27	497.3	46.4	 20
 26	 27	207.0	22.7	 25
 27	 27	279.0	32.8	 25
 28	 27	1258.3	180.8	 20
 29	 27	622.0	58.5	 25
 30	 27	2621.3	156.4	 20
 31	 27	280.5	24.3	 16
 32	 27	182.3	30.0	 20
 33	 27	161.5	26.0	 20
 34	 27	113.0	21.6	 16
 35	 27	135.8	15.6	 20
 36	 27	173.0	22.2	 20
[truncated: 9,038,432 more chars]
