# Supplementary material for: Genomic analysis of early murine mammary gland development using novel probe-level algorithms
Source: Genome Biol. 2005 Feb 1;6(2):R20. doi: 10.1186/gb-2005-6-2-r20 (PMC551540; doi:10.1186/gb-2005-6-2-r20)
Supplement: Additional data file 6 — Control file 4 containing CEL data from Affymetrix MG_U74Av2 oligonucleotide microarrays hybridized to RNA from the third to fifth mammary glands harvested from independent pools of three female MTB transgenic mice at 6 weeks 4 days old after 96 hours of doxycycline treatment [file gb-2005-6-2-r20-s6.zip › MTB_4.CEL]

[CEL]
Version=3

[HEADER]
Cols=640
Rows=640
TotalX=640
TotalY=640
OffsetX=0
OffsetY=0
GridCornerUL=228 233
GridCornerUR=4490 243
GridCornerLR=4503 4508
GridCornerLL=241 4499
Axis-invertX=0
AxisInvertY=0
swapXY=0
DatHeader=[7..46101]  MTB_J_NewPool_MGU74Av2:CLS=4733 RWS=4733 XIN=3  YIN=3  VE=17        2.0 08/09/01 12:02:54       MG_U74Av2.1sq                  6
Algorithm=Percentile
AlgorithmParameters=Percentile:75;CellMargin:2;OutlierHigh:1.500;OutlierLow:1.004

[INTENSITY]
NumberCells=409600
CellHeader=X	Y	MEAN	STDV	NPIXELS
  0	  0	376.0	72.7	 25
  1	  0	15737.8	2047.9	 20
  2	  0	311.0	96.1	 25
  3	  0	16268.0	2737.0	 25
  4	  0	322.5	43.3	 20
  5	  0	342.0	68.9	 25
  6	  0	15343.0	2513.7	 25
  7	  0	289.0	29.1	 20
  8	  0	14474.0	2937.8	 25
  9	  0	324.0	50.9	 25
 10	  0	15169.0	1755.4	 20
 11	  0	307.0	52.2	 25
 12	  0	15029.0	2230.3	 25
 13	  0	244.0	35.4	 20
 14	  0	15221.0	2520.8	 25
 15	  0	299.0	66.2	 25
 16	  0	15583.0	1935.4	 20
 17	  0	297.0	49.3	 25
 18	  0	15345.0	2882.5	 25
 19	  0	254.8	40.8	 20
 20	  0	15317.0	2618.6	 25
 21	  0	313.0	132.6	 25
 22	  0	15289.5	2339.5	 20
 23	  0	322.0	78.0	 25
 24	  0	15028.0	3672.8	 25
 25	  0	285.3	49.5	 20
 26	  0	15185.0	3036.1	 25
 27	  0	304.0	184.7	 25
 28	  0	15327.8	2625.7	 20
 29	  0	256.0	81.3	 25
 30	  0	15127.8	2410.6	 20
 31	  0	283.0	60.2	 25
 32	  0	14983.0	2661.5	 20
 33	  0	269.8	33.9	 16
 34	  0	14894.0	1967.0	 20
 35	  0	253.5	116.2	 20
 36	  0	14949.5	1267.3	 16
 37	  0	323.0	72.3	 20
 38	  0	14580.5	3022.7	 20
 39	  0	261.3	42.8	 16
 40	  0	14742.5	2073.8	 20
 41	  0	279.3	127.0	 20
 42	  0	14924.8	1441.2	 16
 43	  0	325.3	62.5	 20
 44	  0	14843.3	3392.4	 20
 45	  0	257.0	27.7	 16
 46	  0	14832.3	2265.0	 20
 47	  0	238.3	148.0	 20
 48	  0	14574.8	1440.7	 16
 49	  0	224.3	67.1	 20
 50	  0	14440.0	3223.7	 20
 51	  0	257.3	27.7	 16
 52	  0	14655.3	2246.0	 20
 53	  0	267.0	139.6	 25
 54	  0	14832.5	2581.2	 20
 55	  0	290.0	61.5	 25
 56	  0	14140.0	3596.1	 25
 57	  0	488.3	256.8	 20
 58	  0	14018.0	2904.5	 25
 59	  0	256.0	144.2	 25
 60	  0	13724.3	2114.8	 20
 61	  0	289.0	59.7	 25
 62	  0	14397.0	3617.8	 25
 63	  0	276.5	47.9	 20
 64	  0	15105.0	2666.1	 25
 65	  0	318.0	117.9	 25
 66	  0	14609.0	1957.2	 20
 67	  0	279.0	41.2	 25
 68	  0	12668.0	2963.2	 25
 69	  0	250.5	33.9	 20
 70	  0	11654.0	1903.0	 25
 71	  0	235.0	78.0	 25
 72	  0	13425.8	1626.8	 20
 73	  0	263.0	36.3	 25
 74	  0	11997.0	2476.2	 25
 75	  0	216.8	23.6	 20
 76	  0	11516.0	1800.6	 25
 77	  0	289.0	66.4	 25
 78	  0	12824.5	1611.6	 20
 79	  0	245.0	25.2	 25
 80	  0	11576.0	2392.2	 25
 81	  0	244.8	42.8	 20
 82	  0	11494.0	1946.8	 25
 83	  0	230.0	58.8	 25
 84	  0	13065.0	1873.3	 20
 85	  0	263.0	59.8	 25
 86	  0	13925.0	3673.1	 25
 87	  0	261.5	57.3	 20
 88	  0	14483.0	3428.3	 25
 89	  0	257.8	32.8	 20
 90	  0	14414.0	2991.3	 25
 91	  0	307.0	123.9	 25
 92	  0	13799.5	2719.1	 20
 93	  0	270.0	50.0	 25
 94	  0	11469.0	3325.0	 25
 95	  0	255.8	42.0	 20
 96	  0	13175.3	2937.7	 20
 97	  0	243.3	208.7	 20
 98	  0	12397.3	2358.2	 16
 99	  0	250.0	90.4	 20
100	  0	11811.0	3613.3	 20
101	  0	238.0	48.4	 16
102	  0	13262.0	3467.8	 20
103	  0	257.8	321.5	 20
104	  0	12680.5	2830.3	 16
105	  0	341.3	151.5	 20
106	  0	12048.3	3965.8	 20
107	  0	252.0	86.3	 16
108	  0	13754.5	3968.7	 20
109	  0	315.8	597.1	 20
110	  0	14975.3	3832.7	 16
111	  0	278.3	258.5	 20
112	  0	14166.3	4881.0	 20
113	  0	563.5	254.8	 16
114	  0	14538.8	4419.0	 20
115	  0	339.5	693.1	 20
116	  0	14435.8	4014.1	 16
117	  0	290.0	235.2	 25
118	  0	13240.0	4604.0	 25
119	  0	375.0	144.0	 20
120	  0	14421.0	4632.1	 25
121	  0	375.0	751.7	 25
122	  0	14290.0	3892.6	 20
123	  0	695.0	321.2	 25
124	  0	14001.0	4943.9	 25
125	  0	329.8	130.5	 20
126	  0	14153.0	4406.1	 25
127	  0	346.0	787.0	 25
128	  0	13582.3	4000.5	 20
129	  0	376.0	352.1	 25
130	  0	12958.0	4627.3	 25
131	  0	328.0	151.5	 20
132	  0	13487.0	4455.1	 25
133	  0	388.0	934.1	 25
134	  0	12787.8	3958.3	 20
135	  0	331.0	361.2	 25
136	  0	11859.0	4448.7	 25
137	  0	392.8	226.7	 20
138	  0	13578.0	4861.5	 25
139	  0	441.0	967.9	 25
140	  0	13204.3	4069.3	 20
141	  0	341.0	473.6	 25
142	  0	13540.0	5075.8	 25
143	  0	528.3	171.7	 20
144	  0	14133.0	4751.3	 25
145	  0	745.0	705.6	 25
146	  0	12424.8	3826.1	 20
147	  0	342.0	306.4	 25
148	  0	13059.5	3362.9	 20
149	  0	265.0	91.5	 25
150	  0	11944.0	4059.3	 25
151	  0	274.3	48.3	 20
152	  0	12110.0	3390.2	 25
153	  0	274.0	229.4	 25
154	  0	13016.0	3346.4	 20
155	  0	279.0	74.8	 25
156	  0	12305.0	4276.0	 25
157	  0	285.0	78.8	 20
158	  0	13231.0	4023.4	 25
159	  0	284.0	197.4	 25
160	  0	13488.0	2387.7	 16
161	  0	259.8	82.7	 20
162	  0	13364.3	3836.0	 20
163	  0	244.3	39.0	 16
164	  0	13061.8	2942.4	 20
165	  0	239.5	213.8	 20
166	  0	13370.3	2459.3	 16
167	  0	273.5	80.9	 20
168	  0	12802.5	3772.5	 20
169	  0	241.8	41.8	 16
170	  0	12308.3	2898.7	 20
171	  0	242.8	187.4	 20
172	  0	12321.3	2136.0	 16
173	  0	262.3	62.5	 20
174	  0	12591.8	3493.1	 20
175	  0	244.5	31.9	 16
176	  0	12347.5	2624.2	 20
177	  0	248.8	126.6	 20
178	  0	12713.3	2246.5	 16
179	  0	272.0	53.3	 20
180	  0	12034.8	3007.8	 20
181	  0	251.0	43.9	 20
182	  0	11623.0	2472.1	 25
183	  0	262.0	71.8	 25
184	  0	12102.3	2156.4	 20
185	  0	261.0	33.7	 25
186	  0	11706.0	2816.2	 25
187	  0	275.3	33.1	 20
188	  0	11084.0	2306.1	 25
189	  0	272.0	51.7	 25
190	  0	11493.8	2065.2	 20
191	  0	290.0	47.8	 25
192	  0	10719.0	2687.8	 25
193	  0	249.3	39.0	 20
194	  0	11068.0	2316.3	 25
195	  0	280.0	69.3	 25
196	  0	11632.5	2175.2	 20
197	  0	273.0	46.0	 25
198	  0	11031.0	2903.2	 25
199	  0	215.5	42.1	 20
200	  0	11215.0	2418.5	 25
201	  0	273.0	107.0	 25
202	  0	11670.0	2167.7	 20
203	  0	257.0	53.6	 25
204	  0	10548.0	2990.3	 25
205	  0	242.8	46.4	 20
206	  0	10615.0	2589.3	 25
207	  0	254.8	88.0	 20
208	  0	10482.0	2307.2	 25
209	  0	330.0	72.6	 25
210	  0	13351.5	6106.2	 20
211	  0	259.0	39.0	 25
212	  0	3991.0	1075.7	 25
213	  0	191.8	29.5	 20
214	  0	257.0	64.9	 25
215	  0	283.0	126.8	 25
216	  0	11134.3	2769.7	 20
217	  0	337.0	84.6	 25
218	  0	10822.0	3305.3	 25
219	  0	272.3	57.8	 20
220	  0	11031.0	2958.8	 25
221	  0	369.0	146.7	 25
222	  0	10571.8	2785.8	 20
223	  0	390.0	107.1	 25
224	  0	10491.8	3207.8	 20
225	  0	228.8	42.2	 16
226	  0	10504.0	2526.2	 20
227	  0	280.0	202.4	 20
228	  0	10350.8	2115.7	 16
229	  0	376.0	126.7	 20
230	  0	10153.8	3229.7	 20
231	  0	295.5	64.6	 16
232	  0	10182.0	2598.1	 20
233	  0	267.0	217.5	 20
234	  0	9971.0	2132.6	 16
235	  0	269.0	86.6	 20
236	  0	9662.3	3013.0	 20
237	  0	280.5	53.1	 16
238	  0	9336.8	2347.2	 20
239	  0	383.3	200.4	 20
240	  0	8748.3	1847.8	 16
241	  0	422.3	151.0	 20
242	  0	8364.8	2635.5	 20
243	  0	243.0	42.8	 16
244	  0	7564.3	2056.1	 20
245	  0	284.0	191.4	 25
246	  0	7236.5	1787.2	 20
247	  0	251.0	84.4	 25
248	  0	6527.0	2188.1	 25
249	  0	266.5	47.1	 20
250	  0	6440.0	1859.5	 25
251	  0	258.0	212.4	 25
252	  0	6799.3	1747.1	 20
253	  0	268.0	85.0	 25
254	  0	6662.0	2261.0	 25
255	  0	276.8	114.3	 20
256	  0	6791.0	4875.1	 25
257	  0	246.0	167.1	 25
258	  0	6682.8	1538.3	 20
259	  0	334.0	76.3	 25
260	  0	6701.0	2123.3	 25
261	  0	257.3	60.6	 20
262	  0	6592.0	1792.8	 25
263	  0	239.5	37.9	 20
264	  0	6358.0	1368.5	 25
265	  0	285.0	69.0	 25
266	  0	6664.3	1286.6	 20
267	  0	246.0	56.7	 25
268	  0	6515.0	1754.1	 25
269	  0	240.5	59.2	 20
270	  0	6544.0	1455.8	 25
271	  0	262.0	76.0	 25
272	  0	7461.0	1437.1	 20
273	  0	212.0	63.5	 25
274	  0	7625.0	1999.0	 25
275	  0	243.5	53.4	 20
276	  0	7628.0	1698.4	 25
277	  0	318.0	78.0	 25
278	  0	8127.5	1616.6	 20
279	  0	270.0	59.2	 25
280	  0	7461.0	2083.8	 25
281	  0	252.3	52.5	 20
282	  0	7906.0	1939.0	 25
283	  0	315.0	85.6	 25
284	  0	8581.5	1871.7	 20
285	  0	306.0	75.1	 25
286	  0	8233.0	2437.5	 25
287	  0	272.5	81.9	 20
288	  0	8688.0	1477.4	 20
289	  0	234.3	72.3	 20
290	  0	9103.8	1142.2	 16
291	  0	246.3	49.3	 20
292	  0	8719.8	2104.9	 20
293	  0	372.8	164.4	 16
294	  0	9206.8	1428.2	 20
295	  0	215.5	77.4	 20
296	  0	9740.5	984.8	 16
297	  0	230.8	56.5	 20
298	  0	9549.5	1973.7	 20
299	  0	234.0	35.2	 16
300	  0	9862.5	1414.6	 20
301	  0	238.0	83.3	 20
302	  0	10138.0	877.4	 16
303	  0	244.5	36.3	 20
304	  0	10093.0	2017.3	 20
305	  0	226.3	31.1	 16
306	  0	10403.3	1383.3	 20
307	  0	267.5	62.8	 20
308	  0	10637.3	969.0	 16
309	  0	255.0	44.9	 25
310	  0	10279.0	2310.9	 25
311	  0	238.3	30.4	 20
312	  0	10648.0	1922.0	 25
313	  0	298.0	129.7	 25
314	  0	10057.0	1393.3	 20
315	  0	233.0	35.7	 25
316	  0	9856.0	2090.1	 25
317	  0	204.8	25.5	 20
318	  0	9940.0	1698.6	 25
319	  0	252.0	76.9	 25
320	  0	9885.8	1329.4	 20
321	  0	250.0	74.7	 25
322	  0	9827.0	1116.8	 20
323	  0	296.0	43.0	 25
324	  0	9877.0	1748.3	 25
325	  0	293.5	43.1	 20
326	  0	9652.0	1506.0	 25
327	  0	266.0	59.1	 25
328	  0	10101.8	1039.5	 20
329	  0	228.0	41.8	 25
330	  0	9962.0	1798.2	 25
331	  0	252.8	114.4	 20
332	  0	10187.0	1439.8	 25
333	  0	242.0	75.0	 25
334	  0	10423.8	888.0	 20
335	  0	242.0	49.9	 25
336	  0	10151.0	1770.5	 25
337	  0	223.5	39.0	 20
338	  0	10615.0	1558.3	 25
339	  0	244.0	65.6	 25
340	  0	10840.0	1139.0	 20
341	  0	281.0	72.5	 25
342	  0	10285.0	2104.8	 25
343	  0	234.0	51.7	 20
344	  0	10153.0	1589.1	 25
345	  0	304.0	83.7	 25
346	  0	10998.3	1298.8	 20
347	  0	269.0	50.7	 25
348	  0	11457.0	2341.9	 25
349	  0	243.5	37.4	 20
350	  0	12000.0	1895.9	 25
351	  0	298.0	73.3	 25
352	  0	12188.5	938.0	 16
353	  0	237.5	49.7	 20
354	  0	12355.5	2147.6	 20
355	  0	231.8	35.9	 16
356	  0	12407.5	1703.5	 20
357	  0	258.8	71.2	 20
358	  0	12319.8	1096.9	 16
359	  0	260.0	40.3	 20
360	  0	12571.8	2367.1	 20
361	  0	211.3	18.7	 16
362	  0	13001.3	2015.0	 20
363	  0	268.5	78.0	 20
364	  0	12657.3	1472.2	 16
365	  0	245.3	58.2	 20
366	  0	12835.5	2868.3	 20
367	  0	264.5	40.8	 16
368	  0	13189.8	2342.9	 20
369	  0	263.5	107.3	 20
370	  0	13014.0	1531.6	 16
371	  0	241.5	57.3	 20
372	  0	12994.8	3039.7	 20
373	  0	248.5	45.9	 20
374	  0	13180.0	2406.9	 25
375	  0	290.0	117.0	 25
376	  0	13589.8	2116.5	 20
377	  0	257.0	69.3	 25
378	  0	13415.0	3487.2	 25
379	  0	259.5	46.3	 20
380	  0	13512.0	2763.6	 25
381	  0	285.0	75.0	 20
382	  0	14071.0	2340.6	 25
383	  0	274.0	80.6	 25
384	  0	14020.0	2101.4	 20
385	  0	275.0	55.0	 25
386	  0	13016.0	2976.9	 25
387	  0	299.5	44.0	 20
388	  0	12681.0	2225.2	 25
389	  0	281.0	118.5	 25
390	  0	12994.3	1933.9	 20
391	  0	251.0	52.6	 25
392	  0	12485.0	2829.1	 25
393	  0	264.0	47.6	 20
394	  0	12842.0	2304.7	 25
395	  0	250.0	92.7	 25
396	  0	12937.0	1988.9	 20
397	  0	259.0	61.9	 25
398	  0	13109.0	3106.9	 25
399	  0	249.5	46.0	 20
400	  0	13073.0	2359.6	 25
401	  0	345.0	104.3	 25
402	  0	13461.3	2151.3	 20
403	  0	257.0	66.1	 25
404	  0	13387.0	3145.9	 25
405	  0	243.3	50.6	 20
406	  0	13664.0	2519.5	 25
407	  0	327.0	98.8	 25
408	  0	13886.8	2219.8	 20
409	  0	275.0	56.2	 25
410	  0	13752.0	3093.0	 25
411	  0	266.3	56.4	 20
412	  0	13570.0	2599.2	 25
413	  0	308.0	87.7	 25
414	  0	13616.5	2459.4	 20
415	  0	297.0	50.7	 25
416	  0	13549.0	2623.9	 20
417	  0	318.8	98.1	 16
418	  0	13227.3	1711.1	 20
419	  0	237.8	70.3	 20
420	  0	13142.0	996.8	 16
421	  0	260.3	46.1	 20
422	  0	13197.3	2665.0	 20
423	  0	217.5	21.7	 16
424	  0	240.0	36.1	 20
425	  0	6339.0	1405.3	 20
426	  0	197.0	24.5	 16
427	  0	200.0	34.2	 20
428	  0	237.3	39.2	 20
429	  0	224.8	43.1	 16
430	  0	13067.8	1775.8	 20
431	  0	224.3	79.6	 20
432	  0	12813.0	988.5	 16
433	  0	254.0	46.9	 20
434	  0	12973.0	2790.0	 20
435	  0	240.3	34.7	 16
436	  0	13141.8	1902.6	 20
437	  0	279.0	85.3	 25
438	  0	12891.8	2038.2	 20
439	  0	264.0	45.9	 25
440	  0	12850.8	1794.3	 20
441	  0	272.0	40.2	 25
442	  0	12699.0	2414.0	 25
443	  0	238.0	38.5	 20
444	  0	12716.0	2023.3	 25
445	  0	299.0	69.5	 25
446	  0	12498.5	1398.2	 20
447	  0	257.0	50.1	 25
448	  0	12790.0	2249.8	 25
449	  0	243.5	34.1	 20
450	  0	12933.0	1843.3	 25
451	  0	276.0	58.5	 25
452	  0	13031.8	1424.4	 20
453	  0	291.0	100.6	 25
454	  0	12280.0	2517.4	 25
455	  0	257.3	32.2	 20
456	  0	12715.0	1823.8	 25
457	  0	286.0	72.2	 25
458	  0	13081.8	1504.7	 20
459	  0	252.0	37.7	 25
460	  0	12950.0	2797.2	 25
461	  0	283.5	52.0	 20
462	  0	12713.0	1982.4	 25
463	  0	244.0	69.0	 25
464	  0	12494.8	1372.4	 20
465	  0	303.0	69.6	 25
466	  0	10815.0	2146.9	 25
467	  0	313.8	64.4	 20
468	  0	10975.0	1511.6	 25
469	  0	219.0	41.5	 25
470	  0	10410.5	1069.7	 20
471	  0	251.0	84.9	 25
472	  0	10399.0	2060.1	 25
473	  0	244.5	31.2	 20
474	  0	10162.0	1468.3	 25
475	  0	280.0	56.5	 25
476	  0	9903.5	1087.9	 20
477	  0	256.0	40.9	 25
478	  0	9294.0	1920.0	 25
479	  0	223.8	46.6	 20
480	  0	9825.0	1280.7	 20
481	  0	239.3	56.8	 20
482	  0	10123.3	734.1	 16
483	  0	210.0	28.8	 20
484	  0	11650.3	2103.7	 20
485	  0	247.5	54.8	 16
486	  0	10850.3	1387.2	 20
487	  0	263.3	39.4	 20
488	  0	10282.8	649.8	 16
489	  0	209.5	45.5	 20
490	  0	10655.8	2088.0	 20
491	  0	237.5	39.8	 16
492	  0	10509.5	1367.0	 20
493	  0	241.5	47.9	 20
494	  0	10810.8	828.7	 16
495	  0	248.8	45.5	 20
496	  0	10941.8	623.1	 16
497	  0	219.3	21.1	 20
498	  0	10327.5	1684.0	 20
499	  0	211.0	26.8	 16
500	  0	10124.3	1208.0	 20
501	  0	246.0	53.3	 25
502	  0	11087.5	2129.2	 20
503	  0	205.0	26.0	 25
504	  0	10902.0	2506.7	 25
505	  0	204.5	30.7	 20
506	  0	11003.0	2091.3	 25
507	  0	212.0	32.2	 25
508	  0	11002.3	2045.3	 20
509	  0	229.0	40.1	 25
510	  0	10139.0	2438.7	 25
511	  0	211.3	25.1	 20
512	  0	10655.0	1960.0	 25
513	  0	242.0	41.6	 25
514	  0	11787.5	2085.4	 20
515	  0	219.0	30.2	 25
516	  0	11707.0	2519.4	 25
517	  0	225.8	41.4	 20
518	  0	12005.0	2137.8	 25
519	  0	243.0	57.7	 25
520	  0	11937.3	1913.2	 20
521	  0	228.0	49.3	 25
522	  0	11847.0	2261.5	 25
523	  0	240.8	43.4	 20
524	  0	12408.0	1994.7	 25
525	  0	260.0	37.5	 25
526	  0	12317.5	1719.7	 20
527	  0	251.0	37.6	 25
528	  0	12953.0	2466.3	 25
529	  0	213.3	20.7	 20
530	  0	13216.0	2232.1	 25
531	  0	237.0	29.8	 25
532	  0	12672.5	1882.4	 20
533	  0	232.0	33.6	 25
534	  0	11899.0	2519.9	 25
535	  0	234.0	33.9	 20
536	  0	12579.0	2067.9	 25
537	  0	238.0	40.1	 25
538	  0	13234.0	2042.7	 20
539	  0	264.0	42.2	 25
540	  0	13126.0	2778.4	 25
541	  0	277.8	46.1	 20
542	  0	13587.0	2284.3	 25
543	  0	247.0	42.6	 25
544	  0	12791.8	1365.1	 16
545	  0	235.5	23.3	 20
546	  0	12308.3	2645.9	 20
547	  0	224.8	31.8	 16
548	  0	12095.8	1829.9	 20
549	  0	261.0	52.5	 20
550	  0	12456.0	1198.3	 16
551	  0	224.5	26.5	 20
552	  0	12243.3	2533.0	 20
553	  0	211.5	32.5	 16
554	  0	13370.5	1851.0	 20
555	  0	226.8	20.5	 16
556	  0	13881.8	1816.7	 20
557	  0	231.3	32.0	 20
558	  0	13915.8	1034.0	 16
559	  0	241.0	24.7	 20
560	  0	13176.8	1562.4	 20
561	  0	232.3	23.1	 16
562	  0	12731.0	1826.7	 20
563	  0	261.0	30.9	 20
564	  0	13037.8	762.2	 16
565	  0	266.0	82.7	 25
566	  0	12237.0	2772.0	 25
567	  0	265.5	78.0	 20
568	  0	12826.0	2978.5	 25
569	  0	244.0	38.6	 25
570	  0	13378.3	2434.3	 20
571	  0	235.0	36.7	 25
572	  0	12470.0	2472.7	 25
573	  0	223.3	35.0	 20
574	  0	12234.0	2562.4	 25
575	  0	238.0	38.7	 25
576	  0	11916.8	2082.7	 20
577	  0	241.0	29.1	 25
578	  0	11413.0	2385.9	 25
579	  0	495.3	53.2	 20
580	  0	12897.0	2733.2	 25
581	  0	299.0	43.1	 25
582	  0	12853.8	2144.2	 20
583	  0	232.0	39.7	 25
584	  0	12805.0	2271.2	 25
585	  0	215.8	32.6	 20
586	  0	12599.0	2662.2	 25
587	  0	220.0	31.1	 25
588	  0	12867.0	2018.5	 20
589	  0	248.0	44.6	 25
590	  0	12556.0	2176.5	 25
591	  0	274.5	54.8	 20
592	  0	12117.0	2473.8	 25
593	  0	249.0	35.5	 25
594	  0	12388.0	1888.8	 20
595	  0	242.0	37.8	 25
596	  0	12722.0	2145.2	 25
597	  0	233.3	33.7	 20
598	  0	13017.0	2363.7	 25
599	  0	230.0	21.3	 25
600	  0	13643.8	2053.1	 20
601	  0	246.0	31.1	 25
602	  0	12605.0	2315.0	 25
603	  0	215.8	43.4	 20
604	  0	13565.0	2351.1	 25
605	  0	267.0	52.1	 25
606	  0	14162.3	1977.4	 20
607	  0	260.0	33.7	 25
608	  0	14177.5	2579.1	 20
609	  0	234.8	31.9	 16
610	  0	14029.8	2093.0	 20
611	  0	259.3	57.0	 20
612	  0	13729.8	1812.7	 16
613	  0	237.5	34.0	 20
614	  0	14005.8	1786.2	 16
615	  0	231.3	58.5	 20
616	  0	14081.3	2130.1	 20
617	  0	236.0	26.7	 16
618	  0	13958.3	2463.6	 20
619	  0	233.0	30.1	 20
620	  0	14329.8	1498.8	 16
621	  0	225.8	39.1	 20
622	  0	13824.3	1925.9	 20
623	  0	219.0	39.1	 16
624	  0	14676.0	2307.4	 20
625	  0	246.5	21.1	 20
626	  0	13821.0	1463.5	 16
627	  0	253.3	44.8	 20
628	  0	13862.3	2050.9	 20
629	  0	237.3	28.0	 20
630	  0	12214.0	3170.6	 25
631	  0	263.0	62.5	 25
632	  0	13308.3	2858.1	 20
633	  0	295.0	31.1	 25
634	  0	13613.0	3462.6	 25
635	  0	420.5	33.7	 20
636	  0	308.0	92.8	 25
637	  0	12780.0	3011.8	 25
638	  0	303.5	90.8	 20
639	  0	13230.0	3182.8	 25
  0	  1	15659.0	2919.7	 20
  1	  1	253.3	33.6	 16
  2	  1	15757.5	3535.4	 20
  3	  1	279.5	41.4	 20
  4	  1	341.3	51.7	 16
  5	  1	384.5	51.2	 20
  6	  1	347.8	37.0	 20
  7	  1	427.0	55.7	 16
  8	  1	503.3	56.2	 20
  9	  1	464.5	24.4	 20
 10	  1	409.8	42.4	 16
 11	  1	386.0	43.0	 25
 12	  1	371.0	32.4	 25
 13	  1	424.0	45.1	 20
 14	  1	460.0	46.2	 25
 15	  1	374.0	40.6	 25
 16	  1	367.3	38.5	 20
 17	  1	355.0	47.9	 25
 18	  1	336.0	39.3	 25
 19	  1	367.0	35.7	 20
 20	  1	449.0	64.0	 25
 21	  1	533.0	78.9	 25
 22	  1	491.5	47.3	 20
 23	  1	418.0	51.2	 25
 24	  1	360.0	31.2	 25
 25	  1	313.8	35.4	 20
 26	  1	317.0	31.8	 25
 27	  1	292.0	41.7	 25
 28	  1	332.8	42.7	 20
 29	  1	338.0	48.3	 25
 30	  1	427.0	53.0	 25
 31	  1	413.5	59.6	 20
 32	  1	384.0	49.4	 25
 33	  1	392.0	39.5	 25
 34	  1	372.3	41.4	 20
 35	  1	350.0	32.3	 25
 36	  1	349.5	57.6	 20
 37	  1	302.0	36.0	 25
 38	  1	389.0	54.0	 25
 39	  1	314.3	26.0	 20
 40	  1	361.0	39.1	 25
 41	  1	352.0	47.9	 25
 42	  1	343.8	60.1	 20
 43	  1	305.0	41.3	 25
 44	  1	328.0	39.2	 25
 45	  1	292.0	31.8	 20
 46	  1	352.0	47.2	 25
 47	  1	362.0	56.2	 25
 48	  1	426.8	61.2	 20
 49	  1	374.0	34.7	 25
 50	  1	349.0	54.4	 25
 51	  1	329.3	45.3	 20
 52	  1	332.0	58.3	 25
 53	  1	355.5	61.7	 20
 54	  1	336.0	40.9	 16
 55	  1	352.3	45.6	 20
 56	  1	328.8	39.7	 20
 57	  1	301.5	31.1	 16
 58	  1	343.0	32.9	 20
 59	  1	324.3	33.2	 20
 60	  1	316.3	48.6	 16
 61	  1	320.0	29.8	 20
 62	  1	267.3	102.6	 20
 63	  1	13593.5	794.7	 16
 64	  1	13683.3	302.3	 20
 65	  1	13799.0	3068.1	 20
 66	  1	226.8	21.8	 16
 67	  1	293.8	27.7	 20
 68	  1	200.3	24.8	 20
 69	  1	196.5	23.7	 16
 70	  1	192.5	27.5	 20
 71	  1	201.5	30.5	 20
 72	  1	244.0	60.6	 16
 73	  1	328.8	28.3	 20
 74	  1	216.3	27.9	 20
 75	  1	204.0	26.7	 20
 76	  1	187.0	34.6	 25
 77	  1	177.0	17.6	 25
 78	  1	196.8	29.4	 20
 79	  1	317.0	50.7	 25
 80	  1	209.0	464.0	 25
 81	  1	184.8	27.8	 20
 82	  1	229.0	89.3	 25
 83	  1	208.0	25.9	 25
 84	  1	232.3	39.7	 20
 85	  1	312.0	30.7	 25
 86	  1	289.0	114.2	 25
 87	  1	13074.0	1490.5	 20
 88	  1	13254.0	1224.5	 25
 89	  1	13211.0	3692.6	 25
 90	  1	264.5	35.6	 20
 91	  1	386.0	118.1	 25
 92	  1	13202.8	1733.6	 20
 93	  1	202.0	23.0	 25
 94	  1	197.0	34.0	 25
 95	  1	188.0	53.3	 20
 96	  1	218.0	56.7	 25
 97	  1	312.0	27.6	 25
 98	  1	229.5	53.1	 20
 99	  1	204.0	39.4	 25
100	  1	200.0	51.8	 25
101	  1	199.3	35.4	 20
102	  1	256.0	53.1	 25
103	  1	314.0	49.4	 25
104	  1	249.8	57.8	 20
105	  1	205.0	45.1	 25
106	  1	233.0	74.9	 25
107	  1	188.3	17.8	 20
108	  1	284.0	77.0	 25
109	  1	255.0	35.3	 25
110	  1	296.5	59.3	 20
111	  1	343.0	45.8	 25
112	  1	353.0	82.8	 25
113	  1	330.0	27.7	 20
114	  1	342.0	83.2	 25
115	  1	399.0	568.3	 25
116	  1	13949.5	3584.7	 20
117	  1	261.0	38.1	 20
118	  1	238.3	22.7	 20
119	  1	381.0	155.3	 16
120	  1	15591.8	4739.2	 20
121	  1	358.0	38.3	 20
122	  1	347.5	141.5	 16
123	  1	13112.8	606.7	 20
124	  1	13340.3	455.0	 20
125	  1	12934.8	3479.1	 16
126	  1	326.8	64.4	 20
127	  1	246.8	35.6	 20
128	  1	346.3	46.2	 16
129	  1	336.3	36.7	 20
130	  1	389.0	52.8	 20
131	  1	305.0	33.5	 16
132	  1	319.8	37.3	 20
133	  1	494.5	818.6	 20
134	  1	12747.3	3769.5	 16
135	  1	272.0	140.7	 20
136	  1	257.5	55.4	 20
137	  1	376.0	224.2	 16
138	  1	14219.8	4731.2	 20
139	  1	324.0	53.8	 25
140	  1	319.0	143.2	 20
141	  1	12801.0	1628.5	 25
142	  1	13967.0	1644.1	 25
143	  1	14942.8	1721.8	 20
144	  1	14832.0	4577.2	 25
145	  1	416.0	52.9	 25
146	  1	285.3	45.2	 20
147	  1	321.0	270.3	 25
148	  1	13923.0	1319.3	 25
149	  1	12786.3	3260.5	 20
150	  1	276.0	50.3	 25
151	  1	370.3	28.2	 20
152	  1	258.0	43.4	 25
153	  1	300.0	209.9	 25
154	  1	13630.0	2044.1	 20
155	  1	262.0	47.3	 25
156	  1	296.0	53.8	 25
157	  1	253.5	36.6	 20
158	  1	288.0	53.1	 25
159	  1	342.0	34.3	 25
160	  1	395.3	37.3	 20
161	  1	387.0	35.0	 25
162	  1	452.0	62.8	 25
163	  1	425.3	48.3	 20
164	  1	360.0	41.8	 25
165	  1	353.0	37.2	 25
166	  1	411.5	48.4	 20
167	  1	398.0	39.7	 25
168	  1	421.0	59.4	 25
169	  1	356.0	47.3	 20
170	  1	372.0	55.9	 25
171	  1	355.0	46.2	 25
172	  1	362.8	59.1	 20
173	  1	351.0	33.9	 25
174	  1	412.0	68.9	 25
175	  1	353.8	43.4	 20
176	  1	352.0	75.2	 25
177	  1	300.0	28.7	 25
178	  1	349.3	84.1	 20
179	  1	310.0	28.4	 25
180	  1	359.0	78.5	 25
181	  1	318.3	43.4	 16
182	  1	333.3	17.9	 20
183	  1	346.0	43.4	 20
184	  1	378.3	56.8	 16
185	  1	336.5	31.8	 20
186	  1	351.0	27.7	 20
187	  1	375.5	28.8	 16
188	  1	373.5	40.7	 20
189	  1	375.5	48.8	 20
190	  1	346.5	29.2	 16
191	  1	371.5	35.5	 20
192	  1	374.3	35.7	 20
193	  1	398.5	46.9	 16
194	  1	420.3	52.3	 20
195	  1	388.3	48.8	 20
196	  1	376.5	38.9	 16
197	  1	354.5	30.7	 20
198	  1	433.0	41.0	 20
199	  1	474.3	60.7	 16
200	  1	454.5	45.6	 20
201	  1	438.3	35.6	 20
202	  1	461.5	39.8	 16
203	  1	460.0	58.5	 25
204	  1	460.0	45.8	 25
205	  1	444.3	44.9	 20
206	  1	436.0	42.4	 25
207	  1	416.0	48.7	 25
208	  1	449.3	49.6	 20
209	  1	401.0	37.2	 25
210	  1	361.3	43.1	 20
211	  1	195.0	29.9	 25
212	  1	1226.0	272.2	 25
213	  1	173.8	25.2	 20
214	  1	180.0	28.4	 25
215	  1	259.0	39.8	 25
216	  1	385.0	43.3	 20
217	  1	398.0	37.4	 25
218	  1	444.0	53.5	 25
219	  1	430.3	47.4	 20
220	  1	400.0	48.8	 25
221	  1	328.0	26.4	 25
222	  1	343.5	37.4	 20
223	  1	338.0	37.3	 25
224	  1	385.0	56.6	 25
225	  1	340.3	33.8	 20
226	  1	338.0	60.2	 25
227	  1	328.0	39.0	 25
228	  1	357.5	79.8	 20
229	  1	409.0	42.8	 25
230	  1	440.0	54.8	 25
231	  1	461.5	51.8	 20
232	  1	491.0	49.8	 25
233	  1	509.0	54.6	 25
234	  1	513.8	59.4	 20
235	  1	491.0	56.8	 25
236	  1	553.0	76.4	 25
237	  1	442.5	41.7	 20
238	  1	477.0	69.5	 25
239	  1	352.0	30.6	 25
240	  1	426.3	44.1	 20
241	  1	401.0	43.5	 25
242	  1	441.0	59.3	 25
243	  1	452.5	45.0	 20
244	  1	462.0	55.4	 25
245	  1	435.3	45.5	 20
246	  1	360.3	32.8	 16
247	  1	338.5	36.2	 20
248	  1	319.3	46.1	 20
249	  1	346.5	39.4	 16
250	  1	350.3	34.6	 20
251	  1	387.5	23.4	 20
252	  1	399.0	44.2	 16
253	  1	384.3	32.8	 20
254	  1	386.3	37.4	 20
255	  1	379.0	43.5	 16
256	  1	344.5	25.1	 20
257	  1	348.8	49.1	 20
258	  1	382.8	44.5	 16
259	  1	398.5	39.8	 20
260	  1	379.0	35.7	 20
261	  1	407.5	49.0	 16
262	  1	422.5	29.3	 20
263	  1	378.8	49.3	 20
264	  1	349.8	41.9	 16
265	  1	372.8	38.3	 20
266	  1	389.3	42.5	 20
267	  1	406.3	41.5	 20
268	  1	405.0	39.4	 25
269	  1	393.0	45.1	 20
270	  1	459.0	36.1	 25
271	  1	522.0	58.7	 25
272	  1	516.0	53.1	 20
273	  1	471.0	41.9	 25
274	  1	467.0	45.1	 25
275	  1	406.5	47.5	 20
276	  1	368.0	45.8	 25
277	  1	345.0	31.6	 25
278	  1	341.8	49.0	 20
279	  1	320.0	39.8	 25
280	  1	335.0	42.7	 25
281	  1	332.5	38.8	 20
282	  1	381.0	70.7	 25
283	  1	399.0	26.7	 25
284	  1	457.0	36.2	 20
285	  1	420.0	38.1	 25
286	  1	447.0	40.1	 25
287	  1	407.5	44.4	 20
288	  1	426.0	46.4	 25
289	  1	382.0	40.5	 25
290	  1	403.0	50.2	 20
291	  1	351.0	46.4	 25
292	  1	313.0	42.3	 25
293	  1	363.8	46.7	 20
294	  1	402.0	61.4	 25
295	  1	436.0	53.3	 25
296	  1	413.8	38.0	 20
297	  1	364.0	35.8	 25
298	  1	436.0	57.4	 25
299	  1	353.3	33.3	 20
300	  1	389.0	45.5	 25
301	  1	341.0	30.7	 25
302	  1	433.5	57.0	 20
303	  1	354.0	38.7	 25
304	  1	388.0	59.3	 25
305	  1	351.5	36.7	 20
306	  1	430.0	69.6	 25
307	  1	358.0	36.1	 25
308	  1	372.3	67.0	 20
309	  1	377.3	49.1	 20
310	  1	343.0	31.2	 20
311	  1	357.5	37.2	 16
312	  1	368.3	35.6	 20
313	  1	392.3	45.6	 20
314	  1	313.5	38.9	 16
315	  1	335.0	42.2	 20
316	  1	358.5	37.5	 20
317	  1	342.0	47.7	 16
318	  1	316.8	38.2	 20
319	  1	389.8	35.1	 20
320	  1	358.5	54.9	 16
321	  1	393.5	30.5	 20
322	  1	435.5	33.9	 20
323	  1	412.0	35.9	 16
324	  1	365.5	28.7	 20
325	  1	332.8	44.7	 16
326	  1	319.5	47.4	 20
327	  1	327.0	34.1	 20
328	  1	347.8	36.8	 16
329	  1	342.0	48.6	 20
330	  1	332.8	34.5	 20
331	  1	392.5	38.6	 20
332	  1	438.0	48.9	 25
333	  1	390.0	38.9	 25
334	  1	409.5	44.1	 20
335	  1	334.0	29.3	 25
336	  1	376.0	39.3	 25
337	  1	409.0	38.0	 20
338	  1	409.0	46.0	 25
339	  1	355.0	37.4	 25
340	  1	392.5	61.7	 20
341	  1	366.0	52.4	 25
342	  1	366.0	35.0	 25
343	  1	386.3	55.8	 20
344	  1	395.0	50.1	 25
345	  1	342.0	48.7	 25
346	  1	409.5	56.4	 20
347	  1	373.0	47.5	 25
348	  1	387.0	38.4	 25
349	  1	455.8	47.2	 20
350	  1	463.0	70.0	 25
351	  1	395.0	37.1	 25
352	  1	381.0	40.7	 20
353	  1	357.0	38.7	 25
354	  1	396.0	47.3	 25
355	  1	349.5	41.2	 20
356	  1	348.0	55.8	 25
357	  1	358.0	30.6	 25
358	  1	450.5	63.3	 20
359	  1	405.0	37.4	 25
360	  1	420.0	33.8	 25
361	  1	376.0	46.0	 20
362	  1	375.0	54.6	 25
363	  1	306.0	36.9	 25
364	  1	425.0	68.2	 20
365	  1	370.0	41.0	 25
366	  1	368.0	49.8	 25
367	  1	365.5	39.1	 20
368	  1	371.0	45.0	 25
369	  1	363.0	56.5	 25
370	  1	478.5	59.3	 20
371	  1	393.0	37.0	 25
372	  1	422.0	66.5	 25
373	  1	464.0	40.5	 16
374	  1	454.5	35.6	 20
375	  1	429.5	43.1	 20
376	  1	417.3	31.9	 16
377	  1	387.5	42.1	 20
378	  1	400.0	50.8	 20
379	  1	362.8	28.3	 16
380	  1	401.5	43.1	 20
381	  1	423.5	38.0	 20
382	  1	412.5	35.8	 16
383	  1	394.8	34.9	 20
384	  1	423.8	41.3	 16
385	  1	396.8	34.4	 20
386	  1	419.8	59.2	 20
387	  1	399.8	35.8	 16
388	  1	382.0	39.2	 20
389	  1	373.0	33.3	 20
390	  1	376.3	37.5	 16
391	  1	348.0	36.4	 20
392	  1	356.3	31.8	 20
393	  1	300.8	24.0	 16
394	  1	352.0	49.2	 20
395	  1	284.0	29.0	 25
396	  1	303.5	50.3	 20
397	  1	317.0	35.6	 25
398	  1	376.0	43.1	 25
399	  1	443.5	37.2	 20
400	  1	394.0	39.2	 25
401	  1	373.0	53.5	 25
402	  1	326.0	46.2	 20
403	  1	268.0	28.1	 25
404	  1	290.0	40.5	 25
405	  1	313.8	37.2	 20
406	  1	360.0	33.7	 25
407	  1	399.0	37.8	 25
408	  1	418.0	54.4	 20
409	  1	481.0	50.5	 25
410	  1	512.0	41.0	 25
411	  1	535.8	47.3	 20
412	  1	547.0	57.9	 25
413	  1	521.0	61.5	 25
414	  1	515.8	40.5	 20
415	  1	411.0	36.3	 25
416	  1	377.0	48.9	 25
417	  1	371.8	39.5	 20
418	  1	397.0	59.7	 25
419	  1	342.0	33.3	 25
420	  1	366.0	66.9	 20
421	  1	313.0	30.3	 25
422	  1	329.0	58.1	 25
423	  1	239.5	26.5	 20
424	  1	211.0	37.4	 25
425	  1	1777.0	380.2	 25
426	  1	189.8	31.6	 20
427	  1	166.0	32.3	 25
428	  1	249.0	28.2	 25
429	  1	338.5	49.0	 20
430	  1	401.0	53.3	 25
431	  1	339.0	38.3	 25
432	  1	409.8	69.1	 20
433	  1	398.0	31.8	 25
434	  1	396.0	67.3	 25
435	  1	383.8	39.3	 20
436	  1	406.0	67.7	 25
437	  1	387.3	55.9	 20
438	  1	407.5	46.7	 16
439	  1	398.5	46.2	 20
440	  1	424.5	55.4	 20
441	  1	357.3	43.5	 16
442	  1	350.3	42.7	 20
443	  1	353.3	23.5	 16
444	  1	390.0	44.2	 20
445	  1	388.0	44.7	 20
446	  1	402.3	52.8	 16
447	  1	413.3	43.3	 20
448	  1	375.5	36.4	 20
449	  1	349.0	39.8	 16
450	  1	385.8	34.7	 20
451	  1	370.8	45.9	 20
452	  1	365.3	38.8	 16
453	  1	363.5	38.2	 20
454	  1	356.0	37.7	 20
455	  1	413.5	49.1	 16
456	  1	426.5	52.2	 20
457	  1	424.0	33.3	 20
458	  1	376.8	38.3	 16
459	  1	324.0	52.0	 25
460	  1	293.0	31.3	 25
461	  1	280.3	19.0	 20
462	  1	285.0	51.2	 25
463	  1	311.0	33.8	 25
464	  1	407.8	72.2	 20
465	  1	6847.0	449.7	 25
466	  1	4832.0	469.8	 25
467	  1	1387.3	150.3	 20
468	  1	1863.0	160.8	 25
469	  1	248.0	27.1	 25
470	  1	1719.0	121.4	 20
471	  1	361.0	48.5	 25
472	  1	244.0	37.5	 25
473	  1	307.5	37.2	 20
474	  1	755.0	86.1	 25
475	  1	698.0	68.0	 25
476	  1	185.3	42.8	 20
477	  1	870.0	77.4	 25
478	  1	636.0	101.6	 25
479	  1	791.3	126.1	 20
480	  1	177.0	45.7	 25
481	  1	103.0	14.9	 25
482	  1	715.0	71.4	 20
483	  1	112.0	57.7	 25
484	  1	175.0	56.6	 25
485	  1	310.5	45.9	 20
486	  1	3017.0	370.4	 25
487	  1	1832.0	297.0	 25
488	  1	149.0	52.8	 20
489	  1	299.0	82.7	 25
490	  1	133.0	51.1	 25
491	  1	269.5	38.6	 20
492	  1	136.0	53.5	 25
493	  1	147.0	21.2	 25
494	  1	170.8	64.3	 20
495	  1	188.0	56.4	 25
496	  1	225.0	63.8	 25
497	  1	150.3	54.4	 20
498	  1	278.0	65.4	 25
499	  1	610.5	90.8	 20
500	  1	198.0	80.6	 25
501	  1	553.0	198.4	 20
502	  1	5115.8	432.1	 16
503	  1	126.0	16.6	 20
504	  1	464.8	59.0	 20
505	  1	517.3	59.1	 16
506	  1	123.0	28.0	 20
507	  1	293.8	40.9	 20
508	  1	1891.0	183.5	 16
509	  1	644.3	57.6	 20
510	  1	183.0	29.8	 20
511	  1	479.0	56.0	 16
512	  1	160.5	28.9	 20
513	  1	267.0	29.9	 20
514	  1	412.0	38.1	 16
515	  1	306.5	53.7	 20
516	  1	139.8	20.3	 20
517	  1	616.3	62.0	 16
518	  1	427.5	50.5	 20
519	  1	128.3	15.8	 20
520	  1	463.0	36.7	 16
521	  1	1030.5	335.6	 20
522	  1	254.8	28.9	 20
523	  1	250.3	26.9	 20
524	  1	120.0	28.7	 25
525	  1	1657.0	141.2	 25
526	  1	1866.3	182.2	 20
527	  1	837.0	124.7	 25
528	  1	829.0	182.5	 25
529	  1	134.5	16.9	 20
530	  1	257.0	38.0	 25
531	  1	357.0	74.9	 25
532	  1	129.8	40.2	 20
533	  1	207.0	31.1	 25
534	  1	189.0	34.5	 25
535	  1	145.0	32.3	 20
536	  1	2553.0	315.3	 25
537	  1	1564.0	282.7	 25
538	  1	423.5	41.4	 20
539	  1	119.0	17.1	 25
540	  1	1324.0	268.0	 25
541	  1	5070.3	639.0	 20
542	  1	468.0	45.7	 25
543	  1	188.0	27.2	 25
544	  1	290.0	46.7	 20
545	  1	279.0	44.9	 25
546	  1	1064.0	166.8	 25
547	  1	157.3	27.6	 20
548	  1	163.0	34.6	 25
549	  1	352.0	54.8	 25
550	  1	153.0	49.1	 20
551	  1	1459.0	260.9	 25
552	  1	160.0	48.5	 25
553	  1	157.8	25.9	 20
554	  1	370.0	54.5	 25
555	  1	233.0	30.7	 25
556	  1	1665.5	163.4	 20
557	  1	1443.0	214.5	 25
558	  1	1695.8	159.8	 20
559	  1	544.0	65.2	 25
560	  1	1144.0	143.5	 25
561	  1	687.8	77.9	 20
562	  1	257.0	61.4	 25
563	  1	122.0	23.1	 25
564	  1	336.8	67.5	 20
565	  1	150.5	20.2	 20
566	  1	309.8	48.9	 20
567	  1	3453.5	203.8	 16
568	  1	1114.3	119.0	 20
569	  1	652.5	139.9	 20
570	  1	1033.3	62.2	 16
571	  1	114.3	19.9	 20
572	  1	230.3	33.4	 20
573	  1	487.3	55.1	 16
574	  1	477.8	55.9	 20
575	  1	236.3	30.5	 20
576	  1	2265.3	146.6	 16
577	  1	1610.5	131.8	 20
578	  1	894.0	76.6	 20
579	  1	6013.8	311.1	 16
580	  1	956.8	230.7	 20
581	  1	321.8	43.1	 20
582	  1	365.3	39.0	 16
583	  1	538.0	76.1	 20
584	  1	1643.8	177.7	 20
585	  1	258.5	32.3	 16
586	  1	286.5	42.6	 20
587	  1	159.0	20.5	 25
588	  1	721.3	78.1	 20
589	  1	386.0	41.2	 25
590	  1	1332.0	228.7	 25
591	  1	3061.0	413.2	 20
592	  1	785.0	151.5	 25
593	  1	316.0	40.7	 25
594	  1	393.8	47.9	 20
595	  1	153.0	39.1	 25
596	  1	219.0	47.1	 25
597	  1	159.0	25.7	 20
598	  1	283.0	41.5	 25
599	  1	169.0	78.0	 25
600	  1	356.5	47.6	 20
601	  1	445.0	76.7	 25
602	  1	255.0	39.6	 25
603	  1	652.0	76.4	 20
604	  1	153.0	45.9	 25
605	  1	1356.0	225.7	 25
606	  1	351.8	47.5	 20
607	  1	1141.0	146.6	 25
608	  1	1046.0	149.4	 25
609	  1	506.8	81.0	 20
610	  1	373.0	88.8	 25
611	  1	2883.0	465.2	 25
612	  1	273.0	37.2	 20
613	  1	185.0	26.3	 25
614	  1	1956.0	320.0	 25
615	  1	2425.0	203.1	 20
616	  1	342.0	69.4	 25
617	  1	563.0	70.2	 20
618	  1	529.0	79.5	 25
619	  1	126.0	23.2	 25
620	  1	145.5	50.9	 20
621	  1	175.0	22.3	 25
622	  1	139.0	40.5	 25
623	  1	124.3	47.7	 20
624	  1	1014.0	143.9	 25
625	  1	377.0	35.8	 25
626	  1	489.3	48.5	 20
627	  1	1248.0	143.2	 25
628	  1	897.0	123.7	 25
629	  1	2186.5	233.7	 16
630	  1	158.5	20.9	 20
631	  1	371.5	34.2	 20
632	  1	1512.5	108.2	 16
633	  1	2829.3	307.3	 20
634	  1	157.5	24.7	 20
635	  1	362.0	29.6	 16
636	  1	14150.5	2275.7	 20
637	  1	268.8	48.4	 20
638	  1	13759.3	1476.8	 16
639	  1	305.0	55.8	 20
  0	  2	341.0	83.3	 25
  1	  2	15265.5	2656.6	 20
  2	  2	417.0	159.1	 25
  3	  2	15087.0	3015.3	 25
  4	  2	355.3	49.2	 20
  5	  2	845.0	150.5	 25
  6	  2	403.0	61.2	 25
  7	  2	1669.3	313.9	 20
  8	  2	235.0	20.7	 25
  9	  2	748.0	79.2	 25
 10	  2	1144.5	125.0	 20
 11	  2	2955.5	520.8	 20
 12	  2	2532.3	278.9	 20
 13	  2	2458.8	214.7	 16
 14	  2	742.3	101.1	 20
 15	  2	581.5	65.7	 20
 16	  2	307.3	25.3	 16
 17	  2	358.3	58.1	 20
 18	  2	232.0	34.6	 20
 19	  2	1450.5	141.8	 16
 20	  2	492.8	47.4	 20
 21	  2	462.0	54.8	 20
 22	  2	166.0	29.5	 16
 23	  2	169.3	23.3	 20
 24	  2	972.0	196.9	 20
 25	  2	225.8	36.9	 16
 26	  2	1107.8	177.5	 20
 27	  2	3299.0	540.0	 20
 28	  2	2229.3	224.0	 16
 29	  2	1720.8	267.8	 20
 30	  2	171.3	26.0	 20
 31	  2	238.3	24.6	 16
 32	  2	515.0	69.3	 25
 33	  2	1325.0	306.5	 25
 34	  2	1256.8	140.9	 20
 35	  2	1034.0	220.4	 25
 36	  2	1141.0	258.7	 25
 37	  2	914.8	153.8	 20
 38	  2	514.0	86.6	 25
 39	  2	990.8	120.7	 20
 40	  2	235.0	39.5	 25
 41	  2	282.0	43.6	 25
 42	  2	2428.8	383.3	 20
 43	  2	1182.0	186.4	 25
 44	  2	1719.0	331.3	 25
 45	  2	845.3	115.4	 20
 46	  2	2309.0	301.6	 25
 47	  2	3407.0	701.9	 25
 48	  2	1241.8	155.2	 20
 49	  2	218.0	34.2	 25
 50	  2	260.0	29.4	 25
 51	  2	295.8	24.9	 20
 52	  2	534.0	95.4	 25
 53	  2	683.0	161.6	 25
 54	  2	674.0	89.1	 20
 55	  2	874.0	134.0	 25
 56	  2	753.0	149.3	 25
 57	  2	1997.8	227.5	 20
 58	  2	4113.0	831.3	 25
 59	  2	922.0	179.6	 25
 60	  2	287.3	33.9	 20
 61	  2	340.0	54.4	 25
 62	  2	12830.0	3454.2	 25
 63	  2	243.3	69.2	 20
 64	  2	223.0	89.4	 25
 65	  2	412.0	130.9	 25
 66	  2	13890.0	2315.9	 20
 67	  2	307.0	45.4	 25
 68	  2	204.0	24.2	 25
 69	  2	226.0	38.6	 20
 70	  2	178.0	32.2	 25
 71	  2	246.0	44.4	 25
 72	  2	232.8	39.5	 20
 73	  2	312.0	29.0	 25
 74	  2	220.0	27.0	 25
 75	  2	253.0	29.9	 16
 76	  2	211.8	32.1	 20
 77	  2	194.3	26.0	 20
 78	  2	239.8	232.9	 16
 79	  2	312.5	28.4	 20
 80	  2	220.8	34.9	 20
 81	  2	211.0	24.1	 16
 82	  2	187.0	35.8	 20
 83	  2	214.3	29.9	 20
 84	  2	202.8	26.4	 16
 85	  2	349.3	54.6	 20
 86	  2	13370.5	3247.6	 20
 87	  2	237.3	43.0	 16
 88	  2	216.8	32.6	 20
 89	  2	235.0	207.7	 20
 90	  2	14322.5	2394.6	 16
 91	  2	331.3	126.3	 20
 92	  2	13574.3	4343.0	 20
 93	  2	205.5	24.1	 16
 94	  2	207.3	28.3	 20
 95	  2	188.8	23.7	 20
 96	  2	207.8	27.5	 20
 97	  2	291.0	38.3	 25
 98	  2	182.0	21.8	 20
 99	  2	214.0	66.5	 25
100	  2	230.0	54.1	 25
101	  2	254.3	163.5	 20
102	  2	227.0	30.7	 25
103	  2	302.0	39.3	 25
104	  2	230.8	58.1	 20
105	  2	221.0	42.1	 25
106	  2	225.0	46.8	 25
107	  2	207.3	69.1	 20
108	  2	233.0	41.8	 25
109	  2	227.0	31.7	 25
110	  2	302.3	43.3	 20
111	  2	309.0	52.7	 25
112	  2	337.0	66.2	 25
113	  2	1133.3	234.1	 20
114	  2	291.0	38.0	 25
115	  2	434.0	629.9	 25
116	  2	15033.0	919.2	 20
117	  2	12777.0	4078.2	 25
118	  2	329.0	649.6	 25
119	  2	15172.0	2258.0	 20
120	  2	16114.0	4859.2	 25
121	  2	446.0	619.6	 25
122	  2	13444.0	3749.3	 20
123	  2	253.0	77.6	 25
124	  2	286.0	95.2	 25
125	  2	407.3	118.6	 20
126	  2	13300.0	4372.6	 25
127	  2	242.0	25.0	 25
128	  2	363.8	61.5	 20
129	  2	469.0	74.3	 25
130	  2	1124.0	349.4	 25
131	  2	930.0	258.0	 20
132	  2	832.0	210.1	 25
133	  2	418.0	799.5	 25
134	  2	12168.8	3722.4	 20
135	  2	220.0	53.5	 25
136	  2	226.0	51.3	 25
137	  2	318.0	199.3	 20
138	  2	14301.0	4649.5	 25
139	  2	352.5	47.9	 20
140	  2	202.3	24.2	 16
141	  2	267.0	39.4	 20
142	  2	271.5	31.0	 20
143	  2	436.5	154.7	 16
144	  2	14415.3	4399.4	 20
145	  2	372.3	49.1	 20
146	  2	304.5	109.0	 16
147	  2	12950.0	3791.3	 20
148	  2	347.3	651.5	 20
149	  2	14044.3	3335.6	 16
150	  2	253.0	34.0	 20
151	  2	354.0	31.0	 20
152	  2	289.8	99.8	 16
153	  2	14800.8	1179.1	 20
154	  2	14965.0	773.8	 16
155	  2	14215.3	2966.8	 20
156	  2	256.0	46.9	 20
157	  2	257.0	24.4	 16
158	  2	282.8	55.0	 20
159	  2	263.5	30.5	 20
160	  2	712.3	91.7	 20
161	  2	1590.0	310.9	 25
162	  2	1147.0	252.1	 25
163	  2	346.0	63.8	 20
164	  2	555.0	75.7	 25
165	  2	5768.0	1376.2	 25
166	  2	1936.0	314.1	 20
167	  2	464.0	54.4	 25
168	  2	662.0	157.4	 25
169	  2	331.3	40.0	 20
170	  2	1031.0	205.1	 25
171	  2	1497.0	394.7	 25
172	  2	271.0	44.4	 20
173	  2	602.0	97.0	 25
174	  2	1397.0	345.1	 25
175	  2	158.5	18.5	 20
176	  2	545.0	63.9	 25
177	  2	2386.0	598.2	 25
178	  2	565.3	89.9	 20
179	  2	479.0	101.8	 25
180	  2	638.0	99.7	 25
181	  2	2545.0	354.1	 20
182	  2	1705.0	321.0	 25
183	  2	469.0	79.0	 25
184	  2	1088.8	156.9	 20
185	  2	1945.0	304.3	 25
186	  2	2368.0	526.8	 25
187	  2	463.5	61.6	 20
188	  2	705.0	91.9	 25
189	  2	2116.0	436.1	 25
190	  2	363.8	42.3	 20
191	  2	200.0	34.6	 25
192	  2	349.0	67.1	 25
193	  2	320.5	30.7	 20
194	  2	187.0	36.4	 25
195	  2	1975.0	473.5	 25
196	  2	3806.8	779.4	 20
197	  2	352.0	62.1	 25
198	  2	399.0	76.1	 25
199	  2	776.0	109.4	 20
200	  2	356.0	60.2	 25
201	  2	552.0	108.7	 25
202	  2	357.3	89.9	 20
203	  2	180.8	19.4	 20
204	  2	825.5	171.3	 20
205	  2	731.5	105.4	 16
206	  2	1190.0	236.4	 20
207	  2	2168.0	562.8	 20
208	  2	565.0	95.2	 16
209	  2	484.0	66.1	 20
210	  2	1550.5	350.9	 20
211	  2	175.0	26.6	 16
212	  2	544.8	58.0	 20
213	  2	159.8	22.2	 16
214	  2	171.8	25.7	 20
215	  2	319.5	41.2	 20
216	  2	290.0	42.3	 16
217	  2	1207.0	247.1	 20
218	  2	1016.0	255.6	 20
219	  2	368.8	48.6	 16
220	  2	1619.0	301.7	 20
221	  2	3838.5	1068.3	 20
222	  2	3282.0	678.0	 16
223	  2	1278.5	296.3	 20
224	  2	326.0	55.0	 25
225	  2	850.3	180.3	 20
226	  2	2582.0	659.7	 25
227	  2	3073.0	738.8	 25
228	  2	5064.0	745.3	 20
229	  2	6851.0	1129.6	 25
230	  2	7356.0	1393.1	 25
231	  2	4922.8	887.0	 20
232	  2	3447.0	824.7	 25
233	  2	1954.0	480.5	 25
234	  2	2316.8	498.8	 20
235	  2	2906.0	598.6	 25
236	  2	3992.0	960.3	 25
237	  2	4211.0	937.0	 20
238	  2	4981.0	1214.9	 25
239	  2	3623.0	754.9	 25
240	  2	17558.8	4335.0	 20
241	  2	6149.0	1717.1	 25
242	  2	1280.0	312.6	 25
243	  2	2503.0	594.7	 20
244	  2	13229.0	3633.3	 25
245	  2	10569.0	3554.8	 25
246	  2	4901.0	1288.8	 20
247	  2	1409.0	383.6	 25
248	  2	3929.0	1247.8	 25
249	  2	4538.5	1189.9	 20
250	  2	9836.0	2929.6	 25
251	  2	5904.0	1922.7	 25
252	  2	430.5	41.2	 20
253	  2	7609.0	2337.0	 25
254	  2	4597.0	1487.1	 25
255	  2	6181.3	1757.4	 20
256	  2	456.0	89.9	 25
257	  2	510.0	115.8	 25
258	  2	2054.3	515.4	 20
259	  2	728.0	151.4	 25
260	  2	4487.0	1467.1	 25
261	  2	640.0	128.9	 20
262	  2	7609.0	2207.9	 25
263	  2	13744.0	4546.1	 25
264	  2	10992.8	3062.8	 20
265	  2	2360.0	665.7	 25
266	  2	10500.0	3458.3	 25
267	  2	3395.3	662.7	 16
268	  2	2497.5	523.2	 20
269	  2	1510.0	341.2	 20
270	  2	3693.8	614.3	 16
271	  2	9482.8	1818.2	 20
272	  2	8529.5	1023.3	 16
273	  2	4353.3	665.2	 20
274	  2	4806.3	1094.7	 20
275	  2	7117.5	769.2	 16
276	  2	3846.8	599.9	 20
277	  2	142.0	25.4	 20
278	  2	2493.8	283.7	 16
279	  2	963.0	166.1	 20
280	  2	132.3	20.5	 20
281	  2	145.3	32.0	 16
282	  2	137.0	15.0	 20
283	  2	140.5	32.7	 20
284	  2	434.5	27.2	 16
285	  2	168.5	32.2	 20
286	  2	147.0	19.9	 20
287	  2	157.3	20.0	 16
288	  2	1031.0	140.4	 25
289	  2	1027.0	176.8	 25
290	  2	252.0	52.3	 20
291	  2	127.0	18.1	 25
292	  2	169.0	27.8	 25
293	  2	137.3	20.7	 20
294	  2	168.0	31.0	 25
295	  2	205.0	27.2	 25
296	  2	1604.3	141.6	 20
297	  2	563.0	84.3	 25
298	  2	1426.0	200.8	 25
299	  2	229.0	40.0	 20
300	  2	131.0	23.6	 25
301	  2	155.0	27.2	 25
302	  2	230.8	28.8	 20
303	  2	235.0	27.3	 25
304	  2	220.0	65.0	 25
305	  2	556.3	67.6	 20
306	  2	952.0	141.5	 25
307	  2	654.0	136.0	 25
308	  2	161.5	24.8	 20
309	  2	679.0	82.0	 25
310	  2	154.0	29.2	 25
311	  2	112.5	24.6	 20
312	  2	198.0	27.5	 25
313	  2	254.0	35.9	 25
314	  2	138.0	21.8	 20
315	  2	468.0	69.3	 25
316	  2	2218.0	400.7	 25
317	  2	149.0	28.7	 20
318	  2	158.0	41.2	 25
319	  2	134.0	22.6	 25
320	  2	205.3	23.7	 20
321	  2	148.0	30.0	 25
322	  2	146.0	42.9	 25
323	  2	353.3	35.6	 20
324	  2	934.0	149.7	 25
325	  2	353.0	44.1	 25
326	  2	992.5	167.6	 20
327	  2	557.0	78.4	 25
328	  2	573.0	82.4	 20
329	  2	781.0	94.6	 25
330	  2	499.0	100.8	 25
331	  2	180.3	22.8	 16
332	  2	298.0	37.3	 20
333	  2	148.0	59.4	 20
334	  2	180.0	19.9	 16
335	  2	159.0	32.2	 20
336	  2	176.5	20.6	 20
337	  2	545.0	66.2	 16
338	  2	513.8	57.5	 20
339	  2	384.0	54.4	 20
340	  2	1398.5	106.2	 16
341	  2	720.3	72.6	 20
342	  2	177.5	28.8	 20
343	  2	208.8	28.6	 16
344	  2	206.8	27.3	 20
345	  2	126.0	26.1	 20
346	  2	120.3	13.2	 16
347	  2	1341.8	121.8	 20
348	  2	388.0	46.7	 20
349	  2	304.5	38.0	 16
350	  2	193.3	32.4	 20
351	  2	187.0	41.7	 20
352	  2	1031.3	99.7	 20
353	  2	298.0	40.6	 25
354	  2	330.0	37.0	 25
355	  2	140.3	25.6	 20
356	  2	123.0	44.5	 25
357	  2	178.0	36.5	 25
358	  2	835.3	65.7	 20
359	  2	241.0	37.3	 25
360	  2	333.0	62.9	 25
361	  2	252.3	26.3	 20
362	  2	114.0	19.1	 25
363	  2	162.0	19.8	 25
364	  2	108.3	20.4	 20
365	  2	167.0	28.6	 25
366	  2	174.0	52.6	 25
367	  2	123.3	19.0	 20
368	  2	168.0	22.0	 25
369	  2	183.0	42.4	 25
370	  2	173.0	25.4	 20
371	  2	146.0	24.3	 25
372	  2	269.0	71.6	 25
373	  2	330.5	40.4	 20
374	  2	184.0	41.0	 25
375	  2	276.0	73.3	 25
376	  2	878.5	65.1	 20
377	  2	134.0	26.0	 25
378	  2	111.0	24.1	 25
379	  2	187.0	92.4	 20
380	  2	202.0	38.6	 25
381	  2	124.0	26.4	 25
382	  2	924.5	82.1	 20
383	  2	2392.0	419.4	 25
384	  2	3183.0	824.0	 25
385	  2	151.5	44.8	 20
386	  2	251.0	89.8	 25
387	  2	195.3	37.4	 20
388	  2	206.0	60.3	 25
389	  2	512.0	32.4	 25
390	  2	315.8	39.8	 20
391	  2	172.0	24.1	 25
392	  2	171.0	78.2	 25
393	  2	3157.3	405.8	 20
394	  2	3165.0	481.8	 25
395	  2	351.3	52.7	 20
396	  2	108.0	15.5	 16
397	  2	1127.8	149.6	 20
398	  2	1498.5	291.2	 20
399	  2	225.0	34.2	 16
400	  2	499.0	67.5	 20
401	  2	194.5	74.4	 20
402	  2	93.5	9.6	 16
403	  2	2102.3	293.0	 20
404	  2	113.8	14.5	 20
405	  2	138.3	24.4	 16
406	  2	189.3	53.2	 20
407	  2	271.3	29.9	 20
408	  2	517.0	26.5	 16
409	  2	555.5	46.9	 20
410	  2	259.5	111.3	 20
411	  2	202.3	26.3	 16
412	  2	339.5	37.3	 20
413	  2	954.0	49.2	 20
414	  2	1153.3	85.6	 16
415	  2	1075.3	76.8	 20
416	  2	905.0	89.2	 25
417	  2	377.8	30.4	 20
418	  2	287.0	31.7	 25
419	  2	230.0	33.5	 25
420	  2	194.8	23.4	 20
421	  2	307.0	46.2	 25
422	  2	302.0	65.3	 25
423	  2	163.0	22.6	 20
424	  2	197.0	20.7	 25
425	  2	752.0	86.4	 25
426	  2	135.3	23.8	 20
427	  2	198.0	29.4	 25
428	  2	270.0	34.5	 25
429	  2	873.3	70.9	 20
430	  2	147.0	28.4	 25
431	  2	431.0	51.2	 25
432	  2	101.0	16.6	 20
433	  2	395.0	51.4	 25
434	  2	203.0	28.0	 25
435	  2	108.0	21.4	 20
436	  2	319.0	42.1	 25
437	  2	153.0	22.4	 25
438	  2	183.0	37.3	 20
439	  2	1721.0	250.1	 25
440	  2	739.0	163.0	 25
441	  2	114.8	20.3	 20
442	  2	131.0	52.4	 25
443	  2	721.0	149.5	 25
444	  2	150.8	19.9	 20
445	  2	302.0	40.9	 25
446	  2	2640.5	319.4	 20
447	  2	443.0	53.8	 25
448	  2	157.0	30.8	 25
449	  2	364.0	30.9	 20
450	  2	312.0	47.2	 25
451	  2	204.0	32.8	 25
452	  2	315.3	29.6	 20
453	  2	2848.0	453.2	 25
454	  2	288.0	31.2	 25
455	  2	300.8	30.6	 20
456	  2	315.0	42.7	 25
457	  2	551.0	543.0	 25
458	  2	277.8	39.3	 20
459	  2	250.3	29.1	 20
460	  2	739.8	129.3	 20
461	  2	547.8	72.0	 16
462	  2	98.8	15.1	 20
463	  2	139.8	75.8	 20
464	  2	8240.8	332.4	 16
465	  2	2603.8	184.4	 20
466	  2	1535.3	144.7	 20
467	  2	835.8	45.1	 16
468	  2	986.0	87.3	 20
469	  2	186.5	42.8	 20
470	  2	591.8	75.8	 16
471	  2	222.8	27.0	 20
472	  2	122.8	20.2	 20
473	  2	198.3	15.0	 16
474	  2	276.0	33.7	 20
475	  2	970.0	84.1	 20
476	  2	310.3	39.4	 16
477	  2	579.0	52.9	 20
478	  2	1010.3	87.0	 20
479	  2	687.3	51.6	 16
480	  2	124.0	15.9	 25
481	  2	131.0	17.9	 25
482	  2	193.3	30.9	 20
483	  2	119.0	46.4	 25
484	  2	176.0	36.4	 25
485	  2	282.0	32.8	 20
486	  2	1161.0	161.5	 25
487	  2	499.0	70.1	 25
488	  2	146.3	135.9	 20
489	  2	134.0	24.4	 25
490	  2	111.0	18.0	 25
491	  2	137.0	43.4	 20
492	  2	97.0	19.7	 25
493	  2	147.0	48.8	 25
494	  2	104.3	15.2	 20
495	  2	184.0	72.7	 25
496	  2	155.0	24.3	 25
497	  2	204.0	86.7	 20
498	  2	168.0	183.4	 25
499	  2	301.0	79.8	 25
500	  2	112.0	15.9	 20
501	  2	444.0	159.6	 25
502	  2	2358.0	561.6	 25
503	  2	91.3	15.6	 20
504	  2	574.0	57.5	 25
505	  2	217.3	28.6	 20
506	  2	125.0	25.8	 25
507	  2	429.0	73.5	 25
508	  2	1641.8	197.9	 20
509	  2	1548.0	147.2	 25
510	  2	252.0	62.9	 25
511	  2	338.5	37.5	 20
512	  2	241.0	73.6	 25
513	  2	248.0	58.0	 25
514	  2	540.3	43.8	 20
515	  2	290.0	33.8	 25
516	  2	120.0	29.1	 25
517	  2	638.5	65.0	 20
518	  2	152.0	31.0	 25
519	  2	139.0	19.1	 25
520	  2	260.0	43.8	 20
521	  2	218.0	32.2	 25
522	  2	145.0	20.8	 25
523	  2	337.5	34.6	 16
524	  2	149.8	121.4	 20
525	  2	1099.0	68.4	 20
526	  2	564.0	51.5	 16
527	  2	163.3	21.5	 20
528	  2	1141.0	201.0	 20
529	  2	100.3	13.3	 16
530	  2	221.3	25.0	 20
531	  2	282.5	31.0	 20
532	  2	85.3	11.0	 16
533	  2	117.0	14.6	 20
534	  2	162.0	28.8	 20
535	  2	120.8	19.8	 16
536	  2	880.8	89.8	 20
537	  2	1087.3	134.5	 20
538	  2	895.3	71.3	 16
539	  2	123.3	31.8	 20
540	  2	2512.0	233.9	 20
541	  2	1342.0	154.0	 16
542	  2	406.5	39.5	 20
543	  2	125.3	21.4	 20
544	  2	438.0	63.1	 20
545	  2	144.0	22.1	 25
546	  2	175.0	24.3	 25
547	  2	113.3	12.4	 20
548	  2	108.0	16.1	 25
549	  2	202.0	40.0	 25
550	  2	255.0	163.6	 20
551	  2	275.0	47.9	 25
552	  2	146.0	14.9	 25
553	  2	173.8	29.2	 20
554	  2	329.0	61.2	 25
555	  2	276.0	41.4	 25
556	  2	773.5	96.5	 20
557	  2	791.0	126.4	 25
558	  2	2824.0	565.5	 25
559	  2	277.3	41.6	 20
560	  2	267.0	32.3	 25
561	  2	739.3	62.5	 20
562	  2	478.0	52.1	 25
563	  2	129.0	44.8	 25
564	  2	123.0	15.8	 20
565	  2	119.0	19.9	 25
566	  2	112.0	23.3	 25
567	  2	1208.8	193.5	 20
568	  2	734.0	270.0	 25
569	  2	622.0	82.9	 25
570	  2	343.0	36.8	 20
571	  2	112.0	20.4	 25
572	  2	143.0	18.1	 25
573	  2	286.0	26.6	 20
574	  2	164.0	23.7	 25
575	  2	267.0	28.6	 25
576	  2	971.8	117.9	 20
577	  2	2401.0	290.7	 25
578	  2	1418.0	122.8	 25
579	  2	1963.5	168.2	 20
580	  2	327.0	58.0	 25
581	  2	192.0	28.0	 25
582	  2	155.5	22.3	 20
583	  2	244.0	43.0	 25
584	  2	380.0	53.7	 25
585	  2	196.3	26.7	 20
586	  2	353.0	59.4	 25
587	  2	139.5	21.0	 20
588	  2	337.8	39.0	 16
589	  2	1227.5	183.5	 20
590	  2	3451.3	308.4	 20
591	  2	6560.5	583.6	 16
592	  2	1058.0	355.6	 20
593	  2	201.5	69.2	 20
594	  2	169.5	20.1	 16
595	  2	117.3	21.8	 20
596	  2	138.0	25.8	 20
597	  2	195.3	18.1	 16
598	  2	453.3	52.3	 20
599	  2	118.0	10.3	 20
600	  2	340.0	35.5	 16
601	  2	147.0	24.1	 20
602	  2	140.3	23.2	 20
603	  2	339.3	43.2	 16
604	  2	162.3	24.0	 20
605	  2	363.5	66.3	 20
606	  2	148.8	17.6	 16
607	  2	1704.5	234.1	 20
608	  2	325.0	77.1	 25
609	  2	1488.3	295.8	 20
610	  2	112.0	16.2	 25
611	  2	819.0	167.2	 25
612	  2	133.3	27.8	 20
613	  2	123.0	24.6	 25
614	  2	443.0	86.3	 25
615	  2	567.3	84.4	 20
616	  2	200.0	25.0	 25
617	  2	190.0	24.3	 25
618	  2	141.3	23.2	 20
619	  2	144.0	36.5	 25
620	  2	100.5	15.7	 20
621	  2	192.0	27.7	 25
622	  2	90.0	15.9	 25
623	  2	107.0	38.0	 20
624	  2	151.0	36.7	 25
625	  2	311.0	41.3	 25
626	  2	580.8	76.5	 20
627	  2	1500.0	205.8	 25
628	  2	510.0	82.3	 25
629	  2	477.5	91.8	 20
630	  2	142.0	35.6	 25
631	  2	284.0	96.1	 25
632	  2	2645.5	243.1	 20
633	  2	2776.0	449.7	 25
634	  2	163.0	27.1	 25
635	  2	349.3	35.5	 20
636	  2	304.0	58.7	 25
637	  2	13838.0	2500.7	 25
638	  2	304.0	60.6	 20
639	  2	14088.0	2540.0	 25
  0	  3	15793.0	3312.3	 25
  1	  3	279.0	39.5	 20
  2	  3	15520.0	3823.9	 25
  3	  3	277.0	52.5	 25
  4	  3	331.8	38.9	 20
  5	  3	207.0	31.9	 25
  6	  3	121.0	17.8	 25
  7	  3	1071.8	131.9	 20
  8	  3	150.0	26.1	 25
  9	  3	426.0	65.1	 25
 10	  3	345.8	39.1	 20
 11	  3	1429.0	243.8	 25
 12	  3	756.0	97.4	 25
 13	  3	713.8	89.1	 20
 14	  3	219.0	28.8	 25
 15	  3	451.0	61.5	 25
 16	  3	213.3	27.9	 20
 17	  3	206.0	80.4	 25
 18	  3	213.0	36.7	 25
 19	  3	225.3	28.6	 20
 20	  3	2077.0	179.6	 25
 21	  3	208.0	59.2	 25
 22	  3	150.8	18.6	 20
 23	  3	115.0	27.1	 25
 24	  3	741.0	121.9	 25
 25	  3	136.5	28.4	 20
 26	  3	238.0	33.1	 25
 27	  3	831.0	128.2	 25
 28	  3	799.8	58.8	 20
 29	  3	794.0	135.4	 25
 30	  3	129.0	19.3	 25
 31	  3	250.8	62.3	 20
 32	  3	352.0	31.3	 20
 33	  3	374.5	64.0	 20
 34	  3	523.5	57.3	 16
 35	  3	258.5	41.1	 20
 36	  3	295.8	48.6	 20
 37	  3	315.8	39.2	 16
 38	  3	132.5	24.9	 20
 39	  3	252.5	56.7	 20
 40	  3	121.5	15.8	 16
 41	  3	217.0	19.7	 20
 42	  3	2447.0	210.4	 16
 43	  3	386.0	63.6	 20
 44	  3	538.3	54.6	 20
 45	  3	354.8	49.3	 16
 46	  3	359.5	33.0	 20
 47	  3	2181.5	399.5	 20
 48	  3	478.3	49.0	 16
 49	  3	199.5	35.1	 20
 50	  3	127.8	16.5	 20
 51	  3	200.0	17.1	 16
 52	  3	348.0	41.0	 20
 53	  3	232.0	35.3	 25
 54	  3	480.0	54.7	 20
 55	  3	331.0	49.3	 25
 56	  3	259.0	43.8	 25
 57	  3	336.3	41.8	 20
 58	  3	1591.0	259.4	 25
 59	  3	245.0	32.6	 25
 60	  3	243.5	29.3	 20
 61	  3	325.0	47.1	 25
 62	  3	13524.0	3114.1	 25
 63	  3	238.8	83.2	 20
 64	  3	222.0	36.8	 25
 65	  3	323.0	63.0	 25
 66	  3	288.3	43.1	 20
 67	  3	329.0	37.5	 25
 68	  3	278.0	79.7	 25
 69	  3	13875.0	1562.0	 20
 70	  3	13842.0	1508.7	 25
 71	  3	13892.0	2901.4	 25
 72	  3	277.3	45.8	 20
 73	  3	331.0	36.3	 25
 74	  3	14219.0	2927.7	 25
 75	  3	231.5	44.6	 20
 76	  3	12631.0	1929.9	 25
 77	  3	13124.0	2504.1	 25
 78	  3	266.5	55.0	 20
 79	  3	337.0	48.7	 25
 80	  3	234.0	40.5	 25
 81	  3	13294.8	1973.5	 20
 82	  3	13277.0	1871.3	 25
 83	  3	13170.0	2955.5	 25
 84	  3	205.8	29.8	 20
 85	  3	317.0	44.8	 25
 86	  3	13099.0	3173.8	 25
 87	  3	181.5	23.7	 20
 88	  3	202.0	23.5	 25
 89	  3	199.0	29.2	 25
 90	  3	287.3	91.8	 20
 91	  3	309.0	114.7	 25
 92	  3	14673.0	4483.9	 25
 93	  3	243.5	38.7	 20
 94	  3	12498.0	2365.9	 25
 95	  3	12944.0	4363.2	 25
 96	  3	222.3	48.8	 16
 97	  3	349.3	51.4	 20
 98	  3	192.8	32.5	 20
 99	  3	271.8	56.3	 16
100	  3	10865.8	3215.6	 20
101	  3	189.0	20.9	 16
102	  3	217.3	21.7	 20
103	  3	359.8	282.6	 20
104	  3	15303.0	990.3	 16
105	  3	14007.0	781.0	 20
106	  3	12994.5	4166.4	 20
107	  3	201.0	22.0	 16
108	  3	216.0	43.7	 20
109	  3	203.8	31.9	 20
110	  3	272.3	25.6	 16
111	  3	153.5	24.1	 20
112	  3	325.5	121.1	 20
113	  3	979.3	93.0	 16
114	  3	221.3	28.5	 20
115	  3	379.3	637.7	 20
116	  3	14040.8	3643.9	 16
117	  3	257.0	228.4	 25
118	  3	12141.0	4238.1	 25
119	  3	361.5	170.1	 20
120	  3	15850.0	4847.2	 25
121	  3	447.0	690.9	 25
122	  3	13042.0	3441.6	 20
123	  3	205.0	21.3	 25
124	  3	226.0	40.1	 25
125	  3	256.3	45.6	 20
126	  3	305.0	57.2	 25
127	  3	223.0	27.3	 25
128	  3	309.3	31.1	 20
129	  3	212.0	23.4	 25
130	  3	340.0	73.9	 25
131	  3	200.3	27.7	 20
132	  3	312.0	36.4	 25
133	  3	414.0	780.1	 25
134	  3	12420.0	3729.1	 20
135	  3	215.0	22.8	 25
136	  3	214.0	29.7	 25
137	  3	350.0	207.6	 20
138	  3	14345.0	4756.7	 25
139	  3	325.0	39.7	 25
140	  3	222.8	29.3	 20
141	  3	202.0	22.0	 25
142	  3	318.0	789.0	 25
143	  3	13199.8	3657.4	 20
144	  3	281.0	54.1	 25
145	  3	496.0	650.8	 25
146	  3	13700.5	3608.8	 20
147	  3	257.0	58.5	 25
148	  3	316.0	639.6	 25
149	  3	14093.8	3194.6	 20
150	  3	265.0	39.7	 25
151	  3	326.0	36.8	 25
152	  3	272.3	75.5	 20
153	  3	14730.0	522.7	 25
154	  3	14740.0	489.7	 25
155	  3	14220.8	3077.4	 20
156	  3	245.0	37.3	 25
157	  3	197.5	27.7	 20
158	  3	258.0	39.3	 25
159	  3	276.0	58.8	 25
160	  3	196.5	28.0	 16
161	  3	319.8	49.0	 20
162	  3	376.8	34.3	 20
163	  3	507.0	42.6	 16
164	  3	625.3	164.2	 20
165	  3	3011.5	646.4	 20
166	  3	674.3	122.2	 16
167	  3	201.0	28.0	 20
168	  3	200.0	28.8	 20
169	  3	200.3	32.8	 16
170	  3	357.8	61.2	 20
171	  3	189.0	31.2	 20
172	  3	192.0	33.4	 16
173	  3	285.8	36.5	 20
174	  3	450.3	105.5	 20
175	  3	181.5	45.1	 16
176	  3	339.0	51.2	 20
177	  3	977.3	200.9	 20
178	  3	170.3	27.2	 16
179	  3	127.5	20.8	 20
180	  3	292.3	72.6	 20
181	  3	947.0	103.8	 20
182	  3	297.0	44.8	 25
183	  3	168.0	28.8	 25
184	  3	428.8	43.6	 20
185	  3	902.0	232.9	 25
186	  3	679.0	115.8	 25
187	  3	175.0	20.5	 20
188	  3	349.0	48.7	 25
189	  3	1394.0	227.6	 25
190	  3	206.3	22.0	 20
191	  3	150.0	27.8	 25
192	  3	273.0	40.1	 25
193	  3	212.0	37.2	 20
194	  3	126.0	18.7	 25
195	  3	648.0	72.7	 25
196	  3	936.3	118.4	 20
197	  3	116.0	22.8	 25
198	  3	158.0	20.5	 25
199	  3	268.5	34.6	 20
200	  3	149.0	23.0	 25
201	  3	366.0	65.3	 25
202	  3	265.0	32.4	 20
203	  3	115.0	19.9	 25
204	  3	336.0	35.4	 25
205	  3	644.5	79.5	 20
206	  3	1548.0	315.5	 25
207	  3	381.0	81.1	 25
208	  3	262.0	33.8	 20
209	  3	247.0	37.5	 25
210	  3	387.0	59.7	 25
211	  3	205.0	33.0	 20
212	  3	179.0	48.0	 25
213	  3	176.0	38.5	 25
214	  3	195.0	27.8	 20
215	  3	281.0	47.3	 25
216	  3	108.8	63.0	 20
217	  3	382.0	89.3	 25
218	  3	288.0	56.1	 25
219	  3	151.0	21.3	 20
220	  3	390.0	59.3	 25
221	  3	534.0	194.7	 25
222	  3	470.0	142.8	 20
223	  3	112.0	28.3	 25
224	  3	108.3	17.9	 20
225	  3	178.5	19.8	 16
226	  3	999.5	220.6	 20
227	  3	753.5	130.4	 20
228	  3	728.3	86.0	 16
229	  3	3702.5	264.3	 20
230	  3	1604.0	617.2	 20
231	  3	8631.5	672.4	 16
232	  3	6033.8	269.4	 20
233	  3	1089.3	186.6	 20
234	  3	1428.5	205.0	 16
235	  3	2852.0	504.6	 20
236	  3	1527.0	238.3	 20
237	  3	1502.8	238.5	 16
238	  3	1766.5	298.5	 20
239	  3	3315.8	522.8	 20
240	  3	7308.5	1501.9	 16
241	  3	548.3	112.4	 20
242	  3	128.0	22.8	 20
243	  3	221.0	38.7	 16
244	  3	1837.5	391.0	 20
245	  3	1693.0	499.1	 25
246	  3	611.8	112.5	 20
247	  3	235.0	28.4	 25
248	  3	419.0	161.9	 25
249	  3	513.8	96.0	 20
250	  3	789.0	106.8	 25
251	  3	4609.0	1335.5	 25
252	  3	206.3	34.4	 20
253	  3	810.0	184.8	 25
254	  3	306.0	149.9	 25
255	  3	301.8	53.3	 20
256	  3	382.0	90.8	 25
257	  3	129.0	23.5	 25
258	  3	623.0	120.1	 20
259	  3	181.0	21.5	 25
260	  3	501.0	124.4	 25
261	  3	172.5	22.0	 20
262	  3	893.0	261.7	 25
263	  3	2231.0	646.3	 25
264	  3	1735.3	308.8	 20
265	  3	187.0	35.4	 25
266	  3	3778.0	1083.5	 25
267	  3	582.5	106.4	 20
268	  3	194.0	51.1	 25
269	  3	173.0	36.2	 25
270	  3	795.0	152.3	 20
271	  3	3359.0	753.9	 25
272	  3	3616.0	1095.1	 25
273	  3	494.0	109.6	 20
274	  3	359.0	79.2	 25
275	  3	2078.3	293.9	 20
276	  3	356.0	69.7	 25
277	  3	104.0	18.1	 25
278	  3	335.0	65.3	 20
279	  3	178.0	51.7	 25
280	  3	123.0	22.3	 25
281	  3	126.3	22.7	 20
282	  3	136.0	23.8	 25
283	  3	154.0	34.0	 25
284	  3	984.3	118.0	 20
285	  3	358.0	125.7	 25
286	  3	138.0	22.4	 25
287	  3	205.8	27.0	 20
288	  3	302.8	50.5	 20
289	  3	174.0	24.1	 20
290	  3	185.0	35.8	 16
291	  3	112.8	17.2	 20
292	  3	137.8	16.0	 20
293	  3	113.0	13.7	 16
294	  3	160.0	29.2	 20
295	  3	409.5	42.7	 20
296	  3	431.5	72.1	 16
297	  3	1123.3	213.8	 20
298	  3	529.8	85.2	 20
299	  3	169.0	25.9	 16
300	  3	181.3	25.3	 20
301	  3	155.3	20.1	 20
302	  3	246.3	31.2	 16
303	  3	202.3	29.3	 20
304	  3	197.8	50.9	 20
305	  3	195.0	47.9	 16
306	  3	2839.3	131.9	 20
307	  3	1072.3	140.9	 20
308	  3	153.0	27.9	 16
309	  3	166.0	51.3	 25
310	  3	109.0	18.7	 25
311	  3	181.0	28.1	 20
312	  3	190.0	30.8	 25
313	  3	465.0	63.6	 25
314	  3	163.8	26.1	 20
315	  3	718.0	79.0	 25
316	  3	1072.0	218.3	 25
317	  3	172.8	41.6	 20
318	  3	130.0	17.9	 25
319	  3	116.0	26.1	 25
320	  3	355.3	36.1	 20
321	  3	114.0	17.5	 25
322	  3	131.0	20.5	 25
323	  3	970.0	98.1	 20
324	  3	1865.0	183.9	 25
325	  3	1288.0	225.3	 25
326	  3	365.3	43.8	 20
327	  3	848.0	109.9	 25
328	  3	1054.0	106.4	 25
329	  3	214.5	29.6	 20
330	  3	335.0	38.2	 25
331	  3	225.0	28.1	 25
332	  3	172.5	24.8	 20
333	  3	152.0	31.2	 25
334	  3	184.0	29.2	 20
335	  3	477.0	140.9	 25
336	  3	230.0	32.6	 25
337	  3	245.8	34.5	 20
338	  3	350.0	35.2	 25
339	  3	142.0	18.7	 25
340	  3	395.5	46.1	 20
341	  3	1260.0	93.9	 25
342	  3	183.0	20.9	 25
343	  3	298.0	37.0	 20
344	  3	162.0	31.9	 25
345	  3	121.0	13.0	 25
346	  3	155.0	22.8	 20
347	  3	3035.0	271.5	 25
348	  3	234.0	30.8	 25
349	  3	196.0	25.3	 20
350	  3	213.0	30.4	 25
351	  3	205.0	86.5	 25
352	  3	3023.3	124.9	 16
353	  3	764.3	78.5	 20
354	  3	303.5	45.0	 20
355	  3	234.5	19.5	 16
356	  3	115.8	16.0	 20
357	  3	122.3	19.3	 20
358	  3	387.8	46.7	 16
359	  3	276.3	32.2	 20
360	  3	349.8	60.0	 20
361	  3	581.8	43.9	 16
362	  3	99.5	11.6	 20
363	  3	181.3	30.8	 20
364	  3	121.8	22.1	 16
365	  3	144.3	18.5	 20
366	  3	359.3	70.4	 20
367	  3	158.0	21.7	 16
368	  3	231.8	63.3	 20
369	  3	409.3	45.4	 20
370	  3	135.3	24.0	 16
371	  3	172.3	27.8	 20
372	  3	143.8	17.6	 20
373	  3	250.5	39.1	 20
374	  3	130.0	20.9	 25
375	  3	332.0	52.8	 25
376	  3	228.3	32.2	 20
377	  3	148.0	22.3	 25
378	  3	111.0	35.2	 25
379	  3	232.5	24.0	 20
380	  3	292.0	40.8	 25
381	  3	146.0	28.1	 25
382	  3	1830.0	149.8	 20
383	  3	748.0	86.7	 25
384	  3	855.0	193.1	 25
385	  3	152.3	26.9	 20
386	  3	216.0	41.9	 25
387	  3	513.0	75.4	 25
388	  3	301.0	107.1	 20
389	  3	332.0	33.7	 25
390	  3	367.8	55.2	 20
391	  3	246.0	33.3	 25
392	  3	140.0	61.9	 25
393	  3	2266.0	251.4	 20
394	  3	1832.0	183.3	 25
395	  3	237.0	46.9	 25
396	  3	101.5	19.1	 20
397	  3	216.0	43.9	 25
398	  3	414.0	70.9	 25
399	  3	140.5	21.5	 20
400	  3	961.0	132.7	 25
401	  3	95.0	13.0	 25
402	  3	91.0	13.6	 20
403	  3	609.0	93.0	 25
404	  3	124.0	29.0	 25
405	  3	116.0	20.1	 20
406	  3	172.0	40.9	 25
407	  3	213.0	33.9	 25
408	  3	217.3	17.1	 20
409	  3	257.0	36.0	 25
410	  3	155.0	23.0	 25
411	  3	297.3	55.5	 20
412	  3	369.0	44.3	 25
413	  3	460.0	80.7	 25
414	  3	576.8	55.6	 20
415	  3	756.0	61.1	 25
416	  3	1713.0	162.8	 20
417	  3	497.5	58.3	 16
418	  3	359.0	37.9	 20
419	  3	190.3	24.1	 20
420	  3	175.3	35.7	 16
421	  3	246.3	36.2	 20
422	  3	358.0	52.2	 20
423	  3	229.0	55.2	 16
424	  3	213.8	38.3	 20
425	  3	166.8	23.0	 20
426	  3	164.3	27.5	 16
427	  3	183.0	31.9	 20
428	  3	236.0	31.9	 20
429	  3	314.0	24.4	 16
430	  3	165.5	25.5	 20
431	  3	238.5	39.7	 20
432	  3	99.3	11.0	 16
433	  3	124.0	17.1	 20
434	  3	919.8	169.8	 20
435	  3	144.0	24.9	 16
436	  3	322.3	39.8	 20
437	  3	146.0	19.6	 25
438	  3	198.5	32.1	 20
439	  3	275.0	29.2	 25
440	  3	135.0	30.1	 25
441	  3	119.3	24.3	 20
442	  3	102.0	21.4	 25
443	  3	268.0	39.4	 25
444	  3	131.5	21.7	 20
445	  3	546.0	53.4	 25
446	  3	1165.0	230.2	 25
447	  3	140.5	21.9	 20
448	  3	203.0	33.2	 25
449	  3	135.3	11.5	 20
450	  3	135.0	20.1	 25
451	  3	288.0	65.7	 25
452	  3	194.3	50.4	 20
453	  3	321.0	47.1	 25
454	  3	351.0	129.5	 25
455	  3	1188.5	124.7	 20
456	  3	651.0	51.5	 25
457	  3	250.0	161.0	 25
458	  3	400.8	34.4	 20
459	  3	626.0	72.8	 25
460	  3	535.0	98.8	 25
461	  3	658.0	71.1	 20
462	  3	99.0	15.2	 25
463	  3	116.0	22.1	 25
464	  3	924.0	374.7	 20
465	  3	2371.0	180.0	 25
466	  3	587.0	84.2	 25
467	  3	326.8	44.9	 20
468	  3	4881.0	536.2	 25
469	  3	3026.0	339.0	 25
470	  3	3214.8	391.2	 20
471	  3	543.0	74.0	 25
472	  3	599.0	103.9	 25
473	  3	215.0	27.1	 20
474	  3	386.0	57.1	 25
475	  3	689.0	107.3	 25
476	  3	250.0	21.5	 20
477	  3	4089.0	525.0	 25
478	  3	788.0	124.0	 25
479	  3	250.0	23.5	 20
480	  3	227.3	36.8	 20
481	  3	553.5	49.7	 20
482	  3	724.5	49.1	 16
483	  3	1590.3	154.8	 20
484	  3	1426.0	103.6	 20
485	  3	1874.0	94.9	 16
486	  3	1027.0	113.0	 20
487	  3	282.0	35.8	 20
488	  3	181.3	23.6	 16
489	  3	970.8	97.2	 20
490	  3	409.0	45.2	 20
491	  3	3457.8	125.3	 16
492	  3	115.8	19.9	 20
493	  3	1226.0	248.7	 20
494	  3	145.0	94.8	 16
495	  3	209.3	29.1	 20
496	  3	349.3	76.3	 20
497	  3	9396.0	165.5	 16
498	  3	1982.3	185.8	 20
499	  3	382.5	82.7	 20
500	  3	282.3	27.2	 16
501	  3	1358.5	160.6	 20
502	  3	244.0	168.0	 25
503	  3	125.8	22.9	 20
504	  3	520.0	92.8	 25
505	  3	299.0	67.3	 25
506	  3	539.0	70.5	 20
507	  3	1328.0	217.0	 25
508	  3	872.8	61.8	 20
509	  3	2736.0	331.5	 25
510	  3	3091.0	690.3	 25
511	  3	2148.0	200.4	 20
512	  3	163.0	27.6	 25
513	  3	1494.0	334.6	 25
514	  3	2256.5	258.1	 20
515	  3	305.0	71.3	 25
516	  3	1757.0	163.8	 25
517	  3	1045.3	111.3	 20
518	  3	711.0	77.5	 25
519	  3	1585.0	297.8	 25
520	  3	142.0	47.2	 20
521	  3	423.0	72.5	 25
522	  3	205.0	26.2	 25
523	  3	256.8	25.9	 20
524	  3	897.0	86.9	 25
525	  3	140.0	42.6	 25
526	  3	173.0	26.6	 20
527	  3	263.0	39.7	 25
528	  3	1531.0	173.7	 25
529	  3	241.0	26.1	 20
530	  3	191.0	27.8	 25
531	  3	211.0	39.2	 25
532	  3	115.0	15.9	 20
533	  3	188.0	27.4	 25
534	  3	557.0	58.4	 25
535	  3	1597.8	130.5	 20
536	  3	562.0	153.6	 25
537	  3	83.0	12.5	 25
538	  3	132.0	66.9	 20
539	  3	122.0	30.5	 25
540	  3	680.0	96.2	 25
541	  3	812.5	79.8	 20
542	  3	404.0	66.8	 25
543	  3	188.0	30.9	 25
544	  3	1675.3	157.5	 16
545	  3	164.0	31.8	 20
546	  3	340.0	45.5	 20
547	  3	204.5	36.6	 16
548	  3	120.3	34.0	 20
549	  3	122.5	19.3	 20
550	  3	286.8	45.3	 16
551	  3	267.3	56.3	 20
552	  3	279.8	26.0	 20
553	  3	310.5	26.2	 16
554	  3	3247.3	479.2	 20
555	  3	563.3	84.4	 20
556	  3	291.3	31.1	 16
557	  3	648.3	85.3	 20
558	  3	404.8	62.7	 20
559	  3	176.5	28.8	 16
560	  3	307.5	27.2	 20
561	  3	1253.5	75.4	 20
562	  3	6920.3	442.1	 16
563	  3	368.3	45.8	 20
564	  3	353.8	58.9	 20
565	  3	574.0	67.3	 16
566	  3	145.0	50.3	 25
567	  3	703.8	78.1	 20
568	  3	15268.0	1818.1	 25
569	  3	224.0	49.1	 25
570	  3	567.5	126.8	 20
571	  3	302.0	48.1	 25
572	  3	187.0	26.6	 25
573	  3	132.8	17.2	 20
574	  3	239.0	37.2	 25
575	  3	152.0	28.1	 25
576	  3	170.3	40.1	 20
577	  3	613.0	70.2	 25
578	  3	1586.0	168.8	 25
579	  3	1088.8	105.3	 20
580	  3	161.0	24.5	 25
581	  3	366.0	48.4	 25
582	  3	1102.0	217.3	 20
583	  3	2771.0	403.3	 25
584	  3	227.0	33.6	 25
585	  3	2206.3	202.1	 20
586	  3	315.0	70.7	 25
587	  3	269.0	37.7	 25
588	  3	148.3	23.1	 20
589	  3	388.0	72.7	 25
590	  3	204.0	22.9	 25
591	  3	174.0	41.9	 20
592	  3	335.0	62.3	 25
593	  3	3959.0	683.0	 25
594	  3	132.3	24.5	 20
595	  3	1601.0	275.8	 25
596	  3	339.0	159.6	 25
597	  3	297.3	27.1	 20
598	  3	256.0	64.7	 25
599	  3	283.0	42.7	 25
600	  3	3155.5	342.4	 20
601	  3	108.0	22.9	 25
602	  3	171.0	32.3	 25
603	  3	734.0	65.2	 20
604	  3	846.0	158.8	 25
605	  3	213.0	41.1	 25
606	  3	102.0	20.8	 20
607	  3	493.0	80.7	 25
608	  3	557.3	95.9	 20
609	  3	299.0	51.2	 16
610	  3	278.3	36.1	 20
611	  3	706.8	91.3	 20
612	  3	735.0	56.2	 16
613	  3	248.0	30.8	 20
614	  3	1127.5	201.5	 20
615	  3	481.0	48.3	 16
616	  3	292.3	36.2	 20
617	  3	174.0	40.4	 20
618	  3	128.3	22.3	 16
619	  3	93.0	15.0	 20
620	  3	354.0	60.1	 20
621	  3	781.5	96.1	 16
622	  3	491.3	47.0	 20
623	  3	455.5	45.7	 16
624	  3	313.0	151.1	 20
625	  3	103.8	14.4	 20
626	  3	136.8	25.0	 16
627	  3	167.8	56.7	 20
628	  3	733.3	85.9	 20
629	  3	26049.0	1901.6	 16
630	  3	1905.0	286.4	 25
631	  3	255.0	38.8	 25
632	  3	497.3	43.8	 20
633	  3	1399.0	185.2	 25
634	  3	1433.0	171.2	 25
635	  3	324.8	33.2	 20
636	  3	14106.0	3242.6	 25
637	  3	257.0	48.7	 25
638	  3	14394.5	2744.4	 20
639	  3	337.0	82.1	 25
  0	  4	446.3	40.4	 20
  1	  4	425.3	44.7	 16
  2	  4	428.5	32.4	 20
  3	  4	407.8	44.0	 20
  4	  4	392.0	50.2	 16
  5	  4	393.0	44.7	 20
  6	  4	345.3	37.0	 20
  7	  4	351.0	35.4	 16
  8	  4	307.3	39.7	 20
  9	  4	316.8	27.0	 20
 10	  4	292.5	23.4	 16
 11	  4	259.0	34.5	 25
 12	  4	268.0	31.9	 25
 13	  4	265.0	34.4	 20
 14	  4	262.0	36.8	 25
 15	  4	292.0	29.7	 25
 16	  4	392.5	39.0	 20
 17	  4	337.0	33.9	 25
 18	  4	353.0	50.1	 25
 19	  4	321.3	32.0	 20
 20	  4	352.0	31.5	 25
 21	  4	340.0	36.1	 25
 22	  4	361.3	34.4	 20
 23	  4	340.0	43.3	 25
 24	  4	328.0	47.9	 25
 25	  4	292.3	34.0	 20
 26	  4	278.0	37.2	 25
 27	  4	274.0	42.1	 25
 28	  4	253.5	23.1	 20
 29	  4	253.0	30.7	 25
 30	  4	243.0	33.7	 25
 31	  4	251.5	41.5	 20
 32	  4	263.0	37.9	 25
 33	  4	298.0	30.9	 25
 34	  4	284.8	29.5	 20
 35	  4	264.0	37.5	 25
 36	  4	256.0	29.9	 25
 37	  4	277.5	33.1	 20
 38	  4	259.0	45.9	 25
 39	  4	286.0	33.5	 25
 40	  4	279.5	21.3	 20
 41	  4	294.0	30.7	 25
 42	  4	293.0	36.1	 25
 43	  4	303.3	40.5	 20
 44	  4	307.0	37.5	 25
 45	  4	316.0	35.3	 20
 46	  4	270.0	30.0	 25
 47	  4	382.0	39.2	 25
 48	  4	404.3	61.6	 20
 49	  4	356.0	29.2	 25
 50	  4	332.0	38.5	 25
 51	  4	273.3	28.5	 20
 52	  4	274.0	32.2	 25
 53	  4	257.3	26.2	 20
 54	  4	273.0	38.8	 16
 55	  4	260.5	25.6	 20
 56	  4	248.3	34.3	 20
 57	  4	240.8	28.1	 16
 58	  4	285.8	36.0	 20
 59	  4	284.0	44.2	 20
 60	  4	261.3	25.7	 16
 61	  4	311.3	49.8	 20
 62	  4	13273.0	2935.9	 20
 63	  4	208.0	30.7	 16
 64	  4	239.8	37.6	 20
 65	  4	14212.5	853.9	 20
 66	  4	15437.3	1160.7	 16
 67	  4	327.5	58.4	 20
 68	  4	14090.5	2753.4	 20
 69	  4	259.0	31.3	 16
 70	  4	238.0	25.0	 20
 71	  4	284.3	80.3	 20
 72	  4	14651.8	909.2	 16
 73	  4	343.3	38.4	 20
 74	  4	14330.0	619.6	 20
 75	  4	12040.3	1594.7	 20
 76	  4	234.0	40.7	 25
 77	  4	270.0	51.7	 25
 78	  4	15702.8	1443.6	 20
 79	  4	349.0	39.6	 25
 80	  4	14432.0	2367.5	 25
 81	  4	239.3	70.1	 20
 82	  4	186.0	38.1	 25
 83	  4	229.0	50.4	 25
 84	  4	12702.0	1389.9	 20
 85	  4	332.0	58.8	 25
 86	  4	12795.0	3121.6	 25
 87	  4	206.0	19.1	 20
 88	  4	198.0	18.6	 25
 89	  4	202.0	19.0	 25
 90	  4	208.8	25.5	 20
 91	  4	366.0	100.2	 25
 92	  4	14385.0	950.3	 25
 93	  4	11687.5	2403.7	 20
 94	  4	255.0	39.4	 25
 95	  4	291.0	377.8	 25
 96	  4	13919.0	3274.5	 20
 97	  4	335.0	37.3	 25
 98	  4	198.0	73.6	 25
 99	  4	205.5	36.1	 20
100	  4	247.0	55.9	 25
101	  4	181.0	19.8	 25
102	  4	233.5	20.2	 20
103	  4	335.0	265.8	 25
104	  4	15409.3	2773.9	 20
105	  4	295.0	55.0	 25
106	  4	312.0	278.5	 25
107	  4	11951.0	2659.6	 20
108	  4	219.0	33.7	 25
109	  4	217.0	34.3	 25
110	  4	269.0	29.9	 20
111	  4	365.0	44.4	 25
112	  4	338.0	48.0	 25
113	  4	291.0	48.4	 20
114	  4	253.0	22.4	 25
115	  4	408.0	547.4	 25
116	  4	13220.8	3325.1	 20
117	  4	205.8	22.8	 20
118	  4	227.5	22.4	 20
119	  4	360.0	159.6	 16
120	  4	15158.3	4641.6	 20
121	  4	434.0	633.6	 20
122	  4	12587.3	3455.2	 16
123	  4	219.8	40.3	 20
124	  4	303.5	656.7	 20
125	  4	13691.8	1020.5	 16
126	  4	14648.3	4551.8	 20
127	  4	221.8	29.6	 20
128	  4	266.0	35.5	 16
129	  4	343.8	44.7	 20
130	  4	330.0	34.6	 20
131	  4	275.5	32.7	 16
132	  4	279.0	29.4	 20
133	  4	449.3	769.3	 20
134	  4	12330.5	3742.9	 16
135	  4	222.3	39.3	 20
136	  4	190.0	31.4	 20
137	  4	331.5	179.7	 16
138	  4	13912.3	4655.9	 20
139	  4	357.0	64.6	 25
140	  4	178.3	29.0	 20
141	  4	207.0	26.5	 25
142	  4	337.0	674.4	 25
143	  4	12527.8	3279.5	 20
144	  4	234.0	34.8	 25
145	  4	423.0	537.5	 25
146	  4	13228.0	1225.4	 20
147	  4	13163.0	1524.9	 25
148	  4	14154.0	1682.6	 25
149	  4	14659.0	922.0	 20
150	  4	13610.0	3923.4	 25
151	  4	345.0	45.6	 25
152	  4	335.5	77.4	 20
153	  4	12907.0	1068.1	 25
154	  4	13322.0	1052.7	 25
155	  4	13626.0	2842.7	 20
156	  4	256.0	39.4	 25
157	  4	181.0	24.4	 25
158	  4	217.0	26.6	 20
159	  4	311.0	31.3	 25
160	  4	365.0	33.6	 25
161	  4	391.5	48.6	 20
162	  4	346.0	40.5	 25
163	  4	353.5	32.9	 20
164	  4	323.0	54.3	 25
165	  4	339.0	32.2	 25
166	  4	291.5	37.5	 20
167	  4	305.0	48.7	 25
168	  4	315.0	35.0	 25
169	  4	305.5	34.8	 20
170	  4	340.0	43.2	 25
171	  4	398.0	61.6	 25
172	  4	364.5	40.7	 20
173	  4	370.0	50.0	 25
174	  4	337.0	32.8	 25
175	  4	326.3	28.8	 20
176	  4	364.0	47.8	 25
177	  4	324.0	47.4	 25
178	  4	327.0	43.0	 20
179	  4	367.0	45.4	 25
180	  4	388.0	46.5	 25
181	  4	431.5	37.5	 16
182	  4	423.3	55.3	 20
183	  4	336.3	38.6	 20
184	  4	321.5	33.6	 16
185	  4	303.0	35.7	 20
186	  4	340.0	36.5	 20
187	  4	307.0	39.5	 16
188	  4	376.5	41.2	 20
189	  4	360.0	39.5	 20
190	  4	320.3	33.5	 16
191	  4	349.3	51.7	 20
192	  4	424.5	53.3	 20
193	  4	345.5	31.9	 16
194	  4	296.3	29.1	 20
195	  4	283.0	24.0	 20
196	  4	332.5	31.3	 16
197	  4	342.0	35.4	 20
198	  4	349.0	45.7	 20
199	  4	329.8	40.2	 16
200	  4	334.8	34.0	 20
201	  4	317.8	34.8	 20
202	  4	328.3	34.9	 16
203	  4	339.0	39.7	 25
204	  4	340.0	36.8	 25
205	  4	337.5	26.7	 20
206	  4	358.0	43.5	 25
207	  4	333.0	49.9	 25
208	  4	338.5	42.0	 20
209	  4	326.0	37.6	 25
210	  4	301.0	31.6	 25
211	  4	297.8	35.9	 20
212	  4	344.0	44.8	 25
213	  4	300.0	45.7	 25
214	  4	260.8	29.4	 20
215	  4	277.0	41.7	 25
216	  4	267.0	33.5	 25
217	  4	335.5	57.0	 20
218	  4	322.0	34.6	 25
219	  4	403.8	35.8	 20
220	  4	444.0	55.2	 25
221	  4	396.0	50.0	 25
222	  4	357.8	57.3	 20
223	  4	370.0	48.5	 25
224	  4	341.0	36.1	 25
225	  4	347.5	50.6	 20
226	  4	343.0	37.0	 25
227	  4	354.0	51.6	 25
228	  4	352.8	35.6	 20
229	  4	339.0	29.0	 25
230	  4	336.0	37.7	 25
231	  4	450.5	80.8	 20
232	  4	469.0	54.2	 25
233	  4	372.0	44.2	 25
234	  4	397.3	38.7	 20
235	  4	374.0	42.9	 25
236	  4	436.0	57.5	 25
237	  4	401.0	41.4	 20
238	  4	361.0	49.9	 25
239	  4	361.0	51.2	 25
240	  4	364.5	57.2	 20
241	  4	328.0	44.3	 25
242	  4	327.0	37.9	 25
243	  4	353.0	37.4	 20
244	  4	363.0	34.2	 25
245	  4	350.3	39.2	 20
246	  4	417.8	54.8	 16
247	  4	462.8	79.9	 20
248	  4	446.3	73.8	 20
249	  4	439.5	46.8	 16
250	  4	376.8	40.4	 20
251	  4	429.3	59.1	 20
252	  4	430.3	41.9	 16
253	  4	422.0	57.0	 20
254	  4	370.0	37.5	 20
255	  4	293.8	30.4	 16
256	  4	319.0	40.6	 20
257	  4	236.0	26.6	 20
258	  4	292.5	51.6	 16
259	  4	299.8	43.8	 20
260	  4	310.8	32.9	 20
261	  4	364.5	54.2	 16
262	  4	386.5	49.6	 20
263	  4	399.3	46.8	 20
264	  4	371.3	45.3	 16
265	  4	413.5	58.0	 20
266	  4	405.8	39.5	 20
267	  4	364.5	42.6	 20
268	  4	345.0	55.8	 25
269	  4	294.0	41.1	 25
270	  4	373.0	36.9	 20
271	  4	383.0	52.4	 25
272	  4	399.0	59.1	 25
273	  4	351.5	31.5	 20
274	  4	331.0	33.6	 25
275	  4	300.0	27.2	 25
276	  4	317.3	32.8	 20
277	  4	299.0	29.4	 25
278	  4	310.8	44.0	 20
279	  4	335.0	41.0	 25
280	  4	310.0	28.7	 25
281	  4	308.3	30.5	 20
282	  4	328.0	33.4	 25
283	  4	339.0	41.3	 25
284	  4	425.8	50.7	 20
285	  4	420.0	52.7	 25
286	  4	389.0	45.0	 25
287	  4	332.0	38.4	 20
288	  4	363.0	47.8	 25
289	  4	354.0	45.3	 25
290	  4	380.3	41.9	 20
291	  4	418.0	89.9	 25
292	  4	405.0	43.1	 25
293	  4	408.0	46.7	 20
294	  4	385.0	46.2	 25
295	  4	382.0	56.7	 25
296	  4	302.8	35.4	 20
297	  4	298.0	23.9	 25
298	  4	328.0	48.9	 25
299	  4	385.5	38.6	 20
300	  4	380.0	44.4	 25
301	  4	343.0	34.2	 25
302	  4	299.3	43.2	 20
303	  4	300.0	42.7	 25
304	  4	339.0	44.7	 25
305	  4	341.8	40.6	 20
306	  4	344.0	87.6	 25
307	  4	366.0	30.9	 25
308	  4	486.5	69.7	 20
309	  4	522.5	54.2	 20
310	  4	378.0	39.8	 20
311	  4	309.5	40.0	 16
312	  4	249.3	29.1	 20
313	  4	264.0	28.9	 20
314	  4	289.3	39.4	 16
315	  4	286.0	41.6	 20
316	  4	271.3	34.6	 20
317	  4	272.5	40.6	 16
318	  4	236.8	30.6	 20
319	  4	251.3	32.6	 20
320	  4	242.3	26.0	 16
321	  4	248.8	23.2	 20
322	  4	330.3	43.5	 20
323	  4	326.3	36.6	 16
324	  4	286.0	30.0	 20
325	  4	274.3	30.4	 20
326	  4	250.0	31.6	 16
327	  4	251.3	32.1	 20
328	  4	309.3	32.7	 20
329	  4	338.0	36.4	 16
330	  4	351.0	36.6	 20
331	  4	407.0	35.4	 25
332	  4	337.0	40.0	 20
333	  4	321.0	33.8	 25
334	  4	306.0	36.0	 25
335	  4	306.0	41.7	 20
336	  4	322.0	34.2	 25
337	  4	295.0	38.3	 20
338	  4	259.0	27.5	 25
339	  4	259.0	33.1	 25
340	  4	287.8	35.4	 20
341	  4	294.0	27.5	 25
342	  4	280.0	33.7	 25
343	  4	326.0	21.6	 20
344	  4	316.0	36.3	 25
345	  4	298.0	30.8	 25
346	  4	250.8	32.0	 20
347	  4	290.0	37.0	 25
348	  4	266.0	30.7	 25
349	  4	313.0	48.9	 20
350	  4	352.0	42.2	 25
351	  4	329.0	45.1	 25
352	  4	347.3	38.9	 20
353	  4	286.0	35.3	 25
354	  4	253.0	30.8	 25
355	  4	220.0	27.0	 20
356	  4	279.0	35.7	 25
357	  4	296.0	28.8	 25
358	  4	342.5	36.4	 20
359	  4	427.0	55.2	 25
360	  4	452.0	31.7	 25
361	  4	474.0	54.5	 20
362	  4	508.0	62.2	 25
363	  4	495.0	102.5	 25
364	  4	446.5	55.2	 20
365	  4	378.0	36.5	 25
366	  4	362.0	51.3	 25
367	  4	349.8	29.8	 20
368	  4	323.0	40.4	 25
369	  4	305.0	32.8	 25
370	  4	351.8	53.9	 20
371	  4	274.0	31.4	 25
372	  4	352.0	56.3	 25
373	  4	266.0	27.2	 16
374	  4	328.5	30.2	 20
375	  4	306.0	32.0	 20
376	  4	343.0	38.7	 16
377	  4	310.0	25.9	 20
378	  4	310.8	43.6	 20
379	  4	354.0	34.1	 16
380	  4	364.5	49.8	 20
381	  4	368.3	39.1	 20
382	  4	305.3	39.6	 16
383	  4	330.8	40.7	 20
384	  4	300.3	34.0	 20
385	  4	279.5	38.4	 16
386	  4	324.5	35.2	 20
387	  4	346.8	34.9	 20
388	  4	304.3	30.2	 16
389	  4	291.5	34.8	 20
390	  4	296.8	34.3	 20
391	  4	300.0	30.9	 16
392	  4	287.8	33.1	 20
393	  4	322.0	32.6	 20
394	  4	334.5	41.5	 16
395	  4	310.0	52.3	 25
396	  4	332.8	30.9	 20
397	  4	360.0	48.8	 25
398	  4	333.0	30.8	 25
399	  4	293.0	46.6	 20
400	  4	274.0	44.4	 25
401	  4	219.0	29.2	 25
402	  4	257.5	32.3	 20
403	  4	264.0	34.1	 25
404	  4	272.0	34.4	 25
405	  4	288.5	37.8	 20
406	  4	320.0	33.4	 25
407	  4	330.0	32.7	 25
408	  4	350.3	35.3	 20
409	  4	370.0	50.9	 25
410	  4	366.0	43.4	 25
411	  4	366.5	55.2	 20
412	  4	366.0	41.4	 25
413	  4	425.0	41.4	 25
414	  4	462.0	61.4	 20
415	  4	409.0	48.2	 25
416	  4	408.0	45.0	 25
417	  4	358.3	29.4	 20
418	  4	416.0	57.7	 25
419	  4	376.0	49.9	 25
420	  4	402.5	55.3	 20
421	  4	341.0	37.8	 25
422	  4	346.0	40.6	 25
423	  4	295.3	49.4	 20
424	  4	282.0	40.0	 25
425	  4	259.0	34.8	 25
426	  4	262.5	29.3	 20
427	  4	261.0	39.8	 25
428	  4	277.0	34.8	 25
429	  4	311.3	45.5	 20
430	  4	292.0	31.4	 25
431	  4	319.0	33.7	 25
432	  4	332.5	33.9	 20
433	  4	334.0	33.7	 25
434	  4	299.0	37.2	 25
435	  4	296.8	39.9	 20
436	  4	305.0	22.7	 25
437	  4	293.3	33.6	 20
438	  4	310.3	31.5	 16
439	  4	352.0	39.4	 20
440	  4	333.5	34.4	 20
441	  4	349.3	34.1	 16
442	  4	324.0	28.5	 20
443	  4	387.0	64.2	 20
444	  4	384.8	36.2	 16
445	  4	386.0	34.0	 20
446	  4	424.8	48.0	 20
447	  4	394.0	48.3	 16
448	  4	345.8	40.4	 20
449	  4	365.0	37.5	 20
450	  4	316.3	26.2	 16
451	  4	291.5	36.7	 20
452	  4	282.8	36.3	 16
453	  4	286.0	28.9	 20
454	  4	299.5	39.9	 20
455	  4	362.5	34.4	 16
456	  4	308.0	36.6	 20
457	  4	327.3	31.4	 20
458	  4	257.5	28.4	 16
459	  4	288.0	40.0	 25
460	  4	288.0	39.9	 25
461	  4	281.8	48.8	 20
462	  4	296.0	35.8	 25
463	  4	326.0	42.6	 25
464	  4	332.0	37.2	 20
465	  4	1454.0	162.2	 25
466	  4	456.0	46.9	 25
467	  4	265.8	47.0	 20
468	  4	4665.0	387.6	 25
469	  4	4414.0	373.0	 25
470	  4	912.0	142.7	 20
471	  4	280.0	27.7	 25
472	  4	189.0	33.2	 25
473	  4	331.3	39.9	 20
474	  4	392.0	40.7	 25
475	  4	395.0	54.8	 25
476	  4	291.0	37.3	 20
477	  4	1896.0	225.1	 25
478	  4	305.0	38.7	 25
479	  4	173.3	19.2	 20
480	  4	322.0	49.4	 25
481	  4	245.0	28.9	 25
482	  4	346.0	60.4	 20
483	  4	1132.0	94.8	 25
484	  4	1179.0	94.1	 25
485	  4	1706.0	221.4	 20
486	  4	420.0	50.4	 25
487	  4	339.0	43.2	 25
488	  4	147.3	20.0	 20
489	  4	549.0	46.6	 25
490	  4	914.0	109.5	 25
491	  4	336.8	95.2	 20
492	  4	123.0	23.1	 25
493	  4	154.0	36.8	 25
494	  4	130.3	20.6	 20
495	  4	179.0	26.0	 25
496	  4	471.0	66.0	 25
497	  4	5459.5	587.0	 20
498	  4	840.0	211.5	 25
499	  4	153.0	24.8	 25
500	  4	141.3	16.0	 20
501	  4	817.0	135.7	 25
502	  4	100.5	18.9	 20
503	  4	134.5	26.9	 16
504	  4	1604.5	270.8	 20
505	  4	1187.8	248.0	 20
506	  4	152.8	27.1	 16
507	  4	312.3	51.3	 20
508	  4	1265.0	251.7	 20
509	  4	748.5	84.9	 16
510	  4	1722.5	302.4	 20
511	  4	476.5	60.7	 16
512	  4	111.3	33.0	 20
513	  4	1925.8	328.7	 20
514	  4	903.3	69.7	 16
515	  4	304.3	55.8	 20
516	  4	1133.0	101.3	 20
517	  4	268.5	32.0	 16
518	  4	249.5	42.2	 20
519	  4	489.3	90.4	 20
520	  4	109.0	14.1	 16
521	  4	162.5	45.2	 20
522	  4	354.5	127.8	 20
523	  4	245.8	31.0	 20
524	  4	507.0	80.4	 25
525	  4	131.0	20.8	 25
526	  4	170.8	27.1	 20
527	  4	270.0	30.0	 25
528	  4	2992.0	480.0	 25
529	  4	129.5	16.8	 20
530	  4	103.0	21.4	 25
531	  4	93.0	13.5	 25
532	  4	105.3	19.2	 20
533	  4	112.0	19.2	 25
534	  4	149.0	32.0	 25
535	  4	361.8	56.0	 20
536	  4	1216.0	172.8	 25
537	  4	91.0	20.3	 25
538	  4	121.5	24.3	 20
539	  4	89.0	13.7	 25
540	  4	125.0	16.3	 25
541	  4	338.0	67.6	 20
542	  4	404.0	63.7	 25
543	  4	170.0	34.0	 25
544	  4	397.0	68.7	 20
545	  4	161.0	22.6	 25
546	  4	356.0	46.2	 25
547	  4	108.8	16.4	 20
548	  4	312.0	40.8	 25
549	  4	120.0	40.2	 25
550	  4	280.5	22.6	 20
551	  4	259.0	36.2	 25
552	  4	232.0	31.0	 25
553	  4	137.3	18.8	 20
554	  4	912.0	156.4	 25
555	  4	3723.0	627.3	 25
556	  4	207.3	32.9	 20
557	  4	263.0	39.0	 25
558	  4	567.0	81.8	 25
559	  4	122.3	15.6	 20
560	  4	375.0	49.6	 25
561	  4	777.0	74.7	 25
562	  4	1964.5	200.6	 20
563	  4	510.0	65.4	 25
564	  4	337.0	36.1	 25
565	  4	437.5	44.2	 20
566	  4	147.8	21.4	 20
567	  4	1058.8	152.0	 20
568	  4	22103.3	1496.4	 16
569	  4	316.5	67.4	 20
570	  4	1020.3	104.1	 16
571	  4	359.5	87.3	 20
572	  4	139.0	60.0	 20
573	  4	165.5	30.8	 16
574	  4	197.3	139.0	 20
575	  4	225.3	27.5	 20
576	  4	143.3	22.6	 16
577	  4	409.3	62.9	 20
578	  4	433.3	41.5	 20
579	  4	341.3	35.3	 16
580	  4	140.3	23.2	 20
581	  4	680.3	83.0	 20
582	  4	2934.5	215.3	 16
583	  4	3076.0	417.3	 20
584	  4	246.3	42.5	 20
585	  4	695.8	83.3	 16
586	  4	340.3	46.0	 20
587	  4	183.0	34.5	 25
588	  4	178.5	30.2	 20
589	  4	1409.0	186.5	 25
590	  4	229.0	44.6	 25
591	  4	240.3	44.0	 20
592	  4	110.0	19.9	 25
593	  4	195.0	42.9	 25
594	  4	309.0	35.6	 20
595	  4	432.0	81.8	 25
596	  4	947.0	117.8	 25
597	  4	221.3	40.6	 20
598	  4	192.0	36.2	 25
599	  4	225.0	37.6	 25
600	  4	1967.0	231.5	 20
601	  4	99.0	24.8	 25
602	  4	199.0	32.6	 25
603	  4	226.8	27.4	 20
604	  4	188.0	27.6	 25
605	  4	112.0	22.2	 25
606	  4	75.8	12.8	 20
607	  4	106.0	21.0	 25
608	  4	146.0	15.3	 25
609	  4	283.8	32.8	 20
610	  4	110.0	20.6	 25
611	  4	252.0	44.8	 25
612	  4	268.0	91.1	 20
613	  4	192.0	19.7	 25
614	  4	677.0	138.9	 25
615	  4	381.8	50.4	 20
616	  4	110.0	19.5	 25
617	  4	109.0	24.6	 25
618	  4	121.3	17.2	 20
619	  4	104.0	21.2	 25
620	  4	114.0	23.9	 25
621	  4	228.5	41.5	 20
622	  4	153.0	23.8	 25
623	  4	105.0	16.8	 25
624	  4	132.5	34.0	 20
625	  4	135.0	20.8	 25
626	  4	135.3	27.8	 20
627	  4	145.0	21.9	 25
628	  4	304.0	40.4	 25
629	  4	13175.3	1421.8	 20
630	  4	403.5	75.3	 20
631	  4	203.8	44.6	 20
632	  4	511.3	40.9	 16
633	  4	475.0	60.0	 20
634	  4	767.5	101.3	 20
635	  4	348.0	41.9	 16
636	  4	359.5	36.6	 20
637	  4	342.5	35.9	 20
638	  4	368.5	56.8	 16
639	  4	337.3	55.3	 20
  0	  5	284.0	61.3	 25
  1	  5	305.8	50.4	 20
  2	  5	252.0	35.6	 25
  3	  5	302.0	41.7	 25
  4	  5	590.8	63.5	 20
  5	  5	7584.0	1401.2	 25
  6	  5	351.0	45.9	 25
  7	  5	179.5	28.5	 20
  8	  5	558.0	98.8	 25
  9	  5	1086.0	309.8	 25
 10	  5	249.3	39.1	 20
 11	  5	108.8	17.4	 20
 12	  5	268.8	42.3	 20
 13	  5	267.8	30.5	 16
 14	  5	170.3	18.9	 20
 15	  5	873.8	106.3	 20
 16	  5	597.5	60.2	 16
 17	  5	469.3	62.7	 20
 18	  5	170.5	30.3	 20
 19	  5	211.3	31.0	 16
 20	  5	812.0	79.3	 20
 21	  5	1286.5	230.1	 20
 22	  5	321.3	30.8	 16
 23	  5	436.0	48.2	 20
 24	  5	92.5	21.2	 20
 25	  5	1510.3	145.1	 16
 26	  5	147.5	21.3	 20
 27	  5	234.8	43.4	 20
 28	  5	456.8	47.9	 16
 29	  5	160.8	25.8	 20
 30	  5	731.0	109.9	 20
 31	  5	338.3	36.2	 16
 32	  5	259.0	33.0	 25
 33	  5	185.0	61.7	 25
 34	  5	725.0	105.0	 20
 35	  5	114.0	18.2	 25
 36	  5	583.0	135.9	 25
 37	  5	166.5	43.3	 20
 38	  5	168.0	43.7	 25
 39	  5	1740.0	183.1	 25
 40	  5	8516.0	1105.8	 20
 41	  5	284.0	71.0	 25
 42	  5	3155.0	434.9	 25
 43	  5	2725.3	316.7	 20
 44	  5	2842.0	454.3	 25
 45	  5	1295.0	251.0	 25
 46	  5	769.5	88.3	 20
 47	  5	356.0	43.5	 25
 48	  5	166.0	20.4	 20
 49	  5	298.0	37.7	 25
 50	  5	202.0	33.7	 25
 51	  5	461.5	61.1	 20
 52	  5	1123.0	151.5	 25
 53	  5	238.0	35.0	 25
 54	  5	167.8	74.4	 20
 55	  5	95.0	15.1	 25
 56	  5	104.0	15.8	 25
 57	  5	179.0	24.3	 20
 58	  5	588.0	89.8	 25
 59	  5	1922.0	366.8	 25
 60	  5	127.8	20.5	 20
 61	  5	341.0	54.5	 25
 62	  5	14129.0	3018.7	 25
 63	  5	210.0	22.6	 20
 64	  5	194.0	24.2	 25
 65	  5	415.0	136.9	 25
 66	  5	16414.5	1233.3	 20
 67	  5	348.0	54.3	 25
 68	  5	15895.0	1038.4	 25
 69	  5	14698.3	2437.0	 20
 70	  5	14215.0	2360.7	 25
 71	  5	13941.0	3024.3	 25
 72	  5	225.3	117.1	 20
 73	  5	325.0	35.3	 25
 74	  5	13234.0	2207.4	 25
 75	  5	225.8	35.5	 16
 76	  5	194.3	17.9	 20
 77	  5	238.3	31.3	 20
 78	  5	15531.3	1132.2	 16
 79	  5	347.3	42.0	 20
 80	  5	15117.3	1249.7	 20
 81	  5	12048.8	1387.6	 16
 82	  5	12950.0	1754.7	 20
 83	  5	12451.8	2542.7	 20
 84	  5	207.3	45.6	 16
 85	  5	300.8	54.6	 20
 86	  5	13304.0	3050.7	 20
 87	  5	569.0	326.4	 16
 88	  5	183.3	24.2	 20
 89	  5	196.3	29.9	 20
 90	  5	206.0	28.0	 16
 91	  5	328.0	80.4	 20
 92	  5	13241.0	3999.9	 20
 93	  5	221.5	30.8	 16
 94	  5	209.5	26.0	 20
 95	  5	248.8	397.4	 20
 96	  5	14658.0	3175.5	 20
 97	  5	301.0	40.1	 25
 98	  5	197.0	20.9	 25
 99	  5	237.5	60.1	 20
100	  5	12249.0	3506.7	 25
101	  5	207.0	28.0	 25
102	  5	203.5	23.4	 20
103	  5	352.0	257.7	 25
104	  5	15220.0	1247.6	 25
105	  5	13062.3	1920.8	 20
106	  5	11110.0	3592.9	 25
107	  5	268.5	51.9	 20
108	  5	220.0	36.2	 25
109	  5	230.0	35.6	 25
110	  5	280.5	28.2	 20
111	  5	1175.0	262.3	 25
112	  5	1762.0	495.6	 25
113	  5	149.3	28.5	 20
114	  5	204.0	45.8	 25
115	  5	386.0	477.8	 25
116	  5	12939.8	3184.9	 20
117	  5	221.0	99.3	 25
118	  5	194.0	31.5	 25
119	  5	299.3	134.4	 20
120	  5	15698.0	4621.2	 25
121	  5	442.0	620.4	 25
122	  5	13709.5	3457.6	 20
123	  5	211.0	23.8	 25
124	  5	214.0	25.6	 25
125	  5	537.0	194.0	 20
126	  5	14864.0	4447.2	 25
127	  5	236.0	20.9	 25
128	  5	340.8	52.9	 20
129	  5	280.0	64.8	 25
130	  5	828.0	162.4	 25
131	  5	633.0	107.4	 20
132	  5	1006.0	281.0	 25
133	  5	443.0	765.2	 25
134	  5	13334.3	3750.0	 20
135	  5	208.0	24.6	 25
136	  5	216.0	24.9	 25
137	  5	338.5	191.2	 20
138	  5	14393.0	4648.6	 25
139	  5	336.3	52.4	 20
140	  5	198.0	23.1	 16
141	  5	358.0	282.0	 20
142	  5	11663.8	4173.7	 20
143	  5	249.8	37.4	 16
144	  5	234.0	34.5	 20
145	  5	339.0	40.3	 20
146	  5	252.8	26.8	 16
147	  5	228.3	23.3	 20
148	  5	300.0	560.0	 20
149	  5	14098.3	3044.5	 16
150	  5	238.3	39.7	 20
151	  5	342.0	358.7	 20
152	  5	12136.0	2766.7	 16
153	  5	232.0	29.3	 20
154	  5	232.3	36.8	 20
155	  5	265.5	83.1	 16
156	  5	14790.8	3909.3	 20
157	  5	201.8	32.3	 20
158	  5	262.0	40.8	 16
159	  5	1318.3	230.2	 20
160	  5	1928.0	434.7	 25
161	  5	228.8	23.3	 20
162	  5	246.0	37.1	 25
163	  5	150.0	20.8	 25
164	  5	663.5	105.0	 20
165	  5	873.0	221.3	 25
166	  5	5161.0	808.5	 20
167	  5	554.0	57.2	 25
168	  5	2191.0	541.3	 25
169	  5	118.8	24.9	 20
170	  5	217.0	26.0	 25
171	  5	1642.0	444.4	 25
172	  5	330.8	42.1	 20
173	  5	356.0	36.5	 25
174	  5	1118.0	243.3	 25
175	  5	280.0	22.6	 20
176	  5	2031.0	288.5	 25
177	  5	277.0	41.2	 25
178	  5	435.0	47.5	 20
179	  5	601.0	94.5	 25
180	  5	276.0	54.3	 25
181	  5	1633.8	161.8	 20
182	  5	521.0	47.2	 25
183	  5	630.0	106.3	 25
184	  5	235.3	42.4	 20
185	  5	575.0	66.5	 25
186	  5	339.0	38.2	 25
187	  5	1777.5	273.6	 20
188	  5	206.0	26.1	 25
189	  5	8720.0	1874.5	 25
190	  5	2404.3	283.0	 20
191	  5	148.0	31.1	 25
192	  5	275.0	39.6	 25
193	  5	348.5	82.0	 20
194	  5	237.0	41.0	 25
195	  5	351.0	47.8	 25
196	  5	177.8	71.7	 20
197	  5	432.0	64.3	 25
198	  5	2306.0	572.6	 25
199	  5	870.0	103.2	 20
200	  5	1148.0	188.4	 25
201	  5	327.0	207.7	 25
202	  5	6895.3	1500.2	 20
203	  5	119.5	20.0	 20
204	  5	131.3	21.4	 20
205	  5	137.3	17.7	 16
206	  5	575.0	94.4	 20
207	  5	572.0	138.8	 20
208	  5	128.5	22.1	 16
209	  5	197.3	32.0	 20
210	  5	191.8	29.7	 20
211	  5	123.5	19.6	 16
212	  5	168.3	77.8	 20
213	  5	3559.0	931.2	 20
214	  5	119.3	16.5	 16
215	  5	223.3	47.7	 20
216	  5	122.5	20.0	 20
217	  5	845.8	175.5	 16
218	  5	121.5	54.8	 20
219	  5	418.5	59.4	 20
220	  5	160.3	16.0	 16
221	  5	239.5	37.2	 20
222	  5	213.3	34.6	 20
223	  5	610.0	253.3	 16
224	  5	1137.0	158.6	 25
225	  5	1037.8	125.6	 20
226	  5	394.0	51.1	 25
227	  5	250.0	37.9	 25
228	  5	597.8	73.3	 20
229	  5	205.0	24.2	 25
230	  5	153.0	30.2	 25
231	  5	137.0	23.9	 20
232	  5	126.0	27.1	 25
233	  5	1705.0	2086.0	 25
234	  5	13824.0	2682.8	 20
235	  5	2566.0	579.6	 25
236	  5	3742.0	1050.2	 25
237	  5	621.5	75.3	 20
238	  5	209.0	40.9	 25
239	  5	626.0	146.0	 25
240	  5	151.3	22.3	 20
241	  5	344.0	64.7	 25
242	  5	110.0	25.3	 25
243	  5	173.3	26.0	 20
244	  5	472.0	81.2	 25
245	  5	164.0	24.9	 25
246	  5	313.5	42.8	 20
247	  5	362.0	43.3	 25
248	  5	486.0	42.6	 25
249	  5	669.5	117.7	 20
250	  5	900.0	210.0	 25
251	  5	199.0	30.8	 25
252	  5	953.3	202.5	 20
253	  5	1728.0	390.3	 25
254	  5	2215.0	504.1	 25
255	  5	1528.0	293.8	 20
256	  5	154.0	53.7	 25
257	  5	118.0	19.5	 25
258	  5	475.3	111.8	 20
259	  5	224.0	30.8	 25
260	  5	969.0	241.5	 25
261	  5	351.0	38.9	 20
262	  5	215.0	50.4	 25
263	  5	584.0	132.1	 25
264	  5	1277.0	302.2	 20
265	  5	162.0	40.8	 25
266	  5	272.0	39.5	 25
267	  5	156.3	20.1	 16
268	  5	97.8	16.3	 20
269	  5	121.0	18.5	 20
270	  5	174.8	56.9	 16
271	  5	2380.3	484.3	 20
272	  5	224.3	26.2	 20
273	  5	409.3	48.3	 16
274	  5	351.3	34.2	 20
275	  5	253.0	54.4	 20
276	  5	173.8	24.5	 16
277	  5	494.5	61.5	 20
278	  5	137.0	23.9	 20
279	  5	241.5	29.5	 16
280	  5	440.5	38.9	 20
281	  5	2018.0	128.2	 16
282	  5	427.3	35.5	 20
283	  5	515.8	81.5	 20
284	  5	653.5	57.4	 16
285	  5	578.0	58.6	 20
286	  5	255.5	38.0	 20
287	  5	122.3	16.3	 16
288	  5	115.0	15.7	 25
289	  5	180.0	145.4	 25
290	  5	190.0	37.2	 20
291	  5	155.0	20.9	 25
292	  5	443.0	43.6	 25
293	  5	628.0	71.2	 20
294	  5	552.0	55.6	 25
295	  5	315.0	33.2	 25
296	  5	522.5	60.4	 20
297	  5	179.0	91.5	 25
298	  5	129.0	23.2	 25
299	  5	859.8	89.5	 20
300	  5	328.0	46.2	 25
301	  5	6616.0	926.4	 25
302	  5	428.0	44.6	 20
303	  5	317.0	44.2	 25
304	  5	161.0	42.0	 25
305	  5	240.5	31.4	 20
306	  5	134.0	19.0	 25
307	  5	127.0	26.1	 25
308	  5	338.3	30.0	 20
309	  5	381.0	249.0	 25
310	  5	134.0	37.2	 25
311	  5	405.0	51.4	 20
312	  5	312.0	33.5	 25
313	  5	241.0	37.8	 25
314	  5	242.0	30.0	 20
315	  5	325.0	38.1	 25
316	  5	984.0	180.2	 25
317	  5	6577.5	914.1	 20
318	  5	1514.0	266.3	 25
319	  5	1479.0	311.7	 25
320	  5	232.8	34.3	 20
321	  5	161.0	23.6	 25
322	  5	1910.0	456.2	 25
323	  5	146.5	29.3	 20
324	  5	293.0	71.4	 25
325	  5	3900.0	926.1	 25
326	  5	285.3	37.6	 20
327	  5	655.0	109.3	 25
328	  5	2045.0	443.6	 25
329	  5	559.5	77.5	 20
330	  5	151.0	32.8	 25
331	  5	1499.8	170.9	 20
332	  5	782.8	73.7	 16
333	  5	256.3	36.1	 20
334	  5	383.0	60.8	 20
335	  5	250.8	28.8	 16
336	  5	118.3	13.9	 20
337	  5	103.0	17.7	 20
338	  5	137.0	24.5	 16
339	  5	166.5	17.6	 20
340	  5	645.3	58.0	 16
341	  5	114.8	16.6	 20
342	  5	333.5	36.5	 20
343	  5	202.0	27.3	 16
344	  5	900.0	71.6	 20
345	  5	179.0	27.5	 20
346	  5	90.5	15.0	 16
347	  5	106.0	20.4	 20
348	  5	126.3	15.5	 20
349	  5	1579.5	114.1	 16
350	  5	3162.5	258.6	 20
351	  5	7049.0	838.4	 20
352	  5	2105.3	202.1	 20
353	  5	326.0	37.0	 25
354	  5	2534.0	420.6	 25
355	  5	227.5	29.9	 20
356	  5	130.0	19.7	 25
357	  5	5289.0	814.3	 25
358	  5	377.3	45.9	 20
359	  5	485.0	47.0	 25
360	  5	483.0	77.8	 25
361	  5	490.0	52.6	 20
362	  5	4248.0	542.2	 25
363	  5	329.0	37.7	 25
364	  5	234.3	45.8	 20
365	  5	1781.0	173.0	 25
366	  5	2134.0	266.7	 25
367	  5	809.0	99.2	 20
368	  5	205.0	39.1	 25
369	  5	154.0	27.7	 25
370	  5	2146.0	266.2	 20
371	  5	281.0	34.9	 25
372	  5	970.0	97.2	 25
373	  5	7141.3	743.8	 20
374	  5	2028.0	237.1	 25
375	  5	575.0	62.6	 25
376	  5	3682.8	412.6	 20
377	  5	633.0	67.1	 25
378	  5	898.0	164.9	 25
379	  5	129.3	14.3	 20
380	  5	285.0	33.8	 25
381	  5	191.0	38.9	 25
382	  5	1275.0	147.6	 20
383	  5	583.0	63.6	 25
384	  5	2882.0	741.2	 25
385	  5	140.0	19.9	 20
386	  5	849.0	118.2	 25
387	  5	1660.0	384.4	 25
388	  5	298.8	29.9	 20
389	  5	257.0	28.0	 25
390	  5	2013.0	414.7	 25
391	  5	894.3	120.7	 20
392	  5	283.0	40.6	 25
393	  5	1908.0	521.3	 25
394	  5	154.3	30.6	 20
395	  5	417.3	65.0	 20
396	  5	280.8	49.5	 20
397	  5	145.0	18.8	 16
398	  5	269.5	37.1	 20
399	  5	2637.5	153.5	 16
400	  5	183.8	30.4	 20
401	  5	98.0	27.7	 20
402	  5	1031.8	70.3	 16
403	  5	1305.3	129.8	 20
404	  5	1446.8	241.7	 20
405	  5	123.3	24.5	 16
406	  5	115.3	21.6	 20
407	  5	315.8	30.2	 20
408	  5	502.3	47.3	 16
409	  5	220.5	36.3	 20
410	  5	931.3	91.2	 20
411	  5	1004.3	81.6	 16
412	  5	224.3	24.1	 20
413	  5	176.8	21.6	 20
414	  5	296.3	32.5	 16
415	  5	511.0	50.2	 20
416	  5	430.0	34.0	 25
417	  5	592.3	54.9	 20
418	  5	156.0	28.9	 25
419	  5	464.0	41.8	 25
420	  5	441.3	42.1	 20
421	  5	303.0	30.3	 25
422	  5	271.0	30.0	 25
423	  5	2316.5	214.9	 20
424	  5	890.0	110.1	 25
425	  5	292.0	47.7	 25
426	  5	158.0	16.5	 20
427	  5	155.0	43.4	 25
428	  5	182.0	22.1	 25
429	  5	292.3	35.2	 20
430	  5	531.0	44.8	 25
431	  5	180.0	25.2	 25
432	  5	100.3	21.0	 20
433	  5	147.0	63.4	 25
434	  5	99.0	15.5	 25
435	  5	175.0	18.4	 20
436	  5	176.0	17.1	 25
437	  5	117.0	18.4	 25
438	  5	178.3	23.4	 20
439	  5	301.0	58.3	 25
440	  5	2050.0	237.9	 25
441	  5	3770.3	379.4	 20
442	  5	138.0	24.6	 25
443	  5	506.0	50.6	 25
444	  5	1324.8	151.2	 20
445	  5	709.0	92.6	 25
446	  5	709.0	81.3	 25
447	  5	5944.5	617.4	 20
448	  5	290.0	50.3	 25
449	  5	235.0	33.3	 25
450	  5	141.0	21.4	 20
451	  5	450.0	59.4	 25
452	  5	569.0	132.1	 25
453	  5	159.5	42.5	 20
454	  5	393.0	72.9	 25
455	  5	160.5	23.9	 20
456	  5	247.0	27.5	 25
457	  5	133.0	19.1	 25
458	  5	316.3	30.4	 20
459	  5	333.3	33.7	 20
460	  5	97.0	12.4	 20
461	  5	510.3	49.2	 16
462	  5	110.3	60.9	 20
463	  5	278.5	38.0	 20
464	  5	260.0	29.8	 16
465	  5	1793.8	213.9	 20
466	  5	127.5	24.0	 20
467	  5	91.3	10.2	 16
468	  5	186.5	32.2	 20
469	  5	208.5	28.0	 20
470	  5	110.5	19.4	 16
471	  5	101.8	17.6	 20
472	  5	284.0	29.5	 20
473	  5	113.5	18.4	 16
474	  5	167.8	24.8	 20
475	  5	1977.5	424.4	 20
476	  5	333.5	32.2	 16
477	  5	1653.5	119.7	 20
478	  5	866.8	135.6	 20
479	  5	341.0	46.4	 16
480	  5	160.0	29.3	 25
481	  5	598.0	71.3	 25
482	  5	196.0	31.2	 20
483	  5	303.0	54.0	 25
484	  5	933.0	119.9	 25
485	  5	239.0	31.4	 20
486	  5	216.0	46.1	 25
487	  5	108.0	16.4	 25
488	  5	248.3	33.0	 20
489	  5	373.0	49.2	 25
490	  5	733.0	105.6	 25
491	  5	350.3	38.9	 20
492	  5	2087.0	261.1	 25
493	  5	678.0	151.4	 25
494	  5	1028.0	116.1	 20
495	  5	1526.0	210.4	 25
496	  5	990.0	144.6	 25
497	  5	1577.5	156.0	 20
498	  5	454.0	68.5	 25
499	  5	348.0	62.5	 25
500	  5	347.3	39.9	 20
501	  5	140.0	27.2	 25
502	  5	1362.0	313.5	 25
503	  5	2168.8	298.0	 20
504	  5	310.0	82.8	 25
505	  5	974.0	190.5	 25
506	  5	189.3	24.7	 20
507	  5	278.0	29.4	 25
508	  5	212.0	36.8	 25
509	  5	242.0	57.9	 20
510	  5	396.0	68.6	 25
511	  5	114.0	47.1	 25
512	  5	121.8	51.5	 20
513	  5	967.0	171.4	 25
514	  5	547.3	71.3	 20
515	  5	1177.0	200.4	 25
516	  5	109.0	22.4	 25
517	  5	282.3	32.7	 20
518	  5	262.0	33.1	 25
519	  5	987.0	219.7	 25
520	  5	541.8	96.0	 20
521	  5	119.0	19.6	 25
522	  5	140.0	22.7	 25
523	  5	264.0	25.5	 16
524	  5	326.8	40.0	 20
525	  5	630.5	66.9	 20
526	  5	146.0	27.3	 16
527	  5	942.3	117.8	 20
528	  5	2963.5	472.6	 20
529	  5	197.8	21.4	 16
530	  5	295.5	52.5	 20
531	  5	130.5	22.5	 20
532	  5	101.8	37.3	 16
533	  5	306.3	31.1	 20
534	  5	215.8	42.4	 20
535	  5	397.8	39.0	 16
536	  5	1589.0	188.5	 20
537	  5	3224.8	555.5	 20
538	  5	160.3	29.3	 16
539	  5	348.5	50.8	 20
540	  5	177.5	26.4	 20
541	  5	292.8	122.2	 16
542	  5	446.3	45.1	 20
543	  5	328.8	47.2	 20
544	  5	143.3	14.3	 20
545	  5	408.0	125.8	 25
546	  5	111.0	32.0	 25
547	  5	694.8	97.9	 20
548	  5	191.0	30.3	 25
549	  5	134.0	22.8	 25
550	  5	162.8	59.4	 20
551	  5	361.0	67.0	 25
552	  5	112.0	62.5	 25
553	  5	358.3	46.8	 20
554	  5	1905.0	221.2	 25
555	  5	117.0	32.3	 25
556	  5	829.0	100.0	 20
557	  5	565.0	71.0	 25
558	  5	623.0	65.0	 25
559	  5	2050.3	256.5	 20
560	  5	1422.0	171.5	 25
561	  5	167.0	25.4	 25
562	  5	193.5	31.9	 20
563	  5	21663.0	3143.5	 25
564	  5	257.0	41.0	 25
565	  5	301.0	33.3	 20
566	  5	139.0	16.5	 25
567	  5	4904.0	732.5	 25
568	  5	234.5	171.5	 20
569	  5	196.0	41.9	 25
570	  5	176.0	27.1	 25
571	  5	257.3	35.0	 20
572	  5	157.0	22.9	 25
573	  5	173.8	23.5	 20
574	  5	348.0	46.6	 25
575	  5	965.0	146.6	 25
576	  5	128.3	28.5	 20
577	  5	181.0	24.2	 25
578	  5	121.0	22.9	 25
579	  5	209.5	34.2	 20
580	  5	1042.0	167.4	 25
581	  5	119.0	14.4	 25
582	  5	400.8	49.1	 20
583	  5	160.0	58.7	 25
584	  5	636.0	55.1	 25
585	  5	438.5	39.5	 20
586	  5	534.0	69.6	 25
587	  5	626.5	68.9	 20
588	  5	533.5	79.3	 16
589	  5	8398.0	931.0	 20
590	  5	3717.8	313.9	 20
591	  5	1709.5	94.7	 16
592	  5	144.3	37.5	 20
593	  5	777.8	72.3	 20
594	  5	337.3	25.9	 16
595	  5	190.5	26.9	 20
596	  5	432.5	56.5	 20
597	  5	3106.0	189.4	 16
598	  5	910.5	64.0	 20
599	  5	141.5	25.3	 20
600	  5	394.8	50.7	 16
601	  5	98.5	16.3	 20
602	  5	169.5	24.0	 20
603	  5	121.8	18.9	 16
604	  5	468.5	60.3	 20
605	  5	2812.5	346.0	 20
606	  5	105.3	21.9	 16
607	  5	118.0	22.5	 20
608	  5	196.0	38.9	 25
609	  5	453.3	51.5	 20
610	  5	141.0	21.5	 25
611	  5	240.0	30.3	 25
612	  5	2287.8	228.7	 20
613	  5	142.0	30.8	 25
614	  5	256.0	40.0	 25
615	  5	945.0	116.4	 20
616	  5	867.0	87.8	 25
617	  5	1082.0	155.2	 25
618	  5	235.8	43.3	 20
619	  5	151.0	24.3	 25
620	  5	490.0	71.8	 25
621	  5	1153.5	116.4	 20
622	  5	1592.0	172.2	 25
623	  5	465.0	121.2	 25
624	  5	335.8	46.6	 20
625	  5	797.0	121.5	 25
626	  5	326.0	53.9	 25
627	  5	264.3	34.6	 20
628	  5	168.0	28.6	 25
629	  5	574.0	81.5	 25
630	  5	2311.0	191.6	 20
631	  5	15387.0	2135.9	 25
632	  5	2334.0	124.0	 20
633	  5	2510.0	344.3	 25
634	  5	2385.0	342.2	 25
635	  5	349.5	86.0	 20
636	  5	572.0	146.2	 25
637	  5	232.0	27.8	 25
638	  5	195.0	24.7	 20
639	  5	291.0	99.6	 25
  0	  6	13706.0	3087.9	 25
  1	  6	225.8	32.4	 20
  2	  6	151.0	23.1	 25
  3	  6	141.0	24.2	 25
  4	  6	296.0	30.9	 20
  5	  6	7517.0	1451.5	 25
  6	  6	210.0	40.7	 25
  7	  6	119.0	15.2	 20
  8	  6	364.0	38.9	 25
  9	  6	690.0	60.7	 25
 10	  6	153.3	17.0	 20
 11	  6	108.0	16.3	 25
 12	  6	115.0	17.7	 25
 13	  6	135.8	25.3	 20
 14	  6	214.0	24.0	 25
 15	  6	518.0	78.7	 25
 16	  6	955.8	68.9	 20
 17	  6	611.0	60.9	 25
 18	  6	310.0	46.7	 25
 19	  6	418.5	46.8	 20
 20	  6	1249.0	84.5	 25
 21	  6	1729.0	301.6	 25
 22	  6	204.3	26.2	 20
 23	  6	253.0	43.7	 25
 24	  6	88.0	14.5	 25
 25	  6	262.3	38.8	 20
 26	  6	186.0	27.5	 25
 27	  6	128.0	19.3	 25
 28	  6	433.3	40.6	 20
 29	  6	125.0	21.4	 25
 30	  6	1051.0	135.2	 25
 31	  6	322.5	55.9	 20
 32	  6	273.0	35.4	 20
 33	  6	168.8	53.9	 20
 34	  6	793.8	101.5	 16
 35	  6	126.3	28.3	 20
 36	  6	192.8	27.9	 20
 37	  6	121.5	25.4	 16
 38	  6	122.0	26.9	 20
 39	  6	290.5	175.1	 20
 40	  6	4715.8	483.3	 16
 41	  6	270.0	32.4	 20
 42	  6	960.3	160.2	 20
 43	  6	622.3	74.0	 16
 44	  6	1055.5	124.3	 20
 45	  6	1172.0	178.9	 20
 46	  6	1199.0	100.8	 16
 47	  6	327.8	42.3	 20
 48	  6	166.5	34.6	 20
 49	  6	199.5	20.0	 16
 50	  6	241.0	37.7	 20
 51	  6	111.3	16.6	 20
 52	  6	416.0	36.2	 16
 53	  6	314.0	40.5	 25
 54	  6	128.3	20.3	 20
 55	  6	97.0	19.4	 25
 56	  6	108.0	20.0	 25
 57	  6	107.5	18.9	 20
 58	  6	198.0	27.9	 25
 59	  6	414.0	77.1	 25
 60	  6	117.3	20.0	 20
 61	  6	341.0	54.5	 25
 62	  6	13881.0	2817.2	 25
 63	  6	209.5	39.9	 20
 64	  6	203.0	32.0	 25
 65	  6	280.0	103.9	 25
 66	  6	15215.3	1164.3	 20
 67	  6	313.0	51.4	 25
 68	  6	14698.0	2598.6	 25
 69	  6	279.0	103.0	 20
 70	  6	243.0	81.2	 25
 71	  6	239.0	76.4	 25
 72	  6	208.0	38.8	 20
 73	  6	293.0	37.3	 25
 74	  6	13047.0	2292.4	 25
 75	  6	192.3	30.8	 20
 76	  6	203.0	27.4	 25
 77	  6	264.0	51.9	 25
 78	  6	15162.0	898.3	 20
 79	  6	329.0	42.4	 25
 80	  6	13668.0	2374.2	 25
 81	  6	192.3	94.2	 20
 82	  6	200.0	123.0	 25
 83	  6	194.0	107.7	 25
 84	  6	174.5	34.1	 20
 85	  6	298.0	36.1	 25
 86	  6	13581.0	2988.0	 25
 87	  6	192.8	27.1	 20
 88	  6	188.0	50.8	 25
 89	  6	228.0	184.1	 25
 90	  6	14742.3	3474.6	 20
 91	  6	282.0	80.5	 25
 92	  6	12977.0	3928.7	 25
 93	  6	192.0	17.5	 20
 94	  6	207.0	20.1	 25
 95	  6	292.0	356.7	 25
 96	  6	14523.3	2954.4	 16
 97	  6	306.5	38.8	 20
 98	  6	182.5	20.3	 20
 99	  6	220.5	67.7	 16
100	  6	13201.0	3638.4	 20
101	  6	200.3	30.1	 20
102	  6	209.0	32.3	 16
103	  6	320.5	250.9	 20
104	  6	14359.8	4853.3	 20
105	  6	237.5	39.1	 16
106	  6	221.0	37.6	 20
107	  6	214.5	43.2	 20
108	  6	210.3	29.6	 16
109	  6	229.3	44.7	 20
110	  6	287.5	31.9	 16
111	  6	816.8	79.5	 20
112	  6	1444.3	375.1	 20
113	  6	151.3	20.1	 16
114	  6	237.8	29.7	 20
115	  6	375.5	489.2	 20
116	  6	13175.0	3373.0	 16
117	  6	211.0	37.8	 25
118	  6	194.0	24.9	 25
119	  6	466.0	176.8	 20
120	  6	15408.0	4537.6	 25
121	  6	390.0	608.9	 25
122	  6	13341.5	3556.5	 20
123	  6	215.0	59.4	 25
124	  6	207.0	27.9	 25
125	  6	510.3	150.3	 20
126	  6	14050.0	4301.7	 25
127	  6	275.0	27.3	 25
128	  6	362.5	44.1	 20
129	  6	319.0	90.5	 25
130	  6	1813.0	152.8	 25
131	  6	1581.8	305.3	 20
132	  6	2484.0	764.3	 25
133	  6	440.0	785.6	 25
134	  6	13324.0	3950.5	 20
135	  6	207.0	27.8	 25
136	  6	228.0	80.5	 25
137	  6	323.0	175.8	 20
138	  6	14155.0	4709.8	 25
139	  6	301.0	38.9	 25
140	  6	227.5	29.9	 20
141	  6	270.0	311.6	 25
142	  6	12025.0	4341.6	 25
143	  6	211.0	37.1	 20
144	  6	220.0	41.1	 25
145	  6	300.0	37.4	 25
146	  6	217.8	13.4	 20
147	  6	274.0	92.5	 25
148	  6	328.0	494.2	 25
149	  6	13616.0	3004.3	 20
150	  6	202.0	33.1	 25
151	  6	341.0	319.0	 25
152	  6	12768.8	2728.5	 20
153	  6	204.0	33.3	 25
154	  6	187.0	26.6	 25
155	  6	254.0	71.4	 20
156	  6	15121.0	3820.3	 25
157	  6	166.0	23.6	 25
158	  6	274.8	47.5	 20
159	  6	737.0	89.7	 25
160	  6	601.5	106.1	 20
161	  6	137.3	27.2	 16
162	  6	180.3	38.1	 20
163	  6	163.8	107.6	 20
164	  6	2849.5	187.1	 16
165	  6	1795.0	191.5	 20
166	  6	4041.0	1062.8	 20
167	  6	230.8	31.0	 16
168	  6	1834.0	417.6	 20
169	  6	124.8	20.7	 16
170	  6	155.3	17.6	 20
171	  6	287.3	64.8	 20
172	  6	270.3	38.4	 16
173	  6	233.3	28.4	 20
174	  6	837.0	165.9	 20
175	  6	229.5	37.3	 16
176	  6	359.3	55.7	 20
177	  6	135.3	19.9	 20
178	  6	158.0	22.0	 16
179	  6	126.8	20.1	 20
180	  6	194.0	43.0	 20
181	  6	4563.0	534.8	 20
182	  6	521.0	62.9	 25
183	  6	188.0	28.2	 25
184	  6	143.0	16.8	 20
185	  6	568.0	141.5	 25
186	  6	361.0	46.4	 25
187	  6	599.3	63.4	 20
188	  6	206.0	128.7	 25
189	  6	3933.0	709.5	 25
190	  6	1709.3	235.4	 20
191	  6	151.0	23.5	 25
192	  6	261.0	40.4	 25
193	  6	251.5	24.8	 20
194	  6	197.0	27.7	 25
195	  6	346.0	37.4	 25
196	  6	147.5	54.7	 20
197	  6	128.0	19.7	 25
198	  6	264.0	54.6	 25
199	  6	403.8	35.0	 20
200	  6	730.0	87.8	 25
201	  6	208.0	29.7	 25
202	  6	873.8	215.0	 20
203	  6	174.0	72.9	 25
204	  6	133.0	29.4	 25
205	  6	121.8	19.3	 20
206	  6	451.0	82.3	 25
207	  6	160.0	94.3	 25
208	  6	100.0	19.5	 20
209	  6	140.0	26.7	 25
210	  6	117.0	18.7	 25
211	  6	87.0	15.7	 20
212	  6	238.0	56.3	 25
213	  6	839.0	197.3	 25
214	  6	88.5	12.4	 20
215	  6	105.0	30.7	 25
216	  6	122.0	33.1	 25
217	  6	143.0	31.2	 20
218	  6	117.0	20.6	 25
219	  6	236.0	47.8	 25
220	  6	210.5	29.8	 20
221	  6	236.0	50.9	 25
222	  6	218.0	29.7	 25
223	  6	223.8	30.3	 20
224	  6	473.0	58.9	 20
225	  6	387.5	48.5	 20
226	  6	388.0	55.7	 16
227	  6	141.5	22.0	 20
228	  6	428.5	39.3	 16
229	  6	146.0	31.1	 20
230	  6	113.3	23.6	 20
231	  6	104.0	15.9	 16
232	  6	105.0	18.1	 20
233	  6	1642.8	2026.9	 20
234	  6	14433.3	1772.2	 16
235	  6	2093.3	402.4	 20
236	  6	2905.0	729.8	 20
237	  6	411.0	48.3	 16
238	  6	135.0	31.1	 20
239	  6	144.5	21.5	 20
240	  6	115.5	22.3	 16
241	  6	96.3	13.4	 20
242	  6	94.5	20.2	 20
243	  6	278.3	33.2	 16
244	  6	520.0	67.3	 20
245	  6	143.0	24.8	 25
246	  6	240.0	35.8	 20
247	  6	346.0	38.3	 25
248	  6	393.0	49.5	 25
249	  6	361.5	51.0	 20
250	  6	833.0	160.4	 25
251	  6	162.0	27.5	 25
252	  6	133.3	26.3	 20
253	  6	746.0	99.5	 25
254	  6	988.0	134.2	 25
255	  6	870.3	155.8	 20
256	  6	111.0	15.5	 25
257	  6	124.0	30.3	 25
258	  6	201.3	71.0	 20
259	  6	97.0	19.0	 25
260	  6	471.0	90.0	 25
261	  6	328.0	30.0	 20
262	  6	253.0	34.3	 25
263	  6	168.0	18.7	 25
264	  6	181.0	34.1	 20
265	  6	119.0	20.4	 25
266	  6	227.0	25.8	 25
267	  6	141.3	16.8	 20
268	  6	96.0	18.2	 25
269	  6	116.0	42.5	 25
270	  6	154.5	52.5	 20
271	  6	1997.0	353.3	 25
272	  6	221.0	45.4	 25
273	  6	601.5	64.2	 20
274	  6	349.0	39.3	 25
275	  6	173.0	42.6	 25
276	  6	165.3	45.2	 20
277	  6	303.0	30.5	 25
278	  6	164.0	53.0	 25
279	  6	488.8	97.2	 20
280	  6	793.0	146.6	 25
281	  6	5549.0	939.3	 25
282	  6	738.8	105.0	 20
283	  6	1138.0	166.0	 25
284	  6	903.3	107.6	 20
285	  6	348.0	39.9	 25
286	  6	228.0	38.6	 25
287	  6	111.5	18.6	 20
288	  6	146.0	56.1	 20
289	  6	108.0	22.6	 20
290	  6	241.0	84.1	 16
291	  6	131.3	16.8	 20
292	  6	366.5	41.9	 20
293	  6	301.0	30.5	 16
294	  6	396.5	38.8	 20
295	  6	490.8	67.2	 20
296	  6	569.3	94.8	 16
297	  6	113.3	15.6	 20
298	  6	107.3	15.3	 20
299	  6	244.0	23.9	 16
300	  6	151.0	20.1	 20
301	  6	365.3	85.5	 20
302	  6	522.0	59.7	 16
303	  6	255.8	30.3	 20
304	  6	155.3	32.9	 20
305	  6	318.0	68.6	 16
306	  6	114.0	15.3	 20
307	  6	103.0	17.3	 20
308	  6	190.0	29.2	 16
309	  6	304.0	42.7	 25
310	  6	121.0	23.8	 25
311	  6	152.5	15.4	 20
312	  6	325.0	38.0	 25
313	  6	436.0	66.7	 25
314	  6	182.8	36.1	 20
315	  6	424.0	76.8	 25
316	  6	1961.0	132.1	 25
317	  6	3204.5	346.8	 20
318	  6	357.0	82.4	 25
319	  6	153.0	22.8	 25
320	  6	150.0	17.9	 20
321	  6	145.0	20.1	 25
322	  6	502.0	83.9	 25
323	  6	228.3	29.2	 20
324	  6	217.0	22.4	 25
325	  6	553.0	97.0	 25
326	  6	210.3	34.0	 20
327	  6	374.0	54.7	 25
328	  6	640.0	89.4	 25
329	  6	337.5	83.8	 20
330	  6	100.0	17.1	 25
331	  6	481.0	92.0	 25
332	  6	491.3	44.8	 20
333	  6	229.0	36.9	 25
334	  6	104.0	15.6	 25
335	  6	119.0	18.8	 20
336	  6	107.0	21.2	 25
337	  6	94.0	16.7	 25
338	  6	187.3	23.7	 20
339	  6	113.0	28.6	 25
340	  6	153.0	30.3	 25
341	  6	92.5	17.1	 20
342	  6	392.0	55.0	 25
343	  6	138.3	19.4	 20
344	  6	628.0	74.5	 25
345	  6	171.0	23.0	 25
346	  6	82.0	15.3	 20
347	  6	86.0	21.9	 25
348	  6	113.0	18.3	 25
349	  6	533.0	126.5	 20
350	  6	1670.0	169.3	 25
351	  6	4199.0	604.3	 25
352	  6	2359.0	162.4	 16
353	  6	173.3	27.5	 20
354	  6	303.5	45.0	 20
355	  6	271.8	33.6	 16
356	  6	128.0	22.9	 20
357	  6	450.3	84.0	 20
358	  6	299.0	30.4	 16
359	  6	187.0	29.8	 20
360	  6	314.3	43.6	 20
361	  6	195.0	27.0	 16
362	  6	1054.5	93.6	 20
363	  6	436.3	55.6	 20
364	  6	407.8	39.7	 16
365	  6	2482.5	208.5	 20
366	  6	805.8	83.7	 20
367	  6	2094.5	159.8	 16
368	  6	336.0	48.0	 20
369	  6	126.0	15.1	 20
370	  6	411.5	64.2	 16
371	  6	159.5	23.9	 20
372	  6	620.8	74.0	 20
373	  6	2988.5	198.4	 16
374	  6	2410.0	241.7	 25
375	  6	506.0	64.3	 25
376	  6	1053.0	100.4	 20
377	  6	239.0	45.8	 25
378	  6	1241.0	165.4	 25
379	  6	168.8	21.8	 20
380	  6	192.0	136.6	 25
381	  6	139.0	13.1	 25
382	  6	523.5	53.1	 20
383	  6	322.0	51.0	 25
384	  6	574.0	119.7	 25
385	  6	119.0	19.5	 20
386	  6	949.0	199.1	 25
387	  6	2370.0	426.8	 25
388	  6	254.5	41.8	 20
389	  6	137.0	20.9	 25
390	  6	754.0	130.7	 25
391	  6	699.3	105.5	 20
392	  6	174.0	24.4	 25
393	  6	421.0	88.4	 25
394	  6	146.5	22.7	 20
395	  6	201.0	25.3	 25
396	  6	110.0	17.9	 25
397	  6	111.8	19.3	 20
398	  6	566.0	57.8	 25
399	  6	2741.0	541.2	 25
400	  6	143.3	26.4	 20
401	  6	99.0	19.3	 25
402	  6	858.3	114.7	 20
403	  6	153.0	33.0	 25
404	  6	633.0	151.0	 25
405	  6	127.3	19.5	 20
406	  6	123.0	22.5	 25
407	  6	211.0	28.4	 25
408	  6	249.0	41.5	 20
409	  6	185.0	45.0	 25
410	  6	625.0	64.6	 25
411	  6	522.8	55.3	 20
412	  6	249.0	53.0	 25
413	  6	182.0	23.7	 25
414	  6	249.5	29.6	 20
415	  6	461.0	57.6	 25
416	  6	505.3	79.3	 20
417	  6	907.8	58.1	 16
418	  6	201.0	31.5	 20
419	  6	334.3	41.4	 20
420	  6	318.5	28.9	 16
421	  6	297.5	33.6	 20
422	  6	177.3	25.1	 20
423	  6	508.5	64.5	 16
424	  6	269.8	58.8	 20
425	  6	316.3	62.1	 20
426	  6	112.3	22.5	 16
427	  6	133.5	20.3	 20
428	  6	386.5	45.0	 20
429	  6	452.8	42.4	 16
430	  6	265.8	34.9	 20
431	  6	318.0	44.7	 20
432	  6	104.3	14.8	 16
433	  6	138.3	25.1	 20
434	  6	93.0	9.8	 20
435	  6	105.0	17.2	 16
436	  6	143.5	20.6	 20
437	  6	97.0	14.8	 20
438	  6	120.5	60.2	 20
439	  6	377.0	58.6	 25
440	  6	523.0	144.0	 25
441	  6	2045.5	229.5	 20
442	  6	111.0	17.4	 25
443	  6	313.0	35.7	 25
444	  6	686.0	104.4	 20
445	  6	1251.0	195.8	 25
446	  6	937.0	128.6	 25
447	  6	5396.3	418.1	 20
448	  6	459.0	73.5	 25
449	  6	218.0	37.4	 25
450	  6	185.8	26.0	 20
451	  6	243.0	31.9	 25
452	  6	336.0	61.4	 25
453	  6	127.5	23.8	 20
454	  6	213.0	28.7	 25
455	  6	264.0	41.8	 25
456	  6	150.3	67.6	 20
457	  6	125.0	22.4	 25
458	  6	262.0	32.9	 25
459	  6	371.3	42.0	 20
460	  6	113.0	20.5	 25
461	  6	133.0	27.6	 20
462	  6	98.0	15.5	 25
463	  6	230.0	32.9	 25
464	  6	144.0	31.5	 20
465	  6	1552.0	174.3	 25
466	  6	196.0	40.2	 25
467	  6	137.0	27.2	 20
468	  6	394.0	49.7	 25
469	  6	129.0	19.6	 25
470	  6	167.3	26.7	 20
471	  6	105.0	20.1	 25
472	  6	315.0	36.5	 25
473	  6	94.0	14.6	 20
474	  6	176.0	25.6	 25
475	  6	485.0	94.6	 25
476	  6	368.8	35.6	 20
477	  6	1109.0	128.0	 25
478	  6	1707.0	248.2	 25
479	  6	784.3	96.4	 20
480	  6	129.3	32.0	 20
481	  6	349.3	41.7	 20
482	  6	130.0	22.6	 16
483	  6	128.3	34.5	 20
484	  6	283.0	39.0	 20
485	  6	213.8	27.9	 16
486	  6	137.0	21.7	 20
487	  6	132.5	56.1	 20
488	  6	97.3	15.9	 16
489	  6	165.3	28.1	 20
490	  6	668.8	79.3	 20
491	  6	394.3	35.7	 16
492	  6	4342.5	351.7	 20
493	  6	2871.5	6112.5	 20
494	  6	3289.8	445.3	 16
495	  6	3812.8	330.3	 20
496	  6	1271.5	161.5	 20
497	  6	2342.0	164.0	 16
498	  6	922.5	151.8	 20
499	  6	743.0	121.8	 20
500	  6	210.5	21.5	 16
501	  6	162.0	33.6	 20
502	  6	201.0	29.1	 25
503	  6	547.0	81.8	 20
504	  6	233.0	82.3	 25
505	  6	395.0	57.3	 25
506	  6	287.8	35.3	 20
507	  6	227.0	22.6	 25
508	  6	270.0	45.0	 25
509	  6	143.3	18.7	 20
510	  6	145.0	23.6	 25
511	  6	90.0	14.7	 25
512	  6	105.8	23.9	 20
513	  6	222.0	37.7	 25
514	  6	153.0	30.5	 25
515	  6	394.3	49.7	 20
516	  6	113.0	19.4	 25
517	  6	275.3	31.3	 20
518	  6	237.0	33.1	 25
519	  6	191.0	34.5	 25
520	  6	228.0	29.1	 20
521	  6	121.0	24.4	 25
522	  6	143.0	40.5	 25
523	  6	256.0	25.9	 20
524	  6	268.0	42.8	 25
525	  6	292.0	37.0	 25
526	  6	90.3	14.7	 20
527	  6	314.0	38.5	 25
528	  6	725.0	122.1	 25
529	  6	204.5	323.5	 20
530	  6	272.0	37.9	 25
531	  6	140.0	19.9	 25
532	  6	95.8	16.8	 20
533	  6	313.0	38.4	 25
534	  6	127.0	18.3	 25
535	  6	235.3	34.3	 20
536	  6	398.0	57.1	 25
537	  6	467.0	120.4	 25
538	  6	114.3	15.7	 20
539	  6	283.0	38.7	 25
540	  6	219.0	31.4	 25
541	  6	207.3	26.6	 20
542	  6	361.0	36.1	 25
543	  6	123.0	17.9	 25
544	  6	163.8	27.8	 16
545	  6	275.0	66.1	 20
546	  6	114.0	32.5	 20
547	  6	113.5	15.7	 16
548	  6	200.3	24.7	 20
549	  6	129.0	30.7	 20
550	  6	92.0	14.2	 16
551	  6	108.8	15.7	 20
552	  6	98.0	37.6	 20
553	  6	182.0	29.2	 16
554	  6	304.0	45.4	 20
555	  6	110.5	16.5	 20
556	  6	385.0	35.0	 16
557	  6	197.3	33.3	 20
558	  6	174.0	33.7	 20
559	  6	718.5	69.6	 16
560	  6	857.5	99.5	 20
561	  6	160.5	22.9	 20
562	  6	121.8	15.9	 16
563	  6	7232.0	1028.5	 20
564	  6	257.3	33.4	 20
565	  6	361.3	44.6	 16
566	  6	148.0	30.5	 25
567	  6	1596.0	289.8	 25
568	  6	124.3	17.4	 20
569	  6	191.0	30.1	 25
570	  6	139.0	31.4	 25
571	  6	321.0	44.8	 20
572	  6	135.0	20.7	 25
573	  6	209.0	34.7	 25
574	  6	174.3	23.5	 20
575	  6	225.0	33.8	 25
576	  6	104.3	28.1	 20
577	  6	97.0	17.7	 25
578	  6	180.0	27.9	 25
579	  6	102.0	22.2	 20
580	  6	719.0	114.0	 25
581	  6	105.0	14.3	 25
582	  6	284.0	251.3	 20
583	  6	151.0	19.8	 25
584	  6	309.0	41.8	 25
585	  6	376.5	48.2	 20
586	  6	320.0	33.7	 25
587	  6	707.0	77.4	 25
588	  6	211.5	22.1	 20
589	  6	4529.0	641.6	 25
590	  6	1652.0	215.9	 25
591	  6	4031.5	362.5	 20
592	  6	168.0	122.8	 25
593	  6	663.0	94.1	 25
594	  6	318.5	29.4	 20
595	  6	245.0	39.8	 25
596	  6	138.0	18.4	 25
597	  6	1508.3	161.1	 20
598	  6	546.0	80.7	 25
599	  6	134.0	19.3	 25
600	  6	373.3	40.0	 20
601	  6	105.0	17.4	 25
602	  6	133.0	24.0	 25
603	  6	94.3	15.4	 20
604	  6	153.0	18.4	 25
605	  6	241.0	54.6	 25
606	  6	123.8	30.6	 20
607	  6	110.0	18.5	 25
608	  6	426.5	40.5	 20
609	  6	619.3	80.4	 16
610	  6	125.0	15.2	 20
611	  6	252.5	26.5	 20
612	  6	512.0	39.1	 16
613	  6	111.3	15.8	 20
614	  6	116.3	19.6	 20
615	  6	459.3	67.6	 16
616	  6	600.5	82.5	 20
617	  6	373.5	48.0	 20
618	  6	306.5	32.6	 16
619	  6	138.8	23.5	 20
620	  6	248.8	33.3	 20
621	  6	202.0	24.2	 16
622	  6	593.8	66.7	 20
623	  6	502.0	82.9	 20
624	  6	117.5	20.1	 16
625	  6	181.3	26.4	 20
626	  6	116.3	14.7	 20
627	  6	145.8	20.6	 16
628	  6	123.0	22.8	 20
629	  6	415.8	109.4	 20
630	  6	2583.5	369.6	 20
631	  6	4296.0	959.0	 25
632	  6	869.0	196.3	 25
633	  6	706.8	127.3	 20
634	  6	1910.0	302.9	 25
635	  6	652.5	92.8	 20
636	  6	190.0	33.8	 25
637	  6	276.0	46.8	 25
638	  6	160.0	56.8	 20
639	  6	15157.0	3168.3	 25
  0	  7	253.8	51.3	 20
  1	  7	553.8	64.4	 16
  2	  7	160.8	17.7	 20
  3	  7	405.3	53.8	 20
  4	  7	649.5	51.3	 16
  5	  7	403.8	40.1	 20
  6	  7	277.3	33.7	 20
  7	  7	148.0	15.1	 16
  8	  7	1148.0	190.6	 20
  9	  7	376.5	50.7	 20
 10	  7	572.8	71.7	 20
 11	  7	833.0	114.5	 25
 12	  7	353.0	76.6	 25
 13	  7	623.0	70.7	 20
 14	  7	176.0	50.3	 25
 15	  7	697.0	97.2	 25
 16	  7	190.5	25.6	 20
 17	  7	219.0	43.7	 25
 18	  7	1548.0	250.3	 25
 19	  7	342.8	57.5	 20
 20	  7	105.0	17.1	 25
 21	  7	522.0	93.9	 25
 22	  7	344.0	37.4	 20
 23	  7	206.0	30.0	 25
 24	  7	173.0	26.6	 25
 25	  7	94.3	16.4	 20
 26	  7	88.0	15.4	 25
 27	  7	218.0	67.5	 25
 28	  7	129.0	25.2	 20
 29	  7	108.0	21.4	 25
 30	  7	416.0	59.8	 25
 31	  7	197.3	79.0	 20
 32	  7	247.0	34.8	 25
 33	  7	305.0	34.4	 25
 34	  7	134.3	18.8	 20
 35	  7	113.0	15.4	 25
 36	  7	231.0	37.2	 25
 37	  7	164.8	27.6	 20
 38	  7	520.0	156.8	 25
 39	  7	2946.0	505.7	 25
 40	  7	1847.8	185.0	 20
 41	  7	4377.0	733.6	 25
 42	  7	2595.0	238.2	 25
 43	  7	1761.3	214.9	 20
 44	  7	536.0	64.1	 25
 45	  7	2826.0	213.4	 25
 46	  7	7247.0	1283.4	 20
 47	  7	1179.0	134.3	 25
 48	  7	1341.0	288.5	 25
 49	  7	1699.3	194.3	 20
 50	  7	1097.0	143.9	 25
 51	  7	578.0	82.6	 25
 52	  7	317.8	35.5	 20
 53	  7	529.5	81.1	 20
 54	  7	5991.5	926.3	 20
 55	  7	2119.5	301.0	 16
 56	  7	256.8	81.3	 20
 57	  7	103.8	15.1	 16
 58	  7	190.0	35.9	 20
 59	  7	864.3	110.2	 20
 60	  7	912.3	168.6	 16
 61	  7	273.0	55.1	 20
 62	  7	257.5	76.9	 20
 63	  7	14985.5	1933.5	 16
 64	  7	14889.3	1975.1	 20
 65	  7	14595.5	2981.8	 20
 66	  7	260.5	87.7	 16
 67	  7	262.0	30.7	 20
 68	  7	299.5	62.7	 20
 69	  7	14609.3	1990.8	 16
 70	  7	14401.0	2100.6	 20
 71	  7	13945.0	2983.6	 20
 72	  7	204.3	21.2	 16
 73	  7	251.5	35.7	 20
 74	  7	12949.0	2312.5	 25
 75	  7	198.0	26.9	 20
 76	  7	212.0	38.5	 25
 77	  7	215.0	29.8	 25
 78	  7	14547.3	1371.0	 20
 79	  7	279.0	41.0	 25
 80	  7	247.0	55.2	 25
 81	  7	13707.5	2381.3	 20
 82	  7	13012.0	2195.4	 25
 83	  7	9931.0	2285.0	 25
 84	  7	165.8	20.3	 20
 85	  7	262.0	41.7	 25
 86	  7	366.0	94.7	 25
 87	  7	13877.5	2319.2	 20
 88	  7	13850.0	2297.8	 25
 89	  7	13354.0	3862.6	 25
 90	  7	204.5	95.0	 20
 91	  7	286.0	63.7	 25
 92	  7	12926.0	3935.7	 25
 93	  7	199.3	30.3	 20
 94	  7	212.0	38.9	 25
 95	  7	282.0	319.8	 25
 96	  7	13975.0	2837.2	 20
 97	  7	257.0	32.2	 25
 98	  7	163.0	28.3	 25
 99	  7	261.0	62.2	 20
100	  7	12849.0	3578.7	 25
101	  7	198.0	22.3	 25
102	  7	221.0	39.3	 20
103	  7	294.0	179.8	 25
104	  7	13067.0	4481.3	 25
105	  7	185.3	30.2	 20
106	  7	176.0	27.2	 25
107	  7	197.0	24.4	 25
108	  7	220.0	25.0	 20
109	  7	209.0	35.0	 25
110	  7	268.0	44.2	 25
111	  7	783.0	129.2	 20
112	  7	1124.0	326.6	 25
113	  7	2661.3	702.3	 20
114	  7	6450.0	2194.4	 25
115	  7	342.0	426.5	 25
116	  7	12478.5	3075.1	 20
117	  7	206.8	50.4	 20
118	  7	214.5	32.1	 20
119	  7	249.5	100.3	 16
120	  7	14965.3	4479.0	 20
121	  7	268.3	34.2	 20
122	  7	345.5	117.0	 16
123	  7	14008.8	1405.6	 20
124	  7	13670.0	1314.7	 20
125	  7	12786.3	3554.7	 16
126	  7	252.3	43.1	 20
127	  7	235.5	36.0	 20
128	  7	339.0	38.3	 16
129	  7	567.0	105.0	 20
130	  7	480.3	284.0	 20
131	  7	2697.3	532.8	 16
132	  7	907.5	185.3	 20
133	  7	284.5	49.2	 20
134	  7	380.3	183.1	 16
135	  7	14300.8	1850.4	 20
136	  7	13986.5	1814.3	 20
137	  7	13415.8	4190.0	 16
138	  7	273.3	57.0	 20
139	  7	247.0	29.0	 25
140	  7	352.5	130.4	 20
141	  7	11726.0	3812.6	 25
142	  7	201.0	42.1	 25
143	  7	187.5	30.7	 20
144	  7	246.0	48.7	 25
145	  7	275.0	33.4	 25
146	  7	194.3	23.1	 20
147	  7	235.0	28.2	 25
148	  7	248.0	428.1	 25
149	  7	13116.3	2903.8	 20
150	  7	210.0	28.7	 25
151	  7	312.0	293.9	 25
152	  7	12833.8	2813.5	 20
153	  7	183.0	21.0	 25
154	  7	186.0	27.9	 25
155	  7	242.5	53.1	 20
156	  7	14347.0	3648.7	 25
157	  7	153.0	25.3	 25
158	  7	208.0	18.4	 20
159	  7	282.0	35.5	 25
160	  7	116.0	15.4	 25
161	  7	100.5	21.0	 20
162	  7	122.0	15.7	 25
163	  7	138.0	52.5	 25
164	  7	688.8	99.1	 20
165	  7	1186.0	163.5	 25
166	  7	555.0	137.4	 25
167	  7	213.3	84.0	 20
168	  7	2004.0	440.5	 25
169	  7	171.0	27.3	 25
170	  7	186.3	39.4	 20
171	  7	150.0	29.3	 25
172	  7	966.3	200.9	 20
173	  7	342.0	79.1	 25
174	  7	152.0	33.5	 25
175	  7	119.0	18.4	 20
176	  7	931.0	230.9	 25
177	  7	135.0	20.4	 25
178	  7	236.3	34.8	 20
179	  7	452.0	99.2	 25
180	  7	269.0	37.7	 25
181	  7	168.8	35.0	 16
182	  7	119.8	13.4	 20
183	  7	370.3	57.7	 20
184	  7	144.3	32.8	 16
185	  7	863.0	122.4	 20
186	  7	557.8	89.8	 20
187	  7	328.0	38.2	 16
188	  7	537.8	104.7	 20
189	  7	879.8	129.1	 20
190	  7	555.5	55.3	 16
191	  7	240.8	25.2	 20
192	  7	437.3	60.9	 20
193	  7	134.0	22.8	 16
194	  7	1086.0	230.6	 20
195	  7	311.5	51.6	 20
196	  7	128.5	20.5	 16
197	  7	129.8	26.0	 20
198	  7	214.0	56.2	 20
199	  7	3891.5	737.1	 16
200	  7	111.5	42.4	 20
201	  7	168.5	22.8	 20
202	  7	213.3	36.1	 16
203	  7	3101.0	643.8	 25
204	  7	161.0	28.8	 25
205	  7	597.5	97.3	 20
206	  7	267.0	37.7	 25
207	  7	456.0	93.8	 25
208	  7	265.3	35.0	 20
209	  7	276.0	38.3	 25
210	  7	115.0	22.5	 25
211	  7	226.0	49.8	 20
212	  7	819.0	183.2	 25
213	  7	171.0	50.7	 25
214	  7	90.3	18.1	 20
215	  7	815.0	203.4	 25
216	  7	1245.0	373.5	 25
217	  7	1167.8	318.3	 20
218	  7	165.0	59.4	 25
219	  7	195.0	62.9	 25
220	  7	1172.3	234.9	 20
221	  7	3607.0	793.5	 25
222	  7	1194.0	224.8	 25
223	  7	1405.0	540.4	 20
224	  7	1879.0	372.2	 25
225	  7	1262.0	258.4	 25
226	  7	1343.3	214.8	 20
227	  7	270.0	53.2	 25
228	  7	161.0	21.8	 25
229	  7	223.3	40.9	 20
230	  7	241.0	58.4	 25
231	  7	122.5	26.6	 20
232	  7	401.0	90.9	 25
233	  7	572.0	132.0	 25
234	  7	258.3	799.4	 20
235	  7	1948.0	517.6	 25
236	  7	228.0	76.9	 25
237	  7	2349.5	684.8	 20
238	  7	309.0	65.1	 25
239	  7	310.0	77.8	 25
240	  7	1625.8	410.6	 20
241	  7	130.0	23.2	 25
242	  7	120.0	22.4	 25
243	  7	202.5	24.7	 20
244	  7	1583.0	434.0	 25
245	  7	315.5	71.3	 20
246	  7	100.3	15.0	 16
247	  7	312.5	33.1	 20
248	  7	349.0	35.0	 20
249	  7	1305.0	187.9	 16
250	  7	799.3	168.1	 20
251	  7	2499.3	511.8	 20
252	  7	441.3	94.3	 16
253	  7	627.3	64.7	 20
254	  7	478.3	81.5	 20
255	  7	3152.8	454.7	 16
256	  7	268.5	25.2	 20
257	  7	209.0	27.0	 20
258	  7	240.3	57.0	 16
259	  7	223.0	30.3	 20
260	  7	968.3	183.0	 20
261	  7	1620.3	197.0	 16
262	  7	712.8	91.8	 20
263	  7	131.3	19.4	 20
264	  7	933.5	95.9	 16
265	  7	188.3	25.9	 20
266	  7	1374.8	121.8	 20
267	  7	853.3	80.3	 20
268	  7	2321.0	155.2	 25
269	  7	356.0	29.1	 25
270	  7	271.8	40.4	 20
271	  7	2013.0	163.2	 25
272	  7	5992.0	1029.9	 25
273	  7	1076.0	108.5	 20
274	  7	616.0	98.4	 25
275	  7	144.0	37.0	 25
276	  7	864.0	95.3	 20
277	  7	3121.0	626.0	 25
278	  7	293.0	34.9	 25
279	  7	179.3	19.9	 20
280	  7	187.0	31.4	 25
281	  7	134.0	49.1	 25
282	  7	144.0	28.9	 20
283	  7	1204.0	258.4	 25
284	  7	116.0	23.8	 25
285	  7	487.3	71.5	 20
286	  7	141.0	25.0	 25
287	  7	134.0	18.6	 25
288	  7	120.8	24.2	 20
289	  7	118.0	18.1	 25
290	  7	282.0	29.8	 20
291	  7	262.0	40.4	 25
292	  7	221.0	54.5	 25
293	  7	167.0	26.9	 20
294	  7	145.0	28.1	 25
295	  7	262.0	38.1	 25
296	  7	149.0	32.4	 20
297	  7	169.0	47.7	 25
298	  7	442.0	85.7	 25
299	  7	443.0	72.2	 20
300	  7	260.0	25.0	 25
301	  7	1048.0	159.7	 25
302	  7	769.3	123.6	 20
303	  7	936.0	108.6	 25
304	  7	411.0	94.7	 25
305	  7	124.3	32.9	 20
306	  7	130.0	51.7	 25
307	  7	81.0	13.0	 25
308	  7	93.3	14.4	 20
309	  7	145.0	62.2	 20
310	  7	146.5	26.5	 20
311	  7	134.3	17.0	 16
312	  7	86.3	16.9	 20
313	  7	265.0	26.3	 20
314	  7	1057.3	119.8	 16
315	  7	191.0	23.1	 20
316	  7	246.8	54.1	 20
317	  7	144.5	23.6	 16
318	  7	383.5	56.7	 20
319	  7	3206.8	646.4	 20
320	  7	127.0	17.9	 16
321	  7	433.3	71.2	 20
322	  7	6381.3	1227.7	 20
323	  7	1882.0	396.8	 16
324	  7	7008.3	1098.8	 20
325	  7	2854.3	470.6	 20
326	  7	1272.3	164.1	 16
327	  7	188.0	47.0	 20
328	  7	1927.5	394.8	 20
329	  7	135.8	19.7	 16
330	  7	256.5	38.4	 20
331	  7	861.0	187.6	 25
332	  7	299.0	47.2	 20
333	  7	177.0	22.4	 25
334	  7	1301.0	294.8	 25
335	  7	2393.5	420.0	 20
336	  7	176.0	28.7	 25
337	  7	262.0	34.9	 25
338	  7	195.3	39.7	 20
339	  7	326.0	94.7	 25
340	  7	97.0	15.5	 25
341	  7	102.3	16.5	 20
342	  7	183.0	22.0	 25
343	  7	113.0	17.8	 25
344	  7	228.5	25.2	 20
345	  7	249.0	26.1	 25
346	  7	889.0	190.2	 20
347	  7	128.0	29.9	 25
348	  7	115.0	27.6	 25
349	  7	1078.0	194.0	 20
350	  7	1595.0	199.2	 25
351	  7	1310.0	129.0	 25
352	  7	178.0	72.9	 20
353	  7	376.0	59.1	 25
354	  7	674.0	119.1	 25
355	  7	193.3	17.0	 20
356	  7	146.0	21.2	 25
357	  7	99.0	17.3	 25
358	  7	93.0	11.2	 20
359	  7	97.0	15.0	 25
360	  7	169.0	27.7	 25
361	  7	173.3	29.1	 20
362	  7	2838.0	448.7	 25
363	  7	918.0	123.0	 25
364	  7	2140.5	406.0	 20
365	  7	1172.0	147.8	 25
366	  7	527.0	85.0	 25
367	  7	3808.0	717.8	 20
368	  7	602.0	129.7	 25
369	  7	170.0	25.6	 25
370	  7	156.5	29.4	 20
371	  7	1844.0	316.4	 25
372	  7	212.0	50.0	 25
373	  7	754.0	247.2	 20
374	  7	1209.3	89.6	 20
375	  7	528.3	68.5	 20
376	  7	1708.8	126.2	 16
377	  7	1289.8	286.2	 20
378	  7	1860.5	187.9	 20
379	  7	11064.3	653.5	 16
380	  7	470.5	53.7	 20
381	  7	347.8	40.6	 20
382	  7	1366.8	113.5	 16
383	  7	276.3	50.9	 20
384	  7	2516.3	317.6	 20
385	  7	1234.8	110.8	 16
386	  7	2318.3	145.3	 20
387	  7	12108.0	2266.3	 20
388	  7	229.3	31.1	 16
389	  7	123.0	18.1	 20
390	  7	426.0	45.2	 20
391	  7	1138.0	137.5	 16
392	  7	1909.0	195.0	 20
393	  7	3387.8	690.2	 20
394	  7	1252.3	132.5	 16
395	  7	226.0	30.9	 25
396	  7	304.0	71.5	 25
397	  7	191.0	27.0	 20
398	  7	147.0	18.8	 25
399	  7	140.0	20.9	 25
400	  7	143.0	25.3	 20
401	  7	247.0	72.1	 25
402	  7	130.0	19.0	 25
403	  7	176.3	26.8	 20
404	  7	461.0	75.9	 25
405	  7	504.8	60.8	 20
406	  7	104.0	20.0	 25
407	  7	347.0	65.1	 25
408	  7	123.8	16.9	 20
409	  7	502.0	58.4	 25
410	  7	719.0	70.8	 25
411	  7	1604.3	199.8	 20
412	  7	411.0	40.8	 25
413	  7	413.0	49.3	 25
414	  7	1002.3	120.2	 20
415	  7	2401.0	361.0	 25
416	  7	211.0	27.8	 25
417	  7	216.5	50.1	 20
418	  7	436.0	45.0	 25
419	  7	226.0	246.0	 25
420	  7	434.5	53.8	 20
421	  7	3893.0	615.2	 25
422	  7	228.0	61.8	 25
423	  7	4639.5	581.4	 20
424	  7	853.0	107.5	 25
425	  7	2125.0	260.0	 25
426	  7	2158.0	371.8	 20
427	  7	147.0	49.3	 25
428	  7	6345.0	1158.9	 25
429	  7	809.3	123.8	 20
430	  7	257.0	35.2	 25
431	  7	131.0	18.7	 25
432	  7	226.8	33.6	 20
433	  7	304.0	49.7	 25
434	  7	238.0	54.3	 25
435	  7	94.5	15.5	 20
436	  7	1092.0	230.6	 25
437	  7	105.0	18.3	 25
438	  7	488.5	45.6	 16
439	  7	95.0	37.3	 20
440	  7	97.3	18.9	 20
441	  7	1044.5	89.7	 16
442	  7	161.5	22.9	 20
443	  7	215.8	42.8	 20
444	  7	848.8	56.1	 16
445	  7	9414.3	394.3	 20
446	  7	243.3	35.6	 20
447	  7	153.3	19.6	 16
448	  7	158.8	22.4	 20
449	  7	423.0	77.3	 20
450	  7	737.0	77.8	 16
451	  7	429.3	68.6	 20
452	  7	9402.5	2320.2	 20
453	  7	165.5	19.5	 16
454	  7	246.8	36.7	 20
455	  7	237.5	71.8	 20
456	  7	3008.3	333.7	 16
457	  7	104.5	16.5	 20
458	  7	409.3	83.9	 20
459	  7	160.8	15.2	 20
460	  7	191.0	26.4	 25
461	  7	138.0	39.4	 25
462	  7	2646.3	336.8	 20
463	  7	886.0	127.5	 25
464	  7	862.5	102.1	 20
465	  7	290.0	62.1	 25
466	  7	3834.0	682.3	 25
467	  7	7940.3	581.1	 20
468	  7	922.0	71.1	 25
469	  7	1101.0	183.5	 25
470	  7	530.5	82.7	 20
471	  7	142.0	22.4	 25
472	  7	681.0	144.0	 25
473	  7	523.8	47.8	 20
474	  7	402.0	61.1	 25
475	  7	3401.0	452.5	 25
476	  7	356.3	66.4	 20
477	  7	837.0	120.8	 25
478	  7	201.0	27.7	 25
479	  7	226.0	30.6	 20
480	  7	261.0	38.7	 25
481	  7	325.0	33.6	 25
482	  7	234.5	38.7	 20
483	  7	499.0	60.7	 25
484	  7	1284.0	96.9	 25
485	  7	2983.0	347.2	 20
486	  7	187.0	84.2	 25
487	  7	1203.0	187.4	 25
488	  7	149.3	23.5	 20
489	  7	1694.0	181.2	 25
490	  7	210.0	30.2	 25
491	  7	295.3	29.4	 20
492	  7	2313.0	310.6	 25
493	  7	44324.0	18159.8	 25
494	  7	4896.3	2997.9	 20
495	  7	4146.0	535.8	 25
496	  7	366.0	35.5	 25
497	  7	419.0	48.3	 20
498	  7	881.0	112.4	 25
499	  7	735.0	151.8	 25
500	  7	412.5	74.9	 20
501	  7	249.0	44.1	 25
502	  7	165.8	21.7	 20
503	  7	160.0	33.0	 16
504	  7	1375.3	192.1	 20
505	  7	616.5	85.4	 20
506	  7	1790.5	187.7	 16
507	  7	219.0	37.6	 20
508	  7	252.3	45.0	 20
509	  7	369.5	59.6	 16
510	  7	534.3	90.9	 20
511	  7	94.0	20.6	 20
512	  7	88.8	12.3	 16
513	  7	129.3	19.4	 20
514	  7	91.5	21.4	 20
515	  7	130.5	22.8	 16
516	  7	923.8	131.4	 20
517	  7	103.5	32.4	 20
518	  7	691.3	64.1	 16
519	  7	200.3	23.6	 20
520	  7	180.5	86.7	 20
521	  7	5968.0	723.0	 16
522	  7	1272.8	151.7	 20
523	  7	416.5	42.7	 20
524	  7	371.0	39.5	 25
525	  7	987.0	133.6	 25
526	  7	702.3	105.8	 20
527	  7	5115.0	645.6	 25
528	  7	250.0	27.0	 25
529	  7	505.8	55.9	 20
530	  7	169.0	21.9	 25
531	  7	423.0	53.7	 25
532	  7	2433.8	258.7	 20
533	  7	169.0	25.6	 25
534	  7	139.0	16.7	 25
535	  7	363.3	53.3	 20
536	  7	250.0	48.2	 25
537	  7	154.0	21.7	 25
538	  7	2188.8	252.9	 20
539	  7	3161.0	398.3	 25
540	  7	5844.0	1059.8	 25
541	  7	824.0	101.9	 20
542	  7	152.0	21.8	 25
543	  7	85.0	13.9	 25
544	  7	1364.8	188.1	 20
545	  7	2076.0	363.0	 25
546	  7	142.0	20.1	 25
547	  7	98.3	17.5	 20
548	  7	127.0	18.9	 25
549	  7	410.0	82.5	 25
550	  7	108.5	15.8	 20
551	  7	144.0	22.3	 25
552	  7	723.0	153.4	 25
553	  7	106.8	16.0	 20
554	  7	116.0	29.8	 25
555	  7	131.0	114.2	 25
556	  7	938.0	167.4	 20
557	  7	97.0	14.0	 25
558	  7	197.0	57.1	 25
559	  7	531.3	76.6	 20
560	  7	317.0	41.5	 25
561	  7	144.0	25.1	 25
562	  7	104.8	16.6	 20
563	  7	234.0	71.8	 25
564	  7	304.0	39.5	 25
565	  7	120.3	25.5	 20
566	  7	92.3	13.3	 20
567	  7	220.0	26.5	 20
568	  7	101.8	19.9	 16
569	  7	168.8	27.8	 20
570	  7	2372.5	332.9	 20
571	  7	180.0	25.4	 16
572	  7	136.3	24.8	 20
573	  7	333.0	36.7	 20
574	  7	167.3	23.7	 16
575	  7	603.0	86.0	 20
576	  7	5004.3	773.2	 20
577	  7	1009.3	97.3	 16
578	  7	167.3	33.9	 20
579	  7	1775.3	182.3	 16
580	  7	3217.0	681.3	 20
581	  7	299.8	40.0	 20
582	  7	275.0	48.0	 16
583	  7	138.0	30.6	 20
584	  7	339.5	51.9	 20
585	  7	95.3	17.2	 16
586	  7	120.5	16.5	 20
587	  7	163.0	30.9	 25
588	  7	625.3	81.4	 20
589	  7	656.0	78.0	 25
590	  7	2792.0	394.2	 25
591	  7	1108.0	86.3	 20
592	  7	2941.0	427.9	 25
593	  7	764.0	88.8	 25
594	  7	140.8	20.0	 20
595	  7	141.0	26.9	 25
596	  7	279.0	39.7	 25
597	  7	534.5	53.3	 20
598	  7	442.0	65.2	 25
599	  7	272.0	40.2	 25
600	  7	225.3	20.5	 20
601	  7	179.0	26.0	 25
602	  7	1117.0	161.9	 25
603	  7	447.8	42.1	 20
604	  7	537.0	70.3	 25
605	  7	2096.0	266.7	 25
606	  7	1875.0	232.4	 20
607	  7	700.0	90.4	 25
608	  7	2000.0	213.8	 25
609	  7	451.8	61.8	 20
610	  7	307.0	44.2	 25
611	  7	454.0	304.4	 25
612	  7	662.0	77.6	 20
613	  7	116.0	15.7	 25
614	  7	2024.0	363.5	 25
615	  7	1290.5	137.0	 20
616	  7	777.0	103.5	 25
617	  7	195.0	25.7	 25
618	  7	171.3	28.8	 20
619	  7	769.0	137.7	 25
620	  7	3001.0	403.5	 25
621	  7	1860.3	228.0	 20
622	  7	181.0	26.6	 25
623	  7	1508.0	238.0	 25
624	  7	5559.3	811.7	 20
625	  7	3033.0	513.8	 25
626	  7	670.0	130.9	 25
627	  7	213.5	19.5	 20
628	  7	339.0	63.6	 25
629	  7	102.0	21.2	 25
630	  7	153.8	23.8	 16
631	  7	113.3	20.8	 20
632	  7	139.0	21.5	 20
633	  7	430.5	28.0	 16
634	  7	1770.8	278.5	 20
635	  7	341.0	39.9	 20
636	  7	141.5	19.6	 16
637	  7	284.8	41.9	 20
638	  7	543.8	53.0	 16
639	  7	262.5	46.8	 20
  0	  8	14098.0	3618.5	 25
  1	  8	301.8	55.5	 20
  2	  8	161.0	28.7	 25
  3	  8	421.0	68.5	 25
  4	  8	378.3	51.9	 20
  5	  8	753.0	108.4	 25
  6	  8	238.0	71.8	 25
  7	  8	117.0	18.2	 20
  8	  8	861.0	134.9	 25
  9	  8	157.0	27.7	 25
 10	  8	369.5	38.8	 16
 11	  8	722.3	76.4	 20
 12	  8	243.5	45.9	 20
 13	  8	892.3	81.5	 16
 14	  8	221.3	29.3	 20
 15	  8	165.0	43.5	 20
 16	  8	175.8	30.0	 16
 17	  8	205.5	28.2	 20
 18	  8	1162.3	116.6	 20
 19	  8	880.8	53.4	 16
 20	  8	98.3	20.2	 20
 21	  8	464.0	62.1	 20
 22	  8	374.3	29.6	 16
 23	  8	145.8	24.7	 20
 24	  8	87.5	19.4	 20
 25	  8	100.5	13.6	 16
 26	  8	94.0	15.6	 20
 27	  8	105.0	23.1	 20
 28	  8	127.0	19.8	 16
 29	  8	109.0	19.4	 20
 30	  8	680.8	116.7	 20
 31	  8	128.3	22.2	 16
 32	  8	191.0	26.6	 25
 33	  8	362.0	69.1	 25
 34	  8	163.5	44.5	 20
 35	  8	130.0	21.3	 25
 36	  8	141.0	17.9	 25
 37	  8	125.3	18.8	 20
 38	  8	471.0	239.7	 25
 39	  8	6702.0	1338.4	 25
 40	  8	891.3	88.3	 20
 41	  8	2588.0	365.4	 25
 42	  8	1098.0	220.9	 25
 43	  8	2276.3	348.4	 20
 44	  8	676.0	94.2	 25
 45	  8	2182.0	181.7	 25
 46	  8	3443.5	529.6	 20
 47	  8	3785.0	229.8	 25
 48	  8	741.0	60.4	 25
 49	  8	838.8	91.6	 20
 50	  8	483.0	66.9	 25
 51	  8	249.0	44.5	 25
 52	  8	279.5	24.8	 20
 53	  8	492.0	80.6	 25
 54	  8	8461.0	553.8	 25
 55	  8	2809.3	303.4	 20
 56	  8	299.0	42.0	 25
 57	  8	85.0	15.0	 25
 58	  8	120.0	33.0	 20
 59	  8	1335.0	70.8	 25
 60	  8	1907.0	101.0	 20
 61	  8	259.0	47.8	 25
 62	  8	288.0	31.8	 25
 63	  8	332.0	105.8	 20
 64	  8	343.0	83.9	 25
 65	  8	301.0	74.8	 25
 66	  8	268.0	30.5	 20
 67	  8	274.0	26.7	 25
 68	  8	257.0	30.3	 25
 69	  8	244.8	108.5	 20
 70	  8	287.0	108.8	 25
 71	  8	278.0	105.4	 25
 72	  8	202.3	23.2	 20
 73	  8	229.0	21.6	 25
 74	  8	260.5	37.2	 20
 75	  8	296.0	32.3	 16
 76	  8	336.3	60.6	 20
 77	  8	331.3	51.8	 20
 78	  8	308.0	36.8	 16
 79	  8	308.3	43.7	 20
 80	  8	267.8	34.1	 20
 81	  8	335.0	49.7	 16
 82	  8	316.0	30.8	 20
 83	  8	325.8	58.2	 20
 84	  8	321.5	46.4	 16
 85	  8	373.0	53.4	 20
 86	  8	316.5	41.1	 20
 87	  8	337.3	38.7	 16
 88	  8	303.0	39.8	 20
 89	  8	282.3	41.2	 20
 90	  8	246.0	43.3	 16
 91	  8	222.0	28.5	 20
 92	  8	251.0	40.3	 20
 93	  8	248.3	19.0	 16
 94	  8	253.8	30.1	 20
 95	  8	243.3	37.9	 20
 96	  8	282.0	35.4	 20
 97	  8	280.0	38.7	 25
 98	  8	288.0	50.3	 25
 99	  8	257.3	25.1	 20
100	  8	346.0	50.2	 25
101	  8	314.0	44.6	 25
102	  8	295.3	38.9	 20
103	  8	330.0	46.5	 25
104	  8	375.0	46.1	 25
105	  8	397.8	51.1	 20
106	  8	339.0	52.3	 25
107	  8	273.0	30.2	 25
108	  8	253.3	25.2	 20
109	  8	265.0	34.8	 25
110	  8	279.0	36.4	 25
111	  8	470.8	59.8	 20
112	  8	1659.0	138.1	 25
113	  8	2292.0	375.1	 25
114	  8	5247.3	1594.3	 20
115	  8	316.0	37.8	 25
116	  8	333.0	63.2	 25
117	  8	310.0	38.1	 20
118	  8	320.0	48.9	 25
119	  8	285.3	35.7	 20
120	  8	306.0	101.2	 25
121	  8	213.0	34.6	 25
122	  8	241.0	34.7	 20
123	  8	314.0	127.2	 25
124	  8	315.0	129.8	 25
125	  8	269.0	126.4	 20
126	  8	225.0	32.0	 25
127	  8	208.0	18.6	 25
128	  8	282.0	30.6	 20
129	  8	193.0	45.7	 25
130	  8	451.0	101.2	 25
131	  8	1320.0	674.6	 20
132	  8	1484.0	398.1	 25
133	  8	308.0	40.5	 25
134	  8	271.3	22.1	 20
135	  8	335.0	169.2	 25
136	  8	308.0	173.9	 25
137	  8	301.8	193.3	 20
138	  8	246.0	39.3	 25
139	  8	241.3	29.9	 20
140	  8	354.0	44.7	 16
141	  8	390.8	66.4	 20
142	  8	319.5	23.3	 20
143	  8	302.0	43.6	 16
144	  8	258.3	26.3	 20
145	  8	246.8	41.4	 20
146	  8	285.3	40.2	 16
147	  8	286.8	27.8	 20
148	  8	282.5	28.9	 20
149	  8	320.0	38.3	 16
150	  8	266.3	27.0	 20
151	  8	283.5	44.1	 20
152	  8	253.3	32.6	 16
153	  8	252.5	31.3	 20
154	  8	220.3	23.0	 20
155	  8	221.0	23.6	 16
156	  8	272.8	59.5	 20
157	  8	204.3	27.8	 20
158	  8	258.8	36.3	 16
159	  8	234.3	34.0	 20
160	  8	123.0	19.8	 25
161	  8	109.8	21.7	 20
162	  8	120.0	22.1	 25
163	  8	141.0	45.8	 25
164	  8	641.3	101.1	 20
165	  8	759.0	125.4	 25
166	  8	182.0	51.6	 25
167	  8	134.5	35.1	 20
168	  8	1731.0	357.3	 25
169	  8	202.0	31.4	 25
170	  8	114.5	16.1	 20
171	  8	182.0	44.2	 25
172	  8	698.0	113.6	 25
173	  8	190.8	23.7	 20
174	  8	123.0	15.5	 25
175	  8	147.5	18.3	 20
176	  8	238.0	34.4	 25
177	  8	107.0	12.8	 25
178	  8	123.5	18.2	 20
179	  8	201.0	25.5	 25
180	  8	203.0	31.2	 25
181	  8	157.5	23.2	 20
182	  8	114.0	19.9	 25
183	  8	359.0	65.1	 25
184	  8	119.8	30.8	 20
185	  8	804.0	104.6	 25
186	  8	327.0	48.4	 25
187	  8	277.8	37.5	 20
188	  8	746.0	58.0	 25
189	  8	1691.0	283.8	 25
190	  8	1586.0	225.7	 20
191	  8	220.0	32.7	 25
192	  8	359.0	60.4	 25
193	  8	107.0	14.9	 20
194	  8	271.0	44.9	 25
195	  8	244.0	32.2	 25
196	  8	98.3	13.9	 20
197	  8	106.0	17.0	 25
198	  8	217.0	28.2	 25
199	  8	1460.0	227.6	 20
200	  8	104.0	15.4	 25
201	  8	116.0	21.0	 25
202	  8	195.5	25.6	 20
203	  8	1181.8	163.9	 20
204	  8	182.5	64.1	 20
205	  8	809.3	104.4	 16
206	  8	332.8	51.6	 20
207	  8	139.3	33.1	 20
208	  8	336.8	46.8	 16
209	  8	297.3	41.7	 20
210	  8	146.3	34.3	 20
211	  8	211.8	19.4	 16
212	  8	255.3	34.0	 20
213	  8	176.3	26.6	 20
214	  8	97.8	21.3	 16
215	  8	1180.5	266.3	 20
216	  8	142.5	26.5	 20
217	  8	158.5	29.5	 16
218	  8	126.0	41.0	 20
219	  8	103.0	16.4	 20
220	  8	380.3	78.1	 16
221	  8	3162.8	310.9	 20
222	  8	800.0	133.1	 20
223	  8	739.5	185.9	 16
224	  8	788.0	127.3	 25
225	  8	2311.0	505.1	 25
226	  8	946.0	137.5	 20
227	  8	347.0	34.6	 25
228	  8	251.0	41.4	 25
229	  8	200.5	36.6	 20
230	  8	175.0	30.5	 25
231	  8	116.0	39.0	 25
232	  8	229.5	44.1	 20
233	  8	267.0	55.6	 25
234	  8	126.3	26.3	 20
235	  8	287.0	78.1	 25
236	  8	90.0	15.8	 25
237	  8	125.5	36.2	 20
238	  8	128.0	27.7	 25
239	  8	303.0	42.1	 25
240	  8	404.0	54.2	 20
241	  8	101.0	16.4	 25
242	  8	101.0	17.7	 25
243	  8	182.3	25.6	 20
244	  8	3467.0	774.9	 25
245	  8	143.0	33.2	 25
246	  8	101.5	23.4	 20
247	  8	238.0	33.1	 25
248	  8	177.0	27.8	 25
249	  8	437.0	56.5	 20
250	  8	497.0	83.1	 25
251	  8	523.0	166.1	 25
252	  8	221.5	32.8	 20
253	  8	302.0	43.1	 25
254	  8	331.0	120.6	 25
255	  8	2044.5	309.2	 20
256	  8	257.0	47.7	 25
257	  8	178.0	73.9	 25
258	  8	191.0	36.1	 20
259	  8	191.0	21.4	 25
260	  8	353.0	60.3	 25
261	  8	1289.5	232.3	 20
262	  8	381.0	57.3	 25
263	  8	126.0	26.6	 25
264	  8	412.3	68.0	 20
265	  8	371.0	155.8	 25
266	  8	1020.0	177.3	 25
267	  8	334.3	41.1	 16
268	  8	896.5	115.1	 20
269	  8	835.8	90.2	 20
270	  8	248.5	32.5	 16
271	  8	1617.5	147.6	 20
272	  8	3139.8	441.5	 20
273	  8	504.8	50.2	 16
274	  8	386.0	62.5	 20
275	  8	175.3	28.5	 20
276	  8	762.5	90.0	 16
277	  8	1753.5	360.3	 20
278	  8	289.0	31.4	 20
279	  8	359.8	63.1	 16
280	  8	87.0	12.7	 20
281	  8	105.5	15.4	 20
282	  8	139.8	24.9	 16
283	  8	393.0	75.4	 20
284	  8	138.3	36.8	 20
285	  8	835.0	141.4	 16
286	  8	150.5	50.4	 20
287	  8	109.0	21.0	 20
288	  8	145.3	22.7	 20
289	  8	161.0	20.5	 25
290	  8	319.0	49.7	 25
291	  8	156.3	26.1	 20
292	  8	154.0	28.8	 25
293	  8	161.8	20.1	 20
294	  8	129.0	19.6	 25
295	  8	215.0	26.7	 25
296	  8	115.0	14.8	 20
297	  8	123.0	25.5	 25
298	  8	159.0	29.1	 25
299	  8	602.3	68.4	 20
300	  8	282.0	32.2	 25
301	  8	523.0	188.2	 25
302	  8	1154.8	90.4	 20
303	  8	861.0	86.4	 25
304	  8	842.0	125.9	 25
305	  8	104.3	19.7	 20
306	  8	112.0	18.8	 25
307	  8	115.0	65.0	 25
308	  8	94.8	13.5	 20
309	  8	143.0	26.7	 25
310	  8	103.0	19.2	 25
311	  8	101.0	17.7	 20
312	  8	97.0	18.5	 25
313	  8	364.0	48.5	 25
314	  8	1662.5	157.2	 20
315	  8	174.0	20.6	 25
316	  8	271.0	34.4	 25
317	  8	119.5	23.4	 20
318	  8	204.0	24.0	 25
319	  8	370.0	134.6	 25
320	  8	154.0	27.0	 20
321	  8	279.0	44.4	 25
322	  8	1771.0	175.2	 25
323	  8	2594.3	366.5	 20
324	  8	7853.0	690.7	 25
325	  8	3143.0	478.3	 25
326	  8	792.3	139.5	 20
327	  8	342.0	41.7	 25
328	  8	1191.0	428.9	 25
329	  8	111.5	15.2	 20
330	  8	215.0	37.5	 25
331	  8	218.3	44.0	 20
332	  8	219.3	42.6	 16
333	  8	300.8	31.1	 20
334	  8	221.8	54.1	 20
335	  8	394.0	67.1	 16
336	  8	156.3	25.9	 20
337	  8	165.3	21.9	 20
338	  8	149.3	25.8	 16
339	  8	169.5	25.6	 20
340	  8	91.0	15.6	 20
341	  8	93.8	16.7	 16
342	  8	313.8	47.5	 20
343	  8	130.8	32.0	 20
344	  8	298.3	78.5	 16
345	  8	258.5	24.2	 20
346	  8	131.0	23.2	 20
347	  8	97.8	14.0	 16
348	  8	98.3	13.9	 20
349	  8	689.0	110.3	 20
350	  8	934.3	56.8	 16
351	  8	1276.0	128.6	 20
352	  8	200.5	27.0	 20
353	  8	427.0	44.3	 25
354	  8	1153.0	196.2	 25
355	  8	198.8	21.9	 20
356	  8	111.0	21.5	 25
357	  8	98.0	18.5	 25
358	  8	99.0	19.7	 20
359	  8	99.0	21.2	 25
360	  8	105.0	16.1	 25
361	  8	83.8	14.7	 20
362	  8	1097.0	160.3	 25
363	  8	513.0	119.0	 25
364	  8	3744.3	335.0	 20
365	  8	327.0	46.1	 25
366	  8	348.0	29.4	 25
367	  8	1595.5	200.7	 20
368	  8	304.0	41.4	 25
369	  8	152.0	28.6	 25
370	  8	126.5	19.5	 20
371	  8	1436.0	181.6	 25
372	  8	232.0	36.0	 25
373	  8	1528.8	92.5	 20
374	  8	425.0	37.0	 25
375	  8	224.0	42.3	 25
376	  8	940.5	94.6	 20
377	  8	901.0	183.3	 25
378	  8	3076.0	166.4	 25
379	  8	5674.0	437.5	 20
380	  8	227.0	29.5	 25
381	  8	315.0	39.2	 25
382	  8	383.5	57.8	 20
383	  8	237.0	22.4	 25
384	  8	361.0	115.3	 25
385	  8	1372.0	107.9	 20
386	  8	638.0	101.4	 25
387	  8	2076.0	611.2	 25
388	  8	338.3	44.4	 20
389	  8	115.0	28.2	 25
390	  8	345.0	55.8	 25
391	  8	1244.8	116.7	 20
392	  8	2551.0	249.5	 25
393	  8	1473.0	178.2	 25
394	  8	2035.3	162.8	 20
395	  8	272.0	53.7	 20
396	  8	214.0	29.9	 20
397	  8	115.0	27.3	 16
398	  8	195.3	24.9	 20
399	  8	180.8	23.8	 20
400	  8	196.5	21.3	 16
401	  8	169.3	21.2	 20
402	  8	97.3	19.4	 20
403	  8	258.8	36.3	 16
404	  8	128.3	24.5	 20
405	  8	293.5	52.6	 20
406	  8	165.0	22.9	 16
407	  8	230.5	44.5	 20
408	  8	114.0	13.4	 16
409	  8	137.3	21.6	 20
410	  8	438.3	46.5	 20
411	  8	1040.8	92.0	 16
412	  8	459.5	46.9	 20
413	  8	399.8	40.7	 20
414	  8	459.0	53.8	 16
415	  8	1198.0	189.5	 20
416	  8	256.0	29.3	 25
417	  8	159.3	16.0	 20
418	  8	283.0	49.3	 25
419	  8	330.0	35.1	 25
420	  8	477.0	57.8	 20
421	  8	5828.0	668.8	 25
422	  8	264.0	150.6	 25
423	  8	8593.8	511.0	 20
424	  8	1532.0	134.0	 25
425	  8	838.0	141.4	 25
426	  8	646.3	101.0	 20
427	  8	137.0	44.6	 25
428	  8	6805.0	950.6	 25
429	  8	324.3	49.1	 20
430	  8	294.0	35.1	 25
431	  8	117.0	26.0	 25
432	  8	197.0	40.6	 20
433	  8	129.0	20.3	 25
434	  8	105.0	18.0	 25
435	  8	100.0	25.6	 20
436	  8	339.0	46.3	 25
437	  8	123.0	31.4	 25
438	  8	675.8	66.3	 20
439	  8	80.0	15.5	 25
440	  8	95.0	17.7	 25
441	  8	221.0	34.5	 20
442	  8	130.0	23.0	 25
443	  8	173.0	32.7	 25
444	  8	1770.8	271.6	 20
445	  8	4207.0	679.7	 25
446	  8	582.0	72.0	 25
447	  8	121.3	21.3	 20
448	  8	136.0	21.5	 25
449	  8	179.0	41.0	 25
450	  8	226.0	29.0	 20
451	  8	519.0	59.6	 25
452	  8	13340.0	3034.2	 25
453	  8	173.8	24.8	 20
454	  8	155.0	21.3	 25
455	  8	215.0	37.6	 25
456	  8	950.8	83.6	 20
457	  8	93.0	20.2	 25
458	  8	159.0	25.9	 25
459	  8	127.5	49.0	 16
460	  8	145.3	22.5	 20
461	  8	119.5	30.9	 20
462	  8	2702.8	160.4	 16
463	  8	215.8	26.9	 20
464	  8	328.0	55.6	 20
465	  8	216.3	72.4	 16
466	  8	6023.0	542.8	 20
467	  8	2444.3	142.8	 16
468	  8	258.5	42.0	 20
469	  8	125.5	19.9	 20
470	  8	215.8	43.7	 16
471	  8	121.0	15.6	 20
472	  8	1683.0	149.5	 20
473	  8	594.8	43.5	 16
474	  8	831.3	72.3	 20
475	  8	988.5	139.5	 20
476	  8	189.3	29.0	 16
477	  8	219.3	22.5	 20
478	  8	152.3	19.6	 20
479	  8	166.5	21.2	 16
480	  8	289.0	40.5	 25
481	  8	267.0	44.6	 25
482	  8	142.0	19.5	 20
483	  8	393.0	46.6	 25
484	  8	2017.0	240.6	 25
485	  8	1237.0	211.0	 20
486	  8	307.0	54.4	 25
487	  8	259.0	44.9	 25
488	  8	108.5	19.6	 20
489	  8	481.0	54.5	 25
490	  8	286.0	37.8	 25
491	  8	189.3	45.9	 20
492	  8	848.0	112.5	 25
493	  8	1738.0	295.7	 25
494	  8	4218.8	217.8	 20
495	  8	7359.0	820.7	 25
496	  8	370.0	38.7	 25
497	  8	534.8	105.6	 20
498	  8	858.0	96.3	 25
499	  8	294.0	54.4	 25
500	  8	139.0	16.6	 20
501	  8	128.0	18.7	 25
502	  8	129.0	23.2	 25
503	  8	719.5	81.0	 20
504	  8	231.0	99.0	 25
505	  8	334.0	56.1	 25
506	  8	561.5	49.8	 20
507	  8	285.0	75.3	 25
508	  8	188.0	28.0	 25
509	  8	173.8	23.6	 20
510	  8	107.0	18.7	 25
511	  8	96.0	14.6	 25
512	  8	93.5	17.5	 20
513	  8	180.0	38.2	 25
514	  8	93.0	16.7	 25
515	  8	348.0	43.1	 20
516	  8	185.0	26.5	 25
517	  8	105.0	17.7	 25
518	  8	255.3	29.5	 20
519	  8	149.0	22.2	 25
520	  8	168.0	48.8	 25
521	  8	1427.5	171.3	 20
522	  8	647.0	87.8	 25
523	  8	310.3	40.7	 20
524	  8	309.3	35.2	 16
525	  8	364.0	38.5	 20
526	  8	632.0	54.0	 16
527	  8	4353.3	282.2	 20
528	  8	313.3	58.3	 20
529	  8	438.3	45.4	 16
530	  8	182.0	25.9	 20
531	  8	157.3	15.1	 20
532	  8	559.8	52.9	 16
533	  8	234.3	38.1	 20
534	  8	131.5	18.9	 20
535	  8	123.3	18.3	 16
536	  8	232.0	44.8	 20
537	  8	150.3	18.8	 20
538	  8	824.3	58.7	 16
539	  8	1217.5	115.1	 20
540	  8	2913.8	342.3	 20
541	  8	618.8	56.7	 16
542	  8	138.3	37.9	 20
543	  8	106.3	16.8	 20
544	  8	129.5	23.6	 20
545	  8	837.0	141.1	 25
546	  8	99.0	14.7	 25
547	  8	93.3	11.1	 20
548	  8	134.0	36.4	 25
549	  8	107.0	16.5	 25
550	  8	143.0	20.6	 20
551	  8	127.0	20.8	 25
552	  8	174.0	26.5	 25
553	  8	107.5	25.2	 20
554	  8	100.0	12.6	 25
555	  8	114.0	17.7	 25
556	  8	108.0	20.3	 20
557	  8	112.0	29.0	 25
558	  8	160.0	25.3	 25
559	  8	220.5	64.4	 20
560	  8	391.0	47.1	 25
561	  8	190.0	45.2	 25
562	  8	92.0	15.3	 20
563	  8	110.0	29.0	 25
564	  8	269.0	27.5	 25
565	  8	143.5	33.3	 20
566	  8	96.0	15.1	 25
567	  8	264.0	37.3	 25
568	  8	92.0	20.5	 20
569	  8	194.0	33.5	 25
570	  8	348.0	34.2	 25
571	  8	146.8	19.7	 20
572	  8	167.0	39.9	 25
573	  8	330.0	36.6	 25
574	  8	105.8	17.7	 20
575	  8	222.0	23.9	 25
576	  8	458.0	136.9	 25
577	  8	106.0	24.0	 20
578	  8	126.0	15.4	 25
579	  8	253.0	73.2	 25
580	  8	678.5	99.4	 20
581	  8	100.0	17.4	 25
582	  8	91.8	16.6	 20
583	  8	105.0	15.7	 25
584	  8	262.0	44.1	 25
585	  8	117.0	17.9	 20
586	  8	97.0	13.0	 25
587	  8	125.5	32.6	 20
588	  8	134.0	24.1	 16
589	  8	1028.3	150.7	 20
590	  8	259.8	37.8	 20
591	  8	902.5	131.2	 16
592	  8	636.0	72.0	 20
593	  8	1229.8	177.6	 20
594	  8	106.3	17.5	 16
595	  8	125.3	13.8	 20
596	  8	296.0	30.9	 20
597	  8	655.0	55.1	 16
598	  8	321.8	47.5	 20
599	  8	137.3	15.1	 20
600	  8	298.3	192.3	 16
601	  8	159.0	23.3	 20
602	  8	2038.0	216.5	 20
603	  8	224.5	24.4	 16
604	  8	315.5	50.7	 20
605	  8	241.0	37.9	 20
606	  8	2279.0	177.3	 16
607	  8	598.0	49.2	 20
608	  8	880.3	90.6	 20
609	  8	197.0	21.7	 20
610	  8	251.0	42.5	 25
611	  8	206.0	47.1	 25
612	  8	439.5	37.8	 20
613	  8	88.0	10.7	 25
614	  8	414.0	67.2	 25
615	  8	1037.5	161.2	 20
616	  8	804.0	70.2	 25
617	  8	482.0	77.5	 25
618	  8	103.8	12.8	 20
619	  8	233.0	37.5	 25
620	  8	3970.0	511.9	 25
621	  8	968.5	121.6	 20
622	  8	175.0	72.1	 25
623	  8	410.0	51.7	 25
624	  8	1142.0	170.4	 20
625	  8	964.0	142.3	 25
626	  8	200.0	62.3	 25
627	  8	160.0	79.2	 20
628	  8	518.0	102.7	 25
629	  8	195.0	186.2	 25
630	  8	153.5	26.3	 20
631	  8	89.0	13.1	 25
632	  8	132.0	27.9	 25
633	  8	141.3	31.0	 20
634	  8	307.0	56.8	 25
635	  8	302.0	35.1	 25
636	  8	124.3	14.5	 20
637	  8	256.0	51.4	 25
638	  8	278.0	76.4	 25
639	  8	15495.0	2295.5	 20
  0	  9	291.0	79.6	 25
  1	  9	635.0	87.2	 25
  2	  9	354.5	36.3	 20
  3	  9	592.0	89.7	 25
  4	  9	166.5	19.4	 20
  5	  9	650.0	131.0	 25
  6	  9	4064.0	626.5	 25
  7	  9	233.5	33.8	 20
  8	  9	370.0	96.6	 25
  9	  9	562.0	86.1	 25
 10	  9	451.0	34.4	 20
 11	  9	246.0	22.7	 25
 12	  9	123.0	20.2	 25
 13	  9	313.0	46.6	 20
 14	  9	2973.0	347.5	 25
 15	  9	960.0	125.2	 25
 16	  9	1200.8	149.8	 20
 17	  9	211.0	31.9	 25
 18	  9	178.0	26.6	 25
 19	  9	341.5	45.7	 20
 20	  9	2044.0	279.8	 25
 21	  9	591.0	78.2	 25
 22	  9	149.5	26.7	 20
 23	  9	200.0	26.1	 25
 24	  9	276.0	31.2	 25
 25	  9	88.5	14.7	 20
 26	  9	99.0	15.3	 25
 27	  9	99.0	18.0	 25
 28	  9	236.5	30.0	 20
 29	  9	506.0	77.8	 25
 30	  9	344.0	177.4	 25
 31	  9	4708.3	702.4	 20
 32	  9	391.0	122.1	 20
 33	  9	691.0	86.8	 20
 34	  9	358.3	45.0	 16
 35	  9	2853.3	344.2	 20
 36	  9	169.3	23.4	 20
 37	  9	264.3	20.6	 16
 38	  9	278.3	37.1	 20
 39	  9	251.8	31.1	 20
 40	  9	1312.0	73.7	 16
 41	  9	5507.5	1084.9	 20
 42	  9	989.8	170.5	 20
 43	  9	1885.0	264.3	 16
 44	  9	161.3	65.3	 20
 45	  9	612.8	45.7	 20
 46	  9	1827.5	278.0	 16
 47	  9	367.3	36.1	 20
 48	  9	289.5	39.5	 20
 49	  9	3181.8	510.1	 16
 50	  9	212.3	27.8	 20
 51	  9	483.5	73.9	 20
 52	  9	176.0	27.6	 16
 53	  9	287.0	50.0	 25
 54	  9	291.0	45.8	 25
 55	  9	572.5	113.8	 20
 56	  9	272.0	34.5	 25
 57	  9	574.0	108.2	 25
 58	  9	167.3	31.7	 20
 59	  9	286.0	37.3	 25
 60	  9	2207.0	391.4	 25
 61	  9	2272.0	303.2	 20
 62	  9	143.0	35.8	 25
 63	  9	401.5	79.0	 20
 64	  9	216.0	27.5	 25
 65	  9	130.0	28.5	 25
 66	  9	221.3	32.9	 20
 67	  9	2360.0	281.3	 25
 68	  9	316.0	55.2	 25
 69	  9	177.0	55.6	 20
 70	  9	132.0	17.8	 25
 71	  9	144.0	33.0	 25
 72	  9	120.5	20.3	 20
 73	  9	1072.0	169.8	 25
 74	  9	139.0	19.3	 25
 75	  9	213.8	65.5	 20
 76	  9	430.0	52.8	 25
 77	  9	282.0	26.4	 25
 78	  9	698.0	112.6	 20
 79	  9	528.0	57.0	 25
 80	  9	167.0	16.5	 25
 81	  9	225.5	46.7	 20
 82	  9	3651.0	661.4	 25
 83	  9	1557.0	257.2	 25
 84	  9	585.0	80.2	 20
 85	  9	877.0	113.0	 25
 86	  9	1122.0	176.8	 25
 87	  9	391.0	59.2	 20
 88	  9	1263.0	242.9	 25
 89	  9	664.0	90.4	 25
 90	  9	1239.8	273.9	 20
 91	  9	358.0	75.7	 25
 92	  9	391.0	87.3	 25
 93	  9	754.8	147.9	 20
 94	  9	1265.0	265.0	 25
 95	  9	4362.0	1381.4	 25
 96	  9	259.0	49.3	 16
 97	  9	241.5	35.3	 20
 98	  9	521.0	50.3	 20
 99	  9	417.3	81.5	 16
100	  9	764.3	137.5	 20
101	  9	228.8	34.9	 20
102	  9	293.5	41.8	 16
103	  9	876.5	160.8	 20
104	  9	2795.0	859.8	 20
105	  9	379.5	59.1	 16
106	  9	490.5	73.1	 20
107	  9	888.3	174.9	 20
108	  9	628.5	137.3	 16
109	  9	888.0	202.7	 20
110	  9	284.0	49.5	 20
111	  9	549.5	69.2	 16
112	  9	696.5	88.8	 20
113	  9	562.0	100.4	 20
114	  9	928.3	84.1	 16
115	  9	1189.3	341.8	 20
116	  9	166.8	20.3	 20
117	  9	191.8	25.1	 20
118	  9	620.0	143.9	 25
119	  9	263.0	39.9	 25
120	  9	331.3	56.8	 20
121	  9	453.0	78.3	 25
122	  9	267.0	32.2	 20
123	  9	508.0	61.6	 25
124	  9	334.0	68.3	 25
125	  9	312.3	61.3	 20
126	  9	123.0	42.6	 25
127	  9	795.0	248.8	 25
128	  9	220.0	45.9	 20
129	  9	842.0	229.9	 25
130	  9	1099.0	357.0	 25
131	  9	453.5	63.5	 20
132	  9	881.0	144.5	 25
133	  9	210.0	56.7	 25
134	  9	194.3	27.6	 20
135	  9	1050.0	200.2	 25
136	  9	1063.0	359.7	 25
137	  9	271.3	38.9	 20
138	  9	755.0	179.3	 25
139	  9	263.0	37.2	 25
140	  9	153.3	18.7	 20
141	  9	317.0	53.1	 25
142	  9	232.0	49.6	 25
143	  9	213.5	26.6	 20
144	  9	313.0	70.2	 25
145	  9	1343.0	191.5	 25
146	  9	4042.0	987.9	 20
147	  9	1768.0	469.0	 25
148	  9	493.0	67.0	 25
149	  9	736.0	152.9	 20
150	  9	1351.0	274.3	 25
151	  9	2760.0	603.3	 25
152	  9	1303.0	249.3	 20
153	  9	145.0	18.2	 25
154	  9	215.0	26.9	 25
155	  9	617.0	154.0	 20
156	  9	116.0	15.0	 25
157	  9	118.0	27.9	 25
158	  9	183.5	21.8	 20
159	  9	826.0	225.1	 25
160	  9	266.8	41.3	 20
161	  9	244.0	21.8	 16
162	  9	683.3	121.3	 20
163	  9	383.5	51.8	 20
164	  9	344.3	64.9	 16
165	  9	937.8	162.2	 20
166	  9	292.3	58.7	 20
167	  9	406.8	45.8	 16
168	  9	2055.8	314.6	 20
169	  9	190.5	49.7	 20
170	  9	287.0	48.4	 16
171	  9	264.5	141.4	 20
172	  9	270.5	41.7	 20
173	  9	171.3	19.0	 16
174	  9	229.3	38.3	 20
175	  9	124.0	18.7	 20
176	  9	130.5	18.5	 16
177	  9	420.0	70.9	 20
178	  9	217.3	49.0	 20
179	  9	106.0	16.4	 16
180	  9	122.0	31.4	 20
181	  9	163.5	23.5	 20
182	  9	261.0	42.6	 25
183	  9	1912.0	312.6	 25
184	  9	122.8	26.4	 20
185	  9	5870.0	940.6	 25
186	  9	2884.0	320.7	 25
187	  9	276.0	31.4	 20
188	  9	188.0	20.9	 25
189	  9	141.0	23.1	 25
190	  9	102.3	19.0	 20
191	  9	185.0	29.0	 25
192	  9	805.0	157.2	 25
193	  9	189.0	27.0	 20
194	  9	1589.0	244.9	 25
195	  9	335.0	96.8	 25
196	  9	89.3	11.1	 20
197	  9	591.0	147.6	 25
198	  9	171.0	29.6	 25
199	  9	184.0	21.1	 20
200	  9	396.0	74.4	 25
201	  9	197.0	49.6	 25
202	  9	455.5	37.2	 20
203	  9	362.0	41.9	 25
204	  9	384.0	60.5	 25
205	  9	994.3	176.0	 20
206	  9	643.0	96.8	 25
207	  9	358.0	80.2	 25
208	  9	254.0	35.5	 20
209	  9	167.0	21.9	 25
210	  9	120.0	24.7	 25
211	  9	105.0	15.6	 20
212	  9	205.0	36.9	 25
213	  9	709.0	221.4	 25
214	  9	108.0	20.1	 20
215	  9	372.0	64.1	 25
216	  9	614.0	126.4	 25
217	  9	2826.8	724.2	 20
218	  9	173.0	37.5	 25
219	  9	203.0	41.3	 25
220	  9	442.5	70.4	 20
221	  9	606.0	242.9	 25
222	  9	296.0	444.7	 25
223	  9	8316.3	2115.8	 20
224	  9	1495.8	209.5	 20
225	  9	4616.8	918.9	 20
226	  9	1645.0	310.2	 16
227	  9	155.5	19.6	 20
228	  9	589.3	148.8	 20
229	  9	494.3	294.7	 16
230	  9	110.5	14.7	 20
231	  9	264.3	34.5	 20
232	  9	245.8	42.2	 16
233	  9	326.3	60.4	 20
234	  9	1914.0	516.3	 20
235	  9	3887.8	908.7	 16
236	  9	307.3	84.2	 20
237	  9	102.5	20.7	 16
238	  9	203.8	29.0	 20
239	  9	641.3	84.2	 20
240	  9	1518.5	235.4	 16
241	  9	436.8	64.1	 20
242	  9	262.3	41.5	 20
243	  9	605.0	96.9	 16
244	  9	617.0	135.1	 20
245	  9	174.0	30.5	 25
246	  9	293.5	50.3	 20
247	  9	1212.0	275.7	 25
248	  9	95.0	19.1	 25
249	  9	179.0	28.9	 20
250	  9	250.0	42.3	 25
251	  9	114.0	26.8	 25
252	  9	87.3	32.9	 20
253	  9	98.0	23.7	 25
254	  9	104.0	22.4	 25
255	  9	284.5	76.2	 20
256	  9	2598.0	529.0	 25
257	  9	157.0	37.7	 25
258	  9	144.3	97.5	 20
259	  9	406.0	78.1	 25
260	  9	187.0	41.4	 25
261	  9	113.3	21.9	 20
262	  9	130.0	20.3	 25
263	  9	240.0	38.6	 25
264	  9	1639.3	273.5	 20
265	  9	1749.0	345.5	 25
266	  9	2918.0	714.9	 25
267	  9	113.5	14.7	 20
268	  9	121.0	27.2	 25
269	  9	183.0	45.9	 25
270	  9	153.0	20.6	 20
271	  9	519.0	135.2	 25
272	  9	486.0	69.2	 25
273	  9	383.5	64.1	 20
274	  9	527.0	93.4	 25
275	  9	98.0	13.6	 25
276	  9	192.3	28.2	 20
277	  9	740.0	149.6	 25
278	  9	136.0	21.2	 25
279	  9	162.3	21.9	 20
280	  9	204.0	41.5	 25
281	  9	118.0	29.2	 25
282	  9	107.0	28.2	 20
283	  9	120.0	17.5	 25
284	  9	140.0	17.8	 25
285	  9	328.3	49.3	 20
286	  9	562.0	157.0	 25
287	  9	862.0	253.0	 25
288	  9	181.3	85.5	 16
289	  9	284.3	32.1	 20
290	  9	661.3	96.8	 20
291	  9	238.3	24.9	 16
292	  9	145.0	16.2	 20
293	  9	1015.0	205.9	 20
294	  9	145.0	17.7	 16
295	  9	576.5	101.1	 20
296	  9	179.5	22.1	 16
297	  9	106.0	18.7	 20
298	  9	126.0	19.6	 20
299	  9	91.0	19.9	 16
300	  9	213.5	46.1	 20
301	  9	825.3	104.3	 20
302	  9	142.0	23.7	 16
303	  9	107.0	22.0	 20
304	  9	166.5	30.3	 20
305	  9	127.0	24.9	 16
306	  9	86.3	14.1	 20
307	  9	118.3	15.9	 20
308	  9	84.3	18.2	 16
309	  9	168.0	22.1	 25
310	  9	149.0	24.7	 25
311	  9	139.5	16.1	 20
312	  9	118.0	62.0	 25
313	  9	198.0	42.1	 25
314	  9	234.0	275.3	 20
315	  9	3250.0	352.7	 25
316	  9	5553.0	225.1	 25
317	  9	546.8	65.1	 20
318	  9	1970.0	306.8	 25
319	  9	262.0	39.7	 25
320	  9	198.0	24.7	 20
321	  9	123.0	20.8	 25
322	  9	105.0	19.8	 25
323	  9	1369.8	227.4	 20
324	  9	257.0	89.9	 25
325	  9	117.0	22.6	 25
326	  9	149.3	22.2	 20
327	  9	226.0	31.4	 25
328	  9	221.0	48.3	 25
329	  9	2254.0	166.4	 20
330	  9	330.0	55.3	 25
331	  9	263.0	32.9	 25
332	  9	1342.5	163.2	 20
333	  9	152.0	24.9	 25
334	  9	132.0	21.5	 25
335	  9	261.5	38.6	 20
336	  9	277.0	36.5	 25
337	  9	644.0	171.8	 25
338	  9	427.5	41.3	 20
339	  9	197.0	23.0	 25
340	  9	1109.0	243.2	 25
341	  9	171.5	26.8	 20
342	  9	551.0	53.6	 25
343	  9	629.0	111.2	 25
344	  9	136.8	11.7	 20
345	  9	264.0	34.2	 25
346	  9	188.0	30.5	 25
347	  9	239.3	47.3	 20
348	  9	136.0	20.4	 25
349	  9	236.0	25.9	 25
350	  9	510.0	40.1	 20
351	  9	439.0	32.6	 25
352	  9	1743.8	304.0	 20
353	  9	1184.3	105.9	 16
354	  9	137.3	19.1	 20
355	  9	1270.8	108.2	 16
356	  9	329.3	43.1	 20
357	  9	124.5	19.0	 20
358	  9	256.5	44.6	 16
359	  9	607.5	101.4	 20
360	  9	1706.8	336.1	 20
361	  9	214.0	26.1	 16
362	  9	246.3	68.5	 20
363	  9	174.3	28.4	 20
364	  9	802.8	61.1	 16
365	  9	695.8	94.6	 20
366	  9	223.3	27.2	 20
367	  9	1684.8	158.1	 16
368	  9	219.5	29.9	 20
369	  9	883.8	93.5	 20
370	  9	1055.8	154.6	 16
371	  9	210.8	27.9	 20
372	  9	410.3	78.4	 20
373	  9	109.5	19.0	 16
374	  9	242.0	40.9	 25
375	  9	120.0	19.9	 25
376	  9	475.5	56.5	 20
377	  9	4009.0	362.9	 25
378	  9	935.0	80.2	 25
379	  9	1804.5	149.2	 20
380	  9	709.0	86.1	 25
381	  9	279.0	37.9	 25
382	  9	1663.8	218.7	 20
383	  9	2378.0	433.8	 25
384	  9	582.0	49.3	 25
385	  9	759.5	90.2	 20
386	  9	1791.0	224.8	 25
387	  9	368.0	41.7	 25
388	  9	1503.3	228.2	 20
389	  9	201.0	23.1	 25
390	  9	338.0	40.7	 25
391	  9	394.0	35.4	 20
392	  9	782.0	89.8	 25
393	  9	1202.0	80.8	 25
394	  9	494.5	49.2	 20
395	  9	266.0	41.8	 25
396	  9	177.0	30.4	 25
397	  9	97.5	18.8	 20
398	  9	150.0	33.3	 25
399	  9	1765.0	467.8	 25
400	  9	135.8	28.3	 20
401	  9	1238.0	226.6	 25
402	  9	591.0	114.2	 25
403	  9	270.8	46.0	 20
404	  9	310.0	38.3	 25
405	  9	469.0	75.6	 25
406	  9	250.3	41.2	 20
407	  9	232.0	31.3	 25
408	  9	117.0	21.7	 25
409	  9	128.0	33.5	 20
410	  9	323.0	56.1	 25
411	  9	173.3	33.5	 20
412	  9	268.0	41.3	 25
413	  9	205.0	50.0	 25
414	  9	116.3	17.5	 20
415	  9	124.0	19.4	 25
416	  9	285.5	37.1	 20
417	  9	528.0	48.6	 16
418	  9	156.8	26.3	 20
419	  9	1526.3	202.1	 20
420	  9	1712.3	123.0	 16
421	  9	1362.0	77.4	 20
422	  9	607.8	76.1	 20
423	  9	1587.8	99.6	 16
424	  9	188.5	49.4	 20
425	  9	605.5	82.1	 20
426	  9	109.0	17.1	 16
427	  9	497.5	62.4	 20
428	  9	1012.5	120.7	 20
429	  9	1569.5	89.1	 16
430	  9	1899.8	139.5	 20
431	  9	2434.5	281.5	 20
432	  9	201.5	29.4	 16
433	  9	195.5	20.8	 20
434	  9	399.8	53.1	 20
435	  9	150.5	16.6	 16
436	  9	93.3	16.9	 20
437	  9	208.0	29.2	 20
438	  9	190.3	25.7	 20
439	  9	86.0	13.7	 25
440	  9	233.0	29.8	 25
441	  9	389.3	64.8	 20
442	  9	119.0	23.9	 25
443	  9	174.0	25.6	 25
444	  9	340.5	32.0	 20
445	  9	224.0	58.3	 25
446	  9	521.0	81.8	 25
447	  9	326.8	35.9	 20
448	  9	1122.0	177.5	 25
449	  9	424.0	68.6	 25
450	  9	550.8	60.3	 20
451	  9	880.0	118.5	 25
452	  9	284.0	54.0	 25
453	  9	318.8	37.2	 20
454	  9	1733.0	221.8	 25
455	  9	582.0	166.6	 25
456	  9	1543.8	149.3	 20
457	  9	2023.0	303.6	 25
458	  9	104.0	19.9	 25
459	  9	748.0	114.9	 20
460	  9	342.0	53.7	 25
461	  9	156.0	30.6	 25
462	  9	202.3	37.2	 20
463	  9	276.0	38.2	 25
464	  9	2562.0	301.3	 25
465	  9	207.0	29.0	 20
466	  9	1544.0	236.2	 25
467	  9	2890.0	559.0	 25
468	  9	1067.0	142.1	 20
469	  9	1138.0	191.1	 25
470	  9	118.0	14.2	 20
471	  9	315.0	49.4	 25
472	  9	135.0	19.2	 25
473	  9	275.5	35.4	 20
474	  9	186.0	31.9	 25
475	  9	513.0	83.1	 25
476	  9	842.8	138.2	 20
477	  9	237.0	30.4	 25
478	  9	600.0	111.0	 25
479	  9	2196.8	342.0	 20
480	  9	96.3	16.2	 20
481	  9	156.8	15.8	 20
482	  9	164.3	21.7	 16
483	  9	209.8	26.0	 20
484	  9	89.5	14.5	 20
485	  9	516.8	59.2	 16
486	  9	115.5	26.6	 20
487	  9	162.3	18.9	 20
488	  9	98.5	16.6	 16
489	  9	108.5	17.3	 20
490	  9	425.0	85.4	 20
491	  9	229.0	35.6	 16
492	  9	125.5	24.4	 20
493	  9	215.5	32.8	 20
494	  9	681.8	58.5	 16
495	  9	3307.8	425.2	 20
496	  9	2166.3	199.3	 20
497	  9	11936.3	1051.0	 16
498	  9	2869.3	313.5	 20
499	  9	516.5	104.6	 20
500	  9	163.3	23.2	 16
501	  9	200.8	52.7	 20
502	  9	4196.0	936.1	 25
503	  9	97.0	16.7	 20
504	  9	126.0	16.5	 25
505	  9	115.0	16.9	 25
506	  9	552.3	157.1	 20
507	  9	3491.0	499.7	 25
508	  9	271.0	29.5	 25
509	  9	717.0	143.6	 20
510	  9	1460.0	240.0	 25
511	  9	894.0	182.5	 25
512	  9	121.8	21.5	 20
513	  9	147.0	26.9	 25
514	  9	299.0	52.4	 25
515	  9	143.3	28.8	 20
516	  9	100.0	17.0	 25
517	  9	97.0	15.1	 25
518	  9	101.5	17.6	 20
519	  9	201.0	40.3	 25
520	  9	113.0	19.4	 25
521	  9	224.3	20.5	 20
522	  9	288.0	29.0	 25
523	  9	541.0	72.2	 25
524	  9	220.3	20.9	 20
525	  9	269.0	33.5	 25
526	  9	429.0	53.9	 25
527	  9	410.5	30.3	 20
528	  9	340.0	138.2	 25
529	  9	6182.5	853.6	 20
530	  9	7753.0	1288.6	 25
531	  9	129.0	30.9	 25
532	  9	757.5	139.7	 20
533	  9	225.0	26.6	 25
534	  9	397.0	117.3	 25
535	  9	217.5	29.6	 20
536	  9	411.0	60.0	 25
537	  9	2004.0	329.3	 25
538	  9	356.8	43.9	 20
539	  9	2289.0	369.8	 25
540	  9	1878.0	175.1	 25
541	  9	1844.3	194.4	 20
542	  9	1167.0	192.2	 25
543	  9	329.0	50.5	 25
544	  9	492.3	40.3	 16
545	  9	123.8	51.5	 20
546	  9	297.8	46.0	 20
547	  9	244.0	26.4	 16
548	  9	351.5	40.5	 20
549	  9	136.3	18.8	 20
550	  9	81.0	10.0	 16
551	  9	85.3	16.1	 20
552	  9	77.8	11.0	 20
553	  9	98.8	18.6	 16
554	  9	2207.5	277.4	 20
555	  9	176.5	26.3	 20
556	  9	136.3	22.6	 16
557	  9	84.0	13.0	 20
558	  9	105.3	31.5	 20
559	  9	94.3	15.5	 16
560	  9	272.3	22.9	 20
561	  9	201.5	30.3	 20
562	  9	142.3	22.4	 16
563	  9	247.3	28.3	 20
564	  9	140.5	19.9	 20
565	  9	200.0	30.4	 16
566	  9	263.0	38.4	 25
567	  9	83.0	12.5	 25
568	  9	461.3	55.6	 20
569	  9	180.0	30.7	 25
570	  9	506.0	49.3	 25
571	  9	429.0	44.4	 20
572	  9	1037.0	160.5	 25
573	  9	670.0	95.2	 25
574	  9	327.3	41.2	 20
575	  9	2740.0	254.2	 25
576	  9	216.0	26.8	 25
577	  9	100.8	31.2	 20
578	  9	657.0	100.0	 25
579	  9	239.0	28.7	 25
580	  9	440.8	39.6	 20
581	  9	106.0	14.9	 25
582	  9	260.0	27.9	 25
583	  9	184.5	27.3	 20
584	  9	302.0	43.0	 25
585	  9	265.0	39.6	 25
586	  9	84.3	15.9	 20
587	  9	90.0	15.1	 25
588	  9	111.3	19.0	 20
589	  9	275.0	48.8	 25
590	  9	120.0	15.4	 25
591	  9	461.8	39.3	 20
592	  9	755.0	110.8	 25
593	  9	196.0	22.3	 25
594	  9	214.3	17.5	 20
595	  9	1051.0	183.6	 25
596	  9	329.0	59.0	 25
597	  9	5061.8	275.6	 20
598	  9	1778.0	655.6	 25
599	  9	506.0	70.4	 25
600	  9	260.8	31.1	 20
601	  9	121.0	19.7	 25
602	  9	171.0	46.9	 25
603	  9	1636.0	140.0	 20
604	  9	549.0	114.0	 25
605	  9	204.0	23.9	 25
606	  9	915.3	73.8	 20
607	  9	742.0	115.6	 25
608	  9	501.0	68.3	 25
609	  9	550.5	44.7	 16
610	  9	223.0	28.3	 20
611	  9	287.3	56.7	 20
612	  9	558.3	58.3	 16
613	  9	82.3	10.8	 20
614	  9	141.5	31.8	 20
615	  9	153.8	32.2	 16
616	  9	307.8	30.9	 20
617	  9	224.3	35.1	 20
618	  9	159.5	20.7	 16
619	  9	138.5	16.8	 20
620	  9	141.5	22.9	 20
621	  9	239.3	32.6	 16
622	  9	135.8	42.0	 20
623	  9	1084.5	100.5	 20
624	  9	745.0	61.6	 16
625	  9	2846.5	233.2	 20
626	  9	412.8	48.5	 20
627	  9	418.0	75.6	 16
628	  9	3583.3	320.8	 20
629	  9	769.5	91.4	 20
630	  9	255.5	27.6	 20
631	  9	230.0	90.6	 25
632	  9	153.0	26.0	 25
633	  9	151.0	20.4	 20
634	  9	322.0	48.2	 25
635	  9	289.0	119.1	 25
636	  9	516.0	49.4	 20
637	  9	719.0	95.0	 25
638	  9	106.0	21.9	 25
639	  9	322.5	82.5	 20
  0	 10	14357.8	3589.8	 20
  1	 10	570.3	47.4	 20
  2	 10	381.0	38.6	 16
  3	 10	313.0	46.5	 20
  4	 10	153.5	16.3	 20
  5	 10	648.0	96.7	 16
  6	 10	1109.0	135.7	 20
  7	 10	322.5	46.8	 20
  8	 10	791.5	62.9	 16
  9	 10	231.5	31.5	 20
 10	 10	392.8	27.8	 20
 11	 10	166.0	18.8	 25
 12	 10	137.0	20.1	 25
 13	 10	497.8	69.4	 20
 14	 10	1473.0	236.7	 25
 15	 10	394.0	57.4	 25
 16	 10	1771.3	111.0	 20
 17	 10	199.0	32.7	 25
 18	 10	207.0	31.8	 25
 19	 10	520.0	44.0	 20
 20	 10	2297.0	164.5	 25
 21	 10	265.0	34.7	 25
 22	 10	114.8	16.0	 20
 23	 10	228.0	36.1	 25
 24	 10	319.0	75.5	 25
 25	 10	99.5	14.4	 20
 26	 10	80.0	12.3	 25
 27	 10	103.0	13.8	 25
 28	 10	110.5	22.5	 20
 29	 10	146.0	28.9	 25
 30	 10	257.0	156.2	 25
 31	 10	4535.0	345.6	 20
 32	 10	596.0	164.9	 25
 33	 10	976.0	126.7	 25
 34	 10	714.0	234.6	 20
 35	 10	4487.0	557.4	 25
 36	 10	306.0	140.1	 25
 37	 10	279.0	30.9	 20
 38	 10	466.0	50.0	 25
 39	 10	251.0	44.2	 25
 40	 10	1522.8	109.2	 20
 41	 10	1681.0	336.5	 25
 42	 10	439.0	48.8	 25
 43	 10	933.5	121.1	 20
 44	 10	121.0	25.6	 25
 45	 10	404.0	71.6	 25
 46	 10	154.0	70.0	 20
 47	 10	569.0	50.2	 25
 48	 10	365.0	45.8	 25
 49	 10	839.3	161.5	 20
 50	 10	313.0	53.1	 25
 51	 10	634.0	130.9	 25
 52	 10	125.3	16.8	 20
 53	 10	291.0	35.4	 20
 54	 10	288.5	28.6	 20
 55	 10	214.5	21.1	 16
 56	 10	350.3	28.9	 20
 57	 10	706.3	102.9	 20
 58	 10	240.5	46.4	 16
 59	 10	335.3	40.4	 20
 60	 10	978.0	124.4	 20
 61	 10	481.3	39.0	 16
 62	 10	185.3	46.8	 20
 63	 10	937.3	100.5	 20
 64	 10	178.5	23.5	 16
 65	 10	103.3	17.6	 20
 66	 10	202.5	24.9	 16
 67	 10	404.3	48.2	 20
 68	 10	188.3	24.1	 20
 69	 10	149.5	25.3	 16
 70	 10	131.5	23.0	 20
 71	 10	106.5	15.1	 20
 72	 10	88.0	14.2	 16
 73	 10	183.3	21.4	 20
 74	 10	181.0	27.0	 25
 75	 10	124.8	25.9	 20
 76	 10	1031.0	156.3	 25
 77	 10	555.0	55.4	 25
 78	 10	1080.3	84.4	 20
 79	 10	189.0	26.6	 25
 80	 10	97.0	16.1	 25
 81	 10	117.0	54.2	 20
 82	 10	458.0	131.8	 25
 83	 10	3540.0	287.8	 25
 84	 10	1112.3	129.5	 20
 85	 10	1386.0	93.0	 25
 86	 10	645.0	108.1	 25
 87	 10	229.3	35.7	 20
 88	 10	2204.0	278.5	 25
 89	 10	608.0	74.4	 25
 90	 10	1431.8	360.6	 20
 91	 10	425.0	72.3	 25
 92	 10	113.0	22.1	 25
 93	 10	209.3	22.2	 20
 94	 10	256.0	40.4	 25
 95	 10	560.0	209.0	 25
 96	 10	113.3	19.4	 20
 97	 10	114.0	16.8	 25
 98	 10	194.0	30.4	 25
 99	 10	140.0	134.0	 20
100	 10	169.0	33.9	 25
101	 10	325.0	70.7	 25
102	 10	160.8	32.4	 20
103	 10	243.0	32.8	 25
104	 10	446.0	122.2	 25
105	 10	154.0	27.3	 20
106	 10	189.0	26.4	 25
107	 10	409.0	55.4	 25
108	 10	272.5	43.5	 20
109	 10	1343.0	298.7	 25
110	 10	220.0	88.1	 25
111	 10	612.8	59.3	 20
112	 10	694.0	108.4	 25
113	 10	310.0	39.8	 25
114	 10	415.0	59.6	 20
115	 10	583.0	157.2	 25
116	 10	176.0	36.6	 25
117	 10	157.3	36.3	 16
118	 10	265.8	31.2	 20
119	 10	306.3	43.5	 20
120	 10	347.5	51.1	 16
121	 10	491.5	116.0	 20
122	 10	310.3	115.1	 20
123	 10	1115.0	112.1	 16
124	 10	739.5	220.9	 20
125	 10	133.3	18.5	 16
126	 10	95.3	16.0	 20
127	 10	117.5	16.2	 20
128	 10	113.8	19.6	 16
129	 10	158.3	80.0	 20
130	 10	2589.0	886.1	 20
131	 10	522.0	59.4	 16
132	 10	1099.8	130.6	 20
133	 10	265.8	49.6	 20
134	 10	130.5	23.5	 16
135	 10	444.5	166.9	 20
136	 10	1621.8	539.9	 20
137	 10	152.0	23.0	 16
138	 10	468.8	85.4	 20
139	 10	312.0	51.8	 25
140	 10	137.3	24.0	 20
141	 10	127.0	18.8	 25
142	 10	120.0	29.6	 25
143	 10	148.5	36.2	 20
144	 10	276.0	140.3	 25
145	 10	2018.0	191.0	 25
146	 10	5408.3	724.0	 20
147	 10	623.0	49.1	 25
148	 10	857.0	181.0	 25
149	 10	422.3	54.2	 20
150	 10	715.0	84.8	 25
151	 10	2834.0	388.5	 25
152	 10	2581.0	639.9	 20
153	 10	136.0	19.2	 25
154	 10	216.0	35.7	 25
155	 10	119.3	38.9	 20
156	 10	111.0	24.0	 25
157	 10	112.0	23.7	 25
158	 10	326.3	34.8	 20
159	 10	403.0	50.3	 25
160	 10	537.0	128.8	 25
161	 10	184.3	28.5	 20
162	 10	310.0	72.1	 25
163	 10	401.0	37.6	 25
164	 10	373.5	44.9	 20
165	 10	765.0	116.2	 25
166	 10	140.0	83.0	 25
167	 10	197.5	64.7	 20
168	 10	2893.0	458.9	 25
169	 10	108.0	17.4	 25
170	 10	146.5	22.6	 20
171	 10	118.0	17.0	 25
172	 10	146.0	24.4	 25
173	 10	166.0	21.9	 20
174	 10	217.0	40.2	 25
175	 10	137.0	25.7	 25
176	 10	111.3	23.1	 20
177	 10	292.0	59.9	 25
178	 10	136.0	15.9	 25
179	 10	112.8	21.0	 20
180	 10	115.0	19.5	 25
181	 10	190.5	28.8	 20
182	 10	122.0	16.3	 16
183	 10	553.8	62.9	 20
184	 10	135.0	19.9	 16
185	 10	1816.0	185.8	 20
186	 10	1453.3	97.9	 20
187	 10	170.5	37.3	 16
188	 10	226.3	29.3	 20
189	 10	122.0	16.7	 20
190	 10	87.0	12.5	 16
191	 10	163.0	35.4	 20
192	 10	225.5	26.7	 20
193	 10	158.3	25.0	 16
194	 10	457.0	107.7	 20
195	 10	170.3	26.6	 20
196	 10	91.5	18.6	 16
197	 10	660.0	81.7	 20
198	 10	115.3	23.1	 20
199	 10	126.3	13.1	 16
200	 10	110.5	15.7	 20
201	 10	145.3	17.9	 20
202	 10	408.0	53.6	 16
203	 10	488.0	68.4	 25
204	 10	279.0	30.6	 25
205	 10	842.5	84.0	 20
206	 10	394.0	50.3	 25
207	 10	115.0	20.8	 25
208	 10	281.3	118.7	 20
209	 10	129.0	19.1	 25
210	 10	104.0	14.8	 25
211	 10	109.3	17.1	 20
212	 10	153.0	23.7	 25
213	 10	143.0	24.9	 25
214	 10	126.0	27.4	 20
215	 10	513.0	52.5	 25
216	 10	336.0	47.2	 25
217	 10	1056.0	186.6	 20
218	 10	177.0	47.2	 25
219	 10	181.0	25.4	 25
220	 10	176.3	26.4	 20
221	 10	229.0	39.5	 25
222	 10	129.0	75.1	 25
223	 10	810.8	224.7	 20
224	 10	653.0	100.8	 25
225	 10	654.0	152.6	 25
226	 10	653.0	109.3	 20
227	 10	108.0	16.4	 25
228	 10	537.0	152.6	 25
229	 10	285.8	57.7	 20
230	 10	113.0	18.5	 25
231	 10	268.0	43.6	 25
232	 10	197.0	30.4	 20
233	 10	286.0	34.9	 25
234	 10	312.0	82.7	 25
235	 10	146.3	95.5	 20
236	 10	373.0	67.0	 25
237	 10	88.0	17.4	 25
238	 10	177.8	25.9	 20
239	 10	593.0	72.7	 25
240	 10	1733.0	190.3	 20
241	 10	505.0	64.2	 25
242	 10	176.0	40.3	 25
243	 10	492.8	57.5	 20
244	 10	216.0	34.3	 25
245	 10	199.3	328.9	 20
246	 10	564.5	127.8	 16
247	 10	171.8	23.9	 20
248	 10	108.3	20.2	 20
249	 10	123.0	20.5	 16
250	 10	122.3	19.0	 20
251	 10	86.5	18.3	 20
252	 10	113.5	28.4	 16
253	 10	95.3	16.7	 20
254	 10	119.3	32.8	 20
255	 10	576.0	39.8	 16
256	 10	985.8	156.5	 20
257	 10	87.3	16.0	 20
258	 10	98.0	15.7	 16
259	 10	121.8	27.2	 20
260	 10	110.3	15.5	 20
261	 10	105.8	16.6	 16
262	 10	191.3	30.2	 20
263	 10	119.0	21.2	 20
264	 10	505.8	57.1	 16
265	 10	684.5	66.0	 20
266	 10	399.3	83.8	 20
267	 10	100.5	16.5	 20
268	 10	118.0	20.4	 25
269	 10	128.0	20.7	 25
270	 10	170.8	28.4	 20
271	 10	675.0	104.0	 25
272	 10	246.0	45.5	 25
273	 10	926.8	122.1	 20
274	 10	2084.0	324.5	 25
275	 10	153.0	37.8	 25
276	 10	177.0	34.9	 20
277	 10	322.0	80.5	 25
278	 10	115.0	22.3	 25
279	 10	118.0	19.4	 20
280	 10	253.0	42.9	 25
281	 10	92.0	16.1	 25
282	 10	128.5	29.2	 20
283	 10	115.0	15.5	 25
284	 10	118.0	21.1	 25
285	 10	235.0	28.6	 20
286	 10	440.0	76.3	 25
287	 10	181.0	26.9	 25
288	 10	158.3	40.4	 20
289	 10	505.0	53.6	 25
290	 10	342.0	87.0	 25
291	 10	249.3	40.8	 20
292	 10	130.0	15.1	 25
293	 10	303.0	66.9	 25
294	 10	144.0	18.7	 20
295	 10	168.0	23.4	 25
296	 10	116.0	24.4	 25
297	 10	88.0	17.9	 20
298	 10	102.0	18.3	 25
299	 10	91.0	15.0	 20
300	 10	129.0	19.9	 25
301	 10	620.0	102.8	 25
302	 10	124.8	85.6	 20
303	 10	113.0	20.1	 25
304	 10	112.0	23.0	 25
305	 10	98.0	15.6	 20
306	 10	90.0	15.8	 25
307	 10	154.0	26.7	 25
308	 10	77.3	11.5	 20
309	 10	123.5	35.7	 20
310	 10	136.3	22.1	 20
311	 10	137.3	25.9	 16
312	 10	106.8	26.6	 20
313	 10	139.0	21.8	 20
314	 10	311.5	49.1	 16
315	 10	4638.5	396.2	 20
316	 10	2206.5	378.3	 20
317	 10	670.8	91.5	 16
318	 10	2330.3	328.4	 20
319	 10	130.3	34.1	 20
320	 10	180.8	16.2	 16
321	 10	146.5	23.1	 20
322	 10	86.3	26.0	 20
323	 10	221.5	28.8	 16
324	 10	123.0	23.8	 20
325	 10	111.8	15.7	 20
326	 10	112.8	20.1	 16
327	 10	251.3	36.3	 20
328	 10	152.0	42.3	 20
329	 10	2218.0	164.2	 16
330	 10	261.8	27.3	 20
331	 10	876.0	174.9	 25
332	 10	204.0	63.8	 20
333	 10	104.0	14.9	 25
334	 10	105.0	15.6	 25
335	 10	165.3	126.0	 20
336	 10	112.0	15.6	 25
337	 10	1345.0	135.5	 25
338	 10	693.5	85.1	 20
339	 10	278.0	44.0	 25
340	 10	594.0	103.2	 25
341	 10	149.5	36.2	 20
342	 10	283.0	37.7	 25
343	 10	1476.0	296.6	 25
344	 10	122.5	19.9	 20
345	 10	244.0	33.3	 25
346	 10	188.0	28.9	 25
347	 10	100.5	14.8	 20
348	 10	177.0	20.6	 25
349	 10	255.0	34.1	 25
350	 10	682.8	55.4	 20
351	 10	589.0	64.4	 25
352	 10	343.0	61.0	 25
353	 10	391.0	56.7	 20
354	 10	165.0	33.0	 25
355	 10	1678.0	160.6	 25
356	 10	174.3	49.0	 20
357	 10	124.0	21.3	 25
358	 10	311.0	45.7	 20
359	 10	265.0	39.8	 25
360	 10	373.0	378.7	 25
361	 10	150.3	20.9	 20
362	 10	182.0	54.3	 25
363	 10	229.0	44.0	 25
364	 10	397.3	49.4	 20
365	 10	601.0	73.3	 25
366	 10	275.0	42.2	 25
367	 10	1554.5	136.7	 20
368	 10	376.0	48.0	 25
369	 10	486.0	136.2	 25
370	 10	749.5	96.5	 20
371	 10	258.0	32.6	 25
372	 10	551.0	68.5	 25
373	 10	126.3	20.1	 20
374	 10	817.0	95.6	 20
375	 10	111.3	18.8	 20
376	 10	228.3	26.1	 16
377	 10	1631.0	168.0	 20
378	 10	1391.0	161.9	 20
379	 10	2782.0	195.3	 16
380	 10	1447.8	131.9	 20
381	 10	462.5	56.6	 20
382	 10	948.3	91.5	 16
383	 10	473.8	77.9	 20
384	 10	1139.0	147.9	 20
385	 10	1084.3	98.3	 16
386	 10	1535.8	155.4	 20
387	 10	400.0	40.1	 20
388	 10	798.3	122.5	 16
389	 10	147.0	25.5	 20
390	 10	200.3	24.8	 20
391	 10	234.0	35.5	 16
392	 10	1356.8	133.0	 20
393	 10	769.8	83.1	 20
394	 10	656.8	87.8	 16
395	 10	368.0	56.5	 25
396	 10	190.0	54.9	 25
397	 10	119.3	22.5	 20
398	 10	139.0	37.0	 25
399	 10	2091.0	450.4	 25
400	 10	138.5	37.1	 20
401	 10	332.0	41.9	 25
402	 10	228.0	49.2	 25
403	 10	142.8	20.9	 20
404	 10	269.0	33.7	 25
405	 10	200.0	35.2	 25
406	 10	185.8	25.6	 20
407	 10	143.0	24.8	 25
408	 10	94.0	13.2	 25
409	 10	101.3	18.2	 20
410	 10	125.0	17.8	 25
411	 10	116.0	23.2	 25
412	 10	320.3	39.7	 20
413	 10	114.0	14.9	 25
414	 10	120.0	23.2	 25
415	 10	143.0	30.1	 20
416	 10	246.0	33.8	 25
417	 10	948.8	92.6	 20
418	 10	132.0	16.4	 25
419	 10	1844.0	167.2	 25
420	 10	2676.5	219.0	 20
421	 10	877.0	74.9	 25
422	 10	975.0	102.7	 25
423	 10	1541.5	142.8	 20
424	 10	187.0	54.3	 25
425	 10	347.0	44.8	 25
426	 10	83.0	15.3	 20
427	 10	598.0	80.5	 25
428	 10	326.0	43.5	 25
429	 10	586.5	76.2	 20
430	 10	2591.0	174.5	 25
431	 10	2708.0	355.1	 25
432	 10	151.5	34.2	 20
433	 10	430.0	59.7	 25
434	 10	157.0	24.7	 25
435	 10	335.5	63.8	 20
436	 10	79.0	13.0	 25
437	 10	119.0	16.0	 25
438	 10	140.8	18.7	 16
439	 10	98.0	14.6	 20
440	 10	380.5	53.7	 20
441	 10	302.3	41.0	 16
442	 10	125.8	23.1	 20
443	 10	99.0	13.6	 20
444	 10	234.5	35.2	 16
445	 10	122.8	16.8	 20
446	 10	302.3	50.2	 20
447	 10	834.8	117.8	 16
448	 10	261.0	31.8	 20
449	 10	283.0	33.7	 20
450	 10	686.8	52.9	 16
451	 10	515.3	66.9	 20
452	 10	155.8	30.2	 20
453	 10	308.8	31.8	 16
454	 10	728.3	68.0	 20
455	 10	977.0	208.2	 20
456	 10	1132.0	99.2	 16
457	 10	1710.0	203.9	 20
458	 10	107.5	29.2	 20
459	 10	126.3	34.0	 20
460	 10	273.0	36.4	 25
461	 10	229.0	41.6	 25
462	 10	141.3	19.9	 20
463	 10	200.0	96.1	 25
464	 10	1475.0	234.7	 25
465	 10	163.5	26.8	 20
466	 10	700.0	123.0	 25
467	 10	1022.0	208.4	 25
468	 10	701.3	158.3	 20
469	 10	181.0	30.1	 25
470	 10	89.0	14.6	 25
471	 10	141.8	117.4	 20
472	 10	125.0	19.6	 25
473	 10	124.8	12.9	 20
474	 10	154.0	24.3	 25
475	 10	221.0	37.9	 25
476	 10	136.0	29.9	 20
477	 10	612.0	87.3	 25
478	 10	192.0	36.4	 25
479	 10	479.0	68.7	 20
480	 10	126.0	26.1	 25
481	 10	162.0	29.6	 25
482	 10	174.5	35.2	 20
483	 10	146.0	22.6	 25
484	 10	129.0	22.9	 25
485	 10	308.5	51.4	 20
486	 10	88.0	14.2	 25
487	 10	132.0	19.8	 25
488	 10	97.3	14.1	 20
489	 10	78.0	12.3	 25
490	 10	150.0	20.9	 25
491	 10	125.3	54.2	 20
492	 10	103.0	37.5	 25
493	 10	115.0	15.7	 25
494	 10	249.5	32.1	 20
495	 10	1073.0	215.8	 25
496	 10	1591.0	137.2	 25
497	 10	5887.8	638.5	 20
498	 10	1630.0	218.8	 25
499	 10	210.0	36.7	 25
500	 10	131.0	22.2	 20
501	 10	151.0	22.5	 25
502	 10	482.0	99.0	 20
503	 10	107.5	31.1	 16
504	 10	94.0	15.7	 20
505	 10	200.3	148.1	 20
506	 10	247.5	44.3	 16
507	 10	1042.8	124.6	 20
508	 10	332.5	49.9	 20
509	 10	1037.5	89.7	 16
510	 10	354.3	49.8	 20
511	 10	369.0	69.6	 20
512	 10	104.3	15.0	 16
513	 10	240.0	44.5	 20
514	 10	146.0	109.6	 20
515	 10	129.0	26.4	 16
516	 10	91.8	18.7	 20
517	 10	104.5	19.6	 20
518	 10	99.5	12.8	 16
519	 10	314.3	42.5	 20
520	 10	95.0	19.1	 20
521	 10	489.0	86.0	 16
522	 10	226.0	24.4	 20
523	 10	265.0	38.6	 25
524	 10	233.5	27.4	 20
525	 10	239.0	41.0	 25
526	 10	428.0	45.0	 25
527	 10	907.0	100.0	 20
528	 10	371.0	174.2	 25
529	 10	2521.0	507.2	 25
530	 10	353.0	85.9	 20
531	 10	127.0	35.9	 25
532	 10	218.0	35.5	 20
533	 10	266.0	54.1	 25
534	 10	229.0	63.8	 25
535	 10	389.8	51.9	 20
536	 10	569.0	67.7	 25
537	 10	1140.0	166.5	 25
538	 10	747.0	131.1	 20
539	 10	537.0	66.0	 25
540	 10	828.0	117.5	 25
541	 10	777.5	80.0	 20
542	 10	292.0	35.0	 25
543	 10	1355.0	114.2	 25
544	 10	786.8	78.0	 20
545	 10	107.0	15.8	 25
546	 10	135.0	21.1	 25
547	 10	191.3	30.9	 20
548	 10	101.0	16.5	 25
549	 10	100.0	22.3	 25
550	 10	92.5	16.6	 20
551	 10	89.0	23.4	 25
552	 10	90.0	24.8	 25
553	 10	125.8	21.3	 20
554	 10	134.0	30.4	 25
555	 10	216.0	229.8	 25
556	 10	152.0	57.2	 20
557	 10	86.0	14.2	 25
558	 10	153.0	21.3	 25
559	 10	92.0	21.8	 20
560	 10	322.0	37.3	 25
561	 10	125.0	16.2	 25
562	 10	125.3	30.4	 20
563	 10	109.0	17.7	 25
564	 10	198.0	41.9	 25
565	 10	304.5	29.7	 20
566	 10	103.0	16.7	 20
567	 10	87.0	9.5	 20
568	 10	145.3	19.1	 16
569	 10	744.8	106.8	 20
570	 10	662.5	61.3	 20
571	 10	838.0	82.8	 16
572	 10	145.0	21.8	 20
573	 10	167.3	27.8	 20
574	 10	312.3	25.1	 16
575	 10	3050.0	237.4	 20
576	 10	281.5	29.9	 20
577	 10	89.0	19.1	 16
578	 10	120.3	17.4	 20
579	 10	116.8	17.7	 20
580	 10	276.3	24.2	 16
581	 10	110.3	21.0	 20
582	 10	331.8	30.3	 20
583	 10	319.8	36.8	 16
584	 10	124.3	22.5	 20
585	 10	256.8	30.2	 20
586	 10	88.0	18.5	 16
587	 10	101.0	18.7	 25
588	 10	107.0	18.0	 25
589	 10	174.8	17.0	 20
590	 10	137.0	30.7	 25
591	 10	262.3	48.6	 20
592	 10	788.0	144.4	 25
593	 10	245.0	77.6	 25
594	 10	332.3	118.6	 20
595	 10	127.0	38.9	 25
596	 10	190.0	36.1	 25
597	 10	3703.0	515.9	 20
598	 10	3117.0	826.2	 25
599	 10	403.0	132.0	 25
600	 10	240.0	35.1	 20
601	 10	142.0	43.1	 25
602	 10	170.0	47.4	 25
603	 10	316.0	40.3	 20
604	 10	298.0	60.0	 25
605	 10	394.0	53.6	 25
606	 10	710.3	111.6	 20
607	 10	1407.0	272.2	 25
608	 10	219.0	33.9	 25
609	 10	438.8	47.5	 20
610	 10	260.0	40.9	 25
611	 10	814.0	102.0	 25
612	 10	993.3	400.3	 20
613	 10	88.0	67.9	 25
614	 10	130.0	20.9	 25
615	 10	120.5	20.0	 20
616	 10	277.0	46.0	 25
617	 10	346.0	40.0	 25
618	 10	134.3	28.2	 20
619	 10	114.0	18.8	 25
620	 10	117.0	15.5	 25
621	 10	184.5	21.2	 20
622	 10	202.0	53.0	 25
623	 10	445.0	63.6	 25
624	 10	288.5	28.9	 20
625	 10	1355.0	175.9	 25
626	 10	1223.0	176.9	 25
627	 10	458.3	58.6	 20
628	 10	6962.0	646.6	 25
629	 10	700.0	123.0	 25
630	 10	406.5	225.2	 16
631	 10	343.0	202.8	 20
632	 10	517.5	66.4	 20
633	 10	235.8	27.6	 16
634	 10	419.5	53.0	 20
635	 10	322.0	65.4	 20
636	 10	350.3	28.5	 16
637	 10	399.8	58.9	 20
638	 10	122.0	25.1	 20
639	 10	16391.8	2071.7	 16
  0	 11	332.0	89.3	 25
  1	 11	246.0	31.2	 25
  2	 11	321.0	49.0	 20
  3	 11	2276.0	526.1	 25
  4	 11	252.0	46.9	 25
  5	 11	510.0	56.9	 20
  6	 11	536.0	92.0	 25
  7	 11	144.0	17.1	 25
  8	 11	393.0	54.5	 20
  9	 11	156.0	33.0	 25
 10	 11	1004.8	127.7	 20
 11	 11	168.0	43.5	 16
 12	 11	392.8	71.8	 20
 13	 11	2088.0	184.5	 16
 14	 11	2832.0	521.7	 20
 15	 11	157.3	24.5	 20
 16	 11	881.0	67.4	 16
 17	 11	3666.0	476.1	 20
 18	 11	1322.5	158.3	 20
 19	 11	530.8	55.4	 16
 20	 11	1688.0	169.2	 20
 21	 11	191.8	33.3	 20
 22	 11	711.0	87.7	 16
 23	 11	171.8	23.0	 20
 24	 11	400.0	70.7	 20
 25	 11	182.8	23.0	 16
 26	 11	195.5	33.5	 20
 27	 11	140.0	26.1	 20
 28	 11	148.3	21.0	 16
 29	 11	172.5	30.4	 20
 30	 11	712.8	118.4	 20
 31	 11	183.3	38.0	 16
 32	 11	872.0	112.1	 25
 33	 11	1176.0	185.7	 25
 34	 11	163.5	32.4	 20
 35	 11	128.0	24.8	 25
 36	 11	173.0	30.3	 25
 37	 11	125.3	16.9	 20
 38	 11	116.0	18.1	 25
 39	 11	337.0	86.3	 25
 40	 11	645.8	114.7	 20
 41	 11	432.0	68.1	 25
 42	 11	239.0	147.5	 25
 43	 11	182.3	47.2	 20
 44	 11	200.0	27.6	 25
 45	 11	841.0	181.9	 25
 46	 11	322.3	42.7	 20
 47	 11	95.0	18.3	 25
 48	 11	128.0	51.2	 25
 49	 11	320.5	63.6	 20
 50	 11	581.0	142.7	 25
 51	 11	93.0	13.0	 25
 52	 11	220.3	30.9	 20
 53	 11	411.0	115.7	 25
 54	 11	8077.0	1614.1	 25
 55	 11	1155.8	165.9	 20
 56	 11	2284.0	342.2	 25
 57	 11	2901.0	491.5	 25
 58	 11	1272.3	201.7	 20
 59	 11	1325.0	182.8	 25
 60	 11	249.0	43.4	 25
 61	 11	245.3	28.5	 20
 62	 11	1880.0	398.3	 25
 63	 11	936.0	222.1	 25
 64	 11	864.3	187.1	 20
 65	 11	129.0	57.6	 25
 66	 11	255.0	39.2	 25
 67	 11	100.5	16.3	 20
 68	 11	254.0	40.1	 25
 69	 11	291.0	58.2	 20
 70	 11	228.0	32.9	 25
 71	 11	169.0	30.7	 25
 72	 11	246.3	40.0	 20
 73	 11	13864.0	2659.3	 25
 74	 11	7462.0	1034.6	 20
 75	 11	2019.3	140.9	 16
 76	 11	249.0	22.7	 20
 77	 11	280.3	41.3	 20
 78	 11	167.5	20.5	 16
 79	 11	112.8	23.0	 20
 80	 11	76.5	13.8	 20
 81	 11	93.0	24.2	 16
 82	 11	130.5	17.7	 20
 83	 11	117.0	14.0	 20
 84	 11	176.5	24.9	 16
 85	 11	256.3	37.5	 20
 86	 11	193.8	41.5	 20
 87	 11	167.5	50.7	 16
 88	 11	1290.5	140.2	 20
 89	 11	208.3	43.4	 20
 90	 11	294.8	24.6	 16
 91	 11	1968.3	349.0	 20
 92	 11	294.8	57.6	 20
 93	 11	229.3	31.2	 16
 94	 11	127.0	20.3	 20
 95	 11	146.5	40.5	 20
 96	 11	251.3	30.4	 20
 97	 11	260.0	41.9	 25
 98	 11	291.0	56.5	 25
 99	 11	218.0	27.0	 20
100	 11	2289.0	537.5	 25
101	 11	1097.0	336.0	 25
102	 11	105.3	19.8	 20
103	 11	354.0	60.1	 25
104	 11	174.0	25.4	 25
105	 11	214.0	28.8	 20
106	 11	194.0	28.6	 25
107	 11	139.0	21.8	 25
108	 11	125.0	30.7	 20
109	 11	124.0	18.7	 25
110	 11	176.0	34.4	 25
111	 11	404.5	32.7	 20
112	 11	538.0	99.3	 25
113	 11	297.0	74.4	 25
114	 11	187.5	27.7	 20
115	 11	272.0	117.5	 25
116	 11	3103.0	1054.1	 25
117	 11	254.3	42.0	 20
118	 11	881.0	163.5	 25
119	 11	1112.0	195.3	 25
120	 11	1949.0	323.7	 20
121	 11	2213.0	512.5	 25
122	 11	591.0	560.3	 25
123	 11	5138.5	1346.3	 20
124	 11	426.0	125.8	 25
125	 11	176.0	139.6	 25
126	 11	966.5	250.2	 20
127	 11	176.0	326.3	 25
128	 11	5254.5	1146.2	 20
129	 11	390.0	45.0	 25
130	 11	1538.0	472.4	 25
131	 11	266.0	31.5	 20
132	 11	1327.0	249.5	 25
133	 11	858.0	210.5	 25
134	 11	511.0	121.6	 20
135	 11	226.0	40.1	 25
136	 11	167.0	29.3	 25
137	 11	176.3	106.5	 20
138	 11	129.0	33.9	 25
139	 11	1213.5	415.1	 20
140	 11	156.0	17.3	 16
141	 11	1295.0	367.6	 20
142	 11	129.8	97.9	 20
143	 11	1480.3	278.1	 16
144	 11	11240.3	2969.5	 20
145	 11	411.0	42.8	 20
146	 11	703.3	61.2	 16
147	 11	720.3	88.1	 20
148	 11	472.5	87.2	 20
149	 11	208.5	26.1	 16
150	 11	156.0	15.4	 20
151	 11	115.5	22.0	 20
152	 11	116.0	20.2	 16
153	 11	133.8	23.3	 20
154	 11	99.0	15.2	 20
155	 11	127.3	18.5	 16
156	 11	1573.5	307.1	 20
157	 11	8874.5	2387.7	 20
158	 11	6571.5	1117.0	 16
159	 11	5421.5	940.9	 20
160	 11	707.0	161.8	 25
161	 11	497.3	81.9	 20
162	 11	811.0	130.1	 25
163	 11	5180.0	1469.0	 25
164	 11	272.0	37.5	 20
165	 11	285.0	119.3	 25
166	 11	116.0	17.3	 25
167	 11	111.5	18.8	 20
168	 11	151.0	137.6	 25
169	 11	116.0	19.6	 25
170	 11	525.0	104.2	 20
171	 11	171.0	102.6	 25
172	 11	13232.0	3810.0	 25
173	 11	255.0	49.4	 20
174	 11	161.0	22.2	 25
175	 11	1615.0	440.0	 25
176	 11	1900.0	412.2	 20
177	 11	121.0	23.2	 25
178	 11	223.0	36.4	 25
179	 11	505.0	112.7	 20
180	 11	632.0	90.3	 25
181	 11	188.0	23.6	 25
182	 11	224.0	34.6	 20
183	 11	230.0	33.9	 25
184	 11	265.0	37.4	 25
185	 11	2508.5	472.8	 20
186	 11	4156.0	595.2	 25
187	 11	3395.8	610.2	 20
188	 11	1115.0	159.4	 25
189	 11	420.0	72.5	 25
190	 11	319.3	54.5	 20
191	 11	403.0	84.0	 25
192	 11	170.0	28.1	 25
193	 11	317.3	39.9	 20
194	 11	230.0	31.2	 25
195	 11	460.0	107.2	 25
196	 11	152.8	25.3	 20
197	 11	183.0	29.7	 25
198	 11	196.0	34.4	 25
199	 11	775.0	151.2	 20
200	 11	948.0	237.8	 25
201	 11	135.0	26.7	 25
202	 11	206.3	38.8	 20
203	 11	838.5	121.7	 20
204	 11	225.0	28.5	 20
205	 11	145.0	52.9	 16
206	 11	2645.0	287.8	 20
207	 11	581.0	45.7	 20
208	 11	2040.8	262.3	 16
209	 11	346.0	47.3	 20
210	 11	210.0	30.6	 20
211	 11	446.3	36.0	 16
212	 11	2194.0	341.2	 20
213	 11	318.3	71.2	 20
214	 11	121.5	39.2	 16
215	 11	5496.8	1079.9	 20
216	 11	107.3	18.8	 20
217	 11	95.8	17.6	 16
218	 11	87.5	15.1	 20
219	 11	221.3	20.0	 20
220	 11	442.5	67.7	 16
221	 11	153.0	18.6	 20
222	 11	440.5	57.3	 20
223	 11	1063.8	193.5	 16
224	 11	195.0	34.4	 25
225	 11	582.0	75.2	 25
226	 11	798.3	100.9	 20
227	 11	1310.0	292.5	 25
228	 11	133.0	40.6	 25
229	 11	256.3	39.7	 20
230	 11	115.0	26.7	 25
231	 11	104.0	21.2	 25
232	 11	325.8	32.0	 20
233	 11	1500.0	320.7	 25
234	 11	767.0	189.3	 25
235	 11	318.0	51.7	 20
236	 11	138.0	17.2	 25
237	 11	99.0	18.3	 25
238	 11	86.8	20.0	 20
239	 11	137.0	26.1	 25
240	 11	192.0	51.9	 25
241	 11	136.3	20.2	 20
242	 11	123.0	31.6	 25
243	 11	271.0	145.2	 25
244	 11	1408.5	109.3	 20
245	 11	425.0	70.6	 25
246	 11	602.3	64.9	 20
247	 11	763.0	136.0	 25
248	 11	420.0	132.7	 25
249	 11	277.0	31.2	 20
250	 11	107.0	20.1	 25
251	 11	127.0	21.7	 25
252	 11	111.0	15.6	 20
253	 11	85.0	16.2	 25
254	 11	85.0	17.4	 25
255	 11	89.5	18.3	 20
256	 11	319.0	51.2	 25
257	 11	1048.0	235.5	 25
258	 11	333.5	46.8	 20
259	 11	461.0	72.1	 25
260	 11	99.0	24.6	 25
261	 11	113.5	18.5	 20
262	 11	362.0	54.9	 25
263	 11	244.0	47.5	 25
264	 11	206.5	35.0	 20
265	 11	147.0	48.5	 25
266	 11	354.0	64.9	 25
267	 11	306.0	41.3	 16
268	 11	1710.3	283.0	 20
269	 11	181.0	23.1	 20
270	 11	94.0	11.6	 16
271	 11	145.0	76.9	 20
272	 11	2788.0	696.8	 20
273	 11	907.0	633.7	 16
274	 11	2093.3	260.0	 20
275	 11	3401.0	421.2	 20
276	 11	372.3	46.0	 16
277	 11	353.3	105.7	 20
278	 11	255.0	41.9	 20
279	 11	114.5	25.1	 16
280	 11	94.3	12.4	 20
281	 11	207.3	87.8	 20
282	 11	444.3	66.5	 16
283	 11	254.0	33.9	 20
284	 11	374.5	69.8	 20
285	 11	143.8	18.6	 16
286	 11	223.0	40.0	 20
287	 11	136.3	29.1	 20
288	 11	1913.5	345.6	 20
289	 11	365.0	64.4	 25
290	 11	2720.0	362.6	 25
291	 11	562.5	42.7	 20
292	 11	161.0	21.0	 25
293	 11	188.0	29.2	 25
294	 11	237.0	54.1	 20
295	 11	878.0	161.4	 25
296	 11	128.0	18.3	 25
297	 11	133.3	30.1	 20
298	 11	118.0	50.5	 25
299	 11	186.0	26.2	 25
300	 11	102.3	10.1	 20
301	 11	100.0	14.2	 25
302	 11	111.5	28.9	 20
303	 11	243.0	116.0	 25
304	 11	898.0	178.0	 25
305	 11	232.3	38.1	 20
306	 11	101.0	13.9	 25
307	 11	301.0	128.6	 25
308	 11	201.5	34.4	 20
309	 11	195.0	39.3	 25
310	 11	109.0	16.1	 25
311	 11	100.8	13.7	 20
312	 11	118.0	23.8	 25
313	 11	141.0	54.7	 25
314	 11	272.8	46.2	 20
315	 11	432.0	115.1	 25
316	 11	15175.0	2996.9	 25
317	 11	836.0	95.4	 20
318	 11	528.0	100.2	 25
319	 11	582.0	81.9	 25
320	 11	1169.3	163.7	 20
321	 11	245.0	57.9	 25
322	 11	84.0	16.0	 25
323	 11	92.0	20.0	 20
324	 11	329.0	58.6	 25
325	 11	104.0	17.1	 25
326	 11	89.5	15.4	 20
327	 11	178.0	34.4	 25
328	 11	137.0	19.7	 25
329	 11	322.0	37.3	 20
330	 11	1358.0	228.0	 25
331	 11	371.3	42.5	 20
332	 11	490.8	47.0	 16
333	 11	184.3	18.8	 20
334	 11	265.5	37.5	 20
335	 11	777.0	102.3	 16
336	 11	267.8	35.4	 20
337	 11	219.3	45.0	 20
338	 11	820.0	62.4	 16
339	 11	402.8	33.7	 20
340	 11	1737.5	114.4	 20
341	 11	3612.5	194.4	 16
342	 11	2184.3	243.9	 20
343	 11	187.5	23.0	 20
344	 11	157.3	29.9	 16
345	 11	308.8	30.6	 20
346	 11	235.3	23.0	 20
347	 11	895.8	60.1	 16
348	 11	183.5	25.5	 20
349	 11	271.8	35.0	 20
350	 11	966.3	77.9	 16
351	 11	1205.3	119.2	 20
352	 11	4779.0	867.8	 25
353	 11	142.5	22.0	 20
354	 11	412.0	52.4	 25
355	 11	6937.0	1189.2	 25
356	 11	122.0	19.0	 20
357	 11	546.0	77.9	 25
358	 11	132.0	45.9	 25
359	 11	109.8	20.5	 20
360	 11	349.0	46.6	 25
361	 11	346.8	41.7	 20
362	 11	1139.0	118.8	 25
363	 11	877.0	112.7	 25
364	 11	553.0	60.1	 20
365	 11	643.0	75.4	 25
366	 11	8555.0	1203.5	 25
367	 11	735.0	78.7	 20
368	 11	1311.0	195.0	 25
369	 11	1958.0	228.3	 25
370	 11	3265.3	166.3	 20
371	 11	1742.0	124.8	 25
372	 11	713.0	78.3	 25
373	 11	152.5	21.7	 20
374	 11	1140.0	143.0	 25
375	 11	804.0	134.5	 25
376	 11	115.5	21.1	 20
377	 11	7848.0	955.7	 25
378	 11	2016.0	140.1	 25
379	 11	340.0	171.2	 20
380	 11	480.0	50.9	 25
381	 11	899.0	101.8	 25
382	 11	188.5	31.0	 20
383	 11	169.0	82.2	 25
384	 11	3127.0	543.9	 25
385	 11	274.3	32.3	 20
386	 11	597.0	79.9	 25
387	 11	387.0	144.4	 25
388	 11	256.3	20.7	 20
389	 11	544.0	85.8	 25
390	 11	171.0	52.8	 25
391	 11	2606.8	274.1	 20
392	 11	1447.0	75.4	 25
393	 11	547.0	135.3	 25
394	 11	329.5	31.2	 20
395	 11	188.5	35.0	 20
396	 11	330.5	38.6	 20
397	 11	609.0	54.5	 16
398	 11	129.0	16.8	 20
399	 11	141.8	63.7	 20
400	 11	180.3	22.6	 16
401	 11	773.3	79.5	 20
402	 11	296.0	32.6	 20
403	 11	244.8	56.0	 16
404	 11	469.3	69.0	 20
405	 11	313.0	23.8	 20
406	 11	496.5	44.0	 16
407	 11	770.5	70.2	 20
408	 11	209.5	24.7	 20
409	 11	1023.3	92.0	 16
410	 11	159.3	33.5	 20
411	 11	673.5	87.8	 20
412	 11	182.8	29.1	 16
413	 11	694.5	74.0	 20
414	 11	355.8	80.6	 20
415	 11	141.3	23.5	 16
416	 11	806.0	108.9	 25
417	 11	208.0	41.8	 25
418	 11	221.8	23.8	 20
419	 11	241.0	48.6	 25
420	 11	339.3	43.4	 20
421	 11	734.0	68.6	 25
422	 11	449.0	63.4	 25
423	 11	240.5	25.6	 20
424	 11	214.0	24.4	 25
425	 11	105.0	14.1	 25
426	 11	311.0	34.3	 20
427	 11	169.0	50.5	 25
428	 11	322.0	36.5	 25
429	 11	323.5	33.8	 20
430	 11	276.0	42.1	 25
431	 11	642.0	65.0	 25
432	 11	195.5	25.3	 20
433	 11	190.0	25.5	 25
434	 11	240.0	30.3	 25
435	 11	1367.8	84.8	 20
436	 11	332.0	45.0	 25
437	 11	97.0	12.4	 25
438	 11	252.3	49.0	 20
439	 11	734.0	79.0	 25
440	 11	312.0	49.7	 25
441	 11	632.5	180.1	 20
442	 11	372.0	41.6	 25
443	 11	2443.0	460.8	 25
444	 11	3394.3	355.3	 20
445	 11	375.0	34.5	 25
446	 11	171.0	44.4	 25
447	 11	2382.5	125.1	 20
448	 11	134.0	18.0	 25
449	 11	406.0	71.0	 25
450	 11	133.0	26.0	 20
451	 11	152.0	100.7	 25
452	 11	152.0	33.4	 25
453	 11	964.0	128.4	 20
454	 11	101.0	17.9	 25
455	 11	495.0	83.2	 25
456	 11	100.8	20.1	 20
457	 11	136.0	34.0	 25
458	 11	550.0	107.4	 25
459	 11	122.5	17.4	 16
460	 11	242.5	36.2	 20
461	 11	665.5	140.8	 20
462	 11	92.8	12.7	 16
463	 11	110.3	18.7	 20
464	 11	2553.0	294.6	 20
465	 11	2191.8	193.8	 16
466	 11	174.3	23.2	 20
467	 11	1759.8	314.1	 20
468	 11	425.5	55.5	 16
469	 11	477.8	46.9	 20
470	 11	106.3	17.1	 20
471	 11	101.0	18.9	 16
472	 11	802.8	65.8	 20
473	 11	388.0	48.2	 20
474	 11	737.0	73.4	 16
475	 11	961.3	141.6	 20
476	 11	2126.8	410.0	 20
477	 11	184.0	21.2	 16
478	 11	322.5	26.9	 20
479	 11	1187.0	99.0	 16
480	 11	1295.3	143.2	 20
481	 11	150.0	27.6	 25
482	 11	294.3	35.8	 20
483	 11	132.0	30.6	 25
484	 11	317.0	38.9	 25
485	 11	328.8	48.9	 20
486	 11	106.0	14.6	 25
487	 11	362.0	46.5	 25
488	 11	202.8	26.8	 20
489	 11	657.0	85.0	 25
490	 11	1775.0	263.9	 25
491	 11	330.3	34.1	 20
492	 11	1323.0	141.2	 25
493	 11	399.0	54.4	 25
494	 11	471.8	33.4	 20
495	 11	440.0	46.8	 25
496	 11	253.0	47.5	 25
497	 11	154.0	27.3	 20
498	 11	1548.0	114.8	 25
499	 11	173.0	21.4	 25
500	 11	408.8	47.4	 20
501	 11	82.0	14.3	 25
502	 11	156.0	21.4	 25
503	 11	144.3	26.1	 20
504	 11	113.0	38.9	 25
505	 11	829.0	157.8	 25
506	 11	136.8	20.9	 20
507	 11	459.0	51.7	 25
508	 11	792.0	86.2	 25
509	 11	1771.5	143.0	 20
510	 11	160.0	18.7	 25
511	 11	356.0	60.1	 25
512	 11	278.8	83.5	 20
513	 11	3147.0	448.3	 25
514	 11	4596.0	950.5	 25
515	 11	638.5	83.9	 20
516	 11	403.0	57.3	 25
517	 11	370.0	78.8	 25
518	 11	186.0	27.8	 20
519	 11	543.0	88.5	 25
520	 11	98.0	14.3	 25
521	 11	235.3	58.9	 20
522	 11	1629.0	190.7	 25
523	 11	1529.3	281.4	 20
524	 11	247.8	46.5	 16
525	 11	349.3	53.4	 20
526	 11	1434.5	133.0	 20
527	 11	141.8	19.9	 16
528	 11	188.3	22.5	 20
529	 11	2035.8	384.2	 20
530	 11	270.5	30.1	 16
531	 11	294.8	31.1	 20
532	 11	326.8	48.7	 20
533	 11	1406.0	164.7	 16
534	 11	6432.0	860.6	 20
535	 11	492.3	68.5	 16
536	 11	1139.0	135.4	 20
537	 11	116.5	23.1	 20
538	 11	205.3	25.5	 16
539	 11	940.8	100.0	 20
540	 11	534.0	59.2	 20
541	 11	1472.0	92.0	 16
542	 11	326.3	48.1	 20
543	 11	3273.5	389.2	 20
544	 11	235.3	22.3	 16
545	 11	1237.0	127.6	 25
546	 11	271.0	51.6	 25
547	 11	1656.8	173.7	 20
548	 11	1131.0	148.1	 25
549	 11	476.0	61.6	 25
550	 11	478.3	83.1	 20
551	 11	97.0	16.7	 25
552	 11	121.0	24.3	 25
553	 11	1266.5	166.9	 20
554	 11	95.0	11.3	 25
555	 11	151.0	80.3	 25
556	 11	568.8	70.6	 20
557	 11	94.0	12.6	 25
558	 11	338.0	46.4	 25
559	 11	133.3	15.6	 20
560	 11	721.0	118.2	 25
561	 11	165.0	21.2	 25
562	 11	183.0	36.2	 20
563	 11	82.0	12.9	 25
564	 11	133.0	20.3	 25
565	 11	265.3	40.6	 20
566	 11	136.0	17.0	 25
567	 11	284.0	40.6	 25
568	 11	1291.0	158.7	 20
569	 11	2583.0	278.7	 25
570	 11	1737.0	300.6	 25
571	 11	2989.8	207.3	 20
572	 11	6584.0	1083.8	 25
573	 11	107.0	17.2	 25
574	 11	209.0	26.8	 20
575	 11	170.0	27.1	 25
576	 11	88.0	20.3	 25
577	 11	91.0	17.1	 20
578	 11	90.0	16.3	 25
579	 11	256.0	37.9	 25
580	 11	176.3	17.6	 20
581	 11	92.0	13.3	 25
582	 11	98.0	17.1	 25
583	 11	129.8	24.3	 20
584	 11	155.0	24.4	 25
585	 11	615.0	105.4	 25
586	 11	155.3	23.2	 20
587	 11	326.3	46.4	 20
588	 11	267.8	42.6	 20
589	 11	144.0	16.4	 16
590	 11	1014.5	150.5	 20
591	 11	620.3	64.4	 20
592	 11	744.8	99.3	 16
593	 11	4967.3	520.6	 20
594	 11	663.0	88.8	 16
595	 11	3003.8	478.6	 20
596	 11	166.0	20.7	 20
597	 11	461.5	35.3	 16
598	 11	1464.8	132.5	 20
599	 11	646.3	49.5	 20
600	 11	325.5	22.7	 16
601	 11	501.0	72.4	 20
602	 11	1012.5	118.5	 20
603	 11	587.0	34.8	 16
604	 11	3653.3	577.5	 20
605	 11	111.3	18.7	 20
606	 11	176.3	33.7	 16
607	 11	87.3	21.2	 20
608	 11	470.8	115.0	 20
609	 11	165.0	27.3	 20
610	 11	661.0	124.9	 25
611	 11	898.0	128.7	 25
612	 11	9148.0	792.3	 20
613	 11	295.0	189.6	 25
614	 11	883.0	133.1	 25
615	 11	1066.5	165.4	 20
616	 11	456.0	60.2	 25
617	 11	853.0	124.9	 25
618	 11	622.0	71.6	 20
619	 11	863.0	132.5	 25
620	 11	587.0	96.2	 25
621	 11	373.8	47.2	 20
622	 11	741.0	78.3	 25
623	 11	860.0	139.4	 25
624	 11	301.0	37.7	 20
625	 11	1542.0	166.6	 25
626	 11	419.0	50.3	 25
627	 11	316.8	34.9	 20
628	 11	9163.0	933.9	 25
629	 11	9303.0	1002.6	 25
630	 11	7223.5	578.0	 20
631	 11	11470.0	1227.7	 25
632	 11	190.0	40.4	 25
633	 11	362.3	119.9	 20
634	 11	619.0	91.4	 25
635	 11	463.0	79.6	 25
636	 11	476.0	48.7	 20
637	 11	441.0	64.1	 25
638	 11	134.0	20.6	 25
639	 11	408.5	166.0	 20
  0	 12	14074.0	3565.6	 25
  1	 12	224.0	66.2	 25
  2	 12	296.3	25.7	 20
  3	 12	569.0	106.9	 25
  4	 12	291.0	53.9	 25
  5	 12	695.5	59.8	 20
  6	 12	211.0	25.7	 25
  7	 12	266.0	31.1	 25
  8	 12	252.3	23.7	 20
  9	 12	112.0	20.7	 25
 10	 12	488.0	55.8	 25
 11	 12	231.3	24.2	 20
 12	 12	847.0	103.7	 25
 13	 12	3266.0	333.5	 25
 14	 12	257.0	52.9	 20
 15	 12	125.0	21.7	 25
 16	 12	701.3	70.3	 20
 17	 12	1735.0	242.7	 25
 18	 12	568.0	80.8	 25
 19	 12	251.8	27.9	 20
 20	 12	538.0	74.8	 25
 21	 12	162.0	30.2	 25
 22	 12	241.5	42.4	 20
 23	 12	273.0	45.0	 25
 24	 12	139.0	32.7	 25
 25	 12	251.8	44.4	 20
 26	 12	132.0	21.7	 25
 27	 12	145.0	20.5	 25
 28	 12	231.5	47.2	 20
 29	 12	126.0	21.2	 25
 30	 12	375.0	55.4	 25
 31	 12	159.5	51.7	 20
 32	 12	310.8	28.8	 20
 33	 12	337.8	51.3	 20
 34	 12	112.3	17.9	 16
 35	 12	96.5	28.2	 20
 36	 12	218.5	35.5	 20
 37	 12	144.8	71.0	 16
 38	 12	113.5	17.2	 20
 39	 12	260.8	53.1	 20
 40	 12	144.8	22.3	 16
 41	 12	207.0	22.9	 20
 42	 12	182.3	157.6	 20
 43	 12	179.0	63.2	 16
 44	 12	163.3	22.0	 20
 45	 12	439.0	31.6	 20
 46	 12	320.3	22.6	 16
 47	 12	101.3	19.6	 20
 48	 12	99.8	15.5	 20
 49	 12	91.8	13.3	 16
 50	 12	119.0	17.3	 20
 51	 12	100.0	19.8	 20
 52	 12	221.8	28.6	 16
 53	 12	413.0	265.8	 25
 54	 12	11546.0	1841.1	 25
 55	 12	521.0	162.7	 20
 56	 12	4781.0	552.3	 25
 57	 12	2035.0	281.7	 25
 58	 12	2965.3	195.6	 20
 59	 12	585.0	94.8	 25
 60	 12	160.0	31.6	 25
 61	 12	103.5	33.0	 20
 62	 12	237.0	45.2	 25
 63	 12	108.0	20.8	 25
 64	 12	170.0	29.4	 20
 65	 12	163.0	21.1	 25
 66	 12	123.0	20.9	 25
 67	 12	151.5	26.0	 20
 68	 12	258.0	28.6	 25
 69	 12	154.0	24.8	 25
 70	 12	272.3	40.4	 20
 71	 12	133.0	22.9	 25
 72	 12	325.0	67.7	 25
 73	 12	6107.8	560.9	 20
 74	 12	4370.0	852.4	 25
 75	 12	529.8	47.2	 20
 76	 12	193.0	28.6	 25
 77	 12	259.0	33.4	 25
 78	 12	185.0	30.4	 20
 79	 12	114.0	20.9	 25
 80	 12	97.0	15.9	 25
 81	 12	78.3	14.2	 20
 82	 12	151.0	27.9	 25
 83	 12	111.0	21.1	 25
 84	 12	313.8	58.0	 20
 85	 12	458.0	65.8	 25
 86	 12	154.0	101.2	 25
 87	 12	151.3	21.6	 20
 88	 12	507.0	56.1	 25
 89	 12	204.0	60.9	 25
 90	 12	1159.0	116.3	 20
 91	 12	258.0	66.9	 25
 92	 12	176.0	26.2	 25
 93	 12	179.0	29.1	 20
 94	 12	153.0	39.8	 25
 95	 12	156.0	52.8	 25
 96	 12	155.5	19.5	 16
 97	 12	342.3	49.5	 20
 98	 12	208.0	50.4	 20
 99	 12	160.0	23.4	 16
100	 12	626.0	119.8	 20
101	 12	698.3	198.8	 20
102	 12	99.0	17.2	 16
103	 12	195.3	43.2	 20
104	 12	165.3	21.7	 20
105	 12	202.5	35.5	 16
106	 12	232.8	65.6	 20
107	 12	96.5	13.4	 20
108	 12	329.8	172.4	 16
109	 12	166.3	62.0	 20
110	 12	235.8	33.8	 20
111	 12	399.0	35.5	 16
112	 12	393.5	66.7	 20
113	 12	203.8	25.6	 20
114	 12	329.8	37.6	 16
115	 12	517.8	207.8	 20
116	 12	6408.8	2163.9	 20
117	 12	179.8	24.6	 20
118	 12	777.0	189.7	 25
119	 12	1011.0	243.9	 25
120	 12	538.5	64.5	 20
121	 12	1003.0	258.2	 25
122	 12	339.0	175.2	 25
123	 12	1680.0	391.8	 20
124	 12	129.0	22.1	 25
125	 12	137.0	38.0	 25
126	 12	371.8	68.3	 20
127	 12	178.0	80.2	 25
128	 12	1180.0	242.2	 25
129	 12	1092.3	252.7	 20
130	 12	230.0	45.6	 25
131	 12	200.0	32.9	 20
132	 12	860.0	89.8	 25
133	 12	485.0	106.9	 25
134	 12	313.3	58.9	 20
135	 12	217.0	38.4	 25
136	 12	128.0	18.9	 25
137	 12	142.3	17.7	 20
138	 12	202.0	39.5	 25
139	 12	213.0	49.8	 25
140	 12	122.8	19.4	 20
141	 12	257.0	56.5	 25
142	 12	141.0	32.8	 25
143	 12	660.5	119.6	 20
144	 12	4113.0	1027.0	 25
145	 12	257.0	40.4	 25
146	 12	430.0	52.1	 20
147	 12	387.0	43.8	 25
148	 12	290.0	39.8	 25
149	 12	321.3	38.6	 20
150	 12	177.0	26.6	 25
151	 12	120.0	54.9	 25
152	 12	122.3	18.7	 20
153	 12	105.0	13.6	 25
154	 12	113.0	19.6	 25
155	 12	95.0	15.7	 20
156	 12	330.0	50.1	 25
157	 12	5099.0	1324.1	 25
158	 12	6809.8	479.1	 20
159	 12	2880.0	486.2	 25
160	 12	274.0	146.0	 20
161	 12	142.0	24.4	 16
162	 12	285.3	37.5	 20
163	 12	538.5	144.2	 20
164	 12	171.5	32.9	 16
165	 12	142.0	16.6	 20
166	 12	126.8	18.5	 20
167	 12	99.3	19.4	 16
168	 12	115.8	81.2	 20
169	 12	110.3	17.4	 20
170	 12	194.5	25.9	 16
171	 12	249.5	60.1	 20
172	 12	4314.5	1108.2	 20
173	 12	165.8	31.0	 16
174	 12	132.5	20.8	 20
175	 12	665.8	131.0	 20
176	 12	164.8	37.0	 16
177	 12	108.0	17.6	 20
178	 12	216.3	22.5	 20
179	 12	529.5	59.3	 16
180	 12	745.8	97.2	 20
181	 12	171.0	31.4	 25
182	 12	332.5	87.1	 20
183	 12	183.0	22.6	 25
184	 12	254.0	50.0	 25
185	 12	403.0	55.4	 20
186	 12	2054.0	270.3	 25
187	 12	3807.0	534.7	 25
188	 12	1289.5	96.7	 20
189	 12	531.0	62.9	 25
190	 12	208.8	28.7	 20
191	 12	255.0	45.9	 25
192	 12	160.0	56.6	 25
193	 12	210.3	27.4	 20
194	 12	464.0	128.4	 25
195	 12	365.0	55.4	 25
196	 12	106.5	16.9	 20
197	 12	137.0	20.0	 25
198	 12	275.0	33.9	 25
199	 12	592.5	95.4	 20
200	 12	1656.0	163.2	 25
201	 12	161.0	31.5	 25
202	 12	274.3	37.2	 20
203	 12	431.0	42.6	 25
204	 12	277.0	36.1	 25
205	 12	206.0	25.7	 20
206	 12	507.0	89.3	 25
207	 12	276.0	30.8	 25
208	 12	593.3	89.0	 20
209	 12	240.0	36.5	 25
210	 12	254.0	36.8	 25
211	 12	143.5	21.9	 20
212	 12	771.0	132.1	 25
213	 12	206.0	37.7	 25
214	 12	111.3	50.7	 20
215	 12	612.0	201.8	 25
216	 12	156.0	17.0	 25
217	 12	104.5	16.2	 20
218	 12	109.0	24.5	 25
219	 12	434.0	72.6	 25
220	 12	442.5	150.8	 20
221	 12	145.0	29.8	 25
222	 12	163.0	152.2	 25
223	 12	3204.0	595.1	 20
224	 12	124.8	36.6	 20
225	 12	175.3	24.1	 20
226	 12	346.5	37.8	 16
227	 12	638.8	161.3	 20
228	 12	102.5	36.3	 20
229	 12	283.5	38.1	 16
230	 12	132.8	24.2	 20
231	 12	105.0	93.1	 20
232	 12	185.0	49.4	 16
233	 12	449.0	50.8	 20
234	 12	640.3	45.4	 20
235	 12	211.8	34.7	 16
236	 12	178.3	29.9	 20
237	 12	84.3	15.9	 20
238	 12	93.3	15.8	 16
239	 12	134.8	44.4	 20
240	 12	96.3	16.3	 20
241	 12	206.3	40.3	 16
242	 12	102.0	18.4	 20
243	 12	174.3	75.1	 20
244	 12	1001.8	111.3	 16
245	 12	262.0	43.6	 25
246	 12	375.0	58.8	 25
247	 12	189.0	28.7	 20
248	 12	94.0	12.3	 25
249	 12	101.0	15.8	 20
250	 12	101.0	14.9	 25
251	 12	89.0	16.5	 25
252	 12	153.3	57.2	 20
253	 12	94.0	15.4	 25
254	 12	94.0	16.8	 25
255	 12	98.5	21.6	 20
256	 12	127.0	21.4	 25
257	 12	508.0	94.0	 25
258	 12	434.5	55.1	 20
259	 12	824.0	238.4	 25
260	 12	110.0	19.7	 25
261	 12	122.8	15.7	 20
262	 12	564.0	59.8	 25
263	 12	154.0	14.2	 25
264	 12	319.5	35.3	 20
265	 12	158.0	60.1	 25
266	 12	203.0	31.5	 25
267	 12	222.5	26.2	 20
268	 12	346.0	66.6	 25
269	 12	133.0	21.2	 25
270	 12	88.5	16.5	 20
271	 12	140.0	60.8	 25
272	 12	250.0	95.8	 25
273	 12	167.0	38.7	 20
274	 12	4556.0	354.5	 25
275	 12	1826.0	276.6	 25
276	 12	286.5	30.4	 20
277	 12	317.0	41.1	 25
278	 12	174.0	32.3	 25
279	 12	102.0	17.5	 20
280	 12	117.0	26.8	 25
281	 12	90.0	14.8	 25
282	 12	156.0	29.9	 20
283	 12	281.0	35.8	 25
284	 12	308.0	48.9	 25
285	 12	138.3	31.2	 20
286	 12	178.0	30.2	 25
287	 12	123.0	34.9	 25
288	 12	152.3	15.8	 16
289	 12	262.3	34.7	 20
290	 12	1457.3	121.3	 20
291	 12	523.3	71.0	 16
292	 12	193.5	46.6	 20
293	 12	175.0	33.8	 20
294	 12	242.3	32.5	 16
295	 12	486.5	62.3	 20
296	 12	98.8	22.1	 20
297	 12	115.5	15.0	 16
298	 12	90.8	31.0	 20
299	 12	197.3	30.5	 20
300	 12	105.5	18.0	 16
301	 12	105.0	19.3	 20
302	 12	94.5	11.1	 20
303	 12	145.0	19.8	 16
304	 12	466.5	60.3	 20
305	 12	99.0	24.0	 20
306	 12	100.8	20.6	 16
307	 12	136.0	20.2	 20
308	 12	142.5	42.1	 16
309	 12	163.5	20.8	 20
310	 12	116.0	22.3	 25
311	 12	99.0	17.5	 20
312	 12	89.0	16.1	 25
313	 12	109.0	17.5	 25
314	 12	134.0	22.3	 20
315	 12	316.0	73.6	 25
316	 12	6413.0	1065.0	 25
317	 12	835.0	66.4	 20
318	 12	303.0	38.0	 25
319	 12	443.0	43.8	 25
320	 12	988.3	92.3	 20
321	 12	271.0	34.5	 25
322	 12	84.0	13.7	 25
323	 12	112.8	27.0	 20
324	 12	127.0	27.5	 25
325	 12	132.0	27.6	 25
326	 12	94.3	18.2	 20
327	 12	98.0	18.6	 25
328	 12	110.0	12.8	 25
329	 12	314.8	45.3	 20
330	 12	508.0	57.0	 25
331	 12	358.0	48.1	 25
332	 12	541.5	48.1	 20
333	 12	140.0	23.1	 25
334	 12	160.0	20.4	 25
335	 12	271.0	47.3	 20
336	 12	224.0	30.4	 25
337	 12	203.0	37.4	 25
338	 12	3107.8	271.7	 20
339	 12	526.0	77.9	 25
340	 12	3564.0	215.7	 25
341	 12	1157.5	126.8	 20
342	 12	3094.0	303.1	 25
343	 12	139.0	25.8	 25
344	 12	133.3	24.0	 20
345	 12	200.0	32.1	 25
346	 12	283.0	38.7	 25
347	 12	276.3	29.4	 20
348	 12	154.0	24.9	 25
349	 12	205.0	37.5	 25
350	 12	1812.3	86.6	 20
351	 12	1146.0	144.5	 25
352	 12	1478.0	250.3	 20
353	 12	368.5	247.1	 16
354	 12	640.0	45.4	 20
355	 12	2011.0	354.1	 20
356	 12	113.3	18.6	 16
357	 12	153.3	23.3	 20
358	 12	142.0	43.6	 20
359	 12	152.3	18.2	 16
360	 12	118.0	15.9	 20
361	 12	270.3	23.3	 20
362	 12	2153.0	160.7	 16
363	 12	1121.0	113.0	 20
364	 12	911.0	56.7	 16
365	 12	495.3	90.7	 20
366	 12	9657.0	1109.6	 20
367	 12	252.0	48.6	 16
368	 12	739.5	65.4	 20
369	 12	744.5	64.2	 20
370	 12	3084.8	135.4	 16
371	 12	3381.8	194.5	 20
372	 12	938.5	103.4	 20
373	 12	110.0	17.3	 16
374	 12	288.0	34.0	 25
375	 12	316.0	33.3	 25
376	 12	122.5	26.1	 20
377	 12	3593.0	538.9	 25
378	 12	2101.0	244.4	 25
379	 12	291.5	69.5	 20
380	 12	312.0	83.3	 25
381	 12	945.0	94.2	 25
382	 12	141.3	21.4	 20
383	 12	213.0	35.3	 25
384	 12	1541.0	220.9	 25
385	 12	123.8	17.7	 20
386	 12	411.0	40.0	 25
387	 12	226.0	27.4	 25
388	 12	848.3	53.2	 20
389	 12	578.0	62.4	 25
390	 12	127.0	36.0	 25
391	 12	776.3	55.8	 20
392	 12	936.0	108.3	 25
393	 12	322.0	46.7	 25
394	 12	365.0	42.1	 20
395	 12	129.0	46.8	 25
396	 12	419.0	59.9	 25
397	 12	167.0	21.3	 20
398	 12	167.0	32.2	 25
399	 12	153.0	30.3	 25
400	 12	156.8	26.8	 20
401	 12	379.0	41.5	 25
402	 12	427.0	36.3	 25
403	 12	286.3	27.1	 20
404	 12	330.0	33.3	 25
405	 12	309.0	36.4	 25
406	 12	361.3	46.1	 20
407	 12	603.0	64.7	 25
408	 12	266.0	94.8	 25
409	 12	300.3	40.2	 20
410	 12	176.0	28.4	 25
411	 12	335.0	49.9	 25
412	 12	243.3	80.2	 20
413	 12	769.0	63.3	 25
414	 12	226.0	32.8	 25
415	 12	113.3	19.5	 20
416	 12	289.5	41.8	 20
417	 12	283.5	32.7	 20
418	 12	261.3	38.3	 16
419	 12	277.0	33.7	 20
420	 12	297.8	39.8	 20
421	 12	584.3	48.5	 16
422	 12	284.8	73.3	 20
423	 12	178.0	44.1	 16
424	 12	219.8	28.4	 20
425	 12	178.8	122.4	 20
426	 12	185.0	20.1	 16
427	 12	163.0	26.3	 20
428	 12	768.0	76.2	 20
429	 12	343.3	39.3	 16
430	 12	296.5	39.5	 20
431	 12	297.8	36.0	 20
432	 12	118.0	20.6	 16
433	 12	113.5	21.0	 20
434	 12	221.0	23.6	 20
435	 12	202.5	30.8	 16
436	 12	157.0	25.9	 20
437	 12	155.5	25.3	 20
438	 12	176.0	21.2	 20
439	 12	264.0	33.6	 25
440	 12	204.0	29.2	 25
441	 12	321.3	40.2	 20
442	 12	352.0	41.6	 25
443	 12	1306.0	265.5	 25
444	 12	275.3	35.5	 20
445	 12	369.0	39.0	 25
446	 12	160.0	25.0	 25
447	 12	987.8	125.8	 20
448	 12	158.0	63.0	 25
449	 12	297.0	50.6	 25
450	 12	134.0	27.5	 20
451	 12	97.0	12.7	 25
452	 12	138.0	21.7	 25
453	 12	164.5	25.7	 20
454	 12	155.0	23.6	 25
455	 12	172.0	69.9	 25
456	 12	101.3	17.8	 20
457	 12	145.0	23.8	 25
458	 12	258.0	55.9	 25
459	 12	95.0	14.1	 20
460	 12	169.0	30.8	 25
461	 12	2878.0	575.7	 25
462	 12	100.3	31.9	 20
463	 12	187.0	21.5	 25
464	 12	6254.0	1099.2	 25
465	 12	5939.8	460.1	 20
466	 12	152.0	28.9	 25
467	 12	1723.0	369.9	 25
468	 12	323.8	30.9	 20
469	 12	550.0	74.6	 25
470	 12	116.0	23.5	 25
471	 12	102.5	15.5	 20
472	 12	319.0	35.0	 25
473	 12	256.0	36.4	 25
474	 12	203.8	24.8	 20
475	 12	222.0	37.0	 25
476	 12	706.0	96.8	 25
477	 12	190.3	26.6	 20
478	 12	198.0	25.0	 25
479	 12	334.0	52.0	 25
480	 12	335.3	44.9	 20
481	 12	171.0	21.9	 20
482	 12	267.3	35.1	 16
483	 12	116.0	23.3	 20
484	 12	128.3	19.6	 20
485	 12	316.8	42.0	 16
486	 12	111.0	14.3	 20
487	 12	264.0	59.8	 20
488	 12	338.5	25.5	 16
489	 12	1107.5	104.4	 20
490	 12	546.0	60.2	 20
491	 12	319.5	36.6	 16
492	 12	409.8	49.6	 20
493	 12	483.0	56.5	 20
494	 12	304.0	37.6	 16
495	 12	179.3	33.5	 20
496	 12	283.8	40.0	 20
497	 12	109.3	18.4	 16
498	 12	537.5	73.7	 20
499	 12	108.5	19.0	 20
500	 12	130.3	24.9	 16
501	 12	75.0	11.3	 20
502	 12	105.0	18.1	 25
503	 12	99.3	14.4	 20
504	 12	90.0	13.1	 25
505	 12	1314.0	198.8	 25
506	 12	160.3	23.8	 20
507	 12	561.0	69.1	 25
508	 12	687.0	78.4	 25
509	 12	839.0	92.0	 20
510	 12	197.0	37.6	 25
511	 12	304.0	57.1	 25
512	 12	170.5	30.2	 20
513	 12	827.0	127.2	 25
514	 12	1466.0	277.4	 25
515	 12	238.3	28.0	 20
516	 12	355.0	36.7	 25
517	 12	273.0	40.2	 25
518	 12	138.3	33.8	 20
519	 12	132.0	21.7	 25
520	 12	119.0	18.5	 25
521	 12	132.0	20.1	 20
522	 12	438.0	46.7	 25
523	 12	615.0	119.0	 25
524	 12	613.8	68.7	 20
525	 12	695.0	89.9	 25
526	 12	673.0	84.5	 25
527	 12	240.0	34.3	 20
528	 12	267.0	32.7	 25
529	 12	496.0	53.3	 25
530	 12	479.5	58.0	 20
531	 12	182.0	31.8	 25
532	 12	552.0	126.2	 25
533	 12	864.3	69.4	 20
534	 12	2841.0	333.9	 25
535	 12	579.0	104.6	 25
536	 12	213.3	53.7	 20
537	 12	154.0	36.7	 25
538	 12	344.0	71.1	 20
539	 12	1635.0	193.9	 25
540	 12	493.0	89.2	 25
541	 12	1481.3	143.3	 20
542	 12	178.0	31.3	 25
543	 12	1156.0	143.8	 25
544	 12	154.0	23.0	 20
545	 12	649.5	48.7	 20
546	 12	342.0	54.8	 20
547	 12	592.5	51.9	 16
548	 12	390.3	42.1	 20
549	 12	339.5	49.2	 20
550	 12	131.3	15.8	 16
551	 12	89.5	9.3	 20
552	 12	156.8	27.2	 20
553	 12	258.5	96.9	 16
554	 12	132.8	30.5	 20
555	 12	125.3	18.6	 20
556	 12	123.8	30.2	 16
557	 12	113.8	19.8	 20
558	 12	271.8	28.1	 20
559	 12	163.3	23.2	 16
560	 12	115.8	19.4	 20
561	 12	127.3	50.6	 20
562	 12	141.5	23.2	 16
563	 12	96.0	20.8	 20
564	 12	110.3	19.9	 20
565	 12	123.0	19.6	 16
566	 12	175.0	21.6	 25
567	 12	218.0	22.8	 25
568	 12	386.5	43.1	 20
569	 12	4856.0	838.9	 25
570	 12	924.0	318.3	 25
571	 12	3471.5	428.3	 20
572	 12	1853.0	381.5	 25
573	 12	132.0	19.9	 25
574	 12	163.3	25.6	 20
575	 12	116.0	22.3	 25
576	 12	77.0	13.1	 25
577	 12	85.0	18.9	 20
578	 12	86.0	22.1	 25
579	 12	115.0	104.3	 25
580	 12	120.5	18.7	 20
581	 12	88.0	16.4	 25
582	 12	82.0	12.8	 25
583	 12	102.0	13.9	 20
584	 12	100.0	19.0	 25
585	 12	161.0	30.1	 25
586	 12	240.8	39.2	 20
587	 12	110.0	18.1	 25
588	 12	134.0	17.7	 25
589	 12	136.3	19.2	 20
590	 12	299.0	36.6	 25
591	 12	239.0	35.2	 25
592	 12	452.0	28.9	 20
593	 12	2694.0	214.8	 25
594	 12	1308.0	155.1	 25
595	 12	455.3	85.0	 20
596	 12	137.0	20.5	 25
597	 12	1436.0	126.4	 20
598	 12	354.0	51.0	 25
599	 12	213.0	34.7	 25
600	 12	223.3	23.6	 20
601	 12	1071.0	168.1	 25
602	 12	1616.0	199.3	 25
603	 12	620.0	115.1	 20
604	 12	1291.0	129.9	 25
605	 12	124.0	49.1	 25
606	 12	83.5	15.1	 20
607	 12	98.0	23.6	 25
608	 12	325.0	76.9	 25
609	 12	150.3	19.5	 16
610	 12	251.8	45.2	 20
611	 12	405.0	57.8	 20
612	 12	3387.0	263.7	 16
613	 12	456.3	96.1	 20
614	 12	1047.3	148.0	 20
615	 12	330.0	108.0	 16
616	 12	272.3	27.9	 20
617	 12	235.8	44.1	 20
618	 12	220.5	35.5	 16
619	 12	245.0	28.7	 20
620	 12	237.5	38.2	 20
621	 12	362.8	38.8	 16
622	 12	649.5	72.9	 20
623	 12	1031.8	131.5	 20
624	 12	382.5	39.3	 16
625	 12	2881.5	313.4	 20
626	 12	616.3	63.7	 20
627	 12	347.3	93.9	 16
628	 12	7269.0	810.7	 20
629	 12	3824.8	335.5	 20
630	 12	7091.3	856.0	 20
631	 12	2154.0	378.3	 25
632	 12	137.0	21.5	 25
633	 12	195.3	31.1	 20
634	 12	438.0	68.2	 25
635	 12	248.0	41.9	 25
636	 12	528.0	73.8	 20
637	 12	389.0	43.7	 25
638	 12	125.0	33.2	 25
639	 12	16360.5	2748.6	 20
  0	 13	293.3	63.5	 20
  1	 13	354.5	51.0	 20
  2	 13	583.8	130.2	 16
  3	 13	211.0	20.2	 20
  4	 13	547.3	477.3	 20
  5	 13	199.3	24.5	 16
  6	 13	10178.5	2039.5	 20
  7	 13	963.5	127.4	 20
  8	 13	987.5	85.4	 16
  9	 13	2173.5	247.3	 20
 10	 13	103.0	17.5	 25
 11	 13	436.5	52.6	 20
 12	 13	635.0	102.9	 25
 13	 13	142.0	37.5	 25
 14	 13	1486.8	141.9	 20
 15	 13	118.0	18.7	 25
 16	 13	161.0	24.3	 25
 17	 13	434.3	40.8	 20
 18	 13	1799.0	139.8	 25
 19	 13	627.5	86.2	 20
 20	 13	262.0	35.3	 25
 21	 13	235.0	29.3	 25
 22	 13	230.5	32.8	 20
 23	 13	215.0	26.3	 25
 24	 13	257.0	45.0	 25
 25	 13	756.3	84.3	 20
 26	 13	553.0	54.4	 25
 27	 13	1480.0	217.6	 25
 28	 13	1944.5	177.9	 20
 29	 13	150.0	19.6	 25
 30	 13	294.0	39.8	 25
 31	 13	248.5	37.0	 20
 32	 13	165.0	35.0	 25
 33	 13	3057.0	397.4	 25
 34	 13	6262.0	763.3	 20
 35	 13	268.0	54.8	 25
 36	 13	5939.0	1092.4	 25
 37	 13	2023.0	294.2	 20
 38	 13	100.0	16.8	 25
 39	 13	111.0	17.5	 25
 40	 13	606.5	96.9	 20
 41	 13	556.0	87.3	 25
 42	 13	137.0	34.0	 25
 43	 13	273.3	31.6	 20
 44	 13	96.0	15.3	 25
 45	 13	370.0	53.4	 25
 46	 13	209.5	27.5	 20
 47	 13	376.0	50.5	 25
 48	 13	156.0	47.9	 25
 49	 13	111.3	20.9	 20
 50	 13	142.0	61.9	 25
 51	 13	393.0	87.6	 25
 52	 13	241.8	35.5	 20
 53	 13	478.3	52.0	 20
 54	 13	1805.5	395.4	 20
 55	 13	1163.8	115.1	 16
 56	 13	497.8	49.9	 20
 57	 13	2874.5	526.0	 20
 58	 13	911.8	86.9	 16
 59	 13	2006.8	151.2	 20
 60	 13	307.8	45.4	 20
 61	 13	1565.3	192.2	 16
 62	 13	110.3	15.4	 20
 63	 13	111.8	20.7	 20
 64	 13	115.8	23.8	 16
 65	 13	223.8	37.8	 20
 66	 13	210.3	35.8	 20
 67	 13	1663.3	233.4	 16
 68	 13	475.5	89.1	 20
 69	 13	4062.3	563.8	 20
 70	 13	5966.0	711.3	 16
 71	 13	281.8	29.0	 20
 72	 13	238.3	34.6	 20
 73	 13	223.3	30.3	 16
 74	 13	401.0	47.5	 25
 75	 13	112.0	16.8	 25
 76	 13	715.5	110.8	 20
 77	 13	264.0	98.9	 25
 78	 13	387.5	51.5	 20
 79	 13	287.0	69.1	 25
 80	 13	90.0	11.9	 25
 81	 13	133.3	23.1	 20
 82	 13	127.0	23.3	 25
 83	 13	1158.0	173.5	 25
 84	 13	1284.8	152.1	 20
 85	 13	848.0	94.5	 25
 86	 13	423.0	102.9	 25
 87	 13	422.0	67.9	 20
 88	 13	299.0	39.2	 25
 89	 13	570.0	104.6	 25
 90	 13	2464.5	395.2	 20
 91	 13	245.0	29.5	 25
 92	 13	359.0	103.9	 25
 93	 13	190.0	34.1	 20
 94	 13	258.0	81.5	 25
 95	 13	1243.0	278.0	 25
 96	 13	2219.5	339.8	 20
 97	 13	235.0	25.5	 25
 98	 13	148.0	24.9	 25
 99	 13	158.3	61.1	 20
100	 13	155.0	24.8	 25
101	 13	222.0	57.6	 25
102	 13	86.0	11.3	 20
103	 13	89.0	16.2	 25
104	 13	143.0	24.6	 25
105	 13	627.5	119.2	 20
106	 13	490.0	94.6	 25
107	 13	196.0	44.8	 25
108	 13	389.3	64.8	 20
109	 13	777.0	145.9	 25
110	 13	521.0	152.9	 25
111	 13	133.8	19.8	 20
112	 13	94.0	26.9	 25
113	 13	134.0	21.4	 25
114	 13	287.5	144.7	 20
115	 13	379.0	770.0	 25
116	 13	11676.0	2869.7	 25
117	 13	1007.5	178.6	 16
118	 13	2073.8	155.8	 20
119	 13	2045.0	501.1	 20
120	 13	6855.5	403.8	 16
121	 13	5187.8	1613.0	 20
122	 13	231.8	45.6	 20
123	 13	412.5	84.2	 16
124	 13	241.5	62.3	 20
125	 13	222.0	54.4	 20
126	 13	467.5	124.6	 16
127	 13	537.0	95.3	 20
128	 13	1660.8	478.4	 20
129	 13	1556.0	178.8	 16
130	 13	774.3	224.8	 20
131	 13	176.8	110.8	 20
132	 13	1147.5	121.6	 16
133	 13	1671.0	519.8	 20
134	 13	642.5	379.4	 20
135	 13	2103.3	581.1	 16
136	 13	369.8	203.3	 20
137	 13	2064.0	186.1	 16
138	 13	793.8	148.6	 20
139	 13	255.0	33.7	 25
140	 13	567.3	88.4	 20
141	 13	218.0	44.6	 25
142	 13	2074.0	461.0	 25
143	 13	266.0	71.0	 20
144	 13	1895.0	403.4	 25
145	 13	439.0	113.3	 25
146	 13	113.5	15.8	 20
147	 13	251.0	47.6	 25
148	 13	382.0	51.4	 25
149	 13	3096.5	439.1	 20
150	 13	745.0	115.5	 25
151	 13	1780.0	210.1	 25
152	 13	4982.0	758.6	 20
153	 13	1343.0	262.3	 25
154	 13	148.0	28.2	 25
155	 13	282.3	29.0	 20
156	 13	413.0	143.6	 25
157	 13	4361.0	465.6	 25
158	 13	13664.5	1877.8	 20
159	 13	268.0	40.6	 25
160	 13	759.0	178.3	 25
161	 13	224.8	39.5	 20
162	 13	10897.0	2394.7	 25
163	 13	193.0	37.5	 25
164	 13	141.8	17.6	 20
165	 13	182.0	33.4	 25
166	 13	1055.0	248.9	 25
167	 13	376.5	57.0	 20
168	 13	961.0	203.7	 25
169	 13	149.0	138.3	 25
170	 13	6170.0	1311.3	 20
171	 13	4962.0	1058.3	 25
172	 13	4606.0	1024.0	 25
173	 13	561.5	98.4	 20
174	 13	890.0	166.1	 25
175	 13	424.0	57.6	 25
176	 13	4357.5	867.2	 20
177	 13	512.0	66.5	 25
178	 13	165.0	32.9	 25
179	 13	2157.8	344.2	 20
180	 13	833.0	188.7	 25
181	 13	1226.8	89.4	 20
182	 13	620.3	55.4	 16
183	 13	610.8	64.4	 20
184	 13	466.8	87.3	 20
185	 13	147.8	39.9	 16
186	 13	147.3	28.6	 20
187	 13	601.5	44.4	 20
188	 13	2202.0	107.1	 16
189	 13	3259.5	196.6	 20
190	 13	4464.8	858.5	 20
191	 13	531.0	57.7	 16
192	 13	576.5	102.9	 20
193	 13	1232.3	77.6	 16
194	 13	3602.8	358.7	 20
195	 13	544.3	128.3	 20
196	 13	739.5	102.9	 16
197	 13	1275.5	153.1	 20
198	 13	162.3	34.7	 20
199	 13	131.3	22.8	 16
200	 13	171.5	27.4	 20
201	 13	237.3	38.0	 20
202	 13	119.5	17.2	 16
203	 13	253.0	30.5	 25
204	 13	580.0	98.5	 25
205	 13	122.8	13.5	 20
206	 13	281.0	97.8	 25
207	 13	916.0	165.8	 25
208	 13	372.3	49.7	 20
209	 13	1158.0	190.9	 25
210	 13	183.0	51.3	 25
211	 13	2796.3	302.6	 20
212	 13	184.0	47.0	 25
213	 13	1370.0	365.0	 25
214	 13	421.3	52.3	 20
215	 13	943.0	208.7	 25
216	 13	114.0	25.4	 25
217	 13	121.5	25.8	 20
218	 13	285.0	51.8	 25
219	 13	98.0	19.1	 25
220	 13	162.3	17.1	 20
221	 13	347.0	66.2	 25
222	 13	213.0	38.7	 25
223	 13	1221.5	163.2	 20
224	 13	346.0	54.7	 25
225	 13	1569.0	260.6	 25
226	 13	1668.8	122.2	 20
227	 13	1467.0	262.5	 25
228	 13	307.0	63.1	 25
229	 13	316.5	52.9	 20
230	 13	131.0	20.5	 25
231	 13	158.0	32.9	 25
232	 13	226.5	84.7	 20
233	 13	2137.0	371.6	 25
234	 13	11821.0	3100.2	 25
235	 13	2055.5	327.2	 20
236	 13	440.0	47.9	 25
237	 13	632.0	203.7	 25
238	 13	1582.8	316.0	 20
239	 13	1861.0	476.8	 25
240	 13	216.0	31.0	 25
241	 13	1654.8	286.5	 20
242	 13	894.0	231.9	 25
243	 13	168.0	26.4	 25
244	 13	204.0	50.6	 20
245	 13	803.5	94.1	 20
246	 13	244.0	48.4	 20
247	 13	258.0	41.8	 16
248	 13	175.3	24.4	 20
249	 13	150.5	32.1	 20
250	 13	136.3	34.5	 16
251	 13	223.3	43.6	 20
252	 13	205.3	30.1	 16
253	 13	108.8	13.8	 20
254	 13	263.8	43.7	 20
255	 13	143.0	22.5	 16
256	 13	202.0	33.7	 20
257	 13	270.5	39.1	 20
258	 13	234.3	34.0	 16
259	 13	107.3	24.9	 20
260	 13	92.0	13.7	 20
261	 13	174.0	21.6	 16
262	 13	511.0	64.6	 20
263	 13	160.3	23.0	 20
264	 13	1925.5	229.2	 16
265	 13	116.0	27.2	 20
266	 13	1514.5	174.9	 20
267	 13	1879.8	118.8	 20
268	 13	104.0	14.1	 25
269	 13	248.0	39.8	 25
270	 13	327.3	53.5	 20
271	 13	95.0	15.3	 25
272	 13	109.0	20.1	 25
273	 13	883.8	152.2	 20
274	 13	384.0	65.7	 25
275	 13	195.0	28.5	 25
276	 13	109.5	27.6	 20
277	 13	619.0	62.6	 25
278	 13	2962.0	601.8	 25
279	 13	167.8	101.4	 20
280	 13	1392.0	166.4	 25
281	 13	205.0	29.8	 25
282	 13	626.0	65.3	 20
283	 13	218.0	34.5	 25
284	 13	136.0	30.0	 25
285	 13	112.3	22.7	 20
286	 13	120.0	196.1	 25
287	 13	101.0	18.8	 25
288	 13	100.8	19.2	 20
289	 13	147.0	31.2	 25
290	 13	1206.0	245.7	 25
291	 13	298.5	67.7	 20
292	 13	948.0	166.8	 25
293	 13	179.0	34.9	 25
294	 13	139.0	30.6	 20
295	 13	604.0	97.8	 25
296	 13	1017.0	169.8	 25
297	 13	141.3	22.8	 20
298	 13	95.0	13.7	 25
299	 13	145.0	37.7	 25
300	 13	80.3	12.8	 20
301	 13	1519.0	290.4	 25
302	 13	239.0	45.6	 25
303	 13	237.0	50.5	 20
304	 13	747.0	106.3	 25
305	 13	158.0	27.8	 25
306	 13	125.5	23.6	 20
307	 13	202.0	34.5	 25
308	 13	484.0	72.2	 25
309	 13	2102.3	412.5	 20
310	 13	1237.5	175.4	 20
311	 13	143.3	15.8	 16
312	 13	295.3	39.7	 20
313	 13	87.3	23.1	 20
314	 13	241.0	23.3	 16
315	 13	459.3	57.5	 20
316	 13	1096.3	153.3	 20
317	 13	551.8	59.8	 16
318	 13	582.0	62.8	 20
319	 13	209.5	40.5	 20
320	 13	208.5	29.3	 16
321	 13	203.0	23.8	 20
322	 13	90.3	26.3	 20
323	 13	169.3	29.3	 16
324	 13	93.8	21.2	 20
325	 13	1702.0	308.6	 20
326	 13	1461.8	101.1	 16
327	 13	4338.0	529.7	 20
328	 13	478.0	99.4	 20
329	 13	316.8	35.6	 16
330	 13	978.0	97.1	 20
331	 13	5876.0	844.8	 25
332	 13	1202.8	82.1	 20
333	 13	662.0	81.5	 25
334	 13	600.0	94.6	 25
335	 13	298.5	31.7	 20
336	 13	204.0	33.7	 25
337	 13	140.0	19.7	 25
338	 13	826.3	94.3	 20
339	 13	816.0	96.6	 25
340	 13	517.0	58.6	 25
341	 13	1474.3	134.9	 20
342	 13	2519.0	300.1	 25
343	 13	8525.0	1066.3	 25
344	 13	830.0	264.0	 20
345	 13	2883.0	403.7	 25
346	 13	255.0	38.7	 25
347	 13	103.5	20.1	 20
348	 13	122.0	26.2	 25
349	 13	137.0	24.1	 25
350	 13	392.5	107.6	 20
351	 13	639.0	94.6	 25
352	 13	6638.0	1272.9	 25
353	 13	239.8	33.8	 20
354	 13	160.0	28.4	 25
355	 13	123.0	39.3	 25
356	 13	1020.3	205.0	 20
357	 13	315.0	59.3	 25
358	 13	159.0	53.7	 25
359	 13	285.8	48.6	 20
360	 13	671.0	138.9	 25
361	 13	242.0	37.9	 25
362	 13	198.5	27.8	 20
363	 13	318.0	37.6	 25
364	 13	661.0	77.0	 25
365	 13	1312.5	110.4	 20
366	 13	4966.0	745.2	 25
367	 13	233.3	33.3	 20
368	 13	287.0	41.0	 25
369	 13	480.0	54.8	 25
370	 13	364.5	168.7	 20
371	 13	2322.0	387.0	 25
372	 13	1487.0	249.3	 25
373	 13	190.5	29.9	 20
374	 13	376.3	74.6	 20
375	 13	233.8	30.3	 20
376	 13	276.8	46.1	 16
377	 13	408.3	49.3	 20
378	 13	1987.8	276.5	 20
379	 13	865.8	113.9	 16
380	 13	9077.0	850.6	 20
381	 13	867.3	166.6	 20
382	 13	148.5	23.3	 16
383	 13	1258.3	143.3	 20
384	 13	1585.5	216.4	 20
385	 13	117.0	20.4	 16
386	 13	119.0	22.9	 20
387	 13	779.3	122.5	 20
388	 13	101.3	12.2	 16
389	 13	734.8	65.5	 20
390	 13	1743.0	231.1	 20
391	 13	957.5	83.8	 16
392	 13	608.5	69.9	 20
393	 13	249.5	36.5	 20
394	 13	484.0	55.7	 16
395	 13	430.0	50.5	 25
396	 13	222.0	37.7	 25
397	 13	401.5	47.5	 20
398	 13	200.0	28.5	 25
399	 13	589.0	88.4	 25
400	 13	210.0	24.0	 20
401	 13	288.0	32.9	 25
402	 13	563.0	108.7	 25
403	 13	122.3	25.7	 20
404	 13	86.0	11.0	 25
405	 13	258.0	36.5	 25
406	 13	469.0	64.9	 20
407	 13	158.0	29.5	 25
408	 13	189.0	60.1	 25
409	 13	2502.3	266.5	 20
410	 13	866.0	120.6	 25
411	 13	169.0	28.8	 25
412	 13	193.5	22.8	 20
413	 13	196.0	28.4	 25
414	 13	283.0	53.5	 25
415	 13	268.8	34.4	 20
416	 13	96.0	18.7	 25
417	 13	308.0	39.4	 25
418	 13	1352.0	154.6	 20
419	 13	1168.0	174.8	 25
420	 13	1446.0	222.3	 25
421	 13	446.5	171.2	 20
422	 13	101.0	14.1	 25
423	 13	113.0	17.7	 25
424	 13	108.3	17.5	 20
425	 13	453.0	92.8	 25
426	 13	133.8	22.1	 20
427	 13	2499.0	482.5	 25
428	 13	409.0	51.2	 25
429	 13	792.8	86.6	 20
430	 13	166.0	33.4	 25
431	 13	143.0	22.9	 25
432	 13	871.5	118.4	 20
433	 13	432.0	64.7	 25
434	 13	1390.0	230.8	 25
435	 13	3484.3	599.8	 20
436	 13	11634.0	2122.2	 25
437	 13	345.0	58.8	 25
438	 13	1223.8	254.5	 16
439	 13	1410.3	143.7	 20
440	 13	362.3	46.3	 20
441	 13	128.5	25.2	 16
442	 13	402.5	41.8	 20
443	 13	1509.5	162.7	 20
444	 13	1793.3	187.1	 16
445	 13	1479.8	183.3	 20
446	 13	104.8	17.9	 20
447	 13	294.5	33.3	 16
448	 13	278.5	58.1	 20
449	 13	169.0	33.9	 20
450	 13	240.5	30.5	 16
451	 13	521.8	96.2	 20
452	 13	247.8	110.3	 20
453	 13	1460.5	171.3	 16
454	 13	1396.8	196.6	 20
455	 13	167.0	55.9	 20
456	 13	1003.3	123.2	 16
457	 13	576.3	49.5	 20
458	 13	961.0	149.2	 20
459	 13	308.8	36.5	 20
460	 13	163.0	19.9	 25
461	 13	1608.0	307.4	 25
462	 13	783.3	100.3	 20
463	 13	492.0	73.7	 25
464	 13	274.0	48.7	 25
465	 13	160.8	43.4	 20
466	 13	342.0	71.1	 25
467	 13	828.0	177.5	 25
468	 13	4358.0	559.7	 20
469	 13	105.0	14.2	 25
470	 13	107.0	15.3	 25
471	 13	1300.5	185.1	 20
472	 13	122.0	20.1	 25
473	 13	567.0	75.4	 25
474	 13	1409.8	186.2	 20
475	 13	1948.0	266.8	 25
476	 13	7991.0	1603.2	 25
477	 13	685.0	98.6	 20
478	 13	997.0	171.9	 25
479	 13	300.0	40.8	 25
480	 13	366.8	53.0	 20
481	 13	1058.0	147.7	 25
482	 13	211.0	26.1	 25
483	 13	1457.5	226.3	 20
484	 13	136.0	53.3	 25
485	 13	259.5	23.0	 20
486	 13	1641.0	295.7	 25
487	 13	2789.0	353.9	 25
488	 13	375.3	51.8	 20
489	 13	805.0	122.6	 25
490	 13	134.0	28.1	 25
491	 13	361.0	47.7	 20
492	 13	248.0	99.0	 25
493	 13	2552.0	441.1	 25
494	 13	324.3	42.9	 20
495	 13	194.0	35.1	 25
496	 13	157.0	26.7	 25
497	 13	831.3	134.9	 20
498	 13	374.0	46.4	 25
499	 13	442.0	71.9	 25
500	 13	182.0	46.2	 20
501	 13	88.0	15.1	 25
502	 13	69.3	11.2	 20
503	 13	241.5	32.5	 16
504	 13	616.3	95.0	 20
505	 13	384.8	49.0	 20
506	 13	293.8	36.6	 16
507	 13	1743.8	182.5	 20
508	 13	343.8	44.9	 20
509	 13	221.0	30.0	 16
510	 13	349.0	57.4	 20
511	 13	145.0	17.6	 20
512	 13	225.0	34.7	 16
513	 13	583.5	85.7	 20
514	 13	386.8	69.4	 20
515	 13	540.3	59.1	 16
516	 13	557.0	59.8	 20
517	 13	465.5	72.9	 20
518	 13	1065.0	137.0	 16
519	 13	129.3	48.6	 20
520	 13	495.5	88.5	 20
521	 13	353.3	37.2	 16
522	 13	210.3	28.5	 20
523	 13	353.0	38.2	 25
524	 13	243.5	57.0	 20
525	 13	937.0	99.0	 25
526	 13	3869.0	728.2	 25
527	 13	901.0	96.9	 20
528	 13	1053.0	152.2	 25
529	 13	346.0	74.2	 25
530	 13	523.0	58.0	 20
531	 13	141.0	34.0	 25
532	 13	2398.0	266.1	 25
533	 13	824.8	135.2	 20
534	 13	4969.0	661.3	 25
535	 13	575.0	83.7	 25
536	 13	3479.5	494.8	 20
537	 13	170.0	50.0	 25
538	 13	215.0	32.9	 25
539	 13	169.8	38.0	 20
540	 13	2365.0	358.8	 25
541	 13	667.0	107.0	 25
542	 13	506.3	69.3	 20
543	 13	358.0	43.2	 25
544	 13	372.0	66.7	 20
545	 13	1177.0	167.3	 25
546	 13	570.0	66.4	 25
547	 13	313.0	33.3	 20
548	 13	1617.0	144.0	 25
549	 13	11442.0	1154.1	 25
550	 13	291.5	55.6	 20
551	 13	1649.0	203.6	 25
552	 13	629.0	76.2	 25
553	 13	407.5	55.4	 20
554	 13	104.0	21.2	 25
555	 13	744.0	114.7	 25
556	 13	101.5	18.7	 20
557	 13	280.0	36.4	 25
558	 13	177.0	55.7	 25
559	 13	257.0	37.2	 20
560	 13	969.0	156.4	 25
561	 13	321.0	54.4	 25
562	 13	724.5	98.1	 20
563	 13	609.0	136.7	 25
564	 13	109.0	19.1	 25
565	 13	556.5	73.1	 20
566	 13	2630.8	367.7	 20
567	 13	2397.0	317.6	 20
568	 13	106.8	15.1	 16
569	 13	187.5	26.4	 20
570	 13	265.8	32.8	 20
571	 13	5867.5	697.4	 16
572	 13	270.0	78.6	 20
573	 13	91.0	14.0	 20
574	 13	114.5	17.6	 16
575	 13	100.3	17.1	 20
576	 13	208.5	31.2	 20
577	 13	93.3	15.5	 16
578	 13	212.0	81.7	 20
579	 13	237.0	31.5	 20
580	 13	90.5	15.4	 16
581	 13	126.0	19.4	 20
582	 13	207.0	31.7	 20
583	 13	86.0	12.4	 16
584	 13	138.3	36.0	 20
585	 13	96.5	14.1	 20
586	 13	105.8	13.9	 16
587	 13	114.0	18.4	 25
588	 13	291.0	51.2	 25
589	 13	231.3	72.5	 20
590	 13	162.0	28.8	 25
591	 13	1398.0	235.7	 25
592	 13	4296.0	532.7	 20
593	 13	6977.0	856.3	 25
594	 13	230.0	37.8	 25
595	 13	763.0	99.6	 20
596	 13	484.0	85.1	 25
597	 13	609.0	90.2	 25
598	 13	608.5	90.0	 20
599	 13	416.0	53.6	 25
600	 13	180.8	26.9	 20
601	 13	1757.0	267.5	 25
602	 13	2153.0	427.3	 25
603	 13	4327.0	485.3	 20
604	 13	652.0	120.0	 25
605	 13	137.0	19.5	 25
606	 13	127.0	19.1	 20
607	 13	91.0	12.8	 25
608	 13	575.0	87.7	 25
609	 13	386.8	75.2	 20
610	 13	90.0	16.8	 25
611	 13	647.0	75.9	 25
612	 13	473.3	36.3	 20
613	 13	3615.0	744.3	 25
614	 13	164.0	26.0	 25
615	 13	1022.0	159.9	 20
616	 13	143.0	22.0	 25
617	 13	348.0	53.2	 25
618	 13	187.3	27.5	 20
619	 13	534.0	103.3	 25
620	 13	247.0	40.4	 25
621	 13	198.3	36.1	 20
622	 13	339.0	41.1	 25
623	 13	574.0	103.8	 25
624	 13	276.3	30.1	 20
625	 13	260.0	37.0	 25
626	 13	141.0	19.3	 25
627	 13	217.5	26.4	 20
628	 13	380.0	48.3	 25
629	 13	304.0	60.1	 25
630	 13	928.3	78.8	 16
631	 13	17643.3	2182.0	 20
632	 13	125.5	22.4	 20
633	 13	132.3	24.3	 16
634	 13	480.0	59.4	 20
635	 13	96.3	27.1	 20
636	 13	91.8	17.2	 16
637	 13	119.3	16.2	 20
638	 13	137.0	18.8	 20
639	 13	523.5	180.6	 16
  0	 14	13078.0	3674.7	 25
  1	 14	219.0	61.0	 25
  2	 14	285.0	44.1	 20
  3	 14	163.0	34.0	 25
  4	 14	359.0	42.7	 25
  5	 14	288.5	53.7	 20
  6	 14	1766.0	343.7	 25
  7	 14	370.0	41.2	 25
  8	 14	657.3	77.3	 20
  9	 14	955.0	138.8	 25
 10	 14	115.3	20.4	 20
 11	 14	147.8	20.7	 16
 12	 14	116.3	12.5	 20
 13	 14	117.3	23.8	 20
 14	 14	409.0	30.0	 16
 15	 14	151.3	27.3	 20
 16	 14	115.8	16.1	 20
 17	 14	346.5	38.8	 16
 18	 14	549.8	78.0	 20
 19	 14	849.5	123.3	 20
 20	 14	222.8	33.8	 16
 21	 14	248.5	30.3	 20
 22	 14	258.5	22.6	 16
 23	 14	202.8	32.3	 20
 24	 14	217.0	27.9	 20
 25	 14	206.5	24.6	 16
 26	 14	341.3	45.9	 20
 27	 14	1046.5	100.7	 20
 28	 14	699.0	62.5	 16
 29	 14	122.0	27.2	 20
 30	 14	406.5	78.3	 20
 31	 14	144.8	28.0	 16
 32	 14	141.0	22.6	 25
 33	 14	1043.0	123.8	 25
 34	 14	1329.0	186.4	 20
 35	 14	470.0	72.8	 25
 36	 14	441.0	115.3	 25
 37	 14	242.5	44.4	 20
 38	 14	92.0	13.3	 25
 39	 14	97.0	17.4	 25
 40	 14	253.5	34.6	 20
 41	 14	316.0	115.5	 25
 42	 14	160.0	34.0	 25
 43	 14	180.8	37.6	 20
 44	 14	106.0	41.6	 25
 45	 14	567.0	83.0	 25
 46	 14	160.5	29.5	 20
 47	 14	197.0	79.4	 25
 48	 14	109.0	20.2	 25
 49	 14	80.3	16.2	 20
 50	 14	87.0	13.4	 25
 51	 14	157.0	29.0	 25
 52	 14	113.0	22.5	 20
 53	 14	209.0	43.9	 25
 54	 14	2678.0	573.5	 25
 55	 14	427.8	57.6	 20
 56	 14	252.0	41.0	 25
 57	 14	1487.0	138.6	 25
 58	 14	875.0	102.4	 20
 59	 14	1763.0	207.4	 25
 60	 14	214.0	41.3	 25
 61	 14	142.3	43.2	 20
 62	 14	92.0	17.2	 25
 63	 14	109.0	20.3	 25
 64	 14	98.5	20.0	 20
 65	 14	175.0	29.4	 25
 66	 14	183.0	24.3	 25
 67	 14	1132.3	106.7	 20
 68	 14	9146.0	1322.6	 25
 69	 14	1251.0	190.8	 25
 70	 14	2224.3	344.2	 20
 71	 14	333.0	38.8	 25
 72	 14	236.0	33.6	 25
 73	 14	146.0	22.9	 20
 74	 14	255.8	41.6	 20
 75	 14	128.8	25.3	 20
 76	 14	152.8	17.5	 16
 77	 14	202.5	28.9	 20
 78	 14	255.0	40.0	 20
 79	 14	225.0	35.9	 16
 80	 14	84.0	11.1	 20
 81	 14	127.0	35.9	 16
 82	 14	147.3	22.0	 20
 83	 14	698.0	83.2	 20
 84	 14	371.3	41.5	 16
 85	 14	887.0	110.5	 20
 86	 14	152.3	31.9	 20
 87	 14	120.5	16.8	 16
 88	 14	317.3	54.8	 20
 89	 14	638.5	81.7	 20
 90	 14	2365.8	303.8	 16
 91	 14	284.8	48.0	 20
 92	 14	286.0	52.7	 20
 93	 14	105.8	13.7	 16
 94	 14	111.8	22.0	 20
 95	 14	747.3	91.0	 20
 96	 14	1240.0	178.2	 20
 97	 14	188.0	27.6	 25
 98	 14	146.0	28.0	 25
 99	 14	107.5	20.8	 20
100	 14	174.0	28.0	 25
101	 14	261.0	58.2	 25
102	 14	95.3	14.2	 20
103	 14	100.0	18.5	 25
104	 14	188.0	32.3	 25
105	 14	342.3	95.9	 20
106	 14	1284.0	258.2	 25
107	 14	166.0	96.7	 25
108	 14	247.5	37.0	 20
109	 14	350.0	48.7	 25
110	 14	277.0	53.9	 25
111	 14	92.5	21.0	 20
112	 14	96.0	16.6	 25
113	 14	107.0	19.5	 25
114	 14	189.5	35.5	 20
115	 14	177.0	140.0	 25
116	 14	2241.0	623.9	 25
117	 14	252.3	32.3	 20
118	 14	1076.0	331.4	 25
119	 14	2119.0	366.5	 25
120	 14	2552.5	554.1	 20
121	 14	9904.0	3217.1	 25
122	 14	211.0	29.1	 25
123	 14	277.0	40.2	 20
124	 14	332.0	392.6	 25
125	 14	262.0	54.9	 25
126	 14	216.8	34.1	 20
127	 14	283.0	242.6	 25
128	 14	474.0	96.5	 25
129	 14	802.8	133.7	 20
130	 14	1719.0	540.2	 25
131	 14	154.0	62.0	 25
132	 14	762.3	368.7	 20
133	 14	2819.0	933.0	 25
134	 14	726.0	304.1	 25
135	 14	1157.5	292.6	 20
136	 14	610.0	310.4	 25
137	 14	2032.0	341.6	 25
138	 14	1004.5	234.6	 20
139	 14	184.8	35.3	 20
140	 14	407.3	54.0	 16
141	 14	208.8	24.3	 20
142	 14	642.5	142.4	 20
143	 14	185.8	85.8	 16
144	 14	1236.5	248.1	 20
145	 14	219.5	42.3	 20
146	 14	113.5	20.7	 16
147	 14	160.0	19.0	 20
148	 14	293.0	72.2	 20
149	 14	2591.0	344.0	 16
150	 14	294.5	49.0	 20
151	 14	1037.5	430.7	 20
152	 14	2527.3	243.2	 16
153	 14	569.5	76.9	 20
154	 14	127.3	30.5	 20
155	 14	306.0	41.0	 16
156	 14	269.0	94.7	 20
157	 14	8053.0	1240.4	 20
158	 14	8114.8	1116.2	 16
159	 14	221.3	76.0	 20
160	 14	536.0	127.8	 25
161	 14	132.3	27.7	 20
162	 14	3073.0	644.9	 25
163	 14	165.0	62.5	 25
164	 14	136.0	21.7	 20
165	 14	196.0	37.4	 25
166	 14	373.0	48.3	 25
167	 14	329.0	32.6	 20
168	 14	820.0	114.2	 25
169	 14	172.0	36.6	 25
170	 14	1176.5	181.0	 20
171	 14	934.0	154.4	 25
172	 14	613.0	61.7	 25
173	 14	323.0	37.4	 20
174	 14	3308.0	555.0	 25
175	 14	522.0	65.3	 25
176	 14	2091.8	261.0	 20
177	 14	506.0	63.6	 25
178	 14	220.0	44.3	 25
179	 14	605.3	87.6	 20
180	 14	310.0	49.2	 25
181	 14	541.0	148.7	 25
182	 14	721.0	81.1	 20
183	 14	516.0	81.1	 25
184	 14	212.0	36.2	 25
185	 14	117.3	19.5	 20
186	 14	137.0	23.7	 25
187	 14	339.0	45.2	 25
188	 14	664.5	128.8	 20
189	 14	1781.0	259.1	 25
190	 14	3009.0	477.9	 25
191	 14	360.3	76.6	 20
192	 14	391.0	50.7	 25
193	 14	852.0	263.3	 25
194	 14	1820.0	198.4	 20
195	 14	138.0	23.4	 25
196	 14	111.0	34.0	 20
197	 14	498.0	62.5	 25
198	 14	182.0	24.8	 25
199	 14	324.8	52.3	 20
200	 14	163.0	24.1	 25
201	 14	136.0	30.6	 25
202	 14	135.5	19.6	 20
203	 14	174.8	24.1	 20
204	 14	329.0	64.6	 20
205	 14	164.0	16.3	 16
206	 14	421.0	42.6	 20
207	 14	600.5	92.2	 20
208	 14	203.5	39.4	 16
209	 14	626.0	94.5	 20
210	 14	151.5	36.8	 20
211	 14	1924.5	236.0	 16
212	 14	195.8	40.4	 20
213	 14	1634.3	422.0	 20
214	 14	205.8	34.0	 16
215	 14	344.3	55.2	 20
216	 14	104.3	16.1	 20
217	 14	106.0	13.9	 16
218	 14	119.5	24.6	 20
219	 14	88.8	13.5	 20
220	 14	105.8	26.8	 16
221	 14	124.3	15.6	 20
222	 14	218.5	29.2	 20
223	 14	298.5	56.0	 16
224	 14	266.0	42.0	 25
225	 14	794.0	165.4	 25
226	 14	556.8	78.3	 20
227	 14	592.0	96.1	 25
228	 14	132.0	20.9	 25
229	 14	246.8	57.5	 20
230	 14	138.0	37.6	 25
231	 14	132.0	25.9	 25
232	 14	296.3	248.6	 20
233	 14	5211.0	419.6	 25
234	 14	3136.0	803.8	 25
235	 14	916.0	141.3	 20
236	 14	854.0	110.0	 25
237	 14	1277.0	166.9	 25
238	 14	2017.0	362.0	 20
239	 14	537.0	117.0	 25
240	 14	169.0	19.3	 25
241	 14	762.0	216.3	 20
242	 14	705.0	189.8	 25
243	 14	172.0	29.0	 25
244	 14	211.3	80.6	 20
245	 14	367.0	52.7	 25
246	 14	158.0	20.7	 25
247	 14	162.0	23.8	 20
248	 14	119.0	20.1	 25
249	 14	122.0	16.9	 25
250	 14	121.0	21.7	 20
251	 14	108.0	16.5	 25
252	 14	100.0	15.8	 25
253	 14	116.0	20.5	 20
254	 14	355.0	42.5	 25
255	 14	155.5	23.0	 20
256	 14	88.0	17.9	 25
257	 14	125.0	93.7	 25
258	 14	209.5	27.0	 20
259	 14	91.0	15.1	 25
260	 14	100.0	21.9	 25
261	 14	119.3	20.2	 20
262	 14	194.0	110.2	 25
263	 14	146.0	19.9	 25
264	 14	697.3	115.0	 20
265	 14	107.0	18.2	 25
266	 14	325.0	46.7	 25
267	 14	854.8	74.6	 16
268	 14	102.8	13.1	 20
269	 14	226.3	29.9	 20
270	 14	155.0	19.1	 16
271	 14	91.3	12.8	 20
272	 14	103.0	20.5	 20
273	 14	171.3	21.3	 16
274	 14	218.0	30.6	 20
275	 14	208.8	25.0	 20
276	 14	107.5	13.3	 16
277	 14	232.5	28.9	 20
278	 14	627.8	117.8	 20
279	 14	146.3	24.3	 16
280	 14	424.0	48.0	 20
281	 14	199.5	39.1	 20
282	 14	191.5	24.8	 16
283	 14	125.3	18.9	 20
284	 14	104.5	17.9	 20
285	 14	85.8	15.1	 16
286	 14	90.5	15.6	 20
287	 14	96.5	13.2	 20
288	 14	92.5	12.8	 20
289	 14	148.0	12.9	 25
290	 14	572.0	86.5	 25
291	 14	270.8	45.3	 20
292	 14	565.0	82.3	 25
293	 14	144.0	26.0	 25
294	 14	184.5	25.7	 20
295	 14	386.0	64.4	 25
296	 14	1271.0	150.0	 25
297	 14	111.0	21.8	 20
298	 14	131.0	19.1	 25
299	 14	115.0	18.6	 25
300	 14	91.0	18.6	 20
301	 14	277.0	40.8	 25
302	 14	296.0	36.7	 25
303	 14	315.8	44.0	 20
304	 14	1612.0	194.1	 25
305	 14	155.0	38.3	 25
306	 14	150.0	40.2	 20
307	 14	149.0	28.9	 25
308	 14	334.0	40.9	 25
309	 14	1047.8	116.2	 20
310	 14	503.0	85.3	 25
311	 14	119.0	21.6	 25
312	 14	103.3	19.0	 20
313	 14	107.0	23.3	 25
314	 14	243.0	37.9	 20
315	 14	276.0	35.9	 25
316	 14	405.0	183.8	 25
317	 14	244.0	62.1	 20
318	 14	286.0	53.4	 25
319	 14	118.0	17.4	 25
320	 14	252.3	26.7	 20
321	 14	197.0	28.9	 25
322	 14	98.0	16.7	 25
323	 14	131.5	23.4	 20
324	 14	85.0	15.8	 25
325	 14	216.0	72.3	 25
326	 14	359.0	85.6	 20
327	 14	3583.0	391.2	 25
328	 14	983.0	165.6	 25
329	 14	333.8	51.2	 20
330	 14	297.0	72.4	 25
331	 14	3861.3	438.8	 20
332	 14	2098.8	140.5	 16
333	 14	568.0	72.8	 20
334	 14	236.3	26.9	 20
335	 14	302.0	32.7	 16
336	 14	130.5	18.4	 20
337	 14	116.8	17.7	 20
338	 14	341.8	45.0	 16
339	 14	166.0	29.5	 20
340	 14	239.0	27.9	 20
341	 14	756.8	82.6	 16
342	 14	1122.0	191.3	 20
343	 14	2626.3	296.1	 20
344	 14	433.0	62.8	 16
345	 14	2658.8	267.5	 20
346	 14	154.0	33.3	 20
347	 14	95.3	17.2	 16
348	 14	111.0	23.8	 20
349	 14	124.0	14.1	 20
350	 14	226.3	25.2	 16
351	 14	243.8	28.5	 20
352	 14	1459.0	262.8	 25
353	 14	146.3	28.6	 20
354	 14	154.0	27.8	 25
355	 14	119.0	17.4	 25
356	 14	223.0	20.3	 20
357	 14	146.0	26.2	 25
358	 14	136.0	21.4	 25
359	 14	267.5	25.5	 20
360	 14	147.0	23.4	 25
361	 14	331.0	68.3	 25
362	 14	250.3	52.2	 20
363	 14	266.0	32.9	 25
364	 14	295.0	49.9	 25
365	 14	650.0	44.5	 20
366	 14	3588.0	403.6	 25
367	 14	212.0	46.1	 25
368	 14	185.3	25.8	 20
369	 14	767.0	55.7	 25
370	 14	262.0	43.8	 25
371	 14	246.8	61.6	 20
372	 14	230.0	44.7	 25
373	 14	798.3	57.4	 20
374	 14	130.0	19.9	 25
375	 14	257.0	33.0	 25
376	 14	104.8	15.7	 20
377	 14	107.0	21.6	 25
378	 14	919.0	109.4	 25
379	 14	587.3	87.1	 20
380	 14	8067.0	665.7	 25
381	 14	1148.0	189.0	 25
382	 14	163.0	65.3	 20
383	 14	604.0	68.2	 25
384	 14	2603.0	262.9	 25
385	 14	142.0	16.4	 20
386	 14	103.0	15.0	 25
387	 14	544.0	80.3	 25
388	 14	97.0	10.3	 20
389	 14	314.0	40.3	 25
390	 14	558.0	55.0	 25
391	 14	955.0	108.7	 20
392	 14	325.0	37.1	 25
393	 14	209.0	27.0	 25
394	 14	344.8	36.0	 20
395	 14	215.0	68.2	 20
396	 14	167.5	29.0	 20
397	 14	138.5	21.7	 16
398	 14	367.5	33.3	 20
399	 14	211.0	26.6	 20
400	 14	118.5	14.5	 16
401	 14	444.8	55.8	 20
402	 14	1164.3	196.2	 20
403	 14	86.3	43.1	 16
404	 14	84.0	12.2	 20
405	 14	199.0	27.8	 20
406	 14	167.0	24.1	 16
407	 14	141.3	30.3	 20
408	 14	416.5	41.5	 20
409	 14	1769.0	89.5	 16
410	 14	853.5	108.4	 20
411	 14	104.3	17.0	 20
412	 14	85.5	14.3	 16
413	 14	184.0	25.1	 20
414	 14	322.3	37.4	 20
415	 14	191.5	108.7	 16
416	 14	100.0	15.8	 25
417	 14	252.0	50.0	 25
418	 14	2371.3	181.4	 20
419	 14	588.0	77.5	 25
420	 14	542.0	79.5	 25
421	 14	160.3	39.6	 20
422	 14	99.0	21.3	 25
423	 14	108.0	14.8	 25
424	 14	154.3	23.8	 20
425	 14	131.0	18.9	 25
426	 14	148.0	20.1	 25
427	 14	315.5	35.9	 20
428	 14	240.0	29.3	 25
429	 14	463.8	50.7	 20
430	 14	154.0	18.2	 25
431	 14	130.0	25.9	 25
432	 14	1269.8	73.9	 20
433	 14	208.0	24.2	 25
434	 14	275.0	31.8	 25
435	 14	3915.5	283.1	 20
436	 14	4027.0	516.6	 25
437	 14	258.0	29.8	 25
438	 14	1451.3	78.0	 20
439	 14	548.0	72.5	 25
440	 14	429.0	43.8	 25
441	 14	96.5	18.5	 20
442	 14	221.0	37.0	 25
443	 14	2422.0	169.0	 25
444	 14	1764.3	111.5	 20
445	 14	2042.0	176.6	 25
446	 14	161.0	83.9	 25
447	 14	234.8	30.2	 20
448	 14	287.0	39.2	 25
449	 14	100.0	17.1	 25
450	 14	168.8	36.7	 20
451	 14	104.0	19.1	 25
452	 14	180.0	52.5	 25
453	 14	750.8	90.8	 20
454	 14	1978.0	231.4	 25
455	 14	167.0	28.8	 25
456	 14	606.0	52.2	 20
457	 14	543.0	48.0	 25
458	 14	592.0	107.7	 25
459	 14	238.5	35.9	 16
460	 14	176.8	29.1	 20
461	 14	402.8	52.3	 20
462	 14	236.3	25.5	 16
463	 14	108.0	17.8	 20
464	 14	95.5	19.1	 20
465	 14	204.0	19.8	 16
466	 14	151.3	22.9	 20
467	 14	285.0	46.4	 20
468	 14	461.3	37.6	 16
469	 14	94.5	17.7	 20
470	 14	114.3	18.5	 20
471	 14	216.8	31.7	 16
472	 14	112.3	21.9	 20
473	 14	432.0	37.0	 20
474	 14	360.3	45.1	 16
475	 14	593.5	76.2	 20
476	 14	1542.5	312.1	 20
477	 14	173.3	20.6	 16
478	 14	188.0	29.4	 20
479	 14	336.8	45.8	 20
480	 14	327.8	36.2	 16
481	 14	554.0	54.7	 25
482	 14	209.0	30.6	 25
483	 14	316.5	61.1	 20
484	 14	112.0	19.5	 25
485	 14	256.0	28.2	 25
486	 14	188.0	31.8	 20
487	 14	1424.0	194.4	 25
488	 14	735.5	78.2	 20
489	 14	259.0	40.2	 25
490	 14	103.0	16.5	 25
491	 14	143.0	17.8	 20
492	 14	184.0	25.9	 25
493	 14	1055.0	129.3	 25
494	 14	858.5	89.7	 20
495	 14	244.0	42.2	 25
496	 14	211.0	47.9	 25
497	 14	162.8	18.5	 20
498	 14	285.0	22.8	 25
499	 14	270.0	54.6	 25
500	 14	102.3	21.6	 20
501	 14	95.0	15.9	 25
502	 14	78.0	12.8	 25
503	 14	151.3	23.4	 20
504	 14	115.0	21.6	 25
505	 14	146.0	21.8	 25
506	 14	155.3	19.7	 20
507	 14	933.0	88.3	 25
508	 14	453.0	50.3	 25
509	 14	147.5	25.8	 20
510	 14	149.0	22.5	 25
511	 14	99.0	20.1	 25
512	 14	99.0	16.6	 20
513	 14	127.0	24.4	 25
514	 14	372.0	71.5	 25
515	 14	461.5	37.3	 20
516	 14	462.0	36.7	 25
517	 14	332.0	54.0	 25
518	 14	254.3	38.4	 20
519	 14	144.0	17.7	 25
520	 14	335.0	53.8	 25
521	 14	421.5	39.2	 20
522	 14	449.0	44.9	 25
523	 14	369.8	55.0	 20
524	 14	227.0	27.3	 16
525	 14	1582.0	97.3	 20
526	 14	1727.8	326.7	 20
527	 14	231.8	27.5	 16
528	 14	333.3	37.5	 20
529	 14	171.0	32.3	 20
530	 14	259.5	26.0	 16
531	 14	128.3	25.3	 20
532	 14	1374.5	77.4	 20
533	 14	547.3	72.4	 16
534	 14	5766.3	472.8	 20
535	 14	354.0	35.5	 20
536	 14	2009.5	107.2	 16
537	 14	234.8	37.2	 20
538	 14	94.3	14.1	 20
539	 14	347.0	36.3	 16
540	 14	221.8	40.0	 20
541	 14	166.3	21.7	 20
542	 14	204.8	25.8	 16
543	 14	252.5	24.9	 20
544	 14	253.3	48.8	 20
545	 14	1502.0	181.6	 20
546	 14	208.0	34.1	 25
547	 14	182.5	40.0	 20
548	 14	809.0	72.3	 25
549	 14	4230.0	555.3	 25
550	 14	848.3	127.2	 20
551	 14	458.0	80.4	 25
552	 14	182.0	49.2	 25
553	 14	160.3	25.7	 20
554	 14	164.0	34.3	 25
555	 14	241.0	32.1	 25
556	 14	155.0	56.4	 20
557	 14	325.0	43.2	 25
558	 14	269.0	74.2	 25
559	 14	250.0	36.0	 20
560	 14	375.0	42.6	 25
561	 14	343.0	54.6	 25
562	 14	189.5	27.1	 20
563	 14	114.0	21.1	 25
564	 14	86.0	14.2	 25
565	 14	250.8	34.1	 20
566	 14	3625.0	511.4	 25
567	 14	933.0	383.7	 25
568	 14	120.8	24.2	 20
569	 14	132.0	19.6	 25
570	 14	357.0	57.0	 25
571	 14	3195.3	369.4	 20
572	 14	248.0	77.4	 25
573	 14	106.0	23.6	 25
574	 14	112.3	18.9	 20
575	 14	173.0	31.2	 25
576	 14	162.0	24.1	 25
577	 14	86.3	16.0	 20
578	 14	100.0	17.1	 25
579	 14	225.0	30.1	 25
580	 14	99.5	12.1	 20
581	 14	145.0	16.4	 25
582	 14	189.0	38.0	 25
583	 14	104.0	68.3	 20
584	 14	146.0	20.7	 25
585	 14	97.0	14.5	 25
586	 14	118.0	15.8	 20
587	 14	107.3	17.2	 20
588	 14	397.8	57.6	 20
589	 14	163.3	31.9	 16
590	 14	216.0	28.3	 20
591	 14	1039.8	77.7	 20
592	 14	6533.3	394.6	 16
593	 14	3757.8	443.3	 20
594	 14	161.0	38.8	 20
595	 14	1105.0	89.9	 16
596	 14	454.3	65.1	 20
597	 14	788.3	120.3	 20
598	 14	1098.5	58.8	 16
599	 14	798.0	171.8	 20
600	 14	220.0	80.4	 20
601	 14	1304.3	119.7	 16
602	 14	610.5	155.6	 20
603	 14	1734.8	119.4	 20
604	 14	242.0	19.4	 16
605	 14	113.8	14.6	 20
606	 14	111.3	23.4	 16
607	 14	99.3	18.7	 20
608	 14	134.8	41.8	 20
609	 14	153.8	24.5	 20
610	 14	103.0	16.7	 25
611	 14	382.0	53.5	 25
612	 14	291.3	75.7	 20
613	 14	992.0	227.7	 25
614	 14	224.0	40.0	 25
615	 14	311.5	42.2	 20
616	 14	135.0	15.9	 25
617	 14	423.0	75.1	 25
618	 14	194.3	33.8	 20
619	 14	161.0	33.2	 25
620	 14	260.0	38.4	 25
621	 14	305.5	91.4	 20
622	 14	375.0	39.1	 25
623	 14	169.0	25.3	 25
624	 14	333.0	28.0	 20
625	 14	310.0	40.0	 25
626	 14	213.0	43.7	 25
627	 14	170.0	27.7	 20
628	 14	337.0	36.0	 25
629	 14	293.0	34.1	 25
630	 14	1335.0	156.3	 20
631	 14	2226.0	481.8	 25
632	 14	101.0	17.3	 25
633	 14	251.0	131.1	 20
634	 14	166.0	22.4	 25
635	 14	110.0	20.5	 25
636	 14	106.0	17.1	 20
637	 14	120.0	20.4	 25
638	 14	149.0	29.4	 25
639	 14	16203.0	2472.2	 20
  0	 15	253.0	51.8	 25
  1	 15	1358.0	242.0	 25
  2	 15	102.0	15.8	 20
  3	 15	224.0	42.7	 25
  4	 15	505.0	57.5	 25
  5	 15	236.0	23.8	 20
  6	 15	3419.0	740.7	 25
  7	 15	159.0	38.0	 25
  8	 15	814.8	107.6	 20
  9	 15	4426.0	808.4	 25
 10	 15	1379.0	127.8	 25
 11	 15	95.8	16.3	 20
 12	 15	91.0	19.3	 25
 13	 15	123.0	56.2	 25
 14	 15	122.5	13.3	 20
 15	 15	216.0	25.9	 25
 16	 15	672.0	126.2	 25
 17	 15	356.8	203.9	 20
 18	 15	321.0	40.7	 25
 19	 15	123.0	14.8	 25
 20	 15	150.3	19.2	 20
 21	 15	75.0	15.2	 25
 22	 15	211.0	25.1	 25
 23	 15	139.5	22.9	 20
 24	 15	541.0	80.3	 25
 25	 15	167.0	42.3	 20
 26	 15	305.0	124.9	 25
 27	 15	137.0	20.4	 25
 28	 15	178.3	42.9	 20
 29	 15	226.0	173.7	 25
 30	 15	330.0	45.4	 25
 31	 15	241.0	43.4	 20
 32	 15	112.3	15.3	 20
 33	 15	279.3	41.7	 20
 34	 15	738.5	49.2	 16
 35	 15	160.5	20.7	 20
 36	 15	366.0	61.7	 20
 37	 15	503.0	41.9	 16
 38	 15	418.0	44.6	 20
 39	 15	330.8	77.1	 20
 40	 15	122.5	17.9	 16
 41	 15	88.0	10.1	 20
 42	 15	156.0	39.2	 20
 43	 15	905.0	109.4	 16
 44	 15	441.0	71.6	 20
 45	 15	1554.0	329.9	 20
 46	 15	281.0	30.8	 16
 47	 15	233.3	33.4	 20
 48	 15	5433.3	1171.2	 20
 49	 15	209.3	34.0	 16
 50	 15	244.3	52.6	 20
 51	 15	108.3	14.9	 20
 52	 15	124.5	15.6	 16
 53	 15	454.0	48.3	 25
 54	 15	504.0	49.6	 25
 55	 15	2511.3	288.3	 20
 56	 15	128.0	38.5	 25
 57	 15	1011.0	82.7	 25
 58	 15	383.5	48.9	 20
 59	 15	5594.0	362.6	 25
 60	 15	198.0	36.0	 25
 61	 15	181.3	27.5	 20
 62	 15	210.0	33.2	 25
 63	 15	240.0	35.2	 25
 64	 15	99.8	15.7	 20
 65	 15	178.0	26.3	 25
 66	 15	166.0	17.8	 25
 67	 15	535.8	44.0	 20
 68	 15	153.0	51.5	 25
 69	 15	153.0	23.5	 25
 70	 15	342.0	186.6	 20
 71	 15	186.0	28.1	 25
 72	 15	207.0	31.2	 25
 73	 15	6628.8	992.4	 20
 74	 15	134.0	21.8	 25
 75	 15	745.0	125.6	 25
 76	 15	219.0	40.1	 20
 77	 15	132.0	21.4	 25
 78	 15	208.0	36.8	 25
 79	 15	167.5	23.5	 20
 80	 15	191.0	77.1	 25
 81	 15	140.0	29.2	 25
 82	 15	730.0	107.3	 20
 83	 15	229.0	27.5	 25
 84	 15	229.5	34.1	 20
 85	 15	502.0	80.7	 25
 86	 15	709.0	113.6	 25
 87	 15	228.5	36.3	 20
 88	 15	163.0	55.7	 25
 89	 15	1468.0	311.3	 25
 90	 15	202.0	60.4	 20
 91	 15	312.0	57.3	 25
 92	 15	197.0	43.1	 25
 93	 15	429.0	68.3	 20
 94	 15	118.0	20.4	 25
 95	 15	113.0	30.8	 25
 96	 15	202.3	58.9	 16
 97	 15	484.3	524.4	 20
 98	 15	105.8	18.2	 20
 99	 15	98.5	14.0	 16
100	 15	530.5	97.2	 20
101	 15	220.0	40.4	 20
102	 15	497.8	101.8	 16
103	 15	1591.5	298.4	 20
104	 15	478.0	87.2	 20
105	 15	231.5	34.0	 16
106	 15	449.3	45.9	 20
107	 15	3344.0	789.6	 20
108	 15	822.3	145.9	 16
109	 15	166.8	22.7	 20
110	 15	307.8	42.9	 20
111	 15	987.5	220.0	 16
112	 15	454.3	111.2	 20
113	 15	127.0	36.6	 20
114	 15	179.8	33.3	 16
115	 15	528.5	91.1	 20
116	 15	4310.0	1123.5	 20
117	 15	1653.3	368.3	 20
118	 15	608.0	155.8	 25
119	 15	398.0	132.7	 25
120	 15	1788.8	347.9	 20
121	 15	510.0	63.2	 25
122	 15	1456.0	452.9	 25
123	 15	317.3	51.9	 20
124	 15	143.0	49.9	 25
125	 15	715.0	214.6	 25
126	 15	129.5	27.9	 20
127	 15	126.0	135.6	 25
128	 15	1128.0	364.8	 25
129	 15	687.8	195.7	 20
130	 15	162.0	27.4	 25
131	 15	370.0	59.2	 25
132	 15	401.3	87.3	 20
133	 15	268.0	43.0	 25
134	 15	994.0	405.5	 25
135	 15	198.5	35.8	 20
136	 15	1001.0	268.0	 25
137	 15	438.0	143.0	 25
138	 15	1444.5	377.7	 20
139	 15	510.0	117.1	 25
140	 15	402.0	100.3	 25
141	 15	1375.0	278.2	 20
142	 15	2769.0	606.4	 25
143	 15	3685.5	636.3	 20
144	 15	278.0	28.4	 25
145	 15	1662.0	299.3	 25
146	 15	194.0	45.7	 20
147	 15	1361.0	303.5	 25
148	 15	331.0	49.5	 25
149	 15	565.5	93.9	 20
150	 15	341.0	46.8	 25
151	 15	353.0	49.5	 25
152	 15	349.5	113.2	 20
153	 15	624.0	172.0	 25
154	 15	511.0	111.4	 25
155	 15	521.3	76.8	 20
156	 15	467.0	100.5	 25
157	 15	595.0	106.5	 25
158	 15	1484.3	224.8	 20
159	 15	166.0	53.1	 25
160	 15	900.8	249.3	 20
161	 15	2796.5	315.9	 16
162	 15	1584.3	276.9	 20
163	 15	550.0	86.5	 20
164	 15	395.8	109.6	 16
165	 15	300.5	36.4	 20
166	 15	326.0	57.3	 20
167	 15	329.3	44.6	 16
168	 15	212.8	84.2	 20
169	 15	151.0	26.2	 20
170	 15	176.5	30.0	 16
171	 15	241.0	32.7	 20
172	 15	148.8	22.9	 20
173	 15	166.8	23.0	 16
174	 15	1225.5	208.4	 20
175	 15	521.0	111.8	 20
176	 15	491.3	55.4	 16
177	 15	189.3	45.6	 20
178	 15	566.3	113.1	 20
179	 15	3056.5	557.5	 16
180	 15	153.3	111.4	 20
181	 15	972.0	168.7	 25
182	 15	229.8	26.6	 20
183	 15	5941.0	860.1	 25
184	 15	1271.0	287.7	 25
185	 15	189.5	35.1	 20
186	 15	350.0	42.0	 25
187	 15	173.0	52.4	 25
188	 15	164.5	33.0	 20
189	 15	396.0	53.0	 25
190	 15	307.0	39.8	 25
191	 15	337.0	44.7	 20
192	 15	2000.0	385.0	 25
193	 15	305.0	43.6	 25
194	 15	1581.0	227.2	 20
195	 15	153.0	19.5	 25
196	 15	126.0	33.6	 25
197	 15	1381.0	216.1	 20
198	 15	793.0	162.0	 25
199	 15	143.0	38.0	 25
200	 15	245.8	33.7	 20
201	 15	274.0	48.0	 25
202	 15	231.8	24.4	 20
203	 15	2118.0	412.2	 25
204	 15	240.0	32.2	 25
205	 15	126.3	31.9	 20
206	 15	288.0	34.8	 25
207	 15	4984.0	1113.5	 25
208	 15	273.3	63.6	 20
209	 15	1368.0	260.9	 25
210	 15	583.0	131.5	 25
211	 15	231.5	32.5	 20
212	 15	4333.0	936.4	 25
213	 15	748.0	95.5	 25
214	 15	477.5	79.9	 20
215	 15	5052.0	1197.0	 25
216	 15	85.0	11.4	 25
217	 15	94.3	12.1	 20
218	 15	101.0	42.4	 25
219	 15	92.0	19.6	 25
220	 15	191.5	33.0	 20
221	 15	313.0	81.8	 25
222	 15	372.0	101.8	 25
223	 15	391.8	101.9	 20
224	 15	104.0	20.2	 20
225	 15	94.8	18.7	 20
226	 15	106.3	15.6	 16
227	 15	936.8	74.5	 20
228	 15	334.5	70.4	 20
229	 15	518.3	76.8	 16
230	 15	925.3	207.4	 20
231	 15	466.8	107.6	 20
232	 15	968.5	101.7	 16
233	 15	3011.3	369.3	 20
234	 15	3189.0	953.4	 20
235	 15	128.5	21.4	 16
236	 15	337.3	188.3	 20
237	 15	940.8	159.4	 20
238	 15	1346.0	177.5	 16
239	 15	194.8	26.1	 20
240	 15	92.3	16.2	 20
241	 15	141.0	27.6	 16
242	 15	1507.0	157.4	 20
243	 15	4952.3	1580.0	 20
244	 15	190.3	28.1	 16
245	 15	175.0	24.5	 25
246	 15	576.0	167.6	 25
247	 15	165.5	31.6	 20
248	 15	187.0	32.0	 25
249	 15	171.0	27.8	 25
250	 15	117.3	14.3	 20
251	 15	178.0	103.5	 25
252	 15	1200.0	286.8	 25
253	 15	284.0	39.8	 20
254	 15	306.0	38.0	 25
255	 15	100.0	16.2	 25
256	 15	110.8	25.6	 20
257	 15	1532.0	1774.3	 25
258	 15	162.3	23.6	 20
259	 15	103.0	16.5	 25
260	 15	392.0	72.4	 25
261	 15	150.0	23.7	 20
262	 15	291.0	38.0	 25
263	 15	217.0	27.8	 25
264	 15	249.5	40.8	 20
265	 15	378.0	46.7	 25
266	 15	351.0	45.2	 25
267	 15	568.5	83.6	 20
268	 15	356.0	60.3	 25
269	 15	168.0	21.4	 25
270	 15	204.5	21.5	 20
271	 15	273.0	57.6	 25
272	 15	106.0	23.9	 25
273	 15	87.3	13.0	 20
274	 15	142.0	19.0	 25
275	 15	155.0	138.0	 25
276	 15	118.3	22.4	 20
277	 15	123.0	16.7	 25
278	 15	104.0	20.6	 25
279	 15	508.3	117.5	 20
280	 15	1293.0	248.0	 25
281	 15	192.0	40.8	 25
282	 15	138.3	20.7	 20
283	 15	925.0	139.6	 25
284	 15	367.0	62.9	 25
285	 15	423.3	68.0	 20
286	 15	171.0	214.9	 25
287	 15	115.0	20.5	 25
288	 15	392.5	45.7	 16
289	 15	216.0	26.5	 20
290	 15	440.8	59.0	 20
291	 15	1278.3	129.5	 16
292	 15	104.5	19.0	 20
293	 15	187.8	15.9	 20
294	 15	595.8	53.5	 16
295	 15	5735.3	700.7	 20
296	 15	989.0	94.6	 20
297	 15	531.8	52.7	 16
298	 15	2235.0	271.9	 20
299	 15	232.8	74.1	 20
300	 15	116.0	14.0	 16
301	 15	809.8	100.2	 20
302	 15	400.5	52.3	 20
303	 15	2180.0	162.5	 16
304	 15	3326.8	293.5	 20
305	 15	363.5	63.0	 20
306	 15	3474.8	282.6	 16
307	 15	2130.3	298.3	 20
308	 15	8040.3	1869.8	 20
309	 15	712.5	88.9	 16
310	 15	131.0	21.2	 25
311	 15	106.0	20.1	 25
312	 15	110.8	12.6	 20
313	 15	115.0	19.4	 25
314	 15	162.0	110.8	 25
315	 15	9241.3	1407.4	 20
316	 15	184.0	36.1	 25
317	 15	165.8	24.7	 20
318	 15	371.0	76.2	 25
319	 15	107.0	20.8	 25
320	 15	474.5	53.7	 20
321	 15	383.0	70.6	 25
322	 15	345.0	76.3	 25
323	 15	140.0	14.6	 20
324	 15	90.0	14.2	 25
325	 15	121.0	39.4	 25
326	 15	1164.3	161.1	 20
327	 15	335.0	119.4	 25
328	 15	351.0	50.6	 25
329	 15	168.3	28.3	 20
330	 15	207.0	31.2	 25
331	 15	332.0	46.0	 25
332	 15	708.5	70.5	 20
333	 15	594.0	61.8	 25
334	 15	143.0	23.8	 25
335	 15	372.0	60.7	 20
336	 15	101.0	16.8	 25
337	 15	1199.0	212.0	 25
338	 15	279.5	38.7	 20
339	 15	280.0	39.2	 25
340	 15	190.0	24.2	 25
341	 15	135.8	20.9	 20
342	 15	158.0	84.0	 25
343	 15	1521.0	171.1	 25
344	 15	1461.0	109.0	 20
345	 15	235.0	75.0	 25
346	 15	188.0	27.7	 25
347	 15	2634.3	516.8	 20
348	 15	1615.0	295.5	 25
349	 15	342.0	53.6	 25
350	 15	147.5	24.8	 20
351	 15	201.0	32.3	 25
352	 15	176.3	24.4	 20
353	 15	443.3	38.7	 16
354	 15	5920.5	686.9	 20
355	 15	232.3	34.1	 20
356	 15	3813.8	259.9	 16
357	 15	1242.0	123.3	 20
358	 15	269.5	39.8	 20
359	 15	409.5	58.5	 16
360	 15	124.5	15.6	 20
361	 15	669.8	83.5	 20
362	 15	1120.5	85.3	 16
363	 15	738.3	146.0	 20
364	 15	2521.3	177.9	 20
365	 15	2772.0	158.6	 16
366	 15	4575.3	432.5	 20
367	 15	1360.0	126.5	 20
368	 15	3288.3	279.1	 16
369	 15	372.3	48.2	 20
370	 15	8852.5	1841.4	 20
371	 15	127.3	23.1	 16
372	 15	202.0	26.5	 20
373	 15	610.3	85.9	 20
374	 15	161.0	25.8	 20
375	 15	2200.0	302.7	 25
376	 15	183.3	19.2	 20
377	 15	249.0	28.5	 25
378	 15	134.0	21.6	 25
379	 15	860.8	66.0	 20
380	 15	2204.0	262.1	 25
381	 15	1078.0	155.1	 25
382	 15	183.3	19.3	 20
383	 15	160.0	26.7	 25
384	 15	309.0	39.0	 25
385	 15	151.3	27.2	 20
386	 15	468.0	49.6	 25
387	 15	123.0	18.0	 25
388	 15	141.5	16.8	 20
389	 15	100.0	14.0	 25
390	 15	248.0	27.2	 25
391	 15	384.3	40.7	 20
392	 15	1185.0	127.6	 25
393	 15	610.0	87.7	 25
394	 15	380.5	29.4	 20
395	 15	163.0	24.0	 25
396	 15	1308.0	226.5	 25
397	 15	422.8	52.6	 20
398	 15	102.0	15.5	 25
399	 15	121.0	20.5	 25
400	 15	111.3	14.2	 20
401	 15	229.0	71.3	 25
402	 15	628.0	106.7	 25
403	 15	994.8	93.3	 20
404	 15	2877.0	430.3	 25
405	 15	329.0	35.7	 25
406	 15	300.5	25.5	 20
407	 15	193.0	30.7	 25
408	 15	645.0	91.0	 25
409	 15	3497.5	208.6	 20
410	 15	736.0	80.4	 25
411	 15	301.0	49.3	 25
412	 15	301.5	35.3	 20
413	 15	938.0	135.5	 25
414	 15	303.0	34.6	 25
415	 15	3164.5	431.5	 20
416	 15	115.8	16.7	 20
417	 15	388.8	44.5	 20
418	 15	1914.5	171.8	 16
419	 15	112.8	13.5	 20
420	 15	875.8	121.7	 20
421	 15	1756.3	171.8	 16
422	 15	673.5	84.8	 20
423	 15	1757.0	137.2	 20
424	 15	508.0	56.5	 16
425	 15	2983.3	367.1	 20
426	 15	197.3	28.4	 20
427	 15	101.8	24.3	 16
428	 15	135.8	28.6	 20
429	 15	182.0	26.0	 20
430	 15	551.5	62.6	 16
431	 15	986.3	86.0	 20
432	 15	3260.5	530.1	 20
433	 15	407.5	51.5	 16
434	 15	213.5	23.2	 20
435	 15	262.0	36.6	 16
436	 15	221.5	27.8	 20
437	 15	1126.8	152.7	 20
438	 15	313.0	30.6	 20
439	 15	144.0	22.2	 25
440	 15	118.0	20.8	 25
441	 15	157.0	18.6	 20
442	 15	151.0	25.9	 25
443	 15	3016.0	442.7	 25
444	 15	5533.8	655.1	 20
445	 15	274.0	40.1	 25
446	 15	99.0	15.9	 25
447	 15	697.0	103.9	 20
448	 15	616.0	83.0	 25
449	 15	158.0	22.7	 25
450	 15	191.5	22.3	 20
451	 15	1343.0	233.0	 25
452	 15	137.0	32.6	 25
453	 15	202.8	28.6	 20
454	 15	197.0	33.2	 25
455	 15	158.0	22.7	 25
456	 15	353.5	52.7	 20
457	 15	230.0	23.0	 25
458	 15	118.0	20.9	 25
459	 15	224.5	28.7	 20
460	 15	467.0	43.6	 25
461	 15	1354.0	244.4	 25
462	 15	145.3	18.0	 20
463	 15	108.0	18.0	 25
464	 15	267.0	57.0	 25
465	 15	146.5	38.3	 20
466	 15	6556.0	946.4	 25
467	 15	920.0	206.6	 25
468	 15	671.8	125.3	 20
469	 15	236.0	43.0	 25
470	 15	846.0	204.4	 25
471	 15	347.5	52.2	 20
472	 15	946.0	155.1	 25
473	 15	2780.0	558.3	 25
474	 15	224.0	34.2	 20
475	 15	343.0	56.1	 25
476	 15	147.0	17.2	 25
477	 15	507.5	66.8	 20
478	 15	156.0	29.4	 25
479	 15	666.0	75.6	 25
480	 15	410.5	52.0	 20
481	 15	144.0	15.9	 20
482	 15	358.5	76.7	 20
483	 15	156.3	18.7	 16
484	 15	141.3	26.7	 20
485	 15	228.8	65.5	 20
486	 15	150.3	18.3	 16
487	 15	226.8	40.0	 20
488	 15	192.5	35.1	 20
489	 15	176.3	27.9	 16
490	 15	623.5	84.8	 20
491	 15	127.5	17.3	 16
492	 15	176.0	23.4	 20
493	 15	168.3	23.9	 20
494	 15	1195.3	181.9	 16
495	 15	9046.5	918.6	 20
496	 15	20755.8	1992.0	 20
497	 15	238.8	43.7	 16
498	 15	73.5	14.2	 20
499	 15	259.3	49.0	 20
500	 15	137.3	22.0	 16
501	 15	133.0	29.6	 20
502	 15	143.0	19.9	 25
503	 15	126.0	23.9	 20
504	 15	110.0	25.5	 25
505	 15	117.0	21.0	 25
506	 15	104.3	17.7	 20
507	 15	114.0	21.4	 25
508	 15	90.0	18.8	 25
509	 15	150.3	21.6	 20
510	 15	285.0	61.8	 25
511	 15	113.0	24.6	 25
512	 15	3487.3	254.7	 20
513	 15	381.0	56.2	 25
514	 15	182.0	73.6	 25
515	 15	632.5	78.0	 20
516	 15	431.0	60.7	 25
517	 15	468.0	69.5	 25
518	 15	96.5	20.8	 20
519	 15	88.0	20.7	 25
520	 15	122.0	23.0	 25
521	 15	2980.5	270.4	 20
522	 15	943.0	121.4	 25
523	 15	510.0	90.1	 25
524	 15	193.5	32.5	 20
525	 15	323.0	71.4	 25
526	 15	446.0	53.3	 25
527	 15	451.3	49.4	 20
528	 15	338.0	39.1	 25
529	 15	251.0	36.8	 25
530	 15	170.5	29.0	 20
531	 15	814.0	90.5	 25
532	 15	510.0	81.7	 25
533	 15	286.0	31.1	 20
534	 15	3183.0	388.5	 25
535	 15	307.0	29.1	 25
536	 15	3370.0	233.1	 20
537	 15	781.0	135.6	 25
538	 15	672.0	126.8	 25
539	 15	4258.8	499.2	 20
540	 15	223.0	25.3	 25
541	 15	353.0	49.0	 25
542	 15	502.5	53.5	 20
543	 15	985.0	116.3	 25
544	 15	2337.0	454.7	 25
545	 15	439.3	49.5	 16
546	 15	686.3	96.1	 20
547	 15	206.5	41.0	 20
548	 15	1164.3	150.0	 16
549	 15	1220.3	140.1	 20
550	 15	135.0	12.6	 16
551	 15	2688.5	434.7	 20
552	 15	443.5	49.1	 20
553	 15	1402.8	123.1	 16
554	 15	2986.5	461.9	 20
555	 15	361.0	42.9	 20
556	 15	3003.3	278.9	 16
557	 15	2288.3	237.4	 20
558	 15	137.3	23.9	 20
559	 15	234.8	40.0	 16
560	 15	133.5	18.0	 20
561	 15	114.0	34.0	 20
562	 15	121.3	24.4	 16
563	 15	97.3	22.9	 20
564	 15	99.0	25.1	 20
565	 15	5034.8	643.4	 16
566	 15	3921.0	726.2	 25
567	 15	469.0	111.4	 25
568	 15	1819.5	282.9	 20
569	 15	149.0	23.7	 25
570	 15	379.0	38.3	 25
571	 15	1458.5	159.6	 20
572	 15	506.0	85.7	 25
573	 15	4585.0	808.6	 25
574	 15	129.0	25.0	 20
575	 15	96.0	13.8	 25
576	 15	121.0	19.5	 25
577	 15	101.5	16.4	 20
578	 15	140.0	23.7	 25
579	 15	1534.0	236.3	 25
580	 15	91.5	27.2	 20
581	 15	82.0	11.6	 25
582	 15	249.0	39.7	 25
583	 15	460.3	42.1	 20
584	 15	1009.0	192.3	 25
585	 15	353.0	58.2	 25
586	 15	307.8	44.8	 20
587	 15	394.0	43.6	 25
588	 15	1752.0	217.4	 25
589	 15	1507.5	188.7	 20
590	 15	543.0	118.0	 25
591	 15	599.0	90.6	 25
592	 15	241.8	55.1	 20
593	 15	271.0	60.1	 25
594	 15	159.0	25.0	 25
595	 15	450.0	40.3	 20
596	 15	479.0	71.6	 25
597	 15	640.0	82.9	 25
598	 15	1257.3	126.8	 20
599	 15	2975.0	215.6	 25
600	 15	1815.0	184.0	 25
601	 15	3656.3	225.1	 20
602	 15	836.0	80.9	 25
603	 15	3634.0	676.8	 25
604	 15	2341.8	311.9	 20
605	 15	1093.0	196.1	 25
606	 15	727.0	160.0	 25
607	 15	289.5	38.3	 20
608	 15	121.0	40.7	 25
609	 15	116.8	19.9	 16
610	 15	115.0	41.0	 20
611	 15	901.8	104.0	 20
612	 15	130.8	19.4	 16
613	 15	163.8	22.9	 20
614	 15	448.0	37.8	 20
615	 15	306.3	45.0	 16
616	 15	171.0	48.5	 20
617	 15	1246.3	228.8	 20
618	 15	1432.5	143.3	 16
619	 15	571.8	47.7	 20
620	 15	2167.3	255.4	 20
621	 15	1344.0	124.1	 16
622	 15	3811.8	427.2	 20
623	 15	248.8	99.0	 20
624	 15	221.5	19.2	 16
625	 15	605.5	91.1	 20
626	 15	341.3	40.2	 20
627	 15	769.3	79.2	 16
628	 15	442.3	54.9	 20
629	 15	1986.8	273.3	 20
630	 15	4866.5	547.2	 20
631	 15	832.0	76.3	 25
632	 15	211.0	32.5	 25
633	 15	2224.8	262.3	 20
634	 15	1345.0	190.8	 25
635	 15	321.0	53.0	 25
636	 15	88.8	10.7	 20
637	 15	152.0	66.9	 25
638	 15	1328.0	186.2	 25
639	 15	515.8	167.5	 20
  0	 16	13689.8	3637.6	 20
  1	 16	228.3	52.8	 20
  2	 16	101.0	17.6	 16
  3	 16	159.8	28.2	 20
  4	 16	234.0	26.0	 20
  5	 16	160.3	21.9	 16
  6	 16	522.8	98.0	 20
  7	 16	132.0	20.9	 20
  8	 16	246.0	25.3	 16
  9	 16	1208.5	223.2	 20
 10	 16	798.0	59.3	 25
 11	 16	106.3	31.8	 20
 12	 16	105.0	18.3	 25
 13	 16	94.0	17.7	 25
 14	 16	94.0	19.7	 20
 15	 16	180.0	24.1	 25
 16	 16	214.0	28.8	 25
 17	 16	225.3	28.0	 20
 18	 16	121.0	33.3	 25
 19	 16	101.0	21.0	 25
 20	 16	98.0	18.9	 20
 21	 16	119.0	33.6	 25
 22	 16	159.0	20.4	 25
 23	 16	220.3	21.9	 20
 24	 16	488.0	36.6	 25
 25	 16	164.0	32.5	 25
 26	 16	160.0	23.6	 20
 27	 16	147.0	24.8	 25
 28	 16	131.0	18.7	 25
 29	 16	136.3	21.6	 20
 30	 16	160.0	36.6	 25
 31	 16	169.3	26.0	 20
 32	 16	157.0	28.2	 25
 33	 16	365.0	47.8	 25
 34	 16	103.5	16.3	 20
 35	 16	273.0	34.4	 25
 36	 16	254.0	75.5	 25
 37	 16	194.5	27.7	 20
 38	 16	147.0	20.1	 25
 39	 16	120.0	18.2	 25
 40	 16	126.8	69.2	 20
 41	 16	114.0	25.3	 25
 42	 16	221.0	42.7	 25
 43	 16	256.0	35.3	 20
 44	 16	259.0	35.9	 25
 45	 16	1205.0	285.0	 25
 46	 16	246.5	30.0	 20
 47	 16	98.0	19.7	 25
 48	 16	476.0	208.3	 25
 49	 16	120.3	13.2	 20
 50	 16	90.0	12.2	 25
 51	 16	93.0	14.6	 25
 52	 16	161.5	32.9	 20
 53	 16	200.8	38.2	 20
 54	 16	181.3	21.2	 20
 55	 16	982.3	65.4	 16
 56	 16	117.3	19.8	 20
 57	 16	1762.0	144.7	 20
 58	 16	610.5	122.4	 16
 59	 16	3870.5	257.2	 20
 60	 16	296.3	64.4	 20
 61	 16	218.3	22.4	 16
 62	 16	119.5	22.8	 20
 63	 16	140.0	20.9	 20
 64	 16	86.3	15.9	 16
 65	 16	212.0	34.1	 20
 66	 16	98.8	16.5	 20
 67	 16	243.0	36.6	 16
 68	 16	114.0	18.8	 20
 69	 16	126.0	18.3	 20
 70	 16	123.8	15.9	 16
 71	 16	230.0	34.2	 20
 72	 16	203.3	27.6	 20
 73	 16	878.8	150.9	 16
 74	 16	120.0	25.9	 25
 75	 16	1313.0	126.2	 25
 76	 16	410.0	58.6	 20
 77	 16	155.0	20.6	 25
 78	 16	131.0	42.8	 25
 79	 16	125.3	79.9	 20
 80	 16	217.0	36.5	 25
 81	 16	116.0	21.3	 25
 82	 16	205.3	36.7	 20
 83	 16	224.0	30.6	 25
 84	 16	163.0	27.3	 25
 85	 16	305.5	35.1	 20
 86	 16	292.0	45.6	 25
 87	 16	135.5	22.7	 20
 88	 16	105.0	25.4	 25
 89	 16	1244.0	248.0	 25
 90	 16	299.3	36.9	 20
 91	 16	302.0	35.7	 25
 92	 16	288.0	30.9	 25
 93	 16	122.3	23.3	 20
 94	 16	123.0	19.3	 25
 95	 16	103.0	14.9	 25
 96	 16	166.5	21.6	 20
 97	 16	86.0	10.8	 25
 98	 16	89.0	16.1	 25
 99	 16	109.5	25.6	 20
100	 16	188.0	27.9	 25
101	 16	182.0	46.3	 25
102	 16	849.3	260.2	 20
103	 16	2655.0	553.5	 25
104	 16	179.0	24.3	 25
105	 16	126.8	20.7	 20
106	 16	262.0	32.7	 25
107	 16	784.0	209.8	 25
108	 16	179.3	22.9	 20
109	 16	200.0	37.0	 25
110	 16	209.0	26.4	 25
111	 16	204.3	26.9	 20
112	 16	264.0	79.7	 25
113	 16	95.0	15.0	 25
114	 16	104.0	17.5	 20
115	 16	199.0	64.5	 25
116	 16	1519.0	331.7	 25
117	 16	617.8	132.9	 16
118	 16	343.3	74.7	 20
119	 16	207.3	55.5	 20
120	 16	845.5	168.0	 16
121	 16	235.0	50.1	 20
122	 16	320.3	65.7	 20
123	 16	343.5	63.2	 16
124	 16	169.8	68.4	 20
125	 16	305.3	86.6	 20
126	 16	109.8	15.8	 16
127	 16	111.3	35.0	 20
128	 16	120.3	18.7	 20
129	 16	149.5	30.4	 16
130	 16	124.3	29.6	 20
131	 16	360.8	39.6	 20
132	 16	286.5	40.7	 16
133	 16	645.3	118.5	 20
134	 16	716.0	157.5	 20
135	 16	429.8	95.3	 16
136	 16	200.8	31.1	 20
137	 16	226.0	44.3	 20
138	 16	293.0	41.3	 20
139	 16	461.0	94.9	 25
140	 16	317.0	43.7	 25
141	 16	441.5	86.5	 20
142	 16	3351.0	453.0	 25
143	 16	2372.0	628.7	 25
144	 16	193.3	31.2	 20
145	 16	1713.0	304.4	 25
146	 16	149.5	14.4	 20
147	 16	568.0	103.2	 25
148	 16	179.0	32.3	 25
149	 16	210.0	31.7	 20
150	 16	196.0	29.6	 25
151	 16	189.0	30.1	 25
152	 16	225.8	24.2	 20
153	 16	406.0	49.0	 25
154	 16	325.0	76.7	 25
155	 16	1084.3	124.4	 20
156	 16	372.0	66.2	 25
157	 16	189.0	41.2	 25
158	 16	812.0	96.2	 20
159	 16	140.0	25.8	 25
160	 16	304.0	52.4	 25
161	 16	825.5	95.4	 20
162	 16	375.0	63.3	 25
163	 16	392.0	57.8	 25
164	 16	474.5	67.9	 20
165	 16	631.0	75.5	 25
166	 16	293.0	37.1	 25
167	 16	313.3	35.5	 20
168	 16	182.0	25.6	 25
169	 16	161.0	26.3	 25
170	 16	186.0	26.2	 20
171	 16	188.0	32.3	 25
172	 16	195.0	33.6	 25
173	 16	105.3	16.4	 20
174	 16	177.0	55.5	 25
175	 16	256.0	46.8	 25
176	 16	225.5	41.8	 20
177	 16	157.0	33.9	 25
178	 16	1118.0	217.2	 25
179	 16	586.5	90.4	 20
180	 16	155.0	29.3	 25
181	 16	381.3	50.7	 20
182	 16	228.0	28.7	 16
183	 16	612.5	101.8	 20
184	 16	324.3	51.3	 20
185	 16	157.0	24.6	 16
186	 16	342.0	46.8	 20
187	 16	108.3	15.5	 20
188	 16	172.0	23.6	 16
189	 16	298.8	36.1	 20
190	 16	230.3	21.1	 20
191	 16	365.0	43.1	 16
192	 16	729.3	101.8	 20
193	 16	420.0	46.1	 20
194	 16	2703.0	250.1	 16
195	 16	278.3	60.0	 20
196	 16	104.8	24.5	 20
197	 16	372.8	55.3	 16
198	 16	482.5	83.4	 20
199	 16	146.0	33.0	 20
200	 16	267.0	42.7	 16
201	 16	306.5	41.3	 20
202	 16	193.3	39.0	 20
203	 16	1112.8	180.5	 20
204	 16	236.0	35.2	 25
205	 16	195.5	40.2	 20
206	 16	318.0	37.9	 25
207	 16	3577.0	770.2	 25
208	 16	139.8	22.9	 20
209	 16	807.0	90.5	 25
210	 16	302.0	52.6	 25
211	 16	121.0	68.7	 20
212	 16	1396.0	261.3	 25
213	 16	609.0	117.0	 25
214	 16	494.3	56.7	 20
215	 16	1073.0	219.4	 25
216	 16	94.0	25.4	 25
217	 16	87.3	18.7	 20
218	 16	88.0	16.5	 25
219	 16	96.0	15.0	 25
220	 16	101.5	19.1	 20
221	 16	181.0	67.9	 25
222	 16	172.0	55.9	 25
223	 16	196.8	97.5	 20
224	 16	122.0	20.6	 25
225	 16	93.0	19.6	 25
226	 16	153.3	28.8	 20
227	 16	1636.0	268.4	 25
228	 16	565.0	234.8	 25
229	 16	160.3	45.9	 20
230	 16	132.0	60.5	 25
231	 16	140.0	24.3	 25
232	 16	1150.8	533.3	 20
233	 16	3237.0	380.1	 25
234	 16	3568.0	1079.7	 25
235	 16	116.0	19.2	 20
236	 16	91.0	20.1	 25
237	 16	171.0	37.1	 25
238	 16	722.8	183.4	 20
239	 16	357.0	49.4	 25
240	 16	103.0	12.2	 25
241	 16	236.3	32.5	 20
242	 16	1145.0	151.5	 25
243	 16	655.0	283.0	 25
244	 16	106.8	15.8	 20
245	 16	177.0	39.8	 20
246	 16	132.0	25.4	 20
247	 16	177.0	19.7	 16
248	 16	185.0	21.1	 20
249	 16	310.5	41.3	 20
250	 16	210.0	39.0	 16
251	 16	243.3	116.1	 20
252	 16	781.0	141.9	 20
253	 16	274.5	37.4	 16
254	 16	244.3	39.1	 20
255	 16	126.0	26.1	 20
256	 16	96.8	15.0	 16
257	 16	187.5	74.2	 20
258	 16	92.8	15.2	 20
259	 16	103.0	17.6	 16
260	 16	121.8	17.5	 20
261	 16	205.0	33.9	 20
262	 16	280.3	30.6	 16
263	 16	317.5	52.1	 20
264	 16	861.5	133.3	 16
265	 16	335.8	31.9	 20
266	 16	512.5	46.4	 20
267	 16	169.0	22.0	 20
268	 16	321.0	54.9	 25
269	 16	129.0	32.2	 25
270	 16	178.3	16.9	 20
271	 16	117.0	23.1	 25
272	 16	94.0	14.2	 25
273	 16	113.3	34.4	 20
274	 16	105.0	15.8	 25
275	 16	105.0	20.6	 25
276	 16	99.8	18.1	 20
277	 16	109.0	14.7	 25
278	 16	100.0	19.4	 25
279	 16	124.3	28.1	 20
280	 16	930.0	177.9	 25
281	 16	102.0	20.9	 25
282	 16	108.3	17.2	 20
283	 16	617.0	254.7	 25
284	 16	572.0	126.1	 25
285	 16	172.5	27.6	 20
286	 16	105.0	27.2	 25
287	 16	220.0	25.9	 25
288	 16	561.0	74.3	 20
289	 16	155.0	21.3	 25
290	 16	210.0	58.8	 25
291	 16	629.8	93.1	 20
292	 16	106.0	13.1	 25
293	 16	282.0	41.3	 25
294	 16	197.3	51.6	 20
295	 16	919.0	366.9	 25
296	 16	315.0	58.2	 25
297	 16	341.3	66.3	 20
298	 16	639.0	108.1	 25
299	 16	118.0	20.9	 25
300	 16	108.5	17.8	 20
301	 16	180.0	36.3	 25
302	 16	225.0	36.7	 25
303	 16	475.3	140.1	 20
304	 16	885.0	416.8	 25
305	 16	219.0	56.0	 25
306	 16	2570.0	354.6	 20
307	 16	2114.0	309.1	 25
308	 16	1711.0	454.6	 25
309	 16	443.0	88.3	 20
310	 16	133.3	22.4	 20
311	 16	99.0	18.5	 20
312	 16	150.0	32.8	 16
313	 16	117.5	19.8	 20
314	 16	104.3	15.1	 20
315	 16	432.3	75.9	 16
316	 16	99.0	21.9	 20
317	 16	120.0	24.0	 20
318	 16	111.0	17.3	 16
319	 16	133.3	27.8	 20
320	 16	601.3	57.8	 16
321	 16	573.3	73.8	 20
322	 16	623.5	88.0	 20
323	 16	97.8	16.2	 16
324	 16	100.3	16.1	 20
325	 16	107.5	38.9	 20
326	 16	970.3	105.7	 16
327	 16	621.0	71.9	 20
328	 16	142.8	20.5	 20
329	 16	142.0	19.5	 16
330	 16	190.5	33.7	 20
331	 16	281.0	37.0	 25
332	 16	388.5	55.8	 20
333	 16	926.0	99.4	 25
334	 16	135.0	27.2	 25
335	 16	86.0	15.3	 20
336	 16	125.0	23.6	 25
337	 16	531.0	75.5	 25
338	 16	118.0	20.7	 20
339	 16	126.0	20.5	 25
340	 16	111.0	15.8	 25
341	 16	125.3	23.0	 20
342	 16	142.0	19.9	 25
343	 16	425.0	94.2	 25
344	 16	635.5	74.6	 20
345	 16	227.0	28.5	 25
346	 16	172.0	26.9	 25
347	 16	3295.3	272.7	 20
348	 16	1774.0	222.0	 25
349	 16	783.0	102.2	 25
350	 16	294.8	48.5	 20
351	 16	114.0	26.6	 25
352	 16	204.0	28.9	 25
353	 16	192.0	38.6	 20
354	 16	880.0	187.9	 25
355	 16	323.0	40.6	 25
356	 16	1778.0	166.3	 20
357	 16	1980.0	244.6	 25
358	 16	189.0	16.8	 25
359	 16	153.0	20.1	 20
360	 16	90.0	17.5	 25
361	 16	256.0	28.5	 25
362	 16	504.3	52.7	 20
363	 16	906.0	202.5	 25
364	 16	4305.0	391.7	 25
365	 16	2715.8	177.3	 20
366	 16	1691.0	233.0	 25
367	 16	955.0	125.3	 25
368	 16	758.0	132.5	 20
369	 16	141.0	28.5	 25
370	 16	2697.0	615.1	 25
371	 16	136.0	23.4	 20
372	 16	198.0	28.8	 25
373	 16	350.0	51.2	 25
374	 16	423.3	49.3	 16
375	 16	937.3	143.8	 20
376	 16	159.3	46.7	 20
377	 16	157.3	36.2	 16
378	 16	163.3	29.4	 20
379	 16	369.0	46.0	 16
380	 16	640.3	75.4	 20
381	 16	331.0	48.0	 20
382	 16	143.8	19.3	 16
383	 16	111.8	21.6	 20
384	 16	106.0	24.4	 20
385	 16	246.3	39.1	 16
386	 16	145.8	20.7	 20
387	 16	123.0	16.3	 20
388	 16	118.5	17.6	 16
389	 16	91.0	15.3	 20
390	 16	325.5	59.0	 20
391	 16	110.0	18.3	 16
392	 16	710.8	77.1	 20
393	 16	264.0	26.6	 20
394	 16	338.5	26.2	 16
395	 16	278.0	60.4	 25
396	 16	1800.0	270.5	 25
397	 16	463.0	60.1	 20
398	 16	74.0	13.4	 25
399	 16	105.0	17.8	 25
400	 16	86.5	17.0	 20
401	 16	111.0	21.9	 25
402	 16	1179.0	202.1	 25
403	 16	148.8	21.3	 20
404	 16	338.0	97.4	 25
405	 16	317.0	46.6	 25
406	 16	382.8	48.0	 20
407	 16	192.0	34.2	 25
408	 16	293.0	106.3	 25
409	 16	2233.5	139.0	 20
410	 16	1663.0	199.9	 25
411	 16	358.0	54.1	 25
412	 16	337.0	28.0	 20
413	 16	1383.0	160.2	 25
414	 16	295.0	27.8	 25
415	 16	340.8	75.0	 20
416	 16	105.0	22.2	 25
417	 16	185.0	29.6	 25
418	 16	680.3	74.7	 20
419	 16	109.0	30.2	 25
420	 16	395.0	41.5	 25
421	 16	585.5	56.5	 20
422	 16	968.0	174.8	 25
423	 16	6118.0	884.2	 25
424	 16	339.3	42.6	 20
425	 16	1431.0	190.0	 25
426	 16	156.0	25.2	 25
427	 16	124.0	29.5	 20
428	 16	117.0	28.0	 25
429	 16	142.0	19.3	 25
430	 16	402.0	52.8	 20
431	 16	429.0	45.3	 25
432	 16	922.0	165.7	 25
433	 16	209.3	23.5	 20
434	 16	205.0	27.5	 25
435	 16	348.0	60.8	 25
436	 16	231.3	28.0	 20
437	 16	772.0	63.3	 25
438	 16	190.0	29.2	 16
439	 16	185.3	24.1	 20
440	 16	120.0	19.1	 20
441	 16	176.3	31.0	 16
442	 16	149.3	24.2	 20
443	 16	1017.0	178.3	 20
444	 16	495.3	71.5	 16
445	 16	158.0	23.4	 20
446	 16	92.0	13.7	 20
447	 16	312.8	31.7	 16
448	 16	865.8	120.4	 20
449	 16	158.3	24.8	 20
450	 16	347.3	40.8	 16
451	 16	271.5	52.7	 20
452	 16	95.8	22.6	 20
453	 16	140.5	15.1	 16
454	 16	153.5	17.2	 20
455	 16	122.5	31.2	 20
456	 16	272.8	26.1	 16
457	 16	120.3	21.3	 20
458	 16	103.0	13.4	 20
459	 16	175.3	54.6	 20
460	 16	299.0	39.8	 25
461	 16	210.0	30.3	 25
462	 16	161.0	47.6	 20
463	 16	115.0	23.2	 25
464	 16	339.0	61.5	 25
465	 16	155.3	37.6	 20
466	 16	4850.0	730.4	 25
467	 16	2050.0	434.5	 25
468	 16	113.5	23.9	 20
469	 16	107.0	27.1	 25
470	 16	175.0	33.4	 25
471	 16	138.8	19.6	 20
472	 16	295.0	34.4	 25
473	 16	1301.0	195.0	 25
474	 16	285.3	66.7	 20
475	 16	97.0	18.6	 25
476	 16	112.0	20.8	 25
477	 16	244.8	40.5	 20
478	 16	209.0	29.6	 25
479	 16	995.0	118.8	 25
480	 16	397.8	43.0	 20
481	 16	138.0	19.0	 25
482	 16	283.0	41.5	 25
483	 16	125.0	31.7	 20
484	 16	132.0	20.1	 25
485	 16	143.0	26.4	 25
486	 16	234.3	40.1	 20
487	 16	244.0	27.2	 25
488	 16	115.0	18.9	 25
489	 16	91.0	16.5	 20
490	 16	90.0	17.6	 25
491	 16	107.0	17.4	 25
492	 16	164.0	53.4	 20
493	 16	132.0	19.6	 25
494	 16	373.3	48.1	 20
495	 16	558.0	286.2	 25
496	 16	3528.0	734.0	 25
497	 16	100.0	17.4	 20
498	 16	113.0	26.1	 25
499	 16	438.0	56.2	 25
500	 16	87.8	17.5	 20
501	 16	120.0	21.1	 25
502	 16	133.0	26.1	 20
503	 16	322.3	45.1	 16
504	 16	90.5	16.2	 20
505	 16	101.5	24.4	 20
506	 16	99.3	19.9	 16
507	 16	136.8	26.4	 20
508	 16	106.0	44.6	 20
509	 16	140.0	18.9	 16
510	 16	106.3	15.2	 20
511	 16	98.3	13.1	 20
512	 16	383.0	55.0	 16
513	 16	179.3	138.2	 20
514	 16	117.3	20.8	 20
515	 16	393.8	44.3	 16
516	 16	498.0	56.7	 20
517	 16	95.5	22.5	 20
518	 16	94.0	15.6	 16
519	 16	102.5	14.1	 20
520	 16	101.8	13.9	 20
521	 16	368.8	48.6	 16
522	 16	706.0	88.7	 20
523	 16	134.0	19.3	 25
524	 16	152.0	26.3	 20
525	 16	187.0	27.2	 25
526	 16	296.0	32.6	 25
527	 16	1215.0	167.5	 20
528	 16	227.0	34.0	 25
529	 16	120.0	20.0	 25
530	 16	104.8	16.7	 20
531	 16	232.0	43.3	 25
532	 16	275.0	43.7	 25
533	 16	155.5	20.7	 20
534	 16	1178.0	238.7	 25
535	 16	248.0	33.8	 25
536	 16	3637.0	545.1	 20
537	 16	278.0	84.6	 25
538	 16	1938.0	233.2	 25
539	 16	1679.5	224.4	 20
540	 16	233.0	32.1	 25
541	 16	323.0	39.2	 25
542	 16	304.3	188.8	 20
543	 16	669.0	53.9	 25
544	 16	1815.0	191.2	 25
545	 16	1535.0	200.3	 20
546	 16	498.0	124.2	 25
547	 16	107.0	16.8	 25
548	 16	190.3	30.9	 20
549	 16	293.0	54.2	 25
550	 16	159.0	20.9	 25
551	 16	354.5	124.8	 20
552	 16	311.0	41.7	 25
553	 16	339.5	35.3	 20
554	 16	812.0	140.3	 25
555	 16	212.0	25.6	 25
556	 16	1333.0	114.3	 20
557	 16	536.0	87.3	 25
558	 16	101.0	16.3	 25
559	 16	121.3	20.3	 20
560	 16	209.0	31.8	 25
561	 16	81.0	14.5	 25
562	 16	91.0	16.0	 20
563	 16	100.0	19.2	 25
564	 16	113.0	20.4	 25
565	 16	448.3	180.5	 20
566	 16	4935.0	1025.7	 20
567	 16	708.8	439.2	 20
568	 16	192.3	28.2	 16
569	 16	130.5	23.2	 20
570	 16	719.3	83.1	 20
571	 16	489.3	52.0	 16
572	 16	784.8	123.9	 20
573	 16	498.3	86.3	 20
574	 16	92.3	12.7	 16
575	 16	174.0	29.9	 20
576	 16	90.8	16.2	 20
577	 16	110.5	21.7	 16
578	 16	249.5	36.1	 20
579	 16	174.5	25.7	 20
580	 16	80.8	14.9	 16
581	 16	86.0	19.2	 20
582	 16	105.8	18.4	 20
583	 16	176.3	25.0	 16
584	 16	435.3	55.5	 20
585	 16	1107.8	97.6	 20
586	 16	242.5	52.7	 16
587	 16	224.3	24.5	 20
588	 16	800.0	119.9	 25
589	 16	1095.8	44.6	 20
590	 16	955.0	137.4	 25
591	 16	270.0	31.8	 25
592	 16	117.8	26.9	 20
593	 16	244.0	41.7	 25
594	 16	123.0	21.1	 25
595	 16	268.3	40.6	 20
596	 16	337.0	62.2	 25
597	 16	825.0	110.5	 25
598	 16	1352.0	228.0	 20
599	 16	6185.0	840.1	 25
600	 16	1821.0	299.2	 25
601	 16	1498.3	310.3	 20
602	 16	696.0	155.5	 25
603	 16	5236.0	818.3	 25
604	 16	3721.0	549.1	 20
605	 16	219.0	37.5	 25
606	 16	180.0	27.7	 25
607	 16	519.3	57.8	 20
608	 16	129.0	23.8	 25
609	 16	96.0	17.1	 25
610	 16	102.8	17.9	 20
611	 16	176.0	29.9	 25
612	 16	102.8	15.9	 20
613	 16	178.0	28.2	 25
614	 16	275.0	38.4	 25
615	 16	229.5	104.4	 20
616	 16	116.0	21.9	 25
617	 16	562.0	82.6	 25
618	 16	664.5	64.5	 20
619	 16	1109.0	84.6	 25
620	 16	482.0	80.4	 25
621	 16	318.3	58.0	 20
622	 16	1248.0	212.0	 25
623	 16	467.0	63.3	 25
624	 16	182.8	28.4	 20
625	 16	231.0	39.8	 25
626	 16	337.0	40.9	 25
627	 16	201.8	23.7	 20
628	 16	598.0	67.3	 25
629	 16	569.0	114.9	 25
630	 16	1571.0	219.2	 16
631	 16	355.0	48.3	 20
632	 16	150.0	19.8	 20
633	 16	824.5	33.8	 16
634	 16	886.3	108.9	 20
635	 16	179.5	21.6	 20
636	 16	130.0	33.4	 16
637	 16	150.0	37.8	 20
638	 16	848.3	144.7	 20
639	 16	17528.5	1493.1	 16
  0	 17	359.0	142.9	 25
  1	 17	155.0	24.7	 25
  2	 17	297.0	39.8	 20
  3	 17	6340.0	1755.3	 25
  4	 17	10748.0	2380.5	 25
  5	 17	562.5	66.5	 20
  6	 17	189.0	27.3	 25
  7	 17	1454.0	281.8	 25
  8	 17	641.8	113.1	 20
  9	 17	2476.0	434.4	 25
 10	 17	320.8	28.3	 20
 11	 17	146.3	29.9	 16
 12	 17	271.0	34.1	 20
 13	 17	399.5	43.7	 20
 14	 17	103.0	13.4	 16
 15	 17	158.0	18.8	 20
 16	 17	127.8	22.8	 20
 17	 17	306.0	44.3	 16
 18	 17	157.0	21.6	 20
 19	 17	126.3	34.8	 20
 20	 17	225.5	23.3	 16
 21	 17	178.0	52.7	 20
 22	 17	342.5	53.5	 20
 23	 17	122.0	19.8	 16
 24	 17	310.8	90.1	 20
 25	 17	4376.0	377.9	 20
 26	 17	167.3	22.6	 16
 27	 17	1979.3	217.5	 20
 28	 17	739.0	155.7	 20
 29	 17	12728.0	1163.2	 16
 30	 17	225.3	29.8	 20
 31	 17	423.0	60.5	 25
 32	 17	1889.5	210.2	 20
 33	 17	123.0	39.2	 25
 34	 17	363.5	68.0	 20
 35	 17	344.0	36.6	 25
 36	 17	4579.0	583.9	 25
 37	 17	15816.0	1554.9	 20
 38	 17	252.0	41.0	 25
 39	 17	241.0	45.9	 25
 40	 17	134.0	18.4	 20
 41	 17	100.0	14.2	 25
 42	 17	309.0	40.4	 25
 43	 17	559.0	52.2	 20
 44	 17	627.0	109.9	 25
 45	 17	98.0	20.0	 25
 46	 17	146.5	32.2	 20
 47	 17	123.0	19.3	 25
 48	 17	103.0	19.8	 25
 49	 17	221.0	40.7	 20
 50	 17	204.0	26.0	 25
 51	 17	97.0	16.5	 25
 52	 17	180.5	20.5	 20
 53	 17	226.0	29.2	 25
 54	 17	366.0	40.5	 25
 55	 17	292.8	27.7	 20
 56	 17	687.0	85.6	 25
 57	 17	766.0	147.2	 25
 58	 17	122.5	26.1	 20
 59	 17	485.0	72.1	 25
 60	 17	238.0	53.8	 25
 61	 17	326.0	32.4	 20
 62	 17	386.0	66.9	 25
 63	 17	177.0	23.8	 25
 64	 17	105.5	19.1	 20
 65	 17	378.0	42.5	 25
 66	 17	157.0	40.7	 25
 67	 17	133.5	23.8	 20
 68	 17	203.0	31.3	 25
 69	 17	583.0	87.4	 25
 70	 17	1134.8	162.0	 20
 71	 17	469.0	62.2	 25
 72	 17	655.0	96.7	 25
 73	 17	802.8	158.7	 20
 74	 17	135.0	31.2	 20
 75	 17	150.8	34.5	 20
 76	 17	286.3	34.3	 16
 77	 17	1865.8	234.1	 20
 78	 17	1088.3	159.0	 20
 79	 17	755.5	69.6	 16
 80	 17	534.8	99.7	 20
 81	 17	2424.0	395.8	 20
 82	 17	352.5	50.7	 16
 83	 17	172.5	21.9	 20
 84	 17	1715.5	332.3	 20
 85	 17	569.5	57.8	 16
 86	 17	271.3	33.1	 20
 87	 17	212.8	46.1	 20
 88	 17	242.3	28.0	 16
 89	 17	542.3	76.0	 20
 90	 17	1110.3	275.8	 20
 91	 17	136.8	17.1	 16
 92	 17	96.3	25.3	 20
 93	 17	143.5	23.4	 16
 94	 17	111.5	19.9	 20
 95	 17	111.5	13.1	 20
 96	 17	106.3	17.9	 20
 97	 17	134.0	19.8	 25
 98	 17	83.0	13.0	 25
 99	 17	90.3	18.3	 20
100	 17	131.0	22.2	 25
101	 17	374.0	201.9	 25
102	 17	1518.3	159.1	 20
103	 17	226.0	60.7	 25
104	 17	188.0	33.4	 25
105	 17	143.8	18.7	 20
106	 17	577.0	100.2	 25
107	 17	703.0	197.2	 25
108	 17	492.3	103.9	 20
109	 17	345.0	61.6	 25
110	 17	180.0	45.5	 25
111	 17	81.3	12.5	 20
112	 17	92.0	15.7	 25
113	 17	87.0	16.0	 25
114	 17	108.3	19.8	 20
115	 17	719.0	212.8	 25
116	 17	123.0	69.7	 25
117	 17	403.5	73.4	 20
118	 17	543.0	157.2	 25
119	 17	156.0	31.8	 25
120	 17	308.8	56.4	 20
121	 17	96.0	14.9	 25
122	 17	103.0	17.6	 25
123	 17	178.8	27.8	 20
124	 17	815.0	504.6	 25
125	 17	6177.0	2207.2	 25
126	 17	160.0	29.4	 20
127	 17	233.0	57.1	 25
128	 17	1037.0	229.9	 25
129	 17	1929.0	471.8	 20
130	 17	738.0	152.5	 25
131	 17	1585.0	513.7	 25
132	 17	117.5	19.2	 20
133	 17	97.0	19.2	 25
134	 17	148.0	25.1	 25
135	 17	234.8	97.6	 20
136	 17	335.0	65.2	 25
137	 17	668.0	194.6	 25
138	 17	235.8	23.7	 16
139	 17	2052.5	493.5	 20
140	 17	1145.0	334.8	 20
141	 17	590.3	121.9	 16
142	 17	1004.8	237.9	 20
143	 17	617.0	114.3	 20
144	 17	476.5	91.2	 16
145	 17	703.5	189.3	 20
146	 17	114.0	21.3	 20
147	 17	225.3	29.4	 16
148	 17	186.0	27.0	 20
149	 17	209.8	90.9	 16
150	 17	369.3	54.6	 20
151	 17	205.8	31.4	 20
152	 17	164.5	27.7	 16
153	 17	94.3	16.3	 20
154	 17	180.0	36.0	 20
155	 17	167.5	19.7	 16
156	 17	516.5	109.9	 20
157	 17	126.3	19.2	 20
158	 17	293.8	35.5	 16
159	 17	120.0	20.5	 20
160	 17	359.0	51.7	 25
161	 17	339.0	35.6	 20
162	 17	409.0	61.8	 25
163	 17	250.0	39.4	 25
164	 17	308.5	42.7	 20
165	 17	1537.0	220.3	 25
166	 17	375.0	56.2	 25
167	 17	165.8	21.6	 20
168	 17	185.0	24.0	 25
169	 17	150.0	23.9	 25
170	 17	264.8	43.9	 20
171	 17	102.0	16.5	 25
172	 17	122.0	20.2	 25
173	 17	431.8	71.8	 20
174	 17	1186.0	179.3	 25
175	 17	466.0	81.7	 25
176	 17	230.5	34.6	 20
177	 17	1170.0	227.5	 25
178	 17	7909.0	1887.6	 25
179	 17	270.8	58.0	 20
180	 17	10282.0	2116.5	 25
181	 17	395.0	51.9	 25
182	 17	159.0	46.6	 20
183	 17	1348.0	269.2	 25
184	 17	312.0	30.9	 25
185	 17	236.5	35.7	 20
186	 17	129.0	18.0	 25
187	 17	272.0	58.9	 25
188	 17	107.5	21.3	 20
189	 17	210.0	34.5	 25
190	 17	114.0	16.0	 25
191	 17	884.3	184.1	 20
192	 17	7596.0	1850.1	 25
193	 17	7645.0	2075.5	 25
194	 17	975.8	119.9	 20
195	 17	1817.0	327.6	 25
196	 17	139.0	25.7	 25
197	 17	98.3	18.2	 20
198	 17	248.0	36.8	 25
199	 17	608.0	118.1	 25
200	 17	168.3	28.6	 20
201	 17	479.0	38.2	 25
202	 17	239.0	43.9	 25
203	 17	109.3	14.9	 16
204	 17	183.3	23.6	 20
205	 17	357.5	41.4	 20
206	 17	158.5	22.2	 16
207	 17	153.0	26.2	 20
208	 17	478.0	56.1	 16
209	 17	1211.0	176.6	 20
210	 17	1617.3	304.9	 20
211	 17	156.8	24.1	 16
212	 17	145.5	38.9	 20
213	 17	125.5	17.5	 20
214	 17	100.0	18.5	 16
215	 17	106.3	17.4	 20
216	 17	284.5	81.2	 20
217	 17	293.3	41.4	 16
218	 17	199.3	29.1	 20
219	 17	81.3	18.1	 20
220	 17	95.8	15.9	 16
221	 17	228.0	34.2	 20
222	 17	99.3	19.0	 20
223	 17	160.0	32.1	 16
224	 17	90.0	12.0	 25
225	 17	266.0	112.2	 25
226	 17	492.3	54.5	 20
227	 17	1305.0	84.5	 25
228	 17	521.0	61.3	 25
229	 17	1800.8	201.7	 20
230	 17	933.0	178.1	 25
231	 17	185.0	31.1	 25
232	 17	217.8	18.6	 20
233	 17	395.0	74.5	 25
234	 17	2636.0	436.1	 25
235	 17	2631.5	416.9	 20
236	 17	185.0	26.6	 25
237	 17	143.0	21.8	 25
238	 17	732.8	81.6	 20
239	 17	144.0	23.3	 25
240	 17	304.0	35.0	 25
241	 17	522.0	64.3	 20
242	 17	3411.0	819.2	 25
243	 17	96.0	28.2	 25
244	 17	744.0	125.8	 20
245	 17	97.0	16.7	 25
246	 17	164.0	44.7	 25
247	 17	158.0	31.5	 20
248	 17	2690.0	521.3	 25
249	 17	432.0	71.7	 25
250	 17	381.3	46.1	 20
251	 17	376.0	46.3	 25
252	 17	6787.0	1230.4	 25
253	 17	12319.5	2069.7	 20
254	 17	395.0	46.6	 25
255	 17	465.0	54.4	 25
256	 17	470.3	69.5	 20
257	 17	1032.0	193.6	 25
258	 17	171.0	66.6	 25
259	 17	99.3	19.8	 20
260	 17	85.0	15.0	 25
261	 17	97.0	16.7	 25
262	 17	155.3	63.2	 20
263	 17	753.0	93.9	 25
264	 17	345.0	54.3	 25
265	 17	359.5	36.6	 20
266	 17	1494.0	285.3	 25
267	 17	223.3	34.3	 16
268	 17	4798.0	423.8	 20
269	 17	357.3	39.1	 20
270	 17	1878.5	114.6	 16
271	 17	461.8	60.7	 20
272	 17	249.3	36.8	 20
273	 17	126.8	22.7	 16
274	 17	85.0	24.2	 20
275	 17	611.5	72.6	 20
276	 17	191.8	24.3	 16
277	 17	190.3	39.5	 20
278	 17	384.3	67.7	 20
279	 17	282.5	30.7	 16
280	 17	117.0	20.3	 20
281	 17	129.8	28.3	 20
282	 17	204.5	37.1	 16
283	 17	266.0	33.3	 20
284	 17	278.0	39.7	 20
285	 17	191.3	24.3	 16
286	 17	317.5	45.4	 20
287	 17	327.3	36.7	 20
288	 17	526.8	55.3	 20
289	 17	138.0	22.3	 25
290	 17	97.0	17.7	 25
291	 17	1029.5	93.9	 20
292	 17	485.0	53.9	 25
293	 17	488.0	69.5	 25
294	 17	1547.3	103.1	 20
295	 17	1834.0	154.1	 25
296	 17	1289.0	190.5	 25
297	 17	235.3	31.8	 20
298	 17	392.0	48.8	 25
299	 17	206.0	46.4	 25
300	 17	86.3	12.8	 20
301	 17	93.0	16.8	 25
302	 17	91.0	17.2	 25
303	 17	102.5	16.0	 20
304	 17	536.0	77.7	 25
305	 17	187.0	32.5	 25
306	 17	130.8	22.9	 20
307	 17	416.0	171.9	 25
308	 17	19427.0	4336.7	 25
309	 17	7723.8	1170.2	 20
310	 17	178.0	27.3	 25
311	 17	678.0	111.3	 25
312	 17	4955.5	774.8	 20
313	 17	525.0	79.0	 25
314	 17	866.0	181.9	 25
315	 17	339.8	40.5	 20
316	 17	326.0	49.1	 25
317	 17	539.0	59.0	 25
318	 17	791.0	157.5	 20
319	 17	1076.0	231.3	 25
320	 17	133.0	18.8	 25
321	 17	346.0	51.8	 20
322	 17	203.0	42.0	 25
323	 17	89.5	14.4	 20
324	 17	95.0	19.2	 25
325	 17	153.0	28.8	 25
326	 17	505.5	58.4	 20
327	 17	214.0	37.3	 25
328	 17	258.0	32.1	 25
329	 17	369.3	68.9	 20
330	 17	94.0	16.2	 25
331	 17	140.5	47.7	 20
332	 17	148.3	21.0	 16
333	 17	443.0	50.8	 20
334	 17	451.0	38.7	 20
335	 17	236.8	31.2	 16
336	 17	90.3	17.1	 20
337	 17	169.3	25.8	 20
338	 17	157.8	16.9	 16
339	 17	4506.3	503.7	 20
340	 17	590.0	57.7	 20
341	 17	175.5	18.5	 16
342	 17	505.8	62.1	 20
343	 17	109.8	20.5	 20
344	 17	101.8	18.9	 16
345	 17	2546.8	378.7	 20
346	 17	204.5	34.7	 20
347	 17	1574.5	160.8	 16
348	 17	613.0	87.0	 20
349	 17	399.0	48.9	 20
350	 17	97.5	12.8	 16
351	 17	3013.8	354.8	 20
352	 17	106.0	13.7	 25
353	 17	585.8	69.1	 20
354	 17	142.0	26.0	 25
355	 17	1450.0	236.8	 25
356	 17	296.5	68.0	 20
357	 17	117.0	19.2	 25
358	 17	286.0	49.6	 25
359	 17	313.3	27.2	 20
360	 17	4306.0	565.1	 25
361	 17	145.0	25.9	 25
362	 17	158.3	21.9	 20
363	 17	145.0	27.3	 25
364	 17	193.0	39.9	 25
365	 17	111.5	25.2	 20
366	 17	297.0	39.7	 25
367	 17	1758.0	120.8	 25
368	 17	1847.8	152.0	 20
369	 17	11008.0	1771.9	 25
370	 17	111.0	20.4	 25
371	 17	82.5	11.8	 20
372	 17	109.0	85.2	 25
373	 17	1029.0	204.4	 25
374	 17	428.8	51.6	 20
375	 17	578.0	66.7	 25
376	 17	1683.0	274.6	 25
377	 17	451.0	38.3	 20
378	 17	274.0	35.8	 25
379	 17	322.0	41.1	 25
380	 17	1131.5	127.8	 20
381	 17	1058.0	148.6	 25
382	 17	179.0	50.4	 20
383	 17	107.0	34.8	 25
384	 17	251.0	38.8	 25
385	 17	167.5	23.6	 20
386	 17	308.0	50.0	 25
387	 17	137.0	16.0	 25
388	 17	117.5	16.7	 20
389	 17	392.0	56.7	 25
390	 17	371.0	45.9	 25
391	 17	657.0	77.0	 20
392	 17	171.0	19.2	 25
393	 17	114.0	18.6	 25
394	 17	311.5	40.9	 20
395	 17	323.8	29.4	 20
396	 17	215.0	23.2	 20
397	 17	213.8	23.3	 16
398	 17	98.0	16.4	 20
399	 17	94.5	14.6	 20
400	 17	165.0	25.6	 16
401	 17	264.3	36.3	 20
402	 17	121.3	23.7	 20
403	 17	257.3	33.2	 16
404	 17	255.5	22.8	 20
405	 17	1288.3	160.3	 20
406	 17	484.8	53.5	 16
407	 17	538.0	75.9	 20
408	 17	104.0	17.8	 20
409	 17	178.3	26.7	 16
410	 17	301.5	38.1	 20
411	 17	927.0	470.5	 20
412	 17	303.5	32.5	 16
413	 17	874.8	117.8	 20
414	 17	227.3	36.1	 20
415	 17	147.8	21.7	 16
416	 17	2355.3	322.3	 20
417	 17	923.0	133.3	 25
418	 17	665.5	43.4	 20
419	 17	1200.0	159.7	 25
420	 17	157.0	23.8	 25
421	 17	1019.5	74.0	 20
422	 17	3480.0	419.4	 25
423	 17	325.0	39.5	 25
424	 17	345.3	41.2	 20
425	 17	1073.0	123.9	 25
426	 17	130.0	18.9	 25
427	 17	120.8	20.3	 20
428	 17	269.0	45.1	 25
429	 17	770.0	125.8	 25
430	 17	213.3	54.0	 20
431	 17	114.0	18.4	 25
432	 17	480.0	108.2	 25
433	 17	281.0	26.6	 20
434	 17	116.0	17.4	 25
435	 17	196.0	31.8	 25
436	 17	164.0	19.6	 20
437	 17	175.0	34.1	 25
438	 17	186.0	28.2	 25
439	 17	264.8	43.1	 20
440	 17	175.0	21.6	 25
441	 17	173.0	22.0	 20
442	 17	289.0	47.8	 25
443	 17	268.0	41.6	 25
444	 17	1503.5	162.2	 20
445	 17	137.0	21.1	 25
446	 17	559.0	78.4	 25
447	 17	835.8	82.1	 20
448	 17	4840.0	747.4	 25
449	 17	139.0	19.5	 25
450	 17	230.8	35.6	 20
451	 17	152.0	21.1	 25
452	 17	124.0	14.7	 25
453	 17	319.5	58.7	 20
454	 17	328.0	53.3	 25
455	 17	2819.0	751.1	 25
456	 17	7053.3	1388.1	 20
457	 17	154.0	48.4	 25
458	 17	344.0	93.3	 25
459	 17	233.0	16.6	 16
460	 17	157.0	21.1	 20
461	 17	200.0	74.5	 20
462	 17	4230.8	393.2	 16
463	 17	3771.8	427.8	 20
464	 17	125.5	24.3	 20
465	 17	204.0	29.1	 16
466	 17	137.0	36.1	 20
467	 17	452.0	72.5	 20
468	 17	224.8	28.3	 16
469	 17	219.3	26.3	 20
470	 17	140.5	26.0	 20
471	 17	304.3	45.6	 16
472	 17	256.0	38.3	 20
473	 17	160.8	21.4	 20
474	 17	1043.8	136.0	 16
475	 17	66.3	8.5	 20
476	 17	173.3	25.8	 20
477	 17	507.8	49.3	 16
478	 17	350.3	42.5	 20
479	 17	406.3	60.4	 20
480	 17	672.8	138.4	 16
481	 17	740.0	100.8	 25
482	 17	206.0	42.5	 25
483	 17	840.5	105.0	 20
484	 17	211.0	31.7	 25
485	 17	182.0	29.1	 25
486	 17	98.0	14.7	 20
487	 17	749.0	110.7	 25
488	 17	495.0	107.1	 25
489	 17	94.3	18.2	 20
490	 17	100.0	18.8	 25
491	 17	115.0	127.9	 25
492	 17	959.3	117.2	 20
493	 17	100.0	13.7	 25
494	 17	110.0	21.1	 25
495	 17	510.3	66.0	 20
496	 17	283.0	50.5	 25
497	 17	606.0	93.3	 25
498	 17	963.0	105.0	 20
499	 17	209.0	31.2	 25
500	 17	134.0	38.8	 20
501	 17	119.0	17.5	 25
502	 17	268.0	37.3	 25
503	 17	103.3	18.9	 20
504	 17	223.0	42.8	 25
505	 17	126.0	24.4	 25
506	 17	120.8	18.0	 20
507	 17	285.0	36.9	 25
508	 17	123.0	20.6	 25
509	 17	387.3	45.6	 20
510	 17	2162.0	353.0	 25
511	 17	799.0	152.6	 25
512	 17	456.5	499.9	 20
513	 17	131.0	25.0	 25
514	 17	85.0	15.5	 25
515	 17	126.5	19.6	 20
516	 17	147.0	29.7	 25
517	 17	311.0	49.8	 25
518	 17	189.3	24.9	 20
519	 17	257.0	38.7	 25
520	 17	149.0	23.5	 25
521	 17	883.8	129.2	 20
522	 17	469.0	58.9	 25
523	 17	193.5	26.2	 20
524	 17	2287.3	192.6	 16
525	 17	235.5	22.4	 20
526	 17	304.0	40.0	 20
527	 17	1350.3	96.4	 16
528	 17	114.8	16.1	 20
529	 17	563.3	79.8	 20
530	 17	173.3	31.1	 16
531	 17	274.5	29.8	 20
532	 17	105.0	16.1	 20
533	 17	282.0	43.8	 16
534	 17	179.3	23.6	 20
535	 17	78.5	11.5	 20
536	 17	107.5	16.0	 16
537	 17	76.8	10.6	 20
538	 17	229.0	24.9	 20
539	 17	2772.8	141.5	 16
540	 17	437.5	40.2	 20
541	 17	1575.5	363.2	 20
542	 17	21043.3	1001.4	 16
543	 17	4582.5	366.5	 20
544	 17	13707.5	1650.9	 20
545	 17	383.5	41.1	 20
546	 17	388.0	59.5	 25
547	 17	173.0	22.4	 25
548	 17	1403.3	141.6	 20
549	 17	494.0	66.0	 25
550	 17	129.0	20.2	 25
551	 17	180.0	27.9	 20
552	 17	1042.0	107.2	 25
553	 17	344.0	28.6	 25
554	 17	589.5	61.5	 20
555	 17	245.0	28.9	 25
556	 17	3694.5	287.4	 20
557	 17	281.0	35.6	 25
558	 17	483.0	43.3	 25
559	 17	688.5	40.6	 20
560	 17	239.0	67.3	 25
561	 17	109.0	23.4	 25
562	 17	423.8	83.7	 20
563	 17	166.0	33.5	 25
564	 17	151.0	30.3	 25
565	 17	82.8	12.5	 20
566	 17	3344.0	606.6	 25
567	 17	1325.0	107.5	 25
568	 17	104.3	27.5	 20
569	 17	170.0	28.5	 25
570	 17	1014.0	182.4	 25
571	 17	488.8	88.6	 20
572	 17	238.0	34.4	 25
573	 17	214.0	36.9	 25
574	 17	148.0	21.4	 20
575	 17	402.0	82.8	 25
576	 17	119.0	21.3	 25
577	 17	140.3	58.7	 20
578	 17	112.0	17.2	 25
579	 17	127.0	46.2	 25
580	 17	278.0	56.3	 20
581	 17	450.0	69.8	 25
582	 17	102.0	18.8	 25
583	 17	167.3	38.5	 20
584	 17	150.0	26.6	 25
585	 17	116.0	20.4	 25
586	 17	94.0	14.3	 20
587	 17	86.0	16.1	 25
588	 17	227.3	35.1	 20
589	 17	2772.8	200.7	 16
590	 17	1857.5	211.4	 20
591	 17	654.8	82.2	 20
592	 17	136.3	20.8	 16
593	 17	212.0	50.5	 20
594	 17	151.8	24.8	 20
595	 17	105.3	18.5	 16
596	 17	92.8	12.1	 20
597	 17	4379.8	718.6	 20
598	 17	175.0	31.6	 16
599	 17	91.8	20.5	 20
600	 17	643.0	101.8	 20
601	 17	313.8	35.9	 16
602	 17	123.0	13.0	 20
603	 17	247.5	29.7	 20
604	 17	330.8	33.6	 16
605	 17	4009.5	452.6	 20
606	 17	8597.5	993.3	 20
607	 17	5070.5	465.8	 16
608	 17	190.5	26.4	 20
609	 17	760.0	110.7	 25
610	 17	572.5	65.5	 20
611	 17	280.0	73.9	 25
612	 17	1823.0	307.2	 25
613	 17	723.5	82.6	 20
614	 17	2055.0	274.6	 25
615	 17	8462.8	719.4	 20
616	 17	750.0	736.0	 25
617	 17	584.0	54.5	 25
618	 17	2911.3	353.3	 20
619	 17	5025.0	886.1	 25
620	 17	2308.0	271.7	 25
621	 17	1529.3	204.6	 20
622	 17	1106.0	168.4	 25
623	 17	801.0	97.5	 25
624	 17	293.3	43.8	 20
625	 17	179.0	26.9	 25
626	 17	174.0	34.9	 25
627	 17	146.5	61.9	 20
628	 17	91.0	13.8	 25
629	 17	137.0	28.0	 25
630	 17	986.5	215.1	 20
631	 17	278.0	53.8	 25
632	 17	213.0	145.5	 25
633	 17	2452.3	384.3	 20
634	 17	214.0	22.0	 25
635	 17	247.0	53.3	 25
636	 17	4350.5	457.2	 20
637	 17	468.0	82.5	 25
638	 17	252.0	37.6	 25
639	 17	400.3	109.9	 20
  0	 18	13563.0	3705.8	 25
  1	 18	179.0	90.2	 25
  2	 18	179.0	28.9	 20
  3	 18	854.0	238.1	 25
  4	 18	2909.0	566.2	 25
  5	 18	715.8	95.5	 20
  6	 18	417.0	54.9	 25
  7	 18	761.0	63.4	 25
  8	 18	497.3	47.4	 20
  9	 18	1428.0	203.4	 25
 10	 18	214.0	41.3	 25
 11	 18	165.0	76.3	 20
 12	 18	653.0	105.6	 25
 13	 18	329.0	44.0	 25
 14	 18	94.3	17.2	 20
 15	 18	128.0	18.9	 25
 16	 18	123.0	50.8	 25
 17	 18	246.0	26.8	 20
 18	 18	194.0	26.9	 25
 19	 18	101.0	20.0	 25
 20	 18	222.5	21.8	 20
 21	 18	147.0	21.5	 25
 22	 18	280.0	41.3	 25
 23	 18	100.0	17.6	 20
 24	 18	151.0	29.9	 25
 25	 18	1389.0	128.4	 25
 26	 18	136.8	28.2	 20
 27	 18	690.0	169.6	 25
 28	 18	284.0	67.2	 25
 29	 18	4776.0	574.8	 20
 30	 18	179.0	30.0	 25
 31	 18	160.5	25.1	 20
 32	 18	480.5	68.2	 16
 33	 18	131.0	22.1	 20
 34	 18	126.3	22.3	 20
 35	 18	149.5	21.9	 16
 36	 18	352.0	55.0	 20
 37	 18	7891.8	848.3	 16
 38	 18	154.0	18.5	 20
 39	 18	115.5	16.1	 20
 40	 18	124.5	19.8	 16
 41	 18	95.5	13.0	 20
 42	 18	209.3	30.5	 20
 43	 18	264.8	28.5	 16
 44	 18	130.3	17.9	 20
 45	 18	97.8	19.6	 20
 46	 18	129.8	19.4	 16
 47	 18	151.3	28.8	 20
 48	 18	133.5	91.1	 20
 49	 18	194.8	42.7	 16
 50	 18	257.5	33.3	 20
 51	 18	128.5	24.7	 20
 52	 18	184.5	38.6	 16
 53	 18	199.0	26.1	 25
 54	 18	296.0	31.2	 25
 55	 18	211.8	26.0	 20
 56	 18	291.0	36.7	 25
 57	 18	231.0	33.6	 25
 58	 18	117.0	19.9	 20
 59	 18	167.0	25.9	 25
 60	 18	154.0	18.8	 25
 61	 18	150.5	19.6	 20
 62	 18	203.0	28.3	 25
 63	 18	179.0	31.1	 25
 64	 18	189.8	79.8	 20
 65	 18	331.0	54.7	 25
 66	 18	153.0	22.2	 25
 67	 18	138.0	15.7	 20
 68	 18	166.0	26.2	 25
 69	 18	318.0	30.6	 25
 70	 18	758.0	79.5	 20
 71	 18	195.0	27.3	 25
 72	 18	269.0	41.8	 25
 73	 18	273.0	40.7	 20
 74	 18	120.0	18.4	 25
 75	 18	212.0	27.4	 25
 76	 18	160.5	11.9	 20
 77	 18	358.0	39.7	 25
 78	 18	632.0	84.0	 25
 79	 18	237.3	47.9	 20
 80	 18	141.0	22.2	 25
 81	 18	628.0	117.0	 25
 82	 18	169.8	23.6	 20
 83	 18	132.0	18.1	 25
 84	 18	680.0	84.7	 25
 85	 18	449.3	45.2	 20
 86	 18	158.0	21.6	 25
 87	 18	270.0	64.4	 25
 88	 18	222.3	21.1	 20
 89	 18	723.0	52.1	 25
 90	 18	593.0	130.1	 25
 91	 18	849.0	166.5	 20
 92	 18	88.0	11.7	 25
 93	 18	91.0	17.9	 25
 94	 18	123.3	20.4	 20
 95	 18	105.0	21.2	 25
 96	 18	107.5	20.9	 16
 97	 18	101.8	17.1	 20
 98	 18	93.5	13.9	 20
 99	 18	87.5	14.9	 16
100	 18	118.5	20.8	 20
101	 18	479.0	189.3	 20
102	 18	1035.0	130.4	 16
103	 18	145.0	22.3	 20
104	 18	122.0	19.0	 20
105	 18	244.3	86.9	 16
106	 18	625.0	89.0	 20
107	 18	1189.0	292.9	 20
108	 18	227.0	29.7	 16
109	 18	148.3	31.7	 20
110	 18	90.5	13.8	 20
111	 18	79.5	12.0	 16
112	 18	110.8	17.6	 20
113	 18	94.0	18.3	 20
114	 18	121.3	14.9	 16
115	 18	143.0	18.8	 20
116	 18	118.0	27.4	 20
117	 18	404.3	43.4	 20
118	 18	362.0	98.8	 25
119	 18	105.0	17.7	 25
120	 18	163.8	30.2	 20
121	 18	98.0	19.6	 25
122	 18	126.0	30.4	 25
123	 18	153.0	23.0	 20
124	 18	507.0	874.0	 25
125	 18	9068.0	3144.7	 25
126	 18	213.3	38.6	 20
127	 18	241.0	29.4	 25
128	 18	591.0	209.9	 25
129	 18	2116.3	511.7	 20
130	 18	1863.0	536.4	 25
131	 18	728.0	211.0	 25
132	 18	107.3	17.8	 20
133	 18	79.0	11.5	 25
134	 18	146.0	30.3	 25
135	 18	271.3	40.5	 20
136	 18	295.0	51.4	 25
137	 18	556.0	181.5	 25
138	 18	222.5	26.9	 20
139	 18	686.0	121.5	 25
140	 18	916.0	252.1	 25
141	 18	317.0	57.1	 20
142	 18	542.0	86.9	 25
143	 18	799.0	86.8	 25
144	 18	520.8	87.3	 20
145	 18	174.0	37.7	 25
146	 18	104.0	29.2	 25
147	 18	435.0	176.7	 20
148	 18	146.0	23.8	 25
149	 18	128.0	17.0	 25
150	 18	140.8	25.1	 20
151	 18	118.0	19.6	 25
152	 18	167.0	30.1	 20
153	 18	107.0	19.9	 25
154	 18	129.0	17.7	 25
155	 18	149.5	26.0	 20
156	 18	499.0	78.3	 25
157	 18	156.0	23.5	 25
158	 18	220.0	33.8	 20
159	 18	118.0	17.5	 25
160	 18	151.0	45.5	 20
161	 18	268.5	43.1	 16
162	 18	194.3	31.6	 20
163	 18	245.0	36.5	 20
164	 18	200.3	26.7	 16
165	 18	598.8	74.9	 20
166	 18	179.5	19.3	 20
167	 18	194.8	30.0	 16
168	 18	197.3	37.6	 20
169	 18	183.0	32.5	 20
170	 18	173.3	46.9	 16
171	 18	122.0	20.6	 20
172	 18	140.0	30.0	 20
173	 18	724.8	104.3	 16
174	 18	3491.0	421.4	 20
175	 18	677.5	81.4	 20
176	 18	247.3	27.4	 16
177	 18	157.3	24.7	 20
178	 18	988.0	219.7	 20
179	 18	324.5	37.0	 16
180	 18	4384.3	576.0	 20
181	 18	446.0	47.1	 25
182	 18	159.8	20.6	 20
183	 18	184.0	19.2	 25
184	 18	465.0	59.7	 25
185	 18	261.5	44.8	 20
186	 18	135.0	42.2	 25
187	 18	241.0	39.2	 25
188	 18	130.0	46.5	 20
189	 18	105.0	17.4	 25
190	 18	131.0	24.9	 25
191	 18	167.8	31.4	 20
192	 18	640.0	243.0	 25
193	 18	1856.0	280.4	 25
194	 18	1216.3	290.5	 20
195	 18	3737.0	593.5	 25
196	 18	183.0	49.9	 25
197	 18	111.3	24.7	 20
198	 18	218.0	34.2	 25
199	 18	512.0	106.5	 25
200	 18	241.3	22.1	 20
201	 18	647.0	57.9	 25
202	 18	167.0	28.2	 25
203	 18	132.3	19.4	 20
204	 18	140.0	23.0	 25
205	 18	216.0	27.7	 25
206	 18	234.3	28.5	 20
207	 18	210.0	33.3	 25
208	 18	174.0	72.1	 25
209	 18	1598.5	239.9	 20
210	 18	1091.0	210.3	 25
211	 18	151.5	24.3	 20
212	 18	115.0	108.9	 25
213	 18	131.0	20.8	 25
214	 18	143.5	22.5	 20
215	 18	146.0	47.4	 25
216	 18	131.0	27.3	 25
217	 18	110.0	16.8	 20
218	 18	214.0	36.5	 25
219	 18	82.0	14.4	 25
220	 18	100.8	19.4	 20
221	 18	277.0	49.6	 25
222	 18	98.0	17.8	 25
223	 18	85.3	9.7	 20
224	 18	118.8	31.0	 20
225	 18	135.0	14.7	 20
226	 18	182.8	42.9	 16
227	 18	1761.8	255.3	 20
228	 18	288.3	49.2	 20
229	 18	405.0	47.3	 16
230	 18	685.0	138.3	 20
231	 18	221.8	120.4	 20
232	 18	165.5	22.7	 16
233	 18	306.5	49.1	 20
234	 18	448.3	79.2	 20
235	 18	897.8	120.2	 16
236	 18	164.5	38.7	 20
237	 18	131.0	34.2	 20
238	 18	119.3	30.5	 16
239	 18	110.0	18.5	 20
240	 18	116.3	16.0	 20
241	 18	258.3	28.6	 16
242	 18	175.8	43.3	 20
243	 18	73.3	15.3	 20
244	 18	112.5	18.9	 16
245	 18	88.0	13.6	 25
246	 18	155.0	20.1	 25
247	 18	151.5	27.0	 20
248	 18	881.0	124.8	 25
249	 18	323.0	68.0	 25
250	 18	247.8	51.0	 20
251	 18	260.0	27.9	 25
252	 18	1871.0	310.3	 25
253	 18	4254.0	619.0	 20
254	 18	426.0	35.2	 25
255	 18	758.0	115.2	 25
256	 18	563.8	64.2	 20
257	 18	266.0	40.0	 25
258	 18	239.0	43.1	 25
259	 18	89.8	14.2	 20
260	 18	64.0	11.8	 25
261	 18	92.0	17.1	 25
262	 18	88.0	12.5	 20
263	 18	299.0	42.9	 25
264	 18	219.0	34.9	 25
265	 18	635.0	74.8	 20
266	 18	471.0	76.9	 25
267	 18	273.0	71.3	 25
268	 18	2785.3	333.5	 20
269	 18	203.0	54.9	 25
270	 18	3331.0	266.8	 20
271	 18	279.0	46.1	 25
272	 18	400.0	42.2	 25
273	 18	290.3	28.9	 20
274	 18	92.0	14.0	 25
275	 18	394.0	49.0	 25
276	 18	191.3	34.3	 20
277	 18	204.0	29.1	 25
278	 18	639.0	98.7	 25
279	 18	291.5	39.7	 20
280	 18	133.0	30.3	 25
281	 18	115.0	16.8	 25
282	 18	191.5	21.5	 20
283	 18	211.0	33.9	 25
284	 18	459.0	44.8	 25
285	 18	199.3	34.0	 20
286	 18	456.0	49.3	 25
287	 18	168.0	28.8	 25
288	 18	118.5	20.6	 16
289	 18	136.5	23.9	 20
290	 18	95.8	13.9	 20
291	 18	353.8	38.9	 16
292	 18	229.5	32.9	 20
293	 18	232.0	30.9	 20
294	 18	740.0	77.2	 16
295	 18	802.5	106.2	 20
296	 18	537.0	72.5	 20
297	 18	163.8	23.1	 16
298	 18	523.0	38.2	 20
299	 18	177.5	21.6	 20
300	 18	100.8	13.6	 16
301	 18	86.8	14.7	 20
302	 18	107.3	30.3	 20
303	 18	88.8	12.5	 16
304	 18	125.0	23.7	 20
305	 18	273.5	57.4	 20
306	 18	90.0	13.0	 16
307	 18	422.8	86.6	 20
308	 18	7390.8	1432.7	 20
309	 18	1418.5	203.5	 16
310	 18	124.0	18.8	 25
311	 18	230.0	48.4	 25
312	 18	3316.0	276.2	 20
313	 18	286.0	37.0	 25
314	 18	100.0	19.7	 25
315	 18	315.8	24.9	 20
316	 18	431.0	55.4	 25
317	 18	520.0	111.7	 25
318	 18	2823.0	361.1	 20
319	 18	231.0	41.9	 25
320	 18	144.0	28.3	 25
321	 18	107.0	26.0	 20
322	 18	142.0	25.1	 25
323	 18	147.0	95.9	 25
324	 18	74.0	12.1	 20
325	 18	298.0	31.0	 25
326	 18	282.0	125.7	 25
327	 18	204.8	27.6	 20
328	 18	425.0	53.5	 25
329	 18	279.0	34.5	 20
330	 18	125.0	17.7	 25
331	 18	103.0	15.7	 25
332	 18	230.8	26.3	 20
333	 18	1269.0	204.4	 25
334	 18	255.0	30.8	 25
335	 18	184.3	25.0	 20
336	 18	100.0	19.0	 25
337	 18	327.0	53.5	 25
338	 18	107.8	18.7	 20
339	 18	604.0	189.1	 25
340	 18	292.0	39.5	 25
341	 18	110.8	19.5	 20
342	 18	178.0	28.0	 25
343	 18	180.0	36.9	 25
344	 18	105.8	23.3	 20
345	 18	546.0	115.1	 25
346	 18	146.0	21.2	 25
347	 18	143.8	40.4	 20
348	 18	133.0	35.5	 25
349	 18	156.0	30.2	 25
350	 18	111.8	16.3	 20
351	 18	510.0	126.1	 25
352	 18	101.3	16.3	 20
353	 18	133.0	17.6	 16
354	 18	98.3	17.1	 20
355	 18	304.0	45.3	 20
356	 18	127.5	26.2	 16
357	 18	246.0	183.0	 20
358	 18	122.3	26.5	 20
359	 18	372.8	112.9	 16
360	 18	1139.0	170.8	 20
361	 18	262.3	220.8	 20
362	 18	160.3	15.1	 16
363	 18	107.8	18.7	 20
364	 18	158.5	25.3	 20
365	 18	102.3	19.8	 16
366	 18	151.0	20.2	 20
367	 18	1158.8	77.5	 20
368	 18	852.8	85.3	 16
369	 18	2136.0	326.0	 20
370	 18	120.3	20.7	 20
371	 18	101.0	19.7	 16
372	 18	101.0	16.1	 20
373	 18	630.3	112.4	 20
374	 18	143.5	19.5	 20
375	 18	158.0	24.1	 25
376	 18	1351.0	199.8	 25
377	 18	594.0	56.9	 20
378	 18	216.0	30.4	 25
379	 18	142.0	38.6	 25
380	 18	211.8	30.4	 20
381	 18	323.0	37.8	 25
382	 18	98.0	15.1	 25
383	 18	100.3	28.4	 20
384	 18	116.0	17.2	 25
385	 18	89.0	21.6	 20
386	 18	137.0	18.9	 25
387	 18	156.0	17.7	 25
388	 18	106.0	16.4	 20
389	 18	483.0	65.7	 25
390	 18	409.0	36.7	 25
391	 18	214.3	24.9	 20
392	 18	149.0	23.4	 25
393	 18	118.0	18.5	 25
394	 18	310.8	38.9	 20
395	 18	268.0	28.0	 25
396	 18	173.0	28.0	 25
397	 18	152.8	24.1	 20
398	 18	90.0	13.4	 25
399	 18	102.0	17.2	 25
400	 18	114.8	16.4	 20
401	 18	107.0	16.9	 25
402	 18	132.0	23.5	 25
403	 18	83.3	11.9	 20
404	 18	254.0	42.0	 25
405	 18	1467.0	172.2	 25
406	 18	351.5	37.1	 20
407	 18	203.0	39.5	 25
408	 18	122.0	19.8	 25
409	 18	295.3	31.4	 20
410	 18	431.0	57.1	 25
411	 18	1075.0	149.2	 25
412	 18	678.0	53.4	 20
413	 18	418.0	62.7	 25
414	 18	200.0	81.4	 25
415	 18	120.0	56.4	 20
416	 18	769.0	133.0	 25
417	 18	290.8	24.7	 20
418	 18	392.0	46.2	 16
419	 18	241.3	36.6	 20
420	 18	108.5	19.2	 20
421	 18	464.8	39.3	 16
422	 18	927.3	224.9	 20
423	 18	206.0	30.3	 20
424	 18	395.8	41.4	 16
425	 18	955.5	99.0	 20
426	 18	182.0	48.0	 20
427	 18	100.3	17.4	 16
428	 18	205.5	83.2	 20
429	 18	119.3	19.2	 20
430	 18	235.3	33.9	 16
431	 18	123.0	19.6	 20
432	 18	432.3	65.2	 20
433	 18	180.5	26.7	 16
434	 18	124.3	24.1	 20
435	 18	289.8	60.0	 20
436	 18	160.5	19.0	 16
437	 18	199.5	36.0	 20
438	 18	183.0	35.6	 25
439	 18	137.3	22.3	 20
440	 18	148.0	18.8	 25
441	 18	137.0	29.4	 25
442	 18	515.8	61.8	 20
443	 18	193.0	33.0	 25
444	 18	271.0	48.0	 20
445	 18	131.0	21.0	 25
446	 18	314.0	46.4	 25
447	 18	1024.5	91.3	 20
448	 18	941.0	114.7	 25
449	 18	164.0	52.4	 25
450	 18	105.3	17.2	 20
451	 18	121.0	23.6	 25
452	 18	167.0	29.4	 25
453	 18	129.3	11.5	 20
454	 18	185.0	22.4	 25
455	 18	382.0	70.5	 25
456	 18	1276.0	141.7	 20
457	 18	273.0	34.4	 25
458	 18	606.0	104.0	 25
459	 18	124.8	18.5	 20
460	 18	261.0	24.4	 25
461	 18	247.0	87.2	 25
462	 18	3328.0	301.7	 20
463	 18	1056.0	119.4	 25
464	 18	106.0	19.7	 25
465	 18	269.0	33.4	 20
466	 18	103.0	14.9	 25
467	 18	227.0	46.3	 25
468	 18	165.3	27.5	 20
469	 18	244.0	36.3	 25
470	 18	246.0	160.7	 25
471	 18	308.8	35.0	 20
472	 18	291.0	41.0	 25
473	 18	143.0	28.5	 25
474	 18	234.5	41.5	 20
475	 18	85.0	13.9	 25
476	 18	112.0	23.4	 25
477	 18	555.5	64.6	 20
478	 18	302.0	42.3	 25
479	 18	296.0	26.8	 25
480	 18	599.5	105.5	 20
481	 18	833.0	107.0	 20
482	 18	212.5	34.2	 20
483	 18	490.3	40.3	 16
484	 18	132.8	18.2	 20
485	 18	139.0	27.8	 20
486	 18	92.5	17.8	 16
487	 18	109.0	16.0	 20
488	 18	447.5	83.8	 20
489	 18	106.8	18.0	 16
490	 18	90.5	15.4	 20
491	 18	78.0	12.0	 20
492	 18	338.0	46.3	 16
493	 18	84.3	11.6	 20
494	 18	96.3	14.1	 20
495	 18	370.0	66.9	 16
496	 18	532.5	119.5	 20
497	 18	727.5	245.9	 20
498	 18	1055.0	66.6	 16
499	 18	244.3	59.4	 20
500	 18	123.8	22.7	 20
501	 18	176.5	90.6	 16
502	 18	143.0	30.5	 25
503	 18	96.0	16.8	 20
504	 18	90.0	18.8	 25
505	 18	105.0	18.0	 25
506	 18	111.8	23.7	 20
507	 18	138.0	32.6	 25
508	 18	167.0	37.5	 25
509	 18	145.5	25.9	 20
510	 18	349.0	63.6	 25
511	 18	239.0	50.6	 25
512	 18	139.3	19.0	 20
513	 18	90.0	28.4	 25
514	 18	95.0	17.4	 25
515	 18	91.0	16.2	 20
516	 18	119.0	15.8	 25
517	 18	309.0	42.1	 25
518	 18	194.3	30.9	 20
519	 18	247.0	25.9	 25
520	 18	142.0	22.1	 25
521	 18	998.8	101.1	 20
522	 18	503.0	56.3	 25
523	 18	123.0	17.2	 25
524	 18	427.5	68.7	 20
525	 18	200.0	19.5	 25
526	 18	226.0	29.5	 25
527	 18	249.3	42.8	 20
528	 18	116.0	19.4	 25
529	 18	376.0	71.7	 25
530	 18	129.5	16.6	 20
531	 18	425.0	59.7	 25
532	 18	99.0	17.0	 25
533	 18	238.8	33.2	 20
534	 18	197.0	24.6	 25
535	 18	81.0	12.4	 25
536	 18	106.3	17.4	 20
537	 18	88.0	15.1	 25
538	 18	728.0	131.6	 25
539	 18	879.5	76.9	 20
540	 18	209.0	28.6	 25
541	 18	630.0	201.1	 25
542	 18	10395.5	739.9	 20
543	 18	2386.0	325.1	 25
544	 18	8028.0	975.7	 25
545	 18	215.3	33.3	 16
546	 18	237.5	23.5	 20
547	 18	232.8	31.9	 20
548	 18	298.8	35.9	 16
549	 18	137.3	16.0	 20
550	 18	137.5	12.5	 20
551	 18	174.0	29.6	 16
552	 18	602.3	83.1	 20
553	 18	449.0	94.0	 20
554	 18	1042.3	87.8	 16
555	 18	197.8	31.3	 20
556	 18	733.3	84.4	 20
557	 18	312.0	33.7	 16
558	 18	523.5	56.6	 20
559	 18	329.0	38.3	 20
560	 18	180.5	17.4	 16
561	 18	97.3	14.6	 20
562	 18	697.5	57.2	 16
563	 18	134.3	26.6	 20
564	 18	117.8	29.7	 20
565	 18	78.5	19.0	 16
566	 18	2149.0	420.2	 25
567	 18	1769.0	310.0	 25
568	 18	100.3	13.8	 20
569	 18	135.0	26.9	 25
570	 18	354.0	57.1	 25
571	 18	566.0	80.6	 20
572	 18	212.0	41.3	 25
573	 18	135.0	18.4	 25
574	 18	156.3	25.5	 20
575	 18	224.0	32.3	 25
576	 18	189.0	34.1	 25
577	 18	85.0	14.7	 20
578	 18	85.0	13.2	 25
579	 18	87.0	17.8	 25
580	 18	95.3	14.8	 20
581	 18	198.0	37.7	 25
582	 18	95.0	16.8	 25
583	 18	185.3	41.7	 20
584	 18	196.0	33.5	 25
585	 18	165.0	30.2	 25
586	 18	82.5	15.3	 20
587	 18	93.0	19.6	 25
588	 18	145.0	28.3	 25
589	 18	1443.5	168.3	 20
590	 18	2734.0	316.0	 25
591	 18	504.0	63.2	 25
592	 18	119.5	27.4	 20
593	 18	109.0	20.9	 25
594	 18	110.0	16.4	 25
595	 18	126.5	20.7	 20
596	 18	99.0	13.8	 25
597	 18	385.0	90.5	 25
598	 18	138.5	17.0	 20
599	 18	133.0	69.5	 25
600	 18	130.0	23.8	 25
601	 18	153.5	18.6	 20
602	 18	144.0	18.0	 25
603	 18	134.0	18.4	 25
604	 18	721.3	84.4	 20
605	 18	1468.0	107.5	 25
606	 18	3127.0	409.3	 25
607	 18	2172.0	241.2	 20
608	 18	344.0	45.7	 25
609	 18	1417.8	179.6	 20
610	 18	372.8	37.2	 16
611	 18	502.3	71.1	 20
612	 18	429.0	58.8	 20
613	 18	317.0	46.5	 16
614	 18	381.0	40.9	 20
615	 18	6185.8	528.0	 20
616	 18	383.8	80.5	 16
617	 18	304.8	42.1	 20
618	 18	522.0	65.3	 16
619	 18	824.0	138.6	 20
620	 18	1473.3	198.7	 20
621	 18	513.8	52.4	 16
622	 18	286.0	36.7	 20
623	 18	381.8	46.5	 20
624	 18	193.5	34.4	 16
625	 18	142.8	17.4	 20
626	 18	209.3	34.0	 20
627	 18	95.0	21.6	 16
628	 18	88.8	11.5	 20
629	 18	172.8	60.2	 20
630	 18	6387.8	497.6	 16
631	 18	143.0	26.5	 25
632	 18	229.0	31.0	 25
633	 18	5639.3	1187.2	 20
634	 18	330.0	79.1	 25
635	 18	288.0	39.3	 25
636	 18	1624.0	322.8	 20
637	 18	220.0	27.1	 25
638	 18	190.0	31.9	 25
639	 18	16999.0	3243.2	 20
  0	 19	270.3	69.8	 20
  1	 19	1362.5	218.7	 20
  2	 19	2908.5	296.3	 16
  3	 19	286.3	79.6	 20
  4	 19	1038.8	160.4	 20
  5	 19	1003.0	98.5	 16
  6	 19	349.5	58.7	 20
  7	 19	1738.5	271.0	 20
  8	 19	4394.0	419.8	 16
  9	 19	656.5	103.3	 20
 10	 19	284.0	32.8	 25
 11	 19	432.3	53.7	 20
 12	 19	255.0	48.4	 25
 13	 19	1075.0	119.4	 25
 14	 19	164.5	21.0	 20
 15	 19	847.0	133.9	 25
 16	 19	2702.0	303.4	 25
 17	 19	4225.5	293.8	 20
 18	 19	366.0	32.4	 25
 19	 19	112.0	22.3	 25
 20	 19	107.5	24.0	 20
 21	 19	100.0	12.9	 25
 22	 19	348.0	62.6	 25
 23	 19	279.0	35.3	 20
 24	 19	394.0	68.6	 25
 25	 19	145.0	24.1	 25
 26	 19	323.3	25.4	 20
 27	 19	109.0	22.4	 25
 28	 19	130.0	16.3	 25
 29	 19	130.3	18.4	 20
 30	 19	914.0	141.6	 25
 31	 19	925.0	202.3	 25
 32	 19	776.3	92.8	 20
 33	 19	264.0	42.5	 25
 34	 19	122.0	27.4	 25
 35	 19	1422.0	256.1	 20
 36	 19	133.0	25.4	 25
 37	 19	464.0	97.6	 25
 38	 19	132.5	25.5	 20
 39	 19	176.0	32.9	 25
 40	 19	202.3	33.3	 20
 41	 19	149.0	26.7	 25
 42	 19	196.0	21.9	 25
 43	 19	507.5	120.5	 20
 44	 19	101.0	16.9	 25
 45	 19	125.0	27.5	 25
 46	 19	187.5	35.5	 20
 47	 19	183.0	19.0	 25
 48	 19	92.0	16.7	 25
 49	 19	89.8	19.6	 20
 50	 19	113.0	19.0	 25
 51	 19	114.0	16.7	 25
 52	 19	119.3	16.8	 20
 53	 19	4499.5	646.2	 20
 54	 19	97.5	18.7	 20
 55	 19	263.3	41.9	 16
 56	 19	176.5	32.9	 20
 57	 19	129.0	18.9	 20
 58	 19	101.0	61.9	 16
 59	 19	335.0	26.8	 20
 60	 19	3243.3	430.7	 20
 61	 19	915.8	83.4	 16
 62	 19	1045.5	116.3	 20
 63	 19	869.5	163.1	 20
 64	 19	705.5	94.7	 16
 65	 19	3975.0	502.0	 20
 66	 19	905.0	132.4	 20
 67	 19	2991.8	380.3	 16
 68	 19	533.0	77.1	 20
 69	 19	161.5	23.2	 20
 70	 19	404.8	50.4	 16
 71	 19	3114.8	505.6	 20
 72	 19	1240.5	205.2	 20
 73	 19	3261.5	428.6	 16
 74	 19	937.0	174.0	 25
 75	 19	1467.0	263.3	 25
 76	 19	321.5	44.8	 20
 77	 19	336.0	55.6	 25
 78	 19	128.0	23.0	 25
 79	 19	343.8	52.1	 20
 80	 19	190.0	31.3	 25
 81	 19	144.0	23.1	 25
 82	 19	145.0	24.5	 20
 83	 19	642.0	122.9	 25
 84	 19	1340.0	319.6	 25
 85	 19	448.5	59.5	 20
 86	 19	283.0	45.6	 25
 87	 19	233.0	72.3	 25
 88	 19	95.0	17.2	 20
 89	 19	644.0	140.8	 25
 90	 19	620.0	150.5	 25
 91	 19	493.3	89.6	 20
 92	 19	110.0	65.7	 25
 93	 19	87.0	18.4	 25
 94	 19	103.5	15.3	 20
 95	 19	111.0	23.2	 25
 96	 19	283.0	61.9	 25
 97	 19	118.3	23.1	 20
 98	 19	923.0	272.8	 25
 99	 19	119.0	44.2	 20
100	 19	239.0	29.1	 25
101	 19	374.0	84.3	 25
102	 19	1021.5	148.9	 20
103	 19	321.0	106.1	 25
104	 19	1497.0	307.5	 25
105	 19	2359.5	448.1	 20
106	 19	733.0	117.3	 25
107	 19	1656.0	317.9	 25
108	 19	946.0	161.4	 20
109	 19	243.0	39.4	 25
110	 19	95.0	20.3	 25
111	 19	281.0	68.5	 20
112	 19	161.0	31.5	 25
113	 19	114.0	23.1	 25
114	 19	119.8	23.1	 20
115	 19	193.0	43.4	 25
116	 19	286.0	96.1	 25
117	 19	2329.5	584.4	 16
118	 19	336.8	36.2	 20
119	 19	226.8	36.4	 20
120	 19	257.8	34.3	 16
121	 19	394.5	54.0	 20
122	 19	225.5	30.6	 20
123	 19	231.3	45.7	 16
124	 19	208.3	27.5	 20
125	 19	369.3	93.5	 20
126	 19	141.0	22.9	 16
127	 19	322.5	77.7	 20
128	 19	299.5	138.5	 20
129	 19	1660.5	387.1	 16
130	 19	865.8	127.7	 20
131	 19	2210.3	708.7	 20
132	 19	457.8	75.2	 16
133	 19	2397.8	796.0	 20
134	 19	445.0	115.7	 20
135	 19	887.0	275.1	 16
136	 19	255.5	65.1	 20
137	 19	100.0	20.2	 20
138	 19	123.3	45.9	 20
139	 19	158.0	55.6	 25
140	 19	1402.0	402.8	 25
141	 19	558.8	416.0	 20
142	 19	24411.0	8135.6	 25
143	 19	407.0	108.1	 25
144	 19	123.0	15.9	 20
145	 19	255.0	144.8	 25
146	 19	269.0	53.8	 25
147	 19	229.8	49.6	 20
148	 19	256.0	41.5	 25
149	 19	220.0	37.1	 25
150	 19	361.0	63.5	 20
151	 19	224.0	29.5	 25
152	 19	235.0	34.3	 25
153	 19	176.3	28.6	 20
154	 19	339.0	59.2	 25
155	 19	244.0	146.7	 25
156	 19	947.3	170.4	 20
157	 19	808.0	173.9	 25
158	 19	90.3	15.9	 20
159	 19	556.0	134.9	 25
160	 19	229.0	33.3	 25
161	 19	223.0	32.0	 20
162	 19	205.0	30.4	 25
163	 19	720.0	119.8	 25
164	 19	12996.3	2216.7	 20
165	 19	8017.0	1444.2	 25
166	 19	586.0	116.5	 25
167	 19	1303.3	260.2	 20
168	 19	99.0	16.0	 25
169	 19	143.0	57.7	 25
170	 19	119.0	34.6	 20
171	 19	240.0	42.2	 25
172	 19	119.0	19.4	 25
173	 19	334.5	55.0	 20
174	 19	254.0	31.2	 25
175	 19	1797.0	381.5	 25
176	 19	1321.5	204.1	 20
177	 19	239.0	34.8	 25
178	 19	888.0	180.7	 25
179	 19	1799.5	326.0	 20
180	 19	601.0	88.9	 25
181	 19	336.5	54.6	 20
182	 19	827.0	92.9	 16
183	 19	3832.0	537.4	 20
184	 19	225.0	39.4	 20
185	 19	217.5	56.5	 16
186	 19	554.5	50.1	 20
187	 19	309.3	72.2	 20
188	 19	297.5	32.2	 16
189	 19	280.0	32.3	 20
190	 19	235.3	29.6	 20
191	 19	143.3	20.7	 16
192	 19	106.0	19.5	 20
193	 19	112.5	20.1	 20
194	 19	560.3	72.8	 16
195	 19	204.5	34.3	 20
196	 19	295.0	65.2	 20
197	 19	781.5	141.0	 16
198	 19	121.3	43.2	 20
199	 19	370.5	79.6	 20
200	 19	764.5	117.3	 16
201	 19	102.3	13.5	 20
202	 19	91.3	13.4	 20
203	 19	246.8	48.9	 20
204	 19	129.0	19.3	 25
205	 19	162.0	61.2	 25
206	 19	238.0	31.1	 20
207	 19	156.0	23.9	 25
208	 19	117.0	21.2	 25
209	 19	139.8	19.8	 20
210	 19	2061.0	244.5	 25
211	 19	186.0	39.3	 25
212	 19	96.5	16.7	 20
213	 19	95.0	22.1	 25
214	 19	118.3	19.6	 20
215	 19	1530.0	366.0	 25
216	 19	947.0	253.8	 25
217	 19	130.8	19.1	 20
218	 19	174.0	31.0	 25
219	 19	235.0	40.9	 25
220	 19	95.3	20.4	 20
221	 19	155.0	30.8	 25
222	 19	1801.0	504.8	 25
223	 19	139.8	22.9	 20
224	 19	117.0	22.3	 25
225	 19	271.0	69.5	 25
226	 19	3193.0	680.1	 20
227	 19	1675.0	329.1	 25
228	 19	390.0	107.1	 25
229	 19	106.5	19.4	 20
230	 19	244.0	38.6	 25
231	 19	108.0	16.3	 25
232	 19	177.0	119.5	 20
233	 19	139.0	36.6	 25
234	 19	760.0	142.3	 25
235	 19	960.8	133.9	 20
236	 19	889.0	199.8	 25
237	 19	258.0	58.4	 25
238	 19	112.8	21.7	 20
239	 19	2159.0	603.5	 25
240	 19	480.0	139.5	 25
241	 19	171.3	34.8	 20
242	 19	233.0	43.0	 25
243	 19	120.0	33.2	 25
244	 19	261.5	53.0	 20
245	 19	119.5	24.3	 20
246	 19	1944.8	470.2	 20
247	 19	336.3	41.3	 16
248	 19	260.0	46.1	 20
249	 19	98.0	19.8	 20
250	 19	94.3	13.3	 16
251	 19	120.3	18.5	 20
252	 19	123.0	35.5	 20
253	 19	1788.8	240.9	 16
254	 19	284.8	43.9	 20
255	 19	310.3	35.6	 20
256	 19	175.3	21.7	 16
257	 19	235.3	29.1	 20
258	 19	237.0	32.1	 20
259	 19	391.8	63.4	 16
260	 19	142.0	21.7	 20
261	 19	234.3	200.8	 20
262	 19	89.0	18.2	 16
263	 19	123.0	22.4	 20
264	 19	148.5	35.1	 20
265	 19	404.3	79.7	 16
266	 19	870.0	146.2	 20
267	 19	2535.0	636.7	 25
268	 19	1726.0	190.7	 20
269	 19	454.0	73.7	 25
270	 19	237.0	42.4	 25
271	 19	1144.3	136.5	 20
272	 19	188.0	26.3	 25
273	 19	103.0	20.8	 20
274	 19	115.0	20.3	 25
275	 19	1551.0	265.3	 25
276	 19	102.3	15.1	 20
277	 19	218.0	31.7	 25
278	 19	674.0	51.9	 25
279	 19	1302.3	152.4	 20
280	 19	628.0	150.5	 25
281	 19	343.0	68.8	 25
282	 19	292.3	36.7	 20
283	 19	103.0	22.2	 25
284	 19	156.0	41.2	 25
285	 19	111.0	13.3	 20
286	 19	100.0	98.3	 25
287	 19	548.0	114.1	 25
288	 19	301.3	27.4	 20
289	 19	93.0	18.7	 25
290	 19	123.0	19.4	 25
291	 19	125.3	17.1	 20
292	 19	501.0	77.1	 25
293	 19	242.0	43.2	 25
294	 19	266.5	41.1	 20
295	 19	111.0	22.0	 25
296	 19	531.0	69.2	 25
297	 19	337.3	38.9	 20
298	 19	311.0	47.0	 25
299	 19	133.0	26.5	 25
300	 19	125.3	15.3	 20
301	 19	83.0	14.2	 25
302	 19	120.0	20.5	 25
303	 19	127.3	19.1	 20
304	 19	1771.0	321.4	 25
305	 19	176.0	24.5	 25
306	 19	90.3	9.4	 20
307	 19	286.0	34.2	 25
308	 19	1741.0	338.6	 25
309	 19	220.8	22.4	 20
310	 19	1179.0	128.7	 20
311	 19	438.5	161.6	 20
312	 19	4660.5	245.0	 16
313	 19	1598.3	201.9	 20
314	 19	469.3	79.9	 20
315	 19	163.5	43.2	 16
316	 19	220.0	24.5	 20
317	 19	791.8	142.0	 20
318	 19	721.5	79.3	 16
319	 19	374.5	40.7	 20
320	 19	568.5	111.7	 20
321	 19	200.8	24.2	 16
322	 19	1206.3	82.8	 20
323	 19	801.5	211.5	 20
324	 19	1225.5	190.1	 16
325	 19	118.3	16.4	 20
326	 19	128.0	27.7	 20
327	 19	1171.0	121.8	 16
328	 19	186.0	19.7	 20
329	 19	406.3	93.3	 20
330	 19	228.3	25.9	 16
331	 19	364.0	45.4	 25
332	 19	3163.8	141.2	 20
333	 19	1459.0	149.0	 25
334	 19	1034.0	68.2	 25
335	 19	260.3	52.3	 20
336	 19	2766.0	161.9	 25
337	 19	805.0	133.9	 25
338	 19	194.3	23.0	 20
339	 19	107.0	17.6	 25
340	 19	93.0	11.5	 25
341	 19	631.3	64.5	 20
342	 19	125.0	17.4	 25
343	 19	217.0	67.5	 25
344	 19	274.3	40.2	 20
345	 19	906.0	107.9	 25
346	 19	1478.0	166.0	 25
347	 19	1861.5	165.4	 20
348	 19	503.0	60.3	 25
349	 19	396.0	103.0	 25
350	 19	1316.0	142.6	 20
351	 19	1638.0	108.4	 25
352	 19	3999.0	349.2	 25
353	 19	1422.0	155.6	 20
354	 19	2005.0	174.9	 25
355	 19	280.0	37.7	 25
356	 19	149.8	42.9	 20
357	 19	170.0	24.1	 25
358	 19	353.0	43.0	 25
359	 19	1322.0	156.6	 20
360	 19	379.0	46.5	 25
361	 19	373.0	42.5	 25
362	 19	4710.5	488.0	 20
363	 19	3100.0	486.9	 25
364	 19	1454.0	215.8	 25
365	 19	378.8	45.0	 20
366	 19	2314.0	231.2	 25
367	 19	222.0	48.4	 25
368	 19	176.5	26.8	 20
369	 19	326.0	91.4	 25
370	 19	227.0	26.7	 25
371	 19	125.3	19.6	 20
372	 19	360.0	47.7	 25
373	 19	2798.0	432.0	 25
374	 19	177.5	25.3	 16
375	 19	183.3	28.3	 20
376	 19	352.0	52.2	 20
377	 19	6528.8	563.8	 16
378	 19	304.5	41.0	 20
379	 19	710.8	64.3	 20
380	 19	1772.0	165.3	 16
381	 19	1393.5	71.4	 20
382	 19	5097.3	991.4	 20
383	 19	231.8	39.8	 16
384	 19	269.5	29.0	 20
385	 19	382.3	72.8	 20
386	 19	122.3	17.4	 16
387	 19	122.8	28.0	 20
388	 19	320.3	48.7	 20
389	 19	316.3	40.4	 16
390	 19	370.8	52.0	 20
391	 19	464.3	61.0	 16
392	 19	259.3	39.1	 20
393	 19	307.5	37.1	 20
394	 19	351.3	33.8	 16
395	 19	214.0	34.2	 25
396	 19	321.0	40.9	 25
397	 19	2260.0	238.6	 20
398	 19	145.0	24.3	 25
399	 19	133.0	18.1	 25
400	 19	1018.8	118.5	 20
401	 19	291.0	42.1	 25
402	 19	737.0	122.1	 25
403	 19	254.8	28.7	 20
404	 19	96.0	15.0	 25
405	 19	163.0	24.3	 25
406	 19	120.0	21.1	 20
407	 19	91.0	13.8	 25
408	 19	133.0	23.7	 25
409	 19	1079.0	131.3	 20
410	 19	3142.0	468.9	 25
411	 19	351.0	58.2	 25
412	 19	932.0	95.1	 20
413	 19	215.0	22.9	 25
414	 19	367.0	56.7	 25
415	 19	251.8	37.4	 20
416	 19	306.0	31.3	 25
417	 19	588.0	129.4	 25
418	 19	323.5	108.3	 20
419	 19	218.0	41.7	 25
420	 19	112.0	17.2	 25
421	 19	360.3	50.4	 20
422	 19	713.0	104.2	 25
423	 19	1242.0	167.0	 25
424	 19	1536.0	206.8	 20
425	 19	764.0	58.9	 25
426	 19	878.0	171.6	 25
427	 19	213.0	31.0	 20
428	 19	125.0	20.6	 25
429	 19	116.0	20.7	 25
430	 19	531.3	71.4	 20
431	 19	649.0	103.0	 25
432	 19	4460.0	1085.2	 25
433	 19	762.3	133.1	 20
434	 19	1399.0	206.9	 25
435	 19	1455.0	290.9	 25
436	 19	755.5	144.9	 20
437	 19	204.0	26.1	 25
438	 19	387.5	53.3	 20
439	 19	6237.0	814.2	 16
440	 19	136.0	22.6	 20
441	 19	82.8	18.4	 20
442	 19	315.3	38.1	 16
443	 19	164.0	24.3	 20
444	 19	130.3	21.7	 20
445	 19	693.0	108.6	 16
446	 19	448.8	54.7	 20
447	 19	610.0	39.7	 16
448	 19	171.3	37.2	 20
449	 19	211.3	34.1	 20
450	 19	414.8	36.9	 16
451	 19	133.0	17.0	 20
452	 19	987.8	180.0	 20
453	 19	181.3	27.4	 16
454	 19	260.3	39.6	 20
455	 19	88.8	15.8	 20
456	 19	174.3	24.8	 16
457	 19	670.3	95.0	 20
458	 19	142.3	50.5	 20
459	 19	307.8	73.4	 20
460	 19	293.0	35.0	 25
461	 19	95.0	16.8	 25
462	 19	121.3	27.0	 20
463	 19	158.0	57.1	 25
464	 19	129.0	20.2	 25
465	 19	135.0	53.5	 20
466	 19	114.0	35.1	 25
467	 19	500.0	54.8	 25
468	 19	1815.8	209.7	 20
469	 19	112.0	19.3	 25
470	 19	2268.0	366.4	 25
471	 19	287.8	39.0	 20
472	 19	724.0	229.6	 25
473	 19	299.0	30.0	 25
474	 19	891.0	104.4	 20
475	 19	4093.0	608.8	 25
476	 19	618.0	95.8	 25
477	 19	753.5	82.8	 20
478	 19	105.0	30.5	 25
479	 19	162.0	29.6	 25
480	 19	355.8	69.5	 20
481	 19	369.0	53.9	 25
482	 19	233.0	27.7	 25
483	 19	232.8	18.0	 20
484	 19	121.0	22.9	 25
485	 19	112.0	41.6	 25
486	 19	102.0	17.8	 20
487	 19	470.0	75.3	 25
488	 19	308.0	27.8	 25
489	 19	223.3	24.7	 20
490	 19	100.0	16.9	 25
491	 19	81.0	18.0	 25
492	 19	133.5	18.7	 20
493	 19	399.0	56.5	 25
494	 19	268.0	42.0	 25
495	 19	725.8	80.6	 20
496	 19	1089.0	83.4	 25
497	 19	2356.0	405.2	 25
498	 19	1675.0	171.0	 20
499	 19	278.0	56.5	 25
500	 19	263.0	44.2	 25
501	 19	1698.5	319.0	 20
502	 19	155.3	20.4	 20
503	 19	206.3	32.2	 20
504	 19	275.5	30.5	 16
505	 19	383.0	42.0	 20
506	 19	1216.0	114.1	 16
507	 19	738.3	47.6	 20
508	 19	247.3	81.1	 20
509	 19	853.8	88.4	 16
510	 19	408.0	52.6	 20
511	 19	1507.8	278.4	 20
512	 19	118.8	11.1	 16
513	 19	239.0	29.7	 20
514	 19	89.3	15.7	 20
515	 19	80.3	17.4	 16
516	 19	361.0	57.7	 20
517	 19	131.5	30.8	 20
518	 19	334.5	36.3	 16
519	 19	177.3	32.0	 20
520	 19	176.0	38.0	 20
521	 19	151.0	16.3	 16
522	 19	242.0	42.9	 20
523	 19	312.8	69.7	 20
524	 19	376.8	57.9	 20
525	 19	493.0	42.5	 25
526	 19	638.0	64.1	 25
527	 19	1010.0	75.2	 20
528	 19	4586.0	705.5	 25
529	 19	2337.0	425.9	 25
530	 19	215.3	25.0	 20
531	 19	2335.0	354.8	 25
532	 19	101.0	18.1	 25
533	 19	114.5	20.9	 20
534	 19	2285.0	268.3	 25
535	 19	1360.0	316.8	 25
536	 19	86.3	17.6	 20
537	 19	96.0	17.8	 25
538	 19	73.0	15.2	 25
539	 19	89.0	13.5	 20
540	 19	551.0	67.6	 25
541	 19	327.0	35.8	 25
542	 19	3867.5	754.4	 20
543	 19	3054.0	238.3	 25
544	 19	255.0	53.1	 25
545	 19	196.5	32.3	 20
546	 19	125.0	22.6	 25
547	 19	359.0	93.3	 25
548	 19	15989.5	2260.9	 20
549	 19	1073.0	152.3	 25
550	 19	641.0	106.0	 25
551	 19	234.3	33.4	 20
552	 19	258.0	61.0	 25
553	 19	4646.0	503.3	 25
554	 19	1055.3	79.2	 20
555	 19	2251.0	294.0	 25
556	 19	1016.0	103.4	 25
557	 19	518.5	68.6	 20
558	 19	321.0	38.9	 25
559	 19	307.0	49.1	 25
560	 19	454.5	57.7	 20
561	 19	298.0	64.0	 25
562	 19	530.0	82.1	 25
563	 19	267.5	53.7	 20
564	 19	135.0	37.8	 25
565	 19	144.8	85.7	 20
566	 19	164.3	32.3	 20
567	 19	196.3	29.8	 20
568	 19	259.0	29.7	 16
569	 19	183.8	21.5	 20
570	 19	1576.3	263.6	 20
571	 19	1374.3	166.7	 16
572	 19	1844.0	457.3	 20
573	 19	854.0	128.1	 20
574	 19	466.5	66.1	 16
575	 19	616.5	103.6	 20
576	 19	848.5	43.2	 20
577	 19	901.3	59.7	 16
578	 19	184.5	59.7	 20
579	 19	598.0	55.4	 20
580	 19	77.5	16.0	 16
581	 19	93.0	13.1	 20
582	 19	107.3	16.3	 20
583	 19	503.5	68.4	 16
584	 19	127.3	20.8	 20
585	 19	584.8	77.2	 20
586	 19	110.0	19.0	 16
587	 19	84.8	14.9	 20
588	 19	345.0	68.4	 25
589	 19	343.8	42.5	 20
590	 19	522.0	34.4	 25
591	 19	709.0	316.2	 25
592	 19	2428.3	232.0	 20
593	 19	1244.0	123.7	 25
594	 19	426.0	51.5	 25
595	 19	295.0	26.6	 20
596	 19	410.0	51.5	 25
597	 19	5994.0	791.0	 25
598	 19	395.8	40.2	 20
599	 19	1009.0	144.9	 25
600	 19	263.0	35.2	 25
601	 19	122.5	17.8	 20
602	 19	585.0	70.4	 25
603	 19	986.0	111.8	 25
604	 19	702.8	63.6	 20
605	 19	670.0	75.6	 25
606	 19	1188.0	83.5	 25
607	 19	1811.0	79.1	 20
608	 19	356.0	40.6	 25
609	 19	948.0	142.9	 25
610	 19	385.0	46.2	 20
611	 19	3876.0	561.7	 25
612	 19	1531.0	202.9	 25
613	 19	2158.0	256.5	 20
614	 19	803.0	94.5	 25
615	 19	527.0	60.5	 25
616	 19	2003.3	181.6	 20
617	 19	1177.0	107.6	 25
618	 19	3128.0	411.4	 25
619	 19	186.3	24.5	 20
620	 19	141.0	25.8	 25
621	 19	375.0	55.7	 20
622	 19	165.0	37.0	 25
623	 19	194.0	30.3	 25
624	 19	204.0	30.9	 20
625	 19	3864.0	679.7	 25
626	 19	789.0	114.5	 25
627	 19	313.5	39.4	 20
628	 19	182.0	24.9	 25
629	 19	99.0	14.8	 25
630	 19	163.8	65.1	 20
631	 19	91.3	18.4	 20
632	 19	85.0	13.2	 20
633	 19	182.8	29.3	 16
634	 19	158.5	23.6	 20
635	 19	501.8	57.3	 20
636	 19	340.5	36.1	 16
637	 19	749.0	78.7	 20
638	 19	1070.5	131.8	 20
639	 19	241.0	25.1	 16
  0	 20	13556.0	3791.8	 25
  1	 20	634.0	66.9	 25
  2	 20	2192.8	96.3	 20
  3	 20	355.0	172.1	 25
  4	 20	898.0	91.2	 25
  5	 20	183.5	44.7	 20
  6	 20	128.0	24.1	 25
  7	 20	475.0	63.5	 25
  8	 20	428.5	115.6	 20
  9	 20	538.0	109.2	 25
 10	 20	128.3	32.5	 20
 11	 20	198.8	28.0	 16
 12	 20	121.0	16.8	 20
 13	 20	393.8	41.6	 20
 14	 20	191.3	32.7	 16
 15	 20	419.0	51.5	 20
 16	 20	1691.3	466.7	 20
 17	 20	3893.0	318.1	 16
 18	 20	137.3	31.9	 20
 19	 20	107.0	14.8	 20
 20	 20	98.5	14.6	 16
 21	 20	124.3	22.9	 20
 22	 20	137.0	33.0	 20
 23	 20	264.3	33.1	 16
 24	 20	581.5	60.3	 20
 25	 20	157.3	18.4	 20
 26	 20	524.0	45.1	 16
 27	 20	101.0	20.4	 20
 28	 20	97.3	13.5	 20
 29	 20	102.3	13.6	 16
 30	 20	794.5	102.2	 20
 31	 20	123.0	17.9	 25
 32	 20	242.5	32.7	 20
 33	 20	1131.0	171.9	 25
 34	 20	125.0	18.8	 25
 35	 20	133.5	22.9	 20
 36	 20	83.0	14.0	 25
 37	 20	118.0	22.1	 25
 38	 20	112.3	26.0	 20
 39	 20	109.0	18.9	 25
 40	 20	319.0	52.1	 25
 41	 20	129.0	23.9	 20
 42	 20	252.0	41.6	 25
 43	 20	192.3	21.7	 20
 44	 20	169.0	48.0	 25
 45	 20	127.0	21.6	 25
 46	 20	147.8	21.4	 20
 47	 20	194.0	32.2	 25
 48	 20	93.0	21.7	 25
 49	 20	97.0	21.2	 20
 50	 20	179.0	42.7	 25
 51	 20	99.0	13.6	 25
 52	 20	117.5	16.7	 20
 53	 20	610.0	110.9	 25
 54	 20	103.0	14.6	 25
 55	 20	217.5	17.8	 20
 56	 20	144.0	43.4	 25
 57	 20	218.0	30.1	 25
 58	 20	189.5	20.3	 20
 59	 20	159.0	22.4	 25
 60	 20	659.0	83.2	 25
 61	 20	532.3	61.1	 20
 62	 20	471.0	75.8	 25
 63	 20	387.0	69.8	 25
 64	 20	243.8	19.6	 20
 65	 20	978.0	94.2	 25
 66	 20	586.0	59.7	 25
 67	 20	820.8	101.3	 20
 68	 20	402.0	36.9	 25
 69	 20	116.0	22.6	 25
 70	 20	133.0	18.2	 20
 71	 20	680.0	113.3	 25
 72	 20	545.0	59.2	 25
 73	 20	2667.8	184.6	 20
 74	 20	2150.0	249.2	 20
 75	 20	219.5	41.3	 20
 76	 20	192.8	18.1	 16
 77	 20	179.5	25.2	 20
 78	 20	138.8	16.1	 20
 79	 20	302.5	31.3	 16
 80	 20	217.0	30.1	 20
 81	 20	95.8	15.6	 20
 82	 20	95.3	19.4	 16
 83	 20	132.0	34.9	 20
 84	 20	257.8	48.8	 20
 85	 20	229.0	38.4	 16
 86	 20	109.8	22.2	 20
 87	 20	127.3	23.2	 20
 88	 20	84.3	13.4	 16
 89	 20	184.0	34.3	 20
 90	 20	293.3	67.2	 20
 91	 20	158.3	27.2	 16
 92	 20	89.0	16.5	 20
 93	 20	86.5	12.6	 20
 94	 20	142.5	25.1	 16
 95	 20	83.0	18.8	 20
 96	 20	193.0	35.5	 25
 97	 20	98.5	14.1	 20
 98	 20	152.0	42.7	 25
 99	 20	110.0	33.7	 25
100	 20	201.0	30.2	 20
101	 20	192.0	65.4	 25
102	 20	1118.8	92.2	 20
103	 20	264.0	53.8	 25
104	 20	571.0	56.6	 25
105	 20	1409.8	159.4	 20
106	 20	485.0	39.4	 25
107	 20	648.0	61.3	 25
108	 20	507.5	64.6	 20
109	 20	261.0	26.6	 25
110	 20	102.0	17.5	 25
111	 20	109.8	12.8	 20
112	 20	274.0	47.9	 25
113	 20	107.0	19.1	 25
114	 20	88.3	10.8	 20
115	 20	132.0	23.6	 25
116	 20	146.0	18.2	 25
117	 20	360.0	95.5	 20
118	 20	304.0	59.1	 25
119	 20	224.0	97.9	 25
120	 20	382.0	107.6	 20
121	 20	907.0	115.2	 25
122	 20	339.0	59.1	 25
123	 20	309.0	40.1	 20
124	 20	227.0	35.4	 25
125	 20	429.0	70.9	 25
126	 20	265.8	75.2	 20
127	 20	114.0	22.5	 25
128	 20	131.0	61.3	 25
129	 20	565.3	146.5	 20
130	 20	448.0	130.7	 25
131	 20	1884.0	570.6	 25
132	 20	159.5	39.2	 20
133	 20	501.0	175.5	 25
134	 20	144.0	23.6	 25
135	 20	138.3	26.8	 20
136	 20	105.0	14.9	 25
137	 20	104.0	16.4	 25
138	 20	123.3	15.8	 16
139	 20	179.5	111.2	 20
140	 20	329.0	74.7	 20
141	 20	469.0	95.9	 16
142	 20	7972.5	2674.3	 20
143	 20	208.0	36.7	 20
144	 20	117.8	23.8	 16
145	 20	414.8	103.0	 20
146	 20	121.5	21.5	 20
147	 20	311.5	88.1	 16
148	 20	287.3	41.5	 20
149	 20	128.0	21.7	 20
150	 20	125.3	19.2	 16
151	 20	250.0	58.8	 20
152	 20	137.3	17.0	 20
153	 20	106.3	16.1	 16
154	 20	128.3	17.9	 20
155	 20	117.3	31.2	 20
156	 20	412.5	61.1	 16
157	 20	255.5	39.8	 20
158	 20	110.5	17.4	 20
159	 20	89.5	16.7	 16
160	 20	125.0	19.2	 25
161	 20	134.0	37.9	 20
162	 20	137.0	25.0	 25
163	 20	415.0	46.7	 25
164	 20	4609.3	672.9	 20
165	 20	2547.0	394.7	 25
166	 20	397.0	52.0	 25
167	 20	1003.3	103.4	 20
168	 20	98.0	14.7	 25
169	 20	122.0	21.5	 25
170	 20	88.0	12.7	 20
171	 20	111.0	22.1	 25
172	 20	111.0	21.2	 25
173	 20	163.8	26.5	 20
174	 20	189.0	42.7	 25
175	 20	594.0	56.1	 25
176	 20	734.8	80.1	 20
177	 20	179.0	27.6	 25
178	 20	415.0	74.9	 25
179	 20	1620.3	126.2	 20
180	 20	512.0	57.9	 25
181	 20	220.0	31.3	 25
182	 20	405.0	69.7	 20
183	 20	940.0	139.4	 25
184	 20	149.0	21.8	 25
185	 20	168.3	22.4	 20
186	 20	530.0	63.9	 25
187	 20	466.0	129.8	 25
188	 20	207.3	24.0	 20
189	 20	355.0	40.7	 25
190	 20	385.0	71.5	 25
191	 20	107.5	16.0	 20
192	 20	152.0	36.2	 25
193	 20	99.0	31.2	 25
194	 20	344.3	41.3	 20
195	 20	365.0	71.5	 25
196	 20	147.0	25.8	 25
197	 20	265.0	181.3	 20
198	 20	127.0	51.0	 25
199	 20	139.0	19.2	 25
200	 20	306.3	43.8	 20
201	 20	91.0	16.5	 25
202	 20	89.0	17.0	 25
203	 20	400.5	43.6	 16
204	 20	131.3	16.3	 20
205	 20	143.5	34.6	 20
206	 20	278.0	26.0	 16
207	 20	163.3	20.5	 20
208	 20	197.5	62.2	 20
209	 20	113.5	21.7	 16
210	 20	2711.3	345.5	 20
211	 20	160.3	28.5	 20
212	 20	86.0	11.5	 16
213	 20	89.3	15.3	 20
214	 20	126.0	82.0	 20
215	 20	1365.3	239.3	 16
216	 20	271.8	55.4	 20
217	 20	116.3	19.9	 20
218	 20	153.3	28.6	 16
219	 20	224.5	25.0	 20
220	 20	101.0	18.5	 16
221	 20	131.3	58.7	 20
222	 20	3061.5	758.3	 20
223	 20	135.8	15.6	 16
224	 20	103.0	20.8	 25
225	 20	151.0	60.1	 25
226	 20	661.8	109.3	 20
227	 20	615.0	101.8	 25
228	 20	96.0	17.0	 25
229	 20	108.5	33.8	 20
230	 20	150.0	27.3	 25
231	 20	101.0	18.4	 25
232	 20	205.5	30.1	 20
233	 20	119.0	29.5	 25
234	 20	1537.0	297.1	 25
235	 20	511.5	49.4	 20
236	 20	1518.0	247.9	 25
237	 20	484.0	93.3	 25
238	 20	100.5	15.9	 20
239	 20	588.0	89.7	 25
240	 20	133.0	25.2	 25
241	 20	112.3	19.3	 20
242	 20	397.0	60.9	 25
243	 20	113.0	16.8	 25
244	 20	121.5	35.9	 20
245	 20	121.0	34.6	 25
246	 20	641.0	150.0	 25
247	 20	84.8	13.8	 20
248	 20	108.0	21.2	 25
249	 20	96.0	17.6	 25
250	 20	124.0	26.2	 20
251	 20	140.0	29.0	 25
252	 20	119.0	24.4	 25
253	 20	402.3	143.4	 20
254	 20	212.0	29.8	 25
255	 20	328.0	43.1	 25
256	 20	296.0	32.7	 20
257	 20	199.0	26.8	 25
258	 20	145.0	24.0	 25
259	 20	132.3	21.7	 20
260	 20	111.0	21.0	 25
261	 20	85.0	15.5	 25
262	 20	79.3	13.7	 20
263	 20	115.0	59.8	 25
264	 20	120.0	34.9	 25
265	 20	165.3	18.2	 20
266	 20	502.0	162.6	 25
267	 20	3790.5	872.9	 20
268	 20	1371.3	143.5	 16
269	 20	176.3	25.1	 20
270	 20	117.8	38.8	 20
271	 20	1819.8	120.2	 16
272	 20	238.8	48.1	 20
273	 20	97.3	13.6	 20
274	 20	105.5	13.1	 16
275	 20	324.0	45.2	 20
276	 20	106.3	20.3	 16
277	 20	187.8	24.6	 20
278	 20	294.8	55.7	 20
279	 20	1833.5	101.8	 16
280	 20	449.5	35.1	 20
281	 20	288.3	36.4	 20
282	 20	317.5	32.8	 16
283	 20	114.3	16.4	 20
284	 20	123.3	20.3	 20
285	 20	115.5	32.8	 16
286	 20	144.3	66.7	 20
287	 20	149.8	27.7	 20
288	 20	332.0	31.6	 20
289	 20	86.0	20.3	 25
290	 20	108.0	17.3	 25
291	 20	135.3	20.0	 20
292	 20	182.0	24.1	 25
293	 20	171.0	28.7	 25
294	 20	359.8	63.5	 20
295	 20	146.0	22.4	 25
296	 20	630.0	81.3	 25
297	 20	480.0	54.1	 20
298	 20	99.0	15.9	 25
299	 20	132.0	20.9	 25
300	 20	143.5	27.4	 20
301	 20	88.0	15.7	 25
302	 20	113.0	23.1	 25
303	 20	106.5	20.0	 20
304	 20	1072.0	98.9	 25
305	 20	134.0	20.8	 25
306	 20	107.8	24.5	 20
307	 20	378.0	46.5	 25
308	 20	826.0	135.8	 25
309	 20	119.5	16.5	 20
310	 20	427.0	48.5	 25
311	 20	394.0	114.8	 25
312	 20	2355.8	282.9	 20
313	 20	404.0	68.1	 25
314	 20	689.0	129.8	 25
315	 20	133.3	17.1	 20
316	 20	159.0	25.0	 25
317	 20	210.0	46.0	 25
318	 20	255.8	54.6	 20
319	 20	158.0	26.0	 25
320	 20	193.0	31.7	 25
321	 20	129.5	20.7	 20
322	 20	366.0	55.5	 25
323	 20	472.0	104.4	 25
324	 20	358.5	68.3	 20
325	 20	113.0	18.0	 25
326	 20	96.0	28.2	 25
327	 20	378.3	61.3	 20
328	 20	263.0	102.2	 25
329	 20	116.0	60.3	 25
330	 20	102.0	21.2	 20
331	 20	135.3	18.2	 20
332	 20	2176.5	327.1	 20
333	 20	600.0	56.7	 16
334	 20	776.0	61.4	 20
335	 20	235.3	42.9	 16
336	 20	5007.5	274.2	 20
337	 20	2344.3	293.3	 20
338	 20	265.0	39.1	 16
339	 20	136.0	18.5	 20
340	 20	114.8	18.0	 20
341	 20	282.3	46.3	 16
342	 20	130.0	23.4	 20
343	 20	168.8	21.4	 20
344	 20	397.5	45.9	 16
345	 20	248.8	43.2	 20
346	 20	3826.5	319.5	 20
347	 20	661.5	54.4	 16
348	 20	1406.3	128.8	 20
349	 20	173.5	96.1	 20
350	 20	2436.5	77.2	 16
351	 20	493.8	42.0	 20
352	 20	984.0	99.5	 25
353	 20	2052.8	158.1	 20
354	 20	1133.0	141.6	 25
355	 20	129.0	33.8	 25
356	 20	156.3	20.9	 20
357	 20	155.0	17.5	 25
358	 20	223.0	76.5	 25
359	 20	847.3	52.1	 20
360	 20	308.0	36.6	 25
361	 20	161.0	25.1	 25
362	 20	1753.8	170.9	 20
363	 20	252.0	70.3	 25
364	 20	513.0	92.3	 25
365	 20	171.8	29.9	 20
366	 20	663.0	93.5	 25
367	 20	181.0	19.7	 25
368	 20	195.3	22.1	 20
369	 20	198.0	22.4	 25
370	 20	209.0	23.7	 25
371	 20	120.0	19.5	 20
372	 20	423.0	60.3	 25
373	 20	1109.0	139.7	 25
374	 20	299.3	37.5	 20
375	 20	116.0	17.5	 25
376	 20	395.0	49.9	 25
377	 20	1730.8	240.6	 20
378	 20	242.0	61.7	 25
379	 20	914.0	104.1	 25
380	 20	1040.8	94.0	 20
381	 20	1951.0	126.5	 25
382	 20	2912.0	591.1	 25
383	 20	282.8	31.6	 20
384	 20	232.0	43.4	 25
385	 20	157.0	22.2	 25
386	 20	122.0	27.6	 20
387	 20	147.0	23.6	 25
388	 20	133.0	21.3	 25
389	 20	167.8	23.0	 20
390	 20	167.0	26.2	 25
391	 20	283.0	51.0	 25
392	 20	172.8	42.9	 20
393	 20	218.0	25.3	 25
394	 20	280.8	38.1	 20
395	 20	204.8	23.1	 20
396	 20	212.5	40.0	 20
397	 20	483.5	53.6	 16
398	 20	229.0	27.5	 20
399	 20	177.3	25.0	 20
400	 20	240.5	25.6	 16
401	 20	154.5	79.7	 20
402	 20	160.3	20.7	 20
403	 20	266.8	36.3	 16
404	 20	104.0	19.9	 20
405	 20	108.3	16.6	 20
406	 20	129.0	18.2	 16
407	 20	91.5	13.0	 20
408	 20	113.5	24.1	 20
409	 20	154.3	29.2	 16
410	 20	251.5	37.6	 20
411	 20	113.8	18.4	 20
412	 20	796.8	64.8	 16
413	 20	243.3	42.0	 20
414	 20	209.5	31.6	 20
415	 20	176.8	29.4	 16
416	 20	286.0	31.3	 20
417	 20	182.0	22.1	 25
418	 20	200.0	47.1	 20
419	 20	130.0	18.9	 25
420	 20	166.0	26.2	 25
421	 20	138.8	33.4	 20
422	 20	371.0	37.5	 25
423	 20	960.0	100.7	 25
424	 20	3344.5	316.3	 20
425	 20	710.0	59.8	 25
426	 20	1323.0	234.0	 25
427	 20	285.0	70.2	 20
428	 20	169.0	43.3	 25
429	 20	110.0	22.5	 25
430	 20	273.5	40.0	 20
431	 20	158.0	19.4	 25
432	 20	544.0	153.9	 25
433	 20	466.0	50.9	 20
434	 20	420.0	62.2	 25
435	 20	1548.0	239.9	 25
436	 20	282.3	33.2	 20
437	 20	134.0	22.5	 25
438	 20	386.0	38.0	 25
439	 20	1209.8	168.0	 20
440	 20	154.0	24.5	 25
441	 20	86.0	10.5	 25
442	 20	162.5	28.1	 20
443	 20	108.0	22.7	 25
444	 20	98.0	14.7	 25
445	 20	115.3	20.2	 20
446	 20	190.0	29.8	 25
447	 20	159.0	28.6	 25
448	 20	154.8	18.2	 20
449	 20	170.0	47.9	 25
450	 20	357.5	54.6	 20
451	 20	129.0	23.8	 25
452	 20	327.0	83.3	 25
453	 20	104.8	19.3	 20
454	 20	140.0	26.1	 25
455	 20	83.0	17.2	 25
456	 20	118.8	30.9	 20
457	 20	188.0	35.0	 25
458	 20	167.0	23.1	 25
459	 20	143.5	29.7	 16
460	 20	147.0	27.5	 20
461	 20	108.3	14.0	 20
462	 20	95.0	25.7	 16
463	 20	97.0	15.4	 20
464	 20	134.5	35.4	 20
465	 20	126.0	56.0	 16
466	 20	89.5	18.0	 20
467	 20	153.0	24.8	 20
468	 20	172.3	25.3	 16
469	 20	106.8	18.7	 20
470	 20	368.3	60.7	 20
471	 20	241.8	31.9	 16
472	 20	501.3	46.0	 20
473	 20	595.0	235.0	 20
474	 20	183.0	21.3	 16
475	 20	791.0	113.6	 20
476	 20	512.5	78.4	 20
477	 20	866.3	84.7	 16
478	 20	109.8	26.3	 20
479	 20	141.3	21.3	 20
480	 20	950.3	97.4	 16
481	 20	302.0	32.9	 25
482	 20	316.0	61.9	 25
483	 20	211.0	25.8	 20
484	 20	274.0	42.4	 25
485	 20	135.0	37.8	 25
486	 20	83.5	18.5	 20
487	 20	837.0	100.5	 25
488	 20	274.0	35.7	 25
489	 20	272.8	44.4	 20
490	 20	101.0	33.4	 25
491	 20	81.0	13.5	 25
492	 20	108.3	13.7	 20
493	 20	296.0	41.1	 25
494	 20	402.0	40.9	 25
495	 20	4003.3	2914.7	 20
496	 20	1453.0	173.5	 25
497	 20	3013.0	430.1	 25
498	 20	687.3	71.6	 20
499	 20	169.0	21.6	 25
500	 20	141.0	40.1	 25
501	 20	166.3	38.2	 20
502	 20	208.0	28.0	 25
503	 20	365.0	43.6	 25
504	 20	159.3	18.8	 20
505	 20	246.0	31.4	 25
506	 20	397.0	52.3	 25
507	 20	225.8	32.8	 20
508	 20	583.0	85.2	 25
509	 20	773.3	46.7	 20
510	 20	267.0	41.3	 25
511	 20	260.0	49.9	 25
512	 20	104.0	12.3	 20
513	 20	193.0	36.5	 25
514	 20	88.0	22.1	 25
515	 20	79.5	15.9	 20
516	 20	260.0	34.3	 25
517	 20	123.0	26.5	 25
518	 20	371.3	36.0	 20
519	 20	170.0	20.6	 25
520	 20	211.0	29.3	 25
521	 20	201.8	27.8	 20
522	 20	242.0	27.1	 25
523	 20	218.0	24.3	 25
524	 20	757.3	59.6	 16
525	 20	338.3	45.1	 20
526	 20	764.8	76.7	 20
527	 20	976.8	151.2	 16
528	 20	1408.5	204.6	 20
529	 20	1018.5	755.3	 20
530	 20	151.5	23.8	 16
531	 20	918.5	132.7	 20
532	 20	118.5	37.0	 20
533	 20	127.0	20.3	 16
534	 20	582.8	70.0	 20
535	 20	1109.0	228.4	 20
536	 20	78.8	13.3	 16
537	 20	94.0	13.4	 20
538	 20	83.5	13.4	 20
539	 20	71.0	8.9	 16
540	 20	793.5	106.1	 20
541	 20	306.0	43.4	 20
542	 20	1282.3	103.0	 16
543	 20	2321.5	173.4	 20
544	 20	188.8	29.9	 20
545	 20	246.0	30.8	 20
546	 20	215.0	52.7	 25
547	 20	158.0	26.4	 25
548	 20	2850.8	491.0	 20
549	 20	711.0	79.9	 25
550	 20	518.0	74.2	 25
551	 20	291.8	38.3	 20
552	 20	314.0	55.5	 25
553	 20	1944.0	191.5	 25
554	 20	1196.3	138.0	 20
555	 20	5070.0	557.4	 25
556	 20	1141.0	139.0	 25
557	 20	954.0	85.4	 20
558	 20	226.0	32.9	 25
559	 20	157.0	22.2	 25
560	 20	168.8	29.7	 20
561	 20	234.0	36.5	 25
562	 20	208.0	31.8	 25
563	 20	117.0	23.1	 20
564	 20	105.0	16.9	 25
565	 20	177.0	29.8	 25
566	 20	233.0	64.1	 20
567	 20	156.0	29.3	 25
568	 20	123.3	19.4	 20
569	 20	238.0	40.2	 25
570	 20	242.0	37.6	 25
571	 20	663.5	94.5	 20
572	 20	338.0	177.0	 25
573	 20	247.0	36.3	 25
574	 20	725.8	81.1	 20
575	 20	1213.0	167.2	 25
576	 20	648.0	58.6	 25
577	 20	300.8	37.2	 20
578	 20	157.0	31.1	 25
579	 20	436.0	89.5	 25
580	 20	81.0	14.3	 20
581	 20	77.0	10.9	 25
582	 20	91.0	34.3	 25
583	 20	146.3	24.1	 20
584	 20	113.0	14.8	 25
585	 20	121.0	30.5	 25
586	 20	90.3	20.2	 20
587	 20	100.0	13.8	 25
588	 20	295.0	36.6	 20
589	 20	251.3	42.0	 16
590	 20	459.8	58.4	 20
591	 20	1046.8	282.2	 20
592	 20	1879.5	165.4	 16
593	 20	910.0	53.0	 20
594	 20	225.3	25.1	 20
595	 20	271.3	27.5	 16
596	 20	472.5	53.5	 20
597	 20	4612.3	350.6	 20
598	 20	141.8	33.1	 16
599	 20	127.0	21.5	 20
600	 20	115.8	20.3	 20
601	 20	90.8	9.0	 16
602	 20	412.5	54.0	 20
603	 20	330.8	33.9	 20
604	 20	472.8	40.7	 16
605	 20	370.3	57.2	 20
606	 20	580.3	73.3	 20
607	 20	1080.0	55.5	 16
608	 20	232.3	34.0	 20
609	 20	213.0	40.2	 25
610	 20	161.0	33.8	 20
611	 20	333.0	37.0	 25
612	 20	595.0	67.2	 25
613	 20	712.5	110.2	 20
614	 20	307.0	32.3	 25
615	 20	367.0	58.7	 25
616	 20	2823.8	497.5	 20
617	 20	750.0	86.2	 25
618	 20	1226.0	210.1	 25
619	 20	304.8	149.5	 20
620	 20	179.0	81.4	 25
621	 20	200.0	33.5	 25
622	 20	134.0	68.2	 20
623	 20	186.0	45.6	 25
624	 20	254.0	33.6	 25
625	 20	1143.5	207.8	 20
626	 20	337.0	58.0	 25
627	 20	415.3	105.9	 20
628	 20	190.0	20.2	 25
629	 20	109.0	15.1	 25
630	 20	144.3	24.4	 20
631	 20	81.0	11.6	 25
632	 20	93.0	18.3	 25
633	 20	106.0	63.1	 20
634	 20	135.0	25.3	 25
635	 20	204.0	24.4	 25
636	 20	139.0	23.0	 20
637	 20	328.0	32.7	 25
638	 20	369.0	61.6	 25
639	 20	16705.5	2771.1	 20
  0	 21	324.0	69.2	 25
  1	 21	1236.0	187.7	 25
  2	 21	4740.0	637.2	 20
  3	 21	3666.0	1478.4	 25
  4	 21	487.0	74.6	 25
  5	 21	220.3	33.6	 20
  6	 21	181.0	20.9	 25
  7	 21	1057.0	190.5	 25
  8	 21	1174.5	188.7	 20
  9	 21	573.0	113.1	 25
 10	 21	130.0	16.5	 25
 11	 21	102.3	17.0	 20
 12	 21	310.0	77.7	 25
 13	 21	1394.0	214.5	 25
 14	 21	246.0	36.6	 20
 15	 21	762.0	129.6	 25
 16	 21	156.0	26.1	 25
 17	 21	132.5	36.3	 20
 18	 21	406.0	65.4	 25
 19	 21	3003.0	520.5	 25
 20	 21	588.8	99.0	 20
 21	 21	179.0	39.0	 25
 22	 21	215.0	32.6	 25
 23	 21	142.3	17.4	 20
 24	 21	1225.0	181.3	 25
 25	 21	240.0	33.7	 25
 26	 21	182.8	20.1	 20
 27	 21	1159.0	200.4	 25
 28	 21	1658.0	327.3	 25
 29	 21	376.8	53.6	 20
 30	 21	484.0	68.8	 25
 31	 21	168.5	29.3	 20
 32	 21	328.3	41.4	 16
 33	 21	664.8	109.0	 20
 34	 21	5607.3	1144.6	 20
 35	 21	483.0	55.3	 16
 36	 21	2132.8	204.4	 20
 37	 21	4735.8	1206.8	 20
 38	 21	240.3	29.7	 16
 39	 21	2339.0	349.6	 20
 40	 21	1730.0	397.5	 20
 41	 21	231.8	37.3	 16
 42	 21	348.8	45.0	 20
 43	 21	440.0	92.3	 20
 44	 21	170.3	21.1	 16
 45	 21	117.5	39.5	 20
 46	 21	91.5	25.6	 20
 47	 21	131.3	20.5	 16
 48	 21	99.3	20.3	 20
 49	 21	84.0	16.1	 16
 50	 21	104.5	17.3	 20
 51	 21	921.3	170.5	 20
 52	 21	271.5	53.4	 16
 53	 21	912.0	157.4	 25
 54	 21	654.0	109.1	 25
 55	 21	438.8	62.0	 20
 56	 21	256.0	37.8	 25
 57	 21	351.0	39.5	 25
 58	 21	768.5	73.7	 20
 59	 21	673.0	103.1	 25
 60	 21	294.0	35.0	 25
 61	 21	118.0	26.4	 20
 62	 21	182.0	32.7	 25
 63	 21	866.0	157.7	 25
 64	 21	135.0	19.1	 20
 65	 21	243.0	34.7	 25
 66	 21	175.0	30.3	 25
 67	 21	229.5	25.5	 20
 68	 21	572.0	58.4	 25
 69	 21	229.0	39.8	 25
 70	 21	648.5	57.4	 20
 71	 21	204.0	31.7	 25
 72	 21	881.0	189.1	 25
 73	 21	11307.8	1016.7	 20
 74	 21	9989.0	1447.1	 25
 75	 21	4525.0	838.3	 25
 76	 21	224.0	26.8	 20
 77	 21	92.0	10.3	 25
 78	 21	266.0	51.5	 25
 79	 21	104.3	18.9	 20
 80	 21	137.0	17.7	 25
 81	 21	134.0	18.5	 25
 82	 21	1059.5	216.9	 20
 83	 21	201.0	35.6	 25
 84	 21	220.0	36.5	 25
 85	 21	290.5	47.4	 20
 86	 21	371.0	72.7	 25
 87	 21	1019.0	290.3	 25
 88	 21	82.3	12.8	 20
 89	 21	96.0	16.9	 25
 90	 21	380.0	251.9	 25
 91	 21	115.8	23.7	 20
 92	 21	90.0	17.0	 25
 93	 21	87.0	15.5	 25
 94	 21	88.0	14.2	 20
 95	 21	68.0	9.5	 25
 96	 21	79.3	11.9	 20
 97	 21	106.3	17.2	 16
 98	 21	159.3	24.3	 20
 99	 21	101.5	17.1	 20
100	 21	88.8	11.4	 16
101	 21	177.5	26.2	 20
102	 21	1074.0	319.1	 20
103	 21	148.5	55.4	 16
104	 21	450.0	60.6	 20
105	 21	421.5	40.5	 16
106	 21	818.5	68.3	 20
107	 21	862.8	107.5	 20
108	 21	807.8	122.1	 16
109	 21	332.5	57.3	 20
110	 21	285.5	61.8	 20
111	 21	791.5	105.2	 16
112	 21	564.3	111.4	 20
113	 21	1451.3	478.8	 20
114	 21	98.3	21.1	 16
115	 21	429.5	51.5	 20
116	 21	574.3	198.6	 20
117	 21	2848.5	701.3	 20
118	 21	372.0	79.0	 25
119	 21	150.0	26.2	 25
120	 21	146.5	27.1	 20
121	 21	443.0	98.1	 25
122	 21	232.0	43.5	 25
123	 21	117.5	24.0	 20
124	 21	107.0	19.5	 25
125	 21	121.0	23.2	 25
126	 21	179.5	30.1	 20
127	 21	149.0	31.9	 25
128	 21	102.0	16.6	 25
129	 21	203.5	71.9	 20
130	 21	127.0	26.3	 25
131	 21	791.0	346.2	 25
132	 21	7059.8	2042.1	 20
133	 21	1659.0	496.5	 25
134	 21	123.0	16.5	 25
135	 21	166.8	29.1	 20
136	 21	1107.0	235.8	 25
137	 21	927.0	210.4	 25
138	 21	335.5	37.8	 20
139	 21	1134.0	294.5	 25
140	 21	1193.0	143.8	 25
141	 21	1571.8	220.3	 20
142	 21	2929.0	650.8	 25
143	 21	1437.0	282.3	 25
144	 21	6061.3	1073.3	 20
145	 21	2958.0	624.3	 25
146	 21	274.0	663.1	 25
147	 21	10609.5	1618.3	 20
148	 21	2232.0	512.5	 25
149	 21	1388.0	443.5	 25
150	 21	125.5	17.0	 20
151	 21	181.0	23.4	 25
152	 21	175.0	22.6	 25
153	 21	462.3	104.8	 20
154	 21	2712.0	552.7	 25
155	 21	463.0	106.4	 25
156	 21	337.8	41.7	 20
157	 21	249.0	34.6	 25
158	 21	1178.0	299.2	 25
159	 21	120.8	21.9	 20
160	 21	180.5	114.3	 20
161	 21	11914.3	2925.8	 20
162	 21	331.0	61.2	 16
163	 21	375.0	44.8	 20
164	 21	591.0	70.9	 16
165	 21	113.3	19.3	 20
166	 21	133.0	19.8	 20
167	 21	107.3	15.5	 16
168	 21	301.8	52.3	 20
169	 21	88.0	13.0	 20
170	 21	159.8	24.8	 16
171	 21	85.5	13.2	 20
172	 21	178.0	37.8	 20
173	 21	173.8	22.6	 16
174	 21	170.5	32.4	 20
175	 21	118.0	27.2	 20
176	 21	4395.3	594.6	 16
177	 21	125.3	17.6	 20
178	 21	218.0	39.4	 20
179	 21	1512.0	193.9	 16
180	 21	143.3	17.5	 20
181	 21	1121.0	179.8	 25
182	 21	309.8	44.3	 20
183	 21	185.0	30.0	 25
184	 21	152.0	22.8	 25
185	 21	1738.0	273.6	 20
186	 21	389.0	57.8	 25
187	 21	2422.0	396.9	 25
188	 21	318.5	56.5	 20
189	 21	344.0	49.2	 25
190	 21	179.0	25.9	 25
191	 21	163.5	30.6	 20
192	 21	147.0	26.6	 25
193	 21	217.0	36.9	 25
194	 21	123.8	24.4	 20
195	 21	612.0	90.0	 25
196	 21	509.0	103.2	 25
197	 21	1074.8	238.4	 20
198	 21	92.0	12.7	 25
199	 21	258.0	64.3	 25
200	 21	403.8	82.0	 20
201	 21	197.0	31.9	 25
202	 21	154.0	35.8	 25
203	 21	919.8	196.5	 20
204	 21	177.0	27.7	 25
205	 21	286.0	52.0	 25
206	 21	349.0	44.3	 20
207	 21	1565.0	423.6	 25
208	 21	292.0	40.4	 25
209	 21	305.8	54.5	 20
210	 21	656.0	89.3	 25
211	 21	246.0	53.9	 25
212	 21	262.0	49.6	 20
213	 21	183.0	37.3	 25
214	 21	161.0	81.6	 25
215	 21	1792.5	473.6	 20
216	 21	99.0	16.3	 25
217	 21	90.0	26.9	 25
218	 21	195.0	35.2	 20
219	 21	130.0	54.9	 25
220	 21	127.0	49.5	 25
221	 21	1224.0	325.1	 20
222	 21	315.0	63.2	 25
223	 21	1007.0	258.5	 20
224	 21	843.5	155.7	 20
225	 21	296.5	47.6	 20
226	 21	281.0	50.2	 16
227	 21	193.5	22.5	 20
228	 21	207.8	31.3	 20
229	 21	358.3	60.3	 16
230	 21	243.5	35.5	 20
231	 21	122.8	17.7	 20
232	 21	238.3	25.6	 16
233	 21	94.0	43.3	 20
234	 21	199.8	221.6	 20
235	 21	1064.5	112.5	 16
236	 21	2031.0	377.0	 20
237	 21	83.0	13.2	 20
238	 21	168.5	86.5	 16
239	 21	109.5	21.3	 20
240	 21	272.3	47.3	 20
241	 21	634.5	80.3	 16
242	 21	1857.8	327.5	 20
243	 21	125.0	34.5	 20
244	 21	115.5	21.7	 16
245	 21	365.0	75.4	 25
246	 21	1642.0	391.9	 25
247	 21	323.8	47.8	 20
248	 21	827.0	130.2	 25
249	 21	84.0	12.1	 25
250	 21	88.5	12.5	 20
251	 21	104.0	18.9	 25
252	 21	295.0	52.5	 25
253	 21	107.8	21.7	 20
254	 21	468.0	89.0	 25
255	 21	396.0	53.9	 25
256	 21	331.8	32.4	 20
257	 21	148.0	28.8	 25
258	 21	159.0	22.0	 25
259	 21	518.3	62.6	 20
260	 21	133.0	24.1	 25
261	 21	532.0	97.7	 25
262	 21	413.3	66.8	 20
263	 21	348.0	46.4	 25
264	 21	130.0	23.2	 25
265	 21	617.0	103.3	 20
266	 21	6007.0	1307.0	 25
267	 21	350.0	104.7	 25
268	 21	722.5	125.8	 20
269	 21	2828.0	585.1	 25
270	 21	84.0	10.9	 25
271	 21	178.8	29.8	 20
272	 21	221.0	35.2	 25
273	 21	253.0	39.4	 25
274	 21	179.3	27.7	 20
275	 21	119.0	12.8	 25
276	 21	136.0	20.7	 25
277	 21	124.5	25.1	 20
278	 21	242.0	37.1	 25
279	 21	466.3	29.9	 20
280	 21	781.0	117.1	 25
281	 21	1363.0	224.9	 25
282	 21	248.3	40.2	 20
283	 21	205.0	45.5	 25
284	 21	3697.0	864.0	 25
285	 21	148.3	24.5	 20
286	 21	136.0	18.1	 25
287	 21	211.0	65.7	 25
288	 21	362.3	34.9	 16
289	 21	157.0	25.2	 20
290	 21	230.5	64.8	 20
291	 21	1094.8	97.2	 16
292	 21	776.3	81.7	 20
293	 21	345.0	96.0	 20
294	 21	10530.8	999.6	 16
295	 21	174.0	34.5	 20
296	 21	174.3	24.0	 20
297	 21	656.3	76.4	 16
298	 21	865.8	136.7	 20
299	 21	484.3	60.0	 20
300	 21	1129.3	128.0	 16
301	 21	693.3	73.1	 20
302	 21	371.5	49.6	 20
303	 21	136.5	22.4	 16
304	 21	159.3	16.1	 20
305	 21	461.8	67.9	 20
306	 21	158.0	24.7	 16
307	 21	907.0	148.6	 20
308	 21	857.8	118.5	 20
309	 21	1186.8	111.4	 16
310	 21	312.0	35.4	 25
311	 21	507.0	71.1	 25
312	 21	603.8	83.0	 20
313	 21	1280.0	180.6	 25
314	 21	183.0	34.8	 25
315	 21	421.8	51.6	 20
316	 21	137.0	37.1	 25
317	 21	202.0	39.7	 25
318	 21	232.8	28.4	 20
319	 21	842.0	165.9	 25
320	 21	610.0	117.2	 25
321	 21	550.3	157.9	 20
322	 21	428.0	70.5	 25
323	 21	428.0	46.7	 25
324	 21	2522.3	331.4	 20
325	 21	185.0	25.5	 25
326	 21	158.0	26.1	 25
327	 21	360.0	44.6	 20
328	 21	1104.0	197.6	 25
329	 21	129.0	24.9	 25
330	 21	100.8	20.1	 20
331	 21	223.0	155.9	 25
332	 21	1043.0	178.8	 25
333	 21	14007.0	2549.6	 20
334	 21	694.0	81.5	 25
335	 21	423.0	65.5	 25
336	 21	353.0	63.8	 20
337	 21	2349.0	355.6	 25
338	 21	1787.0	260.4	 20
339	 21	1038.0	191.5	 25
340	 21	576.0	100.3	 25
341	 21	2086.0	299.1	 20
342	 21	292.0	32.0	 25
343	 21	1481.0	273.6	 25
344	 21	847.8	113.4	 20
345	 21	527.0	121.6	 25
346	 21	347.0	182.9	 25
347	 21	171.8	30.6	 20
348	 21	169.0	40.1	 25
349	 21	108.0	16.2	 25
350	 21	112.0	84.4	 20
351	 21	367.0	65.4	 25
352	 21	385.5	51.7	 20
353	 21	796.8	67.8	 16
354	 21	239.3	45.7	 20
355	 21	212.0	22.6	 20
356	 21	378.5	38.5	 16
357	 21	163.0	23.3	 20
358	 21	130.8	20.6	 20
359	 21	738.8	48.0	 16
360	 21	126.3	24.1	 20
361	 21	549.3	65.3	 20
362	 21	280.5	32.5	 16
363	 21	2950.5	303.9	 20
364	 21	93.8	12.0	 20
365	 21	324.8	44.6	 16
366	 21	311.3	45.2	 20
367	 21	3446.8	379.9	 20
368	 21	410.3	56.0	 16
369	 21	570.5	108.9	 20
370	 21	1752.3	147.4	 20
371	 21	3768.5	271.0	 16
372	 21	160.3	45.2	 20
373	 21	6011.3	960.9	 20
374	 21	539.0	53.7	 20
375	 21	354.0	28.1	 25
376	 21	381.0	57.0	 25
377	 21	744.5	49.5	 20
378	 21	383.0	46.2	 25
379	 21	345.0	80.9	 25
380	 21	9852.8	553.7	 20
381	 21	6477.0	543.4	 25
382	 21	2275.0	278.9	 25
383	 21	655.0	44.0	 20
384	 21	904.0	79.7	 25
385	 21	197.0	26.5	 25
386	 21	231.5	22.7	 20
387	 21	133.0	20.6	 25
388	 21	438.0	49.6	 25
389	 21	226.8	38.9	 20
390	 21	182.0	45.9	 25
391	 21	168.0	39.7	 25
392	 21	184.3	20.4	 20
393	 21	187.0	43.7	 25
394	 21	3546.0	729.8	 25
395	 21	95.3	15.9	 20
396	 21	236.0	25.9	 25
397	 21	497.5	38.2	 20
398	 21	219.0	29.8	 25
399	 21	254.0	52.3	 25
400	 21	146.0	29.6	 20
401	 21	166.0	18.9	 25
402	 21	840.0	121.8	 25
403	 21	355.0	47.1	 20
404	 21	115.0	23.5	 25
405	 21	4455.0	667.7	 25
406	 21	5940.3	586.5	 20
407	 21	391.0	52.2	 25
408	 21	98.0	23.0	 25
409	 21	106.8	67.6	 20
410	 21	259.0	46.8	 25
411	 21	562.0	89.0	 25
412	 21	141.5	26.4	 20
413	 21	271.0	36.7	 25
414	 21	10631.0	1831.4	 25
415	 21	325.8	42.8	 20
416	 21	142.0	24.0	 25
417	 21	168.3	44.6	 20
418	 21	143.3	30.5	 16
419	 21	657.5	87.2	 20
420	 21	592.5	73.9	 20
421	 21	218.8	43.8	 16
422	 21	182.5	35.9	 20
423	 21	389.3	42.2	 20
424	 21	1176.5	104.4	 16
425	 21	671.3	132.3	 20
426	 21	525.0	49.3	 20
427	 21	1873.8	112.9	 16
428	 21	3410.0	333.0	 20
429	 21	1327.8	175.6	 20
430	 21	481.0	37.9	 16
431	 21	259.3	35.9	 20
432	 21	779.8	109.1	 20
433	 21	200.8	26.7	 16
434	 21	197.5	37.9	 20
435	 21	971.3	65.0	 20
436	 21	1368.8	83.0	 16
437	 21	172.5	25.9	 20
438	 21	136.0	19.5	 25
439	 21	172.3	20.6	 20
440	 21	132.0	20.9	 25
441	 21	152.0	20.9	 25
442	 21	268.5	46.6	 20
443	 21	102.0	15.0	 25
444	 21	104.0	16.2	 25
445	 21	83.0	15.9	 20
446	 21	151.0	23.1	 25
447	 21	506.0	104.8	 25
448	 21	1172.8	142.8	 20
449	 21	404.0	47.9	 25
450	 21	507.0	109.4	 25
451	 21	184.0	59.9	 20
452	 21	227.0	31.3	 25
453	 21	115.0	35.6	 25
454	 21	89.3	18.4	 20
455	 21	312.0	47.1	 25
456	 21	175.8	18.6	 20
457	 21	97.0	18.4	 25
458	 21	114.0	12.8	 25
459	 21	425.5	47.1	 20
460	 21	384.0	45.9	 25
461	 21	867.0	143.5	 25
462	 21	1036.5	114.1	 20
463	 21	257.0	36.2	 25
464	 21	80.0	11.8	 25
465	 21	129.0	20.0	 20
466	 21	172.0	51.1	 25
467	 21	109.0	16.6	 25
468	 21	127.5	32.3	 20
469	 21	119.0	15.4	 25
470	 21	140.0	24.8	 25
471	 21	499.3	42.9	 20
472	 21	220.0	27.2	 25
473	 21	5172.0	1036.4	 25
474	 21	143.8	21.8	 20
475	 21	353.0	46.2	 25
476	 21	267.0	42.0	 25
477	 21	319.8	47.8	 20
478	 21	388.0	60.9	 25
479	 21	235.0	32.9	 25
480	 21	636.3	49.8	 20
481	 21	1345.0	106.3	 20
482	 21	528.5	65.8	 20
483	 21	180.8	22.2	 16
484	 21	160.8	28.0	 20
485	 21	555.5	40.2	 20
486	 21	429.8	114.9	 16
487	 21	1989.8	204.9	 20
488	 21	367.3	41.3	 20
489	 21	269.0	33.9	 16
490	 21	86.5	14.1	 20
491	 21	103.3	19.3	 20
492	 21	615.0	64.6	 16
493	 21	181.8	42.2	 20
494	 21	1112.3	92.5	 20
495	 21	792.0	96.4	 16
496	 21	1468.3	126.8	 20
497	 21	304.5	45.2	 20
498	 21	83.5	13.0	 16
499	 21	178.3	26.8	 20
500	 21	139.3	32.7	 20
501	 21	139.0	22.6	 16
502	 21	316.0	40.3	 25
503	 21	1642.0	254.8	 25
504	 21	302.5	52.0	 20
505	 21	340.0	47.2	 25
506	 21	354.0	75.8	 25
507	 21	757.0	203.0	 20
508	 21	335.0	26.4	 25
509	 21	137.0	51.3	 25
510	 21	104.0	16.1	 20
511	 21	189.0	40.7	 25
512	 21	608.8	51.0	 20
513	 21	399.0	60.2	 25
514	 21	905.0	132.7	 25
515	 21	90.8	65.0	 20
516	 21	213.0	25.5	 25
517	 21	207.0	33.8	 25
518	 21	236.3	23.7	 20
519	 21	165.0	36.3	 25
520	 21	1097.0	150.3	 25
521	 21	1917.3	213.5	 20
522	 21	132.0	24.0	 25
523	 21	225.0	22.6	 25
524	 21	779.5	67.5	 20
525	 21	616.0	46.1	 25
526	 21	824.0	95.0	 25
527	 21	570.3	38.6	 20
528	 21	768.0	81.3	 25
529	 21	891.0	141.5	 25
530	 21	279.0	36.9	 20
531	 21	205.0	32.7	 25
532	 21	124.0	19.0	 25
533	 21	437.0	61.4	 20
534	 21	761.0	96.7	 25
535	 21	215.0	23.6	 25
536	 21	442.0	43.8	 20
537	 21	567.0	94.3	 25
538	 21	117.0	22.8	 25
539	 21	254.0	46.2	 20
540	 21	868.0	186.5	 25
541	 21	956.0	175.7	 25
542	 21	987.0	62.8	 20
543	 21	730.0	114.4	 25
544	 21	433.0	41.9	 25
545	 21	3003.3	190.7	 16
546	 21	158.3	34.5	 20
547	 21	292.5	38.6	 20
548	 21	1267.8	99.2	 16
549	 21	2009.5	235.1	 20
550	 21	255.3	33.6	 20
551	 21	567.5	43.4	 16
552	 21	1121.0	99.9	 20
553	 21	1077.0	105.6	 20
554	 21	630.8	57.1	 16
555	 21	610.0	55.2	 20
556	 21	1642.3	203.8	 20
557	 21	1831.3	145.1	 16
558	 21	251.0	51.3	 20
559	 21	247.8	29.8	 20
560	 21	1494.0	126.3	 16
561	 21	238.3	29.6	 20
562	 21	333.3	66.1	 20
563	 21	728.3	74.1	 16
564	 21	448.0	70.9	 20
565	 21	144.3	24.4	 20
566	 21	16760.5	1619.2	 16
567	 21	577.0	79.2	 25
568	 21	787.0	111.4	 25
569	 21	106.8	17.2	 20
570	 21	113.0	19.0	 25
571	 21	1600.3	239.1	 20
572	 21	249.0	69.7	 25
573	 21	118.0	15.8	 25
574	 21	1696.5	220.3	 20
575	 21	137.0	30.1	 25
576	 21	208.0	69.0	 25
577	 21	252.0	31.2	 20
578	 21	120.0	29.3	 25
579	 21	83.0	16.6	 25
580	 21	1628.5	218.1	 20
581	 21	1129.0	245.6	 25
582	 21	123.0	20.2	 25
583	 21	75.0	12.9	 20
584	 21	107.0	18.5	 25
585	 21	246.0	35.7	 25
586	 21	123.3	40.9	 20
587	 21	1510.0	286.7	 25
588	 21	464.0	41.5	 25
589	 21	524.5	65.9	 20
590	 21	347.0	47.7	 25
591	 21	844.0	102.1	 25
592	 21	190.5	27.8	 20
593	 21	172.0	59.4	 25
594	 21	527.0	106.6	 25
595	 21	139.0	24.1	 20
596	 21	570.0	66.9	 25
597	 21	568.0	79.3	 25
598	 21	3658.8	516.0	 20
599	 21	1348.0	188.9	 25
600	 21	1081.0	164.0	 25
601	 21	180.5	29.1	 20
602	 21	101.0	20.5	 25
603	 21	742.0	101.0	 25
604	 21	352.8	43.0	 20
605	 21	1325.0	146.4	 25
606	 21	101.0	16.2	 25
607	 21	122.0	34.9	 20
608	 21	2594.0	428.1	 25
609	 21	108.0	15.7	 20
610	 21	221.5	35.1	 16
611	 21	1498.5	184.8	 20
612	 21	4087.5	306.8	 20
613	 21	2618.8	189.4	 16
614	 21	698.5	71.7	 20
615	 21	1077.0	138.8	 20
616	 21	299.3	42.8	 16
617	 21	787.8	73.1	 20
618	 21	8420.0	613.3	 20
619	 21	11022.0	750.1	 16
620	 21	2979.8	456.1	 20
621	 21	419.8	174.4	 20
622	 21	5603.8	460.7	 16
623	 21	1271.8	140.8	 20
624	 21	1051.8	142.8	 20
625	 21	229.5	26.0	 16
626	 21	355.5	51.8	 20
627	 21	151.5	16.0	 20
628	 21	553.0	64.1	 16
629	 21	207.5	28.2	 20
630	 21	237.3	20.4	 16
631	 21	218.0	27.7	 25
632	 21	243.0	55.7	 25
633	 21	97.3	13.1	 20
634	 21	105.0	36.7	 25
635	 21	124.0	69.0	 25
636	 21	326.3	37.3	 20
637	 21	307.0	64.3	 25
638	 21	158.0	31.9	 25
639	 21	358.0	154.0	 20
  0	 22	14613.5	3945.8	 20
  1	 22	576.0	78.6	 20
  2	 22	736.3	109.5	 16
  3	 22	2051.5	585.2	 20
  4	 22	531.0	35.3	 20
  5	 22	135.3	19.2	 16
  6	 22	342.8	48.9	 20
  7	 22	462.8	52.1	 20
  8	 22	293.5	43.8	 16
  9	 22	286.5	49.8	 20
 10	 22	147.0	63.2	 25
 11	 22	119.0	23.7	 20
 12	 22	172.0	21.0	 25
 13	 22	599.0	82.6	 25
 14	 22	705.0	205.0	 20
 15	 22	263.0	37.3	 25
 16	 22	130.0	39.5	 25
 17	 22	155.8	24.9	 20
 18	 22	664.0	83.1	 25
 19	 22	4411.0	505.8	 25
 20	 22	269.8	37.9	 20
 21	 22	215.0	30.6	 25
 22	 22	165.0	23.1	 25
 23	 22	180.0	32.9	 20
 24	 22	208.0	25.3	 25
 25	 22	124.0	91.7	 25
 26	 22	272.8	33.9	 20
 27	 22	627.0	63.4	 25
 28	 22	964.0	71.7	 25
 29	 22	574.3	55.4	 20
 30	 22	648.0	71.4	 25
 31	 22	278.0	33.6	 25
 32	 22	389.5	47.8	 20
 33	 22	3443.0	227.2	 25
 34	 22	1381.0	279.1	 25
 35	 22	671.0	242.1	 20
 36	 22	610.0	91.6	 25
 37	 22	2735.0	714.3	 25
 38	 22	196.3	44.2	 20
 39	 22	1194.0	208.1	 25
 40	 22	958.0	172.2	 25
 41	 22	450.0	28.5	 20
 42	 22	816.0	69.7	 25
 43	 22	441.0	51.9	 25
 44	 22	171.0	49.6	 20
 45	 22	103.0	22.2	 25
 46	 22	102.0	22.6	 25
 47	 22	101.0	14.5	 20
 48	 22	97.0	18.0	 25
 49	 22	94.0	17.1	 25
 50	 22	121.8	15.6	 20
 51	 22	164.0	47.3	 25
 52	 22	91.3	18.3	 20
 53	 22	131.0	48.2	 20
 54	 22	177.8	35.7	 20
 55	 22	141.8	14.8	 16
 56	 22	252.0	28.2	 20
 57	 22	323.3	56.9	 20
 58	 22	1441.3	129.0	 16
 59	 22	501.8	68.6	 20
 60	 22	121.5	19.2	 20
 61	 22	685.5	52.4	 16
 62	 22	133.5	28.7	 20
 63	 22	212.5	35.9	 20
 64	 22	155.5	22.4	 16
 65	 22	153.3	40.0	 20
 66	 22	140.5	22.9	 20
 67	 22	208.3	48.9	 16
 68	 22	320.0	28.3	 20
 69	 22	306.3	28.5	 20
 70	 22	707.5	56.3	 16
 71	 22	184.3	26.6	 20
 72	 22	451.3	81.7	 20
 73	 22	6780.5	380.6	 16
 74	 22	3308.0	463.2	 25
 75	 22	545.0	111.8	 25
 76	 22	246.8	36.7	 20
 77	 22	96.0	25.9	 25
 78	 22	116.0	20.2	 25
 79	 22	82.8	15.6	 20
 80	 22	105.0	16.1	 25
 81	 22	143.0	188.7	 25
 82	 22	238.3	26.6	 20
 83	 22	144.0	23.4	 25
 84	 22	202.0	29.4	 25
 85	 22	242.8	35.4	 20
 86	 22	145.0	18.7	 25
 87	 22	155.0	30.5	 25
 88	 22	78.8	16.3	 20
 89	 22	100.0	16.6	 25
 90	 22	100.0	27.1	 25
 91	 22	89.5	17.4	 20
 92	 22	82.0	14.9	 25
 93	 22	88.0	19.5	 25
 94	 22	89.8	15.1	 20
 95	 22	104.0	21.7	 25
 96	 22	88.0	13.9	 25
 97	 22	82.8	14.6	 20
 98	 22	191.0	31.9	 25
 99	 22	147.0	196.0	 25
100	 22	104.3	47.4	 20
101	 22	154.0	26.5	 25
102	 22	209.0	46.3	 25
103	 22	120.5	18.8	 20
104	 22	201.0	33.4	 25
105	 22	209.0	35.7	 25
106	 22	641.8	202.9	 20
107	 22	1510.0	321.2	 25
108	 22	880.3	110.3	 20
109	 22	288.0	48.7	 25
110	 22	286.0	64.2	 25
111	 22	760.0	116.4	 20
112	 22	273.0	58.7	 25
113	 22	244.0	65.9	 25
114	 22	95.8	14.7	 20
115	 22	267.0	38.4	 25
116	 22	659.0	588.7	 25
117	 22	11300.0	2520.2	 16
118	 22	394.8	85.2	 20
119	 22	303.3	383.1	 20
120	 22	130.5	22.0	 16
121	 22	623.3	153.1	 20
122	 22	291.3	62.3	 20
123	 22	118.3	14.6	 16
124	 22	83.3	10.0	 20
125	 22	121.3	32.4	 20
126	 22	170.0	30.4	 16
127	 22	99.8	18.3	 20
128	 22	104.3	19.8	 20
129	 22	116.0	21.6	 16
130	 22	95.3	21.1	 20
131	 22	365.5	184.7	 20
132	 22	2818.0	790.1	 16
133	 22	791.0	210.4	 20
134	 22	123.8	16.2	 20
135	 22	221.0	51.0	 16
136	 22	250.3	36.2	 20
137	 22	344.0	36.5	 20
138	 22	218.3	27.0	 20
139	 22	338.0	43.5	 25
140	 22	352.0	45.2	 25
141	 22	540.5	53.8	 20
142	 22	818.0	199.3	 25
143	 22	391.0	271.5	 25
144	 22	2225.8	347.0	 20
145	 22	1007.0	201.4	 25
146	 22	283.0	467.7	 25
147	 22	6662.8	999.0	 20
148	 22	445.0	69.7	 25
149	 22	281.0	54.0	 25
150	 22	113.3	22.2	 20
151	 22	278.0	38.9	 25
152	 22	146.0	24.1	 25
153	 22	175.0	30.2	 20
154	 22	390.0	49.4	 25
155	 22	122.0	21.5	 25
156	 22	179.3	22.3	 20
157	 22	183.0	22.7	 25
158	 22	608.0	119.1	 25
159	 22	125.5	21.9	 20
160	 22	231.0	47.4	 25
161	 22	3567.0	774.4	 25
162	 22	237.0	31.9	 20
163	 22	202.0	20.3	 25
164	 22	244.0	45.8	 25
165	 22	97.5	15.7	 20
166	 22	94.0	16.8	 25
167	 22	109.5	24.2	 20
168	 22	401.0	69.7	 25
169	 22	95.0	33.9	 25
170	 22	114.0	17.8	 20
171	 22	98.0	33.9	 25
172	 22	132.0	19.3	 25
173	 22	125.0	23.5	 20
174	 22	144.0	26.9	 25
175	 22	90.0	19.0	 25
176	 22	1560.5	185.6	 20
177	 22	127.0	16.1	 25
178	 22	237.0	31.9	 25
179	 22	741.0	110.4	 20
180	 22	126.0	21.3	 25
181	 22	716.3	113.4	 20
182	 22	185.5	29.8	 16
183	 22	119.3	19.4	 20
184	 22	116.3	9.2	 20
185	 22	551.8	60.8	 16
186	 22	120.3	15.7	 20
187	 22	983.5	129.3	 20
188	 22	348.0	109.5	 16
189	 22	309.5	112.1	 20
190	 22	132.8	16.4	 20
191	 22	114.0	11.5	 16
192	 22	130.5	18.1	 20
193	 22	108.3	17.9	 20
194	 22	92.3	14.8	 16
195	 22	322.8	38.5	 20
196	 22	368.5	39.9	 20
197	 22	380.0	53.2	 16
198	 22	117.8	20.6	 20
199	 22	151.5	30.9	 20
200	 22	128.8	19.2	 16
201	 22	276.0	42.9	 20
202	 22	110.3	17.6	 20
203	 22	131.0	30.4	 20
204	 22	335.0	118.3	 25
205	 22	342.0	153.0	 25
206	 22	362.3	33.1	 20
207	 22	580.0	114.8	 25
208	 22	262.0	48.1	 25
209	 22	301.5	33.4	 20
210	 22	399.0	38.4	 25
211	 22	189.0	37.6	 25
212	 22	258.5	31.0	 20
213	 22	212.0	37.9	 25
214	 22	141.0	61.9	 25
215	 22	465.0	94.4	 20
216	 22	118.0	29.9	 25
217	 22	99.0	15.7	 25
218	 22	191.3	43.2	 20
219	 22	105.0	21.1	 25
220	 22	116.0	29.0	 25
221	 22	560.8	90.5	 20
222	 22	293.0	31.3	 25
223	 22	479.0	120.1	 25
224	 22	186.0	57.4	 20
225	 22	149.0	18.9	 25
226	 22	162.5	17.9	 20
227	 22	159.0	24.3	 25
228	 22	115.0	17.6	 25
229	 22	114.3	15.2	 20
230	 22	145.0	19.9	 25
231	 22	136.0	19.4	 25
232	 22	166.8	18.2	 20
233	 22	95.0	19.0	 25
234	 22	172.0	36.0	 25
235	 22	327.3	77.6	 20
236	 22	1217.0	156.7	 25
237	 22	99.0	19.7	 25
238	 22	100.3	16.3	 20
239	 22	94.0	14.2	 25
240	 22	133.0	19.8	 25
241	 22	194.5	37.7	 20
242	 22	979.0	154.2	 25
243	 22	115.0	22.4	 25
244	 22	89.5	15.1	 20
245	 22	443.5	59.4	 20
246	 22	851.8	190.6	 20
247	 22	194.0	37.6	 16
248	 22	222.5	43.9	 20
249	 22	84.0	18.5	 20
250	 22	79.3	12.5	 16
251	 22	91.3	14.3	 20
252	 22	153.8	27.4	 20
253	 22	81.3	16.3	 16
254	 22	168.5	20.7	 20
255	 22	749.8	141.9	 20
256	 22	343.3	34.3	 16
257	 22	175.5	63.0	 20
258	 22	178.8	23.2	 20
259	 22	135.5	27.6	 16
260	 22	200.3	28.5	 20
261	 22	303.3	43.7	 20
262	 22	123.3	24.7	 16
263	 22	573.3	68.6	 20
264	 22	213.0	42.3	 20
265	 22	281.3	33.6	 16
266	 22	1295.8	171.5	 20
267	 22	406.0	65.5	 25
268	 22	286.0	36.6	 20
269	 22	180.0	45.4	 25
270	 22	108.0	17.6	 25
271	 22	126.0	18.1	 20
272	 22	139.0	22.5	 25
273	 22	169.0	23.9	 25
274	 22	172.8	37.3	 20
275	 22	118.0	18.4	 25
276	 22	121.0	15.8	 25
277	 22	97.8	14.4	 20
278	 22	202.0	29.8	 25
279	 22	548.0	68.4	 25
280	 22	211.3	29.5	 20
281	 22	1736.0	214.8	 25
282	 22	210.0	24.7	 25
283	 22	165.5	23.7	 20
284	 22	2197.0	433.6	 25
285	 22	117.0	18.7	 20
286	 22	135.0	23.8	 25
287	 22	347.0	79.2	 25
288	 22	779.8	53.9	 20
289	 22	161.0	29.8	 25
290	 22	283.0	71.6	 25
291	 22	1437.3	164.9	 20
292	 22	303.0	29.0	 25
293	 22	177.0	39.3	 25
294	 22	2923.3	361.5	 20
295	 22	123.0	22.1	 25
296	 22	134.0	27.1	 25
297	 22	452.8	43.1	 20
298	 22	141.0	37.8	 25
299	 22	133.0	25.8	 25
300	 22	435.8	54.8	 20
301	 22	418.0	72.1	 25
302	 22	204.0	31.1	 25
303	 22	124.0	17.4	 20
304	 22	107.0	17.8	 25
305	 22	202.0	31.0	 25
306	 22	188.5	24.1	 20
307	 22	490.0	78.7	 25
308	 22	1138.0	103.7	 25
309	 22	2000.3	201.3	 20
310	 22	654.0	74.0	 20
311	 22	677.5	93.9	 20
312	 22	470.0	35.9	 16
313	 22	919.3	120.8	 20
314	 22	155.8	18.6	 20
315	 22	259.5	44.1	 16
316	 22	104.0	14.2	 20
317	 22	102.8	15.8	 20
318	 22	141.3	29.8	 16
319	 22	129.3	17.0	 20
320	 22	281.8	49.1	 20
321	 22	236.3	41.9	 16
322	 22	210.0	18.1	 20
323	 22	398.0	53.0	 20
324	 22	925.5	199.5	 16
325	 22	398.3	38.3	 20
326	 22	200.5	57.7	 20
327	 22	209.3	25.0	 16
328	 22	180.5	26.9	 20
329	 22	86.0	15.8	 20
330	 22	97.8	17.6	 16
331	 22	95.0	18.2	 25
332	 22	303.0	69.3	 25
333	 22	7246.3	911.2	 20
334	 22	968.0	89.6	 25
335	 22	617.0	110.6	 25
336	 22	276.5	29.8	 20
337	 22	512.0	73.3	 25
338	 22	661.0	49.6	 25
339	 22	1917.0	166.1	 20
340	 22	295.0	36.1	 25
341	 22	2874.3	185.9	 20
342	 22	273.0	54.9	 25
343	 22	379.0	47.1	 25
344	 22	362.0	54.4	 20
345	 22	239.0	38.2	 25
346	 22	215.0	45.9	 25
347	 22	123.3	18.6	 20
348	 22	142.0	17.0	 25
349	 22	85.0	22.5	 25
350	 22	136.0	37.9	 20
351	 22	213.0	29.1	 25
352	 22	819.0	81.3	 25
353	 22	1057.3	61.6	 20
354	 22	378.0	70.3	 25
355	 22	193.0	39.1	 25
356	 22	290.0	38.4	 20
357	 22	113.0	22.4	 25
358	 22	103.0	16.2	 25
359	 22	445.0	60.1	 20
360	 22	102.0	19.5	 25
361	 22	237.0	32.5	 25
362	 22	137.3	31.3	 20
363	 22	5303.0	598.0	 25
364	 22	99.0	17.6	 25
365	 22	314.3	37.4	 20
366	 22	211.0	31.3	 25
367	 22	1275.0	332.0	 25
368	 22	161.3	30.1	 20
369	 22	783.0	65.3	 25
370	 22	624.0	88.7	 25
371	 22	1256.0	169.0	 20
372	 22	118.0	58.7	 25
373	 22	6119.0	1022.6	 25
374	 22	235.8	29.9	 16
375	 22	202.0	25.4	 20
376	 22	293.5	30.2	 20
377	 22	518.0	33.3	 16
378	 22	206.0	37.5	 20
379	 22	276.8	72.0	 20
380	 22	6108.8	336.2	 16
381	 22	790.0	149.1	 20
382	 22	4481.5	537.6	 20
383	 22	282.0	34.6	 16
384	 22	356.8	33.2	 20
385	 22	339.3	34.8	 20
386	 22	203.5	24.4	 16
387	 22	153.5	27.8	 20
388	 22	627.3	65.6	 20
389	 22	136.3	13.7	 16
390	 22	126.3	19.9	 20
391	 22	109.3	21.4	 20
392	 22	210.5	35.7	 16
393	 22	150.8	30.7	 20
394	 22	816.3	160.7	 20
395	 22	142.5	126.3	 20
396	 22	193.0	101.6	 25
397	 22	319.0	41.8	 25
398	 22	221.0	29.8	 20
399	 22	283.0	34.7	 25
400	 22	143.0	20.7	 20
401	 22	185.0	43.9	 25
402	 22	229.0	38.3	 25
403	 22	461.0	120.2	 20
404	 22	134.0	83.2	 25
405	 22	823.0	130.0	 25
406	 22	1596.5	206.0	 20
407	 22	234.0	27.5	 25
408	 22	97.0	15.3	 25
409	 22	78.0	13.1	 20
410	 22	133.0	31.3	 25
411	 22	189.0	24.1	 25
412	 22	164.8	23.6	 20
413	 22	140.0	18.4	 25
414	 22	2861.0	440.3	 25
415	 22	272.8	33.3	 20
416	 22	121.0	17.5	 25
417	 22	103.0	12.3	 25
418	 22	108.8	22.4	 20
419	 22	213.0	20.6	 25
420	 22	848.0	107.9	 25
421	 22	187.0	17.0	 20
422	 22	224.0	27.2	 25
423	 22	342.0	76.9	 25
424	 22	270.5	31.5	 20
425	 22	428.0	116.8	 25
426	 22	636.0	50.4	 25
427	 22	755.5	73.7	 20
428	 22	787.0	139.3	 25
429	 22	411.0	40.0	 25
430	 22	330.3	40.3	 20
431	 22	364.0	35.6	 25
432	 22	1154.0	192.0	 25
433	 22	267.0	33.3	 20
434	 22	364.0	43.7	 25
435	 22	1350.0	98.2	 25
436	 22	527.5	88.2	 20
437	 22	146.0	52.9	 25
438	 22	94.8	19.4	 20
439	 22	113.8	24.7	 16
440	 22	121.0	15.6	 20
441	 22	114.0	22.8	 20
442	 22	259.3	25.1	 16
443	 22	179.0	53.4	 20
444	 22	89.5	16.8	 20
445	 22	98.0	18.3	 16
446	 22	115.5	15.9	 20
447	 22	186.0	29.8	 20
448	 22	175.8	23.1	 16
449	 22	350.8	49.9	 20
450	 22	327.5	54.8	 20
451	 22	139.3	23.8	 16
452	 22	137.3	22.0	 20
453	 22	105.0	15.6	 20
454	 22	75.5	13.6	 16
455	 22	110.3	16.3	 20
456	 22	200.5	41.2	 20
457	 22	116.8	22.8	 16
458	 22	101.3	18.0	 20
459	 22	413.3	37.7	 16
460	 22	285.0	50.0	 25
461	 22	379.0	66.7	 25
462	 22	137.5	18.4	 20
463	 22	95.0	16.0	 25
464	 22	84.0	12.7	 25
465	 22	113.5	31.8	 20
466	 22	121.0	30.1	 25
467	 22	111.0	37.4	 25
468	 22	104.3	29.4	 20
469	 22	96.0	15.3	 25
470	 22	127.0	29.4	 25
471	 22	527.3	52.7	 20
472	 22	144.0	19.2	 25
473	 22	2436.0	558.3	 25
474	 22	105.3	21.0	 20
475	 22	111.0	18.3	 25
476	 22	216.0	24.6	 25
477	 22	127.5	20.0	 20
478	 22	205.0	27.3	 25
479	 22	190.0	27.3	 25
480	 22	1354.5	108.0	 20
481	 22	3213.0	332.2	 25
482	 22	271.0	40.3	 25
483	 22	238.3	42.2	 20
484	 22	137.0	20.9	 25
485	 22	325.0	33.9	 25
486	 22	193.8	21.7	 20
487	 22	887.0	117.5	 25
488	 22	402.0	52.3	 25
489	 22	299.5	71.3	 20
490	 22	94.0	17.3	 25
491	 22	93.0	16.8	 25
492	 22	232.0	33.3	 20
493	 22	307.0	41.2	 25
494	 22	568.0	59.0	 25
495	 22	249.5	29.9	 20
496	 22	669.0	78.6	 25
497	 22	350.0	67.6	 25
498	 22	80.5	13.4	 20
499	 22	213.0	35.6	 25
500	 22	223.0	22.8	 25
501	 22	83.3	14.8	 20
502	 22	129.5	33.5	 20
503	 22	464.0	73.2	 20
504	 22	183.3	25.8	 16
505	 22	215.3	81.0	 20
506	 22	1529.3	259.4	 20
507	 22	2405.3	170.0	 16
508	 22	330.5	39.6	 20
509	 22	135.3	32.9	 20
510	 22	89.8	14.5	 16
511	 22	162.8	44.6	 20
512	 22	147.3	26.3	 20
513	 22	565.3	54.3	 16
514	 22	115.3	21.0	 20
515	 22	103.8	25.6	 20
516	 22	214.3	34.5	 16
517	 22	148.5	20.0	 20
518	 22	162.8	29.7	 16
519	 22	94.5	12.0	 20
520	 22	443.0	62.1	 20
521	 22	174.5	24.3	 16
522	 22	94.5	16.6	 20
523	 22	162.3	31.0	 20
524	 22	413.8	64.7	 20
525	 22	485.0	72.9	 25
526	 22	264.0	55.9	 25
527	 22	292.8	48.4	 20
528	 22	842.0	164.5	 25
529	 22	187.0	32.4	 25
530	 22	143.3	24.6	 20
531	 22	141.0	23.0	 25
532	 22	103.0	21.1	 25
533	 22	243.8	63.1	 20
534	 22	2048.0	256.1	 25
535	 22	540.0	71.4	 25
536	 22	172.8	26.4	 20
537	 22	101.0	20.9	 25
538	 22	125.0	27.0	 25
539	 22	870.3	108.5	 20
540	 22	2737.0	334.7	 25
541	 22	300.0	50.0	 25
542	 22	367.0	32.6	 20
543	 22	348.0	46.1	 25
544	 22	207.0	22.8	 25
545	 22	758.0	122.6	 20
546	 22	244.0	38.7	 25
547	 22	217.0	39.2	 25
548	 22	614.5	56.5	 20
549	 22	763.0	74.6	 25
550	 22	686.0	118.5	 25
551	 22	597.5	52.2	 20
552	 22	2103.0	264.5	 25
553	 22	481.0	56.5	 25
554	 22	875.0	91.8	 20
555	 22	349.0	30.0	 25
556	 22	236.0	46.8	 25
557	 22	811.0	49.8	 20
558	 22	166.0	30.5	 25
559	 22	297.0	32.9	 25
560	 22	232.3	45.2	 20
561	 22	162.0	23.6	 25
562	 22	124.0	29.2	 25
563	 22	184.3	21.7	 20
564	 22	94.0	16.0	 25
565	 22	172.0	18.9	 25
566	 22	7283.3	1059.4	 20
567	 22	395.0	53.0	 20
568	 22	561.3	65.4	 20
569	 22	108.0	20.7	 16
570	 22	164.3	22.9	 20
571	 22	407.3	61.7	 20
572	 22	138.3	26.4	 16
573	 22	130.5	27.3	 20
574	 22	683.3	68.8	 16
575	 22	111.8	28.9	 20
576	 22	222.5	36.9	 20
577	 22	232.8	33.1	 16
578	 22	96.8	18.7	 20
579	 22	84.3	13.9	 20
580	 22	390.3	54.9	 16
581	 22	144.8	18.9	 20
582	 22	102.0	15.4	 20
583	 22	82.3	12.8	 16
584	 22	85.8	12.7	 20
585	 22	144.5	49.1	 20
586	 22	132.3	23.0	 16
587	 22	159.8	29.5	 20
588	 22	441.0	68.0	 25
589	 22	405.3	102.8	 20
590	 22	428.0	148.0	 25
591	 22	896.0	163.9	 25
592	 22	144.3	25.3	 20
593	 22	122.0	16.7	 25
594	 22	108.0	39.0	 25
595	 22	182.8	38.4	 20
596	 22	530.0	72.6	 25
597	 22	595.0	64.5	 25
598	 22	2662.8	439.7	 20
599	 22	470.0	56.5	 25
600	 22	1402.0	186.5	 25
601	 22	168.3	166.4	 20
602	 22	118.0	21.2	 25
603	 22	601.0	74.9	 25
604	 22	494.0	63.0	 20
605	 22	2657.0	312.9	 25
606	 22	106.0	14.8	 25
607	 22	91.3	14.5	 20
608	 22	942.0	136.8	 25
609	 22	91.0	16.1	 25
610	 22	125.8	23.7	 20
611	 22	229.0	54.8	 25
612	 22	1502.0	168.8	 25
613	 22	2398.5	274.0	 20
614	 22	659.0	78.8	 25
615	 22	1976.0	174.8	 25
616	 22	142.0	24.3	 20
617	 22	355.0	46.0	 25
618	 22	3990.0	514.4	 25
619	 22	6414.3	814.9	 20
620	 22	1827.0	238.3	 25
621	 22	963.0	180.4	 25
622	 22	7740.5	447.4	 20
623	 22	483.0	139.2	 25
624	 22	1000.0	151.5	 25
625	 22	166.8	30.3	 20
626	 22	175.0	21.7	 25
627	 22	94.0	17.3	 25
628	 22	364.5	54.6	 20
629	 22	273.0	54.9	 25
630	 22	291.0	35.9	 25
631	 22	401.5	97.4	 16
632	 22	125.5	22.2	 20
633	 22	108.5	17.6	 16
634	 22	105.0	18.9	 20
635	 22	114.0	28.1	 20
636	 22	332.8	37.3	 16
637	 22	571.5	43.5	 20
638	 22	271.5	96.6	 20
639	 22	17225.0	1750.9	 16
  0	 23	358.0	97.0	 25
  1	 23	245.0	44.3	 25
  2	 23	224.8	29.5	 20
  3	 23	365.0	56.0	 25
  4	 23	1471.0	177.3	 25
  5	 23	777.0	93.9	 20
  6	 23	185.0	53.2	 25
  7	 23	129.0	23.0	 25
  8	 23	1680.5	291.3	 20
  9	 23	137.0	26.2	 25
 10	 23	10625.5	1469.1	 20
 11	 23	1546.8	435.2	 16
 12	 23	695.5	108.6	 20
 13	 23	1153.0	134.7	 20
 14	 23	2144.3	114.1	 16
 15	 23	963.3	125.3	 20
 16	 23	300.8	52.5	 20
 17	 23	328.0	30.0	 16
 18	 23	96.3	15.0	 20
 19	 23	107.0	16.7	 20
 20	 23	377.3	30.3	 16
 21	 23	155.0	22.5	 20
 22	 23	1513.0	214.0	 20
 23	 23	264.0	27.3	 16
 24	 23	904.3	114.4	 20
 25	 23	1179.3	174.7	 20
 26	 23	547.8	37.9	 16
 27	 23	297.3	33.3	 20
 28	 23	675.8	106.6	 20
 29	 23	322.8	38.9	 16
 30	 23	168.3	36.0	 20
 31	 23	575.0	95.9	 25
 32	 23	87.3	12.4	 20
 33	 23	193.0	35.7	 25
 34	 23	596.0	98.2	 25
 35	 23	446.5	46.0	 20
 36	 23	1064.0	118.7	 25
 37	 23	2823.0	453.2	 25
 38	 23	5179.0	444.6	 20
 39	 23	11471.0	1714.0	 25
 40	 23	201.0	27.5	 25
 41	 23	792.5	80.8	 20
 42	 23	1803.0	188.9	 25
 43	 23	1012.0	186.0	 25
 44	 23	220.0	39.9	 20
 45	 23	789.0	148.8	 25
 46	 23	121.0	17.9	 25
 47	 23	273.5	37.9	 20
 48	 23	192.0	24.9	 25
 49	 23	281.0	46.1	 25
 50	 23	217.0	39.6	 20
 51	 23	558.0	90.7	 25
 52	 23	103.0	96.2	 25
 53	 23	858.3	109.7	 20
 54	 23	557.0	83.1	 25
 55	 23	522.0	57.0	 20
 56	 23	328.0	36.3	 25
 57	 23	355.0	45.8	 25
 58	 23	179.3	36.1	 20
 59	 23	661.0	98.6	 25
 60	 23	608.0	96.2	 25
 61	 23	146.0	23.6	 20
 62	 23	905.0	105.7	 25
 63	 23	122.0	24.0	 25
 64	 23	133.5	20.7	 20
 65	 23	154.0	19.6	 25
 66	 23	1765.0	252.1	 25
 67	 23	4833.3	502.7	 20
 68	 23	610.0	94.2	 25
 69	 23	951.0	80.2	 25
 70	 23	764.8	122.1	 20
 71	 23	1255.0	159.6	 25
 72	 23	2702.0	412.2	 25
 73	 23	2042.0	421.3	 20
 74	 23	433.8	45.1	 20
 75	 23	3282.0	558.4	 20
 76	 23	101.8	20.1	 16
 77	 23	90.5	15.1	 20
 78	 23	219.3	39.9	 20
 79	 23	263.0	39.3	 16
 80	 23	660.5	107.9	 20
 81	 23	153.3	42.9	 20
 82	 23	164.5	26.4	 16
 83	 23	1120.3	161.6	 20
 84	 23	1112.3	250.6	 20
 85	 23	122.3	20.9	 16
 86	 23	157.0	21.3	 20
 87	 23	988.8	238.5	 20
 88	 23	184.3	26.4	 16
 89	 23	113.8	17.6	 20
 90	 23	96.8	24.7	 20
 91	 23	98.3	10.2	 16
 92	 23	118.3	17.3	 20
 93	 23	128.5	48.9	 20
 94	 23	1368.0	268.7	 16
 95	 23	119.8	23.9	 20
 96	 23	277.0	63.5	 25
 97	 23	346.3	55.5	 20
 98	 23	1169.0	310.4	 25
 99	 23	181.0	113.1	 25
100	 23	700.5	339.1	 20
101	 23	2521.0	610.5	 25
102	 23	155.0	44.1	 25
103	 23	1783.3	414.6	 20
104	 23	137.0	36.1	 25
105	 23	140.0	81.9	 25
106	 23	1937.3	359.8	 20
107	 23	624.0	122.4	 25
108	 23	853.0	155.5	 25
109	 23	834.5	120.2	 20
110	 23	442.0	62.0	 25
111	 23	959.0	493.7	 25
112	 23	3418.3	720.3	 20
113	 23	215.0	42.7	 25
114	 23	279.0	52.7	 20
115	 23	363.0	83.0	 25
116	 23	295.0	176.9	 25
117	 23	5878.5	1444.6	 20
118	 23	705.0	165.3	 25
119	 23	181.0	25.0	 25
120	 23	574.5	98.7	 20
121	 23	901.0	151.1	 25
122	 23	5237.0	1522.4	 25
123	 23	4057.8	1049.1	 20
124	 23	175.0	46.5	 25
125	 23	152.0	46.6	 25
126	 23	669.0	151.3	 20
127	 23	259.0	29.9	 25
128	 23	179.0	29.9	 25
129	 23	552.0	147.5	 20
130	 23	750.0	208.9	 25
131	 23	131.0	21.1	 25
132	 23	101.3	28.9	 20
133	 23	112.0	21.7	 25
134	 23	144.0	30.9	 25
135	 23	86.5	19.0	 20
136	 23	144.0	34.0	 25
137	 23	511.0	125.2	 25
138	 23	693.5	100.3	 16
139	 23	1723.5	451.5	 20
140	 23	378.5	55.3	 20
141	 23	943.3	192.9	 16
142	 23	131.5	27.1	 20
143	 23	207.5	102.7	 20
144	 23	581.0	117.7	 16
145	 23	625.8	153.5	 20
146	 23	117.5	13.4	 20
147	 23	230.5	26.8	 16
148	 23	664.8	92.6	 20
149	 23	5553.5	1003.2	 20
150	 23	2929.3	389.6	 16
151	 23	1045.8	127.8	 20
152	 23	13677.0	4038.5	 20
153	 23	275.3	40.0	 16
154	 23	343.0	52.0	 20
155	 23	137.0	34.2	 20
156	 23	119.3	23.4	 16
157	 23	1100.5	158.9	 20
158	 23	355.3	53.2	 20
159	 23	268.8	55.0	 16
160	 23	336.0	94.9	 25
161	 23	4103.0	823.0	 25
162	 23	419.8	58.7	 20
163	 23	760.0	202.5	 25
164	 23	105.0	22.2	 25
165	 23	999.3	164.2	 20
166	 23	254.0	46.7	 25
167	 23	214.0	30.4	 25
168	 23	677.5	90.2	 20
169	 23	319.0	48.5	 25
170	 23	146.0	19.0	 20
171	 23	665.0	98.7	 25
172	 23	166.0	24.8	 25
173	 23	89.5	14.2	 20
174	 23	120.0	20.5	 25
175	 23	449.0	80.3	 25
176	 23	1862.0	289.9	 20
177	 23	611.0	121.5	 25
178	 23	349.0	59.8	 25
179	 23	154.5	22.3	 20
180	 23	272.0	35.6	 25
181	 23	108.0	23.9	 25
182	 23	97.5	18.7	 20
183	 23	133.0	24.0	 25
184	 23	142.0	32.2	 25
185	 23	195.3	33.4	 20
186	 23	462.0	67.8	 25
187	 23	609.0	98.0	 25
188	 23	104.3	16.2	 20
189	 23	591.0	105.2	 25
190	 23	114.0	15.5	 25
191	 23	182.5	25.3	 20
192	 23	435.0	69.5	 25
193	 23	140.0	26.1	 25
194	 23	103.8	19.2	 20
195	 23	1222.0	222.6	 25
196	 23	158.0	48.8	 25
197	 23	5283.8	1162.0	 20
198	 23	335.0	70.2	 25
199	 23	554.0	141.9	 25
200	 23	2707.3	587.1	 20
201	 23	3764.0	889.2	 25
202	 23	334.0	61.9	 25
203	 23	1732.8	171.0	 16
204	 23	4890.5	198.8	 20
205	 23	7262.3	1656.2	 20
206	 23	1001.8	80.0	 16
207	 23	3588.3	247.2	 20
208	 23	6883.0	1910.9	 20
209	 23	328.0	27.9	 16
210	 23	396.8	42.8	 20
211	 23	441.3	82.9	 20
212	 23	442.3	56.3	 16
213	 23	545.8	99.7	 20
214	 23	204.8	41.3	 20
215	 23	237.5	45.7	 16
216	 23	99.5	25.5	 20
217	 23	200.8	43.7	 20
218	 23	1115.3	204.2	 16
219	 23	209.0	34.8	 20
220	 23	97.5	14.4	 20
221	 23	154.5	31.7	 16
222	 23	648.0	126.5	 20
223	 23	409.3	110.2	 20
224	 23	499.3	93.3	 20
225	 23	221.0	41.7	 25
226	 23	124.0	31.5	 25
227	 23	304.0	78.1	 20
228	 23	92.0	15.0	 25
229	 23	95.3	14.7	 20
230	 23	162.0	35.8	 25
231	 23	418.0	60.3	 25
232	 23	1382.8	137.7	 20
233	 23	2854.0	550.5	 25
234	 23	432.0	51.1	 25
235	 23	913.8	96.6	 20
236	 23	679.0	105.2	 25
237	 23	228.0	34.2	 25
238	 23	181.0	21.9	 20
239	 23	1059.0	197.4	 25
240	 23	151.0	51.1	 25
241	 23	1466.8	213.1	 20
242	 23	295.0	47.5	 25
243	 23	3081.0	429.4	 25
244	 23	1670.5	133.5	 20
245	 23	6148.0	966.1	 25
246	 23	1713.0	158.4	 25
247	 23	3577.0	386.3	 20
248	 23	920.0	150.0	 25
249	 23	151.0	21.2	 25
250	 23	1469.8	251.7	 20
251	 23	182.0	28.5	 25
252	 23	222.0	44.9	 25
253	 23	109.0	21.5	 20
254	 23	211.0	34.7	 25
255	 23	115.0	23.9	 25
256	 23	105.3	24.8	 20
257	 23	642.0	87.4	 25
258	 23	158.0	19.4	 25
259	 23	148.0	30.8	 20
260	 23	268.0	51.7	 25
261	 23	507.0	55.0	 25
262	 23	400.0	40.7	 20
263	 23	700.0	57.4	 25
264	 23	390.0	91.9	 25
265	 23	338.3	37.6	 20
266	 23	455.0	46.9	 25
267	 23	1223.3	192.7	 20
268	 23	1459.8	158.3	 16
269	 23	176.8	36.4	 20
270	 23	439.5	46.5	 20
271	 23	954.5	77.4	 16
272	 23	264.3	52.2	 20
273	 23	2014.3	294.6	 20
274	 23	272.8	35.7	 16
275	 23	231.3	28.9	 20
276	 23	3933.3	849.2	 20
277	 23	208.0	33.8	 16
278	 23	83.3	12.6	 20
279	 23	282.5	127.8	 20
280	 23	1980.8	196.3	 16
281	 23	302.8	48.6	 20
282	 23	93.0	12.7	 20
283	 23	102.3	17.1	 16
284	 23	227.8	39.3	 20
285	 23	315.0	52.0	 20
286	 23	95.5	11.2	 16
287	 23	633.5	87.9	 20
288	 23	661.0	81.1	 20
289	 23	105.0	19.0	 25
290	 23	480.0	79.2	 25
291	 23	351.5	52.7	 20
292	 23	157.0	24.4	 25
293	 23	142.0	31.4	 25
294	 23	647.0	66.5	 20
295	 23	969.0	109.8	 25
296	 23	445.0	71.9	 25
297	 23	111.0	29.2	 20
298	 23	2395.0	308.4	 25
299	 23	361.0	36.4	 25
300	 23	1953.3	204.5	 20
301	 23	807.0	96.6	 25
302	 23	777.0	271.6	 25
303	 23	4066.5	476.6	 20
304	 23	195.0	27.1	 25
305	 23	404.0	75.6	 25
306	 23	178.5	29.5	 20
307	 23	1145.0	141.1	 25
308	 23	495.0	74.7	 25
309	 23	977.8	120.7	 20
310	 23	289.0	23.4	 25
311	 23	265.0	36.5	 25
312	 23	992.0	89.9	 20
313	 23	2640.0	434.5	 25
314	 23	742.0	139.0	 25
315	 23	123.8	20.0	 20
316	 23	804.0	165.0	 25
317	 23	166.0	26.2	 25
318	 23	181.0	23.2	 20
319	 23	172.0	51.7	 25
320	 23	765.0	135.0	 25
321	 23	327.8	56.3	 20
322	 23	328.0	33.5	 25
323	 23	395.0	48.5	 25
324	 23	173.0	22.9	 20
325	 23	276.0	32.2	 25
326	 23	1883.0	400.2	 25
327	 23	856.0	154.5	 20
328	 23	215.0	82.9	 25
329	 23	1601.0	423.0	 25
330	 23	272.5	52.6	 20
331	 23	272.5	37.6	 20
332	 23	220.8	33.6	 20
333	 23	1032.8	82.0	 16
334	 23	809.5	92.9	 20
335	 23	304.8	83.4	 20
336	 23	111.3	16.1	 16
337	 23	183.0	22.0	 20
338	 23	248.3	28.8	 20
339	 23	420.5	40.2	 16
340	 23	655.5	84.2	 20
341	 23	315.5	43.6	 20
342	 23	176.5	17.4	 16
343	 23	159.3	19.5	 20
344	 23	158.8	23.3	 20
345	 23	317.3	43.4	 16
346	 23	131.8	19.6	 20
347	 23	90.5	9.8	 16
348	 23	283.5	40.8	 20
349	 23	120.5	34.8	 20
350	 23	264.3	30.8	 16
351	 23	319.3	49.5	 20
352	 23	518.5	52.5	 20
353	 23	363.5	32.8	 20
354	 23	1109.0	109.8	 25
355	 23	557.0	61.9	 25
356	 23	166.3	25.3	 20
357	 23	332.0	47.8	 25
358	 23	607.0	67.8	 25
359	 23	380.8	29.9	 20
360	 23	321.0	37.8	 25
361	 23	114.0	19.3	 25
362	 23	103.3	15.9	 20
363	 23	148.0	36.8	 25
364	 23	190.0	29.8	 25
365	 23	940.8	78.7	 20
366	 23	438.0	35.7	 25
367	 23	397.0	51.1	 25
368	 23	809.5	86.3	 20
369	 23	191.0	32.1	 25
370	 23	2192.0	277.2	 25
371	 23	130.0	26.2	 20
372	 23	902.0	75.1	 25
373	 23	445.0	63.5	 25
374	 23	362.3	57.2	 20
375	 23	356.0	36.1	 25
376	 23	387.0	50.2	 25
377	 23	382.8	42.1	 20
378	 23	907.0	155.9	 25
379	 23	203.0	33.1	 25
380	 23	478.3	44.1	 20
381	 23	751.0	60.7	 25
382	 23	424.0	63.5	 25
383	 23	350.5	39.8	 20
384	 23	1031.0	99.9	 25
385	 23	2487.0	370.1	 25
386	 23	4799.3	535.6	 20
387	 23	156.0	23.9	 25
388	 23	650.0	91.2	 25
389	 23	163.3	26.6	 20
390	 23	310.0	35.1	 25
391	 23	135.0	18.4	 25
392	 23	282.3	30.2	 20
393	 23	1266.0	222.9	 25
394	 23	257.0	30.1	 25
395	 23	315.3	59.1	 16
396	 23	23515.5	3231.0	 20
397	 23	109.8	16.1	 20
398	 23	205.3	19.0	 16
399	 23	97.5	16.3	 20
400	 23	159.3	30.2	 20
401	 23	206.0	35.3	 16
402	 23	10800.5	1569.1	 20
403	 23	1321.0	107.9	 16
404	 23	7917.8	696.3	 20
405	 23	266.5	40.1	 20
406	 23	179.0	27.1	 16
407	 23	1561.3	169.3	 20
408	 23	321.3	54.7	 20
409	 23	254.3	40.2	 16
410	 23	260.0	47.1	 20
411	 23	152.3	22.9	 20
412	 23	264.3	31.0	 16
413	 23	296.5	49.3	 20
414	 23	135.5	27.6	 20
415	 23	739.8	52.6	 16
416	 23	902.3	150.7	 20
417	 23	163.0	35.9	 25
418	 23	96.3	10.2	 20
419	 23	153.0	22.8	 25
420	 23	113.0	16.1	 25
421	 23	485.0	53.5	 20
422	 23	2973.0	411.1	 25
423	 23	5079.0	672.1	 25
424	 23	359.8	38.3	 20
425	 23	112.0	20.9	 25
426	 23	290.0	44.1	 25
427	 23	391.5	31.9	 20
428	 23	953.0	98.1	 25
429	 23	131.0	28.5	 25
430	 23	305.8	52.9	 20
431	 23	154.0	16.1	 25
432	 23	1093.0	121.8	 25
433	 23	422.8	47.6	 20
434	 23	456.0	53.6	 25
435	 23	2867.0	324.7	 25
436	 23	533.5	61.1	 20
437	 23	129.0	18.9	 25
438	 23	481.0	91.8	 25
439	 23	298.5	69.9	 20
440	 23	156.0	50.8	 25
441	 23	148.0	30.2	 25
442	 23	106.3	15.6	 20
443	 23	160.0	34.5	 25
444	 23	190.0	37.0	 25
445	 23	147.5	18.5	 20
446	 23	330.0	40.6	 25
447	 23	325.0	79.4	 25
448	 23	554.8	90.3	 20
449	 23	173.0	25.8	 25
450	 23	168.0	31.8	 25
451	 23	310.5	32.5	 20
452	 23	514.0	101.5	 25
453	 23	144.0	19.5	 25
454	 23	1115.5	195.2	 20
455	 23	95.0	14.0	 25
456	 23	967.0	251.8	 25
457	 23	135.3	22.1	 20
458	 23	96.0	17.1	 25
459	 23	366.0	96.5	 25
460	 23	217.5	30.7	 16
461	 23	1541.8	296.2	 20
462	 23	213.0	27.0	 16
463	 23	895.5	81.9	 20
464	 23	735.3	83.0	 20
465	 23	1120.5	82.5	 16
466	 23	258.5	30.1	 20
467	 23	88.8	11.7	 20
468	 23	310.0	45.6	 16
469	 23	544.3	66.1	 20
470	 23	2012.3	289.4	 20
471	 23	313.0	35.1	 16
472	 23	1122.8	105.9	 20
473	 23	131.5	17.9	 20
474	 23	100.3	14.5	 16
475	 23	99.3	19.5	 20
476	 23	130.5	19.1	 20
477	 23	639.8	72.0	 16
478	 23	350.8	50.4	 20
479	 23	903.8	69.2	 20
480	 23	2299.0	115.2	 16
481	 23	2863.0	295.8	 25
482	 23	1520.0	163.4	 25
483	 23	7757.5	485.4	 20
484	 23	276.0	53.4	 25
485	 23	444.0	63.3	 25
486	 23	100.0	24.9	 20
487	 23	127.0	19.4	 25
488	 23	102.0	19.1	 25
489	 23	279.5	30.1	 20
490	 23	98.0	19.6	 25
491	 23	96.0	16.1	 25
492	 23	146.8	19.0	 20
493	 23	296.0	38.0	 25
494	 23	188.0	38.9	 25
495	 23	978.3	84.7	 20
496	 23	3203.0	347.7	 25
497	 23	181.0	23.1	 25
498	 23	2502.0	224.3	 20
499	 23	153.0	19.5	 25
500	 23	138.0	25.6	 25
501	 23	883.8	108.9	 20
502	 23	105.0	16.5	 25
503	 23	207.0	37.5	 25
504	 23	536.0	47.2	 20
505	 23	175.0	46.1	 25
506	 23	490.0	72.8	 25
507	 23	164.3	27.4	 20
508	 23	105.0	29.6	 25
509	 23	92.0	11.6	 25
510	 23	111.8	19.4	 20
511	 23	326.0	45.2	 25
512	 23	99.0	14.4	 25
513	 23	246.3	38.5	 20
514	 23	99.0	16.5	 25
515	 23	90.0	15.4	 25
516	 23	73.0	12.1	 20
517	 23	192.0	25.3	 25
518	 23	76.0	12.5	 25
519	 23	121.0	21.4	 20
520	 23	179.0	30.7	 25
521	 23	377.5	30.8	 20
522	 23	558.0	70.9	 25
523	 23	1570.0	255.3	 25
524	 23	157.3	19.6	 16
525	 23	160.3	19.1	 20
526	 23	108.0	12.6	 20
527	 23	120.3	18.1	 16
528	 23	177.5	16.8	 20
529	 23	393.3	62.7	 20
530	 23	164.8	50.7	 16
531	 23	133.8	20.5	 20
532	 23	175.3	32.4	 20
533	 23	3745.8	140.9	 16
534	 23	434.0	58.6	 20
535	 23	289.0	33.3	 20
536	 23	749.0	58.6	 16
537	 23	131.8	18.0	 20
538	 23	444.8	80.7	 20
539	 23	176.5	35.8	 16
540	 23	153.5	21.9	 20
541	 23	1320.8	134.1	 20
542	 23	1554.5	96.0	 16
543	 23	125.3	19.8	 20
544	 23	795.3	88.2	 20
545	 23	883.3	75.2	 20
546	 23	1482.0	132.6	 25
547	 23	520.0	63.2	 25
548	 23	2175.0	183.1	 20
549	 23	8350.0	522.7	 25
550	 23	6882.0	653.5	 25
551	 23	1847.0	75.7	 20
552	 23	684.0	64.9	 25
553	 23	200.0	59.9	 25
554	 23	594.0	63.6	 20
555	 23	3064.0	221.6	 25
556	 23	4143.0	397.2	 25
557	 23	625.0	47.7	 20
558	 23	830.0	51.9	 25
559	 23	151.0	32.9	 25
560	 23	1021.3	37.2	 20
561	 23	154.0	23.2	 25
562	 23	403.0	44.5	 25
563	 23	478.8	71.6	 20
564	 23	351.0	49.4	 25
565	 23	348.0	34.2	 25
566	 23	194.5	32.2	 20
567	 23	99.0	19.2	 25
568	 23	410.0	60.4	 25
569	 23	105.5	19.3	 20
570	 23	155.0	21.4	 25
571	 23	459.0	57.1	 25
572	 23	167.0	22.5	 20
573	 23	1997.0	340.9	 25
574	 23	415.0	74.6	 25
575	 23	91.5	15.5	 20
576	 23	723.0	148.4	 25
577	 23	140.5	48.8	 20
578	 23	2885.0	714.6	 25
579	 23	1340.0	231.3	 25
580	 23	235.3	27.3	 20
581	 23	155.0	26.0	 25
582	 23	426.0	73.8	 25
583	 23	426.3	99.2	 20
584	 23	90.0	19.0	 25
585	 23	662.0	84.3	 25
586	 23	116.8	20.7	 20
587	 23	3203.0	542.9	 25
588	 23	13619.0	1480.8	 20
589	 23	156.3	25.4	 16
590	 23	467.5	46.6	 20
591	 23	2742.5	289.5	 20
592	 23	135.5	19.9	 16
593	 23	146.0	28.3	 20
594	 23	327.5	42.9	 20
595	 23	196.8	20.8	 16
596	 23	155.0	24.7	 20
597	 23	1134.0	148.5	 20
598	 23	1102.8	106.5	 16
599	 23	942.8	111.8	 20
600	 23	1980.5	122.1	 20
601	 23	9003.8	478.1	 16
602	 23	433.8	106.4	 20
603	 23	118.5	23.2	 20
604	 23	543.0	33.2	 16
605	 23	310.3	71.8	 20
606	 23	738.8	76.2	 20
607	 23	432.5	34.6	 16
608	 23	1440.0	133.9	 20
609	 23	1163.0	170.1	 25
610	 23	274.8	30.3	 20
611	 23	120.0	59.3	 25
612	 23	2819.0	335.6	 25
613	 23	998.3	59.6	 20
614	 23	198.0	26.6	 25
615	 23	836.0	122.9	 25
616	 23	699.8	68.9	 20
617	 23	302.0	38.8	 25
618	 23	207.0	32.7	 25
619	 23	2798.3	308.5	 20
620	 23	277.0	66.7	 25
621	 23	564.0	51.2	 25
622	 23	1000.0	212.4	 20
623	 23	420.0	46.9	 25
624	 23	200.0	28.7	 25
625	 23	128.3	27.8	 20
626	 23	119.0	21.9	 25
627	 23	132.0	25.2	 25
628	 23	699.8	69.7	 20
629	 23	13908.0	1997.8	 25
630	 23	122.0	18.5	 25
631	 23	92.0	14.4	 20
632	 23	387.0	52.1	 25
633	 23	252.0	49.8	 25
634	 23	78.3	14.5	 20
635	 23	455.0	52.9	 25
636	 23	276.0	46.4	 20
637	 23	2726.0	349.3	 25
638	 23	657.0	94.7	 25
639	 23	436.3	132.2	 20
  0	 24	13822.0	3897.5	 25
  1	 24	498.0	64.3	 25
  2	 24	334.3	35.7	 20
  3	 24	274.0	27.8	 25
  4	 24	2572.0	238.5	 25
  5	 24	463.3	53.8	 20
  6	 24	123.0	17.7	 25
  7	 24	181.0	25.1	 25
  8	 24	2065.3	194.9	 20
  9	 24	156.0	27.2	 25
 10	 24	3162.0	493.2	 25
 11	 24	1999.8	418.3	 20
 12	 24	450.0	136.9	 25
 13	 24	472.0	95.3	 25
 14	 24	2530.5	229.9	 20
 15	 24	804.0	98.1	 25
 16	 24	370.0	35.1	 25
 17	 24	244.5	36.0	 20
 18	 24	106.0	14.4	 25
 19	 24	101.0	16.0	 25
 20	 24	648.0	522.3	 20
 21	 24	96.0	11.4	 25
 22	 24	818.0	76.2	 25
 23	 24	163.5	20.5	 20
 24	 24	204.0	30.5	 25
 25	 24	328.0	37.5	 25
 26	 24	319.8	28.5	 20
 27	 24	281.0	39.5	 25
 28	 24	536.0	86.8	 25
 29	 24	230.5	36.2	 20
 30	 24	173.0	30.3	 25
 31	 24	331.3	48.8	 20
 32	 24	104.3	16.6	 16
 33	 24	185.8	24.4	 20
 34	 24	354.5	37.8	 20
 35	 24	672.8	69.9	 16
 36	 24	850.0	158.3	 20
 37	 24	6084.8	1126.3	 20
 38	 24	1840.3	103.3	 16
 39	 24	7877.3	1163.9	 20
 40	 24	164.8	29.4	 20
 41	 24	261.0	38.8	 16
 42	 24	633.3	53.7	 20
 43	 24	499.5	88.2	 20
 44	 24	201.8	25.0	 16
 45	 24	163.3	23.3	 20
 46	 24	149.5	27.1	 20
 47	 24	207.5	79.2	 16
 48	 24	204.5	32.9	 20
 49	 24	107.0	13.9	 20
 50	 24	139.8	23.4	 16
 51	 24	126.3	23.1	 20
 52	 24	111.5	19.0	 20
 53	 24	182.5	30.0	 20
 54	 24	375.0	50.8	 25
 55	 24	146.0	26.8	 25
 56	 24	153.5	19.1	 20
 57	 24	271.0	30.8	 25
 58	 24	265.3	27.1	 20
 59	 24	222.0	28.0	 25
 60	 24	164.0	60.6	 25
 61	 24	90.8	15.1	 20
 62	 24	127.0	24.7	 25
 63	 24	111.0	20.7	 25
 64	 24	133.5	22.7	 20
 65	 24	188.0	23.9	 25
 66	 24	438.0	73.0	 25
 67	 24	927.8	116.6	 20
 68	 24	604.0	63.5	 25
 69	 24	653.0	94.1	 25
 70	 24	309.0	46.0	 20
 71	 24	674.0	147.0	 25
 72	 24	8962.0	1255.7	 25
 73	 24	2113.8	108.7	 20
 74	 24	986.0	143.7	 25
 75	 24	376.0	74.7	 25
 76	 24	71.3	11.0	 20
 77	 24	96.0	25.9	 25
 78	 24	228.0	28.4	 25
 79	 24	167.3	19.3	 20
 80	 24	147.0	26.3	 25
 81	 24	108.0	21.2	 25
 82	 24	89.3	13.2	 20
 83	 24	240.0	32.2	 25
 84	 24	298.0	76.2	 25
 85	 24	129.3	18.0	 20
 86	 24	172.0	30.7	 25
 87	 24	772.0	140.6	 25
 88	 24	274.8	26.9	 20
 89	 24	180.0	115.6	 25
 90	 24	126.0	76.3	 25
 91	 24	93.5	16.4	 20
 92	 24	246.0	35.0	 25
 93	 24	210.0	34.3	 25
 94	 24	589.8	117.7	 20
 95	 24	103.0	22.4	 25
 96	 24	106.8	17.2	 20
 97	 24	138.0	18.3	 16
 98	 24	645.0	138.4	 20
 99	 24	104.0	18.9	 20
100	 24	136.5	15.6	 16
101	 24	552.0	175.5	 20
102	 24	145.8	21.0	 20
103	 24	317.8	61.6	 16
104	 24	133.8	25.3	 20
105	 24	130.0	37.8	 20
106	 24	834.8	112.0	 16
107	 24	271.0	49.4	 20
108	 24	775.3	106.4	 20
109	 24	413.8	84.3	 16
110	 24	211.3	42.5	 20
111	 24	488.3	366.4	 20
112	 24	2711.3	550.8	 16
113	 24	180.3	32.7	 20
114	 24	230.5	74.5	 20
115	 24	165.3	23.1	 16
116	 24	211.8	30.7	 20
117	 24	974.0	219.3	 20
118	 24	388.0	65.0	 25
119	 24	136.0	21.0	 25
120	 24	318.0	141.2	 20
121	 24	286.0	56.5	 25
122	 24	2193.0	630.3	 25
123	 24	599.8	133.2	 20
124	 24	355.0	52.2	 25
125	 24	182.0	32.6	 25
126	 24	154.8	28.2	 20
127	 24	117.0	21.7	 25
128	 24	196.0	46.7	 25
129	 24	101.8	12.8	 20
130	 24	161.0	23.5	 25
131	 24	108.0	20.5	 25
132	 24	91.3	19.8	 20
133	 24	104.0	18.7	 25
134	 24	213.0	50.2	 25
135	 24	97.8	23.2	 20
136	 24	187.0	66.9	 25
137	 24	484.0	110.2	 25
138	 24	493.8	81.9	 20
139	 24	993.0	251.9	 25
140	 24	245.0	33.1	 25
141	 24	409.3	65.7	 20
142	 24	122.0	29.0	 25
143	 24	98.0	20.8	 25
144	 24	119.3	24.8	 20
145	 24	118.0	24.3	 25
146	 24	109.0	52.2	 25
147	 24	195.8	34.3	 20
148	 24	199.0	34.4	 25
149	 24	2412.0	1454.0	 25
150	 24	6912.0	520.1	 20
151	 24	2445.0	339.5	 25
152	 24	3461.0	1026.1	 25
153	 24	191.5	28.8	 20
154	 24	223.0	27.9	 25
155	 24	131.0	19.8	 25
156	 24	148.3	21.9	 20
157	 24	422.0	85.9	 25
158	 24	120.0	26.7	 25
159	 24	183.0	27.1	 20
160	 24	611.0	139.0	 20
161	 24	4666.5	822.1	 20
162	 24	744.3	95.3	 16
163	 24	229.5	35.1	 20
164	 24	116.0	20.1	 20
165	 24	125.3	21.5	 16
166	 24	125.3	16.9	 20
167	 24	214.0	24.3	 20
168	 24	313.5	43.9	 16
169	 24	199.3	43.7	 20
170	 24	106.5	17.9	 20
171	 24	379.8	59.3	 16
172	 24	103.0	17.3	 20
173	 24	182.0	80.6	 20
174	 24	173.0	55.8	 16
175	 24	290.8	59.3	 20
176	 24	1417.0	119.0	 16
177	 24	184.8	17.5	 20
178	 24	332.0	41.5	 20
179	 24	129.0	46.4	 16
180	 24	159.5	27.8	 20
181	 24	123.0	20.0	 25
182	 24	104.5	21.2	 20
183	 24	149.0	25.0	 25
184	 24	137.0	23.6	 25
185	 24	118.5	21.6	 20
186	 24	213.0	24.9	 25
187	 24	285.0	44.6	 25
188	 24	118.3	25.3	 20
189	 24	342.0	53.9	 25
190	 24	121.0	21.3	 25
191	 24	144.0	20.7	 20
192	 24	297.0	31.2	 25
193	 24	189.0	73.7	 25
194	 24	112.3	18.1	 20
195	 24	5068.0	831.9	 25
196	 24	234.0	31.4	 25
197	 24	688.8	107.4	 20
198	 24	119.0	18.4	 25
199	 24	168.0	23.4	 25
200	 24	626.3	124.4	 20
201	 24	1279.0	316.2	 25
202	 24	158.0	30.3	 25
203	 24	462.5	67.9	 20
204	 24	2107.0	568.2	 25
205	 24	4766.0	1110.8	 25
206	 24	677.5	78.0	 20
207	 24	2041.0	265.4	 25
208	 24	2448.0	791.1	 25
209	 24	286.0	35.4	 20
210	 24	225.0	30.3	 25
211	 24	211.0	30.9	 25
212	 24	253.8	31.0	 20
213	 24	287.0	42.8	 25
214	 24	173.0	22.7	 25
215	 24	193.0	36.9	 20
216	 24	115.0	17.5	 25
217	 24	235.0	36.2	 25
218	 24	370.0	70.2	 20
219	 24	364.0	78.2	 25
220	 24	102.0	26.9	 25
221	 24	167.5	41.4	 20
222	 24	968.0	138.9	 25
223	 24	1240.0	374.2	 25
224	 24	136.3	17.0	 16
225	 24	87.5	16.0	 20
226	 24	99.8	15.6	 20
227	 24	109.8	17.4	 16
228	 24	97.5	14.3	 20
229	 24	85.5	27.7	 20
230	 24	82.3	10.8	 16
231	 24	401.0	43.8	 20
232	 24	1100.0	100.2	 16
233	 24	1888.5	338.6	 20
234	 24	299.8	159.2	 20
235	 24	385.3	55.7	 16
236	 24	303.8	36.0	 20
237	 24	229.5	34.2	 20
238	 24	137.3	25.7	 16
239	 24	158.3	28.7	 20
240	 24	79.3	16.6	 20
241	 24	250.8	27.7	 16
242	 24	240.0	29.9	 20
243	 24	1433.8	136.9	 20
244	 24	952.0	120.9	 16
245	 24	1603.0	258.5	 25
246	 24	1347.0	159.0	 25
247	 24	2536.3	461.5	 20
248	 24	561.0	89.7	 25
249	 24	102.0	16.4	 25
250	 24	228.8	36.0	 20
251	 24	191.0	26.8	 25
252	 24	169.0	24.6	 25
253	 24	113.5	23.3	 20
254	 24	114.0	14.9	 25
255	 24	130.0	31.3	 25
256	 24	90.3	15.1	 20
257	 24	251.0	35.9	 25
258	 24	181.0	26.8	 25
259	 24	127.0	27.3	 20
260	 24	223.0	57.1	 25
261	 24	318.0	168.4	 25
262	 24	1006.3	89.0	 20
263	 24	339.0	45.4	 25
264	 24	256.0	37.7	 25
265	 24	211.3	19.8	 20
266	 24	583.0	94.1	 25
267	 24	137.0	30.1	 25
268	 24	543.5	70.0	 20
269	 24	284.0	46.6	 25
270	 24	522.0	51.9	 25
271	 24	1436.3	134.6	 20
272	 24	359.0	29.4	 25
273	 24	1235.0	156.3	 25
274	 24	160.3	28.8	 20
275	 24	305.0	55.7	 25
276	 24	313.0	146.3	 25
277	 24	78.5	17.9	 20
278	 24	108.0	43.4	 25
279	 24	197.0	65.5	 25
280	 24	1455.0	140.5	 20
281	 24	209.0	26.6	 25
282	 24	104.0	13.9	 25
283	 24	91.5	13.9	 20
284	 24	196.0	30.6	 25
285	 24	288.0	41.7	 25
286	 24	109.5	16.8	 20
287	 24	176.0	34.0	 25
288	 24	193.8	33.2	 20
289	 24	105.3	16.9	 16
290	 24	219.8	57.7	 20
291	 24	186.0	15.9	 16
292	 24	106.3	17.8	 20
293	 24	108.0	11.7	 20
294	 24	164.8	17.5	 16
295	 24	222.3	31.9	 20
296	 24	153.0	19.7	 20
297	 24	171.3	32.0	 16
298	 24	1675.3	170.9	 20
299	 24	257.8	74.4	 20
300	 24	2681.8	182.4	 16
301	 24	749.8	56.4	 20
302	 24	447.0	124.3	 20
303	 24	1464.5	100.2	 16
304	 24	268.5	40.7	 20
305	 24	162.3	22.9	 20
306	 24	98.0	16.2	 16
307	 24	483.0	55.9	 20
308	 24	224.8	26.7	 20
309	 24	483.8	47.0	 16
310	 24	388.0	67.0	 25
311	 24	176.0	21.9	 25
312	 24	301.5	27.1	 20
313	 24	1245.0	180.4	 25
314	 24	256.0	50.5	 25
315	 24	103.5	16.3	 20
316	 24	101.0	18.1	 25
317	 24	108.0	19.2	 25
318	 24	181.0	24.4	 20
319	 24	205.0	44.8	 25
320	 24	1738.0	299.0	 25
321	 24	178.5	15.5	 20
322	 24	396.0	65.3	 25
323	 24	396.0	42.3	 25
324	 24	146.5	20.2	 20
325	 24	167.0	21.5	 25
326	 24	593.0	112.3	 25
327	 24	102.8	23.6	 20
328	 24	189.0	95.5	 25
329	 24	3148.0	738.0	 25
330	 24	158.0	24.3	 20
331	 24	130.0	20.7	 25
332	 24	488.0	71.1	 25
333	 24	386.5	36.1	 20
334	 24	354.0	50.3	 25
335	 24	128.0	26.3	 25
336	 24	161.3	87.1	 20
337	 24	213.0	23.2	 25
338	 24	310.0	30.9	 25
339	 24	369.0	56.3	 20
340	 24	1006.0	136.7	 25
341	 24	388.0	50.9	 25
342	 24	277.3	31.3	 20
343	 24	170.0	62.2	 25
344	 24	144.0	23.2	 25
345	 24	246.5	33.9	 20
346	 24	109.0	14.1	 25
347	 24	122.0	18.1	 25
348	 24	134.8	19.9	 20
349	 24	179.0	26.5	 25
350	 24	182.3	19.1	 20
351	 24	751.0	78.0	 25
352	 24	270.0	29.9	 25
353	 24	438.3	48.0	 16
354	 24	462.8	40.1	 20
355	 24	3999.5	464.5	 20
356	 24	300.5	35.1	 16
357	 24	472.3	49.1	 20
358	 24	1655.8	194.7	 20
359	 24	209.5	27.0	 16
360	 24	294.8	60.1	 20
361	 24	107.5	14.3	 20
362	 24	84.3	13.4	 16
363	 24	103.0	13.0	 20
364	 24	215.3	32.4	 20
365	 24	745.3	66.6	 16
366	 24	321.8	37.7	 20
367	 24	1091.5	166.8	 20
368	 24	132.0	16.6	 16
369	 24	138.8	16.4	 20
370	 24	622.5	73.2	 20
371	 24	112.0	9.8	 16
372	 24	295.8	34.3	 20
373	 24	331.3	43.3	 20
374	 24	272.8	27.9	 20
375	 24	281.0	37.3	 25
376	 24	706.0	76.5	 25
377	 24	490.8	45.1	 20
378	 24	758.0	146.2	 25
379	 24	237.0	41.4	 25
380	 24	312.3	61.2	 20
381	 24	470.0	56.5	 25
382	 24	526.0	59.0	 25
383	 24	323.8	35.4	 20
384	 24	588.0	72.9	 25
385	 24	618.0	79.3	 25
386	 24	1386.3	187.1	 20
387	 24	142.0	21.0	 25
388	 24	310.0	48.9	 25
389	 24	264.5	33.3	 20
390	 24	258.0	36.9	 25
391	 24	187.0	32.4	 25
392	 24	130.3	20.5	 20
393	 24	409.0	71.3	 25
394	 24	212.0	39.0	 25
395	 24	472.0	41.4	 20
396	 24	10723.0	1664.0	 25
397	 24	114.0	21.8	 25
398	 24	115.5	16.8	 20
399	 24	129.0	27.4	 25
400	 24	141.0	21.3	 25
401	 24	203.3	39.0	 20
402	 24	1517.0	364.8	 25
403	 24	491.0	160.9	 25
404	 24	4597.0	273.1	 20
405	 24	234.0	30.6	 25
406	 24	508.3	39.4	 20
407	 24	1768.0	172.6	 25
408	 24	322.0	37.2	 25
409	 24	115.8	15.2	 20
410	 24	120.0	20.0	 25
411	 24	143.0	19.7	 25
412	 24	285.8	29.1	 20
413	 24	418.0	42.5	 25
414	 24	172.0	119.8	 25
415	 24	284.0	45.2	 20
416	 24	232.0	36.7	 25
417	 24	178.0	27.0	 20
418	 24	102.5	20.2	 16
419	 24	127.5	22.1	 20
420	 24	171.3	32.1	 20
421	 24	504.5	74.9	 16
422	 24	986.8	56.4	 20
423	 24	6655.5	745.3	 20
424	 24	164.0	19.9	 16
425	 24	120.0	39.3	 20
426	 24	247.3	34.7	 20
427	 24	322.0	23.7	 16
428	 24	402.8	40.3	 20
429	 24	113.8	17.0	 20
430	 24	109.5	12.7	 16
431	 24	105.0	14.8	 20
432	 24	676.3	73.5	 20
433	 24	310.0	29.1	 16
434	 24	228.8	32.2	 20
435	 24	1245.3	79.1	 20
436	 24	984.0	77.0	 16
437	 24	121.0	22.4	 20
438	 24	206.0	28.9	 25
439	 24	96.3	15.2	 20
440	 24	99.0	21.9	 25
441	 24	96.0	15.6	 25
442	 24	103.0	20.8	 20
443	 24	97.0	17.6	 25
444	 24	105.0	16.0	 25
445	 24	136.3	12.7	 20
446	 24	354.0	54.2	 25
447	 24	224.0	54.4	 25
448	 24	269.3	31.5	 20
449	 24	155.0	22.8	 25
450	 24	244.0	26.2	 25
451	 24	421.5	56.1	 20
452	 24	395.0	189.2	 25
453	 24	146.0	19.9	 25
454	 24	247.8	58.6	 20
455	 24	108.0	29.1	 25
456	 24	146.0	22.0	 25
457	 24	146.8	24.2	 20
458	 24	97.0	13.8	 25
459	 24	133.0	19.7	 25
460	 24	102.0	17.5	 20
461	 24	191.0	37.7	 25
462	 24	133.0	47.6	 25
463	 24	864.5	54.7	 20
464	 24	166.0	33.9	 25
465	 24	235.8	28.1	 20
466	 24	290.0	34.8	 25
467	 24	102.0	20.2	 25
468	 24	102.0	15.4	 20
469	 24	121.0	20.4	 25
470	 24	893.0	127.1	 25
471	 24	877.3	55.7	 20
472	 24	969.0	97.1	 25
473	 24	149.0	19.8	 25
474	 24	115.8	14.8	 20
475	 24	131.0	18.7	 25
476	 24	121.0	21.2	 25
477	 24	164.0	26.0	 20
478	 24	202.0	28.8	 25
479	 24	299.0	43.6	 25
480	 24	1308.8	122.1	 20
481	 24	871.8	90.4	 20
482	 24	537.8	58.0	 20
483	 24	3566.5	207.3	 16
484	 24	793.3	56.5	 20
485	 24	813.3	109.9	 20
486	 24	108.0	20.6	 16
487	 24	167.0	61.9	 20
488	 24	84.3	12.3	 20
489	 24	308.5	32.6	 16
490	 24	84.3	17.3	 20
491	 24	75.3	9.2	 20
492	 24	124.8	19.6	 16
493	 24	141.3	30.0	 20
494	 24	204.8	75.5	 20
495	 24	1254.8	64.1	 16
496	 24	4413.8	404.6	 20
497	 24	334.8	58.7	 20
498	 24	536.8	45.5	 16
499	 24	119.5	45.6	 20
500	 24	224.8	74.2	 20
501	 24	1361.0	104.3	 16
502	 24	122.0	32.4	 25
503	 24	103.0	19.4	 25
504	 24	127.8	14.9	 20
505	 24	179.0	25.5	 25
506	 24	236.0	26.7	 25
507	 24	101.5	10.0	 20
508	 24	86.0	17.1	 25
509	 24	92.0	19.3	 25
510	 24	126.3	25.1	 20
511	 24	480.0	67.1	 25
512	 24	113.0	31.2	 25
513	 24	217.8	48.5	 20
514	 24	66.0	11.6	 25
515	 24	83.0	15.1	 25
516	 24	80.0	15.4	 20
517	 24	204.0	27.7	 25
518	 24	81.0	14.6	 25
519	 24	105.0	26.3	 20
520	 24	98.0	19.1	 25
521	 24	505.0	149.3	 25
522	 24	247.5	38.4	 20
523	 24	567.0	86.1	 25
524	 24	152.5	18.0	 20
525	 24	134.0	15.1	 25
526	 24	129.0	17.1	 25
527	 24	99.5	17.6	 20
528	 24	132.0	20.6	 25
529	 24	142.0	33.6	 25
530	 24	146.5	23.7	 20
531	 24	163.0	97.7	 25
532	 24	133.0	23.0	 25
533	 24	1456.3	111.6	 20
534	 24	291.0	40.4	 25
535	 24	559.0	61.5	 25
536	 24	343.5	51.1	 20
537	 24	91.0	14.9	 25
538	 24	103.0	17.4	 25
539	 24	130.0	23.3	 20
540	 24	171.0	30.9	 25
541	 24	504.0	99.6	 25
542	 24	1232.3	69.2	 20
543	 24	214.0	191.2	 25
544	 24	207.0	20.1	 25
545	 24	306.0	52.7	 16
546	 24	1949.0	99.2	 20
547	 24	850.5	74.6	 20
548	 24	1960.5	110.9	 16
549	 24	5288.5	424.5	 20
550	 24	2918.0	271.6	 20
551	 24	518.3	43.9	 16
552	 24	945.3	133.0	 20
553	 24	192.8	47.0	 20
554	 24	529.8	53.0	 16
555	 24	2649.5	136.9	 20
556	 24	2630.8	281.9	 20
557	 24	531.8	47.4	 16
558	 24	983.3	88.4	 20
559	 24	549.5	64.0	 20
560	 24	1018.8	81.7	 16
561	 24	189.8	20.3	 20
562	 24	725.8	47.8	 20
563	 24	257.8	31.8	 16
564	 24	289.0	27.0	 20
565	 24	278.5	35.9	 20
566	 24	186.5	55.6	 16
567	 24	97.0	18.0	 25
568	 24	170.0	28.4	 25
569	 24	96.0	17.0	 20
570	 24	104.0	16.7	 25
571	 24	154.0	25.5	 25
572	 24	120.0	50.6	 20
573	 24	1192.0	234.3	 25
574	 24	156.0	28.5	 25
575	 24	124.0	31.7	 20
576	 24	300.0	59.7	 25
577	 24	96.0	13.8	 25
578	 24	669.0	138.2	 20
579	 24	166.0	30.5	 25
580	 24	281.0	44.7	 25
581	 24	242.0	31.9	 20
582	 24	111.0	22.7	 25
583	 24	142.5	26.7	 20
584	 24	109.0	25.4	 25
585	 24	233.0	35.3	 25
586	 24	111.5	21.5	 20
587	 24	2363.0	390.7	 25
588	 24	5564.0	1073.0	 25
589	 24	121.5	18.6	 20
590	 24	306.0	45.2	 25
591	 24	3165.0	527.6	 25
592	 24	128.8	16.6	 20
593	 24	120.0	24.4	 25
594	 24	142.0	28.7	 25
595	 24	199.3	50.4	 20
596	 24	100.0	15.1	 25
597	 24	427.0	82.4	 25
598	 24	222.5	46.0	 20
599	 24	380.0	45.7	 25
600	 24	689.0	65.0	 25
601	 24	3112.0	318.8	 20
602	 24	911.0	192.0	 25
603	 24	165.0	33.4	 25
604	 24	195.8	38.6	 20
605	 24	425.0	38.2	 25
606	 24	532.0	85.0	 25
607	 24	452.3	47.2	 20
608	 24	2001.0	299.7	 25
609	 24	835.3	159.1	 20
610	 24	403.0	95.2	 16
611	 24	111.3	12.6	 20
612	 24	841.3	81.5	 20
613	 24	783.3	60.0	 16
614	 24	236.5	47.9	 20
615	 24	976.0	80.2	 20
616	 24	333.8	108.4	 16
617	 24	207.5	45.4	 20
618	 24	155.5	21.4	 20
619	 24	742.8	86.7	 16
620	 24	215.3	83.2	 20
621	 24	820.8	62.1	 20
622	 24	512.5	65.9	 16
623	 24	367.0	35.9	 20
624	 24	290.3	39.4	 20
625	 24	123.3	26.8	 16
626	 24	135.0	60.7	 20
627	 24	114.3	26.0	 20
628	 24	329.3	26.5	 16
629	 24	2724.3	405.8	 20
630	 24	140.0	25.8	 20
631	 24	106.3	17.5	 20
632	 24	187.0	30.8	 25
633	 24	164.0	38.4	 25
634	 24	147.8	79.1	 20
635	 24	182.0	33.2	 25
636	 24	200.0	23.1	 25
637	 24	756.5	91.2	 20
638	 24	407.0	64.6	 25
639	 24	16330.3	3387.3	 20
  0	 25	279.5	31.0	 16
  1	 25	426.5	51.8	 20
  2	 25	291.0	29.1	 20
  3	 25	597.5	41.1	 16
  4	 25	2940.0	312.2	 20
  5	 25	522.8	79.2	 16
  6	 25	246.5	39.9	 20
  7	 25	514.0	81.5	 20
  8	 25	1113.0	87.6	 16
  9	 25	180.3	15.4	 20
 10	 25	795.0	125.5	 25
 11	 25	136.3	19.3	 20
 12	 25	269.0	31.8	 25
 13	 25	607.0	109.1	 25
 14	 25	2663.8	176.6	 20
 15	 25	350.0	58.5	 25
 16	 25	274.0	71.3	 25
 17	 25	16870.3	1077.8	 20
 18	 25	518.0	76.7	 25
 19	 25	112.0	17.4	 25
 20	 25	164.3	22.0	 20
 21	 25	139.0	27.7	 25
 22	 25	1014.0	120.7	 25
 23	 25	125.5	27.2	 20
 24	 25	96.0	21.9	 25
 25	 25	110.0	18.0	 25
 26	 25	222.0	28.0	 20
 27	 25	3346.0	388.0	 25
 28	 25	3197.0	472.5	 25
 29	 25	1257.8	118.9	 20
 30	 25	661.0	67.7	 25
 31	 25	167.0	35.5	 25
 32	 25	985.5	84.2	 20
 33	 25	365.0	43.6	 25
 34	 25	526.0	87.2	 25
 35	 25	331.3	48.7	 20
 36	 25	5656.0	828.8	 25
 37	 25	322.0	39.3	 25
 38	 25	589.3	58.5	 20
 39	 25	609.0	92.6	 25
 40	 25	95.0	18.8	 25
 41	 25	322.8	41.3	 20
 42	 25	236.0	24.5	 25
 43	 25	1744.0	359.8	 25
 44	 25	193.5	25.1	 20
 45	 25	2238.0	298.3	 25
 46	 25	152.0	26.3	 25
 47	 25	257.8	61.3	 20
 48	 25	109.0	23.8	 25
 49	 25	112.0	88.1	 25
 50	 25	166.0	91.3	 20
 51	 25	1924.0	251.8	 25
 52	 25	686.0	127.5	 25
 53	 25	264.5	29.0	 16
 54	 25	311.5	36.3	 20
 55	 25	102.3	20.7	 20
 56	 25	186.8	30.7	 16
 57	 25	946.5	107.2	 20
 58	 25	133.0	29.3	 20
 59	 25	331.0	53.0	 16
 60	 25	987.8	183.8	 20
 61	 25	149.8	23.0	 16
 62	 25	331.8	61.8	 20
 63	 25	110.0	16.3	 20
 64	 25	90.3	18.0	 16
 65	 25	132.0	16.1	 20
 66	 25	427.8	66.0	 20
 67	 25	89.0	16.4	 16
 68	 25	98.3	15.4	 20
 69	 25	259.0	33.1	 20
 70	 25	482.5	43.8	 16
 71	 25	122.5	47.2	 20
 72	 25	196.3	58.8	 20
 73	 25	681.5	71.2	 16
 74	 25	2515.0	134.9	 25
 75	 25	2871.0	487.0	 25
 76	 25	188.3	55.2	 20
 77	 25	2670.0	350.5	 25
 78	 25	127.0	24.8	 25
 79	 25	96.3	15.6	 20
 80	 25	347.0	54.8	 25
 81	 25	153.0	60.9	 25
 82	 25	215.3	28.7	 20
 83	 25	92.0	14.9	 25
 84	 25	524.0	117.5	 25
 85	 25	122.3	22.8	 20
 86	 25	183.0	37.0	 25
 87	 25	212.0	29.4	 25
 88	 25	123.0	20.3	 20
 89	 25	3786.0	777.3	 25
 90	 25	155.0	39.3	 25
 91	 25	1084.5	135.3	 20
 92	 25	441.0	51.4	 25
 93	 25	217.0	42.1	 25
 94	 25	342.5	60.2	 20
 95	 25	88.0	18.3	 25
 96	 25	148.0	31.3	 25
 97	 25	148.0	20.3	 20
 98	 25	114.0	21.5	 25
 99	 25	167.0	22.1	 25
100	 25	580.5	116.1	 20
101	 25	364.0	65.2	 25
102	 25	158.0	23.4	 25
103	 25	242.5	45.3	 20
104	 25	298.0	74.7	 25
105	 25	495.0	73.1	 25
106	 25	1970.3	364.9	 20
107	 25	363.0	42.3	 25
108	 25	2208.0	434.9	 25
109	 25	372.5	58.3	 20
110	 25	246.0	34.2	 25
111	 25	1774.0	310.4	 25
112	 25	1326.8	309.6	 20
113	 25	123.0	19.5	 25
114	 25	221.0	38.6	 25
115	 25	383.3	94.1	 20
116	 25	164.0	31.2	 25
117	 25	88.8	19.0	 20
118	 25	100.0	28.4	 16
119	 25	599.8	126.8	 20
120	 25	514.8	87.4	 16
121	 25	182.3	144.5	 20
122	 25	4257.3	940.7	 20
123	 25	3275.5	642.8	 16
124	 25	894.0	208.9	 20
125	 25	138.0	13.0	 20
126	 25	230.0	40.7	 16
127	 25	287.5	59.2	 20
128	 25	393.8	116.6	 20
129	 25	105.3	15.3	 16
130	 25	131.8	19.1	 20
131	 25	110.3	20.9	 20
132	 25	145.5	32.9	 16
133	 25	102.3	22.3	 20
134	 25	235.0	39.2	 20
135	 25	195.5	40.7	 16
136	 25	1343.0	249.0	 20
137	 25	2499.5	774.0	 20
138	 25	566.0	62.3	 20
139	 25	805.0	225.3	 25
140	 25	111.0	53.3	 25
141	 25	788.3	146.9	 20
142	 25	1356.0	357.5	 25
143	 25	328.0	80.9	 25
144	 25	151.5	22.4	 20
145	 25	240.0	124.1	 25
146	 25	815.0	177.3	 25
147	 25	441.0	89.5	 20
148	 25	4684.0	975.9	 25
149	 25	707.0	183.7	 25
150	 25	158.3	61.1	 20
151	 25	901.0	191.9	 25
152	 25	868.0	207.9	 25
153	 25	1144.8	143.2	 20
154	 25	281.0	52.9	 25
155	 25	148.0	24.9	 25
156	 25	143.3	22.1	 20
157	 25	490.0	99.5	 25
158	 25	413.0	76.8	 25
159	 25	295.0	35.9	 20
160	 25	298.0	38.6	 25
161	 25	225.0	33.6	 25
162	 25	1206.3	159.3	 20
163	 25	679.0	121.5	 25
164	 25	309.0	53.4	 25
165	 25	367.3	52.4	 20
166	 25	227.0	96.7	 25
167	 25	3857.0	968.2	 25
168	 25	616.5	152.8	 20
169	 25	3275.0	585.2	 25
170	 25	391.0	81.6	 25
171	 25	10136.5	1920.7	 20
172	 25	182.0	27.1	 25
173	 25	248.0	56.8	 25
174	 25	129.3	23.5	 20
175	 25	1140.0	251.4	 25
176	 25	1086.0	221.8	 25
177	 25	278.3	40.9	 20
178	 25	214.0	46.9	 25
179	 25	607.8	80.5	 20
180	 25	4448.0	761.0	 25
181	 25	1464.0	141.1	 20
182	 25	3399.3	322.1	 16
183	 25	2190.5	212.8	 20
184	 25	161.0	24.9	 20
185	 25	238.5	21.2	 16
186	 25	3252.3	436.5	 20
187	 25	480.3	147.2	 20
188	 25	182.0	27.2	 16
189	 25	184.0	29.9	 20
190	 25	2102.5	439.2	 20
191	 25	249.3	43.2	 16
192	 25	3172.3	322.5	 20
193	 25	2822.0	599.6	 20
194	 25	554.0	53.1	 16
195	 25	333.3	50.4	 20
196	 25	128.0	24.5	 20
197	 25	92.5	13.6	 16
198	 25	317.3	40.7	 20
199	 25	278.0	48.2	 20
200	 25	249.5	33.4	 16
201	 25	211.5	37.0	 20
202	 25	152.8	28.8	 20
203	 25	219.8	47.9	 20
204	 25	545.0	140.2	 25
205	 25	1990.0	298.7	 25
206	 25	2099.8	292.0	 20
207	 25	15231.0	2640.1	 25
208	 25	1629.0	289.6	 25
209	 25	617.8	95.4	 20
210	 25	369.0	49.6	 25
211	 25	445.0	98.4	 25
212	 25	1452.0	299.5	 20
213	 25	525.0	51.3	 25
214	 25	2767.0	736.4	 25
215	 25	259.0	51.1	 20
216	 25	663.0	151.2	 25
217	 25	109.0	17.3	 25
218	 25	97.8	20.0	 20
219	 25	1413.0	313.2	 25
220	 25	175.0	109.0	 25
221	 25	1400.0	179.4	 20
222	 25	470.0	62.4	 25
223	 25	1645.0	463.8	 25
224	 25	633.8	148.3	 20
225	 25	229.0	54.6	 25
226	 25	148.0	127.4	 25
227	 25	2227.8	586.5	 20
228	 25	134.0	27.2	 25
229	 25	107.0	52.2	 25
230	 25	1014.3	229.3	 20
231	 25	127.0	23.9	 25
232	 25	121.0	103.7	 25
233	 25	1860.0	229.6	 20
234	 25	1386.0	370.5	 25
235	 25	180.3	37.7	 20
236	 25	265.0	50.1	 25
237	 25	1420.0	405.6	 25
238	 25	207.3	30.4	 20
239	 25	90.0	18.7	 25
240	 25	106.0	48.4	 25
241	 25	154.8	25.3	 20
242	 25	4600.0	1165.3	 25
243	 25	176.0	43.5	 25
244	 25	2245.5	261.7	 20
245	 25	267.0	51.9	 20
246	 25	1085.5	208.7	 20
247	 25	560.0	63.7	 16
248	 25	152.3	29.0	 20
249	 25	2280.3	414.4	 20
250	 25	163.0	23.4	 16
251	 25	1943.8	179.1	 20
252	 25	2798.0	341.9	 20
253	 25	1079.3	82.7	 16
254	 25	775.5	117.5	 20
255	 25	192.0	25.1	 20
256	 25	2597.8	373.9	 16
257	 25	86.0	15.8	 20
258	 25	132.5	30.9	 20
259	 25	828.5	80.8	 16
260	 25	1049.5	222.9	 20
261	 25	121.3	17.3	 20
262	 25	154.3	33.0	 16
263	 25	1044.8	201.7	 20
264	 25	371.8	74.2	 20
265	 25	167.3	31.4	 16
266	 25	108.0	20.3	 20
267	 25	161.0	30.3	 25
268	 25	126.0	19.3	 20
269	 25	124.0	37.7	 25
270	 25	443.0	104.8	 25
271	 25	3329.3	250.6	 20
272	 25	675.0	110.2	 25
273	 25	494.0	58.3	 25
274	 25	291.5	49.5	 20
275	 25	139.0	20.4	 25
276	 25	93.0	18.0	 25
277	 25	102.3	16.7	 20
278	 25	129.0	23.3	 25
279	 25	110.0	22.2	 25
280	 25	1028.3	107.1	 20
281	 25	219.0	42.5	 25
282	 25	87.0	14.4	 25
283	 25	98.0	12.1	 20
284	 25	85.0	13.6	 25
285	 25	148.0	26.6	 25
286	 25	112.3	19.6	 20
287	 25	163.0	20.8	 25
288	 25	337.0	48.1	 25
289	 25	375.5	64.1	 20
290	 25	5488.0	1047.2	 25
291	 25	5191.0	1332.4	 25
292	 25	156.5	24.0	 20
293	 25	173.0	24.0	 25
294	 25	89.5	16.3	 20
295	 25	139.0	48.3	 25
296	 25	134.0	18.4	 25
297	 25	803.0	114.9	 20
298	 25	377.0	99.8	 25
299	 25	22590.0	4558.8	 25
300	 25	194.3	58.0	 20
301	 25	1166.0	198.4	 25
302	 25	744.0	135.5	 25
303	 25	1863.3	141.1	 20
304	 25	836.0	120.6	 25
305	 25	202.0	101.1	 25
306	 25	2256.3	401.8	 20
307	 25	340.0	61.4	 25
308	 25	167.0	35.3	 25
309	 25	761.0	100.4	 20
310	 25	427.0	47.5	 20
311	 25	170.0	18.2	 20
312	 25	267.3	30.7	 16
313	 25	212.5	24.7	 20
314	 25	162.3	30.6	 20
315	 25	159.5	24.9	 16
316	 25	94.5	17.6	 20
317	 25	393.8	67.9	 20
318	 25	785.5	93.5	 16
319	 25	170.3	22.9	 20
320	 25	2657.3	445.8	 20
321	 25	733.5	88.4	 16
322	 25	1512.3	258.0	 20
323	 25	1219.5	111.9	 20
324	 25	211.0	29.4	 16
325	 25	292.8	73.6	 20
326	 25	1070.5	187.9	 20
327	 25	341.3	48.1	 16
328	 25	1186.0	189.2	 20
329	 25	235.0	64.5	 20
330	 25	657.8	56.2	 16
331	 25	1524.0	188.9	 25
332	 25	327.0	83.4	 25
333	 25	6509.5	524.4	 20
334	 25	1299.0	154.5	 25
335	 25	91.0	14.7	 25
336	 25	262.3	35.6	 20
337	 25	250.0	39.1	 25
338	 25	3922.0	861.0	 25
339	 25	332.3	54.3	 20
340	 25	412.0	62.3	 25
341	 25	158.0	21.2	 25
342	 25	500.0	40.7	 20
343	 25	109.0	20.4	 25
344	 25	1623.0	248.5	 25
345	 25	681.8	60.1	 20
346	 25	315.0	35.8	 25
347	 25	647.0	92.2	 25
348	 25	228.3	32.2	 20
349	 25	157.0	23.3	 25
350	 25	170.0	29.0	 25
351	 25	113.0	13.9	 20
352	 25	209.0	24.4	 25
353	 25	777.3	66.1	 20
354	 25	211.0	34.2	 25
355	 25	9531.0	1387.2	 25
356	 25	882.8	57.4	 20
357	 25	737.0	93.2	 25
358	 25	487.0	57.6	 25
359	 25	95.8	15.6	 20
360	 25	653.0	107.8	 25
361	 25	1740.0	261.1	 25
362	 25	843.8	114.8	 20
363	 25	739.0	126.1	 25
364	 25	104.0	18.7	 25
365	 25	87.5	21.4	 20
366	 25	96.0	17.2	 25
367	 25	766.0	151.7	 25
368	 25	106.3	19.0	 20
369	 25	100.0	32.3	 25
370	 25	239.0	36.5	 25
371	 25	337.8	48.0	 20
372	 25	1104.0	173.7	 25
373	 25	696.0	112.5	 25
374	 25	1203.8	76.0	 16
375	 25	100.3	11.9	 20
376	 25	436.3	52.7	 20
377	 25	178.0	28.0	 16
378	 25	3374.3	356.2	 20
379	 25	228.3	29.0	 20
380	 25	308.5	38.1	 16
381	 25	161.0	33.1	 20
382	 25	1430.8	102.1	 20
383	 25	1126.8	87.4	 16
384	 25	260.0	23.8	 20
385	 25	555.3	99.3	 20
386	 25	162.5	40.9	 16
387	 25	261.5	27.5	 20
388	 25	175.8	176.9	 20
389	 25	13274.5	513.2	 16
390	 25	1210.0	123.2	 20
391	 25	1199.3	98.2	 20
392	 25	1236.0	75.3	 16
393	 25	1202.8	94.9	 20
394	 25	153.8	22.8	 20
395	 25	219.0	31.9	 20
396	 25	406.0	57.0	 25
397	 25	203.0	33.3	 25
398	 25	152.3	20.1	 20
399	 25	116.0	22.5	 25
400	 25	88.0	12.7	 25
401	 25	156.8	23.8	 20
402	 25	762.0	108.9	 25
403	 25	623.0	121.4	 25
404	 25	1124.5	77.3	 20
405	 25	4768.0	484.2	 25
406	 25	385.0	35.8	 25
407	 25	143.3	24.6	 20
408	 25	359.0	38.3	 25
409	 25	298.0	58.3	 25
410	 25	630.8	122.5	 20
411	 25	6353.0	303.5	 25
412	 25	1550.3	125.7	 20
413	 25	343.0	46.3	 25
414	 25	438.0	39.9	 25
415	 25	640.5	43.7	 20
416	 25	804.0	85.9	 25
417	 25	446.0	49.5	 25
418	 25	916.8	57.1	 20
419	 25	189.0	23.6	 25
420	 25	148.0	17.7	 25
421	 25	426.5	49.3	 20
422	 25	239.0	40.3	 25
423	 25	268.0	35.9	 25
424	 25	284.8	36.7	 20
425	 25	3320.0	296.5	 25
426	 25	1156.0	107.8	 25
427	 25	152.5	22.5	 20
428	 25	410.0	33.7	 25
429	 25	133.0	35.4	 25
430	 25	424.8	38.5	 20
431	 25	317.0	45.0	 25
432	 25	329.0	61.7	 25
433	 25	163.5	23.1	 20
434	 25	258.0	35.8	 25
435	 25	1087.0	201.8	 25
436	 25	247.0	20.9	 20
437	 25	95.0	13.7	 25
438	 25	469.8	65.4	 20
439	 25	119.5	15.1	 16
440	 25	98.3	42.5	 20
441	 25	106.3	37.6	 20
442	 25	433.3	46.6	 16
443	 25	3164.3	453.9	 20
444	 25	94.3	16.0	 20
445	 25	110.3	16.3	 16
446	 25	345.8	57.8	 20
447	 25	811.3	185.0	 20
448	 25	268.3	31.4	 16
449	 25	192.5	22.7	 20
450	 25	1315.3	260.1	 20
451	 25	174.8	50.3	 16
452	 25	4459.0	545.2	 20
453	 25	207.8	49.0	 20
454	 25	1493.8	134.2	 16
455	 25	281.5	31.0	 20
456	 25	262.8	53.6	 20
457	 25	114.5	19.8	 16
458	 25	234.0	25.6	 20
459	 25	109.3	16.4	 20
460	 25	738.3	108.1	 20
461	 25	163.0	54.1	 25
462	 25	131.0	21.1	 25
463	 25	457.5	47.2	 20
464	 25	259.0	44.4	 25
465	 25	247.0	42.1	 25
466	 25	2610.8	232.7	 20
467	 25	5217.0	776.4	 25
468	 25	410.3	31.8	 20
469	 25	249.0	50.0	 25
470	 25	545.0	77.9	 25
471	 25	645.5	87.4	 20
472	 25	253.0	28.9	 25
473	 25	1852.0	182.1	 25
474	 25	169.3	20.1	 20
475	 25	325.0	45.1	 25
476	 25	115.0	22.8	 25
477	 25	277.5	56.1	 20
478	 25	111.0	18.0	 25
479	 25	245.0	30.4	 25
480	 25	600.5	55.8	 20
481	 25	843.0	103.6	 25
482	 25	273.0	29.9	 25
483	 25	255.3	26.1	 20
484	 25	1855.0	223.3	 25
485	 25	635.0	76.6	 25
486	 25	302.5	38.1	 20
487	 25	130.0	16.0	 25
488	 25	113.0	13.8	 25
489	 25	190.5	21.7	 20
490	 25	125.0	20.0	 25
491	 25	157.0	23.6	 25
492	 25	116.8	23.1	 20
493	 25	351.0	42.6	 25
494	 25	424.0	82.0	 25
495	 25	749.0	65.8	 20
496	 25	208.0	51.4	 25
497	 25	2834.0	564.9	 25
498	 25	433.0	68.9	 20
499	 25	157.0	29.5	 25
500	 25	201.0	26.8	 25
501	 25	117.0	27.9	 20
502	 25	121.3	14.9	 20
503	 25	180.0	69.8	 20
504	 25	958.8	44.4	 16
505	 25	237.3	23.6	 20
506	 25	482.5	64.3	 20
507	 25	214.0	18.4	 16
508	 25	716.0	76.8	 20
509	 25	688.3	116.6	 20
510	 25	250.0	30.8	 16
511	 25	103.8	21.5	 20
512	 25	127.8	25.3	 20
513	 25	133.0	25.6	 16
514	 25	108.0	15.4	 20
515	 25	103.3	17.8	 20
516	 25	109.0	16.7	 16
517	 25	103.5	18.5	 20
518	 25	114.8	16.9	 20
519	 25	261.5	21.0	 16
520	 25	141.3	50.0	 20
521	 25	248.3	39.7	 20
522	 25	234.8	20.4	 16
523	 25	169.0	66.2	 20
524	 25	169.0	24.9	 25
525	 25	244.0	29.7	 20
526	 25	269.0	35.5	 25
527	 25	202.0	28.7	 20
528	 25	168.0	29.2	 25
529	 25	515.0	65.1	 25
530	 25	173.3	33.4	 20
531	 25	1631.0	187.5	 25
532	 25	1105.0	342.1	 25
533	 25	1173.3	537.2	 20
534	 25	967.0	116.9	 25
535	 25	405.0	76.7	 25
536	 25	658.0	76.6	 20
537	 25	1257.0	133.1	 25
538	 25	776.0	103.9	 25
539	 25	259.0	42.7	 20
540	 25	97.0	27.4	 25
541	 25	795.0	125.8	 25
542	 25	989.0	78.7	 20
543	 25	463.0	58.7	 25
544	 25	846.0	79.1	 25
545	 25	800.5	152.5	 20
546	 25	174.0	38.8	 25
547	 25	734.0	68.2	 25
548	 25	755.5	76.6	 20
549	 25	342.0	40.8	 25
550	 25	2631.0	254.8	 25
551	 25	613.0	89.7	 20
552	 25	1346.0	180.5	 25
553	 25	450.0	61.3	 25
554	 25	89.0	14.7	 20
555	 25	234.0	39.9	 25
556	 25	3352.0	379.1	 25
557	 25	135.8	17.2	 20
558	 25	1810.0	300.1	 25
559	 25	389.0	39.5	 25
560	 25	1768.8	175.5	 20
561	 25	283.0	52.8	 25
562	 25	155.0	19.7	 25
563	 25	117.5	22.2	 20
564	 25	183.0	31.1	 25
565	 25	143.0	21.1	 25
566	 25	92.3	13.4	 20
567	 25	180.5	24.5	 20
568	 25	274.3	41.6	 20
569	 25	127.5	17.6	 16
570	 25	134.3	25.6	 20
571	 25	796.0	151.1	 20
572	 25	779.8	50.1	 16
573	 25	2661.3	389.7	 20
574	 25	490.8	63.9	 20
575	 25	236.5	30.2	 16
576	 25	212.8	28.1	 20
577	 25	181.8	31.7	 20
578	 25	275.3	62.5	 16
579	 25	131.0	22.5	 20
580	 25	541.8	66.5	 20
581	 25	1018.3	68.9	 16
582	 25	222.3	28.6	 20
583	 25	206.0	25.7	 20
584	 25	628.8	54.4	 16
585	 25	119.5	20.3	 20
586	 25	106.3	15.5	 16
587	 25	1505.8	277.1	 20
588	 25	3803.0	454.1	 25
589	 25	1366.3	151.8	 20
590	 25	427.0	62.2	 25
591	 25	118.0	33.0	 25
592	 25	271.5	46.5	 20
593	 25	90.0	17.8	 25
594	 25	109.0	19.0	 25
595	 25	409.3	58.7	 20
596	 25	687.0	116.8	 25
597	 25	414.0	54.9	 25
598	 25	136.0	27.5	 20
599	 25	235.0	46.3	 25
600	 25	463.0	63.9	 25
601	 25	620.5	78.1	 20
602	 25	328.0	53.5	 25
603	 25	467.0	62.4	 25
604	 25	963.8	96.5	 20
605	 25	260.0	37.3	 25
606	 25	371.0	65.2	 25
607	 25	148.0	18.6	 20
608	 25	915.0	162.4	 25
609	 25	150.0	32.9	 25
610	 25	7334.5	730.6	 20
611	 25	248.0	31.4	 25
612	 25	1687.0	261.5	 25
613	 25	2116.3	367.2	 20
614	 25	1038.0	125.3	 25
615	 25	1916.0	172.2	 25
616	 25	3618.5	265.5	 20
617	 25	622.0	64.2	 25
618	 25	173.0	28.4	 25
619	 25	1545.0	168.8	 20
620	 25	210.0	28.0	 25
621	 25	412.0	65.8	 25
622	 25	191.3	23.7	 20
623	 25	199.0	37.8	 25
624	 25	2131.0	310.6	 25
625	 25	674.8	86.3	 20
626	 25	204.0	111.3	 25
627	 25	393.0	50.3	 25
628	 25	186.3	27.8	 20
629	 25	213.0	32.9	 25
630	 25	10993.0	2107.9	 25
631	 25	165.3	22.6	 16
632	 25	85.3	15.8	 20
633	 25	307.8	32.1	 20
634	 25	120.3	18.1	 16
635	 25	102.5	16.8	 20
636	 25	225.0	37.3	 20
637	 25	276.5	24.2	 16
638	 25	1525.5	160.7	 20
639	 25	348.5	129.1	 20
  0	 26	13437.3	1512.4	 20
  1	 26	319.0	77.2	 25
  2	 26	145.0	20.7	 25
  3	 26	204.5	44.1	 20
  4	 26	2116.0	296.8	 25
  5	 26	201.0	45.8	 25
  6	 26	156.8	25.8	 20
  7	 26	225.0	21.3	 25
  8	 26	651.3	71.7	 20
  9	 26	120.0	20.6	 25
 10	 26	160.0	26.4	 20
 11	 26	94.5	14.3	 16
 12	 26	407.8	66.6	 20
 13	 26	779.0	109.8	 20
 14	 26	857.0	67.3	 16
 15	 26	539.8	62.0	 20
 16	 26	260.3	26.0	 20
 17	 26	4846.8	290.4	 16
 18	 26	278.3	42.9	 20
 19	 26	100.3	18.5	 20
 20	 26	231.0	28.0	 16
 21	 26	131.8	15.5	 20
 22	 26	188.5	34.0	 20
 23	 26	96.5	19.2	 16
 24	 26	87.3	14.3	 20
 25	 26	87.3	14.6	 20
 26	 26	156.3	25.0	 16
 27	 26	2593.0	229.1	 20
 28	 26	1283.3	187.1	 20
 29	 26	625.5	69.3	 16
 30	 26	231.0	39.9	 20
 31	 26	223.0	28.4	 25
 32	 26	814.5	91.2	 20
 33	 26	185.0	51.7	 25
 34	 26	121.0	22.3	 25
 35	 26	192.5	17.8	 20
 36	 26	3211.0	460.6	 25
 37	 26	331.0	56.2	 25
 38	 26	185.8	25.8	 20
 39	 26	310.0	36.4	 25
 40	 26	93.0	15.4	 25
 41	 26	139.8	19.0	 20
 42	 26	177.0	33.2	 25
 43	 26	3969.0	825.3	 25
 44	 26	148.3	20.6	 20
 45	 26	501.0	78.7	 25
 46	 26	138.0	19.4	 25
 47	 26	340.3	51.7	 20
 48	 26	123.0	17.6	 25
 49	 26	106.0	48.5	 25
 50	 26	132.5	26.4	 20
 51	 26	1064.0	88.2	 25
 52	 26	962.0	174.9	 25
 53	 26	152.8	18.0	 20
 54	 26	299.0	43.4	 25
 55	 26	99.0	17.9	 25
 56	 26	270.5	26.9	 20
 57	 26	385.0	46.1	 25
 58	 26	173.0	25.5	 25
 59	 26	193.3	21.5	 20
 60	 26	235.0	33.1	 25
 61	 26	131.0	21.7	 25
 62	 26	105.5	16.4	 20
 63	 26	88.0	15.8	 25
 64	 26	89.8	13.9	 20
 65	 26	80.0	13.3	 25
 66	 26	126.0	24.2	 25
 67	 26	127.3	31.9	 20
 68	 26	103.0	16.7	 25
 69	 26	268.0	29.9	 25
 70	 26	519.5	42.9	 20
 71	 26	148.0	23.8	 25
 72	 26	167.0	52.9	 25
 73	 26	2090.3	212.6	 20
 74	 26	1458.3	175.8	 20
 75	 26	1380.5	212.7	 20
 76	 26	140.5	19.7	 16
 77	 26	878.3	121.7	 20
 78	 26	138.8	24.6	 20
 79	 26	95.3	13.1	 16
 80	 26	176.3	27.0	 20
 81	 26	208.8	645.2	 20
 82	 26	124.8	27.4	 16
 83	 26	86.3	14.6	 20
 84	 26	151.5	26.6	 20
 85	 26	122.5	31.0	 16
 86	 26	310.8	43.4	 20
 87	 26	364.0	54.1	 20
 88	 26	119.0	14.0	 16
 89	 26	560.0	114.7	 20
 90	 26	123.3	54.0	 20
 91	 26	385.5	25.3	 16
 92	 26	335.3	38.1	 20
 93	 26	132.8	15.7	 20
 94	 26	130.5	23.5	 16
 95	 26	87.3	18.0	 20
 96	 26	169.0	53.0	 25
 97	 26	143.5	20.1	 20
 98	 26	100.0	15.7	 25
 99	 26	220.0	37.0	 25
100	 26	181.0	21.0	 20
101	 26	488.0	99.5	 25
102	 26	248.0	73.6	 25
103	 26	292.5	47.3	 20
104	 26	136.0	22.4	 25
105	 26	306.0	80.5	 25
106	 26	821.0	134.7	 20
107	 26	256.0	44.7	 25
108	 26	1967.0	287.1	 25
109	 26	449.0	82.9	 20
110	 26	271.0	85.9	 25
111	 26	2907.0	642.1	 25
112	 26	1093.0	279.9	 20
113	 26	170.0	24.2	 25
114	 26	261.0	42.7	 25
115	 26	186.5	31.5	 20
116	 26	135.0	21.6	 25
117	 26	80.0	21.9	 25
118	 26	129.8	47.1	 20
119	 26	2039.0	518.5	 25
120	 26	203.0	46.2	 25
121	 26	391.5	133.0	 20
122	 26	1125.0	213.1	 25
123	 26	1283.5	240.6	 20
124	 26	299.0	36.8	 25
125	 26	146.0	22.9	 25
126	 26	175.5	41.4	 20
127	 26	178.0	39.2	 25
128	 26	142.0	32.0	 25
129	 26	102.3	15.5	 20
130	 26	192.0	34.7	 25
131	 26	132.0	25.9	 25
132	 26	128.5	27.9	 20
133	 26	132.0	16.2	 25
134	 26	248.0	72.0	 25
135	 26	164.5	30.6	 20
136	 26	1621.0	337.3	 25
137	 26	844.0	222.7	 25
138	 26	328.5	52.4	 16
139	 26	393.3	126.5	 20
140	 26	157.3	45.5	 20
141	 26	284.5	31.1	 16
142	 26	502.3	109.6	 20
143	 26	150.3	29.1	 20
144	 26	203.5	30.9	 16
145	 26	193.5	60.7	 20
146	 26	427.5	58.8	 20
147	 26	357.5	60.6	 16
148	 26	967.8	112.6	 20
149	 26	149.3	20.0	 20
150	 26	100.5	22.2	 16
151	 26	391.3	111.6	 20
152	 26	150.5	31.0	 20
153	 26	828.8	106.4	 16
154	 26	228.8	32.0	 20
155	 26	182.3	61.2	 20
156	 26	311.5	31.8	 16
157	 26	170.8	40.3	 20
158	 26	143.0	21.8	 20
159	 26	105.3	19.1	 16
160	 26	296.0	42.2	 25
161	 26	102.0	19.4	 25
162	 26	377.5	46.2	 20
163	 26	476.0	65.5	 25
164	 26	154.0	21.5	 25
165	 26	178.5	16.5	 20
166	 26	180.0	41.3	 25
167	 26	1193.0	314.2	 25
168	 26	270.0	50.0	 20
169	 26	1749.0	200.5	 25
170	 26	716.0	95.2	 25
171	 26	1650.5	257.2	 20
172	 26	132.0	21.4	 25
173	 26	161.0	20.4	 25
174	 26	396.0	51.9	 20
175	 26	170.0	25.8	 25
176	 26	280.0	28.3	 25
177	 26	627.5	73.4	 20
178	 26	357.0	29.8	 25
179	 26	853.0	112.3	 25
180	 26	945.0	117.4	 20
181	 26	690.0	173.0	 25
182	 26	2474.5	194.3	 20
183	 26	1196.0	155.0	 25
184	 26	122.0	16.6	 25
185	 26	338.0	38.4	 20
186	 26	1383.0	165.2	 25
187	 26	1361.0	201.1	 25
188	 26	339.5	34.4	 20
189	 26	190.0	31.7	 25
190	 26	734.0	131.4	 25
191	 26	147.3	27.7	 20
192	 26	1985.0	175.0	 25
193	 26	1542.0	269.7	 25
194	 26	633.8	57.6	 20
195	 26	328.0	175.4	 25
196	 26	118.0	30.1	 25
197	 26	116.0	27.2	 20
198	 26	404.0	61.1	 25
199	 26	248.0	56.8	 25
200	 26	235.0	30.5	 20
201	 26	139.0	21.7	 25
202	 26	139.0	20.2	 25
203	 26	222.0	52.9	 16
204	 26	603.8	30.4	 20
205	 26	515.3	78.4	 20
206	 26	2353.3	183.3	 16
207	 26	11234.5	1890.0	 20
208	 26	1080.0	190.2	 20
209	 26	357.3	70.7	 16
210	 26	462.8	34.3	 20
211	 26	360.3	129.8	 20
212	 26	1423.8	166.0	 16
213	 26	541.5	66.7	 20
214	 26	850.3	193.7	 20
215	 26	589.8	102.2	 16
216	 26	191.3	29.6	 20
217	 26	93.0	25.8	 20
218	 26	96.8	18.9	 16
219	 26	251.5	29.0	 20
220	 26	169.5	34.8	 20
221	 26	884.5	121.4	 16
222	 26	280.3	33.9	 20
223	 26	573.3	154.2	 20
224	 26	169.3	70.1	 20
225	 26	310.0	54.4	 25
226	 26	127.0	27.6	 25
227	 26	289.0	38.9	 20
228	 26	155.0	60.3	 25
229	 26	118.0	50.1	 25
230	 26	784.3	131.0	 20
231	 26	84.0	11.8	 25
232	 26	132.0	45.0	 25
233	 26	649.0	90.0	 20
234	 26	635.0	128.2	 25
235	 26	140.0	23.2	 25
236	 26	276.3	61.2	 20
237	 26	290.0	49.9	 25
238	 26	106.0	20.9	 25
239	 26	77.5	11.5	 20
240	 26	107.0	57.3	 25
241	 26	221.5	35.4	 20
242	 26	429.0	146.4	 25
243	 26	114.0	17.3	 25
244	 26	1047.5	111.3	 20
245	 26	159.0	16.6	 25
246	 26	268.0	46.4	 25
247	 26	207.3	33.5	 20
248	 26	146.0	23.0	 25
249	 26	359.0	49.5	 25
250	 26	213.0	38.7	 20
251	 26	1759.0	216.6	 25
252	 26	1806.0	581.7	 25
253	 26	1159.8	118.9	 20
254	 26	860.0	140.2	 25
255	 26	98.0	26.8	 25
256	 26	516.5	78.9	 20
257	 26	87.0	29.6	 25
258	 26	126.0	17.5	 25
259	 26	370.8	89.6	 20
260	 26	183.0	42.8	 25
261	 26	119.0	20.1	 25
262	 26	259.8	172.9	 20
263	 26	157.0	32.2	 25
264	 26	105.0	16.1	 25
265	 26	120.0	16.6	 20
266	 26	95.0	17.0	 25
267	 26	184.8	17.5	 20
268	 26	109.3	16.1	 16
269	 26	141.5	18.5	 20
270	 26	437.3	59.9	 20
271	 26	1522.3	118.2	 16
272	 26	429.0	52.2	 20
273	 26	408.8	48.5	 20
274	 26	293.8	48.9	 16
275	 26	179.8	25.2	 20
276	 26	111.8	23.8	 20
277	 26	107.0	18.0	 16
278	 26	84.0	15.6	 20
279	 26	96.0	20.3	 20
280	 26	393.8	53.4	 16
281	 26	315.3	39.1	 20
282	 26	106.0	22.0	 20
283	 26	113.0	18.6	 16
284	 26	95.3	13.8	 20
285	 26	252.3	51.8	 20
286	 26	102.0	15.3	 16
287	 26	118.0	25.8	 20
288	 26	195.0	61.3	 25
289	 26	202.8	54.8	 20
290	 26	8786.0	1593.9	 25
291	 26	1417.0	323.4	 25
292	 26	169.0	32.9	 20
293	 26	128.0	21.6	 25
294	 26	102.0	27.7	 25
295	 26	110.5	19.2	 20
296	 26	108.0	21.5	 25
297	 26	215.5	25.7	 20
298	 26	188.0	34.3	 25
299	 26	6491.0	1294.9	 25
300	 26	188.0	27.6	 20
301	 26	2129.0	252.8	 25
302	 26	827.0	67.8	 25
303	 26	730.5	99.7	 20
304	 26	1108.0	93.3	 25
305	 26	282.0	140.4	 25
306	 26	3602.0	254.9	 20
307	 26	278.0	44.1	 25
308	 26	169.0	19.4	 25
309	 26	688.8	75.7	 20
310	 26	277.0	40.1	 25
311	 26	174.0	29.9	 25
312	 26	104.5	15.3	 20
313	 26	105.0	16.1	 25
314	 26	114.0	20.0	 25
315	 26	107.0	16.9	 20
316	 26	85.0	13.3	 25
317	 26	108.0	19.3	 25
318	 26	230.3	38.6	 20
319	 26	179.0	28.7	 25
320	 26	596.0	119.1	 25
321	 26	1793.0	245.6	 20
322	 26	1880.0	216.8	 25
323	 26	2055.0	297.1	 25
324	 26	2739.5	385.6	 20
325	 26	213.0	36.4	 25
326	 26	534.0	87.2	 25
327	 26	369.5	52.6	 20
328	 26	609.0	370.5	 25
329	 26	251.0	31.3	 25
330	 26	756.3	70.1	 20
331	 26	1184.0	88.9	 20
332	 26	207.5	38.8	 20
333	 26	2216.8	196.8	 16
334	 26	874.0	171.4	 20
335	 26	110.3	17.7	 20
336	 26	181.0	29.2	 16
337	 26	150.0	34.3	 20
338	 26	1294.8	256.9	 20
339	 26	110.3	20.7	 16
340	 26	171.8	29.6	 20
341	 26	291.8	122.4	 20
342	 26	511.8	53.5	 16
343	 26	104.5	16.3	 20
344	 26	427.8	71.0	 20
345	 26	318.0	45.3	 16
346	 26	236.8	39.3	 20
347	 26	433.3	67.2	 20
348	 26	124.8	19.9	 16
349	 26	107.0	21.3	 20
350	 26	118.0	13.2	 20
351	 26	89.3	12.1	 16
352	 26	105.5	20.2	 20
353	 26	214.0	38.8	 25
354	 26	313.0	65.4	 20
355	 26	3820.0	406.7	 25
356	 26	357.8	31.5	 20
357	 26	448.0	56.3	 25
358	 26	238.0	32.9	 25
359	 26	110.8	18.8	 20
360	 26	185.0	24.9	 25
361	 26	767.0	101.3	 25
362	 26	366.5	55.1	 20
363	 26	114.0	16.0	 25
364	 26	97.0	16.0	 25
365	 26	89.3	16.1	 20
366	 26	118.0	19.3	 25
367	 26	176.0	45.3	 25
368	 26	122.8	22.6	 20
369	 26	94.0	12.3	 25
370	 26	102.0	15.6	 25
371	 26	99.8	20.3	 20
372	 26	804.0	67.4	 25
373	 26	315.0	53.9	 25
374	 26	131.0	33.0	 20
375	 26	102.0	27.0	 25
376	 26	96.0	42.4	 25
377	 26	153.5	29.3	 20
378	 26	568.0	70.9	 25
379	 26	125.0	60.7	 25
380	 26	367.3	38.6	 20
381	 26	168.0	41.9	 25
382	 26	4124.0	462.5	 25
383	 26	590.8	55.4	 20
384	 26	241.0	42.0	 25
385	 26	213.0	18.8	 25
386	 26	181.0	25.5	 20
387	 26	132.0	18.3	 25
388	 26	191.0	114.8	 25
389	 26	8885.5	656.9	 20
390	 26	1921.0	224.1	 25
[truncated: 9,153,832 more chars]
