# Supplementary material for: Genomic analysis of early murine mammary gland development using novel probe-level algorithms
Source: Genome Biol. 2005 Feb 1;6(2):R20. doi: 10.1186/gb-2005-6-2-r20 (PMC551540; doi:10.1186/gb-2005-6-2-r20)
Supplement: Additional data file 7 — Control file 5 containing CEL data from Affymetrix MG_U74Av2 oligonucleotide microarrays hybridized to RNA from the third to fifth mammary glands harvested from independent pools of three female MTB transgenic mice at 6 weeks 4 days old after 96 hours of doxycycline treatment [file gb-2005-6-2-r20-s7.zip › MTB_5.CEL]

[CEL]
Version=3

[HEADER]
Cols=640
Rows=640
TotalX=640
TotalY=640
OffsetX=0
OffsetY=0
GridCornerUL=230 234
GridCornerUR=4502 238
GridCornerLR=4500 4503
GridCornerLL=229 4499
Axis-invertX=0
AxisInvertY=0
swapXY=0
DatHeader=[8..43022]  MTB_K_MGU74Av2:CLS=4733 RWS=4733 XIN=3  YIN=3  VE=17        2.0 06/22/01 09:59:52       MG_U74Av2.1sq                  6
Algorithm=Percentile
AlgorithmParameters=Percentile:75;CellMargin:2;OutlierHigh:1.500;OutlierLow:1.004

[INTENSITY]
NumberCells=409600
CellHeader=X	Y	MEAN	STDV	NPIXELS
  0	  0	163.0	22.7	 25
  1	  0	7713.5	1286.1	 20
  2	  0	151.0	31.7	 25
  3	  0	7684.0	1409.4	 25
  4	  0	108.0	12.8	 20
  5	  0	140.0	20.1	 25
  6	  0	7441.0	1359.8	 25
  7	  0	148.0	20.6	 20
  8	  0	7217.0	1617.6	 25
  9	  0	142.0	24.5	 25
 10	  0	7286.3	1136.7	 20
 11	  0	162.0	24.6	 25
 12	  0	7026.0	1210.3	 25
 13	  0	136.8	14.1	 20
 14	  0	6996.0	1457.7	 25
 15	  0	140.0	24.5	 25
 16	  0	6990.0	1212.3	 25
 17	  0	137.3	23.8	 20
 18	  0	6794.0	1069.4	 25
 19	  0	147.0	19.0	 25
 20	  0	6986.8	969.2	 20
 21	  0	147.0	22.2	 25
 22	  0	6764.0	1152.6	 25
 23	  0	127.0	19.0	 20
 24	  0	6480.0	1093.4	 25
 25	  0	134.0	19.8	 25
 26	  0	6845.3	894.8	 20
 27	  0	145.0	25.4	 25
 28	  0	6499.0	1062.6	 25
 29	  0	135.3	24.1	 20
 30	  0	6693.0	1162.1	 25
 31	  0	143.0	29.2	 25
 32	  0	6771.5	885.8	 20
 33	  0	127.0	27.3	 25
 34	  0	6265.0	1030.5	 25
 35	  0	141.0	17.6	 20
 36	  0	6349.0	1177.5	 25
 37	  0	140.0	18.2	 25
 38	  0	6641.0	871.5	 20
 39	  0	144.0	28.1	 25
 40	  0	6419.0	1043.2	 25
 41	  0	146.0	23.8	 20
 42	  0	6414.0	1261.2	 25
 43	  0	146.0	22.1	 25
 44	  0	6650.3	952.8	 20
 45	  0	150.0	26.1	 25
 46	  0	6131.0	987.9	 25
 47	  0	179.5	27.3	 20
 48	  0	6007.0	1213.6	 25
 49	  0	148.0	26.0	 25
 50	  0	5827.0	1016.1	 25
 51	  0	143.0	18.2	 20
 52	  0	5767.0	1055.3	 25
 53	  0	155.0	19.4	 25
 54	  0	6294.5	827.6	 20
 55	  0	165.0	30.9	 25
 56	  0	6147.0	1001.3	 25
 57	  0	147.5	19.8	 20
 58	  0	6130.0	1026.6	 25
 59	  0	144.0	25.0	 25
 60	  0	6410.3	785.0	 20
 61	  0	163.0	29.3	 25
 62	  0	6223.0	922.2	 25
 63	  0	150.5	25.9	 20
 64	  0	6293.0	1017.3	 25
 65	  0	159.0	17.8	 25
 66	  0	5998.8	683.6	 20
 67	  0	161.0	31.1	 25
 68	  0	5249.0	835.7	 25
 69	  0	137.5	19.4	 20
 70	  0	4939.0	997.4	 25
 71	  0	139.0	24.8	 25
 72	  0	5629.5	757.3	 20
 73	  0	154.0	36.4	 25
 74	  0	4883.0	809.0	 25
 75	  0	143.0	22.2	 20
 76	  0	4449.0	1049.9	 25
 77	  0	146.0	23.7	 25
 78	  0	5182.5	714.9	 20
 79	  0	154.0	37.6	 25
 80	  0	4776.8	847.9	 20
 81	  0	120.5	23.7	 16
 82	  0	4444.5	1114.4	 20
 83	  0	151.5	21.4	 20
 84	  0	4978.5	756.7	 20
 85	  0	169.5	20.9	 16
 86	  0	5449.0	1146.7	 20
 87	  0	182.3	21.5	 20
 88	  0	5909.5	546.3	 16
 89	  0	188.0	39.9	 20
 90	  0	5785.3	959.5	 20
 91	  0	167.3	28.0	 16
 92	  0	5626.5	1363.3	 20
 93	  0	157.8	23.9	 20
 94	  0	4989.5	670.5	 16
 95	  0	157.8	44.0	 20
 96	  0	5227.0	1069.0	 20
 97	  0	146.3	22.6	 16
 98	  0	5131.0	1367.9	 20
 99	  0	136.0	25.9	 20
100	  0	4729.0	797.9	 16
101	  0	151.3	68.1	 20
102	  0	4903.5	1104.7	 20
103	  0	134.5	20.4	 16
104	  0	5108.3	1508.8	 20
105	  0	169.3	31.2	 20
106	  0	4767.5	840.8	 16
107	  0	154.3	80.4	 20
108	  0	5246.8	1269.7	 20
109	  0	140.8	22.0	 16
110	  0	6107.0	1817.7	 20
111	  0	154.3	38.3	 20
112	  0	5886.5	1078.6	 16
113	  0	151.0	96.4	 20
114	  0	5869.5	1370.6	 20
115	  0	158.8	18.9	 16
116	  0	5740.0	1719.1	 20
117	  0	168.5	39.7	 20
118	  0	1411.5	438.2	 20
119	  0	137.5	19.8	 16
120	  0	5881.8	1422.6	 20
121	  0	166.0	21.5	 20
122	  0	5934.3	688.2	 16
123	  0	174.5	47.7	 20
124	  0	5827.5	965.3	 20
125	  0	162.5	23.6	 16
126	  0	5797.0	1500.0	 20
127	  0	160.3	29.6	 20
128	  0	5940.0	745.6	 16
129	  0	166.0	66.1	 20
130	  0	5531.0	1224.5	 20
131	  0	158.5	17.8	 16
132	  0	5691.5	1673.4	 20
133	  0	165.8	24.6	 20
134	  0	5517.8	765.2	 20
135	  0	166.0	54.6	 25
136	  0	4610.0	1130.3	 25
137	  0	151.5	17.4	 20
138	  0	5700.0	1482.6	 25
139	  0	156.0	21.9	 25
140	  0	5477.5	960.2	 20
141	  0	143.0	39.4	 25
142	  0	5757.0	974.8	 25
143	  0	153.8	20.7	 20
144	  0	5920.0	1472.4	 25
145	  0	164.0	24.4	 25
146	  0	5356.3	959.0	 20
147	  0	167.0	39.9	 25
148	  0	5546.0	1162.8	 25
149	  0	159.0	23.7	 20
150	  0	5393.0	1656.0	 25
151	  0	155.0	33.1	 25
152	  0	5140.0	1008.9	 25
153	  0	141.0	19.0	 20
154	  0	5411.0	1299.8	 25
155	  0	156.0	22.8	 25
156	  0	5353.0	882.4	 20
157	  0	147.0	35.3	 25
158	  0	5699.0	1245.2	 25
159	  0	154.0	20.7	 20
160	  0	5524.0	1393.4	 25
161	  0	140.0	19.4	 25
162	  0	5526.5	880.2	 20
163	  0	164.0	35.8	 25
164	  0	5521.0	1129.0	 25
165	  0	128.0	20.1	 20
166	  0	5330.0	1377.0	 25
167	  0	148.0	16.1	 25
168	  0	5338.8	872.2	 20
169	  0	140.0	37.2	 25
170	  0	5154.0	1024.6	 25
171	  0	126.0	14.0	 20
172	  0	5095.0	1419.8	 25
173	  0	128.0	22.7	 25
174	  0	4804.8	816.9	 20
175	  0	149.0	48.6	 25
176	  0	4667.0	991.5	 25
177	  0	136.5	16.3	 20
178	  0	4659.0	1331.8	 25
179	  0	136.0	21.5	 25
180	  0	4093.0	859.9	 20
181	  0	102.0	17.7	 25
182	  0	4454.0	1135.9	 25
183	  0	130.8	26.4	 20
184	  0	4551.0	1349.3	 25
185	  0	130.0	23.4	 25
186	  0	4749.0	805.4	 25
187	  0	113.8	16.1	 20
188	  0	4513.0	1053.9	 25
189	  0	124.0	17.0	 25
190	  0	4627.8	568.9	 20
191	  0	134.0	27.0	 25
192	  0	4529.0	737.7	 25
193	  0	135.8	23.8	 20
194	  0	4759.0	1129.3	 25
195	  0	133.0	18.6	 25
196	  0	4897.5	618.3	 20
197	  0	137.0	30.3	 25
198	  0	4823.0	843.7	 25
199	  0	124.3	17.5	 20
200	  0	4713.0	1131.6	 25
201	  0	134.0	15.7	 25
202	  0	4709.3	598.3	 20
203	  0	138.0	24.4	 25
204	  0	4475.0	794.3	 25
205	  0	127.5	16.6	 20
206	  0	4654.0	1171.1	 25
207	  0	131.0	22.5	 25
208	  0	4732.5	649.8	 20
209	  0	132.0	26.9	 25
210	  0	4825.0	899.9	 25
211	  0	99.8	19.6	 20
212	  0	1134.0	308.6	 25
213	  0	94.0	12.8	 25
214	  0	121.0	15.6	 20
215	  0	103.0	20.0	 25
216	  0	4854.0	979.5	 25
217	  0	147.0	23.0	 20
218	  0	4602.0	1276.2	 25
219	  0	133.0	21.1	 25
220	  0	4422.0	706.3	 25
221	  0	118.5	15.8	 20
222	  0	4326.0	1022.5	 25
223	  0	145.0	22.5	 25
224	  0	4485.3	585.2	 20
225	  0	139.0	20.1	 25
226	  0	4362.0	780.5	 25
227	  0	124.5	14.2	 20
228	  0	4183.0	1102.2	 25
229	  0	138.0	21.6	 25
230	  0	3651.8	1138.2	 20
231	  0	134.0	25.5	 25
232	  0	4237.0	775.9	 25
233	  0	148.5	23.1	 20
234	  0	4306.0	1120.8	 25
235	  0	134.0	21.5	 25
236	  0	4377.0	691.5	 20
237	  0	152.0	22.9	 25
238	  0	4156.0	835.6	 25
239	  0	138.3	24.1	 20
240	  0	4175.0	1165.8	 20
241	  0	131.8	21.2	 20
242	  0	4100.3	601.2	 16
243	  0	151.8	31.5	 20
244	  0	3975.3	816.1	 20
245	  0	127.5	20.0	 16
246	  0	3963.5	1113.9	 20
247	  0	125.0	18.1	 20
248	  0	3924.3	655.5	 16
249	  0	148.0	41.9	 20
250	  0	3852.0	917.7	 20
251	  0	119.3	12.2	 16
252	  0	3949.5	1254.2	 20
253	  0	135.0	19.0	 20
254	  0	3932.0	642.2	 20
255	  0	124.8	19.0	 16
256	  0	3751.0	930.0	 20
257	  0	126.3	16.2	 20
258	  0	3972.5	481.3	 16
259	  0	129.3	22.6	 20
260	  0	3664.5	611.1	 20
261	  0	125.8	21.0	 16
262	  0	3770.8	892.7	 20
263	  0	136.8	15.9	 20
264	  0	3621.3	452.0	 16
265	  0	126.0	16.8	 20
266	  0	3498.8	644.5	 20
267	  0	125.8	17.5	 16
268	  0	3251.5	886.6	 20
269	  0	118.5	20.6	 20
270	  0	3368.0	472.3	 16
271	  0	132.0	24.0	 20
272	  0	3251.3	693.2	 20
273	  0	138.3	17.5	 16
274	  0	3347.8	962.2	 20
275	  0	128.5	17.7	 20
276	  0	3361.5	524.5	 16
277	  0	117.8	26.8	 20
278	  0	3269.8	782.0	 20
279	  0	107.5	15.4	 16
280	  0	3044.8	944.3	 20
281	  0	114.8	20.4	 20
282	  0	2884.5	589.7	 16
283	  0	120.3	40.9	 20
284	  0	2755.3	727.5	 20
285	  0	111.8	14.7	 16
286	  0	2611.5	868.0	 20
287	  0	110.5	19.0	 20
288	  0	2548.5	516.0	 20
289	  0	113.8	15.6	 16
290	  0	2606.8	751.0	 20
291	  0	110.0	17.1	 20
292	  0	2520.8	385.9	 16
293	  0	123.0	18.9	 25
294	  0	2303.0	574.9	 25
295	  0	105.8	15.7	 20
296	  0	2385.0	749.8	 25
297	  0	110.0	15.1	 25
298	  0	2390.3	560.9	 20
299	  0	116.0	24.5	 25
300	  0	2347.0	629.6	 25
301	  0	101.3	12.1	 20
302	  0	2404.0	795.8	 25
303	  0	113.0	16.8	 25
304	  0	2398.8	580.6	 20
305	  0	106.0	33.1	 25
306	  0	2302.0	668.2	 25
307	  0	105.3	15.4	 20
308	  0	2298.0	781.8	 25
309	  0	114.0	14.2	 25
310	  0	2227.5	531.8	 20
311	  0	120.0	40.8	 25
312	  0	2273.0	683.9	 25
313	  0	111.8	19.3	 20
314	  0	2175.0	755.5	 25
315	  0	119.0	21.2	 25
316	  0	2120.5	577.7	 20
317	  0	126.0	58.6	 25
318	  0	2159.0	673.5	 25
319	  0	115.8	15.1	 20
320	  0	2027.0	722.2	 25
321	  0	123.0	26.6	 25
322	  0	2123.0	556.6	 25
323	  0	108.8	13.1	 20
324	  0	2064.0	668.5	 25
325	  0	110.0	20.1	 25
326	  0	1960.8	565.7	 20
327	  0	117.0	32.2	 25
328	  0	2216.0	591.4	 25
329	  0	115.0	18.6	 20
330	  0	2158.0	702.7	 25
331	  0	108.0	17.0	 25
332	  0	2141.5	468.6	 20
333	  0	113.0	28.4	 25
334	  0	2214.0	597.5	 25
335	  0	112.8	18.6	 20
336	  0	2190.0	725.5	 25
337	  0	115.0	24.5	 25
338	  0	2220.3	492.1	 20
339	  0	130.0	37.4	 25
340	  0	2207.0	604.5	 25
341	  0	93.5	13.9	 20
342	  0	2292.0	752.4	 25
343	  0	125.0	23.2	 25
344	  0	2163.5	537.8	 20
345	  0	119.0	38.2	 25
346	  0	2203.0	599.4	 25
347	  0	113.3	15.7	 20
348	  0	2277.0	761.0	 25
349	  0	118.0	21.3	 25
350	  0	2253.8	506.9	 20
351	  0	133.0	38.8	 25
352	  0	2159.0	615.6	 25
353	  0	106.0	15.3	 25
354	  0	2192.0	290.8	 20
355	  0	114.0	18.2	 25
356	  0	2302.0	476.4	 25
357	  0	97.3	16.4	 20
358	  0	2351.0	645.0	 25
359	  0	110.0	17.8	 25
360	  0	2347.0	314.3	 20
361	  0	104.0	20.5	 25
362	  0	2405.0	465.8	 25
363	  0	102.0	14.0	 20
364	  0	2361.0	644.2	 25
365	  0	105.0	13.7	 25
366	  0	2441.8	344.5	 20
367	  0	118.0	19.7	 25
368	  0	2428.0	472.3	 25
369	  0	100.3	17.1	 20
370	  0	2391.0	611.4	 25
371	  0	112.0	16.9	 25
372	  0	2461.3	356.8	 20
373	  0	116.0	16.9	 25
374	  0	2488.0	447.6	 25
375	  0	109.3	16.9	 20
376	  0	2462.0	618.9	 25
377	  0	107.0	17.3	 25
378	  0	2541.5	331.2	 20
379	  0	119.0	18.3	 25
380	  0	2468.0	420.9	 25
381	  0	128.0	20.8	 20
382	  0	2539.0	622.2	 25
383	  0	114.0	20.2	 25
384	  0	2583.3	344.6	 20
385	  0	111.0	19.5	 25
386	  0	2623.0	435.3	 25
387	  0	117.0	20.5	 25
388	  0	2587.3	288.4	 20
389	  0	104.0	15.4	 25
390	  0	2552.0	364.0	 25
391	  0	115.8	18.8	 20
392	  0	2537.0	390.7	 25
393	  0	115.0	17.2	 25
394	  0	2795.3	318.5	 20
395	  0	99.0	18.3	 25
396	  0	2755.0	426.3	 25
397	  0	101.3	17.7	 20
398	  0	2831.0	539.3	 25
399	  0	111.0	23.3	 25
400	  0	2829.0	148.4	 16
401	  0	98.0	12.3	 20
402	  0	2909.0	388.8	 20
403	  0	112.0	14.1	 16
404	  0	2754.8	516.7	 20
405	  0	114.5	17.0	 20
406	  0	2824.3	189.0	 16
407	  0	103.8	20.9	 20
408	  0	3033.5	440.6	 20
409	  0	98.8	14.3	 16
410	  0	2997.5	672.1	 20
411	  0	97.8	15.9	 20
412	  0	2923.3	287.8	 16
413	  0	96.0	19.1	 20
414	  0	1670.5	980.2	 20
415	  0	106.5	7.6	 16
416	  0	3053.0	612.9	 20
417	  0	108.3	17.0	 20
418	  0	3157.8	401.2	 16
419	  0	114.0	25.5	 20
420	  0	2929.8	509.8	 20
421	  0	104.5	17.3	 20
422	  0	2930.8	196.3	 16
423	  0	114.0	14.4	 20
424	  0	78.0	15.4	 20
425	  0	792.8	68.8	 16
426	  0	90.3	17.4	 20
427	  0	112.0	23.3	 20
428	  0	70.3	14.8	 16
429	  0	119.0	16.1	 20
430	  0	3147.8	405.9	 20
431	  0	100.0	17.3	 16
432	  0	3180.8	708.1	 20
433	  0	106.3	15.7	 20
434	  0	3282.8	282.3	 16
435	  0	115.3	22.2	 20
436	  0	3411.5	475.3	 20
437	  0	108.3	13.5	 16
438	  0	3475.3	836.6	 20
439	  0	97.0	15.6	 20
440	  0	3359.8	422.0	 16
441	  0	131.3	20.4	 20
442	  0	3448.5	666.4	 20
443	  0	119.3	19.4	 16
444	  0	3462.0	942.2	 20
445	  0	105.0	18.6	 20
446	  0	3520.5	518.5	 16
447	  0	112.0	29.5	 20
448	  0	3445.5	781.5	 20
449	  0	109.3	11.5	 16
450	  0	3537.3	1025.5	 20
451	  0	123.3	20.1	 20
452	  0	3521.5	588.3	 16
453	  0	129.0	36.9	 25
454	  0	3364.0	906.2	 25
455	  0	109.0	16.2	 25
456	  0	3489.5	720.1	 20
457	  0	112.0	17.6	 25
458	  0	3425.0	778.1	 25
459	  0	109.0	17.7	 20
460	  0	3467.0	913.7	 25
461	  0	115.0	12.2	 25
462	  0	3529.5	687.1	 20
463	  0	116.0	20.7	 25
464	  0	3346.0	700.2	 25
465	  0	145.3	23.8	 20
466	  0	2852.0	731.5	 25
467	  0	120.0	17.9	 25
468	  0	2986.5	505.9	 20
469	  0	114.0	15.4	 25
470	  0	2790.0	583.3	 25
471	  0	105.3	16.4	 20
472	  0	2887.0	743.4	 25
473	  0	108.0	21.1	 25
474	  0	2997.8	510.9	 20
475	  0	112.0	14.5	 25
476	  0	3012.0	601.8	 25
477	  0	122.3	20.4	 20
478	  0	2851.0	737.7	 25
479	  0	115.0	16.8	 25
480	  0	3033.0	494.4	 20
481	  0	112.0	19.5	 25
482	  0	2902.0	599.4	 25
483	  0	94.3	12.6	 20
484	  0	3535.0	917.7	 25
485	  0	101.0	15.2	 25
486	  0	3157.0	625.0	 20
487	  0	112.0	21.0	 25
488	  0	3143.0	577.7	 25
489	  0	110.0	17.5	 25
490	  0	3478.0	532.0	 20
491	  0	110.0	13.5	 25
492	  0	3352.0	567.4	 25
493	  0	108.5	18.2	 20
494	  0	3485.0	635.0	 25
495	  0	111.0	14.9	 25
496	  0	3599.3	512.3	 20
497	  0	120.0	13.8	 25
498	  0	3450.0	614.2	 25
499	  0	125.8	20.1	 20
500	  0	3312.0	608.8	 25
501	  0	105.0	17.1	 25
502	  0	3640.0	451.4	 20
503	  0	109.0	21.6	 25
504	  0	3423.0	560.4	 25
505	  0	110.3	13.1	 20
506	  0	3585.0	629.6	 25
507	  0	106.0	10.0	 25
508	  0	3686.8	499.0	 20
509	  0	120.0	18.9	 25
510	  0	3509.0	586.5	 25
511	  0	108.5	21.5	 20
512	  0	3508.0	699.8	 25
513	  0	109.0	18.2	 25
514	  0	3917.0	617.0	 20
515	  0	112.0	22.6	 25
516	  0	3760.0	644.8	 25
517	  0	105.0	12.2	 20
518	  0	3954.0	795.6	 25
519	  0	116.0	17.8	 25
520	  0	4148.0	634.9	 20
521	  0	120.0	24.9	 25
522	  0	4198.0	746.1	 25
523	  0	108.0	12.9	 25
524	  0	4491.5	623.9	 20
525	  0	117.0	16.4	 25
526	  0	3869.0	848.5	 25
527	  0	120.3	180.7	 20
528	  0	4631.0	860.7	 25
529	  0	116.0	22.3	 25
530	  0	5000.8	798.2	 20
531	  0	173.0	24.3	 25
532	  0	4891.0	898.8	 25
533	  0	123.3	18.0	 20
534	  0	4469.0	862.2	 25
535	  0	131.0	15.6	 25
536	  0	4717.5	779.6	 20
537	  0	179.0	26.3	 25
538	  0	5004.0	903.0	 25
539	  0	154.0	20.0	 20
540	  0	5077.0	1004.8	 25
541	  0	133.0	18.7	 25
542	  0	5494.8	962.7	 20
543	  0	124.0	17.3	 25
544	  0	5101.0	963.8	 25
545	  0	124.3	16.3	 20
546	  0	5022.0	975.9	 25
547	  0	108.0	11.1	 25
548	  0	4937.8	861.6	 20
549	  0	119.0	17.4	 25
550	  0	5022.0	1022.9	 25
551	  0	125.5	18.7	 20
552	  0	4780.0	996.8	 25
553	  0	126.0	25.4	 25
554	  0	5518.3	1127.6	 20
555	  0	129.0	18.8	 25
556	  0	6002.0	1353.6	 25
557	  0	130.0	17.9	 25
558	  0	6338.5	1316.5	 20
559	  0	132.0	18.6	 25
560	  0	6033.5	984.6	 20
561	  0	115.0	14.5	 16
562	  0	5961.8	733.0	 20
563	  0	134.3	17.1	 20
564	  0	5973.0	476.0	 16
565	  0	128.5	21.6	 20
566	  0	6000.5	782.2	 20
567	  0	135.8	19.4	 16
568	  0	6133.0	890.0	 20
569	  0	143.3	17.7	 20
570	  0	6455.0	527.9	 16
571	  0	130.5	17.6	 20
572	  0	6185.5	758.7	 20
573	  0	135.3	18.5	 16
574	  0	6089.3	1039.9	 20
575	  0	140.8	21.2	 20
576	  0	6286.8	486.5	 16
577	  0	133.8	16.4	 20
578	  0	6081.3	814.4	 20
579	  0	114.5	19.6	 16
580	  0	6751.5	1262.8	 20
581	  0	138.5	23.9	 20
582	  0	6897.3	580.2	 16
583	  0	139.8	24.2	 20
584	  0	6879.8	901.4	 20
585	  0	127.3	15.4	 16
586	  0	6942.0	1234.5	 20
587	  0	127.0	15.3	 20
588	  0	7105.8	600.5	 16
589	  0	136.8	25.5	 20
590	  0	7184.3	885.9	 20
591	  0	133.0	13.9	 20
592	  0	7479.0	586.5	 16
593	  0	127.8	17.1	 20
594	  0	7297.5	1230.4	 20
595	  0	129.3	21.0	 16
596	  0	7035.8	1046.9	 20
597	  0	136.5	20.3	 20
598	  0	7606.3	537.4	 16
599	  0	139.3	19.6	 20
600	  0	7738.8	1457.2	 20
601	  0	122.3	20.3	 16
602	  0	6952.5	951.7	 20
603	  0	126.0	17.9	 20
604	  0	7115.8	561.1	 16
605	  0	120.0	20.7	 20
606	  0	7380.5	1246.7	 20
607	  0	122.0	18.0	 16
608	  0	7154.8	918.0	 20
609	  0	136.8	17.8	 20
610	  0	7209.3	633.9	 16
611	  0	138.5	14.1	 20
612	  0	7015.0	1142.2	 20
613	  0	123.5	12.7	 20
614	  0	7115.0	1236.5	 25
615	  0	141.0	21.8	 25
616	  0	7738.3	1241.7	 20
617	  0	130.0	21.0	 25
618	  0	7495.0	1364.2	 25
619	  0	134.0	20.6	 20
620	  0	7395.0	1155.3	 25
621	  0	119.0	20.8	 25
622	  0	7516.3	1096.4	 20
623	  0	127.0	20.1	 25
624	  0	7688.0	1360.1	 25
625	  0	139.0	28.3	 25
626	  0	7835.8	1147.9	 20
627	  0	144.0	23.0	 25
628	  0	7468.0	1688.0	 25
629	  0	128.5	19.6	 20
630	  0	7806.0	1320.1	 25
631	  0	144.0	26.6	 25
632	  0	7810.8	1156.3	 20
633	  0	132.0	29.7	 25
634	  0	8737.0	2170.2	 25
635	  0	93.5	14.0	 20
636	  0	123.0	15.5	 25
637	  0	7731.0	1789.8	 25
638	  0	123.0	12.9	 20
639	  0	7761.0	1622.0	 25
  0	  1	7421.3	840.7	 20
  1	  1	153.0	17.3	 16
  2	  1	7142.5	1418.5	 20
  3	  1	137.0	21.0	 20
  4	  1	106.5	19.1	 16
  5	  1	100.0	16.5	 20
  6	  1	104.3	15.5	 20
  7	  1	123.0	23.0	 16
  8	  1	109.3	20.3	 20
  9	  1	123.5	15.8	 20
 10	  1	103.0	15.7	 16
 11	  1	103.3	13.5	 20
 12	  1	102.0	15.4	 20
 13	  1	95.5	15.7	 16
 14	  1	109.0	15.9	 20
 15	  1	106.3	11.5	 20
 16	  1	120.8	45.5	 16
 17	  1	102.5	18.7	 20
 18	  1	101.0	18.7	 20
 19	  1	105.8	18.9	 20
 20	  1	104.8	18.1	 16
 21	  1	116.3	19.8	 20
 22	  1	127.0	17.6	 20
 23	  1	129.5	21.7	 16
 24	  1	116.0	17.0	 20
 25	  1	89.0	10.7	 20
 26	  1	88.5	13.9	 16
 27	  1	94.0	16.5	 25
 28	  1	98.0	18.1	 25
 29	  1	110.3	22.1	 20
 30	  1	116.0	24.2	 25
 31	  1	112.0	18.5	 25
 32	  1	126.3	28.4	 20
 33	  1	126.0	22.9	 25
 34	  1	139.0	25.3	 25
 35	  1	108.0	17.8	 20
 36	  1	103.0	15.9	 25
 37	  1	105.0	21.4	 25
 38	  1	98.3	19.6	 20
 39	  1	106.0	17.1	 25
 40	  1	112.0	16.9	 25
 41	  1	115.3	17.8	 20
 42	  1	109.0	14.3	 25
 43	  1	107.0	20.3	 25
 44	  1	102.8	15.1	 20
 45	  1	112.0	16.5	 25
 46	  1	106.0	15.3	 25
 47	  1	112.5	20.2	 20
 48	  1	128.0	21.2	 25
 49	  1	163.0	29.1	 25
 50	  1	116.0	21.4	 25
 51	  1	140.5	22.1	 20
 52	  1	115.0	19.6	 25
 53	  1	119.0	19.4	 25
 54	  1	131.3	18.6	 20
 55	  1	124.0	16.9	 25
 56	  1	114.0	21.7	 25
 57	  1	119.0	13.8	 20
 58	  1	108.0	21.3	 25
 59	  1	117.0	18.2	 25
 60	  1	118.0	22.6	 20
 61	  1	110.0	13.7	 25
 62	  1	132.0	21.2	 25
 63	  1	5670.8	882.4	 20
 64	  1	5848.0	955.5	 25
 65	  1	5622.0	1009.4	 25
 66	  1	139.0	12.8	 20
 67	  1	117.0	16.1	 25
 68	  1	132.0	20.7	 25
 69	  1	120.0	16.3	 20
 70	  1	121.0	13.0	 25
 71	  1	120.0	14.4	 25
 72	  1	116.0	17.8	 20
 73	  1	110.0	11.3	 25
 74	  1	123.0	13.1	 25
 75	  1	119.3	19.9	 20
 76	  1	113.0	15.4	 25
 77	  1	117.0	19.9	 25
 78	  1	126.3	16.7	 20
 79	  1	116.0	19.8	 25
 80	  1	121.0	13.3	 25
 81	  1	118.5	14.3	 20
 82	  1	112.0	18.1	 25
 83	  1	118.0	17.1	 25
 84	  1	126.0	17.4	 25
 85	  1	124.8	20.3	 20
 86	  1	151.0	17.2	 25
 87	  1	4861.0	712.4	 25
 88	  1	5163.0	622.0	 20
 89	  1	4839.0	351.6	 25
 90	  1	127.0	23.5	 25
 91	  1	122.3	14.4	 20
 92	  1	5348.0	1286.7	 25
 93	  1	142.0	29.2	 25
 94	  1	124.5	13.5	 20
 95	  1	127.0	18.6	 25
 96	  1	120.0	19.0	 25
 97	  1	104.3	15.5	 20
 98	  1	129.0	20.3	 25
 99	  1	116.0	20.5	 25
100	  1	108.5	18.2	 20
101	  1	121.0	17.0	 25
102	  1	118.0	18.8	 25
103	  1	143.0	20.3	 20
104	  1	111.0	16.2	 25
105	  1	112.0	21.3	 25
106	  1	123.0	15.9	 20
107	  1	126.0	20.3	 25
108	  1	124.0	22.9	 25
109	  1	95.8	17.5	 20
110	  1	104.0	20.1	 25
111	  1	115.0	14.7	 25
112	  1	116.5	14.4	 20
113	  1	124.0	18.8	 25
114	  1	118.0	18.1	 25
115	  1	123.3	19.4	 20
116	  1	5698.0	1788.8	 25
117	  1	166.0	35.4	 25
118	  1	147.0	22.6	 25
119	  1	139.5	18.3	 20
120	  1	5850.0	1435.3	 25
121	  1	145.0	15.7	 25
122	  1	134.8	16.1	 20
123	  1	4944.0	1165.5	 25
124	  1	5341.0	438.6	 25
125	  1	5127.5	277.3	 20
126	  1	157.0	42.6	 25
127	  1	120.0	13.6	 25
128	  1	117.8	21.9	 20
129	  1	135.0	22.5	 25
130	  1	127.0	16.1	 25
131	  1	112.8	13.1	 20
132	  1	140.0	24.1	 25
133	  1	136.0	28.5	 25
134	  1	5123.0	767.0	 16
135	  1	161.5	46.4	 20
136	  1	128.8	14.0	 20
137	  1	131.5	23.0	 16
138	  1	5262.8	1426.9	 20
139	  1	134.8	22.4	 20
140	  1	123.8	12.2	 16
141	  1	4716.8	1160.9	 20
142	  1	5233.3	276.2	 20
143	  1	5313.0	172.6	 16
144	  1	6081.8	296.1	 20
145	  1	149.5	18.3	 20
146	  1	127.0	19.4	 16
147	  1	131.8	13.3	 20
148	  1	5148.0	1060.2	 20
149	  1	5590.8	296.5	 16
150	  1	146.5	70.5	 20
151	  1	135.5	18.3	 20
152	  1	139.0	17.7	 20
153	  1	134.5	18.5	 16
154	  1	5271.0	1357.6	 20
155	  1	144.5	18.4	 20
156	  1	140.3	17.6	 16
157	  1	114.8	21.4	 20
158	  1	102.8	18.8	 20
159	  1	112.3	15.5	 16
160	  1	121.3	18.8	 20
161	  1	116.5	18.4	 20
162	  1	144.8	22.8	 16
163	  1	136.8	24.6	 20
164	  1	131.0	22.7	 20
165	  1	112.3	17.2	 16
166	  1	115.0	18.8	 20
167	  1	130.5	21.6	 20
168	  1	125.8	17.4	 16
169	  1	112.5	15.7	 20
170	  1	124.0	14.1	 20
171	  1	121.5	24.5	 16
172	  1	117.3	15.5	 20
173	  1	114.0	17.1	 20
174	  1	120.8	20.8	 16
175	  1	117.0	21.2	 20
176	  1	109.3	22.9	 20
177	  1	109.3	20.9	 16
178	  1	110.5	13.2	 20
179	  1	115.5	20.7	 20
180	  1	97.0	12.0	 16
181	  1	105.0	18.9	 20
182	  1	100.8	11.6	 20
183	  1	126.5	13.7	 16
184	  1	127.8	24.5	 20
185	  1	114.3	16.2	 20
186	  1	117.3	16.8	 20
187	  1	110.0	19.1	 20
188	  1	115.0	19.3	 25
189	  1	115.0	15.3	 25
190	  1	115.5	20.5	 20
191	  1	117.0	21.6	 25
192	  1	106.0	19.4	 25
193	  1	124.8	22.9	 20
194	  1	107.0	16.4	 25
195	  1	112.0	21.7	 25
196	  1	108.5	14.2	 20
197	  1	111.0	16.5	 25
198	  1	116.0	17.1	 25
199	  1	139.3	31.8	 20
200	  1	135.0	21.1	 25
201	  1	132.0	21.6	 25
202	  1	139.5	26.9	 20
203	  1	138.0	24.4	 25
204	  1	120.0	21.3	 25
205	  1	119.3	16.3	 20
206	  1	114.0	15.9	 25
207	  1	110.0	14.4	 25
208	  1	133.8	18.0	 20
209	  1	127.0	20.6	 25
210	  1	119.0	13.6	 25
211	  1	95.0	12.2	 20
212	  1	325.0	62.6	 25
213	  1	89.0	14.3	 25
214	  1	100.8	16.6	 20
215	  1	91.0	16.3	 25
216	  1	106.0	22.0	 25
217	  1	120.3	19.0	 20
218	  1	125.0	18.2	 25
219	  1	130.0	15.9	 25
220	  1	123.0	28.9	 25
221	  1	101.0	16.2	 20
222	  1	111.0	17.6	 25
223	  1	115.0	19.7	 25
224	  1	107.3	17.2	 20
225	  1	106.0	23.8	 25
226	  1	127.0	18.1	 25
227	  1	118.3	13.4	 20
228	  1	119.0	18.4	 25
229	  1	114.0	14.9	 25
230	  1	137.3	28.5	 20
231	  1	144.0	20.0	 25
232	  1	159.0	19.1	 25
233	  1	148.5	17.6	 20
234	  1	148.0	21.5	 25
235	  1	161.0	23.1	 25
236	  1	140.0	21.8	 20
237	  1	151.0	25.0	 25
238	  1	127.0	16.5	 25
239	  1	126.0	15.9	 20
240	  1	125.0	17.3	 25
241	  1	139.0	24.4	 25
242	  1	154.5	25.0	 20
243	  1	124.0	19.1	 25
244	  1	134.0	18.6	 25
245	  1	135.3	13.1	 20
246	  1	136.0	22.4	 25
247	  1	121.0	16.5	 25
248	  1	117.3	19.2	 20
249	  1	120.0	14.5	 25
250	  1	121.0	20.1	 25
251	  1	120.0	16.8	 20
252	  1	123.0	18.8	 25
253	  1	121.0	16.3	 25
254	  1	110.0	14.0	 25
255	  1	115.3	20.3	 20
256	  1	111.0	18.3	 25
257	  1	113.0	17.3	 25
258	  1	118.0	16.6	 20
259	  1	107.0	15.4	 25
260	  1	137.0	26.0	 25
261	  1	139.3	26.3	 20
262	  1	132.0	16.0	 25
263	  1	124.0	24.6	 25
264	  1	131.0	31.9	 20
265	  1	142.0	22.5	 25
266	  1	134.0	20.6	 25
267	  1	123.3	18.5	 20
268	  1	130.0	19.8	 25
269	  1	113.0	15.6	 25
270	  1	124.8	17.6	 20
271	  1	139.0	21.0	 25
272	  1	150.0	27.1	 25
273	  1	141.0	19.1	 20
274	  1	141.0	31.3	 25
275	  1	136.0	20.1	 25
276	  1	112.8	17.4	 20
277	  1	107.0	15.6	 25
278	  1	99.0	14.8	 25
279	  1	108.0	21.0	 20
280	  1	104.0	15.0	 25
281	  1	90.0	14.2	 25
282	  1	96.5	16.0	 20
283	  1	106.0	19.5	 25
284	  1	110.0	19.9	 25
285	  1	106.0	12.5	 20
286	  1	109.0	12.3	 25
287	  1	99.0	13.0	 25
288	  1	116.0	23.1	 25
289	  1	101.0	15.0	 20
290	  1	105.0	16.2	 25
291	  1	100.0	13.8	 25
292	  1	97.8	14.6	 20
293	  1	96.0	14.6	 20
294	  1	94.8	16.0	 20
295	  1	107.3	16.6	 16
296	  1	113.3	21.4	 20
297	  1	103.0	18.8	 20
298	  1	95.0	17.4	 16
299	  1	91.0	13.9	 20
300	  1	87.5	11.2	 20
301	  1	89.3	13.1	 16
302	  1	95.0	15.4	 20
303	  1	105.3	19.5	 20
304	  1	109.5	17.4	 16
305	  1	109.5	21.0	 20
306	  1	106.0	21.1	 20
307	  1	111.3	22.8	 16
308	  1	98.5	16.6	 20
309	  1	98.3	15.3	 20
310	  1	100.3	16.5	 16
311	  1	98.3	12.5	 20
312	  1	113.8	21.8	 20
313	  1	91.5	14.7	 16
314	  1	104.5	17.1	 20
315	  1	87.0	15.5	 20
316	  1	83.3	15.6	 16
317	  1	101.0	19.6	 20
318	  1	91.0	12.5	 20
319	  1	75.0	11.9	 16
320	  1	109.8	19.2	 20
321	  1	87.3	17.8	 20
322	  1	109.3	17.6	 20
323	  1	110.3	17.1	 16
324	  1	99.0	18.3	 20
325	  1	96.3	18.1	 20
326	  1	88.0	16.3	 16
327	  1	96.3	27.5	 20
328	  1	108.0	18.6	 20
329	  1	98.0	24.3	 16
330	  1	98.0	19.3	 20
331	  1	86.0	14.5	 20
332	  1	116.5	22.1	 16
333	  1	113.3	17.1	 20
334	  1	97.5	14.7	 20
335	  1	100.0	18.4	 16
336	  1	102.8	19.3	 20
337	  1	106.3	20.0	 20
338	  1	90.0	14.9	 16
339	  1	108.8	18.1	 20
340	  1	88.0	17.1	 20
341	  1	82.8	17.3	 16
342	  1	86.0	12.6	 20
343	  1	100.3	17.2	 20
344	  1	92.5	14.7	 16
345	  1	89.5	11.7	 20
346	  1	90.3	16.3	 20
347	  1	94.3	14.5	 20
348	  1	92.0	14.4	 25
349	  1	106.0	16.7	 25
350	  1	121.5	23.2	 20
351	  1	117.0	20.4	 25
352	  1	104.0	22.0	 25
353	  1	94.8	11.2	 20
354	  1	95.0	17.0	 25
355	  1	96.0	15.1	 25
356	  1	89.0	13.8	 25
357	  1	95.8	18.1	 20
358	  1	97.0	21.4	 25
359	  1	96.0	16.8	 25
360	  1	95.3	18.3	 20
361	  1	87.0	16.6	 25
362	  1	85.0	17.4	 25
363	  1	82.5	13.8	 20
364	  1	79.0	16.8	 25
365	  1	89.0	14.8	 25
366	  1	93.5	17.6	 20
367	  1	98.0	17.2	 25
368	  1	88.0	11.8	 25
369	  1	74.5	11.9	 20
370	  1	99.0	13.5	 25
371	  1	86.0	16.7	 25
372	  1	98.3	14.3	 20
373	  1	99.0	17.5	 25
374	  1	95.0	15.6	 25
375	  1	108.3	28.7	 20
376	  1	104.0	18.3	 25
377	  1	90.0	15.3	 25
378	  1	84.0	10.1	 20
379	  1	87.0	15.6	 25
380	  1	86.0	14.5	 25
381	  1	106.3	21.5	 20
382	  1	81.0	15.4	 25
383	  1	89.0	19.5	 25
384	  1	92.8	18.8	 20
385	  1	86.0	13.0	 25
386	  1	96.0	19.9	 25
387	  1	93.0	11.1	 25
388	  1	100.0	16.8	 20
389	  1	107.0	17.8	 25
390	  1	99.0	15.3	 25
391	  1	89.8	15.7	 20
392	  1	93.0	17.5	 25
393	  1	95.0	15.9	 25
394	  1	86.0	13.8	 20
395	  1	86.0	15.0	 25
396	  1	83.0	13.5	 25
397	  1	84.0	16.2	 20
398	  1	87.0	15.9	 25
399	  1	102.0	15.9	 25
400	  1	94.8	21.9	 20
401	  1	87.0	13.6	 25
402	  1	79.0	13.7	 25
403	  1	92.3	13.5	 20
404	  1	81.0	11.1	 25
405	  1	90.0	22.0	 25
406	  1	84.0	14.0	 20
407	  1	108.0	19.8	 25
408	  1	103.0	14.2	 25
409	  1	121.0	20.0	 20
410	  1	109.0	23.2	 25
411	  1	98.0	15.8	 25
412	  1	101.8	19.3	 20
413	  1	90.0	14.4	 25
414	  1	103.0	19.9	 25
415	  1	87.3	10.7	 20
416	  1	92.0	14.4	 25
417	  1	92.0	19.2	 25
418	  1	80.3	12.8	 20
419	  1	83.0	15.0	 25
420	  1	83.0	13.3	 25
421	  1	81.0	12.5	 25
422	  1	72.3	10.7	 20
423	  1	70.0	12.2	 25
424	  1	67.0	11.7	 25
425	  1	240.8	32.2	 20
426	  1	75.0	11.9	 25
427	  1	100.0	18.2	 25
428	  1	82.5	19.0	 20
429	  1	93.0	17.4	 25
430	  1	95.0	16.5	 25
431	  1	88.0	16.0	 20
432	  1	92.0	15.6	 25
433	  1	88.0	14.0	 25
434	  1	89.3	15.3	 20
435	  1	95.0	18.0	 25
436	  1	93.0	16.9	 25
437	  1	86.3	13.8	 20
438	  1	88.0	16.2	 25
439	  1	91.0	18.1	 25
440	  1	93.0	11.8	 20
441	  1	87.0	13.2	 25
442	  1	80.0	15.1	 25
443	  1	97.0	13.2	 20
444	  1	84.0	18.1	 25
445	  1	90.0	18.0	 25
446	  1	89.3	12.2	 20
447	  1	105.0	22.4	 25
448	  1	95.0	16.1	 25
449	  1	81.8	21.1	 20
450	  1	91.0	17.7	 25
451	  1	90.0	16.3	 25
452	  1	90.5	16.1	 20
453	  1	83.8	13.3	 20
454	  1	77.5	12.7	 20
455	  1	88.3	13.0	 20
456	  1	94.3	14.6	 16
457	  1	106.3	14.7	 20
458	  1	83.0	10.7	 20
459	  1	83.0	14.7	 16
460	  1	84.3	11.1	 20
461	  1	85.0	13.6	 20
462	  1	82.5	15.1	 16
463	  1	80.8	12.4	 20
464	  1	91.3	11.9	 20
465	  1	1822.5	169.9	 16
466	  1	1313.0	228.0	 20
467	  1	380.8	38.2	 20
468	  1	663.8	75.9	 16
469	  1	121.5	23.2	 20
470	  1	533.0	64.6	 20
471	  1	134.0	19.0	 16
472	  1	97.3	12.9	 20
473	  1	130.0	19.0	 20
474	  1	245.3	37.8	 16
475	  1	430.3	54.0	 20
476	  1	94.0	14.0	 20
477	  1	292.8	24.4	 16
478	  1	271.3	35.9	 20
479	  1	313.0	34.2	 20
480	  1	77.0	12.1	 16
481	  1	76.5	11.0	 20
482	  1	139.3	26.9	 20
483	  1	72.3	9.4	 16
484	  1	74.8	15.2	 20
485	  1	71.3	12.7	 20
486	  1	530.5	135.0	 16
487	  1	598.3	94.1	 20
488	  1	86.0	15.1	 20
489	  1	90.0	11.3	 20
490	  1	91.3	10.5	 16
491	  1	80.0	13.0	 20
492	  1	68.0	8.9	 20
493	  1	91.3	11.2	 16
494	  1	76.3	15.1	 20
495	  1	88.3	14.3	 20
496	  1	75.8	10.0	 16
497	  1	78.0	9.9	 20
498	  1	110.8	21.6	 20
499	  1	161.0	20.5	 16
500	  1	78.0	10.0	 20
501	  1	177.3	35.9	 20
502	  1	1467.8	174.8	 16
503	  1	73.0	7.8	 20
504	  1	129.3	18.4	 20
505	  1	132.3	17.4	 16
506	  1	79.0	15.4	 20
507	  1	142.0	18.9	 25
508	  1	626.0	53.1	 20
509	  1	239.0	30.8	 25
510	  1	92.0	11.5	 25
511	  1	171.0	29.6	 20
512	  1	89.0	12.4	 25
513	  1	96.0	13.9	 25
514	  1	183.8	26.8	 20
515	  1	143.0	19.3	 25
516	  1	82.0	12.4	 25
517	  1	229.5	34.3	 20
518	  1	165.0	28.2	 25
519	  1	87.0	13.6	 25
520	  1	177.0	23.0	 20
521	  1	219.0	26.5	 25
522	  1	90.0	15.0	 25
523	  1	103.0	15.1	 25
524	  1	75.8	11.3	 20
525	  1	567.0	98.9	 25
526	  1	407.0	57.4	 25
527	  1	121.8	23.4	 20
528	  1	265.0	40.7	 25
529	  1	96.0	16.0	 25
530	  1	238.3	38.0	 20
531	  1	199.0	25.3	 25
532	  1	84.0	11.5	 25
533	  1	77.3	14.7	 20
534	  1	86.0	14.6	 25
535	  1	85.0	18.9	 25
536	  1	1131.5	134.1	 20
537	  1	1127.0	121.7	 25
538	  1	311.0	53.6	 25
539	  1	104.3	17.2	 20
540	  1	422.0	48.9	 25
541	  1	1530.0	310.5	 25
542	  1	86.5	15.4	 20
543	  1	101.0	11.7	 25
544	  1	114.0	15.7	 25
545	  1	112.5	13.2	 20
546	  1	286.0	39.7	 25
547	  1	91.0	12.7	 25
548	  1	83.3	14.9	 20
549	  1	129.0	20.2	 25
550	  1	81.0	10.1	 25
551	  1	251.8	48.9	 20
552	  1	89.0	17.0	 25
553	  1	97.0	12.3	 25
554	  1	130.8	21.6	 20
555	  1	118.0	21.7	 25
556	  1	777.0	110.1	 25
557	  1	434.0	71.3	 25
558	  1	723.5	104.4	 20
559	  1	226.0	36.9	 25
560	  1	257.0	45.9	 25
561	  1	241.3	41.6	 20
562	  1	111.0	16.2	 25
563	  1	94.0	16.0	 25
564	  1	137.3	18.6	 20
565	  1	93.0	10.8	 25
566	  1	90.0	12.2	 25
567	  1	1169.8	162.3	 20
568	  1	529.0	73.8	 25
569	  1	244.0	27.4	 25
570	  1	295.0	36.9	 20
571	  1	79.0	12.1	 25
572	  1	133.0	19.9	 25
573	  1	182.0	34.0	 20
574	  1	179.0	28.6	 25
575	  1	138.0	26.4	 25
576	  1	912.0	117.5	 20
577	  1	548.0	79.1	 25
578	  1	295.0	50.6	 25
579	  1	1959.5	369.8	 20
580	  1	203.0	26.0	 25
581	  1	137.0	20.8	 25
582	  1	141.3	22.9	 20
583	  1	168.0	28.8	 25
584	  1	470.0	89.8	 25
585	  1	104.0	15.1	 20
586	  1	130.0	21.2	 25
587	  1	93.0	16.0	 25
588	  1	252.8	35.6	 20
589	  1	186.0	30.4	 25
590	  1	412.0	71.2	 25
591	  1	1022.0	176.3	 25
592	  1	274.0	44.3	 20
593	  1	145.0	17.6	 25
594	  1	151.0	20.0	 25
595	  1	91.5	16.6	 20
596	  1	112.0	21.3	 25
597	  1	108.0	15.5	 25
598	  1	112.0	15.4	 20
599	  1	83.0	12.8	 25
600	  1	90.0	14.4	 25
601	  1	129.0	23.0	 20
602	  1	90.0	15.4	 25
603	  1	235.0	57.5	 25
604	  1	97.0	12.3	 20
605	  1	409.0	81.9	 25
606	  1	104.0	17.1	 25
607	  1	396.3	77.2	 20
608	  1	253.0	44.1	 25
609	  1	182.0	30.1	 25
610	  1	99.8	16.5	 20
611	  1	1004.0	227.6	 25
612	  1	93.0	11.2	 25
613	  1	103.8	21.5	 16
614	  1	386.3	47.1	 20
615	  1	1054.8	131.8	 20
616	  1	144.0	17.6	 16
617	  1	228.5	27.0	 20
618	  1	278.0	57.4	 20
619	  1	88.0	18.4	 16
620	  1	83.3	14.7	 20
621	  1	93.8	11.1	 20
622	  1	78.8	16.4	 16
623	  1	78.0	12.8	 20
624	  1	262.0	29.1	 20
625	  1	113.0	16.8	 20
626	  1	218.0	27.5	 16
627	  1	434.0	54.4	 20
628	  1	609.5	132.5	 20
629	  1	605.5	47.2	 16
630	  1	103.3	14.8	 20
631	  1	161.5	25.1	 20
632	  1	412.5	43.1	 16
633	  1	1034.5	82.5	 20
634	  1	108.3	13.9	 20
635	  1	81.5	14.6	 16
636	  1	7953.5	1032.5	 20
637	  1	147.5	24.3	 20
638	  1	7243.5	548.1	 16
639	  1	135.0	18.0	 20
  0	  2	153.0	19.9	 25
  1	  2	7427.0	930.1	 20
  2	  2	140.0	36.0	 25
  3	  2	7041.0	1015.0	 25
  4	  2	112.5	18.4	 20
  5	  2	228.0	41.0	 25
  6	  2	115.0	14.8	 25
  7	  2	460.8	77.8	 20
  8	  2	115.0	16.7	 25
  9	  2	288.0	35.1	 25
 10	  2	389.0	49.5	 20
 11	  2	931.0	185.5	 25
 12	  2	811.0	125.1	 25
 13	  2	855.0	116.6	 20
 14	  2	263.0	41.9	 25
 15	  2	212.0	28.7	 25
 16	  2	113.3	15.3	 20
 17	  2	138.0	25.1	 25
 18	  2	91.0	15.3	 25
 19	  2	372.0	51.3	 25
 20	  2	211.8	32.1	 20
 21	  2	197.0	30.2	 25
 22	  2	85.0	14.2	 25
 23	  2	107.8	13.6	 20
 24	  2	285.0	35.8	 25
 25	  2	95.0	15.4	 25
 26	  2	250.3	40.1	 20
 27	  2	1194.5	125.4	 20
 28	  2	757.3	95.2	 20
 29	  2	592.3	125.6	 16
 30	  2	80.5	17.0	 20
 31	  2	137.3	15.4	 20
 32	  2	237.0	27.5	 16
 33	  2	391.5	56.7	 20
 34	  2	399.3	59.7	 20
 35	  2	393.3	44.6	 16
 36	  2	322.0	57.1	 20
 37	  2	305.0	28.7	 20
 38	  2	201.0	29.0	 16
 39	  2	339.8	50.5	 20
 40	  2	118.8	16.4	 20
 41	  2	162.0	23.9	 16
 42	  2	712.3	136.6	 20
 43	  2	277.0	37.4	 20
 44	  2	417.3	34.8	 16
 45	  2	302.3	33.2	 20
 46	  2	651.5	53.5	 20
 47	  2	928.5	92.8	 16
 48	  2	399.5	28.7	 20
 49	  2	122.3	12.6	 20
 50	  2	131.8	17.7	 20
 51	  2	182.0	26.2	 16
 52	  2	263.5	40.6	 20
 53	  2	212.3	20.7	 20
 54	  2	202.8	27.5	 16
 55	  2	259.5	31.4	 20
 56	  2	255.5	29.9	 20
 57	  2	683.0	66.6	 16
 58	  2	1368.0	218.0	 20
 59	  2	304.0	39.1	 20
 60	  2	147.8	22.2	 16
 61	  2	115.3	18.2	 20
 62	  2	5840.3	746.3	 20
 63	  2	134.0	15.7	 16
 64	  2	123.8	18.9	 20
 65	  2	128.5	14.3	 20
 66	  2	5615.3	453.4	 16
 67	  2	142.0	21.0	 20
 68	  2	133.3	17.1	 20
 69	  2	123.8	18.4	 16
 70	  2	125.3	14.5	 20
 71	  2	146.0	26.8	 20
 72	  2	120.5	11.9	 16
 73	  2	108.3	17.8	 20
 74	  2	137.8	14.3	 20
 75	  2	121.3	11.4	 16
 76	  2	127.3	17.5	 20
 77	  2	141.3	15.1	 20
 78	  2	130.3	16.9	 16
 79	  2	120.5	12.9	 20
 80	  2	124.0	11.8	 25
 81	  2	150.8	22.7	 20
 82	  2	149.0	21.7	 25
 83	  2	126.0	16.7	 25
 84	  2	131.0	16.9	 25
 85	  2	129.0	21.0	 20
 86	  2	4864.0	973.4	 25
 87	  2	140.0	22.1	 25
 88	  2	118.5	13.5	 20
 89	  2	139.0	23.3	 25
 90	  2	4829.0	1077.1	 25
 91	  2	122.5	19.6	 20
 92	  2	5504.0	1336.0	 25
 93	  2	148.0	18.1	 25
 94	  2	124.8	19.7	 20
 95	  2	127.0	16.1	 25
 96	  2	116.0	11.3	 25
 97	  2	115.0	17.3	 20
 98	  2	107.0	16.3	 25
 99	  2	116.0	20.2	 25
100	  2	107.3	12.4	 20
101	  2	121.0	16.8	 25
102	  2	124.0	15.1	 25
103	  2	111.3	16.6	 20
104	  2	121.0	15.1	 25
105	  2	124.0	21.9	 25
106	  2	119.3	12.5	 20
107	  2	131.0	20.9	 25
108	  2	128.0	16.7	 25
109	  2	115.5	14.0	 20
110	  2	97.0	17.7	 25
111	  2	145.0	18.7	 25
112	  2	133.0	21.3	 20
113	  2	475.0	88.3	 25
114	  2	136.0	18.5	 25
115	  2	108.8	14.0	 20
116	  2	5730.0	1785.4	 25
117	  2	5106.0	709.8	 25
118	  2	129.0	19.0	 25
119	  2	5105.8	830.0	 20
120	  2	6130.0	342.1	 25
121	  2	128.0	15.4	 25
122	  2	5286.0	633.0	 20
123	  2	169.0	37.8	 25
124	  2	132.0	19.1	 25
125	  2	127.5	16.7	 20
126	  2	5080.0	1384.4	 25
127	  2	112.0	25.1	 25
128	  2	113.5	18.1	 20
129	  2	363.0	68.4	 25
130	  2	814.0	150.0	 25
131	  2	388.5	65.5	 20
132	  2	893.0	251.0	 25
133	  2	127.0	17.6	 25
134	  2	5103.0	687.5	 20
135	  2	155.0	50.2	 25
136	  2	113.0	14.6	 25
137	  2	109.3	12.0	 20
138	  2	5302.0	1395.1	 25
139	  2	130.0	24.8	 25
140	  2	133.0	22.1	 20
141	  2	116.0	21.7	 25
142	  2	128.0	17.9	 25
143	  2	134.0	22.7	 20
144	  2	5783.0	1423.5	 25
145	  2	124.0	21.0	 25
146	  2	135.3	16.7	 20
147	  2	4408.0	1233.0	 25
148	  2	157.0	26.3	 25
149	  2	5417.3	892.4	 20
150	  2	165.0	70.5	 25
151	  2	123.0	17.7	 25
152	  2	130.0	15.9	 25
153	  2	5476.0	871.3	 20
154	  2	5822.0	302.5	 25
155	  2	5584.0	626.6	 25
156	  2	139.5	22.1	 20
157	  2	116.0	18.7	 25
158	  2	105.0	17.5	 25
159	  2	158.5	18.1	 20
160	  2	326.0	65.3	 25
161	  2	1043.0	193.4	 25
162	  2	543.3	48.0	 20
163	  2	229.0	29.5	 25
164	  2	349.0	53.3	 25
165	  2	3284.3	415.2	 20
166	  2	1182.0	227.9	 25
167	  2	340.0	60.4	 25
168	  2	471.5	82.8	 20
169	  2	211.0	42.0	 25
170	  2	731.0	146.2	 25
171	  2	1094.0	201.7	 20
172	  2	170.0	24.9	 25
173	  2	508.0	102.5	 25
174	  2	894.8	144.8	 20
175	  2	135.0	20.3	 25
176	  2	346.0	62.6	 25
177	  2	991.3	199.4	 20
178	  2	147.0	27.7	 25
179	  2	194.0	36.6	 25
180	  2	565.5	84.9	 20
181	  2	1749.0	480.4	 25
182	  2	989.0	199.0	 25
183	  2	228.5	41.5	 20
184	  2	742.0	203.9	 25
185	  2	1419.0	238.1	 25
186	  2	1510.0	276.9	 25
187	  2	236.8	37.6	 16
188	  2	469.0	96.6	 20
189	  2	1588.5	240.4	 20
190	  2	214.0	23.2	 16
191	  2	140.3	19.0	 20
192	  2	257.0	38.7	 20
193	  2	243.3	41.9	 16
194	  2	135.0	25.8	 20
195	  2	1369.0	261.4	 20
196	  2	1589.5	235.7	 16
197	  2	162.5	26.0	 20
198	  2	284.3	47.7	 20
199	  2	546.8	44.2	 16
200	  2	215.0	38.8	 20
201	  2	468.3	71.9	 20
202	  2	214.0	26.8	 16
203	  2	103.3	13.8	 20
204	  2	630.3	117.4	 20
205	  2	541.0	69.0	 16
206	  2	812.0	203.2	 20
207	  2	1107.3	223.5	 20
208	  2	490.0	39.2	 16
209	  2	260.0	43.2	 20
210	  2	467.0	109.1	 20
211	  2	91.3	18.0	 16
212	  2	209.0	42.2	 20
213	  2	86.0	14.4	 20
214	  2	98.0	13.4	 16
215	  2	82.8	11.6	 20
216	  2	103.8	16.2	 20
217	  2	629.0	124.8	 16
218	  2	510.3	136.4	 20
219	  2	197.3	38.6	 20
220	  2	967.3	137.2	 20
221	  2	1261.5	163.1	 16
222	  2	833.8	218.9	 20
223	  2	266.8	46.3	 20
224	  2	117.8	20.6	 16
225	  2	212.0	33.8	 20
226	  2	896.5	170.8	 20
227	  2	1673.3	205.6	 16
228	  2	3828.3	853.9	 20
229	  2	5352.0	688.8	 20
230	  2	5943.5	508.5	 16
231	  2	3697.5	650.6	 20
232	  2	2770.3	365.8	 20
233	  2	1479.3	189.2	 16
234	  2	1621.8	370.4	 20
235	  2	1811.5	306.7	 20
236	  2	2737.3	344.3	 16
237	  2	2731.5	610.7	 20
238	  2	3041.3	582.8	 20
239	  2	1925.0	271.1	 16
240	  2	9744.0	2733.7	 25
241	  2	2624.0	567.4	 25
242	  2	375.5	52.3	 20
243	  2	795.0	201.6	 25
244	  2	7327.0	1605.8	 25
245	  2	4995.0	934.8	 20
246	  2	1541.0	382.9	 25
247	  2	441.0	81.2	 25
248	  2	3986.3	726.7	 20
249	  2	2447.0	669.6	 25
250	  2	5240.0	1195.0	 25
251	  2	5315.8	948.9	 20
252	  2	201.0	32.4	 25
253	  2	3378.0	863.5	 25
254	  2	1767.0	331.1	 25
255	  2	3104.3	438.0	 20
256	  2	334.0	68.9	 25
257	  2	131.0	23.8	 25
258	  2	2004.3	262.0	 20
259	  2	175.0	33.3	 25
260	  2	4006.0	714.4	 25
261	  2	439.3	68.8	 20
262	  2	4701.0	1225.4	 25
263	  2	8366.0	1575.8	 25
264	  2	4492.3	642.8	 20
265	  2	536.0	120.9	 25
266	  2	10351.0	1962.9	 25
267	  2	1006.3	161.9	 20
268	  2	831.0	304.8	 25
269	  2	785.0	196.5	 25
270	  2	2935.5	419.8	 20
271	  2	6502.0	1900.8	 25
272	  2	7027.0	1492.0	 25
273	  2	3349.0	558.0	 20
274	  2	894.0	212.7	 25
275	  2	4571.0	1039.6	 25
276	  2	1969.8	325.6	 20
277	  2	88.0	16.8	 25
278	  2	302.0	69.9	 25
279	  2	621.5	100.5	 20
280	  2	80.0	14.1	 25
281	  2	92.0	11.6	 25
282	  2	83.3	13.8	 20
283	  2	74.0	8.4	 25
284	  2	157.0	24.1	 25
285	  2	111.5	19.6	 20
286	  2	93.0	14.1	 25
287	  2	91.0	15.9	 25
288	  2	310.0	34.7	 25
289	  2	394.3	41.2	 20
290	  2	124.0	18.9	 25
291	  2	92.0	16.0	 25
292	  2	98.8	22.1	 20
293	  2	80.0	14.6	 25
294	  2	93.0	11.5	 25
295	  2	133.3	16.6	 20
296	  2	483.0	77.8	 25
297	  2	200.0	27.8	 25
298	  2	456.3	43.0	 20
299	  2	130.0	19.4	 25
300	  2	91.0	12.2	 25
301	  2	86.3	14.3	 20
302	  2	121.0	23.7	 25
303	  2	127.0	16.8	 25
304	  2	86.5	12.6	 20
305	  2	124.0	19.9	 25
306	  2	229.0	74.4	 25
307	  2	192.0	29.6	 20
308	  2	133.0	38.3	 25
309	  2	214.0	30.2	 25
310	  2	93.3	17.9	 20
311	  2	86.0	14.2	 25
312	  2	87.0	12.2	 25
313	  2	118.0	16.0	 20
314	  2	89.0	16.4	 25
315	  2	134.0	23.5	 25
316	  2	484.0	77.9	 20
317	  2	105.0	34.9	 25
318	  2	89.0	12.9	 25
319	  2	85.5	12.7	 20
320	  2	101.0	18.3	 25
321	  2	86.0	14.0	 25
322	  2	86.0	16.4	 25
323	  2	112.3	18.5	 20
324	  2	217.0	32.7	 25
325	  2	113.0	20.4	 25
326	  2	166.3	28.0	 20
327	  2	140.0	30.2	 25
328	  2	169.0	25.7	 25
329	  2	228.3	41.4	 20
330	  2	181.0	31.3	 25
331	  2	97.0	16.7	 25
332	  2	119.3	16.7	 20
333	  2	114.0	21.3	 25
334	  2	113.0	15.8	 25
335	  2	95.0	14.2	 20
336	  2	105.0	15.4	 25
337	  2	162.0	27.8	 25
338	  2	253.3	41.3	 20
339	  2	127.0	19.8	 25
340	  2	428.0	66.6	 25
341	  2	281.3	37.7	 20
342	  2	99.0	22.7	 25
343	  2	103.0	19.9	 25
344	  2	103.3	16.2	 20
345	  2	74.0	14.5	 25
346	  2	81.0	13.9	 25
347	  2	352.5	63.4	 16
348	  2	201.0	139.9	 20
349	  2	138.5	24.8	 20
350	  2	116.3	22.0	 16
351	  2	91.5	11.5	 20
352	  2	249.8	35.2	 20
353	  2	112.8	17.8	 16
354	  2	119.3	16.3	 20
355	  2	91.8	17.2	 20
356	  2	84.3	14.6	 20
357	  2	79.0	13.7	 16
358	  2	303.0	56.8	 20
359	  2	127.8	18.6	 20
360	  2	118.5	17.3	 16
361	  2	128.3	40.0	 20
362	  2	79.0	12.6	 20
363	  2	81.3	12.6	 16
364	  2	72.0	10.3	 20
365	  2	100.5	20.6	 20
366	  2	83.5	12.7	 16
367	  2	95.0	15.3	 20
368	  2	80.5	15.6	 20
369	  2	98.3	11.5	 16
370	  2	92.0	13.6	 20
371	  2	77.3	17.0	 20
372	  2	96.3	21.0	 16
373	  2	165.3	37.7	 20
374	  2	109.0	15.0	 20
375	  2	112.5	14.4	 16
376	  2	341.5	26.0	 20
377	  2	82.3	16.1	 20
378	  2	72.8	7.8	 16
379	  2	90.5	14.8	 20
380	  2	91.0	11.7	 20
381	  2	88.3	12.6	 16
382	  2	222.5	41.2	 20
383	  2	645.3	84.9	 20
384	  2	922.0	73.9	 16
385	  2	90.0	14.3	 20
386	  2	112.0	16.0	 20
387	  2	90.0	11.4	 16
388	  2	110.8	20.7	 20
389	  2	141.3	18.9	 20
390	  2	111.3	19.0	 20
391	  2	88.5	17.7	 16
392	  2	78.5	13.2	 20
393	  2	936.8	83.3	 20
394	  2	928.5	65.0	 16
395	  2	155.8	19.6	 20
396	  2	77.3	15.0	 20
397	  2	309.3	27.8	 16
398	  2	482.5	91.8	 20
399	  2	118.3	21.6	 20
400	  2	282.0	34.2	 20
401	  2	77.0	12.8	 25
402	  2	73.0	14.4	 25
403	  2	801.0	94.7	 20
404	  2	73.0	12.9	 25
405	  2	76.0	11.5	 25
406	  2	66.5	8.6	 20
407	  2	98.0	20.3	 25
408	  2	150.0	26.7	 25
409	  2	206.0	26.8	 20
410	  2	127.0	20.4	 25
411	  2	121.0	20.3	 25
412	  2	150.3	20.3	 20
413	  2	379.0	57.7	 25
414	  2	501.0	46.4	 25
415	  2	540.3	51.2	 20
416	  2	505.0	44.2	 25
417	  2	301.0	35.6	 25
418	  2	230.0	25.4	 20
419	  2	156.0	20.2	 25
420	  2	97.0	15.5	 25
421	  2	140.0	17.6	 25
422	  2	111.3	14.0	 20
423	  2	93.0	16.8	 25
424	  2	78.0	12.6	 25
425	  2	162.8	18.5	 20
426	  2	74.0	12.9	 25
427	  2	91.0	14.3	 25
428	  2	74.0	22.5	 20
429	  2	405.0	71.4	 25
430	  2	89.0	10.9	 25
431	  2	213.3	26.9	 20
432	  2	65.0	9.1	 25
433	  2	160.0	19.5	 25
434	  2	97.3	15.5	 20
435	  2	80.0	16.0	 25
436	  2	154.0	18.7	 25
437	  2	81.8	14.5	 20
438	  2	77.0	15.6	 25
439	  2	459.0	90.2	 25
440	  2	143.8	21.6	 20
441	  2	71.0	14.2	 25
442	  2	75.0	14.4	 25
443	  2	129.8	20.6	 20
444	  2	80.0	11.2	 25
445	  2	133.0	16.7	 25
446	  2	566.3	54.5	 20
447	  2	158.0	26.0	 25
448	  2	79.0	11.7	 25
449	  2	116.3	15.7	 20
450	  2	79.0	10.5	 25
451	  2	125.0	16.9	 25
452	  2	71.3	11.7	 20
453	  2	399.0	111.0	 25
454	  2	125.0	21.4	 25
455	  2	142.0	19.8	 25
456	  2	131.3	18.1	 20
457	  2	176.0	26.4	 25
458	  2	155.0	31.4	 25
459	  2	114.0	22.0	 20
460	  2	242.0	38.9	 25
461	  2	274.0	34.1	 25
462	  2	78.0	12.5	 20
463	  2	68.0	12.6	 25
464	  2	1843.0	235.3	 25
465	  2	695.5	89.4	 20
466	  2	546.0	156.4	 25
467	  2	303.0	34.2	 25
468	  2	402.0	43.7	 20
469	  2	101.0	15.7	 25
470	  2	147.0	18.5	 25
471	  2	93.8	12.7	 20
472	  2	74.0	13.5	 25
473	  2	111.0	12.6	 25
474	  2	140.8	19.5	 20
475	  2	416.0	53.1	 25
476	  2	134.0	22.1	 25
477	  2	202.5	24.6	 20
478	  2	412.0	38.1	 25
479	  2	255.0	26.2	 25
480	  2	83.5	17.7	 20
481	  2	79.0	11.2	 25
482	  2	85.0	13.4	 25
483	  2	71.3	10.0	 20
484	  2	83.0	14.8	 25
485	  2	75.0	12.1	 25
486	  2	270.0	40.4	 20
487	  2	197.0	33.7	 25
488	  2	82.0	13.8	 25
489	  2	83.0	12.2	 25
490	  2	73.3	13.9	 20
491	  2	76.0	12.7	 25
492	  2	72.0	14.6	 25
493	  2	81.0	17.0	 20
494	  2	77.0	13.9	 25
495	  2	98.0	16.4	 25
496	  2	96.5	13.5	 20
497	  2	82.0	13.0	 25
498	  2	84.0	11.7	 25
499	  2	106.8	19.3	 20
500	  2	74.0	11.0	 25
501	  2	131.0	18.6	 25
502	  2	584.5	76.3	 20
503	  2	70.0	11.8	 25
504	  2	180.0	23.9	 25
505	  2	90.0	13.4	 20
506	  2	74.0	9.7	 25
507	  2	154.3	23.9	 20
508	  2	549.8	44.6	 16
509	  2	395.0	54.3	 20
510	  2	90.5	15.3	 20
511	  2	93.3	9.1	 16
512	  2	92.3	14.7	 20
513	  2	77.5	11.6	 20
514	  2	218.0	27.4	 16
515	  2	132.8	23.2	 20
516	  2	77.3	16.4	 20
517	  2	209.3	23.0	 16
518	  2	88.5	10.6	 20
519	  2	77.3	12.2	 20
520	  2	111.3	17.9	 16
521	  2	94.5	11.8	 20
522	  2	80.5	12.9	 20
523	  2	119.3	17.4	 20
524	  2	73.3	11.1	 16
525	  2	416.8	61.6	 20
526	  2	157.8	15.7	 20
527	  2	74.3	12.1	 16
528	  2	286.8	34.7	 20
529	  2	87.5	13.0	 20
530	  2	206.8	24.9	 16
531	  2	195.3	25.7	 20
532	  2	76.8	15.6	 20
533	  2	81.5	10.2	 16
534	  2	81.0	14.0	 20
535	  2	93.3	19.2	 20
536	  2	441.5	43.4	 16
537	  2	567.5	52.3	 20
538	  2	356.8	45.4	 20
539	  2	82.0	13.3	 16
540	  2	789.8	94.9	 20
541	  2	425.8	40.3	 20
542	  2	87.5	10.8	 16
543	  2	91.0	16.7	 20
544	  2	183.3	30.0	 20
545	  2	94.3	13.2	 16
546	  2	106.5	14.5	 20
547	  2	81.0	18.6	 20
548	  2	79.3	9.6	 16
549	  2	86.0	12.8	 20
550	  2	84.0	19.9	 20
551	  2	77.0	8.9	 16
552	  2	77.3	9.4	 20
553	  2	108.3	13.5	 20
554	  2	154.5	24.9	 16
555	  2	124.0	13.4	 20
556	  2	420.0	40.4	 20
557	  2	280.8	33.3	 20
558	  2	2160.0	80.0	 16
559	  2	141.0	18.8	 20
560	  2	109.0	21.8	 25
561	  2	260.8	39.3	 20
562	  2	176.0	24.5	 25
563	  2	85.0	14.6	 25
564	  2	95.0	17.2	 20
565	  2	100.0	16.8	 25
566	  2	72.0	14.4	 25
567	  2	422.5	36.6	 20
568	  2	328.0	45.1	 25
569	  2	293.0	32.0	 25
570	  2	127.3	15.9	 20
571	  2	82.0	13.6	 25
572	  2	91.0	9.6	 25
573	  2	126.3	16.0	 20
574	  2	98.0	13.5	 25
575	  2	124.0	17.7	 25
576	  2	395.5	40.7	 20
577	  2	814.0	72.4	 25
578	  2	450.0	36.6	 25
579	  2	535.3	34.3	 20
580	  2	141.0	22.3	 25
581	  2	98.0	14.9	 25
582	  2	102.0	20.1	 20
583	  2	110.0	20.8	 25
584	  2	138.0	15.0	 25
585	  2	99.3	16.8	 20
586	  2	130.0	20.7	 25
587	  2	95.0	16.2	 25
588	  2	133.5	19.3	 20
589	  2	412.0	49.4	 25
590	  2	1024.0	64.2	 25
591	  2	2028.0	122.3	 25
592	  2	351.3	35.8	 20
593	  2	87.0	18.9	 25
594	  2	111.0	17.2	 25
595	  2	79.3	18.7	 20
596	  2	82.0	15.6	 25
597	  2	112.0	17.1	 25
598	  2	168.8	28.5	 20
599	  2	79.0	14.1	 25
600	  2	81.0	14.2	 25
601	  2	77.5	13.2	 20
602	  2	81.0	14.3	 25
603	  2	137.0	25.2	 25
604	  2	94.8	14.4	 20
605	  2	124.0	14.5	 25
606	  2	80.0	11.3	 25
607	  2	548.0	67.9	 20
608	  2	109.0	14.5	 25
609	  2	418.0	66.9	 25
610	  2	77.8	15.8	 20
611	  2	303.0	42.6	 25
612	  2	85.0	15.5	 25
613	  2	76.0	11.7	 20
614	  2	121.0	17.5	 25
615	  2	295.0	45.9	 25
616	  2	115.5	15.7	 20
617	  2	100.0	13.6	 25
618	  2	82.0	12.1	 25
619	  2	87.5	17.0	 20
620	  2	76.0	12.1	 25
621	  2	98.0	14.5	 25
622	  2	74.3	16.2	 20
623	  2	80.0	15.0	 25
624	  2	86.0	14.1	 25
625	  2	88.0	16.0	 25
626	  2	269.3	27.8	 20
627	  2	486.0	72.3	 25
628	  2	186.0	32.4	 25
629	  2	126.8	17.0	 20
630	  2	83.0	14.5	 25
631	  2	130.0	37.0	 25
632	  2	755.5	51.9	 20
633	  2	1006.0	85.5	 25
634	  2	94.0	15.5	 25
635	  2	92.8	14.5	 20
636	  2	136.0	22.8	 25
637	  2	7845.0	1943.5	 25
638	  2	130.3	21.3	 20
639	  2	7208.0	1556.7	 25
  0	  3	7587.0	1418.7	 25
  1	  3	135.0	18.3	 20
  2	  3	7155.0	1647.5	 25
  3	  3	131.0	23.3	 25
  4	  3	94.5	15.3	 20
  5	  3	94.0	17.3	 25
  6	  3	82.0	13.5	 25
  7	  3	255.3	34.4	 20
  8	  3	78.0	10.0	 25
  9	  3	165.0	22.4	 25
 10	  3	128.0	17.0	 20
 11	  3	431.0	81.0	 25
 12	  3	236.0	36.4	 25
 13	  3	250.0	26.6	 20
 14	  3	117.0	19.5	 25
 15	  3	179.0	21.0	 25
 16	  3	114.0	21.7	 20
 17	  3	104.0	19.1	 25
 18	  3	93.0	17.6	 25
 19	  3	116.0	17.3	 25
 20	  3	744.8	80.6	 20
 21	  3	117.0	18.3	 25
 22	  3	109.0	16.8	 25
 23	  3	91.3	16.4	 20
 24	  3	229.0	24.4	 25
 25	  3	95.0	16.3	 25
 26	  3	95.0	12.1	 20
 27	  3	223.0	32.1	 25
 28	  3	235.0	23.8	 25
 29	  3	179.3	61.2	 20
 30	  3	58.0	11.5	 25
 31	  3	122.0	37.1	 25
 32	  3	284.3	28.2	 20
 33	  3	142.0	22.1	 25
 34	  3	194.0	27.2	 25
 35	  3	143.5	20.8	 20
 36	  3	127.0	18.5	 25
 37	  3	147.0	18.7	 25
 38	  3	91.3	12.3	 20
 39	  3	122.0	18.3	 25
 40	  3	103.0	16.2	 25
 41	  3	145.3	18.5	 20
 42	  3	769.0	142.4	 25
 43	  3	114.0	20.8	 25
 44	  3	155.3	27.7	 20
 45	  3	168.0	20.8	 25
 46	  3	139.0	22.4	 25
 47	  3	587.8	91.8	 20
 48	  3	180.0	25.0	 25
 49	  3	114.0	16.0	 25
 50	  3	113.8	13.4	 20
 51	  3	175.0	28.0	 25
 52	  3	438.0	62.6	 25
 53	  3	186.0	26.3	 25
 54	  3	144.3	12.8	 20
 55	  3	118.0	18.7	 25
 56	  3	122.0	22.2	 25
 57	  3	166.0	21.7	 20
 58	  3	396.0	52.9	 25
 59	  3	128.0	11.8	 25
 60	  3	142.0	18.1	 20
 61	  3	116.0	18.3	 25
 62	  3	5677.0	756.2	 25
 63	  3	124.0	16.8	 20
 64	  3	126.0	22.3	 25
 65	  3	131.0	18.4	 25
 66	  3	137.8	21.5	 20
 67	  3	123.0	14.5	 25
 68	  3	144.0	16.7	 25
 69	  3	5048.5	652.7	 20
 70	  3	5190.0	617.6	 25
 71	  3	4976.0	703.0	 25
 72	  3	147.8	18.4	 20
 73	  3	129.0	15.8	 25
 74	  3	5424.0	964.3	 25
 75	  3	154.0	16.4	 20
 76	  3	4399.0	1029.1	 25
 77	  3	4540.0	590.1	 25
 78	  3	144.0	17.6	 20
 79	  3	130.0	17.2	 25
 80	  3	179.3	19.9	 20
 81	  3	4482.3	517.5	 16
 82	  3	4702.8	242.1	 20
 83	  3	4620.3	271.5	 20
 84	  3	138.5	24.5	 20
 85	  3	120.3	21.0	 16
 86	  3	4855.0	983.5	 20
 87	  3	142.3	17.8	 20
 88	  3	113.5	18.7	 16
 89	  3	134.3	18.8	 20
 90	  3	131.0	16.6	 20
 91	  3	106.0	11.6	 16
 92	  3	5748.8	1419.2	 20
 93	  3	160.0	24.2	 20
 94	  3	4524.3	566.5	 16
 95	  3	4743.5	219.1	 20
 96	  3	133.5	22.8	 20
 97	  3	110.3	13.5	 16
 98	  3	116.5	15.0	 20
 99	  3	121.3	18.2	 20
100	  3	3620.5	531.9	 16
101	  3	127.8	33.2	 20
102	  3	129.3	17.8	 20
103	  3	118.0	24.5	 16
104	  3	5288.5	1595.0	 20
105	  3	4823.0	311.8	 20
106	  3	4434.0	183.3	 16
107	  3	148.0	57.7	 20
108	  3	119.3	20.3	 20
109	  3	104.3	14.5	 16
110	  3	92.0	14.0	 20
111	  3	115.8	20.0	 20
112	  3	143.3	16.8	 16
113	  3	517.5	54.7	 20
114	  3	131.0	27.3	 20
115	  3	109.0	14.3	 16
116	  3	5383.8	1624.9	 20
117	  3	160.5	32.3	 20
118	  3	4278.3	633.6	 20
119	  3	147.3	16.5	 16
120	  3	5691.5	1377.1	 20
121	  3	141.0	24.5	 20
122	  3	5176.0	533.2	 16
123	  3	147.3	32.9	 20
124	  3	135.5	23.8	 20
125	  3	127.5	18.9	 16
126	  3	117.0	19.9	 20
127	  3	112.0	15.4	 20
128	  3	99.0	15.2	 16
129	  3	153.8	18.7	 20
130	  3	179.5	21.8	 20
131	  3	116.5	18.2	 16
132	  3	227.5	38.7	 20
133	  3	120.0	20.1	 20
134	  3	4870.3	697.5	 20
135	  3	149.0	41.9	 25
136	  3	114.0	16.1	 25
137	  3	125.8	17.4	 20
138	  3	5150.0	1431.3	 25
139	  3	145.0	28.9	 25
140	  3	117.0	16.0	 20
141	  3	115.0	18.5	 25
142	  3	124.0	13.8	 25
143	  3	4546.3	619.4	 20
144	  3	155.0	28.1	 25
145	  3	109.0	11.7	 25
146	  3	5259.8	599.1	 20
147	  3	162.0	35.3	 25
148	  3	138.0	19.5	 25
149	  3	5226.3	765.3	 20
150	  3	164.0	78.4	 25
151	  3	124.0	17.2	 25
152	  3	127.0	16.6	 25
153	  3	5440.8	613.2	 20
154	  3	5769.0	288.6	 25
155	  3	5499.0	368.6	 25
156	  3	142.3	20.2	 20
157	  3	77.0	22.1	 25
158	  3	72.0	9.5	 25
159	  3	151.5	18.4	 20
160	  3	109.0	10.7	 25
161	  3	161.0	25.3	 25
162	  3	174.5	30.6	 20
163	  3	262.0	31.7	 25
164	  3	224.0	23.6	 25
165	  3	1381.0	152.3	 20
166	  3	331.0	59.3	 25
167	  3	113.0	11.2	 25
168	  3	117.0	17.4	 20
169	  3	147.0	25.8	 25
170	  3	199.0	36.4	 25
171	  3	124.0	16.7	 20
172	  3	100.0	14.2	 25
173	  3	160.0	20.8	 25
174	  3	241.5	31.1	 20
175	  3	108.0	12.3	 25
176	  3	187.0	32.4	 25
177	  3	273.8	44.5	 20
178	  3	101.0	16.3	 25
179	  3	80.0	15.5	 25
180	  3	183.3	20.6	 20
181	  3	452.0	82.4	 25
182	  3	153.0	19.1	 25
183	  3	99.3	13.9	 20
184	  3	217.0	39.5	 25
185	  3	381.0	51.9	 25
186	  3	360.0	54.9	 25
187	  3	111.3	18.9	 20
188	  3	174.0	18.0	 25
189	  3	673.0	80.7	 25
190	  3	108.0	15.7	 20
191	  3	119.0	19.5	 25
192	  3	154.0	28.5	 25
193	  3	103.0	17.0	 20
194	  3	94.0	14.1	 25
195	  3	288.0	44.5	 25
196	  3	190.0	17.9	 20
197	  3	84.0	13.6	 25
198	  3	102.0	17.0	 25
199	  3	149.5	20.9	 20
200	  3	88.0	13.3	 25
201	  3	176.0	26.8	 25
202	  3	218.8	28.8	 20
203	  3	78.0	11.7	 25
204	  3	191.0	29.9	 25
205	  3	284.0	34.9	 20
206	  3	641.0	100.0	 25
207	  3	111.0	18.1	 25
208	  3	225.8	35.9	 20
209	  3	141.0	21.2	 25
210	  3	133.0	24.8	 25
211	  3	103.0	22.0	 20
212	  3	83.0	13.2	 25
213	  3	87.0	11.0	 25
214	  3	79.8	16.3	 20
215	  3	103.0	19.2	 25
216	  3	86.0	14.4	 25
217	  3	173.0	31.1	 20
218	  3	156.0	22.9	 25
219	  3	103.0	16.6	 25
220	  3	211.0	32.6	 25
221	  3	122.5	17.1	 20
222	  3	100.0	20.0	 25
223	  3	79.0	14.5	 25
224	  3	83.5	13.1	 20
225	  3	95.0	13.5	 25
226	  3	262.0	49.8	 25
227	  3	320.3	44.0	 20
228	  3	500.0	82.5	 25
229	  3	2268.0	290.7	 25
230	  3	1363.0	210.1	 20
231	  3	4261.0	653.1	 25
232	  3	2594.0	256.5	 25
233	  3	553.3	56.5	 20
234	  3	736.0	173.0	 25
235	  3	1343.0	181.6	 25
236	  3	795.8	88.6	 20
237	  3	710.0	133.9	 25
238	  3	721.0	118.5	 25
239	  3	1069.5	93.4	 20
240	  3	3538.3	915.5	 20
241	  3	171.8	28.6	 20
242	  3	96.3	16.2	 16
243	  3	97.8	16.3	 20
244	  3	713.0	154.8	 20
245	  3	539.8	87.7	 16
246	  3	138.5	23.2	 20
247	  3	98.8	13.0	 20
248	  3	382.3	67.0	 16
249	  3	278.3	48.3	 20
250	  3	365.0	65.5	 20
251	  3	1892.8	249.0	 16
252	  3	103.8	49.6	 20
253	  3	285.8	63.0	 20
254	  3	104.0	16.4	 20
255	  3	133.3	23.6	 16
256	  3	160.5	26.1	 20
257	  3	77.3	11.5	 20
258	  3	378.5	46.5	 16
259	  3	78.3	14.1	 20
260	  3	293.3	42.8	 20
261	  3	91.5	15.4	 16
262	  3	459.3	100.9	 20
263	  3	945.0	193.8	 20
264	  3	597.3	85.7	 16
265	  3	84.8	12.2	 20
266	  3	4225.8	820.6	 20
267	  3	115.3	14.7	 16
268	  3	84.5	17.1	 20
269	  3	73.3	10.0	 20
270	  3	322.8	94.4	 16
271	  3	1723.3	516.2	 20
272	  3	2531.5	502.7	 20
273	  3	261.5	37.9	 16
274	  3	110.0	23.4	 20
275	  3	1178.8	196.0	 20
276	  3	150.0	25.4	 16
277	  3	73.5	13.1	 20
278	  3	105.5	17.9	 20
279	  3	87.5	10.2	 16
280	  3	75.3	13.7	 20
281	  3	73.8	11.8	 20
282	  3	79.8	12.4	 16
283	  3	76.3	17.9	 20
284	  3	338.8	40.3	 20
285	  3	211.5	37.4	 16
286	  3	99.3	15.6	 20
287	  3	92.3	14.7	 20
288	  3	114.5	13.9	 20
289	  3	106.0	14.4	 16
290	  3	87.0	10.2	 20
291	  3	82.0	16.7	 20
292	  3	81.0	11.4	 16
293	  3	72.0	10.4	 20
294	  3	99.0	18.2	 25
295	  3	355.3	32.6	 20
296	  3	159.0	25.9	 25
297	  3	338.0	53.0	 25
298	  3	170.3	58.3	 20
299	  3	156.0	22.4	 25
300	  3	107.0	16.3	 25
301	  3	83.0	16.1	 20
302	  3	93.0	12.9	 25
303	  3	102.0	19.7	 25
304	  3	91.0	18.1	 20
305	  3	85.0	14.3	 25
306	  3	841.0	97.9	 25
307	  3	377.3	148.0	 20
308	  3	137.0	40.3	 25
309	  3	87.0	12.7	 25
310	  3	81.3	13.0	 20
311	  3	91.0	15.4	 25
312	  3	82.0	18.1	 25
313	  3	166.3	20.8	 20
314	  3	86.0	11.1	 25
315	  3	170.0	27.0	 25
316	  3	354.3	49.3	 20
317	  3	107.0	21.7	 25
318	  3	78.0	13.8	 25
319	  3	72.0	11.9	 20
320	  3	130.0	20.7	 25
321	  3	82.0	19.1	 25
322	  3	95.0	19.8	 25
323	  3	241.5	35.4	 20
324	  3	363.0	35.3	 25
325	  3	273.0	29.2	 25
326	  3	108.0	15.7	 20
327	  3	265.0	48.8	 25
328	  3	235.0	30.9	 25
329	  3	113.0	26.9	 20
330	  3	162.0	20.1	 25
331	  3	87.0	16.8	 25
332	  3	99.3	15.1	 20
333	  3	94.0	22.6	 25
334	  3	104.0	17.7	 25
335	  3	165.3	21.6	 20
336	  3	117.0	28.6	 25
337	  3	107.0	14.9	 25
338	  3	202.5	23.6	 20
339	  3	99.0	19.5	 25
340	  3	145.0	24.6	 25
341	  3	424.8	37.8	 20
342	  3	100.0	18.2	 25
343	  3	106.0	17.0	 25
344	  3	106.0	19.1	 20
345	  3	82.0	17.1	 25
346	  3	84.0	13.9	 25
347	  3	739.5	124.0	 20
348	  3	151.0	102.6	 25
349	  3	132.0	18.8	 25
350	  3	110.5	20.9	 20
351	  3	100.0	15.2	 25
352	  3	620.0	98.2	 25
353	  3	258.5	42.7	 20
354	  3	129.0	17.0	 25
355	  3	132.0	17.7	 25
356	  3	75.0	13.2	 25
357	  3	70.8	8.8	 20
358	  3	136.0	24.8	 25
359	  3	125.0	17.7	 25
360	  3	123.0	20.7	 20
361	  3	240.0	38.2	 25
362	  3	78.0	14.9	 25
363	  3	94.3	11.3	 20
364	  3	80.0	13.3	 25
365	  3	94.0	15.0	 25
366	  3	243.3	28.8	 20
367	  3	100.0	15.4	 25
368	  3	89.0	15.0	 25
369	  3	145.5	25.5	 20
370	  3	77.0	15.6	 25
371	  3	94.0	14.3	 25
372	  3	78.0	16.5	 20
373	  3	120.0	22.0	 25
374	  3	99.0	16.2	 25
375	  3	121.0	15.7	 20
376	  3	115.0	18.0	 25
377	  3	91.0	9.5	 25
378	  3	81.3	15.2	 20
379	  3	97.0	15.8	 25
380	  3	221.0	37.4	 25
381	  3	87.0	16.6	 20
382	  3	409.0	81.3	 25
383	  3	178.0	26.0	 25
384	  3	255.0	23.7	 20
385	  3	86.0	15.3	 25
386	  3	109.0	16.2	 25
387	  3	173.0	31.5	 20
388	  3	124.0	27.3	 25
389	  3	113.0	15.8	 25
390	  3	130.0	20.6	 25
391	  3	108.3	16.5	 20
392	  3	89.0	15.8	 25
393	  3	660.0	61.8	 25
394	  3	549.0	44.1	 20
395	  3	121.0	16.6	 25
396	  3	74.0	11.0	 25
397	  3	80.8	12.2	 20
398	  3	232.0	30.4	 25
399	  3	88.0	12.1	 25
400	  3	441.0	45.1	 16
401	  3	68.3	10.8	 20
402	  3	68.3	11.5	 20
403	  3	133.8	16.1	 16
404	  3	83.0	15.0	 20
405	  3	78.3	12.6	 20
406	  3	78.0	16.4	 16
407	  3	82.8	13.6	 20
408	  3	115.3	22.9	 20
409	  3	99.0	15.6	 16
410	  3	91.0	18.0	 20
411	  3	174.8	16.5	 20
412	  3	194.5	23.0	 16
413	  3	181.3	34.9	 20
414	  3	251.0	22.7	 20
415	  3	367.0	41.7	 16
416	  3	633.5	57.7	 20
417	  3	262.0	35.2	 20
418	  3	283.3	46.9	 16
419	  3	160.5	19.3	 20
420	  3	80.0	18.6	 20
421	  3	91.0	15.9	 20
422	  3	116.8	20.1	 16
423	  3	95.3	18.4	 20
424	  3	75.0	13.3	 20
425	  3	68.8	10.8	 16
426	  3	59.5	8.5	 20
427	  3	62.8	14.1	 20
428	  3	100.8	219.7	 16
429	  3	141.3	15.8	 20
430	  3	107.0	9.5	 20
431	  3	133.8	21.9	 16
432	  3	75.5	11.7	 20
433	  3	84.5	11.7	 20
434	  3	288.8	41.4	 16
435	  3	80.5	12.5	 20
436	  3	166.3	23.1	 20
437	  3	82.3	15.2	 16
438	  3	97.8	18.4	 20
439	  3	119.5	22.2	 20
440	  3	73.3	11.0	 16
441	  3	77.8	13.9	 20
442	  3	77.0	12.4	 20
443	  3	91.0	12.8	 16
444	  3	88.3	17.7	 20
445	  3	177.5	25.3	 20
446	  3	375.8	56.7	 16
447	  3	99.5	16.5	 20
448	  3	91.0	14.3	 20
449	  3	95.0	15.3	 16
450	  3	77.5	12.9	 20
451	  3	119.8	17.7	 20
452	  3	80.5	13.7	 16
453	  3	78.0	13.7	 20
454	  3	117.0	19.1	 25
455	  3	296.0	42.3	 25
456	  3	209.5	29.6	 20
457	  3	121.0	22.4	 25
458	  3	209.0	43.5	 25
459	  3	260.8	47.0	 20
460	  3	204.0	30.1	 25
461	  3	325.0	38.4	 25
462	  3	77.5	9.8	 20
463	  3	64.0	9.8	 25
464	  3	204.0	27.4	 25
465	  3	628.0	59.8	 20
466	  3	157.0	24.6	 25
467	  3	112.0	16.6	 25
468	  3	1683.3	185.3	 20
469	  3	1079.0	135.7	 25
470	  3	834.0	85.7	 25
471	  3	213.5	24.9	 20
472	  3	134.0	20.7	 25
473	  3	110.0	14.6	 25
474	  3	261.5	37.8	 20
475	  3	296.0	46.8	 25
476	  3	121.0	21.9	 25
477	  3	1444.0	145.9	 20
478	  3	368.0	54.9	 25
479	  3	131.0	19.1	 25
480	  3	109.3	18.4	 20
481	  3	223.0	35.5	 25
482	  3	183.0	31.3	 25
483	  3	208.8	66.8	 20
484	  3	167.0	43.4	 25
485	  3	243.0	87.1	 25
486	  3	197.5	44.8	 20
487	  3	89.0	17.0	 25
488	  3	91.0	16.2	 25
489	  3	336.0	60.0	 25
490	  3	165.3	37.0	 20
491	  3	1351.0	279.9	 25
492	  3	76.0	11.4	 25
493	  3	142.8	25.9	 20
494	  3	77.0	12.2	 25
495	  3	100.0	15.9	 25
496	  3	108.0	13.3	 20
497	  3	2572.0	355.1	 25
498	  3	588.0	63.5	 25
499	  3	141.3	23.3	 20
500	  3	83.0	19.2	 25
501	  3	351.0	47.9	 25
502	  3	83.3	11.8	 20
503	  3	71.0	15.4	 25
504	  3	173.0	22.4	 25
505	  3	127.0	17.2	 20
506	  3	187.0	38.0	 25
507	  3	369.0	47.1	 25
508	  3	214.3	33.3	 20
509	  3	545.0	99.9	 25
510	  3	641.0	87.7	 25
511	  3	461.5	66.9	 20
512	  3	78.0	13.9	 25
513	  3	353.0	48.7	 25
514	  3	950.0	130.6	 20
515	  3	210.0	25.0	 25
516	  3	549.0	51.8	 25
517	  3	414.5	70.4	 20
518	  3	240.0	31.4	 25
519	  3	612.0	100.9	 25
520	  3	79.5	14.4	 20
521	  3	144.0	23.3	 25
522	  3	125.0	19.0	 25
523	  3	242.0	41.7	 25
524	  3	214.3	45.4	 20
525	  3	96.0	16.6	 25
526	  3	95.0	11.5	 25
527	  3	77.8	19.2	 20
528	  3	813.0	99.8	 25
529	  3	83.0	10.4	 25
530	  3	76.0	13.9	 20
531	  3	76.0	9.4	 25
532	  3	75.0	18.1	 25
533	  3	94.3	16.2	 20
534	  3	195.0	40.8	 25
535	  3	557.0	63.3	 25
536	  3	270.8	65.2	 20
537	  3	96.0	16.8	 25
538	  3	86.0	14.8	 25
539	  3	71.3	10.4	 20
540	  3	125.0	20.5	 25
541	  3	263.0	30.3	 25
542	  3	156.3	23.3	 20
543	  3	148.0	23.0	 25
544	  3	418.0	106.6	 25
545	  3	140.3	23.6	 20
546	  3	88.0	13.0	 25
547	  3	94.0	14.9	 25
548	  3	79.3	14.4	 20
549	  3	92.0	15.4	 25
550	  3	222.0	24.0	 25
551	  3	228.3	31.5	 20
552	  3	221.0	35.6	 25
553	  3	120.0	22.4	 25
554	  3	788.5	154.4	 20
555	  3	250.0	42.6	 25
556	  3	130.0	21.0	 25
557	  3	263.0	39.6	 25
558	  3	237.0	25.7	 20
559	  3	101.0	14.5	 25
560	  3	225.3	32.5	 20
561	  3	643.3	65.5	 16
562	  3	1955.8	255.0	 20
563	  3	149.3	20.3	 20
564	  3	96.0	15.5	 16
565	  3	178.3	29.2	 20
566	  3	82.3	14.5	 20
567	  3	327.3	22.0	 16
568	  3	7488.5	646.3	 20
569	  3	133.8	28.9	 20
570	  3	292.8	41.0	 16
571	  3	147.0	19.6	 20
572	  3	106.5	14.1	 20
573	  3	112.3	21.9	 16
574	  3	109.3	13.5	 20
575	  3	86.5	12.0	 20
576	  3	106.8	14.4	 16
577	  3	230.0	29.1	 20
578	  3	622.5	57.6	 20
579	  3	426.0	50.1	 16
580	  3	84.5	13.6	 20
581	  3	146.3	16.7	 20
582	  3	354.5	50.1	 16
583	  3	1246.0	164.2	 20
584	  3	130.0	22.6	 20
585	  3	731.8	81.5	 16
586	  3	149.3	28.5	 20
587	  3	123.0	18.6	 20
588	  3	79.8	10.0	 16
589	  3	151.3	20.6	 20
590	  3	104.3	18.6	 20
591	  3	102.3	14.4	 20
592	  3	86.3	13.3	 16
593	  3	718.0	104.4	 20
594	  3	87.0	12.6	 20
595	  3	472.5	51.1	 16
596	  3	153.5	23.4	 20
597	  3	124.5	15.1	 20
598	  3	115.3	15.2	 16
599	  3	130.3	15.6	 20
600	  3	1074.5	208.0	 20
601	  3	74.3	9.8	 16
602	  3	84.3	16.0	 20
603	  3	215.0	26.3	 20
604	  3	176.3	25.3	 16
605	  3	71.8	12.6	 20
606	  3	62.0	8.6	 20
607	  3	129.5	12.4	 16
608	  3	133.3	15.1	 20
609	  3	75.0	13.4	 20
610	  3	96.0	12.9	 16
611	  3	231.0	39.8	 20
612	  3	148.8	31.7	 20
613	  3	101.3	14.1	 16
614	  3	444.0	68.5	 25
615	  3	154.0	27.4	 25
616	  3	91.8	16.4	 20
617	  3	89.0	15.3	 25
618	  3	79.0	12.5	 25
619	  3	76.0	13.6	 20
620	  3	96.0	17.3	 25
621	  3	238.0	35.9	 25
622	  3	135.3	17.5	 20
623	  3	120.0	17.0	 25
624	  3	105.0	15.3	 25
625	  3	72.0	11.0	 25
626	  3	72.0	13.7	 20
627	  3	89.0	18.8	 25
628	  3	220.0	48.7	 25
629	  3	10909.3	1389.4	 20
630	  3	393.0	59.0	 25
631	  3	95.0	10.5	 25
632	  3	193.0	23.2	 20
633	  3	338.0	45.8	 25
634	  3	457.0	79.9	 25
635	  3	98.5	15.1	 20
636	  3	7767.0	1469.1	 25
637	  3	122.0	20.5	 25
638	  3	6596.3	1053.5	 20
639	  3	95.0	12.2	 25
  0	  4	112.0	21.4	 20
  1	  4	102.3	14.1	 16
  2	  4	92.0	18.3	 20
  3	  4	111.0	18.1	 20
  4	  4	102.0	16.2	 16
  5	  4	104.5	15.6	 20
  6	  4	113.8	18.6	 20
  7	  4	93.5	11.5	 16
  8	  4	108.5	16.0	 20
  9	  4	95.5	15.1	 20
 10	  4	88.3	13.6	 16
 11	  4	95.0	14.5	 20
 12	  4	82.3	15.0	 20
 13	  4	84.3	15.4	 16
 14	  4	88.5	16.6	 20
 15	  4	87.5	14.2	 20
 16	  4	102.0	21.6	 16
 17	  4	93.5	14.2	 20
 18	  4	95.8	15.6	 20
 19	  4	99.3	17.9	 20
 20	  4	94.0	12.2	 16
 21	  4	95.3	14.0	 20
 22	  4	87.5	12.6	 20
 23	  4	97.0	16.0	 16
 24	  4	92.3	12.3	 20
 25	  4	87.0	15.3	 20
 26	  4	83.0	12.8	 16
 27	  4	94.0	13.6	 25
 28	  4	93.0	13.7	 25
 29	  4	83.0	14.7	 20
 30	  4	53.0	10.3	 25
 31	  4	74.0	16.8	 25
 32	  4	90.5	12.3	 20
 33	  4	97.0	15.5	 25
 34	  4	90.0	13.0	 25
 35	  4	87.8	13.8	 20
 36	  4	93.0	15.8	 25
 37	  4	94.0	13.6	 25
 38	  4	88.8	12.2	 20
 39	  4	92.0	14.3	 25
 40	  4	107.0	18.0	 25
 41	  4	115.8	13.3	 20
 42	  4	123.0	19.6	 25
 43	  4	98.0	19.5	 25
 44	  4	111.8	14.4	 20
 45	  4	100.0	14.5	 25
 46	  4	103.0	16.5	 25
 47	  4	112.0	13.9	 20
 48	  4	123.0	18.0	 25
 49	  4	124.0	20.5	 25
 50	  4	143.8	15.6	 20
 51	  4	187.0	18.9	 25
 52	  4	263.0	36.7	 25
 53	  4	203.0	42.4	 25
 54	  4	140.5	27.7	 20
 55	  4	108.0	14.8	 25
 56	  4	102.0	15.4	 25
 57	  4	88.3	13.1	 20
 58	  4	99.0	14.7	 25
 59	  4	108.0	21.6	 25
 60	  4	102.3	20.0	 20
 61	  4	106.0	23.9	 25
 62	  4	5581.0	771.4	 25
 63	  4	141.5	17.5	 20
 64	  4	126.0	17.6	 25
 65	  4	5107.0	1011.7	 25
 66	  4	6148.5	324.1	 20
 67	  4	135.0	24.3	 25
 68	  4	5877.0	752.8	 25
 69	  4	150.5	19.5	 20
 70	  4	134.0	20.0	 25
 71	  4	142.0	13.1	 25
 72	  4	5410.3	876.3	 20
 73	  4	141.0	22.0	 25
 74	  4	5830.0	739.3	 25
 75	  4	4887.0	808.0	 20
 76	  4	146.0	24.6	 25
 77	  4	130.0	18.9	 25
 78	  4	5365.5	680.2	 20
 79	  4	148.0	31.6	 25
 80	  4	5257.0	884.2	 25
 81	  4	200.8	24.9	 20
 82	  4	160.0	19.3	 25
 83	  4	137.0	13.5	 25
 84	  4	4877.5	895.8	 20
 85	  4	147.0	33.7	 25
 86	  4	4790.0	971.8	 25
 87	  4	135.0	19.4	 25
 88	  4	107.8	12.7	 20
 89	  4	129.0	17.9	 25
 90	  4	128.0	19.5	 25
 91	  4	112.5	13.8	 20
 92	  4	5571.0	1316.1	 25
 93	  4	4919.0	717.7	 25
 94	  4	132.5	19.9	 20
 95	  4	132.0	21.7	 25
 96	  4	5051.0	933.1	 25
 97	  4	133.8	23.7	 20
 98	  4	121.0	15.6	 25
 99	  4	109.0	14.1	 25
100	  4	114.0	13.3	 20
101	  4	123.0	19.0	 25
102	  4	121.0	18.0	 25
103	  4	102.5	15.4	 20
104	  4	5456.0	1625.3	 25
105	  4	150.0	28.6	 25
106	  4	134.8	19.0	 20
107	  4	3944.0	1183.9	 25
108	  4	131.0	20.7	 25
109	  4	97.5	16.7	 20
110	  4	88.0	12.9	 25
111	  4	111.0	12.6	 25
112	  4	117.3	17.9	 20
113	  4	112.0	23.2	 25
114	  4	101.0	16.3	 25
115	  4	127.0	20.1	 20
116	  4	5030.0	1530.4	 25
117	  4	153.0	33.0	 25
118	  4	121.0	16.7	 25
119	  4	143.0	25.8	 20
120	  4	5542.0	1389.8	 25
121	  4	140.0	27.5	 25
122	  4	5070.0	549.1	 20
123	  4	135.0	34.4	 25
124	  4	135.0	19.3	 25
125	  4	4419.3	875.7	 20
126	  4	5419.0	839.5	 25
127	  4	122.0	24.6	 25
128	  4	102.0	16.2	 20
129	  4	123.0	16.7	 25
130	  4	138.0	36.0	 25
131	  4	119.3	19.0	 20
132	  4	108.0	17.6	 25
133	  4	112.0	20.1	 25
134	  4	4789.3	731.6	 16
135	  4	124.0	41.7	 20
136	  4	117.0	16.8	 20
137	  4	108.8	15.9	 16
138	  4	4796.5	1323.4	 20
139	  4	115.3	17.3	 20
140	  4	112.8	14.6	 16
141	  4	122.0	18.3	 20
142	  4	120.0	11.8	 20
143	  4	4433.3	653.4	 16
144	  4	133.0	20.9	 20
145	  4	124.8	18.6	 20
146	  4	4969.8	844.0	 16
147	  4	4813.8	461.8	 20
148	  4	5232.3	470.4	 20
149	  4	5529.5	356.2	 16
150	  4	5442.0	415.8	 20
151	  4	124.3	27.4	 20
152	  4	130.0	17.5	 20
153	  4	5095.3	700.9	 16
154	  4	5232.8	473.7	 20
155	  4	5221.8	459.7	 20
156	  4	100.5	34.0	 16
157	  4	79.5	11.3	 20
158	  4	64.0	10.4	 20
159	  4	93.3	22.1	 16
160	  4	104.8	15.2	 20
161	  4	116.0	18.9	 20
162	  4	130.5	18.9	 16
163	  4	114.5	21.3	 20
164	  4	100.0	7.2	 20
165	  4	105.5	14.2	 16
166	  4	104.3	17.3	 20
167	  4	117.5	21.7	 20
168	  4	110.5	15.4	 16
169	  4	105.3	22.3	 20
170	  4	112.0	13.0	 20
171	  4	117.3	21.9	 16
172	  4	135.0	20.6	 20
173	  4	118.0	18.5	 20
174	  4	116.3	18.8	 16
175	  4	121.0	15.1	 20
176	  4	116.5	17.7	 20
177	  4	110.8	21.9	 16
178	  4	109.5	13.2	 20
179	  4	115.0	17.7	 20
180	  4	122.0	20.6	 16
181	  4	126.3	14.8	 20
182	  4	133.8	16.9	 20
183	  4	130.3	26.4	 16
184	  4	106.5	19.3	 20
185	  4	100.3	17.3	 20
186	  4	106.3	13.8	 20
187	  4	95.5	15.9	 20
188	  4	98.0	17.6	 25
189	  4	104.0	14.3	 25
190	  4	104.5	17.7	 20
191	  4	113.0	18.5	 25
192	  4	144.0	40.4	 25
193	  4	138.5	33.5	 20
194	  4	124.0	23.0	 25
195	  4	103.0	15.8	 25
196	  4	119.8	20.6	 20
197	  4	103.0	16.3	 25
198	  4	114.0	21.0	 25
199	  4	115.5	21.8	 20
200	  4	116.0	21.2	 25
201	  4	110.0	17.2	 25
202	  4	111.3	19.7	 20
203	  4	111.0	19.1	 25
204	  4	111.0	12.3	 25
205	  4	112.0	17.5	 20
206	  4	111.0	18.8	 25
207	  4	102.0	14.6	 25
208	  4	104.5	24.9	 20
209	  4	95.0	17.0	 25
210	  4	114.0	17.7	 25
211	  4	88.8	10.6	 20
212	  4	102.0	17.6	 25
213	  4	106.0	21.5	 25
214	  4	91.3	16.6	 20
215	  4	87.0	19.9	 25
216	  4	99.0	16.6	 25
217	  4	107.8	19.2	 20
218	  4	112.0	18.0	 25
219	  4	127.0	16.8	 25
220	  4	123.0	17.7	 25
221	  4	121.3	24.0	 20
222	  4	132.0	22.0	 25
223	  4	108.0	20.6	 25
224	  4	98.0	14.1	 20
225	  4	92.0	21.3	 25
226	  4	94.0	22.7	 25
227	  4	99.3	21.1	 20
228	  4	107.0	18.4	 25
229	  4	104.0	15.5	 25
230	  4	97.0	14.2	 20
231	  4	97.0	14.2	 25
232	  4	108.0	16.6	 25
233	  4	109.3	16.8	 20
234	  4	123.0	20.9	 25
235	  4	124.0	19.9	 25
236	  4	121.0	16.0	 20
237	  4	146.0	24.5	 25
238	  4	116.0	14.3	 25
239	  4	113.0	16.8	 20
240	  4	99.0	15.9	 25
241	  4	103.0	15.6	 25
242	  4	119.5	18.5	 20
243	  4	112.0	18.5	 25
244	  4	108.0	18.8	 25
245	  4	106.3	14.5	 20
246	  4	106.0	16.8	 25
247	  4	118.0	20.9	 25
248	  4	140.0	24.2	 20
249	  4	136.0	21.2	 25
250	  4	120.0	20.5	 25
251	  4	120.8	17.1	 20
252	  4	112.0	15.6	 25
253	  4	120.0	14.6	 25
254	  4	108.0	18.3	 25
255	  4	111.8	18.8	 20
256	  4	103.0	15.5	 25
257	  4	96.0	16.4	 25
258	  4	95.5	16.5	 20
259	  4	94.0	20.1	 25
260	  4	103.0	15.3	 25
261	  4	100.0	17.1	 20
262	  4	116.0	23.7	 25
263	  4	107.0	18.2	 25
264	  4	115.8	18.3	 20
265	  4	63.0	12.6	 25
266	  4	91.0	14.1	 25
267	  4	70.3	9.5	 20
268	  4	62.0	10.1	 25
269	  4	61.0	10.3	 25
270	  4	91.3	10.5	 20
271	  4	114.0	17.7	 25
272	  4	127.0	19.1	 25
273	  4	126.0	15.1	 20
274	  4	114.0	21.6	 25
275	  4	116.0	15.3	 25
276	  4	103.0	20.7	 20
277	  4	92.0	14.8	 25
278	  4	83.0	14.9	 25
279	  4	89.5	14.0	 20
280	  4	93.0	13.0	 25
281	  4	90.0	13.7	 25
282	  4	93.3	14.5	 20
283	  4	101.0	16.9	 25
284	  4	97.0	17.9	 25
285	  4	118.0	20.1	 20
286	  4	104.0	18.3	 25
287	  4	104.0	19.3	 25
288	  4	94.0	15.0	 25
289	  4	100.3	17.8	 20
290	  4	98.0	17.3	 25
291	  4	97.0	11.7	 25
292	  4	102.8	18.5	 20
293	  4	91.0	18.4	 25
294	  4	95.5	14.3	 20
295	  4	103.0	13.0	 16
296	  4	97.5	15.8	 20
297	  4	97.8	13.9	 20
298	  4	99.0	14.4	 16
299	  4	104.5	14.4	 20
300	  4	106.5	14.4	 20
301	  4	103.5	16.6	 16
302	  4	107.3	17.4	 20
303	  4	95.3	15.3	 20
304	  4	95.5	15.8	 16
305	  4	86.5	13.1	 20
306	  4	96.3	18.2	 20
307	  4	95.5	18.3	 16
308	  4	112.5	19.2	 20
309	  4	135.3	34.4	 20
310	  4	106.3	23.1	 16
311	  4	97.3	16.8	 20
312	  4	82.3	12.7	 20
313	  4	87.3	15.0	 16
314	  4	91.0	18.1	 20
315	  4	95.5	20.7	 20
316	  4	94.0	16.3	 16
317	  4	94.5	14.3	 20
318	  4	89.0	18.6	 20
319	  4	89.3	11.7	 16
320	  4	91.5	16.2	 20
321	  4	90.5	12.3	 20
322	  4	96.0	18.3	 20
323	  4	113.5	20.9	 16
324	  4	93.0	14.0	 20
325	  4	85.3	20.9	 20
326	  4	77.3	13.5	 16
327	  4	81.5	14.0	 20
328	  4	85.5	16.5	 20
329	  4	86.8	15.1	 16
330	  4	86.8	12.9	 20
331	  4	100.3	17.3	 20
332	  4	105.3	16.0	 16
333	  4	81.5	13.6	 20
334	  4	95.8	16.1	 20
335	  4	81.5	8.2	 16
336	  4	86.0	14.7	 20
337	  4	84.5	12.9	 20
338	  4	78.0	17.0	 16
339	  4	78.3	16.2	 20
340	  4	84.3	15.1	 20
341	  4	85.3	11.3	 16
342	  4	96.0	16.0	 20
343	  4	83.8	15.2	 20
344	  4	101.5	15.9	 16
345	  4	96.5	11.9	 20
346	  4	89.3	10.6	 20
347	  4	82.0	16.3	 20
348	  4	85.0	16.4	 25
349	  4	83.0	15.1	 25
350	  4	107.0	19.2	 20
351	  4	97.0	11.2	 25
352	  4	96.0	18.0	 25
353	  4	89.0	15.5	 20
354	  4	83.0	15.0	 25
355	  4	88.0	24.2	 25
356	  4	83.0	11.5	 25
357	  4	85.5	19.4	 20
358	  4	100.0	17.3	 25
359	  4	91.0	12.0	 25
360	  4	106.8	14.6	 20
361	  4	112.0	20.3	 25
362	  4	110.0	14.9	 25
363	  4	163.0	42.3	 20
364	  4	135.0	26.7	 25
365	  4	105.0	22.4	 25
366	  4	90.3	16.4	 20
367	  4	91.0	14.4	 25
368	  4	87.0	11.2	 25
369	  4	87.0	11.6	 20
370	  4	91.0	15.0	 25
371	  4	79.0	14.8	 25
372	  4	91.3	17.4	 20
373	  4	93.0	23.7	 25
374	  4	89.0	18.5	 25
375	  4	82.3	13.6	 20
376	  4	94.0	14.6	 25
377	  4	86.0	13.2	 25
378	  4	85.3	17.8	 20
379	  4	87.0	18.0	 25
380	  4	90.0	14.1	 25
381	  4	92.3	11.7	 20
382	  4	82.0	11.4	 25
383	  4	81.0	15.3	 25
384	  4	84.5	11.6	 20
385	  4	84.0	15.6	 25
386	  4	91.0	11.9	 25
387	  4	98.3	13.7	 20
388	  4	83.0	13.4	 25
389	  4	94.0	18.5	 25
390	  4	82.0	14.1	 25
391	  4	95.5	14.3	 20
392	  4	82.0	10.1	 25
393	  4	79.0	14.1	 25
394	  4	85.8	16.4	 20
395	  4	87.0	15.8	 25
396	  4	81.0	12.7	 25
397	  4	85.0	14.1	 20
398	  4	88.0	15.8	 25
399	  4	98.0	17.9	 25
400	  4	94.0	13.4	 20
401	  4	74.0	13.5	 25
402	  4	74.0	11.9	 25
403	  4	74.3	13.2	 20
404	  4	67.0	11.2	 25
405	  4	89.0	15.9	 25
406	  4	90.0	19.5	 20
407	  4	91.0	20.2	 25
408	  4	105.0	17.3	 25
409	  4	110.3	17.6	 20
410	  4	110.0	18.2	 25
411	  4	114.0	22.4	 25
412	  4	110.0	24.7	 20
413	  4	112.0	19.0	 25
414	  4	98.0	14.7	 25
415	  4	93.5	17.2	 20
416	  4	91.0	17.7	 25
417	  4	103.0	13.9	 25
418	  4	90.0	15.8	 20
419	  4	93.0	15.2	 25
420	  4	71.0	12.4	 25
421	  4	68.3	11.3	 20
422	  4	65.0	12.3	 25
423	  4	84.0	11.0	 25
424	  4	73.0	13.3	 25
425	  4	74.5	14.7	 20
426	  4	69.0	13.1	 25
427	  4	78.0	15.3	 25
428	  4	71.5	16.4	 20
429	  4	77.0	13.0	 25
430	  4	77.0	12.0	 25
431	  4	85.0	12.6	 20
432	  4	95.0	17.3	 25
433	  4	84.0	14.1	 25
434	  4	85.3	13.4	 20
435	  4	82.0	16.5	 25
436	  4	85.0	15.5	 25
437	  4	74.3	9.6	 20
438	  4	79.0	12.4	 25
439	  4	91.0	16.2	 25
440	  4	101.3	19.8	 20
441	  4	86.0	13.8	 25
442	  4	84.0	15.0	 25
443	  4	87.5	12.7	 20
444	  4	98.0	21.8	 25
445	  4	100.0	14.5	 25
446	  4	103.0	19.5	 20
447	  4	81.0	16.0	 25
448	  4	95.0	17.7	 25
449	  4	89.3	13.9	 20
450	  4	84.0	12.8	 25
451	  4	97.0	25.4	 25
452	  4	92.8	19.3	 20
453	  4	81.0	12.9	 25
454	  4	85.8	14.6	 20
455	  4	98.0	17.3	 20
456	  4	93.5	15.4	 16
457	  4	77.5	10.8	 20
458	  4	83.0	15.5	 20
459	  4	72.3	14.0	 16
460	  4	78.8	17.8	 20
461	  4	76.0	10.9	 20
462	  4	81.3	17.4	 16
463	  4	81.5	9.4	 20
464	  4	93.0	15.1	 20
465	  4	426.3	45.2	 16
466	  4	136.5	16.3	 20
467	  4	108.8	16.4	 20
468	  4	1376.5	118.3	 16
469	  4	1473.5	116.7	 20
470	  4	222.0	37.1	 20
471	  4	123.3	17.1	 16
472	  4	90.3	12.2	 20
473	  4	153.0	23.3	 20
474	  4	276.0	40.4	 16
475	  4	240.0	26.6	 20
476	  4	118.5	20.9	 20
477	  4	774.8	87.5	 16
478	  4	171.0	25.3	 20
479	  4	135.3	24.2	 20
480	  4	123.0	18.1	 16
481	  4	98.3	19.7	 20
482	  4	92.3	17.7	 20
483	  4	124.5	23.2	 16
484	  4	219.3	37.6	 20
485	  4	146.8	49.6	 20
486	  4	70.0	12.2	 16
487	  4	94.5	17.9	 20
488	  4	81.0	15.6	 20
489	  4	103.3	17.0	 20
490	  4	257.0	38.4	 16
491	  4	141.5	20.9	 20
492	  4	81.8	13.4	 20
493	  4	76.5	14.3	 16
494	  4	81.3	10.4	 20
495	  4	97.3	15.0	 20
496	  4	172.5	23.0	 16
497	  4	1327.0	121.2	 20
498	  4	254.3	44.0	 20
499	  4	97.5	18.6	 16
500	  4	77.5	9.2	 20
501	  4	195.0	16.2	 20
502	  4	79.0	15.7	 16
503	  4	75.0	13.5	 20
504	  4	444.5	60.6	 20
505	  4	348.5	31.5	 16
506	  4	89.0	13.4	 20
507	  4	121.0	15.6	 25
508	  4	325.3	44.7	 20
509	  4	176.0	26.3	 25
510	  4	391.0	77.5	 25
511	  4	107.8	15.8	 20
512	  4	78.0	12.7	 25
513	  4	387.0	58.2	 25
514	  4	294.5	37.9	 20
515	  4	202.0	22.1	 25
516	  4	379.0	67.7	 25
517	  4	131.5	18.1	 20
518	  4	121.0	18.5	 25
519	  4	175.0	26.0	 25
520	  4	88.3	17.2	 20
521	  4	88.0	15.0	 25
522	  4	122.0	31.2	 25
523	  4	224.0	37.4	 25
524	  4	150.8	20.3	 20
525	  4	96.0	15.2	 25
526	  4	115.0	37.9	 25
527	  4	83.5	17.1	 20
528	  4	1007.0	193.3	 25
529	  4	84.0	14.7	 25
530	  4	68.8	15.2	 20
531	  4	82.0	13.5	 25
532	  4	80.0	14.6	 25
533	  4	70.5	13.9	 20
534	  4	73.0	10.9	 25
535	  4	218.0	51.8	 25
536	  4	458.8	37.0	 20
537	  4	83.0	14.9	 25
538	  4	79.0	14.0	 25
539	  4	72.0	10.4	 20
540	  4	73.0	10.6	 25
541	  4	124.0	17.9	 25
542	  4	165.5	19.8	 20
543	  4	153.0	25.5	 25
544	  4	129.0	16.4	 25
545	  4	138.3	24.2	 20
546	  4	77.0	13.0	 25
547	  4	76.0	10.1	 25
548	  4	262.0	39.7	 20
549	  4	86.0	16.0	 25
550	  4	276.0	42.0	 25
551	  4	260.8	36.4	 20
552	  4	210.0	29.4	 25
553	  4	95.0	21.4	 25
554	  4	224.3	28.3	 20
555	  4	1153.0	192.0	 25
556	  4	134.0	19.3	 25
557	  4	138.0	21.5	 25
558	  4	269.0	34.5	 20
559	  4	91.0	16.4	 25
560	  4	233.0	28.7	 25
561	  4	323.8	35.5	 20
562	  4	486.0	87.1	 25
563	  4	238.0	23.6	 25
564	  4	93.5	15.8	 20
565	  4	159.0	24.7	 25
566	  4	87.0	15.3	 25
567	  4	377.8	52.6	 20
568	  4	10268.0	1327.5	 25
569	  4	158.0	28.3	 25
570	  4	519.5	39.9	 20
571	  4	129.0	19.1	 25
572	  4	80.0	13.6	 25
573	  4	107.3	16.4	 20
574	  4	82.0	15.5	 25
575	  4	112.0	12.1	 25
576	  4	96.3	17.9	 20
577	  4	161.0	28.9	 25
578	  4	186.0	25.8	 25
579	  4	197.5	26.4	 20
580	  4	103.0	16.2	 25
581	  4	266.0	35.3	 25
582	  4	909.8	77.4	 20
583	  4	1318.0	177.1	 25
584	  4	132.0	17.1	 25
585	  4	255.0	36.4	 20
586	  4	159.0	33.7	 25
587	  4	124.0	17.1	 25
588	  4	85.5	12.1	 20
589	  4	409.0	46.7	 25
590	  4	106.0	12.7	 25
591	  4	109.0	16.6	 25
592	  4	71.3	12.7	 20
593	  4	89.0	13.4	 25
594	  4	123.0	16.7	 25
595	  4	147.0	18.8	 20
596	  4	349.0	52.4	 25
597	  4	110.0	15.4	 25
598	  4	106.8	16.1	 20
599	  4	106.0	14.4	 25
600	  4	548.0	90.4	 25
601	  4	63.8	11.5	 20
602	  4	92.0	17.8	 25
603	  4	97.0	16.2	 25
604	  4	84.0	15.8	 20
605	  4	72.0	15.9	 25
606	  4	60.0	8.2	 25
607	  4	78.0	11.3	 20
608	  4	81.0	12.0	 25
609	  4	75.0	14.3	 25
610	  4	74.0	12.6	 20
611	  4	109.0	14.7	 25
612	  4	100.0	20.5	 25
613	  4	92.3	17.9	 20
614	  4	261.8	37.7	 20
615	  4	125.3	14.7	 20
616	  4	66.0	10.1	 16
617	  4	62.5	14.7	 20
618	  4	90.5	17.0	 20
619	  4	78.3	14.4	 16
620	  4	70.5	13.1	 20
621	  4	93.5	16.0	 20
622	  4	86.0	7.4	 16
623	  4	78.5	11.8	 20
624	  4	79.3	13.6	 20
625	  4	67.3	9.8	 20
626	  4	68.3	11.2	 16
627	  4	84.3	13.3	 20
628	  4	114.3	25.9	 20
629	  4	3662.8	1157.4	 16
630	  4	115.3	23.0	 20
631	  4	81.5	15.9	 20
632	  4	151.0	24.5	 16
633	  4	134.3	15.5	 20
634	  4	210.0	28.7	 20
635	  4	99.5	13.7	 16
636	  4	87.3	14.9	 20
637	  4	80.0	15.9	 20
638	  4	75.3	9.7	 16
639	  4	70.3	11.7	 20
  0	  5	132.0	16.9	 25
  1	  5	135.8	23.9	 20
  2	  5	122.0	22.4	 25
  3	  5	162.0	46.0	 25
  4	  5	226.0	42.6	 20
  5	  5	4403.0	880.5	 25
  6	  5	159.0	31.5	 25
  7	  5	97.5	16.6	 20
  8	  5	276.0	44.9	 25
  9	  5	303.0	70.5	 25
 10	  5	119.3	22.3	 20
 11	  5	81.0	12.0	 25
 12	  5	99.0	17.6	 25
 13	  5	357.5	59.0	 20
 14	  5	109.0	15.2	 25
 15	  5	282.0	42.0	 25
 16	  5	221.8	29.3	 20
 17	  5	184.0	26.8	 25
 18	  5	124.0	26.4	 25
 19	  5	113.0	14.8	 25
 20	  5	413.8	57.5	 20
 21	  5	570.0	75.0	 25
 22	  5	158.0	22.8	 25
 23	  5	172.8	27.5	 20
 24	  5	69.0	11.7	 25
 25	  5	226.0	58.9	 25
 26	  5	86.0	16.2	 20
 27	  5	97.5	17.1	 20
 28	  5	262.0	47.7	 20
 29	  5	98.8	20.1	 16
 30	  5	364.0	59.2	 20
 31	  5	196.5	39.4	 20
 32	  5	86.5	17.6	 16
 33	  5	84.5	10.7	 20
 34	  5	210.0	36.8	 20
 35	  5	74.3	6.9	 16
 36	  5	164.5	26.0	 20
 37	  5	89.0	16.1	 20
 38	  5	80.5	12.4	 16
 39	  5	238.5	46.6	 20
 40	  5	3098.3	472.6	 20
 41	  5	108.5	14.8	 16
 42	  5	1066.5	179.7	 20
 43	  5	1040.3	158.4	 20
 44	  5	1112.5	167.8	 16
 45	  5	841.3	138.6	 20
 46	  5	322.3	47.7	 20
 47	  5	211.3	32.0	 16
 48	  5	139.5	19.4	 20
 49	  5	164.8	28.7	 20
 50	  5	150.0	21.9	 16
 51	  5	145.3	21.0	 20
 52	  5	913.8	146.6	 20
 53	  5	218.5	41.4	 20
 54	  5	115.3	20.6	 16
 55	  5	99.0	15.9	 20
 56	  5	91.0	11.3	 20
 57	  5	81.0	16.2	 16
 58	  5	148.0	22.4	 20
 59	  5	674.3	136.9	 20
 60	  5	81.8	12.3	 16
 61	  5	100.5	11.8	 20
 62	  5	6086.3	1148.6	 20
 63	  5	130.5	20.1	 16
 64	  5	122.5	17.0	 20
 65	  5	133.0	18.4	 20
 66	  5	7042.3	1097.3	 16
 67	  5	134.0	26.3	 20
 68	  5	7344.5	1266.8	 20
 69	  5	6549.8	996.1	 16
 70	  5	6115.8	966.4	 20
 71	  5	5945.8	958.4	 20
 72	  5	146.8	27.5	 16
 73	  5	106.0	17.3	 20
 74	  5	5947.3	1095.2	 20
 75	  5	163.0	28.6	 16
 76	  5	116.5	18.9	 20
 77	  5	132.5	18.4	 20
 78	  5	6226.0	1177.1	 16
 79	  5	145.3	35.8	 20
 80	  5	6580.5	1413.7	 20
 81	  5	5863.3	1836.0	 20
 82	  5	5454.0	1717.7	 25
 83	  5	5291.0	1625.7	 25
 84	  5	142.8	27.7	 20
 85	  5	101.0	22.0	 25
 86	  5	5353.0	1247.0	 25
 87	  5	133.0	17.7	 25
 88	  5	120.8	14.8	 20
 89	  5	124.0	23.2	 25
 90	  5	147.0	83.8	 25
 91	  5	129.3	18.8	 20
 92	  5	5765.0	1511.3	 25
 93	  5	146.0	26.1	 25
 94	  5	115.3	19.8	 20
 95	  5	126.0	21.5	 25
 96	  5	5923.0	1285.7	 25
 97	  5	119.3	18.0	 20
 98	  5	129.0	20.7	 25
 99	  5	113.0	17.9	 25
100	  5	4565.0	793.6	 20
101	  5	140.0	41.7	 25
102	  5	130.0	20.8	 25
103	  5	101.8	14.6	 20
104	  5	6345.0	1876.1	 25
105	  5	5493.0	1537.4	 25
106	  5	4578.5	1276.5	 20
107	  5	136.0	45.4	 25
108	  5	126.0	15.4	 25
109	  5	115.3	18.5	 20
110	  5	102.0	15.3	 25
111	  5	964.0	266.5	 25
112	  5	723.0	102.3	 20
113	  5	105.0	36.0	 25
114	  5	100.0	14.1	 25
115	  5	116.3	22.3	 20
116	  5	5486.0	1683.1	 25
117	  5	134.0	27.9	 25
118	  5	133.0	19.4	 25
119	  5	125.8	21.6	 20
120	  5	6250.0	1626.8	 25
121	  5	128.0	28.6	 25
122	  5	5885.8	960.0	 20
123	  5	146.0	35.9	 25
124	  5	122.0	12.3	 25
125	  5	123.3	14.5	 20
126	  5	6359.0	1738.1	 25
127	  5	138.0	29.7	 25
128	  5	116.5	18.4	 20
129	  5	154.0	29.0	 25
130	  5	452.0	147.6	 25
131	  5	357.8	118.6	 20
132	  5	526.0	94.1	 25
133	  5	125.0	17.2	 25
134	  5	5590.5	931.5	 20
135	  5	140.0	39.0	 25
136	  5	111.0	16.8	 25
137	  5	118.3	18.8	 20
138	  5	5807.0	1451.3	 25
139	  5	135.0	19.4	 25
140	  5	114.5	18.0	 20
141	  5	119.0	22.8	 25
142	  5	4392.0	900.4	 25
143	  5	132.0	24.7	 20
144	  5	122.0	18.8	 25
145	  5	124.0	21.3	 25
146	  5	125.5	18.1	 20
147	  5	111.0	20.6	 25
148	  5	118.0	16.7	 25
149	  5	5584.3	1145.4	 20
150	  5	143.0	66.2	 25
151	  5	119.0	27.1	 25
152	  5	5664.0	1095.8	 25
153	  5	136.5	23.8	 20
154	  5	114.0	14.1	 25
155	  5	116.0	14.2	 25
156	  5	5675.5	1079.6	 20
157	  5	97.0	25.3	 25
158	  5	69.0	13.1	 25
159	  5	342.3	107.5	 20
160	  5	963.0	166.5	 25
161	  5	150.0	24.4	 25
162	  5	130.0	25.8	 20
163	  5	90.0	13.6	 25
164	  5	269.0	70.2	 25
165	  5	263.5	44.6	 20
166	  5	1578.0	310.7	 25
167	  5	232.0	39.4	 25
168	  5	972.8	160.3	 20
169	  5	100.0	20.3	 25
170	  5	132.0	19.2	 25
171	  5	194.5	28.3	 20
172	  5	157.0	26.7	 25
173	  5	304.0	48.8	 25
174	  5	480.0	63.8	 20
175	  5	159.0	36.7	 25
176	  5	554.0	125.5	 25
177	  5	124.5	15.1	 20
178	  5	115.0	17.2	 25
179	  5	169.0	23.1	 25
180	  5	118.0	17.5	 20
181	  5	760.0	175.5	 25
182	  5	309.0	47.9	 25
183	  5	248.0	36.1	 20
184	  5	102.0	13.2	 25
185	  5	151.0	23.5	 25
186	  5	142.0	27.1	 25
187	  5	689.3	111.2	 16
188	  5	101.3	21.1	 20
189	  5	4465.5	776.3	 20
190	  5	1276.5	246.4	 16
191	  5	113.5	16.9	 20
192	  5	246.0	41.0	 20
193	  5	252.8	47.1	 16
194	  5	118.3	24.5	 20
195	  5	122.3	25.4	 20
196	  5	94.5	16.5	 16
197	  5	145.3	17.3	 20
198	  5	730.5	151.8	 20
199	  5	266.8	48.2	 16
200	  5	374.8	65.5	 20
201	  5	127.5	24.9	 20
202	  5	1776.8	292.5	 16
203	  5	96.0	17.4	 20
204	  5	91.8	16.7	 20
205	  5	79.0	14.8	 16
206	  5	185.3	48.3	 20
207	  5	96.3	16.7	 20
208	  5	80.0	11.5	 16
209	  5	112.0	19.7	 20
210	  5	90.5	12.5	 20
211	  5	76.3	12.1	 16
212	  5	96.5	14.8	 20
213	  5	1250.5	272.8	 20
214	  5	79.3	12.8	 16
215	  5	94.3	14.0	 20
216	  5	82.5	14.8	 20
217	  5	157.8	24.5	 16
218	  5	76.0	12.9	 20
219	  5	189.3	43.4	 20
220	  5	116.5	20.7	 20
221	  5	181.8	40.0	 16
222	  5	135.0	25.9	 20
223	  5	323.8	68.4	 20
224	  5	343.5	57.7	 16
225	  5	417.3	62.5	 20
226	  5	237.5	50.1	 20
227	  5	150.0	31.9	 16
228	  5	316.5	60.6	 20
229	  5	123.3	24.7	 20
230	  5	89.5	16.4	 16
231	  5	75.3	13.5	 20
232	  5	79.5	11.6	 20
233	  5	303.5	55.3	 16
234	  5	7001.0	1363.4	 20
235	  5	1050.3	177.1	 20
236	  5	1597.5	313.8	 16
237	  5	216.0	38.3	 20
238	  5	117.3	25.0	 20
239	  5	211.0	39.8	 16
240	  5	90.5	16.2	 20
241	  5	94.0	19.1	 25
242	  5	74.3	14.2	 20
243	  5	92.0	15.9	 25
244	  5	237.0	46.7	 25
245	  5	92.0	16.7	 20
246	  5	122.0	21.6	 25
247	  5	337.0	51.3	 25
248	  5	337.3	58.9	 20
249	  5	433.0	77.6	 25
250	  5	349.0	71.0	 25
251	  5	118.3	20.8	 20
252	  5	218.0	45.6	 25
253	  5	487.0	124.2	 25
254	  5	1014.0	211.0	 25
255	  5	689.0	113.5	 20
256	  5	98.0	19.7	 25
257	  5	76.0	11.2	 25
258	  5	186.5	32.5	 20
259	  5	77.0	15.6	 25
260	  5	214.0	45.7	 25
261	  5	247.3	44.8	 20
262	  5	130.0	33.4	 25
263	  5	220.0	36.8	 25
264	  5	740.5	157.5	 20
265	  5	96.0	21.1	 25
266	  5	160.0	35.1	 25
267	  5	83.3	14.0	 20
268	  5	68.0	10.1	 25
269	  5	66.0	10.0	 25
270	  5	77.8	12.6	 20
271	  5	641.0	149.1	 25
272	  5	171.0	35.9	 25
273	  5	177.3	31.1	 20
274	  5	308.0	63.0	 25
275	  5	111.0	18.6	 25
276	  5	68.3	11.5	 20
277	  5	176.0	33.7	 25
278	  5	77.0	13.2	 25
279	  5	120.3	21.6	 20
280	  5	156.0	30.4	 25
281	  5	636.0	147.1	 25
282	  5	152.0	35.6	 20
283	  5	158.0	26.0	 25
284	  5	193.0	40.3	 25
285	  5	220.0	43.5	 20
286	  5	110.0	22.8	 25
287	  5	100.0	22.3	 25
288	  5	81.0	16.3	 25
289	  5	75.5	14.1	 20
290	  5	111.0	18.6	 25
291	  5	83.0	12.1	 25
292	  5	208.3	39.2	 20
293	  5	241.0	43.6	 25
294	  5	211.0	40.3	 25
295	  5	143.8	28.2	 20
296	  5	245.0	39.2	 25
297	  5	82.0	16.2	 25
298	  5	72.5	13.9	 20
299	  5	209.0	50.5	 25
300	  5	95.0	18.4	 25
301	  5	3004.0	763.1	 20
302	  5	135.0	64.8	 25
303	  5	100.0	21.7	 25
304	  5	92.3	20.6	 20
305	  5	166.0	37.2	 25
306	  5	89.0	19.1	 25
307	  5	77.0	13.9	 20
308	  5	141.0	29.3	 25
309	  5	228.0	41.8	 25
310	  5	104.5	22.7	 20
311	  5	96.0	17.1	 25
312	  5	86.0	19.9	 25
313	  5	113.8	21.5	 20
314	  5	127.0	29.0	 25
315	  5	134.0	21.1	 25
316	  5	290.0	59.5	 20
317	  5	1938.0	742.1	 25
318	  5	364.0	76.6	 25
319	  5	124.8	33.9	 20
320	  5	85.0	19.3	 25
321	  5	85.0	15.0	 25
322	  5	356.0	90.0	 25
323	  5	84.0	13.7	 20
324	  5	102.0	20.7	 25
325	  5	365.0	100.9	 25
326	  5	95.3	16.8	 20
327	  5	140.0	26.8	 25
328	  5	539.0	111.0	 25
329	  5	179.3	29.3	 20
330	  5	80.0	20.2	 25
331	  5	590.0	161.2	 25
332	  5	243.0	47.0	 20
333	  5	108.0	22.4	 25
334	  5	82.0	11.3	 25
335	  5	88.0	12.4	 20
336	  5	77.0	11.3	 25
337	  5	77.0	17.6	 25
338	  5	76.0	10.2	 20
339	  5	74.0	10.2	 25
340	  5	101.0	22.4	 25
341	  5	83.3	16.8	 20
342	  5	112.0	21.7	 25
343	  5	98.0	23.9	 25
344	  5	440.3	100.4	 20
345	  5	161.0	98.3	 25
346	  5	80.0	14.9	 25
347	  5	75.0	11.5	 16
348	  5	82.5	16.1	 20
349	  5	315.0	70.7	 20
350	  5	854.3	154.7	 16
351	  5	3758.5	959.6	 20
352	  5	595.0	109.2	 20
353	  5	128.0	21.5	 16
354	  5	208.0	63.9	 20
355	  5	83.8	19.3	 20
356	  5	78.5	10.6	 20
357	  5	952.5	181.5	 16
358	  5	245.8	40.2	 20
359	  5	178.5	35.5	 20
360	  5	217.5	31.8	 16
361	  5	257.5	62.7	 20
362	  5	1619.8	258.2	 20
363	  5	173.0	28.1	 16
364	  5	117.3	24.2	 20
365	  5	636.5	105.3	 20
366	  5	647.0	116.3	 16
367	  5	290.5	53.8	 20
368	  5	115.5	22.3	 20
369	  5	76.8	10.2	 16
370	  5	576.5	130.0	 20
371	  5	119.8	26.6	 20
372	  5	190.3	36.4	 16
373	  5	1666.0	364.0	 20
374	  5	970.3	164.1	 20
375	  5	196.3	33.5	 16
376	  5	1151.5	238.2	 20
377	  5	204.3	40.5	 20
378	  5	365.0	58.9	 16
379	  5	89.5	14.8	 20
380	  5	93.8	13.9	 20
381	  5	99.3	13.3	 16
382	  5	324.3	69.6	 20
383	  5	181.8	28.9	 20
384	  5	906.8	177.3	 16
385	  5	69.3	12.3	 20
386	  5	193.5	36.4	 20
387	  5	586.0	87.2	 16
388	  5	113.3	21.9	 20
389	  5	79.5	13.0	 20
390	  5	586.5	89.7	 20
391	  5	263.3	49.3	 16
392	  5	88.0	15.3	 20
393	  5	129.8	27.0	 20
394	  5	76.3	13.7	 16
395	  5	125.5	18.6	 20
396	  5	97.5	14.2	 20
397	  5	71.8	17.3	 16
398	  5	93.5	16.4	 20
399	  5	825.5	146.9	 20
400	  5	90.8	14.2	 16
401	  5	70.0	11.9	 25
402	  5	471.0	87.6	 25
403	  5	264.3	67.7	 20
404	  5	513.0	84.8	 25
405	  5	94.0	14.4	 25
406	  5	72.0	18.6	 20
407	  5	123.0	23.4	 25
408	  5	151.0	19.7	 25
409	  5	120.8	20.3	 20
410	  5	348.0	51.9	 25
411	  5	319.0	44.0	 25
412	  5	238.0	34.1	 20
413	  5	108.0	18.4	 25
414	  5	151.0	18.3	 25
415	  5	183.3	31.1	 20
416	  5	189.0	29.9	 25
417	  5	267.0	44.3	 25
418	  5	96.8	14.7	 20
419	  5	194.0	31.6	 25
420	  5	185.0	26.6	 25
421	  5	134.8	26.6	 20
422	  5	130.0	22.0	 25
423	  5	813.0	158.7	 25
424	  5	358.0	53.4	 25
425	  5	135.8	25.3	 20
426	  5	80.0	14.6	 25
427	  5	93.0	19.1	 25
428	  5	101.0	16.0	 20
429	  5	108.0	16.5	 25
430	  5	224.0	52.6	 25
431	  5	103.8	15.7	 20
432	  5	76.0	14.1	 25
433	  5	80.0	14.2	 25
434	  5	73.3	10.7	 20
435	  5	75.0	10.0	 25
436	  5	100.0	17.6	 25
437	  5	72.5	14.4	 20
438	  5	69.0	10.1	 25
439	  5	108.0	22.6	 25
440	  5	571.0	102.1	 20
441	  5	1276.0	186.0	 25
442	  5	88.0	14.3	 25
443	  5	181.8	33.2	 20
444	  5	389.0	77.7	 25
445	  5	255.0	59.1	 25
446	  5	273.3	49.3	 20
447	  5	1514.0	340.3	 25
448	  5	164.0	42.4	 25
449	  5	147.8	26.5	 20
450	  5	89.0	15.1	 25
451	  5	156.0	27.7	 25
452	  5	147.5	24.2	 20
453	  5	85.0	15.2	 25
454	  5	124.0	27.0	 25
455	  5	100.3	15.4	 20
456	  5	90.0	17.2	 25
457	  5	97.0	17.8	 25
458	  5	159.0	30.0	 25
459	  5	83.3	13.1	 20
460	  5	76.0	13.8	 25
461	  5	118.0	22.1	 25
462	  5	72.5	11.0	 20
463	  5	192.0	35.0	 25
464	  5	106.0	19.7	 25
465	  5	820.5	148.3	 20
466	  5	76.0	11.6	 25
467	  5	86.0	18.6	 25
468	  5	92.3	13.8	 20
469	  5	82.0	14.6	 25
470	  5	75.0	13.3	 25
471	  5	81.3	9.9	 20
472	  5	80.0	16.0	 25
473	  5	72.0	12.4	 25
474	  5	108.3	19.3	 20
475	  5	942.0	282.1	 25
476	  5	100.0	14.8	 25
477	  5	658.5	98.6	 20
478	  5	523.0	94.5	 25
479	  5	140.0	27.7	 25
480	  5	83.8	14.3	 20
481	  5	188.0	33.7	 25
482	  5	79.0	14.3	 25
483	  5	74.3	10.7	 20
484	  5	250.0	54.6	 25
485	  5	70.0	12.9	 25
486	  5	76.0	9.4	 20
487	  5	74.0	10.7	 25
488	  5	69.0	11.2	 25
489	  5	107.0	17.5	 25
490	  5	220.3	55.1	 20
491	  5	94.0	16.0	 25
492	  5	747.0	126.5	 25
493	  5	228.3	49.6	 20
494	  5	415.0	85.3	 25
495	  5	691.0	120.5	 25
496	  5	377.5	58.0	 20
497	  5	692.0	127.1	 25
498	  5	210.0	32.0	 25
499	  5	172.3	35.1	 20
500	  5	109.0	20.4	 25
501	  5	85.0	11.7	 25
502	  5	170.3	22.6	 20
503	  5	522.0	92.0	 25
504	  5	117.0	24.8	 25
505	  5	319.3	41.6	 20
506	  5	92.0	12.3	 25
507	  5	180.3	32.2	 20
508	  5	153.8	22.3	 16
509	  5	104.0	21.6	 20
510	  5	133.3	20.2	 20
511	  5	77.3	15.8	 16
512	  5	74.3	13.6	 20
513	  5	171.8	31.2	 20
514	  5	142.3	21.9	 16
515	  5	211.3	41.1	 20
516	  5	69.0	12.4	 20
517	  5	81.5	16.5	 16
518	  5	138.0	25.1	 20
519	  5	390.0	85.2	 20
520	  5	182.8	29.9	 16
521	  5	93.5	16.4	 20
522	  5	98.3	20.2	 20
523	  5	227.5	37.1	 20
524	  5	168.8	32.7	 16
525	  5	221.8	46.1	 20
526	  5	79.3	12.7	 20
527	  5	355.5	50.7	 16
528	  5	780.3	167.9	 20
529	  5	116.5	19.8	 20
530	  5	145.3	27.9	 16
531	  5	90.0	17.9	 20
532	  5	71.5	12.2	 20
533	  5	71.8	15.8	 16
534	  5	90.5	11.3	 20
535	  5	134.5	20.6	 20
536	  5	686.3	108.0	 16
537	  5	1099.3	220.1	 20
538	  5	77.8	14.6	 20
539	  5	154.0	24.9	 16
540	  5	85.5	16.0	 20
541	  5	107.5	24.0	 20
542	  5	229.8	46.6	 16
543	  5	98.8	16.1	 20
544	  5	88.3	15.6	 20
545	  5	231.8	38.4	 16
546	  5	77.0	13.8	 20
547	  5	184.5	42.8	 20
548	  5	97.0	9.0	 16
549	  5	68.0	10.8	 20
550	  5	68.3	11.4	 20
551	  5	159.8	29.5	 16
552	  5	76.0	12.0	 20
553	  5	163.3	22.8	 20
554	  5	484.5	76.1	 16
555	  5	74.3	16.8	 20
556	  5	292.3	52.4	 20
557	  5	224.3	38.7	 20
558	  5	214.5	37.7	 16
559	  5	714.3	152.7	 20
560	  5	485.5	84.7	 20
561	  5	108.0	24.2	 20
562	  5	90.0	17.9	 25
563	  5	9599.0	2240.5	 25
564	  5	99.3	19.5	 20
565	  5	79.0	17.4	 25
566	  5	93.0	16.9	 25
567	  5	1966.5	363.2	 20
568	  5	105.0	14.5	 25
569	  5	119.0	21.1	 25
570	  5	110.3	29.1	 20
571	  5	139.0	24.1	 25
572	  5	83.0	18.6	 25
573	  5	102.3	25.1	 20
574	  5	134.0	23.1	 25
575	  5	392.0	76.4	 25
576	  5	74.3	14.6	 20
577	  5	79.0	12.8	 25
578	  5	80.0	13.0	 25
579	  5	86.8	17.2	 20
580	  5	457.0	80.7	 25
581	  5	77.0	14.3	 25
582	  5	238.5	46.8	 20
583	  5	88.0	15.0	 25
584	  5	243.0	46.1	 25
585	  5	179.5	36.5	 20
586	  5	296.0	46.5	 25
587	  5	243.0	52.0	 25
588	  5	172.5	30.1	 20
589	  5	3351.0	690.6	 25
590	  5	1448.0	275.7	 25
591	  5	541.0	98.0	 25
592	  5	89.8	15.0	 20
593	  5	236.0	45.9	 25
594	  5	277.0	51.2	 25
595	  5	102.0	14.7	 20
596	  5	147.0	25.2	 25
597	  5	853.0	185.8	 25
598	  5	387.0	73.7	 20
599	  5	96.0	18.0	 25
600	  5	170.0	30.6	 25
601	  5	68.0	10.3	 20
602	  5	83.0	13.2	 25
603	  5	72.0	10.7	 25
604	  5	116.5	29.3	 20
605	  5	386.0	112.2	 25
606	  5	73.0	14.4	 25
607	  5	62.3	12.6	 20
608	  5	88.0	19.7	 25
609	  5	110.0	22.0	 25
610	  5	76.8	14.5	 20
611	  5	194.0	31.9	 25
612	  5	545.0	128.5	 25
613	  5	76.5	14.3	 20
614	  5	80.0	13.4	 25
615	  5	346.0	66.6	 25
616	  5	331.5	66.2	 20
617	  5	398.0	96.7	 25
618	  5	118.0	20.4	 25
619	  5	112.8	24.2	 20
620	  5	160.0	30.6	 25
621	  5	261.0	72.1	 25
622	  5	392.3	91.4	 20
623	  5	100.0	14.6	 25
624	  5	96.0	14.8	 25
625	  5	211.0	54.2	 25
626	  5	91.0	20.0	 20
627	  5	98.0	18.9	 25
628	  5	80.0	12.2	 25
629	  5	156.8	28.7	 20
630	  5	851.0	182.5	 25
631	  5	5893.0	1605.2	 25
632	  5	740.0	176.9	 20
633	  5	517.0	130.8	 25
634	  5	884.0	200.9	 25
635	  5	139.8	27.4	 20
636	  5	145.0	24.2	 25
637	  5	104.0	16.6	 25
638	  5	83.0	19.2	 20
639	  5	81.0	15.9	 25
  0	  6	7045.0	1908.2	 25
  1	  6	115.5	15.2	 20
  2	  6	85.0	12.3	 25
  3	  6	91.0	15.1	 25
  4	  6	135.3	18.9	 20
  5	  6	4260.0	1049.6	 25
  6	  6	99.0	20.4	 25
  7	  6	91.8	15.6	 20
  8	  6	179.0	35.3	 25
  9	  6	209.0	34.6	 25
 10	  6	96.8	17.5	 20
 11	  6	79.0	15.2	 25
 12	  6	80.0	15.0	 25
 13	  6	83.3	17.9	 20
 14	  6	130.0	23.3	 25
 15	  6	194.0	35.2	 25
 16	  6	327.5	54.7	 20
 17	  6	216.0	35.6	 25
 18	  6	146.0	26.5	 25
 19	  6	168.0	26.8	 25
 20	  6	638.3	170.6	 20
 21	  6	641.0	228.4	 25
 22	  6	99.0	24.8	 25
 23	  6	106.3	18.1	 20
 24	  6	78.0	15.2	 25
 25	  6	96.0	16.5	 25
 26	  6	95.0	17.9	 20
 27	  6	86.0	16.2	 25
 28	  6	217.0	49.0	 25
 29	  6	89.5	16.4	 20
 30	  6	516.0	120.6	 25
 31	  6	174.0	34.8	 25
 32	  6	86.5	28.1	 20
 33	  6	85.0	15.2	 25
 34	  6	208.0	38.5	 25
 35	  6	86.3	15.1	 20
 36	  6	109.0	20.3	 25
 37	  6	78.0	12.3	 25
 38	  6	82.3	11.3	 20
 39	  6	110.0	42.2	 25
 40	  6	1622.0	268.8	 25
 41	  6	137.5	36.6	 20
 42	  6	345.0	64.7	 25
 43	  6	233.0	62.5	 25
 44	  6	420.8	68.0	 20
 45	  6	871.0	295.3	 25
 46	  6	539.0	88.7	 25
 47	  6	207.8	45.4	 20
 48	  6	143.0	30.6	 25
 49	  6	144.0	24.7	 25
 50	  6	143.5	26.2	 20
 51	  6	97.0	14.2	 25
 52	  6	265.0	51.1	 25
 53	  6	161.0	24.5	 25
 54	  6	114.5	14.8	 20
 55	  6	98.0	16.4	 25
 56	  6	85.0	14.6	 25
 57	  6	83.0	13.6	 20
 58	  6	131.0	19.2	 25
 59	  6	176.0	29.4	 25
 60	  6	90.5	13.2	 20
 61	  6	104.0	15.8	 25
 62	  6	5705.0	1378.4	 25
 63	  6	129.5	18.8	 20
 64	  6	143.0	23.3	 25
 65	  6	158.0	25.7	 25
 66	  6	6606.5	1363.5	 20
 67	  6	126.0	18.5	 25
 68	  6	5978.0	1413.4	 25
 69	  6	142.5	23.8	 20
 70	  6	127.0	21.5	 25
 71	  6	123.0	17.4	 25
 72	  6	127.3	21.9	 20
 73	  6	106.0	17.9	 25
 74	  6	5666.0	994.8	 25
 75	  6	132.3	23.6	 20
 76	  6	110.0	13.2	 25
 77	  6	129.0	17.0	 25
 78	  6	6045.8	1096.0	 20
 79	  6	163.0	40.7	 25
 80	  6	5733.0	1339.7	 25
 81	  6	141.3	20.4	 16
 82	  6	121.5	16.9	 20
 83	  6	116.3	17.1	 20
 84	  6	83.0	14.5	 16
 85	  6	71.5	11.3	 20
 86	  6	4100.3	1472.3	 20
 87	  6	129.8	18.2	 20
 88	  6	120.5	20.8	 16
 89	  6	124.8	19.5	 20
 90	  6	4192.8	1061.0	 20
 91	  6	113.3	17.4	 16
 92	  6	5385.8	1434.3	 20
 93	  6	144.0	22.6	 20
 94	  6	99.0	16.3	 16
 95	  6	116.5	15.9	 20
 96	  6	5647.0	1298.0	 20
 97	  6	111.0	19.3	 16
 98	  6	100.8	13.3	 20
 99	  6	102.3	13.1	 20
100	  6	4620.3	941.7	 16
101	  6	140.0	62.7	 20
102	  6	120.3	14.2	 20
103	  6	110.5	19.2	 16
104	  6	5539.3	1623.3	 20
105	  6	132.5	33.4	 20
106	  6	113.0	16.8	 16
107	  6	101.0	13.9	 20
108	  6	114.3	18.8	 20
109	  6	97.3	16.7	 16
110	  6	92.0	15.9	 20
111	  6	319.5	61.6	 20
112	  6	459.5	48.8	 16
113	  6	110.5	30.1	 20
114	  6	101.3	16.9	 20
115	  6	105.8	15.8	 16
116	  6	5176.8	1556.4	 20
117	  6	121.5	32.2	 20
118	  6	126.3	20.6	 16
119	  6	116.3	17.6	 20
120	  6	5884.0	1484.7	 20
121	  6	121.5	23.6	 20
122	  6	4569.0	853.8	 16
123	  6	132.3	29.3	 20
124	  6	112.5	25.8	 20
125	  6	136.5	24.9	 16
126	  6	4642.8	1402.0	 20
127	  6	107.5	22.7	 20
128	  6	103.0	17.1	 16
129	  6	153.3	31.3	 20
130	  6	730.0	125.2	 20
131	  6	644.8	107.6	 16
132	  6	840.5	149.7	 20
133	  6	110.3	21.1	 20
134	  6	4349.8	862.2	 16
135	  6	143.0	29.3	 25
136	  6	127.0	23.5	 25
137	  6	115.5	15.9	 20
138	  6	4457.0	1353.9	 25
139	  6	106.0	16.1	 25
140	  6	104.8	15.1	 20
141	  6	102.0	14.4	 25
142	  6	3487.0	924.2	 25
143	  6	114.3	20.0	 20
144	  6	113.0	19.0	 25
145	  6	101.0	21.4	 25
146	  6	99.0	15.3	 20
147	  6	105.0	17.8	 25
148	  6	119.0	22.3	 25
149	  6	4880.0	1009.3	 20
150	  6	153.0	63.2	 25
151	  6	100.0	19.5	 25
152	  6	4601.0	1004.3	 25
153	  6	118.3	17.5	 20
154	  6	105.0	15.6	 25
155	  6	116.0	19.6	 25
156	  6	5794.0	1041.6	 20
157	  6	107.0	30.4	 25
158	  6	62.0	10.8	 25
159	  6	227.8	39.6	 20
160	  6	329.0	63.2	 25
161	  6	112.0	17.7	 25
162	  6	88.0	18.0	 20
163	  6	93.0	16.2	 25
164	  6	820.0	162.0	 25
165	  6	553.3	102.7	 20
166	  6	978.0	179.1	 25
167	  6	119.0	33.2	 25
168	  6	363.5	64.8	 20
169	  6	97.0	20.1	 25
170	  6	97.0	13.3	 25
171	  6	95.3	17.8	 20
172	  6	117.0	21.6	 25
173	  6	240.0	39.6	 25
174	  6	336.5	62.3	 20
175	  6	117.0	22.6	 25
176	  6	116.0	18.6	 25
177	  6	94.5	15.9	 20
178	  6	87.0	13.0	 25
179	  6	91.0	15.1	 25
180	  6	99.0	21.1	 20
181	  6	1502.0	453.5	 25
182	  6	288.0	45.9	 25
183	  6	134.5	24.1	 20
184	  6	91.0	15.5	 25
185	  6	119.0	20.8	 25
186	  6	140.0	48.0	 25
187	  6	258.5	34.1	 20
188	  6	104.0	19.6	 25
189	  6	1478.0	298.3	 25
190	  6	785.0	104.7	 20
191	  6	97.0	20.4	 25
192	  6	230.0	37.8	 25
193	  6	245.0	38.5	 20
194	  6	120.0	23.8	 25
195	  6	105.0	19.0	 25
196	  6	90.0	15.9	 20
197	  6	74.0	11.2	 25
198	  6	104.0	17.8	 25
199	  6	140.3	25.4	 20
200	  6	201.0	37.1	 25
201	  6	100.0	15.1	 25
202	  6	148.0	24.3	 20
203	  6	94.0	14.2	 25
204	  6	82.0	18.6	 25
205	  6	91.3	17.4	 20
206	  6	180.0	49.3	 25
207	  6	79.0	15.4	 25
208	  6	68.3	12.9	 20
209	  6	96.0	19.2	 25
210	  6	84.0	12.5	 25
211	  6	76.0	14.0	 20
212	  6	118.0	24.6	 25
213	  6	190.0	32.6	 25
214	  6	72.3	11.2	 20
215	  6	76.0	11.8	 25
216	  6	74.0	11.3	 25
217	  6	80.0	19.2	 20
218	  6	78.0	15.3	 25
219	  6	108.0	24.4	 25
220	  6	124.0	19.6	 25
221	  6	154.0	26.2	 20
222	  6	134.0	22.1	 25
223	  6	137.0	27.1	 25
224	  6	178.8	29.7	 20
225	  6	177.0	29.4	 25
226	  6	193.0	30.2	 25
227	  6	91.5	13.9	 20
228	  6	250.0	45.7	 25
229	  6	94.0	24.1	 25
230	  6	76.3	16.6	 20
231	  6	66.0	8.8	 25
232	  6	82.0	14.9	 25
233	  6	257.8	43.6	 20
234	  6	6887.0	1084.5	 25
235	  6	701.0	145.2	 25
236	  6	829.3	126.8	 20
237	  6	169.0	30.1	 25
238	  6	93.0	17.3	 25
239	  6	100.3	16.6	 20
240	  6	80.0	17.5	 25
241	  6	90.3	15.0	 20
242	  6	80.0	14.6	 16
243	  6	112.8	25.1	 20
244	  6	178.8	24.4	 20
245	  6	99.8	17.5	 16
246	  6	103.0	16.4	 20
247	  6	349.3	48.7	 20
248	  6	330.0	59.7	 16
249	  6	279.8	46.3	 20
250	  6	458.5	95.9	 20
251	  6	90.3	14.3	 16
252	  6	86.3	12.5	 20
253	  6	244.5	39.2	 20
254	  6	405.0	59.9	 20
255	  6	450.8	81.4	 16
256	  6	97.8	19.6	 20
257	  6	70.3	12.9	 20
258	  6	96.0	16.1	 16
259	  6	72.3	16.6	 20
260	  6	121.0	20.0	 20
261	  6	259.3	44.6	 16
262	  6	128.3	28.3	 20
263	  6	108.0	20.4	 20
264	  6	98.3	16.0	 16
265	  6	112.5	26.6	 20
266	  6	219.8	42.1	 20
267	  6	132.8	19.0	 16
268	  6	128.3	23.3	 20
269	  6	95.5	15.2	 20
270	  6	97.0	15.4	 16
271	  6	721.5	168.6	 20
272	  6	170.8	30.0	 20
273	  6	200.5	40.7	 16
274	  6	279.3	55.7	 20
275	  6	86.5	16.2	 20
276	  6	80.8	15.8	 16
277	  6	138.3	23.5	 20
278	  6	91.8	15.5	 20
279	  6	171.3	27.2	 16
280	  6	219.5	44.8	 20
281	  6	1407.0	243.7	 20
282	  6	287.5	63.6	 16
283	  6	284.5	46.8	 20
284	  6	277.0	50.2	 20
285	  6	161.8	25.8	 16
286	  6	99.3	17.4	 20
287	  6	86.5	12.9	 20
288	  6	70.8	13.7	 20
289	  6	63.8	11.5	 16
290	  6	125.5	19.6	 20
291	  6	77.5	11.9	 20
292	  6	149.0	24.5	 16
293	  6	129.3	25.4	 20
294	  6	141.0	25.2	 25
295	  6	193.3	35.7	 20
296	  6	264.0	50.2	 25
297	  6	82.0	12.4	 25
298	  6	83.0	11.0	 20
299	  6	107.0	24.3	 25
300	  6	96.0	15.9	 25
301	  6	148.3	26.2	 20
302	  6	130.0	21.7	 25
303	  6	94.0	17.9	 25
304	  6	99.0	16.8	 20
305	  6	152.0	32.5	 25
306	  6	81.0	18.0	 25
307	  6	78.5	11.2	 20
308	  6	98.0	20.2	 25
309	  6	245.0	40.3	 25
310	  6	106.3	21.8	 20
311	  6	90.0	19.6	 25
312	  6	92.0	13.5	 25
313	  6	167.3	25.8	 20
314	  6	102.0	35.5	 25
315	  6	161.0	28.0	 25
316	  6	521.0	116.9	 20
317	  6	694.0	184.0	 25
318	  6	109.0	30.5	 25
319	  6	78.0	15.3	 20
320	  6	83.0	19.2	 25
321	  6	86.0	16.1	 25
322	  6	95.0	18.0	 25
323	  6	96.0	16.3	 20
324	  6	111.0	22.2	 25
325	  6	120.0	16.9	 25
326	  6	97.3	15.8	 20
327	  6	112.0	20.6	 25
328	  6	190.0	27.2	 25
329	  6	108.0	20.3	 20
330	  6	80.0	13.3	 25
331	  6	152.0	23.4	 25
332	  6	178.5	38.5	 20
333	  6	120.0	24.0	 25
334	  6	73.0	11.8	 25
335	  6	80.3	17.0	 20
336	  6	80.0	15.2	 25
337	  6	72.0	9.6	 25
338	  6	91.0	18.2	 20
339	  6	75.0	14.8	 25
340	  6	88.0	16.2	 25
341	  6	73.0	14.6	 20
342	  6	116.0	18.2	 25
343	  6	90.0	15.2	 25
344	  6	396.0	79.3	 20
345	  6	195.0	108.0	 25
346	  6	73.0	11.2	 25
347	  6	73.3	10.7	 20
348	  6	75.0	13.5	 25
349	  6	122.0	26.8	 25
350	  6	333.0	51.4	 20
351	  6	1591.0	418.4	 25
352	  6	573.0	114.8	 25
353	  6	113.0	24.5	 20
354	  6	90.0	13.3	 25
355	  6	92.0	15.1	 25
356	  6	70.0	10.4	 25
357	  6	72.8	11.0	 20
358	  6	207.0	43.6	 25
359	  6	97.0	26.8	 25
360	  6	184.8	33.0	 20
361	  6	109.0	32.3	 25
362	  6	393.0	108.3	 25
363	  6	220.5	41.5	 20
364	  6	196.0	31.7	 25
365	  6	859.0	126.4	 25
366	  6	301.0	67.7	 20
367	  6	594.0	104.6	 25
368	  6	127.0	19.2	 25
369	  6	85.3	13.1	 20
370	  6	103.0	19.2	 25
371	  6	91.0	19.8	 25
372	  6	156.3	26.8	 20
373	  6	726.0	116.5	 25
374	  6	842.0	122.0	 25
375	  6	168.5	28.4	 20
376	  6	335.0	94.4	 25
377	  6	92.0	19.5	 25
378	  6	406.5	67.9	 20
379	  6	96.0	26.3	 25
380	  6	115.0	24.1	 25
381	  6	79.5	13.4	 20
382	  6	151.0	25.8	 25
383	  6	110.0	21.2	 25
384	  6	152.5	27.3	 20
385	  6	74.0	13.8	 25
386	  6	217.0	48.8	 25
387	  6	772.3	122.4	 20
388	  6	111.0	29.5	 25
389	  6	85.0	14.8	 25
390	  6	223.0	38.4	 25
391	  6	176.8	31.5	 20
392	  6	89.0	14.8	 25
393	  6	82.0	22.6	 25
394	  6	81.8	12.9	 20
395	  6	88.0	13.6	 25
396	  6	71.0	11.6	 25
397	  6	72.3	13.7	 20
398	  6	214.0	42.9	 25
399	  6	730.0	119.2	 25
400	  6	98.3	16.2	 20
401	  6	66.5	9.5	 20
402	  6	314.8	51.9	 20
403	  6	93.0	13.8	 16
404	  6	212.8	29.2	 20
405	  6	94.8	18.0	 20
406	  6	81.3	13.4	 16
407	  6	102.3	14.6	 20
408	  6	107.5	18.6	 20
409	  6	97.0	17.8	 16
410	  6	321.5	52.4	 20
411	  6	212.3	31.1	 20
412	  6	235.3	29.5	 16
413	  6	108.8	19.8	 20
414	  6	126.5	15.7	 20
415	  6	190.5	34.0	 16
416	  6	185.5	29.2	 20
417	  6	404.0	63.7	 20
418	  6	110.0	15.2	 16
419	  6	151.5	24.2	 20
420	  6	153.8	25.1	 20
421	  6	143.8	22.3	 16
422	  6	91.5	15.2	 20
423	  6	228.3	48.2	 20
424	  6	134.8	22.7	 20
425	  6	115.3	23.0	 16
426	  6	76.3	11.9	 20
427	  6	80.3	14.5	 20
428	  6	159.3	28.0	 16
429	  6	157.3	21.1	 20
430	  6	108.5	17.0	 20
431	  6	161.3	36.7	 16
432	  6	78.8	14.6	 20
433	  6	93.8	19.2	 20
434	  6	77.3	14.8	 16
435	  6	101.8	108.2	 20
436	  6	94.8	15.6	 20
437	  6	69.5	7.9	 16
438	  6	68.3	14.9	 20
439	  6	118.0	15.4	 20
440	  6	166.0	18.3	 16
441	  6	592.3	99.8	 20
442	  6	79.5	19.5	 20
443	  6	152.3	24.6	 16
444	  6	203.8	31.1	 20
445	  6	308.3	55.6	 20
446	  6	227.5	34.7	 16
447	  6	1132.8	223.4	 20
448	  6	174.8	56.5	 20
449	  6	109.0	14.8	 16
450	  6	101.0	16.1	 20
451	  6	107.3	17.4	 20
452	  6	108.3	20.2	 16
453	  6	79.5	8.4	 20
454	  6	106.0	16.9	 25
455	  6	107.8	13.7	 20
456	  6	85.0	13.4	 25
457	  6	87.0	16.0	 25
458	  6	121.0	19.1	 25
459	  6	91.0	19.3	 20
460	  6	74.0	17.3	 25
461	  6	76.0	15.7	 25
462	  6	71.3	12.8	 20
463	  6	151.0	36.5	 25
464	  6	77.0	14.8	 25
465	  6	659.5	126.3	 20
466	  6	92.0	13.9	 25
467	  6	79.0	20.0	 25
468	  6	101.8	22.1	 20
469	  6	85.0	12.5	 25
470	  6	81.0	13.4	 25
471	  6	63.0	11.9	 20
472	  6	72.0	13.3	 25
473	  6	80.0	12.6	 25
474	  6	92.3	14.3	 20
475	  6	147.0	35.5	 25
476	  6	91.0	18.8	 25
477	  6	395.0	69.6	 20
478	  6	744.0	113.2	 25
479	  6	174.0	31.0	 25
480	  6	67.3	10.0	 20
481	  6	199.0	39.3	 25
482	  6	77.0	10.1	 25
483	  6	69.5	10.2	 20
484	  6	102.0	16.9	 25
485	  6	76.0	14.4	 25
486	  6	69.3	12.1	 20
487	  6	64.0	9.6	 25
488	  6	61.0	9.8	 25
489	  6	82.3	15.0	 20
490	  6	214.0	32.3	 25
491	  6	86.0	17.9	 25
492	  6	1392.0	232.3	 25
493	  6	535.3	93.0	 20
494	  6	1147.0	204.2	 25
495	  6	1340.0	213.3	 25
496	  6	434.8	71.5	 20
497	  6	928.0	144.7	 25
498	  6	332.0	67.2	 25
499	  6	230.5	34.9	 20
500	  6	97.0	16.8	 25
501	  6	74.0	11.2	 25
502	  6	74.0	13.9	 20
503	  6	149.0	28.9	 25
504	  6	94.0	16.7	 25
505	  6	139.8	23.2	 20
506	  6	122.0	20.7	 25
507	  6	166.0	28.5	 25
508	  6	168.3	26.5	 20
509	  6	86.0	9.8	 25
510	  6	82.0	17.1	 25
511	  6	75.3	8.6	 20
512	  6	75.0	12.7	 25
513	  6	76.0	12.9	 25
514	  6	83.3	15.0	 20
515	  6	114.0	19.4	 25
516	  6	70.0	17.4	 25
517	  6	66.0	11.9	 20
518	  6	111.0	16.9	 25
519	  6	88.0	12.5	 25
520	  6	105.5	19.8	 20
521	  6	89.0	14.3	 25
522	  6	101.0	18.9	 25
523	  6	229.0	42.7	 25
524	  6	166.0	32.3	 20
525	  6	103.0	18.5	 25
526	  6	70.0	11.3	 25
527	  6	129.3	19.0	 20
528	  6	206.0	41.8	 25
529	  6	93.0	15.3	 25
530	  6	126.5	23.8	 20
531	  6	92.0	17.1	 25
532	  6	67.0	12.2	 25
533	  6	81.3	16.0	 20
534	  6	81.0	15.7	 25
535	  6	106.0	17.4	 25
536	  6	191.0	22.8	 20
537	  6	168.0	26.6	 25
538	  6	73.0	10.7	 25
539	  6	110.3	22.9	 20
540	  6	106.0	18.1	 25
541	  6	104.0	18.1	 25
542	  6	208.3	36.9	 20
543	  6	76.0	12.6	 25
544	  6	80.0	11.6	 25
545	  6	184.3	32.0	 20
546	  6	74.0	11.8	 25
547	  6	99.0	19.5	 25
548	  6	101.0	21.2	 20
549	  6	75.0	16.2	 25
550	  6	74.0	17.9	 25
551	  6	73.8	12.8	 20
552	  6	74.0	10.8	 25
553	  6	110.0	16.4	 25
554	  6	109.0	25.4	 20
555	  6	74.0	15.8	 25
556	  6	155.0	23.6	 25
557	  6	112.0	17.6	 25
558	  6	93.0	14.9	 20
559	  6	226.0	33.9	 25
560	  6	293.0	55.4	 25
561	  6	103.8	18.4	 16
562	  6	81.3	15.6	 20
563	  6	2582.0	475.2	 20
564	  6	129.5	18.3	 16
565	  6	88.5	21.7	 20
566	  6	74.0	12.5	 20
567	  6	626.0	107.6	 16
568	  6	91.3	16.2	 20
569	  6	116.8	15.7	 20
570	  6	85.3	11.7	 16
571	  6	149.0	28.2	 20
572	  6	97.5	18.6	 20
573	  6	108.0	22.0	 16
574	  6	89.0	15.2	 20
575	  6	112.0	21.7	 20
576	  6	65.3	9.6	 16
577	  6	81.5	21.3	 20
578	  6	95.8	16.7	 20
579	  6	69.5	15.3	 16
580	  6	290.5	55.8	 20
581	  6	75.0	11.6	 20
582	  6	187.8	32.1	 16
583	  6	90.5	21.5	 20
584	  6	148.3	21.2	 20
585	  6	142.0	25.2	 16
586	  6	255.0	46.2	 20
587	  6	214.8	43.1	 20
588	  6	127.5	24.3	 16
589	  6	1946.3	320.9	 20
590	  6	648.3	108.1	 20
591	  6	1458.3	252.0	 20
592	  6	97.8	17.6	 16
593	  6	240.0	41.9	 20
594	  6	247.3	36.0	 20
595	  6	104.5	15.2	 16
596	  6	84.3	17.6	 20
597	  6	533.0	82.8	 20
598	  6	188.3	28.9	 16
599	  6	82.0	11.8	 20
600	  6	165.5	34.7	 20
601	  6	67.3	14.9	 16
602	  6	75.0	11.9	 20
603	  6	84.3	10.4	 20
604	  6	68.3	11.4	 16
605	  6	76.0	13.4	 20
606	  6	77.0	14.6	 20
607	  6	68.0	13.5	 16
608	  6	128.8	24.7	 20
609	  6	153.5	29.3	 20
610	  6	69.5	12.5	 16
611	  6	230.3	39.5	 20
612	  6	143.8	22.8	 20
613	  6	63.3	12.9	 16
614	  6	73.0	10.6	 25
615	  6	141.0	29.4	 25
616	  6	217.5	42.0	 20
617	  6	162.0	26.9	 25
618	  6	130.0	25.2	 25
619	  6	99.3	13.6	 20
620	  6	110.0	12.7	 25
621	  6	88.0	17.0	 25
622	  6	157.3	25.7	 20
623	  6	124.0	20.0	 25
624	  6	74.0	14.6	 25
625	  6	96.0	18.4	 25
626	  6	72.0	11.5	 20
627	  6	69.0	8.7	 25
628	  6	75.0	14.8	 25
629	  6	114.5	19.2	 20
630	  6	1193.0	227.2	 25
631	  6	1158.0	274.2	 25
632	  6	242.5	37.8	 20
633	  6	169.0	37.6	 25
634	  6	503.0	99.1	 25
635	  6	203.8	28.9	 20
636	  6	91.0	15.8	 25
637	  6	122.0	19.4	 25
638	  6	81.0	15.6	 20
639	  6	4704.0	1220.3	 25
  0	  7	124.3	22.3	 20
  1	  7	216.5	37.5	 16
  2	  7	110.5	21.6	 20
  3	  7	202.5	35.1	 20
  4	  7	237.8	43.6	 16
  5	  7	187.5	28.4	 20
  6	  7	137.8	21.8	 20
  7	  7	88.3	17.9	 16
  8	  7	428.5	79.4	 20
  9	  7	116.3	22.3	 20
 10	  7	168.0	25.6	 16
 11	  7	259.8	49.8	 20
 12	  7	109.3	17.6	 20
 13	  7	174.3	30.7	 16
 14	  7	74.5	12.5	 20
 15	  7	174.0	36.5	 20
 16	  7	97.0	12.2	 16
 17	  7	116.8	20.3	 20
 18	  7	636.3	113.7	 20
 19	  7	149.8	25.8	 20
 20	  7	57.3	8.3	 16
 21	  7	76.5	12.0	 20
 22	  7	68.3	9.9	 20
 23	  7	105.5	18.1	 16
 24	  7	87.8	14.6	 20
 25	  7	76.5	11.4	 20
 26	  7	73.3	11.8	 16
 27	  7	87.8	15.8	 20
 28	  7	80.0	13.6	 25
 29	  7	84.0	13.1	 20
 30	  7	233.0	41.4	 25
 31	  7	101.0	19.4	 25
 32	  7	148.3	29.6	 20
 33	  7	147.0	24.4	 25
 34	  7	100.0	14.6	 25
 35	  7	84.0	11.5	 20
 36	  7	141.0	28.3	 25
 37	  7	94.0	14.6	 25
 38	  7	186.0	29.5	 20
 39	  7	1030.0	191.2	 25
 40	  7	458.0	70.8	 25
 41	  7	1227.8	192.5	 20
 42	  7	3353.0	649.4	 25
 43	  7	602.0	85.7	 25
 44	  7	251.8	38.8	 20
 45	  7	1563.0	295.2	 25
 46	  7	3262.0	610.6	 25
 47	  7	715.5	122.1	 20
 48	  7	473.0	77.6	 25
 49	  7	590.0	107.5	 25
 50	  7	325.8	66.1	 20
 51	  7	190.0	41.6	 25
 52	  7	170.0	24.4	 25
 53	  7	221.0	48.8	 25
 54	  7	2048.0	402.6	 20
 55	  7	715.0	142.1	 25
 56	  7	116.0	16.2	 25
 57	  7	78.0	10.3	 20
 58	  7	91.0	13.6	 25
 59	  7	322.0	61.2	 25
 60	  7	389.3	70.8	 20
 61	  7	96.0	18.7	 25
 62	  7	125.0	23.9	 25
 63	  7	5606.8	1262.5	 20
 64	  7	5673.0	1296.2	 25
 65	  7	4835.0	1308.7	 25
 66	  7	112.0	14.8	 20
 67	  7	89.0	13.3	 25
 68	  7	112.0	15.7	 25
 69	  7	5708.8	1244.2	 20
 70	  7	5776.0	1251.5	 25
 71	  7	5315.0	1208.6	 25
 72	  7	104.8	21.2	 20
 73	  7	88.0	18.6	 25
 74	  7	4730.0	1029.2	 25
 75	  7	131.5	22.4	 20
 76	  7	110.0	18.8	 25
 77	  7	110.0	16.3	 25
 78	  7	5108.3	998.0	 20
 79	  7	119.0	30.5	 25
 80	  7	117.0	18.4	 25
 81	  7	5103.3	1191.8	 20
 82	  7	5111.0	1104.2	 25
 83	  7	3790.0	1208.7	 25
 84	  7	75.5	11.6	 20
 85	  7	67.0	14.0	 25
 86	  7	78.0	11.5	 25
 87	  7	5147.0	1316.3	 25
 88	  7	5290.5	1151.5	 20
 89	  7	5346.0	1117.8	 25
 90	  7	123.0	20.9	 25
 91	  7	98.3	13.6	 20
 92	  7	4972.0	1395.7	 25
 93	  7	123.0	20.9	 25
 94	  7	99.5	14.7	 20
 95	  7	108.0	16.5	 25
 96	  7	5575.0	1277.1	 25
 97	  7	99.3	26.0	 20
 98	  7	106.0	17.0	 25
 99	  7	101.0	19.2	 25
100	  7	4746.0	923.9	 20
101	  7	143.0	55.3	 25
102	  7	103.0	18.9	 25
103	  7	99.5	15.2	 20
104	  7	4479.0	1501.7	 25
105	  7	117.0	30.0	 25
106	  7	106.5	18.4	 20
107	  7	111.0	16.0	 25
108	  7	115.0	18.1	 25
109	  7	82.3	13.6	 20
110	  7	92.0	13.8	 25
111	  7	304.0	76.9	 25
112	  7	396.3	72.3	 20
113	  7	1186.0	228.7	 25
114	  7	2922.0	832.3	 25
115	  7	114.0	20.7	 20
116	  7	4302.0	1498.5	 25
117	  7	110.0	30.1	 25
118	  7	103.0	21.5	 20
119	  7	109.0	19.3	 25
120	  7	4186.0	1200.9	 25
121	  7	105.0	23.6	 25
122	  7	123.3	16.1	 20
123	  7	5423.0	1589.2	 25
124	  7	4995.0	1252.2	 25
125	  7	5642.8	1365.7	 20
126	  7	139.0	43.7	 25
127	  7	89.0	18.3	 25
128	  7	96.8	17.7	 20
129	  7	149.0	29.8	 25
130	  7	242.0	38.2	 25
131	  7	1026.0	165.6	 20
132	  7	631.0	110.1	 25
133	  7	129.0	29.8	 25
134	  7	109.3	14.2	 20
135	  7	5341.0	1427.9	 20
136	  7	5475.8	788.7	 20
137	  7	5596.3	855.3	 16
138	  7	124.5	32.1	 20
139	  7	93.5	22.9	 20
140	  7	116.8	19.5	 16
141	  7	4682.0	1165.9	 20
142	  7	113.3	19.9	 20
143	  7	103.5	17.7	 16
144	  7	109.0	17.6	 20
145	  7	88.0	11.6	 20
146	  7	121.8	18.7	 16
147	  7	109.0	17.9	 20
148	  7	108.0	19.3	 20
149	  7	5212.3	1094.9	 16
150	  7	133.3	61.0	 20
151	  7	102.8	17.5	 20
152	  7	5363.3	1166.0	 16
153	  7	120.0	79.0	 20
154	  7	108.3	16.0	 20
155	  7	114.8	21.6	 20
156	  7	5810.3	1116.6	 16
157	  7	92.8	31.1	 20
158	  7	71.0	11.0	 20
159	  7	107.3	19.1	 16
160	  7	82.3	17.7	 20
161	  7	74.3	12.9	 20
162	  7	88.0	15.1	 16
163	  7	75.8	15.5	 20
164	  7	605.3	113.4	 20
165	  7	506.5	99.5	 16
166	  7	257.8	42.4	 20
167	  7	89.3	14.5	 20
168	  7	746.0	124.5	 16
169	  7	151.3	40.1	 20
170	  7	88.8	12.0	 20
171	  7	86.8	15.3	 16
172	  7	275.0	59.7	 20
173	  7	129.5	23.1	 20
174	  7	86.0	16.8	 16
175	  7	82.3	11.5	 20
176	  7	216.0	35.6	 20
177	  7	82.0	12.4	 16
178	  7	113.0	28.1	 20
179	  7	223.5	42.2	 20
180	  7	218.3	42.7	 16
181	  7	89.8	18.3	 20
182	  7	88.0	17.3	 20
183	  7	143.8	22.8	 16
184	  7	82.8	9.6	 20
185	  7	268.8	53.2	 20
186	  7	266.8	51.7	 20
187	  7	102.8	16.3	 16
188	  7	323.0	85.8	 25
189	  7	224.0	32.9	 25
190	  7	286.8	91.6	 20
191	  7	135.0	27.8	 25
192	  7	241.0	38.2	 25
193	  7	71.3	10.0	 20
194	  7	188.0	41.6	 25
195	  7	138.0	24.8	 25
196	  7	93.0	16.8	 20
197	  7	81.0	13.7	 25
198	  7	106.0	16.9	 25
199	  7	1163.8	233.0	 20
200	  7	78.0	13.3	 25
201	  7	83.0	12.1	 25
202	  7	108.3	17.2	 20
203	  7	227.0	51.8	 25
204	  7	89.0	15.3	 25
205	  7	231.5	43.5	 20
206	  7	105.0	19.9	 25
207	  7	90.0	16.0	 25
208	  7	88.5	15.4	 20
209	  7	89.0	18.0	 25
210	  7	93.0	14.5	 25
211	  7	120.0	22.8	 20
212	  7	219.0	44.3	 25
213	  7	101.0	13.6	 25
214	  7	72.5	14.8	 20
215	  7	349.0	114.5	 25
216	  7	112.0	20.9	 25
217	  7	201.3	38.9	 20
218	  7	79.0	17.2	 25
219	  7	101.0	16.9	 25
220	  7	256.0	44.0	 25
221	  7	1098.5	171.6	 20
222	  7	503.0	107.2	 25
223	  7	435.0	77.6	 25
224	  7	683.8	111.2	 20
225	  7	714.0	201.7	 25
226	  7	540.0	74.9	 25
227	  7	162.8	25.7	 20
228	  7	91.0	14.7	 25
229	  7	95.0	12.6	 25
230	  7	87.0	10.1	 20
231	  7	71.0	13.2	 25
232	  7	100.0	33.7	 25
233	  7	86.3	20.7	 20
234	  7	82.0	13.3	 25
235	  7	362.0	65.6	 25
236	  7	71.0	10.7	 20
237	  7	181.0	43.4	 25
238	  7	103.0	17.1	 25
239	  7	263.0	39.0	 20
240	  7	609.0	154.0	 25
241	  7	86.0	13.2	 25
242	  7	75.8	12.4	 20
243	  7	93.0	15.8	 25
244	  7	565.0	124.0	 25
245	  7	110.0	22.8	 20
246	  7	70.0	7.7	 25
247	  7	100.0	25.7	 25
248	  7	137.3	27.7	 20
249	  7	439.0	98.2	 25
250	  7	345.0	56.1	 25
251	  7	959.5	146.1	 20
252	  7	184.0	44.0	 25
253	  7	404.0	65.0	 25
254	  7	214.0	35.6	 25
255	  7	1447.0	213.8	 20
256	  7	240.0	37.0	 25
257	  7	109.0	21.7	 25
258	  7	145.8	26.7	 20
259	  7	244.0	38.2	 25
260	  7	454.0	80.1	 25
261	  7	628.0	124.4	 20
262	  7	242.0	34.8	 25
263	  7	85.0	15.5	 25
264	  7	362.5	67.3	 20
265	  7	99.0	16.3	 25
266	  7	480.0	87.9	 25
267	  7	414.5	70.4	 20
268	  7	713.0	116.9	 25
269	  7	196.0	51.6	 25
270	  7	133.5	27.2	 20
271	  7	482.0	101.3	 25
272	  7	1738.0	290.6	 25
273	  7	387.3	57.4	 20
274	  7	216.0	32.4	 25
275	  7	97.0	15.8	 25
276	  7	253.0	47.9	 20
277	  7	906.0	144.5	 25
278	  7	96.0	14.3	 25
279	  7	106.3	16.7	 20
280	  7	69.0	10.6	 25
281	  7	75.0	15.3	 25
282	  7	103.0	19.7	 20
283	  7	416.0	111.0	 25
284	  7	76.0	12.2	 25
285	  7	406.5	69.0	 20
286	  7	101.0	19.9	 25
287	  7	86.0	15.0	 25
288	  7	79.0	16.2	 25
289	  7	97.0	15.2	 20
290	  7	284.0	47.4	 25
291	  7	100.0	16.1	 25
292	  7	107.0	18.4	 20
293	  7	137.0	20.9	 25
294	  7	101.8	24.3	 20
295	  7	122.8	20.2	 16
296	  7	91.3	15.2	 20
297	  7	91.5	16.7	 20
298	  7	187.3	31.5	 16
299	  7	226.3	46.8	 20
300	  7	163.0	25.1	 20
301	  7	408.5	65.5	 16
302	  7	395.5	88.6	 20
303	  7	446.5	76.5	 20
304	  7	179.8	23.4	 16
305	  7	72.0	11.1	 20
306	  7	66.3	11.1	 20
307	  7	62.3	8.8	 16
308	  7	68.0	14.9	 20
309	  7	103.0	19.9	 20
310	  7	82.3	16.7	 16
311	  7	69.5	11.6	 20
312	  7	70.5	13.9	 20
313	  7	197.0	38.4	 16
314	  7	281.8	78.0	 20
315	  7	101.0	13.8	 20
316	  7	87.3	21.4	 16
317	  7	76.3	13.1	 20
318	  7	122.3	20.7	 20
319	  7	756.3	223.1	 16
320	  7	103.5	35.9	 20
321	  7	112.5	28.8	 20
322	  7	1169.0	306.9	 20
323	  7	471.5	96.9	 16
324	  7	1845.5	340.5	 20
325	  7	827.3	142.9	 20
326	  7	477.8	76.8	 16
327	  7	102.3	19.4	 20
328	  7	603.8	144.3	 20
329	  7	82.5	10.1	 16
330	  7	118.5	20.1	 20
331	  7	148.0	44.3	 20
332	  7	112.3	18.3	 16
333	  7	86.5	17.0	 20
334	  7	110.5	22.8	 20
335	  7	114.0	21.6	 16
336	  7	87.8	15.3	 20
337	  7	110.0	18.2	 20
338	  7	96.3	19.7	 16
339	  7	105.3	22.4	 20
340	  7	66.5	11.9	 20
341	  7	72.0	15.3	 16
342	  7	88.3	13.8	 20
343	  7	76.3	11.7	 20
344	  7	166.5	37.2	 16
345	  7	170.8	27.1	 20
346	  7	104.3	18.4	 20
347	  7	77.3	10.6	 16
348	  7	75.0	12.8	 25
349	  7	177.0	48.5	 25
350	  7	272.0	39.4	 20
351	  7	253.0	50.1	 25
352	  7	91.0	29.2	 25
353	  7	144.8	23.8	 20
354	  7	221.0	42.2	 25
355	  7	114.0	20.0	 25
356	  7	71.0	14.7	 25
357	  7	68.0	8.5	 20
358	  7	74.0	13.7	 25
359	  7	65.0	10.8	 25
360	  7	73.5	16.1	 20
361	  7	77.0	11.6	 25
362	  7	1113.0	223.5	 25
363	  7	311.0	53.9	 20
364	  7	600.0	100.9	 25
365	  7	319.0	60.7	 25
366	  7	198.3	30.9	 20
367	  7	878.0	199.2	 25
368	  7	161.0	26.1	 25
369	  7	79.0	16.8	 20
370	  7	81.0	12.3	 25
371	  7	672.0	137.8	 25
372	  7	99.0	18.9	 20
373	  7	255.0	40.2	 25
374	  7	402.0	56.9	 25
375	  7	126.8	17.7	 20
376	  7	463.0	101.5	 25
377	  7	433.0	82.5	 25
378	  7	506.5	79.3	 20
379	  7	3508.0	890.0	 25
380	  7	162.0	26.4	 25
381	  7	115.0	14.2	 20
382	  7	467.0	114.6	 25
383	  7	124.0	23.0	 25
384	  7	491.5	82.8	 20
385	  7	257.0	51.6	 25
386	  7	658.0	103.5	 25
387	  7	5383.0	1126.6	 20
388	  7	118.0	32.5	 25
389	  7	70.0	12.2	 25
390	  7	148.0	24.5	 25
391	  7	321.0	58.5	 20
392	  7	888.0	164.7	 25
393	  7	661.0	150.0	 25
394	  7	261.0	56.1	 20
395	  7	99.0	17.7	 25
396	  7	129.0	23.0	 25
397	  7	75.5	13.2	 20
398	  7	85.0	18.3	 25
399	  7	76.0	13.6	 25
400	  7	96.3	15.4	 20
401	  7	109.0	22.3	 25
402	  7	74.0	14.1	 25
403	  7	94.3	18.2	 20
404	  7	108.0	23.1	 25
405	  7	194.0	40.1	 25
406	  7	75.8	10.6	 20
407	  7	139.0	23.3	 25
408	  7	68.0	13.4	 25
409	  7	131.5	25.0	 20
410	  7	333.0	83.5	 25
411	  7	1286.0	294.1	 25
412	  7	155.3	27.0	 20
413	  7	112.0	19.9	 25
414	  7	297.0	65.1	 25
415	  7	907.0	198.1	 20
416	  7	128.0	23.6	 25
417	  7	122.0	22.5	 25
418	  7	168.0	27.6	 20
419	  7	92.0	18.8	 25
420	  7	118.0	19.1	 25
421	  7	1785.5	446.1	 20
422	  7	111.0	27.0	 25
423	  7	1771.0	379.3	 25
424	  7	379.0	73.6	 25
425	  7	760.0	111.3	 20
426	  7	494.0	166.7	 25
427	  7	92.0	18.6	 25
428	  7	3534.0	836.7	 20
429	  7	267.0	52.7	 25
430	  7	223.0	51.5	 25
431	  7	91.0	14.0	 20
432	  7	116.0	23.0	 25
433	  7	109.0	19.7	 25
434	  7	72.5	12.0	 20
435	  7	83.0	15.6	 25
436	  7	172.0	29.2	 25
437	  7	76.5	15.9	 20
438	  7	175.0	37.9	 25
439	  7	72.0	10.6	 25
440	  7	63.3	15.6	 20
441	  7	212.0	51.5	 25
442	  7	82.0	11.1	 25
443	  7	106.5	13.6	 20
444	  7	349.0	93.6	 25
445	  7	3548.0	783.8	 25
446	  7	187.3	52.4	 20
447	  7	97.0	17.6	 25
448	  7	84.0	13.8	 25
449	  7	91.0	17.8	 20
450	  7	149.0	38.7	 25
451	  7	134.0	43.6	 25
452	  7	4638.0	1271.5	 20
453	  7	149.0	61.9	 25
454	  7	116.0	19.7	 20
455	  7	105.3	18.8	 16
456	  7	1357.0	393.3	 20
457	  7	87.3	18.6	 20
458	  7	130.3	21.6	 20
459	  7	91.3	15.9	 16
460	  7	105.3	18.1	 20
461	  7	72.0	12.5	 20
462	  7	809.0	139.3	 16
463	  7	198.3	36.0	 20
464	  7	320.0	59.2	 20
465	  7	122.8	19.4	 16
466	  7	1122.5	165.5	 20
467	  7	2222.3	462.8	 20
468	  7	159.3	23.8	 16
469	  7	135.0	32.3	 20
470	  7	140.3	27.4	 20
471	  7	63.0	13.6	 16
472	  7	211.3	48.9	 20
473	  7	182.0	26.2	 20
474	  7	166.3	35.9	 16
475	  7	1097.8	237.2	 20
476	  7	135.3	23.7	 20
477	  7	349.8	71.1	 16
478	  7	101.0	15.7	 20
479	  7	128.0	23.6	 20
480	  7	142.0	27.8	 16
481	  7	147.3	34.4	 20
482	  7	100.0	19.0	 20
483	  7	240.3	41.2	 16
484	  7	310.8	53.6	 20
485	  7	986.5	187.0	 20
486	  7	83.3	12.2	 16
487	  7	195.8	42.3	 20
488	  7	76.3	11.8	 20
489	  7	349.5	54.4	 16
490	  7	94.0	13.3	 20
491	  7	74.5	10.6	 20
492	  7	673.0	111.2	 20
493	  7	1882.8	275.6	 16
494	  7	1928.3	293.5	 20
495	  7	1767.0	306.8	 20
496	  7	84.8	24.3	 16
497	  7	182.0	27.9	 20
498	  7	305.0	45.2	 20
499	  7	243.5	42.2	 16
500	  7	97.8	19.1	 20
501	  7	83.8	11.3	 20
502	  7	85.0	13.7	 16
503	  7	85.3	15.7	 20
504	  7	167.5	29.5	 20
505	  7	224.3	32.9	 16
506	  7	499.3	105.6	 20
507	  7	112.5	20.5	 20
508	  7	122.3	25.3	 20
509	  7	133.0	24.8	 25
510	  7	96.0	17.4	 25
511	  7	68.3	9.4	 20
512	  7	70.0	13.7	 25
513	  7	95.0	15.1	 25
514	  7	78.8	13.3	 20
515	  7	82.0	12.3	 25
516	  7	170.0	28.8	 25
517	  7	70.3	13.6	 20
518	  7	233.0	47.6	 25
519	  7	113.0	21.2	 25
520	  7	106.0	19.1	 20
521	  7	1368.0	281.4	 25
522	  7	549.0	72.4	 25
523	  7	162.3	18.8	 20
524	  7	274.0	39.9	 25
525	  7	339.0	61.4	 25
526	  7	177.0	30.7	 25
527	  7	1512.5	238.4	 20
528	  7	127.0	29.5	 25
529	  7	223.0	39.5	 25
530	  7	93.5	17.3	 20
531	  7	168.0	33.4	 25
532	  7	1001.0	188.7	 25
533	  7	98.5	16.0	 20
534	  7	87.0	12.4	 25
535	  7	125.0	17.0	 25
536	  7	213.8	32.4	 20
537	  7	95.0	15.5	 25
538	  7	891.0	142.2	 25
539	  7	962.8	179.1	 20
540	  7	1265.0	227.8	 25
541	  7	359.0	58.1	 25
542	  7	94.3	15.6	 20
543	  7	75.0	12.2	 25
544	  7	297.0	56.6	 25
545	  7	512.8	84.1	 20
546	  7	72.0	12.9	 25
547	  7	68.0	12.7	 25
548	  7	77.5	24.1	 20
549	  7	87.0	14.8	 25
550	  7	80.0	15.2	 25
551	  7	78.8	15.5	 20
552	  7	149.0	33.2	 25
553	  7	62.0	12.1	 25
554	  7	72.3	17.0	 20
555	  7	76.0	13.7	 25
556	  7	245.0	47.8	 25
557	  7	69.3	15.3	 20
558	  7	79.0	14.6	 25
559	  7	200.0	33.2	 25
560	  7	142.0	24.8	 25
561	  7	94.0	14.9	 20
562	  7	77.0	12.6	 25
563	  7	84.0	15.9	 25
564	  7	77.8	17.9	 20
565	  7	77.0	12.9	 25
566	  7	72.0	15.5	 25
567	  7	118.0	17.9	 20
568	  7	69.0	14.2	 25
569	  7	100.0	19.2	 25
570	  7	644.5	117.9	 20
571	  7	117.0	34.3	 25
572	  7	110.0	32.2	 25
573	  7	179.0	25.5	 20
574	  7	81.0	12.1	 25
575	  7	237.0	38.1	 25
576	  7	1098.8	210.9	 20
577	  7	160.0	36.6	 25
578	  7	91.0	19.0	 25
579	  7	474.0	77.8	 20
580	  7	806.0	162.2	 25
581	  7	94.0	16.0	 25
582	  7	130.5	16.2	 20
583	  7	91.0	12.9	 25
584	  7	155.0	26.1	 25
585	  7	78.5	13.1	 20
586	  7	81.0	16.5	 25
587	  7	95.0	16.4	 25
588	  7	133.0	23.8	 20
589	  7	238.0	37.7	 25
590	  7	560.0	104.1	 25
591	  7	434.0	71.0	 25
592	  7	875.8	157.9	 20
593	  7	274.0	46.7	 25
594	  7	84.0	13.5	 25
595	  7	89.3	15.5	 20
596	  7	86.0	30.1	 25
597	  7	265.0	56.8	 25
598	  7	172.0	26.9	 20
599	  7	117.0	21.4	 25
600	  7	102.0	16.6	 25
601	  7	97.8	17.5	 20
602	  7	315.0	63.8	 25
603	  7	200.0	36.0	 25
604	  7	156.3	26.4	 20
605	  7	501.0	109.2	 25
606	  7	427.0	76.7	 25
607	  7	150.5	28.0	 20
608	  7	512.0	80.5	 25
609	  7	158.0	27.7	 25
610	  7	139.0	26.4	 20
611	  7	131.0	25.3	 25
612	  7	206.0	41.3	 25
613	  7	73.8	10.3	 20
614	  7	658.5	167.3	 20
615	  7	327.3	58.2	 20
616	  7	278.3	48.2	 16
617	  7	101.3	17.3	 20
618	  7	90.5	18.2	 20
619	  7	148.0	19.3	 16
620	  7	952.5	207.2	 20
621	  7	459.3	97.4	 20
622	  7	94.8	13.0	 16
623	  7	486.8	101.4	 20
624	  7	1968.0	440.4	 20
625	  7	846.5	202.6	 20
626	  7	212.3	49.4	 16
627	  7	91.0	16.7	 20
628	  7	96.3	23.7	 20
629	  7	77.3	13.4	 16
630	  7	87.5	20.6	 20
631	  7	74.8	13.3	 20
632	  7	78.3	11.4	 16
633	  7	146.3	29.5	 20
634	  7	284.0	71.1	 20
635	  7	66.0	11.5	 16
636	  7	76.3	12.1	 20
637	  7	106.8	17.0	 20
638	  7	138.5	30.3	 16
639	  7	96.3	16.7	 20
  0	  8	6832.0	1519.5	 25
  1	  8	133.3	16.4	 20
  2	  8	99.0	16.8	 25
  3	  8	196.0	34.0	 25
  4	  8	157.5	18.9	 20
  5	  8	258.0	47.2	 25
  6	  8	112.0	18.8	 25
  7	  8	94.0	16.3	 20
  8	  8	337.0	61.4	 25
  9	  8	90.0	13.9	 25
 10	  8	115.0	14.8	 20
 11	  8	223.0	34.4	 25
 12	  8	90.0	17.9	 25
 13	  8	218.0	32.5	 20
 14	  8	97.0	15.0	 25
 15	  8	86.0	14.1	 25
 16	  8	83.3	16.3	 20
 17	  8	103.0	14.9	 25
 18	  8	520.0	67.0	 25
 19	  8	217.0	29.5	 25
 20	  8	62.3	11.1	 20
 21	  8	75.0	12.4	 25
 22	  8	71.0	12.8	 25
 23	  8	84.3	16.4	 20
 24	  8	71.0	13.5	 25
 25	  8	66.0	11.1	 25
 26	  8	67.3	12.2	 20
 27	  8	73.0	12.2	 25
 28	  8	89.8	16.1	 20
 29	  8	88.5	10.9	 16
 30	  8	307.5	51.3	 20
 31	  8	107.0	15.8	 20
 32	  8	122.8	25.6	 16
 33	  8	156.5	27.2	 20
 34	  8	113.0	16.9	 20
 35	  8	81.8	11.6	 16
 36	  8	100.3	16.5	 20
 37	  8	77.3	11.8	 20
 38	  8	194.3	38.9	 16
 39	  8	2267.5	367.4	 20
 40	  8	228.3	35.8	 20
 41	  8	668.3	95.8	 16
 42	  8	834.0	143.6	 20
 43	  8	697.5	97.4	 20
 44	  8	297.8	39.7	 16
 45	  8	1342.8	243.8	 20
 46	  8	1436.5	233.0	 20
 47	  8	2232.8	333.1	 16
 48	  8	309.5	86.1	 20
 49	  8	261.0	43.7	 20
 50	  8	177.3	29.7	 16
 51	  8	122.3	19.4	 20
 52	  8	152.0	20.2	 20
 53	  8	185.5	58.1	 20
 54	  8	3264.8	497.3	 16
 55	  8	923.8	174.9	 20
 56	  8	130.3	21.3	 20
 57	  8	77.5	15.5	 16
 58	  8	81.8	13.7	 20
 59	  8	565.5	106.5	 20
 60	  8	637.3	89.9	 16
 61	  8	89.0	15.1	 20
 62	  8	95.8	17.1	 20
 63	  8	110.3	17.5	 16
 64	  8	80.3	17.7	 20
 65	  8	85.0	13.2	 20
 66	  8	87.0	19.8	 16
 67	  8	86.5	13.6	 20
 68	  8	85.0	19.1	 20
 69	  8	92.3	13.5	 16
 70	  8	87.5	17.3	 20
 71	  8	79.3	14.2	 20
 72	  8	86.0	9.8	 16
 73	  8	88.8	20.9	 20
 74	  8	100.8	18.1	 20
 75	  8	80.8	14.8	 16
 76	  8	96.3	18.0	 20
 77	  8	108.0	22.8	 20
 78	  8	98.5	16.6	 16
 79	  8	93.3	18.2	 20
 80	  8	88.3	17.5	 20
 81	  8	93.0	21.5	 20
 82	  8	98.0	18.6	 25
 83	  8	70.0	16.9	 25
 84	  8	68.8	16.5	 20
 85	  8	60.0	8.2	 25
 86	  8	63.0	12.3	 25
 87	  8	69.0	20.8	 25
 88	  8	100.3	19.4	 20
 89	  8	96.0	19.1	 25
 90	  8	92.0	18.7	 25
 91	  8	95.0	17.3	 20
 92	  8	92.0	19.6	 25
 93	  8	91.0	15.8	 25
 94	  8	93.0	20.2	 20
 95	  8	97.0	18.9	 25
 96	  8	93.0	21.4	 25
 97	  8	80.0	13.3	 20
 98	  8	89.0	19.4	 25
 99	  8	104.0	19.9	 25
100	  8	104.8	12.1	 20
101	  8	121.0	26.8	 25
102	  8	107.0	21.9	 25
103	  8	110.0	24.8	 20
104	  8	111.0	22.8	 25
105	  8	131.0	25.7	 25
106	  8	125.5	27.2	 20
107	  8	113.0	20.3	 25
108	  8	97.0	23.9	 25
109	  8	98.3	19.1	 20
110	  8	86.0	17.1	 25
111	  8	203.0	37.0	 25
112	  8	544.5	79.3	 20
113	  8	847.0	152.9	 25
114	  8	2431.0	515.9	 25
115	  8	115.0	21.8	 20
116	  8	101.0	20.9	 25
117	  8	91.0	18.0	 25
118	  8	99.5	23.9	 20
119	  8	101.0	23.2	 25
120	  8	107.0	18.0	 25
121	  8	92.0	17.4	 25
122	  8	91.3	20.4	 20
123	  8	87.0	12.8	 25
124	  8	82.0	19.7	 25
125	  8	84.3	14.5	 20
126	  8	92.0	18.2	 25
127	  8	80.0	14.8	 25
128	  8	91.3	16.2	 20
129	  8	89.0	14.8	 25
130	  8	258.0	42.1	 25
131	  8	437.3	66.4	 20
132	  8	861.0	140.7	 25
133	  8	124.0	26.5	 25
134	  8	113.0	20.4	 20
135	  8	106.0	18.3	 25
136	  8	118.0	18.1	 25
137	  8	78.3	11.8	 20
138	  8	96.0	20.4	 25
139	  8	89.0	19.5	 25
140	  8	97.0	19.5	 20
141	  8	110.0	21.8	 25
142	  8	104.0	22.1	 25
143	  8	113.3	23.5	 20
144	  8	92.0	13.8	 25
145	  8	94.0	15.5	 25
146	  8	103.3	22.2	 20
147	  8	79.0	11.5	 25
148	  8	103.0	21.8	 25
149	  8	110.8	22.2	 20
150	  8	99.0	15.3	 25
151	  8	96.0	13.7	 25
152	  8	92.5	21.9	 20
153	  8	90.0	21.1	 25
154	  8	82.0	21.2	 25
155	  8	84.0	8.9	 25
156	  8	101.5	23.6	 20
157	  8	84.0	13.4	 25
158	  8	97.0	16.4	 25
159	  8	99.0	17.2	 20
160	  8	81.0	13.0	 25
161	  8	84.0	19.4	 25
162	  8	77.0	12.0	 20
163	  8	74.0	14.1	 25
164	  8	418.0	76.6	 25
165	  8	222.5	32.5	 20
166	  8	141.0	29.9	 25
167	  8	90.0	15.1	 25
168	  8	509.8	146.2	 20
169	  8	166.0	70.0	 25
170	  8	77.0	11.9	 25
171	  8	89.3	19.9	 20
172	  8	165.0	38.8	 25
173	  8	97.0	16.9	 25
174	  8	77.3	12.2	 20
175	  8	87.0	11.4	 25
176	  8	105.0	23.0	 25
177	  8	75.3	14.0	 20
178	  8	92.0	16.8	 25
179	  8	123.0	23.5	 25
180	  8	211.8	35.8	 20
181	  8	109.0	19.9	 25
182	  8	84.0	15.3	 25
183	  8	138.8	25.0	 20
184	  8	83.0	16.2	 25
185	  8	212.0	37.4	 25
186	  8	170.0	30.4	 25
187	  8	112.0	30.8	 20
188	  8	370.0	73.0	 20
189	  8	377.5	63.9	 20
190	  8	790.5	116.2	 16
191	  8	112.3	21.7	 20
192	  8	133.8	27.1	 20
193	  8	78.5	18.6	 16
194	  8	97.0	20.3	 20
195	  8	119.0	16.5	 20
196	  8	76.3	11.8	 16
197	  8	65.0	10.2	 20
198	  8	88.0	15.5	 20
199	  8	264.8	43.0	 16
200	  8	71.3	11.1	 20
201	  8	80.8	18.2	 20
202	  8	90.3	13.4	 16
203	  8	112.0	16.5	 20
204	  8	82.0	14.9	 20
205	  8	324.5	59.1	 16
206	  8	91.0	18.3	 20
207	  8	73.3	11.0	 20
208	  8	108.8	20.1	 16
209	  8	96.8	16.8	 20
210	  8	81.0	17.8	 20
211	  8	105.0	18.1	 16
212	  8	100.3	25.3	 20
213	  8	98.3	12.4	 20
214	  8	73.3	12.8	 16
215	  8	392.8	113.7	 20
216	  8	76.8	17.2	 20
217	  8	92.8	14.2	 16
218	  8	90.0	12.6	 20
219	  8	84.0	13.2	 20
220	  8	125.8	27.3	 20
221	  8	956.0	127.3	 16
222	  8	326.3	74.4	 20
223	  8	250.3	43.7	 20
224	  8	284.3	42.4	 16
225	  8	920.8	140.7	 20
226	  8	343.3	54.7	 20
227	  8	156.3	17.6	 16
228	  8	109.5	18.5	 20
229	  8	98.3	12.3	 20
230	  8	101.0	22.4	 16
231	  8	70.0	10.9	 20
232	  8	57.3	9.2	 20
233	  8	60.3	7.5	 16
234	  8	62.5	10.3	 20
235	  8	91.3	19.2	 20
236	  8	61.5	10.5	 16
237	  8	72.0	11.6	 20
238	  8	82.3	15.8	 20
239	  8	257.0	32.0	 16
240	  8	198.0	34.3	 20
241	  8	88.0	16.1	 25
242	  8	72.3	15.8	 20
243	  8	90.0	14.6	 25
244	  8	1143.0	250.4	 25
245	  8	84.0	12.9	 20
246	  8	63.0	9.5	 25
247	  8	48.0	8.2	 25
248	  8	87.3	13.6	 20
249	  8	130.0	28.0	 25
250	  8	237.0	32.8	 25
251	  8	233.0	41.6	 20
252	  8	102.0	15.2	 25
253	  8	154.0	27.3	 25
254	  8	142.0	21.5	 25
255	  8	826.8	369.8	 20
256	  8	212.0	33.9	 25
257	  8	92.0	17.9	 25
258	  8	126.8	20.0	 20
259	  8	242.0	39.2	 25
260	  8	125.0	20.4	 25
261	  8	356.3	50.9	 20
262	  8	174.0	29.2	 25
263	  8	72.0	13.0	 25
264	  8	134.3	19.7	 20
265	  8	110.0	19.7	 25
266	  8	281.0	53.3	 25
267	  8	168.3	25.5	 20
268	  8	337.0	73.5	 25
269	  8	263.0	46.5	 25
270	  8	121.0	22.1	 20
271	  8	386.0	84.3	 25
272	  8	758.0	137.3	 25
273	  8	207.3	33.0	 20
274	  8	133.0	21.2	 25
275	  8	96.0	19.4	 25
276	  8	205.8	34.3	 20
277	  8	438.0	67.3	 25
278	  8	92.0	19.3	 25
279	  8	142.8	28.1	 20
280	  8	73.0	10.9	 25
281	  8	65.0	11.3	 25
282	  8	88.8	12.8	 20
283	  8	123.0	28.2	 25
284	  8	69.0	12.8	 25
285	  8	228.5	42.2	 20
286	  8	91.0	16.5	 25
287	  8	91.0	18.6	 25
288	  8	81.0	13.6	 25
289	  8	88.8	13.2	 20
290	  8	255.0	42.9	 25
291	  8	79.0	18.3	 25
292	  8	94.8	19.3	 20
293	  8	130.0	28.0	 25
294	  8	86.0	19.1	 25
295	  8	116.5	15.7	 20
296	  8	92.0	20.4	 25
297	  8	81.0	15.4	 25
298	  8	97.3	14.9	 20
299	  8	272.0	62.3	 25
300	  8	133.0	18.8	 25
301	  8	212.3	40.1	 20
302	  8	526.0	91.2	 25
303	  8	422.0	138.5	 25
304	  8	240.0	36.3	 20
305	  8	80.0	19.3	 25
306	  8	66.0	13.4	 25
307	  8	73.0	20.2	 20
308	  8	69.0	12.3	 25
309	  8	91.0	14.4	 25
310	  8	77.0	15.4	 20
311	  8	69.0	9.7	 25
312	  8	69.0	15.4	 25
313	  8	158.3	29.0	 20
314	  8	344.0	83.8	 25
315	  8	111.0	22.6	 25
316	  8	102.5	16.6	 20
317	  8	75.0	13.0	 25
318	  8	89.0	15.4	 25
319	  8	111.8	23.1	 20
320	  8	84.0	13.3	 25
321	  8	107.0	24.5	 25
322	  8	287.0	49.5	 25
323	  8	511.8	69.8	 20
324	  8	2173.0	328.1	 25
325	  8	838.0	126.2	 25
326	  8	353.8	46.2	 20
327	  8	118.0	22.4	 25
328	  8	334.0	68.2	 25
329	  8	74.5	11.5	 20
330	  8	102.0	19.5	 25
331	  8	95.0	20.2	 25
332	  8	90.5	16.8	 20
333	  8	103.0	20.2	 25
334	  8	69.0	12.7	 25
335	  8	76.0	16.9	 20
336	  8	88.0	19.4	 25
337	  8	96.0	18.0	 25
338	  8	85.3	14.1	 20
339	  8	87.0	14.8	 25
340	  8	71.0	9.6	 25
341	  8	67.5	12.6	 20
342	  8	116.0	24.5	 25
343	  8	82.0	14.8	 25
344	  8	165.3	27.6	 20
345	  8	159.0	25.3	 25
346	  8	88.0	14.0	 25
347	  8	78.8	13.5	 20
348	  8	74.0	10.1	 20
349	  8	138.8	31.7	 20
350	  8	190.3	28.7	 16
351	  8	284.0	72.5	 20
352	  8	89.3	18.0	 20
353	  8	131.3	24.4	 16
354	  8	337.8	68.0	 20
355	  8	118.8	27.4	 20
356	  8	78.0	14.7	 20
357	  8	65.3	11.9	 16
358	  8	68.3	12.7	 20
359	  8	69.3	10.9	 20
360	  8	68.0	10.5	 16
361	  8	64.5	9.2	 20
362	  8	317.0	63.1	 20
363	  8	168.8	31.7	 16
364	  8	1136.8	180.6	 20
365	  8	123.3	23.3	 20
366	  8	151.0	25.6	 16
367	  8	338.3	52.3	 20
368	  8	96.5	23.6	 20
369	  8	76.8	12.5	 16
370	  8	77.0	12.1	 20
371	  8	498.3	106.0	 20
372	  8	105.5	14.6	 16
373	  8	478.3	79.4	 20
374	  8	153.8	26.7	 20
375	  8	104.5	21.7	 16
376	  8	270.5	49.6	 20
377	  8	277.0	44.4	 20
378	  8	786.0	139.1	 16
379	  8	1226.0	184.2	 20
380	  8	111.0	24.3	 20
381	  8	106.0	22.9	 16
382	  8	113.3	19.7	 20
383	  8	125.5	24.3	 20
384	  8	100.0	15.6	 16
385	  8	369.8	63.0	 20
386	  8	177.5	26.2	 20
387	  8	376.3	73.7	 16
388	  8	138.3	21.4	 20
389	  8	72.3	11.2	 20
390	  8	122.3	21.8	 20
391	  8	270.8	28.2	 16
392	  8	1130.8	218.0	 20
393	  8	360.8	50.7	 20
394	  8	431.5	62.9	 16
395	  8	110.0	14.4	 20
396	  8	128.8	24.4	 20
397	  8	76.5	17.5	 16
398	  8	91.5	22.3	 20
399	  8	87.5	19.8	 20
400	  8	90.0	17.8	 16
401	  8	108.0	20.0	 25
402	  8	81.0	13.9	 25
403	  8	100.8	16.4	 20
404	  8	91.0	17.1	 25
405	  8	127.0	22.1	 25
406	  8	105.5	18.3	 20
407	  8	132.0	22.4	 25
408	  8	71.0	9.0	 25
409	  8	82.3	16.9	 20
410	  8	309.0	50.4	 25
411	  8	596.0	134.1	 25
412	  8	155.3	24.4	 20
413	  8	129.0	22.5	 25
414	  8	158.0	28.4	 25
415	  8	347.3	59.8	 20
416	  8	162.0	27.0	 25
417	  8	108.0	20.8	 25
418	  8	120.0	14.5	 20
419	  8	103.0	17.3	 25
420	  8	153.0	25.3	 25
421	  8	2006.0	396.2	 20
422	  8	118.0	41.1	 25
423	  8	3673.0	697.7	 25
424	  8	722.0	112.5	 25
425	  8	308.3	56.2	 20
426	  8	120.0	16.5	 25
427	  8	100.0	13.7	 25
428	  8	3766.0	675.9	 20
429	  8	130.0	33.9	 25
430	  8	225.0	41.1	 25
431	  8	75.3	12.5	 20
432	  8	121.0	19.3	 25
433	  8	70.0	11.1	 25
434	  8	78.0	13.6	 20
435	  8	71.0	12.1	 25
436	  8	130.0	20.5	 25
437	  8	86.5	16.0	 20
438	  8	223.0	37.5	 25
439	  8	63.0	11.6	 25
440	  8	68.8	13.3	 20
441	  8	90.0	14.6	 25
442	  8	81.0	16.6	 25
443	  8	108.5	20.1	 20
444	  8	599.0	145.9	 25
445	  8	1286.0	248.7	 25
446	  8	281.3	43.6	 20
447	  8	89.0	18.0	 25
448	  8	90.0	14.9	 25
449	  8	94.0	17.0	 20
450	  8	97.0	16.1	 25
451	  8	185.0	39.9	 25
452	  8	6587.8	1328.1	 20
453	  8	140.0	100.6	 25
454	  8	115.0	18.9	 25
455	  8	118.3	21.5	 20
456	  8	251.0	52.6	 25
457	  8	73.0	13.8	 25
458	  8	99.0	19.9	 25
459	  8	82.3	13.0	 20
460	  8	96.0	14.7	 25
461	  8	68.0	10.5	 25
462	  8	843.5	131.0	 20
463	  8	92.0	18.0	 25
464	  8	141.0	32.8	 25
465	  8	99.3	19.3	 20
466	  8	1838.0	312.5	 25
467	  8	469.0	76.2	 25
468	  8	94.0	16.7	 20
469	  8	70.0	13.7	 25
470	  8	95.0	16.6	 25
471	  8	77.3	14.5	 20
472	  8	445.0	84.1	 25
473	  8	184.0	30.4	 25
474	  8	215.5	32.2	 20
475	  8	246.0	44.9	 25
476	  8	105.0	17.2	 25
477	  8	104.0	16.8	 20
478	  8	110.0	23.2	 25
479	  8	111.0	24.8	 25
480	  8	164.8	29.5	 20
481	  8	141.0	41.5	 25
482	  8	80.0	18.1	 25
483	  8	232.5	33.3	 20
484	  8	481.0	94.1	 25
485	  8	350.0	59.1	 25
486	  8	93.3	14.3	 20
487	  8	78.0	15.2	 25
488	  8	69.0	9.8	 25
489	  8	109.0	16.3	 20
490	  8	86.0	14.2	 25
491	  8	74.0	15.5	 25
492	  8	273.0	69.7	 25
493	  8	558.0	86.1	 20
494	  8	1604.0	231.3	 25
495	  8	2762.0	432.4	 25
496	  8	92.5	17.1	 20
497	  8	221.0	37.0	 25
498	  8	272.0	45.4	 25
499	  8	118.8	21.9	 20
500	  8	83.0	13.0	 25
501	  8	72.0	12.0	 25
502	  8	71.3	11.5	 20
503	  8	144.0	22.1	 25
504	  8	74.0	17.8	 25
505	  8	139.3	22.3	 20
506	  8	207.0	32.9	 25
507	  8	123.0	25.9	 25
508	  8	129.0	22.8	 16
509	  8	93.0	17.2	 20
510	  8	74.8	12.5	 20
511	  8	63.0	8.0	 16
512	  8	65.5	7.9	 20
513	  8	88.3	19.8	 20
514	  8	67.0	12.7	 16
515	  8	137.3	24.4	 20
516	  8	90.0	14.8	 20
517	  8	74.8	12.3	 16
518	  8	141.5	30.3	 20
519	  8	108.0	21.3	 20
520	  8	88.0	14.8	 16
521	  8	250.5	38.8	 20
522	  8	260.5	45.6	 20
523	  8	121.3	20.5	 16
524	  8	244.0	41.7	 20
525	  8	131.3	19.7	 20
526	  8	208.0	41.9	 20
527	  8	1461.0	229.4	 16
528	  8	145.0	28.4	 20
529	  8	150.3	15.7	 20
530	  8	91.3	12.8	 16
531	  8	101.3	16.7	 20
532	  8	206.8	31.1	 20
533	  8	120.8	23.5	 16
534	  8	71.8	14.4	 20
535	  8	81.5	17.1	 20
536	  8	204.3	35.0	 16
537	  8	87.8	16.9	 20
538	  8	332.3	53.9	 20
539	  8	451.3	54.5	 16
540	  8	695.0	115.7	 20
541	  8	282.3	45.0	 20
542	  8	79.0	18.2	 16
543	  8	72.5	11.6	 20
544	  8	86.3	19.0	 20
545	  8	188.8	22.3	 16
546	  8	62.8	7.1	 20
547	  8	70.5	13.0	 20
548	  8	74.3	12.2	 16
549	  8	78.5	11.7	 20
550	  8	71.5	12.4	 20
551	  8	90.5	16.4	 16
552	  8	79.0	11.8	 20
553	  8	70.8	11.4	 20
554	  8	77.8	12.3	 16
555	  8	71.0	13.1	 20
556	  8	70.5	11.0	 20
557	  8	73.8	12.7	 16
558	  8	81.5	14.9	 20
559	  8	96.3	18.5	 20
560	  8	136.8	18.3	 20
561	  8	84.3	17.1	 20
562	  8	72.0	12.0	 25
563	  8	74.0	15.0	 25
564	  8	72.0	14.0	 20
565	  8	77.0	15.2	 25
566	  8	68.0	13.7	 25
567	  8	113.0	20.3	 20
568	  8	66.0	10.7	 25
569	  8	101.0	15.5	 25
570	  8	175.8	25.1	 20
571	  8	103.0	16.3	 25
572	  8	112.0	15.7	 25
573	  8	143.3	17.9	 20
574	  8	75.0	11.6	 25
575	  8	134.0	25.4	 25
576	  8	150.0	28.4	 20
577	  8	73.0	12.8	 25
578	  8	81.0	12.9	 25
579	  8	114.8	19.4	 20
580	  8	159.0	25.6	 25
581	  8	66.0	11.6	 25
582	  8	76.0	13.3	 20
583	  8	70.0	10.6	 25
584	  8	113.0	17.0	 25
585	  8	79.8	13.4	 20
586	  8	70.0	11.2	 25
587	  8	82.0	15.7	 25
588	  8	75.8	13.5	 20
589	  8	343.0	86.0	 25
590	  8	96.0	17.3	 25
591	  8	267.8	49.8	 20
592	  8	210.0	36.4	 25
593	  8	371.0	68.2	 25
594	  8	74.0	12.3	 25
595	  8	74.0	9.4	 20
596	  8	89.0	15.6	 25
597	  8	278.0	42.2	 25
598	  8	122.3	23.3	 20
599	  8	89.0	14.1	 25
600	  8	89.0	13.4	 25
601	  8	73.5	18.5	 20
602	  8	608.0	130.3	 25
603	  8	113.0	20.4	 25
604	  8	115.8	17.3	 20
605	  8	100.0	13.9	 25
606	  8	649.0	153.1	 25
607	  8	162.0	34.0	 20
608	  8	208.0	33.0	 25
609	  8	91.0	18.1	 25
610	  8	101.5	18.9	 20
611	  8	92.0	15.8	 25
612	  8	167.0	27.2	 25
613	  8	60.0	8.1	 20
614	  8	172.0	32.5	 25
615	  8	217.0	37.0	 25
616	  8	242.8	54.6	 20
617	  8	180.0	43.5	 25
618	  8	73.0	15.6	 25
619	  8	84.0	15.4	 20
620	  8	1166.0	213.1	 25
621	  8	221.0	36.2	 25
622	  8	87.3	15.9	 20
623	  8	190.0	32.7	 25
624	  8	338.0	57.1	 25
625	  8	255.0	57.4	 25
626	  8	78.5	12.5	 20
627	  8	90.0	15.8	 25
628	  8	173.0	43.1	 25
629	  8	74.3	12.6	 20
630	  8	76.0	14.1	 25
631	  8	80.0	15.9	 25
632	  8	77.3	13.4	 20
633	  8	93.0	23.6	 25
634	  8	96.0	16.3	 25
635	  8	75.8	12.6	 20
636	  8	79.0	14.6	 25
637	  8	119.0	24.0	 25
638	  8	91.3	15.6	 20
639	  8	4556.0	1406.3	 25
  0	  9	121.0	17.1	 25
  1	  9	175.3	19.0	 20
  2	  9	135.0	22.7	 25
  3	  9	182.0	26.3	 25
  4	  9	86.5	15.6	 20
  5	  9	175.0	24.5	 25
  6	  9	1099.0	165.9	 25
  7	  9	114.0	17.4	 20
  8	  9	182.0	26.2	 25
  9	  9	218.0	29.9	 25
 10	  9	220.0	21.8	 20
 11	  9	121.0	15.3	 25
 12	  9	82.0	13.5	 25
 13	  9	156.3	24.2	 20
 14	  9	857.0	113.5	 25
 15	  9	264.0	27.0	 25
 16	  9	392.5	46.8	 20
 17	  9	108.0	16.8	 25
 18	  9	119.0	22.0	 25
 19	  9	165.0	24.2	 25
 20	  9	830.8	73.6	 20
 21	  9	101.0	39.2	 25
 22	  9	85.0	17.4	 25
 23	  9	106.5	15.5	 20
 24	  9	180.0	23.5	 25
 25	  9	83.0	14.1	 25
 26	  9	72.8	9.2	 20
 27	  9	85.0	14.8	 25
 28	  9	98.0	19.4	 25
 29	  9	132.8	16.4	 20
 30	  9	114.0	16.0	 25
 31	  9	1356.0	140.1	 25
 32	  9	140.0	19.5	 20
 33	  9	252.0	38.9	 25
 34	  9	136.0	22.8	 25
 35	  9	912.8	94.1	 20
 36	  9	112.0	14.4	 25
 37	  9	120.0	23.1	 25
 38	  9	132.5	14.0	 20
 39	  9	88.0	17.9	 25
 40	  9	482.0	56.3	 25
 41	  9	1507.0	136.1	 20
 42	  9	252.0	32.1	 25
 43	  9	648.0	74.8	 25
 44	  9	91.8	14.3	 20
 45	  9	270.0	50.6	 25
 46	  9	452.0	60.5	 25
 47	  9	150.3	22.4	 20
 48	  9	138.0	21.0	 25
 49	  9	552.0	80.9	 25
 50	  9	104.0	12.7	 20
 51	  9	128.0	21.0	 25
 52	  9	84.0	15.6	 25
 53	  9	182.0	20.4	 25
 54	  9	98.3	18.9	 20
 55	  9	173.0	17.2	 25
 56	  9	140.0	20.7	 25
 57	  9	245.5	35.5	 20
 58	  9	97.0	14.2	 25
 59	  9	144.0	20.9	 25
 60	  9	877.3	77.8	 20
 61	  9	858.0	110.9	 25
 62	  9	81.0	12.0	 25
 63	  9	360.3	35.8	 20
 64	  9	140.0	17.0	 25
 65	  9	90.0	17.6	 25
 66	  9	188.8	23.5	 20
 67	  9	772.0	124.9	 25
 68	  9	129.0	20.5	 25
 69	  9	106.5	16.0	 20
 70	  9	97.0	12.5	 25
 71	  9	75.0	13.0	 25
 72	  9	69.3	9.5	 20
 73	  9	123.0	25.4	 25
 74	  9	82.0	12.4	 25
 75	  9	92.3	22.7	 20
 76	  9	179.0	29.8	 25
 77	  9	150.0	21.3	 25
 78	  9	268.0	28.7	 20
 79	  9	235.0	25.7	 25
 80	  9	165.0	28.6	 25
 81	  9	152.3	22.7	 16
 82	  9	1035.5	262.6	 20
 83	  9	502.0	59.7	 20
 84	  9	187.8	46.1	 16
 85	  9	306.0	97.2	 20
 86	  9	446.8	101.3	 20
 87	  9	146.8	19.0	 20
 88	  9	377.8	39.7	 16
 89	  9	152.8	15.9	 20
 90	  9	289.3	33.4	 20
 91	  9	144.0	24.1	 16
 92	  9	80.3	9.9	 20
 93	  9	265.8	40.2	 20
 94	  9	385.5	46.4	 16
 95	  9	969.8	281.9	 20
 96	  9	88.3	14.3	 20
 97	  9	106.3	18.3	 16
 98	  9	137.5	27.5	 20
 99	  9	91.0	18.2	 20
100	  9	136.5	13.4	 16
101	  9	126.5	19.2	 20
102	  9	127.8	18.8	 20
103	  9	620.0	88.0	 16
104	  9	902.8	258.8	 20
105	  9	181.8	28.6	 20
106	  9	265.0	34.9	 16
107	  9	317.0	43.8	 20
108	  9	231.5	32.2	 20
109	  9	647.0	119.9	 16
110	  9	122.8	37.5	 20
111	  9	210.3	29.7	 20
112	  9	277.8	37.4	 16
113	  9	260.0	33.9	 20
114	  9	254.8	41.8	 20
115	  9	391.5	44.0	 16
116	  9	93.3	14.0	 20
117	  9	93.5	14.5	 20
118	  9	211.0	26.5	 16
119	  9	111.0	13.5	 20
120	  9	123.8	16.6	 20
121	  9	228.0	38.9	 20
122	  9	92.5	12.2	 16
123	  9	169.8	24.9	 20
124	  9	171.0	19.7	 20
125	  9	101.0	15.7	 16
126	  9	76.5	10.4	 20
127	  9	107.8	12.6	 20
128	  9	77.5	15.2	 16
129	  9	81.5	10.2	 20
130	  9	400.0	80.8	 20
131	  9	277.3	31.0	 16
132	  9	291.3	29.0	 20
133	  9	115.0	20.3	 20
134	  9	99.5	16.3	 16
135	  9	431.0	83.6	 25
136	  9	484.0	82.4	 25
137	  9	100.0	13.7	 20
138	  9	319.0	53.5	 25
139	  9	97.0	16.7	 25
140	  9	83.3	14.2	 20
141	  9	140.0	21.9	 25
142	  9	115.0	15.1	 25
143	  9	113.3	17.8	 20
144	  9	126.0	23.5	 25
145	  9	558.0	96.0	 25
146	  9	1561.8	191.9	 20
147	  9	681.0	91.6	 25
148	  9	292.0	66.9	 25
149	  9	311.3	46.8	 20
150	  9	446.0	121.2	 25
151	  9	1099.0	202.6	 25
152	  9	668.3	102.2	 20
153	  9	78.0	30.5	 25
154	  9	56.0	15.4	 25
155	  9	78.0	12.9	 25
156	  9	73.3	14.9	 20
157	  9	81.0	12.6	 25
158	  9	101.0	14.8	 25
159	  9	350.0	47.6	 20
160	  9	153.0	29.2	 25
161	  9	97.0	15.2	 25
162	  9	230.8	37.7	 20
163	  9	124.0	18.8	 25
164	  9	217.0	28.9	 25
165	  9	268.0	38.5	 20
166	  9	90.0	16.0	 25
167	  9	96.0	15.2	 25
168	  9	617.8	59.7	 20
169	  9	95.0	15.8	 25
170	  9	120.0	21.6	 25
171	  9	87.5	20.7	 20
172	  9	116.0	19.5	 25
173	  9	165.0	28.7	 25
174	  9	98.3	16.7	 20
175	  9	81.0	14.8	 25
176	  9	76.0	11.9	 25
177	  9	184.0	29.3	 20
178	  9	92.0	15.1	 25
179	  9	80.0	16.7	 25
180	  9	82.0	14.6	 20
181	  9	110.0	22.3	 25
182	  9	87.0	14.4	 25
183	  9	334.5	68.8	 20
184	  9	80.0	16.5	 25
185	  9	977.0	209.5	 25
186	  9	726.8	93.0	 20
187	  9	125.0	48.9	 25
188	  9	97.0	15.4	 25
189	  9	83.0	15.3	 25
190	  9	66.8	11.3	 20
191	  9	104.0	15.4	 25
192	  9	197.0	23.4	 25
193	  9	160.3	27.9	 20
194	  9	538.0	91.4	 25
195	  9	164.0	29.8	 25
196	  9	70.5	14.4	 20
197	  9	96.0	16.3	 25
198	  9	72.0	10.3	 25
199	  9	69.5	10.9	 20
200	  9	75.0	12.0	 25
201	  9	86.0	12.3	 25
202	  9	141.3	19.7	 20
203	  9	157.0	32.5	 25
204	  9	181.0	30.1	 25
205	  9	337.3	46.6	 20
206	  9	236.0	36.5	 25
207	  9	113.0	12.2	 25
208	  9	135.8	18.7	 20
209	  9	96.0	15.6	 25
210	  9	79.0	12.0	 25
211	  9	71.3	12.1	 20
212	  9	92.0	11.9	 25
213	  9	96.0	13.3	 25
214	  9	72.5	11.4	 20
215	  9	122.0	16.9	 25
216	  9	241.0	46.6	 25
217	  9	1019.3	179.3	 20
218	  9	89.0	14.1	 25
219	  9	132.0	16.2	 25
220	  9	163.0	25.5	 25
221	  9	158.0	19.0	 20
222	  9	79.0	15.9	 25
223	  9	3003.0	806.8	 25
224	  9	318.8	114.9	 20
225	  9	1284.0	477.9	 25
226	  9	509.0	74.5	 25
227	  9	70.3	8.7	 20
228	  9	269.0	67.5	 25
229	  9	139.0	19.7	 25
230	  9	66.0	10.8	 20
231	  9	233.0	57.1	 25
232	  9	70.0	10.2	 25
233	  9	106.8	19.4	 20
234	  9	396.0	213.8	 25
235	  9	440.0	87.8	 25
236	  9	126.3	26.1	 20
237	  9	73.0	12.3	 25
238	  9	81.0	10.5	 25
239	  9	277.5	45.4	 20
240	  9	508.0	94.4	 25
241	  9	137.3	15.5	 20
242	  9	102.0	14.7	 16
243	  9	218.0	36.1	 20
244	  9	211.5	33.6	 20
245	  9	87.3	13.6	 16
246	  9	137.0	20.9	 20
247	  9	176.0	60.2	 20
248	  9	70.0	12.0	 16
249	  9	82.5	13.6	 20
250	  9	109.5	17.8	 20
251	  9	74.3	12.4	 16
252	  9	73.3	14.8	 20
253	  9	70.5	15.7	 20
254	  9	69.8	13.1	 20
255	  9	121.8	25.3	 16
256	  9	852.3	172.8	 20
257	  9	76.0	14.5	 20
258	  9	79.0	13.7	 16
259	  9	119.8	19.8	 20
260	  9	85.0	14.6	 20
261	  9	85.3	14.1	 16
262	  9	71.5	10.9	 20
263	  9	94.5	13.8	 20
264	  9	591.0	66.3	 16
265	  9	710.5	68.4	 20
266	  9	1024.3	143.2	 20
267	  9	79.3	12.1	 16
268	  9	89.0	19.3	 20
269	  9	88.0	9.1	 20
270	  9	99.0	14.4	 16
271	  9	200.8	37.0	 20
272	  9	134.5	19.0	 20
273	  9	179.3	23.5	 16
274	  9	287.5	63.1	 20
275	  9	76.5	11.8	 20
276	  9	86.3	12.3	 16
277	  9	225.0	30.6	 20
278	  9	81.3	14.6	 20
279	  9	87.5	13.2	 16
280	  9	98.3	14.5	 20
281	  9	74.3	13.9	 20
282	  9	65.3	11.3	 16
283	  9	81.5	14.2	 20
284	  9	77.8	12.0	 20
285	  9	103.0	16.6	 16
286	  9	180.5	22.8	 20
287	  9	118.8	19.8	 20
288	  9	91.3	13.7	 20
289	  9	136.3	15.7	 16
290	  9	328.5	24.8	 20
291	  9	251.8	29.9	 20
292	  9	97.0	22.5	 16
293	  9	574.8	138.5	 20
294	  9	115.3	19.7	 20
295	  9	188.5	30.6	 20
296	  9	80.0	10.1	 25
297	  9	81.0	12.8	 25
298	  9	80.0	12.2	 20
299	  9	73.0	10.8	 25
300	  9	83.0	11.1	 25
301	  9	328.8	55.3	 20
302	  9	77.0	20.1	 25
303	  9	79.0	15.9	 25
304	  9	71.8	12.0	 20
305	  9	64.0	11.5	 25
306	  9	76.0	12.4	 25
307	  9	96.5	15.9	 20
308	  9	70.0	13.4	 25
309	  9	96.0	16.2	 25
310	  9	85.0	15.6	 20
311	  9	111.0	19.0	 25
312	  9	92.0	14.3	 25
313	  9	76.5	15.3	 20
314	  9	119.0	25.7	 25
315	  9	763.0	190.0	 25
316	  9	1696.0	215.6	 20
317	  9	311.0	264.2	 25
318	  9	520.0	89.1	 25
319	  9	91.5	18.0	 20
320	  9	95.0	15.6	 25
321	  9	85.0	17.3	 25
322	  9	68.0	11.1	 25
323	  9	122.3	22.1	 20
324	  9	72.0	14.8	 25
325	  9	78.0	9.8	 25
326	  9	83.3	9.5	 20
327	  9	218.0	34.0	 25
328	  9	85.0	10.5	 25
329	  9	553.8	77.2	 20
330	  9	85.0	26.1	 25
331	  9	89.0	11.7	 25
332	  9	181.0	40.7	 20
333	  9	85.0	15.3	 25
334	  9	90.0	13.4	 25
335	  9	112.0	20.0	 20
336	  9	81.0	10.9	 25
337	  9	179.0	33.0	 25
338	  9	138.3	22.2	 20
339	  9	88.0	13.9	 25
340	  9	165.0	27.2	 25
341	  9	93.3	13.2	 20
342	  9	190.0	28.5	 25
343	  9	204.0	33.2	 25
344	  9	107.0	18.6	 20
345	  9	127.0	18.6	 25
346	  9	101.0	19.1	 25
347	  9	91.8	13.2	 20
348	  9	75.0	10.6	 25
349	  9	124.0	23.0	 25
350	  9	188.3	30.7	 20
351	  9	253.0	45.4	 25
352	  9	156.0	27.0	 25
353	  9	234.5	28.7	 20
354	  9	86.0	24.1	 25
355	  9	339.0	53.9	 25
356	  9	128.0	16.1	 25
357	  9	85.8	14.7	 20
358	  9	85.0	16.5	 25
359	  9	200.0	39.8	 25
360	  9	97.0	15.7	 20
361	  9	77.0	10.3	 25
362	  9	89.0	12.6	 25
363	  9	89.5	16.1	 20
364	  9	216.0	29.5	 25
365	  9	251.0	32.1	 25
366	  9	103.5	15.9	 20
367	  9	523.0	110.1	 25
368	  9	105.0	17.5	 25
369	  9	270.5	47.7	 20
370	  9	292.0	35.9	 25
371	  9	90.0	14.5	 25
372	  9	160.0	27.3	 20
373	  9	79.0	14.5	 25
374	  9	97.0	15.9	 25
375	  9	72.3	9.8	 20
376	  9	207.0	43.9	 25
377	  9	1299.0	146.7	 25
378	  9	429.5	47.5	 20
379	  9	631.0	42.9	 25
380	  9	304.0	27.0	 25
381	  9	143.0	19.1	 20
382	  9	498.0	91.6	 25
383	  9	448.0	82.1	 25
384	  9	329.5	40.3	 20
385	  9	243.0	39.6	 25
386	  9	509.0	57.0	 25
387	  9	156.0	24.2	 20
388	  9	491.0	142.5	 25
389	  9	109.0	16.1	 25
390	  9	129.0	21.8	 25
391	  9	149.0	17.5	 20
392	  9	327.0	44.6	 25
393	  9	309.0	29.8	 25
394	  9	183.5	25.4	 20
395	  9	144.0	21.1	 25
396	  9	91.0	16.6	 25
397	  9	72.0	9.7	 20
398	  9	74.0	14.2	 25
399	  9	586.0	92.9	 25
400	  9	87.0	10.1	 20
401	  9	433.8	58.4	 20
402	  9	156.5	24.3	 20
403	  9	83.0	16.0	 16
404	  9	78.5	16.3	 20
405	  9	186.3	30.4	 20
406	  9	102.0	15.3	 16
407	  9	74.8	11.4	 20
408	  9	77.0	12.7	 20
409	  9	73.5	10.8	 16
410	  9	83.0	15.0	 20
411	  9	82.3	17.5	 20
412	  9	108.0	10.1	 16
413	  9	84.3	11.1	 20
414	  9	82.8	11.6	 20
415	  9	80.3	15.0	 16
416	  9	216.0	23.1	 20
417	  9	211.0	41.5	 20
418	  9	83.5	14.4	 16
419	  9	571.3	93.8	 20
420	  9	548.3	84.9	 20
421	  9	592.5	48.6	 16
422	  9	221.3	71.1	 20
423	  9	447.0	71.1	 20
424	  9	84.5	13.1	 20
425	  9	155.5	26.7	 16
426	  9	73.3	9.4	 20
427	  9	164.5	28.6	 20
428	  9	313.0	36.9	 16
429	  9	404.0	69.2	 20
430	  9	641.5	58.9	 20
431	  9	520.8	53.5	 16
432	  9	106.3	16.0	 20
433	  9	108.0	15.9	 20
434	  9	126.8	22.6	 16
435	  9	88.3	9.3	 20
436	  9	64.3	11.9	 20
437	  9	126.0	20.8	 16
438	  9	102.3	14.8	 20
439	  9	78.3	9.7	 20
440	  9	103.5	20.6	 16
441	  9	133.8	18.9	 20
442	  9	80.5	13.6	 20
443	  9	85.8	15.4	 16
444	  9	131.8	22.6	 20
445	  9	114.0	19.2	 20
446	  9	291.3	34.5	 16
447	  9	215.5	39.6	 20
448	  9	303.5	58.8	 20
449	  9	118.8	19.3	 16
450	  9	126.8	21.8	 20
451	  9	199.5	24.7	 20
452	  9	89.0	9.2	 16
453	  9	90.0	19.0	 20
454	  9	559.3	113.0	 20
455	  9	193.3	32.9	 20
456	  9	428.0	44.4	 25
457	  9	646.0	110.3	 25
458	  9	77.0	13.7	 25
459	  9	82.5	19.4	 20
460	  9	256.0	45.2	 25
461	  9	109.0	14.9	 25
462	  9	109.8	20.5	 20
463	  9	117.0	17.3	 25
464	  9	682.0	81.3	 25
465	  9	97.5	14.9	 20
466	  9	418.0	55.6	 25
467	  9	533.0	96.4	 25
468	  9	342.8	50.3	 20
469	  9	219.0	38.2	 25
470	  9	78.0	15.1	 25
471	  9	82.3	17.5	 20
472	  9	78.0	15.3	 25
473	  9	93.0	15.6	 25
474	  9	97.0	17.4	 20
475	  9	173.0	30.2	 25
476	  9	154.0	29.1	 25
477	  9	120.8	19.3	 20
478	  9	131.0	24.1	 25
479	  9	400.0	84.1	 25
480	  9	73.0	9.2	 20
481	  9	84.0	17.0	 25
482	  9	80.0	13.4	 25
483	  9	72.0	10.0	 20
484	  9	58.0	9.6	 25
485	  9	90.0	10.9	 25
486	  9	65.8	12.1	 20
487	  9	77.0	14.1	 25
488	  9	69.0	18.6	 25
489	  9	68.3	13.3	 20
490	  9	86.0	15.2	 25
491	  9	64.0	9.5	 25
492	  9	86.0	15.2	 25
493	  9	82.3	15.8	 20
494	  9	182.0	27.8	 25
495	  9	1251.0	122.1	 25
496	  9	602.3	86.5	 20
497	  9	3958.0	528.5	 25
498	  9	792.0	100.4	 25
499	  9	183.0	24.7	 20
500	  9	79.0	13.7	 25
501	  9	93.0	19.2	 25
502	  9	578.0	109.2	 20
503	  9	68.0	11.0	 25
504	  9	84.0	15.2	 25
505	  9	82.3	9.9	 20
506	  9	216.0	28.8	 25
507	  9	787.0	113.6	 25
508	  9	213.0	30.9	 20
509	  9	260.0	38.1	 25
510	  9	336.0	68.7	 25
511	  9	130.8	18.2	 20
512	  9	70.0	13.2	 25
513	  9	89.0	14.4	 25
514	  9	92.5	19.4	 20
515	  9	87.0	13.7	 25
516	  9	79.0	13.1	 25
517	  9	70.0	13.9	 20
518	  9	77.0	13.8	 25
519	  9	101.0	23.4	 25
520	  9	74.3	12.2	 20
521	  9	106.0	17.7	 25
522	  9	124.0	25.4	 25
523	  9	246.8	28.7	 20
524	  9	128.0	23.6	 25
525	  9	142.0	20.9	 25
526	  9	105.0	16.1	 25
527	  9	225.5	34.1	 20
528	  9	117.0	22.9	 25
529	  9	1957.0	404.6	 25
530	  9	2413.8	556.3	 20
531	  9	87.0	11.6	 25
532	  9	185.0	35.9	 25
533	  9	109.3	21.2	 20
534	  9	126.0	24.8	 25
535	  9	107.0	19.3	 25
536	  9	188.3	27.8	 20
537	  9	641.0	107.7	 25
538	  9	165.0	30.3	 25
539	  9	520.3	71.8	 20
540	  9	687.0	110.4	 25
541	  9	660.0	73.4	 25
542	  9	654.3	128.7	 20
543	  9	180.0	24.9	 25
544	  9	214.0	34.4	 25
545	  9	72.0	14.1	 20
546	  9	88.0	15.8	 25
547	  9	77.0	14.6	 25
548	  9	110.0	17.6	 20
549	  9	81.0	14.4	 25
550	  9	65.0	10.0	 25
551	  9	70.0	18.8	 20
552	  9	58.0	10.2	 25
553	  9	80.0	14.5	 25
554	  9	252.3	58.8	 20
555	  9	98.0	17.7	 25
556	  9	82.0	15.9	 25
557	  9	68.5	13.3	 20
558	  9	59.0	11.5	 25
559	  9	69.0	14.2	 25
560	  9	78.0	16.6	 25
561	  9	90.3	14.9	 16
562	  9	80.8	13.4	 20
563	  9	82.3	12.5	 20
564	  9	80.8	15.1	 16
565	  9	105.5	17.9	 20
566	  9	87.8	12.3	 20
567	  9	73.3	15.0	 16
568	  9	123.3	22.5	 20
569	  9	110.0	18.3	 20
570	  9	207.5	32.7	 16
571	  9	198.3	28.4	 20
572	  9	250.3	39.4	 20
573	  9	177.5	21.0	 16
574	  9	162.8	25.9	 20
575	  9	976.8	111.1	 20
576	  9	98.8	15.6	 16
577	  9	79.8	15.2	 20
578	  9	132.5	20.4	 20
579	  9	133.8	29.9	 16
580	  9	166.0	21.4	 20
581	  9	71.5	12.5	 20
582	  9	159.5	32.1	 16
583	  9	115.3	14.1	 20
584	  9	117.8	18.5	 20
585	  9	68.0	11.3	 16
586	  9	62.3	7.9	 20
587	  9	63.5	11.6	 20
588	  9	77.3	12.0	 16
589	  9	147.0	20.0	 20
590	  9	84.0	17.9	 20
591	  9	238.3	31.0	 16
592	  9	255.3	36.5	 20
593	  9	117.3	15.3	 20
594	  9	111.0	12.8	 20
595	  9	172.3	22.6	 16
596	  9	137.3	18.8	 20
597	  9	1634.0	110.7	 20
598	  9	357.0	40.2	 16
599	  9	179.8	29.9	 20
600	  9	110.3	18.6	 20
601	  9	75.3	12.6	 16
602	  9	88.3	14.4	 20
603	  9	534.3	66.6	 20
604	  9	200.0	22.5	 16
605	  9	80.8	14.2	 20
606	  9	224.3	29.2	 20
607	  9	192.5	21.2	 16
608	  9	118.5	18.8	 20
609	  9	230.3	35.0	 20
610	  9	98.3	19.9	 16
611	  9	116.5	20.1	 20
612	  9	183.3	29.9	 20
613	  9	62.3	10.6	 16
614	  9	75.0	5.3	 20
615	  9	69.0	9.8	 25
616	  9	122.0	19.0	 20
617	  9	115.0	20.5	 25
618	  9	85.0	15.7	 25
619	  9	87.0	12.5	 20
620	  9	78.0	15.5	 25
621	  9	107.0	17.0	 25
622	  9	86.8	12.6	 20
623	  9	308.0	37.6	 25
624	  9	305.0	73.1	 25
625	  9	876.8	78.2	 20
626	  9	181.0	24.9	 25
627	  9	183.0	24.5	 25
628	  9	1091.0	182.7	 25
629	  9	334.5	25.1	 20
630	  9	110.0	20.3	 25
631	  9	86.0	14.6	 25
632	  9	85.0	12.7	 20
633	  9	76.0	12.8	 25
634	  9	109.0	17.3	 25
635	  9	96.3	16.1	 20
636	  9	139.0	22.7	 25
637	  9	119.0	20.3	 25
638	  9	70.5	9.7	 20
639	  9	92.0	14.7	 25
  0	 10	6876.5	794.9	 20
  1	 10	170.0	16.7	 16
  2	 10	134.3	20.2	 20
  3	 10	123.5	16.8	 20
  4	 10	85.0	11.2	 16
  5	 10	203.8	28.4	 20
  6	 10	267.0	33.0	 20
  7	 10	151.0	22.7	 16
  8	 10	278.0	25.7	 20
  9	 10	128.0	17.8	 20
 10	 10	172.8	15.6	 16
 11	 10	102.5	20.0	 20
 12	 10	85.3	12.3	 20
 13	 10	181.5	23.8	 16
 14	 10	411.5	38.0	 20
 15	 10	140.8	22.0	 20
 16	 10	483.8	44.4	 16
 17	 10	102.0	15.7	 20
 18	 10	93.0	15.4	 20
 19	 10	194.3	33.7	 20
 20	 10	899.5	73.6	 16
 21	 10	125.3	21.9	 20
 22	 10	81.3	12.2	 20
 23	 10	94.3	14.0	 16
 24	 10	165.3	19.4	 20
 25	 10	76.3	13.1	 20
 26	 10	64.3	10.5	 16
 27	 10	85.3	10.7	 20
 28	 10	87.0	15.7	 25
 29	 10	80.0	11.4	 20
 30	 10	102.0	15.6	 25
 31	 10	1309.0	184.4	 25
 32	 10	232.3	36.2	 20
 33	 10	251.0	40.4	 25
 34	 10	207.0	41.0	 25
 35	 10	1342.8	276.1	 20
 36	 10	130.0	17.7	 25
 37	 10	109.0	16.5	 25
 38	 10	181.3	30.7	 20
 39	 10	87.0	12.7	 25
 40	 10	459.0	66.0	 25
 41	 10	415.5	60.3	 20
 42	 10	154.0	19.1	 25
 43	 10	294.0	40.5	 25
 44	 10	70.3	9.8	 20
 45	 10	224.0	55.9	 25
 46	 10	92.0	17.9	 25
 47	 10	191.3	19.7	 20
 48	 10	155.0	25.6	 25
 49	 10	123.0	15.8	 25
 50	 10	106.5	16.2	 20
 51	 10	196.0	26.1	 25
 52	 10	83.0	11.4	 25
 53	 10	168.0	27.1	 25
 54	 10	96.0	18.2	 20
 55	 10	111.0	14.7	 25
 56	 10	145.0	16.1	 25
 57	 10	229.0	21.7	 20
 58	 10	127.0	21.4	 25
 59	 10	151.0	22.7	 25
 60	 10	368.8	51.4	 20
 61	 10	222.0	27.7	 25
 62	 10	95.0	22.2	 25
 63	 10	398.8	41.2	 20
 64	 10	127.0	21.1	 25
 65	 10	96.0	15.4	 25
 66	 10	202.3	27.8	 20
 67	 10	114.0	20.6	 25
 68	 10	110.0	18.0	 25
 69	 10	109.3	19.2	 20
 70	 10	98.0	14.7	 25
 71	 10	83.0	13.2	 25
 72	 10	77.5	14.4	 20
 73	 10	92.0	21.1	 25
 74	 10	87.0	13.7	 25
 75	 10	76.8	19.4	 20
 76	 10	240.0	32.4	 25
 77	 10	227.0	25.6	 25
 78	 10	348.8	33.3	 20
 79	 10	122.0	24.2	 25
 80	 10	85.0	12.3	 25
 81	 10	68.0	12.7	 20
 82	 10	138.0	29.0	 25
 83	 10	865.0	121.2	 25
 84	 10	318.3	38.5	 20
 85	 10	517.0	69.0	 25
 86	 10	289.0	33.4	 25
 87	 10	115.0	15.5	 25
 88	 10	627.8	58.1	 20
 89	 10	191.0	27.2	 25
 90	 10	262.0	26.4	 25
 91	 10	162.0	34.3	 20
 92	 10	73.0	13.3	 25
 93	 10	91.0	14.2	 25
 94	 10	90.3	11.1	 20
 95	 10	110.0	27.8	 25
 96	 10	76.0	10.4	 25
 97	 10	89.3	14.1	 20
 98	 10	94.0	15.9	 25
 99	 10	77.0	12.0	 25
100	 10	79.3	14.4	 20
101	 10	167.0	26.0	 25
102	 10	99.0	18.5	 25
103	 10	134.3	21.1	 20
104	 10	165.0	32.1	 25
105	 10	96.0	19.3	 25
106	 10	124.0	15.9	 20
107	 10	185.0	24.8	 25
108	 10	130.0	22.2	 25
109	 10	888.3	138.8	 20
110	 10	125.0	74.2	 25
111	 10	244.0	27.1	 25
112	 10	291.8	36.8	 20
113	 10	179.0	21.6	 25
114	 10	121.0	17.1	 25
115	 10	165.3	22.6	 20
116	 10	88.0	22.9	 25
117	 10	90.0	17.1	 25
118	 10	129.3	22.5	 20
119	 10	114.0	16.2	 25
120	 10	137.0	21.1	 25
121	 10	233.0	23.2	 25
122	 10	111.3	13.7	 20
123	 10	301.0	64.9	 25
124	 10	297.0	43.3	 25
125	 10	88.5	13.5	 20
126	 10	70.0	13.2	 25
127	 10	84.0	11.8	 25
128	 10	81.0	12.7	 20
129	 10	71.0	11.4	 25
130	 10	814.0	155.1	 25
131	 10	303.3	36.2	 20
132	 10	351.0	56.3	 25
133	 10	140.0	18.1	 25
134	 10	88.0	14.8	 20
135	 10	159.0	27.5	 20
136	 10	582.3	77.4	 20
137	 10	85.0	12.0	 16
138	 10	206.3	32.0	 20
139	 10	93.0	15.4	 20
140	 10	78.3	15.2	 16
141	 10	76.8	11.3	 20
142	 10	80.3	17.6	 20
143	 10	82.8	11.7	 16
144	 10	104.3	13.0	 20
145	 10	690.8	76.3	 20
146	 10	1989.5	128.9	 16
147	 10	372.5	173.9	 20
148	 10	375.8	59.7	 20
149	 10	186.0	25.7	 16
150	 10	193.5	27.8	 20
151	 10	1023.3	168.2	 20
152	 10	1140.0	120.4	 16
153	 10	123.5	61.9	 20
154	 10	75.3	9.9	 20
155	 10	64.3	10.4	 20
156	 10	74.0	13.9	 16
157	 10	81.3	13.6	 20
158	 10	155.3	21.1	 20
159	 10	126.5	18.1	 16
160	 10	221.0	26.1	 20
161	 10	82.8	10.0	 20
162	 10	120.3	15.3	 16
163	 10	124.3	20.4	 20
164	 10	208.3	20.5	 20
165	 10	204.8	30.6	 16
166	 10	82.5	14.3	 20
167	 10	79.5	11.3	 20
168	 10	955.5	85.0	 16
169	 10	89.5	21.5	 20
170	 10	90.3	15.4	 20
171	 10	80.5	13.3	 16
172	 10	87.8	14.4	 20
173	 10	142.8	25.5	 20
174	 10	99.5	17.5	 16
175	 10	77.5	10.8	 20
176	 10	86.3	13.0	 20
177	 10	109.5	16.4	 16
178	 10	77.8	11.6	 20
179	 10	87.8	17.3	 20
180	 10	77.3	11.8	 16
181	 10	113.8	18.1	 20
182	 10	82.5	9.6	 20
183	 10	109.8	14.5	 16
184	 10	75.3	15.2	 20
185	 10	217.8	23.7	 20
186	 10	358.0	42.9	 16
187	 10	99.8	25.1	 20
188	 10	131.0	25.1	 25
189	 10	89.0	15.5	 25
190	 10	85.0	14.3	 20
191	 10	87.0	13.9	 25
192	 10	109.0	15.4	 25
193	 10	180.5	21.6	 20
194	 10	140.0	17.2	 25
195	 10	101.0	14.1	 25
196	 10	68.0	9.9	 20
197	 10	172.0	25.9	 25
198	 10	62.0	8.2	 25
199	 10	71.0	10.3	 20
200	 10	64.0	10.9	 25
201	 10	96.0	17.4	 25
202	 10	140.8	19.3	 20
203	 10	201.0	37.5	 25
204	 10	162.0	21.6	 25
205	 10	272.8	46.0	 20
206	 10	176.0	27.8	 25
207	 10	90.0	15.4	 25
208	 10	121.5	18.6	 20
209	 10	77.0	15.7	 25
210	 10	75.0	11.5	 25
211	 10	83.0	13.0	 20
212	 10	91.0	14.9	 25
213	 10	73.0	10.9	 25
214	 10	72.3	12.6	 20
215	 10	137.0	31.6	 25
216	 10	142.0	20.3	 25
217	 10	289.0	37.3	 20
218	 10	78.0	12.5	 25
219	 10	138.0	20.2	 25
220	 10	103.0	13.4	 20
221	 10	107.0	15.1	 25
222	 10	64.0	13.5	 25
223	 10	56.0	11.8	 25
224	 10	64.0	8.5	 20
225	 10	55.0	8.0	 25
226	 10	149.0	39.1	 25
227	 10	71.5	9.4	 20
228	 10	251.0	51.0	 25
229	 10	147.0	22.6	 25
230	 10	76.3	8.2	 20
231	 10	217.0	35.2	 25
232	 10	125.0	29.0	 25
233	 10	280.5	52.8	 20
234	 10	184.0	30.3	 25
235	 10	78.0	15.1	 25
236	 10	158.8	23.7	 20
237	 10	78.0	11.6	 25
238	 10	97.0	14.0	 25
239	 10	253.5	32.4	 20
240	 10	684.0	116.6	 25
241	 10	184.0	22.1	 25
242	 10	78.3	13.1	 20
243	 10	166.0	22.9	 25
244	 10	116.0	17.5	 25
245	 10	67.3	11.1	 20
246	 10	212.0	45.7	 25
247	 10	88.0	15.7	 25
248	 10	76.8	11.6	 20
249	 10	76.0	10.5	 25
250	 10	79.0	15.5	 25
251	 10	67.5	10.9	 20
252	 10	72.0	9.6	 25
253	 10	67.0	9.7	 25
254	 10	75.0	16.8	 25
255	 10	225.8	39.1	 20
256	 10	258.0	33.4	 25
257	 10	74.0	10.9	 25
258	 10	70.5	12.0	 20
259	 10	82.0	13.0	 25
260	 10	79.0	9.5	 25
261	 10	87.8	13.4	 20
262	 10	76.0	10.2	 25
263	 10	95.0	15.6	 25
264	 10	178.0	19.4	 20
265	 10	325.0	45.9	 25
266	 10	125.0	19.6	 25
267	 10	74.8	11.5	 20
268	 10	93.0	15.4	 25
269	 10	90.0	15.6	 25
270	 10	88.3	13.8	 20
271	 10	235.0	33.7	 25
272	 10	92.0	14.5	 25
273	 10	308.3	45.7	 20
274	 10	1009.0	154.1	 25
275	 10	78.0	11.4	 25
276	 10	80.5	13.8	 20
277	 10	128.0	13.0	 25
278	 10	81.0	12.7	 25
279	 10	72.5	16.7	 20
280	 10	94.0	14.4	 25
281	 10	80.0	12.0	 25
282	 10	69.3	11.4	 20
283	 10	79.0	14.3	 25
284	 10	71.0	11.7	 25
285	 10	91.3	12.4	 20
286	 10	168.0	27.9	 25
287	 10	83.0	13.9	 25
288	 10	84.0	11.9	 25
289	 10	180.0	20.3	 20
290	 10	280.0	32.6	 25
291	 10	205.0	22.3	 25
292	 10	99.0	16.7	 20
293	 10	170.0	21.0	 25
294	 10	110.0	18.5	 25
295	 10	95.5	15.9	 16
296	 10	84.3	11.9	 20
297	 10	77.5	13.5	 20
298	 10	72.5	9.1	 16
299	 10	73.0	12.6	 20
300	 10	85.8	13.3	 20
301	 10	264.8	42.0	 16
302	 10	74.3	17.2	 20
303	 10	71.3	12.9	 20
304	 10	63.3	9.5	 16
305	 10	77.0	14.6	 20
306	 10	70.0	12.5	 20
307	 10	112.0	17.2	 16
308	 10	66.0	11.0	 20
309	 10	76.3	11.6	 20
310	 10	84.5	14.8	 16
311	 10	113.3	23.0	 20
312	 10	90.0	14.2	 20
313	 10	76.0	14.0	 16
314	 10	102.3	15.6	 20
315	 10	976.0	258.4	 20
316	 10	567.3	39.1	 16
317	 10	277.3	190.8	 20
318	 10	587.5	59.8	 20
319	 10	83.8	13.2	 16
320	 10	83.0	12.5	 20
321	 10	83.3	16.3	 20
322	 10	72.5	10.1	 20
323	 10	83.0	15.9	 16
324	 10	75.3	11.0	 20
325	 10	82.3	13.7	 20
326	 10	87.3	14.3	 16
327	 10	198.8	40.2	 20
328	 10	76.3	9.9	 20
329	 10	538.0	70.5	 16
330	 10	78.3	21.8	 20
331	 10	153.0	25.1	 20
332	 10	86.3	14.2	 16
333	 10	78.3	12.8	 20
334	 10	82.8	12.3	 20
335	 10	81.8	14.2	 16
336	 10	69.3	10.0	 20
337	 10	381.3	61.5	 20
338	 10	206.8	22.5	 16
339	 10	105.3	21.5	 20
340	 10	93.0	18.4	 20
341	 10	86.5	13.5	 16
342	 10	128.3	17.3	 20
343	 10	437.8	69.2	 20
344	 10	80.5	15.4	 16
345	 10	128.8	24.5	 20
346	 10	112.5	18.1	 20
347	 10	85.0	13.5	 16
348	 10	84.0	13.8	 25
349	 10	138.0	25.5	 25
350	 10	186.5	25.4	 20
351	 10	268.0	29.6	 25
352	 10	110.0	26.9	 25
353	 10	139.5	18.1	 20
354	 10	105.0	27.8	 25
355	 10	473.0	65.8	 25
356	 10	113.0	18.4	 25
357	 10	81.5	14.4	 20
358	 10	75.0	13.1	 25
359	 10	146.0	24.1	 25
360	 10	74.3	8.5	 20
361	 10	85.0	13.0	 25
362	 10	91.0	13.5	 25
363	 10	92.8	17.7	 20
364	 10	148.0	25.5	 25
365	 10	206.0	22.3	 25
366	 10	101.5	14.7	 20
367	 10	427.0	67.3	 25
368	 10	175.0	22.2	 25
369	 10	160.5	29.2	 20
370	 10	198.0	23.6	 25
371	 10	111.0	15.3	 25
372	 10	196.0	27.1	 20
373	 10	71.0	12.0	 25
374	 10	241.0	27.9	 25
375	 10	69.8	12.7	 20
376	 10	116.0	23.3	 25
377	 10	546.0	52.9	 25
378	 10	540.8	43.6	 20
379	 10	824.0	71.6	 25
380	 10	471.0	49.9	 25
381	 10	191.3	28.4	 20
382	 10	328.0	43.9	 25
383	 10	131.0	15.0	 25
384	 10	388.0	28.9	 20
385	 10	324.0	47.6	 25
386	 10	411.0	39.9	 25
387	 10	171.8	24.4	 20
388	 10	272.0	43.9	 25
389	 10	104.0	12.6	 25
390	 10	95.0	13.5	 25
391	 10	113.0	23.9	 20
392	 10	510.0	71.5	 25
393	 10	221.0	28.5	 25
394	 10	240.0	33.3	 20
395	 10	158.0	24.5	 25
396	 10	91.0	12.2	 25
397	 10	87.3	12.7	 20
398	 10	73.0	13.9	 25
399	 10	556.0	70.9	 25
400	 10	86.3	13.5	 20
401	 10	148.0	20.5	 25
402	 10	108.0	19.9	 25
403	 10	79.8	14.6	 20
404	 10	80.0	11.5	 25
405	 10	99.0	17.3	 25
406	 10	88.0	13.7	 20
407	 10	71.0	12.2	 25
408	 10	70.0	11.4	 25
409	 10	61.8	13.0	 20
410	 10	69.0	13.0	 25
411	 10	73.0	11.7	 25
412	 10	128.8	26.2	 20
413	 10	76.0	13.0	 25
414	 10	74.0	12.0	 25
415	 10	83.5	13.4	 20
416	 10	203.0	30.8	 25
417	 10	325.0	46.3	 25
418	 10	87.3	17.0	 20
419	 10	607.0	106.8	 25
420	 10	912.0	96.1	 25
421	 10	406.0	33.0	 20
422	 10	311.0	118.2	 25
423	 10	456.0	51.6	 25
424	 10	97.0	14.9	 25
425	 10	134.8	17.0	 20
426	 10	67.0	12.7	 25
427	 10	89.0	16.8	 25
428	 10	93.0	18.8	 20
429	 10	143.0	20.5	 25
430	 10	783.0	56.9	 25
431	 10	725.8	44.7	 20
432	 10	80.0	15.0	 25
433	 10	146.0	17.5	 25
434	 10	87.3	17.4	 20
435	 10	130.0	19.7	 25
436	 10	70.0	10.9	 25
437	 10	79.3	13.3	 20
438	 10	98.0	16.2	 25
439	 10	66.0	12.9	 25
440	 10	133.8	20.7	 20
441	 10	115.0	20.8	 25
442	 10	74.0	11.9	 25
443	 10	83.0	11.6	 20
444	 10	101.0	14.4	 25
445	 10	94.0	12.9	 25
446	 10	256.5	24.4	 20
447	 10	279.0	51.8	 25
448	 10	99.0	15.9	 25
449	 10	108.3	19.8	 20
450	 10	184.0	20.6	 25
451	 10	146.0	23.1	 25
452	 10	80.8	15.1	 20
453	 10	83.0	13.3	 25
454	 10	257.0	36.5	 25
455	 10	351.5	41.5	 16
456	 10	368.3	57.4	 20
457	 10	497.5	47.7	 20
458	 10	71.3	9.6	 20
459	 10	58.5	7.9	 16
460	 10	276.0	49.0	 20
461	 10	108.0	9.8	 20
462	 10	112.5	15.8	 16
463	 10	83.5	19.3	 20
464	 10	443.3	52.6	 20
465	 10	83.3	16.1	 16
466	 10	239.8	41.9	 20
467	 10	184.0	29.8	 20
468	 10	202.5	17.4	 16
469	 10	83.8	14.5	 20
470	 10	77.0	18.7	 20
471	 10	64.8	12.8	 16
472	 10	79.0	12.8	 20
473	 10	93.3	14.7	 20
474	 10	88.0	15.3	 16
475	 10	114.3	20.1	 20
476	 10	76.0	12.4	 20
477	 10	201.3	25.7	 16
478	 10	78.0	9.7	 20
479	 10	108.0	18.9	 20
480	 10	69.0	13.9	 16
481	 10	82.3	11.3	 20
482	 10	75.8	13.5	 20
483	 10	65.5	9.5	 16
484	 10	65.3	9.3	 20
485	 10	81.5	11.1	 20
486	 10	61.0	10.6	 16
487	 10	78.3	10.7	 20
488	 10	66.3	8.4	 20
489	 10	55.5	6.1	 16
490	 10	63.8	10.6	 20
491	 10	73.3	14.1	 20
492	 10	72.3	12.9	 20
493	 10	76.5	13.0	 16
494	 10	113.5	18.7	 20
495	 10	338.5	37.7	 20
496	 10	446.5	41.5	 16
497	 10	1803.3	138.1	 20
498	 10	439.0	73.5	 20
499	 10	95.5	11.8	 16
500	 10	79.0	10.4	 20
501	 10	79.8	13.4	 20
502	 10	96.0	26.9	 16
503	 10	70.8	12.6	 20
504	 10	71.3	14.4	 20
505	 10	89.3	15.1	 16
506	 10	179.3	22.8	 20
507	 10	268.5	24.2	 20
508	 10	221.3	42.1	 20
509	 10	294.0	29.9	 25
510	 10	118.0	17.1	 25
511	 10	101.8	16.8	 20
512	 10	68.0	8.4	 25
513	 10	109.0	17.5	 25
514	 10	72.0	12.0	 20
515	 10	85.0	14.4	 25
516	 10	91.0	16.6	 25
517	 10	73.3	10.5	 20
518	 10	71.0	9.7	 25
519	 10	127.0	18.8	 25
520	 10	68.3	11.3	 20
521	 10	170.0	33.8	 25
522	 10	117.0	18.9	 25
523	 10	143.3	18.3	 20
524	 10	120.0	19.4	 25
525	 10	110.0	21.3	 25
526	 10	96.0	17.9	 25
527	 10	388.5	35.1	 20
528	 10	184.0	29.8	 25
529	 10	752.0	88.3	 25
530	 10	121.5	19.4	 20
531	 10	81.0	15.2	 25
532	 10	99.0	17.5	 25
533	 10	111.3	23.6	 20
534	 10	101.0	18.8	 25
535	 10	135.0	20.3	 25
536	 10	229.8	24.3	 20
537	 10	418.0	58.4	 25
538	 10	256.0	37.2	 25
539	 10	148.8	24.8	 20
540	 10	277.0	37.3	 25
541	 10	284.0	33.2	 25
542	 10	137.3	20.4	 20
543	 10	432.0	48.8	 25
544	 10	321.0	39.6	 25
545	 10	68.5	8.5	 20
546	 10	78.0	12.5	 25
547	 10	96.0	13.3	 25
548	 10	71.5	10.5	 20
549	 10	67.0	12.0	 25
550	 10	66.0	12.2	 25
551	 10	68.3	12.3	 20
552	 10	71.0	14.6	 25
553	 10	70.0	13.6	 25
554	 10	72.5	13.4	 20
555	 10	100.0	16.1	 25
556	 10	77.0	9.8	 25
557	 10	64.0	10.7	 20
558	 10	67.0	11.1	 25
559	 10	65.0	13.6	 25
560	 10	74.0	12.1	 25
561	 10	83.0	19.1	 20
562	 10	72.0	10.8	 25
563	 10	75.0	13.2	 25
564	 10	90.3	17.3	 20
565	 10	136.0	26.9	 25
566	 10	75.0	15.7	 25
567	 10	69.3	12.4	 20
568	 10	74.0	10.6	 25
569	 10	309.0	39.4	 25
570	 10	290.3	29.2	 20
571	 10	343.0	31.9	 25
572	 10	80.0	14.6	 25
573	 10	85.0	12.4	 20
574	 10	133.0	21.9	 25
575	 10	1194.0	153.8	 25
576	 10	132.3	20.5	 20
577	 10	71.0	14.2	 25
578	 10	72.0	11.6	 25
579	 10	87.5	14.4	 20
580	 10	122.0	21.5	 25
581	 10	82.0	14.1	 25
582	 10	167.8	23.5	 20
583	 10	157.0	22.3	 25
584	 10	80.0	10.0	 25
585	 10	71.0	12.3	 20
586	 10	69.0	14.9	 25
587	 10	69.0	10.4	 25
588	 10	71.5	11.6	 20
589	 10	106.0	16.7	 25
590	 10	73.0	13.9	 25
591	 10	152.5	23.7	 20
592	 10	224.0	33.2	 25
593	 10	108.0	16.7	 25
594	 10	122.0	15.2	 25
595	 10	86.5	16.6	 20
596	 10	110.0	18.8	 25
597	 10	1116.0	137.6	 25
598	 10	697.5	46.2	 20
599	 10	158.0	18.9	 25
600	 10	104.0	16.0	 25
601	 10	67.0	12.5	 20
602	 10	78.0	11.3	 25
603	 10	165.0	28.4	 25
604	 10	142.8	27.7	 20
605	 10	125.0	16.3	 25
606	 10	223.0	33.2	 25
607	 10	331.0	30.6	 20
608	 10	97.0	16.8	 25
609	 10	131.0	18.7	 25
610	 10	92.0	15.8	 20
611	 10	162.0	25.9	 25
612	 10	287.0	45.4	 25
613	 10	67.3	14.1	 20
614	 10	73.0	10.8	 25
615	 10	64.8	13.2	 20
616	 10	116.5	19.7	 16
617	 10	130.5	19.3	 20
618	 10	70.0	11.2	 20
619	 10	79.8	15.6	 16
620	 10	78.8	13.9	 20
621	 10	104.3	16.2	 20
622	 10	96.0	19.5	 16
623	 10	170.0	19.0	 20
624	 10	159.0	32.7	 20
625	 10	475.5	34.4	 16
626	 10	444.5	56.8	 20
627	 10	264.0	43.5	 20
628	 10	2127.3	355.3	 20
629	 10	284.0	28.8	 16
630	 10	113.3	14.4	 20
631	 10	97.5	17.5	 20
632	 10	145.8	16.8	 16
633	 10	101.8	17.3	 20
634	 10	120.0	20.7	 20
635	 10	122.3	26.0	 16
636	 10	118.5	21.1	 20
637	 10	101.0	17.3	 20
638	 10	69.0	10.5	 16
639	 10	3941.0	663.5	 20
  0	 11	117.0	20.6	 25
  1	 11	132.0	21.4	 20
  2	 11	247.0	21.6	 25
  3	 11	661.0	85.2	 25
  4	 11	111.3	19.0	 20
  5	 11	186.0	28.9	 25
  6	 11	235.0	38.4	 25
  7	 11	78.3	13.5	 20
  8	 11	127.0	25.2	 25
  9	 11	85.0	19.1	 25
 10	 11	318.5	29.6	 20
 11	 11	90.0	21.6	 25
 12	 11	144.0	21.8	 25
 13	 11	610.5	60.8	 20
 14	 11	485.0	108.9	 25
 15	 11	106.0	17.3	 25
 16	 11	259.5	35.5	 20
 17	 11	937.0	135.9	 25
 18	 11	379.0	43.4	 25
 19	 11	229.0	26.8	 25
 20	 11	826.3	97.6	 20
 21	 11	116.0	19.3	 25
 22	 11	223.0	31.5	 25
 23	 11	105.0	13.1	 20
 24	 11	111.0	18.7	 25
 25	 11	120.0	20.2	 25
 26	 11	121.3	13.1	 20
 27	 11	102.0	13.2	 25
 28	 11	98.8	15.5	 20
 29	 11	77.8	11.6	 16
 30	 11	250.8	36.5	 20
 31	 11	94.0	14.1	 20
 32	 11	276.3	41.5	 16
 33	 11	432.5	43.6	 20
 34	 11	86.0	14.6	 20
 35	 11	73.5	9.4	 16
 36	 11	97.3	12.0	 20
 37	 11	75.3	12.0	 20
 38	 11	80.3	13.1	 16
 39	 11	124.8	21.0	 20
 40	 11	104.5	14.9	 20
 41	 11	174.8	22.5	 16
 42	 11	109.5	16.6	 20
 43	 11	102.0	31.6	 20
 44	 11	128.5	18.6	 16
 45	 11	289.0	37.2	 20
 46	 11	140.5	21.4	 20
 47	 11	77.0	11.9	 16
 48	 11	69.5	12.8	 20
 49	 11	90.3	14.4	 20
 50	 11	108.5	11.9	 16
 51	 11	77.3	11.8	 20
 52	 11	99.8	16.8	 20
 53	 11	213.0	36.1	 20
 54	 11	2770.5	251.2	 16
 55	 11	376.5	52.8	 20
 56	 11	685.3	57.9	 20
 57	 11	928.3	106.7	 16
 58	 11	448.8	53.4	 20
 59	 11	467.3	70.7	 20
 60	 11	98.0	24.0	 16
 61	 11	89.5	16.3	 20
 62	 11	217.3	31.6	 20
 63	 11	101.3	19.8	 16
 64	 11	75.3	10.7	 20
 65	 11	91.3	43.4	 20
 66	 11	89.3	12.5	 16
 67	 11	70.0	8.7	 20
 68	 11	81.0	10.5	 20
 69	 11	83.0	13.1	 16
 70	 11	90.0	12.5	 20
 71	 11	104.3	21.4	 20
 72	 11	84.0	15.4	 16
 73	 11	6655.3	1002.8	 20
 74	 11	2803.3	265.4	 20
 75	 11	644.3	64.0	 16
 76	 11	143.3	17.0	 20
 77	 11	234.5	33.2	 20
 78	 11	109.5	12.1	 16
 79	 11	77.0	11.2	 20
 80	 11	70.0	11.2	 20
 81	 11	71.0	11.8	 16
 82	 11	112.0	17.2	 25
 83	 11	74.0	13.3	 25
 84	 11	105.0	15.3	 20
 85	 11	120.0	16.9	 25
 86	 11	102.0	13.8	 25
 87	 11	104.0	11.8	 25
 88	 11	343.0	39.0	 20
 89	 11	109.0	18.4	 25
 90	 11	175.0	29.6	 25
 91	 11	583.5	77.3	 20
 92	 11	130.0	23.1	 25
 93	 11	138.0	22.2	 25
 94	 11	101.8	18.3	 20
 95	 11	103.0	21.5	 25
 96	 11	186.0	18.4	 25
 97	 11	109.3	15.5	 20
 98	 11	125.0	22.0	 25
 99	 11	106.0	12.2	 25
100	 11	620.0	85.6	 20
101	 11	490.0	136.2	 25
102	 11	87.0	12.8	 25
103	 11	151.5	25.0	 20
104	 11	111.0	17.4	 25
105	 11	98.0	16.4	 25
106	 11	125.3	16.3	 20
107	 11	97.0	15.3	 25
108	 11	86.0	12.0	 25
109	 11	97.8	18.1	 20
110	 11	109.0	16.3	 25
111	 11	385.0	59.9	 25
112	 11	379.3	40.6	 20
113	 11	160.0	28.1	 25
114	 11	118.0	19.5	 25
115	 11	147.3	21.7	 20
116	 11	717.0	161.6	 25
117	 11	133.0	19.8	 25
118	 11	169.0	28.3	 20
119	 11	280.0	33.0	 25
120	 11	873.0	169.1	 25
121	 11	860.0	91.6	 25
122	 11	330.0	25.5	 20
123	 11	1973.0	306.0	 25
124	 11	144.0	24.1	 25
125	 11	86.3	14.3	 20
126	 11	435.0	76.2	 25
127	 11	82.0	16.7	 25
128	 11	2035.0	307.9	 20
129	 11	221.0	31.0	 25
130	 11	545.0	92.6	 25
131	 11	142.0	24.1	 20
132	 11	392.0	88.0	 25
133	 11	241.0	34.0	 25
134	 11	299.5	34.3	 20
135	 11	118.0	15.5	 25
136	 11	98.0	12.7	 25
137	 11	82.3	14.1	 20
138	 11	81.0	17.3	 25
139	 11	138.0	24.1	 25
140	 11	74.3	10.6	 20
141	 11	272.0	56.5	 25
142	 11	77.0	10.5	 25
143	 11	484.8	63.9	 20
144	 11	1445.0	408.8	 25
145	 11	181.0	25.0	 25
146	 11	236.3	37.4	 20
147	 11	272.0	41.2	 25
148	 11	281.0	35.2	 25
149	 11	127.5	18.5	 20
150	 11	96.0	17.9	 25
151	 11	69.0	10.6	 25
152	 11	89.3	16.8	 20
153	 11	74.0	11.6	 25
154	 11	73.0	9.9	 25
155	 11	83.0	11.0	 25
156	 11	243.0	30.1	 20
157	 11	3163.0	827.7	 25
158	 11	3684.0	632.0	 25
159	 11	1276.0	102.6	 20
160	 11	231.0	39.2	 25
161	 11	101.0	18.6	 25
162	 11	364.5	44.4	 20
163	 11	1018.0	279.2	 25
164	 11	92.0	27.5	 25
165	 11	62.5	12.2	 20
166	 11	67.0	14.4	 25
167	 11	68.0	9.1	 25
168	 11	77.0	9.8	 20
169	 11	76.0	14.3	 25
170	 11	141.0	23.1	 25
171	 11	105.3	14.8	 20
172	 11	4814.0	1355.7	 25
173	 11	100.0	25.0	 25
174	 11	78.8	14.2	 20
175	 11	283.0	66.9	 25
176	 11	265.0	53.7	 25
177	 11	89.5	13.9	 20
178	 11	98.0	14.6	 25
179	 11	235.0	33.7	 25
180	 11	303.0	33.7	 20
181	 11	107.0	18.6	 25
182	 11	121.0	18.4	 25
183	 11	118.3	20.4	 20
184	 11	113.0	18.2	 25
185	 11	953.0	202.0	 25
186	 11	1300.3	150.2	 20
187	 11	1262.0	132.7	 25
188	 11	419.0	55.9	 20
189	 11	218.0	27.2	 20
190	 11	129.8	18.3	 16
191	 11	214.0	33.8	 20
192	 11	112.5	18.2	 20
193	 11	118.0	12.9	 16
194	 11	132.8	22.5	 20
195	 11	246.5	37.9	 20
196	 11	66.0	11.8	 16
197	 11	76.0	16.4	 20
198	 11	106.3	20.0	 20
199	 11	289.0	53.7	 16
200	 11	257.0	31.7	 20
201	 11	90.5	21.0	 20
202	 11	121.3	20.6	 16
203	 11	276.3	50.1	 20
204	 11	95.5	12.0	 20
205	 11	84.3	16.0	 16
206	 11	715.8	145.2	 20
207	 11	201.3	36.8	 20
208	 11	627.8	76.4	 16
209	 11	130.3	15.7	 20
210	 11	92.3	13.5	 20
211	 11	83.0	15.0	 16
212	 11	506.8	92.5	 20
213	 11	133.0	15.4	 20
214	 11	77.3	17.9	 16
215	 11	1825.5	473.5	 20
216	 11	83.0	14.0	 20
217	 11	70.0	9.5	 16
218	 11	65.8	10.6	 20
219	 11	100.0	19.7	 20
220	 11	179.8	14.8	 16
221	 11	90.0	14.4	 20
222	 11	68.5	15.9	 20
223	 11	63.3	11.3	 20
224	 11	86.3	14.7	 16
225	 11	67.5	11.0	 20
226	 11	111.5	37.3	 20
227	 11	526.0	84.8	 16
228	 11	71.5	10.5	 20
229	 11	85.3	18.4	 20
230	 11	79.8	12.6	 16
231	 11	69.3	12.2	 20
232	 11	116.0	20.7	 20
233	 11	477.0	67.7	 16
234	 11	260.5	37.2	 20
235	 11	140.5	20.5	 20
236	 11	87.0	10.0	 16
237	 11	79.3	14.1	 20
238	 11	69.0	12.6	 20
239	 11	80.8	16.1	 16
240	 11	73.0	11.5	 20
241	 11	84.8	13.8	 20
242	 11	74.0	12.6	 20
243	 11	127.0	21.9	 25
244	 11	573.0	68.9	 25
245	 11	227.3	36.7	 20
246	 11	237.0	43.7	 25
247	 11	350.0	59.1	 25
248	 11	110.5	20.7	 20
249	 11	93.0	18.3	 25
250	 11	70.0	9.6	 25
251	 11	76.5	17.3	 20
252	 11	84.0	11.8	 25
253	 11	72.0	11.7	 25
254	 11	73.5	12.8	 20
255	 11	67.0	11.2	 25
256	 11	103.0	17.8	 25
257	 11	218.0	40.3	 25
258	 11	134.0	24.5	 20
259	 11	259.0	53.0	 25
260	 11	69.0	10.8	 25
261	 11	76.5	12.8	 20
262	 11	137.0	26.9	 25
263	 11	90.0	14.6	 25
264	 11	97.3	15.9	 20
265	 11	71.0	14.2	 25
266	 11	94.0	17.9	 25
267	 11	114.0	17.9	 20
268	 11	147.0	26.0	 25
269	 11	116.0	21.5	 25
270	 11	78.0	13.7	 20
271	 11	73.0	8.2	 25
272	 11	420.0	81.0	 25
273	 11	120.0	17.9	 20
274	 11	746.0	182.8	 25
275	 11	1111.0	172.0	 25
276	 11	180.5	34.9	 20
277	 11	148.0	31.2	 25
278	 11	132.0	26.3	 25
279	 11	94.3	18.1	 20
280	 11	81.0	14.1	 25
281	 11	69.0	9.4	 25
282	 11	106.5	27.8	 20
283	 11	70.0	12.3	 25
284	 11	104.0	18.0	 25
285	 11	122.3	20.0	 20
286	 11	97.0	15.7	 25
287	 11	83.0	11.7	 25
288	 11	367.0	70.6	 25
289	 11	89.0	16.7	 20
290	 11	743.0	178.6	 25
291	 11	311.0	51.7	 25
292	 11	94.8	14.5	 20
293	 11	134.0	25.6	 25
294	 11	121.0	20.6	 25
295	 11	278.0	36.0	 20
296	 11	80.0	14.3	 25
297	 11	66.0	11.4	 25
298	 11	80.0	14.4	 20
299	 11	191.0	25.9	 25
300	 11	86.0	15.5	 25
301	 11	63.3	10.9	 20
302	 11	79.0	13.8	 25
303	 11	82.0	18.2	 25
304	 11	320.3	80.0	 20
305	 11	87.0	14.1	 25
306	 11	66.0	11.4	 25
307	 11	93.3	14.0	 20
308	 11	88.0	13.5	 25
309	 11	85.0	12.6	 25
310	 11	66.0	12.8	 20
311	 11	68.0	11.1	 25
312	 11	74.0	11.7	 25
313	 11	71.3	13.8	 20
314	 11	90.0	17.1	 25
315	 11	92.0	14.0	 25
316	 11	3283.0	879.5	 20
317	 11	197.0	188.7	 25
318	 11	167.0	24.7	 25
319	 11	219.8	29.9	 20
320	 11	307.0	37.3	 25
321	 11	112.0	27.5	 25
322	 11	67.0	18.1	 25
323	 11	81.5	13.6	 20
324	 11	108.0	23.4	 25
325	 11	85.0	12.4	 25
326	 11	70.3	14.8	 20
327	 11	74.0	15.6	 25
328	 11	87.0	16.8	 25
329	 11	101.3	14.7	 20
330	 11	268.0	49.9	 25
331	 11	90.0	16.3	 25
332	 11	124.5	20.8	 20
333	 11	91.0	15.4	 25
334	 11	123.0	22.3	 25
335	 11	209.3	34.0	 20
336	 11	124.0	16.6	 25
337	 11	123.0	14.5	 25
338	 11	254.5	40.4	 20
339	 11	148.0	18.0	 25
340	 11	385.0	76.5	 25
341	 11	1332.8	300.4	 20
342	 11	693.0	140.0	 25
343	 11	80.0	14.4	 25
344	 11	102.3	14.2	 20
345	 11	120.0	16.7	 25
346	 11	92.0	12.0	 25
347	 11	258.3	52.1	 20
348	 11	80.8	18.7	 20
349	 11	109.3	13.6	 20
350	 11	247.3	40.2	 16
351	 11	329.3	37.7	 20
352	 11	240.8	55.7	 20
353	 11	91.3	18.7	 16
354	 11	150.0	28.5	 20
355	 11	3636.8	913.5	 20
356	 11	82.3	10.5	 20
357	 11	105.5	16.8	 16
358	 11	78.0	13.2	 20
359	 11	77.5	15.1	 20
360	 11	105.0	19.0	 16
361	 11	140.0	21.9	 20
362	 11	453.3	74.4	 20
363	 11	274.8	35.4	 16
364	 11	188.3	25.0	 20
365	 11	177.8	29.9	 20
366	 11	3290.5	309.5	 16
367	 11	137.3	34.0	 20
368	 11	423.0	46.9	 20
369	 11	584.3	39.4	 16
370	 11	1242.8	261.9	 20
371	 11	617.0	56.3	 20
372	 11	254.5	39.2	 16
373	 11	85.3	13.8	 20
374	 11	217.3	35.1	 20
375	 11	288.3	46.5	 16
376	 11	72.3	10.1	 20
377	 11	2250.3	357.1	 20
378	 11	711.3	53.8	 16
379	 11	155.5	36.4	 20
380	 11	185.5	29.8	 20
381	 11	283.3	40.9	 16
382	 11	115.3	26.1	 20
383	 11	93.3	11.8	 20
384	 11	2282.0	219.3	 16
385	 11	93.3	16.6	 20
386	 11	253.8	34.4	 20
387	 11	141.0	20.8	 16
388	 11	123.5	17.7	 20
389	 11	311.5	35.3	 20
390	 11	69.3	12.5	 20
391	 11	762.0	93.4	 16
392	 11	426.8	48.0	 20
393	 11	223.0	35.4	 20
394	 11	90.3	15.1	 16
395	 11	91.3	13.9	 20
396	 11	247.5	32.1	 20
397	 11	122.0	19.0	 16
398	 11	93.0	13.9	 20
399	 11	86.3	14.8	 20
400	 11	114.3	19.0	 16
401	 11	235.3	38.4	 20
402	 11	173.0	22.7	 25
403	 11	122.0	22.5	 20
404	 11	167.0	23.1	 25
405	 11	84.0	18.6	 25
406	 11	199.5	28.9	 20
407	 11	375.0	66.0	 25
408	 11	92.0	12.4	 25
409	 11	139.8	16.0	 20
410	 11	79.0	12.8	 25
411	 11	227.0	32.9	 25
412	 11	89.3	15.1	 20
413	 11	219.0	41.1	 25
414	 11	128.0	24.9	 25
415	 11	83.5	14.1	 20
416	 11	186.0	33.3	 25
417	 11	101.0	17.4	 25
418	 11	109.8	19.1	 20
419	 11	124.0	23.7	 25
420	 11	84.0	12.7	 25
421	 11	499.8	56.9	 20
422	 11	198.0	19.8	 25
423	 11	109.0	13.1	 25
424	 11	112.0	20.8	 25
425	 11	89.8	10.8	 20
426	 11	126.0	23.8	 25
427	 11	75.0	12.9	 25
428	 11	118.3	27.1	 20
429	 11	88.0	22.9	 25
430	 11	125.0	23.3	 25
431	 11	279.0	55.9	 20
432	 11	85.0	12.3	 25
433	 11	71.0	12.4	 25
434	 11	89.0	13.0	 20
435	 11	240.0	49.0	 25
436	 11	137.0	20.2	 25
437	 11	79.5	14.2	 20
438	 11	119.0	21.8	 25
439	 11	255.0	37.4	 25
440	 11	153.8	22.9	 20
441	 11	292.0	39.1	 25
442	 11	159.0	32.5	 25
443	 11	684.8	87.7	 20
444	 11	690.0	171.8	 25
445	 11	90.0	15.9	 25
446	 11	82.0	14.3	 20
447	 11	1106.0	234.2	 25
448	 11	106.0	19.1	 25
449	 11	204.8	39.8	 20
450	 11	93.0	15.5	 25
451	 11	88.0	14.8	 25
452	 11	99.5	15.0	 20
453	 11	248.0	54.2	 25
454	 11	77.0	14.9	 25
455	 11	137.3	23.1	 20
456	 11	72.0	12.2	 25
457	 11	86.0	11.3	 25
458	 11	182.0	32.8	 25
459	 11	78.0	10.3	 20
460	 11	130.0	23.0	 25
461	 11	278.0	34.8	 25
462	 11	73.8	15.1	 20
463	 11	92.0	15.7	 25
464	 11	782.0	111.0	 25
465	 11	637.0	86.5	 20
466	 11	112.0	27.2	 25
467	 11	215.0	37.0	 25
468	 11	134.8	19.4	 20
469	 11	164.0	35.6	 25
470	 11	79.0	16.2	 25
471	 11	77.3	10.5	 20
472	 11	251.0	43.7	 25
473	 11	127.0	22.2	 25
474	 11	221.3	29.0	 20
475	 11	119.0	14.4	 25
476	 11	389.0	68.6	 25
477	 11	102.3	20.9	 20
478	 11	123.0	19.9	 25
479	 11	346.0	69.5	 25
480	 11	218.5	35.9	 20
481	 11	90.0	14.3	 25
482	 11	67.0	13.6	 25
483	 11	70.8	11.3	 20
484	 11	105.0	17.8	 25
485	 11	64.0	11.6	 25
486	 11	82.0	12.9	 20
487	 11	145.0	28.9	 25
488	 11	94.0	13.1	 25
489	 11	130.0	24.3	 20
490	 11	294.0	109.2	 25
491	 11	82.0	14.6	 25
492	 11	465.0	91.8	 25
493	 11	165.5	22.7	 20
494	 11	211.0	28.0	 25
495	 11	209.0	34.4	 25
496	 11	175.3	23.4	 20
497	 11	91.0	14.1	 25
498	 11	535.0	73.6	 25
499	 11	90.0	16.5	 20
500	 11	95.0	18.8	 25
501	 11	63.0	8.5	 25
502	 11	73.3	10.8	 20
503	 11	69.0	14.2	 25
504	 11	74.0	15.1	 25
505	 11	215.0	32.5	 20
506	 11	71.0	10.4	 25
507	 11	181.0	40.2	 25
508	 11	378.0	54.7	 16
509	 11	464.0	45.5	 20
510	 11	84.3	14.3	 20
511	 11	200.8	29.5	 16
512	 11	115.0	25.6	 20
513	 11	673.5	61.8	 20
514	 11	1543.0	156.6	 16
515	 11	290.3	46.0	 20
516	 11	333.5	49.1	 20
517	 11	147.5	25.0	 16
518	 11	102.0	28.6	 20
519	 11	148.8	23.5	 20
520	 11	74.5	11.3	 16
521	 11	84.0	11.7	 20
522	 11	579.0	80.3	 20
523	 11	550.8	53.8	 16
524	 11	112.5	15.8	 20
525	 11	152.5	16.0	 20
526	 11	546.0	86.2	 20
527	 11	89.0	14.6	 16
528	 11	103.0	14.6	 20
529	 11	643.5	81.4	 20
530	 11	145.3	19.0	 16
531	 11	139.8	18.2	 20
532	 11	173.0	32.9	 20
533	 11	496.8	65.1	 16
534	 11	2161.0	195.4	 20
535	 11	222.3	28.9	 20
536	 11	417.5	35.0	 16
537	 11	92.3	16.8	 20
538	 11	99.5	18.1	 20
539	 11	257.3	37.4	 16
540	 11	169.5	19.8	 20
541	 11	453.0	63.0	 20
542	 11	141.3	16.8	 16
543	 11	1179.8	128.4	 20
544	 11	117.5	15.8	 20
545	 11	406.8	43.9	 16
546	 11	95.8	13.9	 20
547	 11	406.8	84.4	 20
548	 11	302.0	48.8	 16
549	 11	118.3	20.1	 20
550	 11	128.3	21.8	 20
551	 11	75.0	11.7	 16
552	 11	71.8	13.4	 20
553	 11	215.5	27.3	 20
554	 11	70.5	11.3	 16
555	 11	77.0	15.2	 20
556	 11	156.8	24.7	 20
557	 11	68.0	11.1	 16
558	 11	206.8	31.6	 20
559	 11	75.8	14.7	 20
560	 11	137.3	22.6	 20
561	 11	99.0	14.8	 16
562	 11	90.0	13.4	 25
563	 11	67.0	13.3	 25
564	 11	81.0	12.5	 20
565	 11	124.0	24.1	 25
566	 11	90.0	17.1	 25
567	 11	132.3	16.8	 20
568	 11	457.0	42.3	 25
569	 11	1354.0	112.6	 25
570	 11	670.0	57.9	 20
571	 11	1054.0	138.1	 25
572	 11	2891.0	378.2	 25
573	 11	84.3	16.9	 20
574	 11	74.0	9.5	 25
575	 11	87.0	14.3	 25
576	 11	66.5	10.9	 20
577	 11	59.0	8.5	 25
578	 11	65.0	11.0	 25
579	 11	104.8	15.1	 20
580	 11	95.0	18.0	 25
581	 11	75.0	14.5	 25
582	 11	75.0	13.2	 20
583	 11	76.0	12.6	 25
584	 11	78.0	11.4	 25
585	 11	211.0	31.2	 20
586	 11	89.0	14.4	 25
587	 11	112.0	21.0	 25
588	 11	150.3	26.4	 20
589	 11	90.0	14.5	 25
590	 11	466.0	53.3	 25
591	 11	160.5	31.3	 20
592	 11	279.0	37.4	 25
593	 11	1540.0	175.2	 25
594	 11	259.0	31.9	 25
595	 11	1675.0	202.5	 20
596	 11	99.0	13.8	 25
597	 11	186.0	36.5	 25
598	 11	412.0	42.7	 20
599	 11	222.0	11.9	 25
600	 11	152.0	33.2	 25
601	 11	216.8	23.8	 20
602	 11	369.0	37.4	 25
603	 11	230.0	27.6	 25
604	 11	1062.3	89.8	 20
605	 11	73.0	15.1	 25
606	 11	74.0	9.9	 25
607	 11	65.0	11.4	 20
608	 11	195.0	25.4	 25
609	 11	78.0	10.1	 25
610	 11	128.8	17.3	 20
611	 11	174.0	28.3	 25
612	 11	4012.0	455.2	 25
613	 11	114.5	14.8	 20
614	 11	283.0	61.7	 25
615	 11	175.0	30.6	 25
616	 11	153.0	25.9	 20
617	 11	231.0	26.9	 25
618	 11	217.0	22.7	 25
619	 11	264.3	40.2	 20
620	 11	205.0	35.3	 25
621	 11	211.0	24.5	 25
622	 11	253.0	29.2	 20
623	 11	248.0	30.2	 25
624	 11	87.0	16.0	 25
625	 11	585.5	77.3	 20
626	 11	198.0	24.4	 25
627	 11	215.0	31.5	 25
628	 11	4885.0	564.2	 25
629	 11	2940.8	322.1	 20
630	 11	2441.0	195.2	 25
631	 11	3251.0	604.7	 25
632	 11	81.8	9.8	 20
633	 11	98.0	11.5	 25
634	 11	184.0	31.9	 25
635	 11	81.3	12.1	 20
636	 11	135.0	21.0	 25
637	 11	105.0	16.0	 25
638	 11	75.0	10.1	 20
639	 11	83.0	14.4	 25
  0	 12	6649.0	1238.9	 25
  1	 12	103.0	17.4	 20
  2	 12	226.0	25.7	 25
  3	 12	148.0	21.9	 25
  4	 12	106.3	12.7	 20
  5	 12	219.0	20.3	 25
  6	 12	96.0	15.3	 25
  7	 12	126.3	17.9	 20
  8	 12	112.0	20.1	 25
  9	 12	84.0	13.4	 25
 10	 12	188.3	22.1	 20
 11	 12	110.0	19.8	 25
 12	 12	206.0	26.6	 25
 13	 12	1080.8	153.7	 20
 14	 12	86.0	18.6	 25
 15	 12	90.0	16.1	 25
 16	 12	198.8	19.0	 20
 17	 12	449.0	62.4	 25
 18	 12	189.0	23.2	 25
 19	 12	137.0	17.8	 25
 20	 12	291.5	31.8	 20
 21	 12	104.0	16.3	 25
 22	 12	125.0	24.1	 25
 23	 12	138.0	15.6	 20
 24	 12	81.0	12.0	 25
 25	 12	135.0	17.9	 25
 26	 12	87.3	13.0	 20
 27	 12	116.0	20.0	 25
 28	 12	107.0	13.0	 25
 29	 12	82.8	11.2	 20
 30	 12	132.0	17.7	 25
 31	 12	77.0	9.1	 25
 32	 12	130.5	17.2	 20
 33	 12	169.0	23.3	 25
 34	 12	85.0	16.3	 25
 35	 12	84.0	17.9	 20
 36	 12	95.0	18.4	 25
 37	 12	70.0	11.1	 25
 38	 12	78.3	12.5	 20
 39	 12	104.0	16.4	 25
 40	 12	73.0	12.1	 25
 41	 12	107.5	17.5	 20
 42	 12	89.0	12.7	 25
 43	 12	91.0	12.2	 25
 44	 12	100.0	9.1	 20
 45	 12	203.0	30.3	 25
 46	 12	134.0	20.3	 25
 47	 12	68.0	9.7	 20
 48	 12	75.0	12.4	 25
 49	 12	72.0	11.8	 25
 50	 12	75.3	11.1	 20
 51	 12	74.0	14.1	 25
 52	 12	98.0	16.2	 25
 53	 12	213.0	36.1	 25
 54	 12	3414.0	282.0	 20
 55	 12	175.0	45.2	 25
 56	 12	1297.0	133.6	 25
 57	 12	630.3	50.5	 20
 58	 12	722.0	76.8	 25
 59	 12	178.0	25.5	 25
 60	 12	94.8	18.2	 20
 61	 12	69.0	10.6	 25
 62	 12	81.0	11.4	 25
 63	 12	77.0	11.6	 20
 64	 12	72.0	12.6	 25
 65	 12	90.0	16.0	 25
 66	 12	72.5	9.9	 20
 67	 12	79.0	11.2	 25
 68	 12	92.0	21.2	 25
 69	 12	80.0	8.3	 20
 70	 12	87.0	14.5	 25
 71	 12	92.0	15.4	 25
 72	 12	99.0	15.3	 20
 73	 12	2468.0	347.3	 25
 74	 12	1500.0	140.0	 25
 75	 12	187.3	23.6	 20
 76	 12	126.0	13.8	 25
 77	 12	209.0	25.4	 25
 78	 12	103.8	16.7	 20
 79	 12	83.0	16.1	 25
 80	 12	64.0	10.0	 25
 81	 12	78.3	13.2	 20
 82	 12	108.3	12.6	 20
 83	 12	78.3	15.2	 20
 84	 12	110.8	12.3	 16
 85	 12	146.0	25.6	 20
 86	 12	87.3	11.7	 20
 87	 12	115.3	18.5	 20
 88	 12	173.3	13.1	 16
 89	 12	89.3	17.8	 20
 90	 12	354.5	45.1	 20
 91	 12	143.3	25.3	 16
 92	 12	110.3	15.5	 20
 93	 12	119.8	16.5	 20
 94	 12	110.3	16.1	 16
 95	 12	111.3	25.5	 20
 96	 12	93.3	20.2	 20
 97	 12	148.5	21.4	 16
 98	 12	114.0	22.6	 20
 99	 12	98.3	17.2	 20
100	 12	129.0	15.8	 16
101	 12	336.3	90.8	 20
102	 12	72.0	18.0	 20
103	 12	112.3	21.4	 16
104	 12	118.3	26.7	 20
105	 12	91.5	12.4	 20
106	 12	132.8	24.4	 16
107	 12	90.5	12.1	 20
108	 12	78.5	13.2	 20
109	 12	95.3	13.8	 16
110	 12	124.0	16.1	 20
111	 12	419.3	50.7	 20
112	 12	318.5	30.7	 16
113	 12	148.8	17.2	 20
114	 12	142.8	15.8	 20
115	 12	205.5	25.0	 16
116	 12	1430.3	341.7	 20
117	 12	109.0	30.3	 20
118	 12	179.3	29.1	 16
119	 12	277.5	35.2	 20
120	 12	252.3	27.0	 20
121	 12	406.5	55.9	 20
122	 12	202.3	22.1	 16
123	 12	474.3	61.0	 20
124	 12	85.5	14.8	 20
125	 12	65.8	14.1	 16
126	 12	263.5	50.9	 20
127	 12	81.5	15.0	 20
128	 12	241.8	40.8	 16
129	 12	301.5	34.5	 20
130	 12	99.5	9.2	 20
131	 12	104.3	19.9	 16
132	 12	233.5	46.7	 20
133	 12	146.3	16.3	 20
134	 12	149.5	16.5	 16
135	 12	117.0	20.3	 25
136	 12	90.0	18.4	 25
137	 12	92.5	13.2	 20
138	 12	111.0	17.4	 25
139	 12	81.0	11.0	 25
140	 12	93.3	18.3	 20
141	 12	94.0	15.3	 25
142	 12	80.0	14.4	 25
143	 12	257.8	42.1	 20
144	 12	218.0	36.3	 25
145	 12	132.0	21.2	 25
146	 12	172.8	24.9	 20
147	 12	145.0	28.6	 25
148	 12	179.0	30.6	 25
149	 12	160.8	20.5	 20
150	 12	95.0	12.7	 25
151	 12	84.0	13.3	 25
152	 12	84.5	10.9	 20
153	 12	77.0	10.2	 25
154	 12	74.0	13.0	 25
155	 12	63.0	20.1	 25
156	 12	92.8	17.8	 20
157	 12	2107.0	597.0	 25
158	 12	2297.0	319.2	 25
159	 12	747.5	121.5	 20
160	 12	99.0	34.0	 25
161	 12	77.0	12.0	 25
162	 12	144.5	28.5	 20
163	 12	95.0	16.9	 25
164	 12	61.0	10.1	 25
165	 12	60.3	9.1	 20
166	 12	60.0	10.2	 25
167	 12	68.0	14.0	 25
168	 12	77.0	13.9	 20
169	 12	73.0	13.2	 25
170	 12	95.0	13.1	 25
171	 12	106.5	16.8	 20
172	 12	1049.0	252.7	 25
173	 12	85.0	13.2	 25
174	 12	77.3	13.3	 20
175	 12	145.0	26.9	 25
176	 12	89.0	15.0	 25
177	 12	81.0	13.8	 20
178	 12	122.0	17.4	 25
179	 12	195.0	30.6	 25
180	 12	292.8	28.9	 20
181	 12	103.0	23.5	 25
182	 12	160.0	25.8	 25
183	 12	105.3	15.4	 20
184	 12	111.0	18.7	 25
185	 12	143.0	21.4	 25
186	 12	620.0	60.8	 20
187	 12	1248.0	219.9	 25
188	 12	410.0	58.5	 25
189	 12	212.0	25.2	 25
190	 12	116.5	24.2	 20
191	 12	127.0	22.1	 25
192	 12	105.0	14.5	 25
193	 12	105.5	15.7	 20
194	 12	175.0	36.9	 25
195	 12	231.0	29.5	 25
196	 12	78.0	15.2	 20
197	 12	78.0	10.1	 25
198	 12	132.0	21.8	 25
199	 12	172.8	30.3	 20
200	 12	395.0	43.2	 25
201	 12	91.0	18.2	 25
202	 12	138.3	17.2	 20
203	 12	122.0	13.1	 25
204	 12	114.0	19.3	 25
205	 12	96.5	15.0	 20
206	 12	139.0	18.3	 25
207	 12	151.0	32.8	 25
208	 12	192.0	32.4	 20
209	 12	98.0	14.7	 25
210	 12	104.0	17.6	 25
211	 12	80.0	12.0	 20
212	 12	217.0	32.2	 25
213	 12	110.0	13.3	 25
214	 12	68.0	10.8	 20
215	 12	118.0	29.1	 25
216	 12	83.0	12.9	 25
217	 12	73.8	13.9	 20
218	 12	73.0	11.1	 25
219	 12	132.0	21.4	 25
220	 12	152.3	20.6	 20
221	 12	84.0	12.5	 25
222	 12	74.0	12.8	 25
223	 12	85.0	12.7	 25
224	 12	63.3	12.7	 20
225	 12	59.0	11.9	 25
226	 12	88.0	18.4	 25
227	 12	282.0	44.8	 20
228	 12	87.0	15.4	 25
229	 12	80.0	12.5	 25
230	 12	95.8	17.3	 20
231	 12	72.0	11.3	 25
232	 12	109.0	15.6	 25
233	 12	142.0	20.5	 20
234	 12	203.0	24.5	 25
235	 12	122.0	32.0	 25
236	 12	101.3	11.4	 20
237	 12	71.0	9.8	 25
238	 12	80.0	16.4	 25
239	 12	68.3	12.8	 20
240	 12	73.0	8.8	 25
241	 12	99.0	13.3	 25
242	 12	74.5	13.8	 16
243	 12	112.0	20.8	 20
244	 12	296.8	38.4	 20
245	 12	126.5	15.9	 16
246	 12	176.3	28.2	 20
247	 12	100.8	17.1	 20
248	 12	75.0	14.9	 16
249	 12	69.0	10.8	 20
250	 12	72.3	9.9	 20
251	 12	61.0	10.8	 16
252	 12	69.0	8.1	 20
253	 12	69.0	15.4	 20
254	 12	66.8	10.4	 16
255	 12	74.3	11.5	 20
256	 12	84.8	14.1	 20
257	 12	122.3	16.7	 20
258	 12	142.8	21.2	 16
259	 12	372.5	46.0	 20
260	 12	79.3	14.0	 20
261	 12	78.0	9.8	 16
262	 12	112.0	17.9	 20
263	 12	64.3	8.6	 20
264	 12	127.0	25.0	 16
265	 12	73.0	11.4	 20
266	 12	79.3	12.5	 20
267	 12	101.3	18.7	 16
268	 12	82.5	13.6	 20
269	 12	78.5	12.2	 20
270	 12	73.0	15.2	 16
271	 12	70.8	14.0	 20
272	 12	75.5	11.5	 20
273	 12	91.3	15.5	 16
274	 12	1435.0	310.8	 20
275	 12	623.8	197.9	 20
276	 12	163.5	30.5	 16
277	 12	139.3	27.4	 20
278	 12	118.5	21.7	 20
279	 12	60.0	10.2	 16
280	 12	65.5	10.1	 20
281	 12	68.0	13.1	 20
282	 12	71.5	10.4	 16
283	 12	79.3	16.0	 20
284	 12	96.3	9.7	 20
285	 12	111.8	19.1	 16
286	 12	105.5	14.4	 20
287	 12	66.3	11.5	 20
288	 12	77.8	10.8	 16
289	 12	70.3	12.8	 20
290	 12	400.5	76.0	 20
291	 12	285.3	36.8	 20
292	 12	98.0	20.3	 16
293	 12	137.3	28.1	 20
294	 12	125.5	24.4	 20
295	 12	175.5	24.0	 20
296	 12	81.0	15.2	 25
297	 12	74.0	15.8	 25
298	 12	77.5	14.2	 20
299	 12	183.0	23.0	 25
300	 12	68.0	10.5	 25
301	 12	71.3	11.7	 20
302	 12	75.0	12.6	 25
303	 12	75.0	17.1	 25
304	 12	180.0	29.3	 20
305	 12	72.0	10.2	 25
306	 12	68.0	12.1	 25
307	 12	83.5	18.0	 20
308	 12	71.0	10.6	 25
309	 12	81.0	17.0	 25
310	 12	73.3	10.8	 20
311	 12	75.0	16.4	 25
312	 12	70.0	9.7	 25
313	 12	84.0	17.5	 20
314	 12	86.0	12.1	 25
315	 12	95.0	19.5	 25
316	 12	855.0	201.2	 20
317	 12	229.0	48.3	 25
318	 12	143.0	20.3	 25
319	 12	177.0	24.9	 20
320	 12	264.0	44.0	 25
321	 12	134.0	34.0	 25
322	 12	71.0	11.4	 25
323	 12	72.0	15.9	 20
324	 12	81.0	15.4	 25
325	 12	98.0	17.7	 25
326	 12	74.3	12.9	 20
327	 12	66.0	11.6	 25
328	 12	74.0	10.8	 25
329	 12	98.8	15.0	 20
330	 12	127.0	23.7	 25
331	 12	93.0	14.5	 25
332	 12	165.3	26.9	 20
333	 12	86.0	16.7	 25
334	 12	94.0	14.8	 25
335	 12	128.3	16.5	 20
336	 12	138.0	21.3	 25
337	 12	102.0	15.7	 25
338	 12	720.0	108.9	 20
339	 12	199.0	32.3	 25
340	 12	652.0	89.2	 25
341	 12	266.3	37.0	 20
342	 12	824.0	104.9	 25
343	 12	85.0	16.8	 25
344	 12	85.3	15.0	 20
345	 12	90.0	13.5	 25
346	 12	102.0	14.6	 25
347	 12	110.3	16.4	 20
348	 12	87.0	14.6	 25
349	 12	102.0	13.9	 25
350	 12	423.8	58.5	 20
351	 12	289.0	32.0	 25
352	 12	115.0	16.8	 25
353	 12	81.3	13.1	 20
354	 12	178.0	29.5	 25
355	 12	822.0	173.2	 25
356	 12	73.0	10.7	 25
357	 12	74.3	13.0	 20
358	 12	74.0	10.6	 25
359	 12	72.0	13.6	 25
360	 12	86.3	17.2	 20
361	 12	117.0	19.1	 25
362	 12	624.0	76.6	 25
363	 12	345.8	43.4	 20
364	 12	310.0	37.5	 25
365	 12	164.0	23.2	 25
366	 12	3652.5	257.4	 20
367	 12	96.0	40.3	 25
368	 12	271.0	32.8	 25
369	 12	218.5	29.7	 20
370	 12	1286.0	272.6	 25
371	 12	793.0	55.8	 25
372	 12	293.0	33.9	 20
373	 12	75.0	15.6	 25
374	 12	96.0	14.1	 25
375	 12	137.0	22.3	 20
376	 12	80.0	13.3	 25
377	 12	511.0	75.1	 25
378	 12	670.0	62.6	 20
379	 12	126.0	22.6	 25
380	 12	130.0	17.8	 25
381	 12	401.3	44.0	 20
382	 12	92.0	16.8	 25
383	 12	107.0	15.2	 25
384	 12	596.3	44.2	 20
385	 12	83.0	14.1	 25
386	 12	186.0	20.4	 25
387	 12	107.8	15.6	 20
388	 12	297.0	38.2	 25
389	 12	322.0	41.5	 25
390	 12	73.0	13.8	 25
391	 12	184.3	21.9	 20
392	 12	296.0	33.9	 25
393	 12	148.0	28.9	 25
394	 12	75.8	13.2	 20
395	 12	78.0	11.5	 25
396	 12	226.0	32.3	 25
397	 12	68.0	14.6	 20
398	 12	91.0	16.1	 25
399	 12	94.0	13.0	 25
400	 12	102.5	16.2	 20
401	 12	170.0	25.8	 25
402	 12	234.8	29.4	 20
403	 12	142.3	20.8	 16
404	 12	120.0	16.6	 20
405	 12	99.0	20.2	 20
406	 12	134.5	17.6	 16
407	 12	287.3	56.0	 20
408	 12	107.0	15.2	 20
409	 12	76.0	10.9	 16
410	 12	84.3	13.7	 20
411	 12	119.0	9.1	 20
412	 12	86.3	10.8	 16
413	 12	196.3	24.7	 20
414	 12	91.0	8.8	 20
415	 12	77.0	12.3	 16
416	 12	131.8	22.4	 20
417	 12	131.5	19.3	 20
418	 12	128.8	14.3	 16
419	 12	124.5	21.3	 20
420	 12	84.0	12.5	 20
421	 12	419.0	38.5	 16
422	 12	168.0	21.0	 20
423	 12	100.3	17.0	 20
424	 12	117.5	18.9	 20
425	 12	75.0	12.6	 16
426	 12	117.0	20.6	 20
427	 12	111.3	18.0	 20
428	 12	304.5	34.5	 16
429	 12	105.3	21.3	 20
430	 12	118.0	18.3	 20
431	 12	148.8	13.5	 16
432	 12	82.3	12.3	 20
433	 12	80.3	14.0	 20
434	 12	84.0	10.9	 16
435	 12	90.3	11.0	 20
436	 12	98.3	20.4	 20
437	 12	86.3	12.7	 16
438	 12	107.5	20.2	 20
439	 12	115.8	23.1	 20
440	 12	118.5	16.2	 16
441	 12	194.8	32.6	 20
442	 12	167.0	21.3	 20
443	 12	340.5	38.3	 16
444	 12	86.0	13.3	 20
445	 12	91.3	16.1	 20
446	 12	85.3	10.1	 16
447	 12	428.3	83.3	 20
448	 12	97.8	14.5	 20
449	 12	155.0	16.4	 16
450	 12	84.3	16.1	 20
451	 12	89.3	17.9	 20
452	 12	91.0	17.7	 16
453	 12	77.5	14.0	 20
454	 12	87.8	18.7	 20
455	 12	82.0	15.1	 20
456	 12	66.0	10.0	 25
457	 12	92.0	15.1	 25
458	 12	89.0	13.1	 25
459	 12	72.3	13.0	 20
460	 12	106.0	19.5	 25
461	 12	1303.0	118.9	 25
462	 12	73.0	14.5	 20
463	 12	78.0	11.2	 25
464	 12	1927.0	314.3	 25
465	 12	1389.8	154.0	 20
466	 12	94.0	30.8	 25
467	 12	201.0	34.6	 25
468	 12	108.8	20.5	 20
469	 12	179.0	29.7	 25
470	 12	83.0	14.9	 25
471	 12	70.8	11.2	 20
472	 12	130.0	22.7	 25
473	 12	102.0	10.9	 25
474	 12	99.0	16.4	 20
475	 12	93.0	20.2	 25
476	 12	128.0	23.0	 25
477	 12	86.5	12.2	 20
478	 12	99.0	17.2	 25
479	 12	124.0	19.8	 25
480	 12	81.5	12.5	 20
481	 12	97.0	13.4	 25
482	 12	73.0	10.9	 25
483	 12	73.5	13.5	 20
484	 12	74.0	9.9	 25
485	 12	69.0	9.7	 25
486	 12	76.3	10.5	 20
487	 12	94.0	18.7	 25
488	 12	102.0	13.6	 25
489	 12	225.8	44.3	 20
490	 12	174.0	25.9	 25
491	 12	76.0	16.0	 25
492	 12	141.0	23.6	 25
493	 12	183.5	21.5	 20
494	 12	137.0	18.3	 25
495	 12	108.0	17.2	 25
496	 12	176.8	18.6	 20
497	 12	69.0	13.9	 25
498	 12	174.0	28.7	 25
499	 12	69.3	9.4	 20
500	 12	71.0	12.3	 25
501	 12	65.0	10.2	 25
502	 12	70.3	15.1	 20
503	 12	73.0	15.3	 25
504	 12	67.0	13.2	 25
505	 12	306.0	31.0	 20
506	 12	70.0	14.5	 25
507	 12	211.0	35.7	 25
508	 12	308.5	26.6	 20
509	 12	260.0	33.2	 25
510	 12	100.0	14.1	 25
511	 12	198.0	23.5	 20
512	 12	108.0	20.1	 25
513	 12	177.0	21.7	 25
514	 12	385.0	51.6	 20
515	 12	119.0	16.6	 25
516	 12	297.0	36.7	 25
517	 12	126.3	19.5	 20
518	 12	96.0	22.7	 25
519	 12	81.0	13.1	 25
520	 12	80.5	14.2	 20
521	 12	73.0	11.6	 25
522	 12	165.0	25.1	 25
523	 12	235.8	29.2	 20
524	 12	218.0	25.4	 25
525	 12	289.0	33.0	 25
526	 12	253.0	31.8	 25
527	 12	108.0	15.8	 20
528	 12	120.0	18.1	 25
529	 12	170.0	18.5	 25
530	 12	211.0	21.6	 20
531	 12	123.0	19.7	 25
532	 12	197.0	16.8	 25
533	 12	283.8	31.7	 20
534	 12	988.0	64.3	 25
535	 12	287.0	32.6	 25
536	 12	92.3	13.7	 20
537	 12	95.0	13.8	 25
538	 12	116.0	17.5	 25
539	 12	492.8	31.5	 20
540	 12	191.0	31.8	 25
541	 12	410.0	47.7	 25
542	 12	90.8	12.0	 20
543	 12	454.0	68.2	 25
544	 12	79.0	10.8	 25
545	 12	199.0	45.6	 20
546	 12	129.0	18.9	 25
547	 12	171.0	31.2	 25
548	 12	133.3	21.4	 20
549	 12	112.0	29.1	 25
550	 12	80.0	12.3	 25
551	 12	68.3	9.7	 20
552	 12	75.0	11.1	 25
553	 12	87.0	13.3	 25
554	 12	70.0	13.2	 20
555	 12	74.0	12.9	 25
556	 12	74.0	14.2	 25
557	 12	72.0	14.0	 20
558	 12	200.0	21.3	 25
559	 12	92.0	12.4	 25
560	 12	62.0	11.7	 25
561	 12	75.3	13.0	 20
562	 12	89.3	11.8	 20
563	 12	70.3	10.6	 20
564	 12	76.3	13.0	 16
565	 12	92.8	13.2	 20
566	 12	114.3	20.1	 20
567	 12	105.0	18.8	 16
568	 12	192.3	28.4	 20
569	 12	2334.8	144.8	 20
570	 12	348.8	35.6	 16
571	 12	1168.5	89.2	 20
572	 12	652.8	81.0	 20
573	 12	74.0	11.2	 16
574	 12	74.5	17.7	 20
575	 12	77.3	14.7	 20
576	 12	62.3	10.4	 16
577	 12	61.0	8.3	 20
578	 12	72.5	12.2	 20
579	 12	79.0	14.7	 16
580	 12	93.3	12.2	 20
581	 12	68.5	11.5	 20
582	 12	70.0	17.0	 16
583	 12	73.3	16.4	 20
584	 12	84.0	14.4	 20
585	 12	75.5	9.5	 16
586	 12	116.5	22.3	 20
587	 12	82.0	17.7	 20
588	 12	86.5	13.2	 16
589	 12	88.3	13.5	 20
590	 12	148.3	15.2	 20
591	 12	108.0	17.3	 16
592	 12	190.5	27.3	 20
593	 12	774.5	66.4	 20
594	 12	478.8	71.5	 20
595	 12	228.8	26.7	 16
596	 12	89.3	12.6	 20
597	 12	362.3	41.6	 20
598	 12	115.3	10.2	 16
599	 12	120.3	17.3	 20
600	 12	107.3	15.4	 20
601	 12	353.8	26.6	 16
602	 12	508.5	43.2	 20
603	 12	237.5	20.1	 20
604	 12	409.8	34.1	 16
605	 12	56.8	10.0	 20
606	 12	65.5	11.6	 20
607	 12	61.8	11.4	 16
608	 12	190.5	32.1	 20
609	 12	79.3	12.7	 20
610	 12	93.3	16.5	 16
611	 12	107.8	17.6	 20
612	 12	1157.8	99.5	 20
613	 12	131.3	16.0	 16
614	 12	322.3	48.4	 20
615	 12	99.0	13.8	 25
616	 12	101.5	17.4	 20
617	 12	117.0	19.0	 25
618	 12	149.0	22.7	 25
619	 12	120.5	25.8	 20
620	 12	127.0	20.6	 25
621	 12	195.0	21.8	 25
622	 12	225.8	32.1	 20
623	 12	294.0	38.0	 25
624	 12	91.0	14.8	 25
625	 12	1048.8	57.0	 20
626	 12	293.0	31.3	 25
627	 12	192.0	21.1	 25
628	 12	3666.0	474.8	 25
629	 12	1162.0	89.5	 20
630	 12	2262.0	160.4	 25
631	 12	490.0	85.1	 25
632	 12	73.8	12.4	 20
633	 12	77.0	10.7	 25
634	 12	141.0	19.5	 25
635	 12	92.3	16.9	 20
636	 12	148.0	27.3	 25
637	 12	120.0	21.0	 25
638	 12	64.5	10.4	 20
639	 12	3450.0	706.8	 25
  0	 13	114.0	15.8	 20
  1	 13	120.8	11.1	 16
  2	 13	213.5	29.3	 20
  3	 13	99.3	15.1	 20
  4	 13	127.0	14.5	 16
  5	 13	116.3	14.2	 20
  6	 13	2875.3	329.3	 20
  7	 13	222.5	25.4	 16
  8	 13	318.3	41.3	 20
  9	 13	535.8	44.8	 20
 10	 13	79.3	12.4	 16
 11	 13	82.0	10.6	 20
 12	 13	129.3	19.7	 20
 13	 13	71.3	12.3	 16
 14	 13	196.5	24.1	 20
 15	 13	85.8	10.0	 20
 16	 13	84.0	12.3	 16
 17	 13	124.8	19.6	 20
 18	 13	509.8	41.2	 20
 19	 13	234.0	34.8	 20
 20	 13	138.0	16.2	 16
 21	 13	132.5	26.4	 20
 22	 13	118.8	15.7	 20
 23	 13	123.8	20.4	 16
 24	 13	141.3	19.5	 20
 25	 13	292.8	30.9	 20
 26	 13	265.3	18.9	 16
 27	 13	474.0	49.5	 20
 28	 13	579.5	74.7	 20
 29	 13	79.5	12.6	 20
 30	 13	155.0	18.8	 25
 31	 13	95.0	13.6	 25
 32	 13	88.3	15.4	 20
 33	 13	974.0	143.9	 25
 34	 13	2210.0	218.5	 25
 35	 13	160.3	27.9	 20
 36	 13	1581.0	240.3	 25
 37	 13	651.0	101.9	 25
 38	 13	73.3	11.7	 20
 39	 13	74.0	9.8	 25
 40	 13	194.0	28.9	 25
 41	 13	165.3	24.0	 20
 42	 13	88.0	17.1	 25
 43	 13	127.0	15.3	 25
 44	 13	79.0	12.2	 20
 45	 13	197.0	27.1	 25
 46	 13	114.0	16.3	 25
 47	 13	172.5	22.9	 20
 48	 13	86.0	16.4	 25
 49	 13	65.0	10.2	 25
 50	 13	81.3	13.9	 20
 51	 13	148.0	22.9	 25
 52	 13	82.0	13.1	 25
 53	 13	119.0	24.5	 25
 54	 13	841.5	67.4	 20
 55	 13	319.0	45.3	 25
 56	 13	139.0	14.8	 25
 57	 13	606.8	67.2	 20
 58	 13	175.0	25.1	 25
 59	 13	553.0	55.2	 25
 60	 13	136.0	17.7	 20
 61	 13	130.0	19.3	 25
 62	 13	66.0	11.3	 25
 63	 13	69.5	12.5	 20
 64	 13	73.0	12.8	 25
 65	 13	87.0	16.2	 25
 66	 13	82.3	15.1	 20
 67	 13	345.0	48.0	 25
 68	 13	191.0	52.1	 25
 69	 13	1176.3	102.5	 20
 70	 13	1599.0	237.8	 25
 71	 13	150.0	25.2	 25
 72	 13	115.8	13.7	 20
 73	 13	131.0	20.8	 25
 74	 13	236.0	30.7	 25
 75	 13	90.3	12.3	 20
 76	 13	101.0	16.2	 25
 77	 13	132.0	16.5	 25
 78	 13	165.5	13.9	 20
 79	 13	129.0	23.5	 25
 80	 13	69.0	10.6	 25
 81	 13	87.3	13.3	 20
 82	 13	106.0	15.7	 25
 83	 13	415.0	64.1	 25
 84	 13	435.3	48.1	 20
 85	 13	262.0	28.4	 25
 86	 13	162.0	27.8	 25
 87	 13	222.0	35.9	 25
 88	 13	109.3	13.6	 20
 89	 13	189.0	24.2	 25
 90	 13	634.0	89.9	 25
 91	 13	178.0	21.9	 20
 92	 13	216.0	38.3	 25
 93	 13	79.0	12.2	 25
 94	 13	104.5	15.3	 20
 95	 13	407.0	70.2	 25
 96	 13	983.0	125.1	 25
 97	 13	145.3	20.2	 20
 98	 13	122.0	26.8	 25
 99	 13	88.0	11.5	 25
100	 13	100.5	17.0	 20
101	 13	115.0	21.5	 25
102	 13	76.0	13.2	 25
103	 13	74.5	13.0	 20
104	 13	111.0	21.7	 25
105	 13	215.0	39.0	 25
106	 13	230.3	34.9	 20
107	 13	106.0	25.4	 25
108	 13	130.0	37.5	 25
109	 13	336.8	47.2	 20
110	 13	256.0	35.4	 25
111	 13	86.0	15.6	 25
112	 13	68.8	14.6	 20
113	 13	86.0	16.8	 25
114	 13	134.0	21.7	 25
115	 13	97.3	19.4	 20
116	 13	4014.0	957.2	 25
117	 13	356.0	210.2	 25
118	 13	500.8	58.0	 20
119	 13	618.0	59.7	 25
120	 13	1879.0	292.5	 25
121	 13	1503.0	174.4	 25
122	 13	120.3	20.9	 20
123	 13	274.0	33.6	 25
124	 13	125.0	14.1	 25
125	 13	94.0	13.7	 20
126	 13	156.0	22.2	 25
127	 13	123.0	29.7	 25
128	 13	344.8	75.7	 20
129	 13	559.0	115.5	 25
130	 13	267.0	34.9	 25
131	 13	89.8	14.4	 20
132	 13	482.0	124.5	 25
133	 13	466.0	55.3	 25
134	 13	160.5	24.4	 20
135	 13	594.5	96.5	 20
136	 13	170.5	16.6	 20
137	 13	807.0	73.4	 16
138	 13	320.8	23.4	 20
139	 13	119.3	18.0	 20
140	 13	284.5	41.7	 16
141	 13	115.0	25.9	 20
142	 13	482.5	83.1	 20
143	 13	117.3	18.2	 16
144	 13	572.0	98.3	 20
145	 13	135.0	17.2	 20
146	 13	76.0	10.7	 16
147	 13	95.0	14.2	 20
148	 13	114.5	21.0	 20
149	 13	782.8	112.2	 16
150	 13	281.3	45.7	 20
151	 13	441.8	79.5	 20
152	 13	2444.0	377.2	 16
153	 13	314.3	42.4	 20
154	 13	84.3	11.1	 20
155	 13	90.5	17.5	 20
156	 13	118.3	20.5	 16
157	 13	1112.3	228.6	 20
158	 13	4564.0	677.5	 20
159	 13	121.3	20.7	 16
160	 13	277.3	43.8	 20
161	 13	110.3	16.2	 20
162	 13	3296.8	442.3	 16
163	 13	114.8	29.7	 20
164	 13	64.3	11.7	 20
165	 13	64.5	11.3	 16
166	 13	89.3	13.1	 20
167	 13	299.0	78.1	 20
168	 13	461.0	35.8	 16
169	 13	100.5	17.1	 20
170	 13	1135.8	173.1	 20
171	 13	1170.8	139.5	 16
172	 13	1831.5	471.2	 20
173	 13	170.0	26.6	 20
174	 13	247.5	27.5	 16
175	 13	97.3	14.8	 20
176	 13	723.5	88.9	 20
177	 13	155.5	21.6	 16
178	 13	92.3	14.9	 20
179	 13	585.8	79.6	 20
180	 13	292.5	42.2	 16
181	 13	437.0	43.9	 20
182	 13	340.8	42.2	 20
183	 13	273.3	38.2	 16
184	 13	208.3	30.6	 20
185	 13	94.0	13.8	 20
186	 13	77.0	8.0	 16
187	 13	208.3	34.1	 20
188	 13	640.5	75.1	 20
189	 13	1000.0	89.5	 25
190	 13	1179.5	108.4	 20
191	 13	237.0	25.4	 25
192	 13	206.0	26.8	 25
193	 13	345.5	37.8	 20
194	 13	1153.0	127.9	 25
195	 13	144.0	19.0	 25
196	 13	146.8	26.9	 20
197	 13	311.0	44.9	 25
198	 13	89.0	14.9	 25
199	 13	76.0	12.5	 20
200	 13	93.0	18.9	 25
201	 13	113.0	15.5	 25
202	 13	88.5	13.1	 20
203	 13	124.0	22.0	 25
204	 13	239.0	27.6	 25
205	 13	91.5	12.8	 20
206	 13	117.0	16.9	 25
207	 13	254.0	27.1	 25
208	 13	101.3	11.7	 20
209	 13	320.0	61.2	 25
210	 13	85.0	11.6	 25
211	 13	743.8	98.7	 20
212	 13	108.0	16.1	 25
213	 13	572.0	64.3	 25
214	 13	140.5	23.3	 20
215	 13	256.0	49.3	 25
216	 13	68.0	15.3	 25
217	 13	73.3	10.6	 20
218	 13	74.0	12.5	 25
219	 13	70.0	8.0	 25
220	 13	81.0	13.6	 20
221	 13	127.0	29.5	 25
222	 13	111.0	18.4	 25
223	 13	149.0	40.1	 25
224	 13	60.0	8.3	 20
225	 13	201.0	91.2	 25
226	 13	592.0	132.1	 25
227	 13	519.5	53.7	 20
228	 13	92.0	18.1	 25
229	 13	151.0	28.4	 25
230	 13	84.8	13.7	 20
231	 13	85.0	12.2	 25
232	 13	91.0	16.6	 25
233	 13	799.0	109.7	 20
234	 13	4096.0	637.1	 25
235	 13	687.0	77.5	 25
236	 13	203.5	38.6	 20
237	 13	209.0	38.5	 25
238	 13	441.0	72.7	 25
239	 13	412.3	47.0	 20
240	 13	102.0	17.4	 25
241	 13	538.0	101.0	 25
242	 13	432.8	53.7	 20
243	 13	97.0	16.1	 25
244	 13	91.0	14.4	 25
245	 13	289.3	27.1	 20
246	 13	161.0	28.6	 25
247	 13	112.0	16.4	 25
248	 13	77.3	8.6	 20
249	 13	99.0	16.2	 25
250	 13	86.0	17.5	 25
251	 13	75.3	15.1	 20
252	 13	78.0	16.0	 25
253	 13	80.0	16.4	 25
254	 13	109.8	18.3	 20
255	 13	84.0	12.7	 25
256	 13	74.0	12.9	 25
257	 13	77.0	13.7	 25
258	 13	145.0	25.2	 20
259	 13	66.0	10.1	 25
260	 13	69.0	13.0	 25
261	 13	72.0	14.7	 20
262	 13	122.0	17.7	 25
263	 13	75.0	11.5	 25
264	 13	116.0	17.6	 20
265	 13	67.0	8.6	 25
266	 13	577.0	79.2	 25
267	 13	604.0	55.7	 20
268	 13	81.0	14.8	 25
269	 13	101.0	15.9	 25
270	 13	136.0	18.0	 20
271	 13	70.0	11.5	 25
272	 13	78.0	12.8	 25
273	 13	130.5	18.6	 20
274	 13	110.0	15.6	 25
275	 13	127.0	23.3	 25
276	 13	82.5	14.5	 20
277	 13	155.0	26.8	 25
278	 13	605.0	125.6	 25
279	 13	82.5	12.6	 20
280	 13	454.0	95.6	 25
281	 13	98.0	13.9	 25
282	 13	178.0	24.8	 20
283	 13	104.0	17.1	 25
284	 13	73.0	11.5	 25
285	 13	74.3	7.3	 20
286	 13	73.0	14.7	 25
287	 13	71.0	15.3	 25
288	 13	65.5	14.8	 20
289	 13	73.0	13.9	 25
290	 13	303.0	70.2	 25
291	 13	113.0	16.8	 25
292	 13	302.5	47.8	 20
293	 13	97.0	12.9	 25
294	 13	93.0	15.7	 25
295	 13	249.5	33.1	 16
296	 13	621.3	78.0	 20
297	 13	84.0	19.3	 20
298	 13	72.3	12.5	 16
299	 13	89.3	10.4	 20
300	 13	66.3	9.7	 20
301	 13	642.8	105.9	 16
302	 13	117.0	17.5	 20
303	 13	101.3	16.7	 20
304	 13	240.0	27.6	 16
305	 13	80.5	17.2	 20
306	 13	71.8	14.7	 20
307	 13	87.0	14.3	 16
308	 13	161.0	31.2	 20
309	 13	798.8	158.5	 20
310	 13	347.0	20.6	 16
311	 13	94.3	18.6	 20
312	 13	69.3	11.7	 20
313	 13	77.5	17.1	 16
314	 13	85.3	17.0	 20
315	 13	156.3	27.9	 20
316	 13	239.5	59.5	 16
317	 13	174.8	34.4	 20
318	 13	189.0	47.2	 20
319	 13	104.5	17.0	 16
320	 13	106.3	20.3	 20
321	 13	86.8	10.6	 20
322	 13	71.0	10.5	 16
323	 13	82.0	15.6	 20
324	 13	68.3	9.6	 20
325	 13	248.8	56.1	 20
326	 13	305.5	45.2	 16
327	 13	1707.0	432.5	 20
328	 13	211.8	49.1	 20
329	 13	282.3	40.9	 16
330	 13	206.8	32.3	 20
331	 13	1600.5	305.6	 20
332	 13	388.5	54.1	 16
333	 13	228.8	42.3	 20
334	 13	217.3	21.4	 20
335	 13	105.3	12.1	 16
336	 13	102.3	15.3	 20
337	 13	98.8	16.8	 20
338	 13	275.5	44.9	 16
339	 13	168.5	38.5	 20
340	 13	162.5	21.4	 20
341	 13	338.0	56.1	 16
342	 13	507.0	75.5	 20
343	 13	2101.8	236.1	 20
344	 13	275.3	61.2	 16
345	 13	670.0	146.2	 20
346	 13	96.3	16.8	 20
347	 13	76.0	11.9	 16
348	 13	67.8	12.6	 20
349	 13	72.0	10.7	 25
350	 13	135.0	18.9	 20
351	 13	115.0	19.0	 25
352	 13	1126.0	307.1	 25
353	 13	83.5	14.1	 20
354	 13	78.0	16.4	 25
355	 13	67.0	9.7	 25
356	 13	74.0	13.6	 20
357	 13	72.0	15.1	 25
358	 13	67.0	9.8	 25
359	 13	122.0	15.6	 25
360	 13	110.0	26.8	 20
361	 13	100.0	19.5	 25
362	 13	129.0	21.7	 25
363	 13	100.5	16.2	 20
364	 13	185.0	44.6	 25
365	 13	336.0	42.8	 25
366	 13	1959.3	192.1	 20
367	 13	115.0	22.9	 25
368	 13	118.0	15.7	 25
369	 13	238.3	32.7	 20
370	 13	139.0	32.9	 25
371	 13	570.0	111.0	 25
372	 13	297.8	41.2	 20
373	 13	86.0	10.7	 25
374	 13	82.0	14.5	 25
375	 13	71.8	14.3	 20
376	 13	71.0	11.7	 25
377	 13	96.0	13.7	 25
378	 13	426.3	39.1	 20
379	 13	213.0	26.2	 25
380	 13	2692.0	378.9	 25
381	 13	243.5	39.4	 20
382	 13	74.0	12.9	 25
383	 13	400.0	56.2	 25
384	 13	454.8	38.8	 20
385	 13	86.0	17.4	 25
386	 13	76.0	12.4	 25
387	 13	365.3	44.3	 20
388	 13	90.0	16.2	 25
389	 13	187.0	26.6	 25
390	 13	423.0	74.1	 25
391	 13	360.5	46.8	 20
392	 13	243.0	25.1	 25
393	 13	105.0	22.4	 25
394	 13	314.0	35.4	 20
395	 13	177.0	24.8	 25
396	 13	108.0	23.2	 25
397	 13	123.3	23.2	 20
398	 13	105.0	22.4	 25
399	 13	203.0	33.2	 25
400	 13	98.0	15.2	 20
401	 13	121.0	17.0	 25
402	 13	146.0	24.4	 25
403	 13	77.0	13.6	 20
404	 13	66.0	9.7	 25
405	 13	156.0	24.6	 25
406	 13	197.8	32.1	 20
407	 13	80.0	15.7	 25
408	 13	76.0	11.0	 25
409	 13	597.5	91.7	 20
410	 13	249.0	40.5	 25
411	 13	75.0	10.3	 25
412	 13	88.5	14.3	 20
413	 13	93.0	14.7	 25
414	 13	80.0	12.4	 25
415	 13	88.3	14.6	 20
416	 13	73.0	13.3	 25
417	 13	200.0	28.3	 25
418	 13	565.8	89.4	 20
419	 13	424.0	77.5	 25
420	 13	630.0	99.7	 25
421	 13	155.5	27.9	 20
422	 13	82.0	13.8	 25
423	 13	79.0	11.1	 25
424	 13	79.0	15.5	 25
425	 13	114.5	24.1	 20
426	 13	84.0	13.6	 25
427	 13	440.0	99.5	 25
428	 13	156.0	18.6	 20
429	 13	318.0	49.8	 25
430	 13	89.0	12.0	 25
431	 13	86.5	11.7	 20
432	 13	243.0	54.0	 25
433	 13	124.0	21.1	 25
434	 13	408.3	86.6	 20
435	 13	1397.0	327.2	 25
436	 13	3877.0	743.7	 25
437	 13	108.3	16.2	 20
438	 13	361.0	70.0	 25
439	 13	425.0	69.1	 25
440	 13	262.3	29.8	 20
441	 13	86.0	15.4	 25
442	 13	166.0	24.4	 25
443	 13	470.0	54.4	 20
444	 13	618.0	103.3	 25
445	 13	533.0	88.5	 25
446	 13	78.8	12.4	 20
447	 13	135.0	21.4	 25
448	 13	137.0	22.6	 25
449	 13	70.5	9.8	 20
450	 13	101.0	21.3	 25
451	 13	124.0	22.5	 25
452	 13	81.0	18.5	 20
453	 13	374.0	89.7	 25
454	 13	477.0	74.8	 25
455	 13	82.3	11.0	 16
456	 13	270.5	43.9	 20
457	 13	204.3	35.1	 20
458	 13	279.5	32.9	 20
459	 13	129.0	22.5	 16
460	 13	96.0	15.2	 20
461	 13	632.8	114.6	 20
462	 13	215.3	37.8	 16
463	 13	140.3	14.9	 20
464	 13	75.5	13.8	 20
465	 13	90.0	17.1	 16
466	 13	119.5	19.4	 20
467	 13	150.3	24.9	 20
468	 13	383.0	49.3	 16
469	 13	70.3	10.6	 20
470	 13	74.0	14.6	 20
471	 13	156.5	26.1	 16
472	 13	70.3	13.8	 20
473	 13	228.0	28.1	 20
474	 13	433.0	46.7	 16
475	 13	607.0	92.8	 20
476	 13	1556.3	209.4	 20
477	 13	168.0	27.4	 16
478	 13	206.8	54.9	 20
479	 13	83.3	10.4	 20
480	 13	161.8	26.0	 16
481	 13	265.3	46.6	 20
482	 13	112.0	19.0	 20
483	 13	246.8	38.1	 16
484	 13	64.0	12.8	 20
485	 13	70.8	12.3	 20
486	 13	323.8	85.7	 16
487	 13	858.0	276.3	 20
488	 13	156.3	20.0	 20
489	 13	239.0	42.2	 16
490	 13	79.8	10.1	 20
491	 13	84.3	15.0	 20
492	 13	77.3	12.0	 20
493	 13	1173.3	169.6	 16
494	 13	149.8	16.5	 20
495	 13	124.3	22.4	 20
496	 13	91.0	13.0	 16
497	 13	259.3	40.4	 20
498	 13	83.8	16.2	 20
499	 13	260.8	33.7	 16
500	 13	86.0	11.3	 20
501	 13	70.3	11.9	 20
502	 13	56.3	7.5	 16
503	 13	98.3	13.8	 20
504	 13	130.3	22.5	 20
505	 13	144.0	21.6	 16
506	 13	104.3	14.2	 20
507	 13	447.8	48.9	 20
508	 13	166.5	19.4	 16
509	 13	122.0	16.5	 25
510	 13	118.0	15.8	 25
511	 13	79.3	10.8	 20
512	 13	86.0	15.1	 25
513	 13	148.0	24.3	 25
514	 13	119.0	19.6	 20
515	 13	159.0	19.9	 25
516	 13	158.0	22.2	 25
517	 13	129.5	17.3	 20
518	 13	160.0	17.9	 25
519	 13	74.0	15.7	 25
520	 13	142.3	24.0	 20
521	 13	132.0	24.6	 25
522	 13	81.0	14.9	 25
523	 13	156.0	22.9	 20
524	 13	90.0	14.4	 25
525	 13	398.0	66.4	 25
526	 13	1517.0	206.6	 25
527	 13	325.3	30.3	 20
528	 13	351.0	50.9	 25
529	 13	152.0	22.8	 25
530	 13	250.8	32.1	 20
531	 13	80.0	10.1	 25
532	 13	1045.0	109.0	 25
533	 13	341.0	41.9	 20
534	 13	1449.0	195.0	 25
535	 13	312.0	32.3	 25
536	 13	878.3	136.6	 20
537	 13	109.0	24.6	 25
538	 13	81.0	14.6	 25
539	 13	86.3	17.9	 20
540	 13	733.0	139.5	 25
541	 13	294.0	52.4	 25
542	 13	198.0	41.1	 20
543	 13	147.0	19.4	 25
544	 13	180.0	23.3	 25
545	 13	377.3	62.3	 20
546	 13	160.0	41.3	 25
547	 13	103.0	13.4	 25
548	 13	353.0	92.2	 20
549	 13	3238.0	868.1	 25
550	 13	117.0	29.9	 25
551	 13	482.0	63.8	 20
552	 13	168.0	29.5	 25
553	 13	110.0	16.5	 25
554	 13	75.3	12.3	 20
555	 13	116.0	15.8	 25
556	 13	81.0	11.9	 25
557	 13	74.3	17.4	 20
558	 13	82.0	15.4	 25
559	 13	69.0	14.0	 25
560	 13	248.0	47.4	 25
561	 13	142.3	22.6	 20
562	 13	199.0	42.0	 25
563	 13	105.0	13.7	 25
564	 13	70.0	11.9	 20
565	 13	186.0	37.3	 25
566	 13	1083.0	166.7	 25
567	 13	943.0	149.3	 20
568	 13	85.0	14.6	 25
569	 13	98.0	13.7	 25
570	 13	127.8	20.9	 20
571	 13	3067.0	625.1	 25
572	 13	118.0	21.5	 25
573	 13	68.5	7.6	 20
574	 13	81.0	13.7	 25
575	 13	80.0	13.3	 25
576	 13	93.0	22.0	 20
577	 13	72.0	12.9	 25
578	 13	89.0	9.0	 25
579	 13	79.0	14.3	 20
580	 13	66.0	9.0	 25
581	 13	86.0	11.6	 25
582	 13	127.8	21.4	 20
583	 13	74.0	12.5	 25
584	 13	106.0	23.8	 25
585	 13	86.5	13.0	 20
586	 13	86.0	15.6	 25
587	 13	79.0	13.7	 25
588	 13	128.3	13.9	 20
589	 13	103.0	17.7	 25
590	 13	98.0	19.5	 25
591	 13	513.3	103.2	 20
592	 13	1727.0	419.0	 25
593	 13	2687.0	421.2	 25
594	 13	109.0	16.1	 25
595	 13	267.3	43.4	 20
596	 13	193.0	29.0	 25
597	 13	187.0	24.5	 25
598	 13	211.0	31.3	 20
599	 13	131.0	23.2	 25
600	 13	93.0	12.3	 25
601	 13	540.8	58.6	 20
602	 13	667.0	102.3	 25
603	 13	903.0	137.6	 25
604	 13	179.3	39.4	 20
605	 13	86.0	17.2	 25
606	 13	61.0	9.8	 25
607	 13	62.8	9.2	 20
608	 13	147.0	27.2	 25
609	 13	124.0	21.5	 25
610	 13	70.8	14.2	 20
611	 13	486.0	94.0	 25
612	 13	179.0	28.2	 25
613	 13	1225.0	303.5	 20
614	 13	76.0	10.6	 25
615	 13	232.3	37.8	 20
616	 13	88.3	16.3	 16
617	 13	152.8	24.6	 20
618	 13	133.5	17.3	 20
619	 13	251.8	29.4	 16
620	 13	116.0	20.4	 20
621	 13	81.3	11.3	 20
622	 13	97.5	19.1	 16
623	 13	324.5	47.3	 20
624	 13	139.0	20.1	 20
625	 13	148.5	22.8	 16
626	 13	93.3	15.7	 20
627	 13	133.5	18.9	 20
628	 13	83.8	13.4	 20
629	 13	123.5	18.1	 16
630	 13	329.8	35.9	 20
631	 13	4236.5	1006.9	 20
632	 13	63.0	10.4	 16
633	 13	72.8	11.8	 20
634	 13	101.8	15.1	 20
635	 13	61.5	10.8	 16
636	 13	55.0	11.0	 20
637	 13	60.0	8.6	 20
638	 13	69.0	9.0	 16
639	 13	80.5	12.8	 20
  0	 14	5960.0	862.2	 25
  1	 14	101.3	15.9	 20
  2	 14	138.0	19.0	 25
  3	 14	110.0	17.3	 25
  4	 14	162.0	27.3	 20
  5	 14	117.0	20.7	 25
  6	 14	323.0	47.9	 25
  7	 14	108.5	15.4	 20
  8	 14	209.0	32.2	 25
  9	 14	207.0	20.6	 25
 10	 14	80.3	16.7	 20
 11	 14	81.0	11.4	 25
 12	 14	73.0	8.9	 25
 13	 14	80.3	15.9	 20
 14	 14	87.0	14.9	 25
 15	 14	93.0	13.5	 25
 16	 14	70.5	11.3	 20
 17	 14	103.0	15.7	 25
 18	 14	167.0	27.3	 25
 19	 14	252.0	32.1	 25
 20	 14	99.3	15.0	 20
 21	 14	152.0	28.0	 25
 22	 14	111.0	16.2	 25
 23	 14	107.0	15.2	 20
 24	 14	97.0	17.3	 25
 25	 14	117.0	17.0	 25
 26	 14	141.8	21.7	 20
 27	 14	330.0	44.9	 25
 28	 14	211.0	38.9	 25
 29	 14	73.0	10.3	 16
 30	 14	194.3	24.5	 20
 31	 14	83.0	14.1	 20
 32	 14	83.3	8.0	 16
 33	 14	344.3	47.6	 20
 34	 14	398.3	42.0	 20
 35	 14	198.5	27.0	 16
 36	 14	102.8	19.0	 20
 37	 14	104.0	13.4	 20
 38	 14	71.0	10.1	 16
 39	 14	68.3	10.0	 20
 40	 14	100.0	14.6	 20
 41	 14	119.5	16.3	 16
 42	 14	81.3	12.8	 20
 43	 14	120.0	19.9	 20
 44	 14	82.5	11.4	 16
 45	 14	247.8	35.1	 20
 46	 14	98.8	13.0	 20
 47	 14	106.5	22.9	 16
 48	 14	78.0	14.8	 20
 49	 14	72.5	11.4	 20
 50	 14	73.0	11.5	 16
 51	 14	93.0	18.0	 20
 52	 14	83.3	12.8	 20
 53	 14	95.5	18.8	 20
 54	 14	1189.3	113.3	 16
 55	 14	127.8	16.6	 20
 56	 14	103.5	13.0	 20
 57	 14	323.3	37.7	 16
 58	 14	189.5	27.7	 20
 59	 14	489.3	54.8	 20
 60	 14	124.8	20.1	 16
 61	 14	80.0	12.8	 20
 62	 14	72.5	10.9	 20
 63	 14	71.3	9.3	 16
 64	 14	73.5	12.7	 20
 65	 14	92.0	18.1	 20
 66	 14	73.5	15.8	 16
 67	 14	302.5	47.4	 20
 68	 14	2557.0	250.6	 20
 69	 14	344.0	43.7	 16
 70	 14	457.5	77.8	 20
 71	 14	140.0	16.8	 20
 72	 14	120.5	15.6	 16
 73	 14	104.5	14.1	 20
 74	 14	213.8	26.8	 20
 75	 14	87.3	13.2	 16
 76	 14	83.5	16.9	 20
 77	 14	127.0	26.9	 20
 78	 14	118.3	13.7	 16
 79	 14	105.3	18.3	 20
 80	 14	67.0	9.7	 20
 81	 14	88.8	12.7	 16
 82	 14	99.0	14.1	 25
 83	 14	266.0	48.2	 25
 84	 14	210.5	23.8	 20
 85	 14	249.0	34.2	 25
 86	 14	88.0	15.6	 25
 87	 14	87.0	17.8	 25
 88	 14	138.3	50.1	 20
 89	 14	193.0	24.7	 25
 90	 14	617.0	89.1	 25
 91	 14	227.3	27.6	 20
 92	 14	166.0	30.4	 25
 93	 14	70.0	9.8	 25
 94	 14	69.3	9.2	 20
 95	 14	261.0	54.8	 25
 96	 14	525.0	91.1	 25
 97	 14	115.3	15.8	 20
 98	 14	106.0	30.4	 25
 99	 14	92.0	12.7	 25
100	 14	107.3	17.0	 20
101	 14	136.0	19.7	 25
102	 14	66.0	10.3	 25
103	 14	77.3	12.4	 20
104	 14	99.0	19.4	 25
105	 14	136.0	17.7	 25
106	 14	440.5	63.5	 20
107	 14	96.0	16.9	 25
108	 14	144.0	30.0	 25
109	 14	193.0	27.5	 20
110	 14	168.0	28.0	 25
111	 14	76.0	11.7	 25
112	 14	70.3	12.7	 20
113	 14	80.0	13.3	 25
114	 14	113.0	21.6	 25
115	 14	99.5	18.0	 20
116	 14	598.0	135.4	 25
117	 14	128.0	24.9	 25
118	 14	260.8	35.1	 20
119	 14	552.0	78.6	 25
120	 14	482.0	57.3	 25
121	 14	3027.0	338.6	 25
122	 14	131.5	24.2	 20
123	 14	267.0	33.8	 25
124	 14	110.0	14.0	 25
125	 14	129.0	19.4	 20
126	 14	100.0	16.3	 25
127	 14	114.0	14.6	 25
128	 14	130.0	16.3	 20
129	 14	235.0	32.6	 25
130	 14	486.0	62.9	 25
131	 14	82.0	16.5	 20
132	 14	181.0	29.1	 25
133	 14	762.0	104.7	 25
134	 14	179.8	25.5	 20
135	 14	363.0	41.4	 25
136	 14	197.0	24.1	 25
137	 14	553.5	54.2	 20
138	 14	495.0	88.7	 25
139	 14	104.0	20.4	 25
140	 14	225.3	32.5	 20
141	 14	142.0	21.0	 25
142	 14	164.0	29.6	 25
143	 14	94.8	18.2	 20
144	 14	365.0	64.8	 25
145	 14	110.0	16.4	 25
146	 14	72.8	13.5	 20
147	 14	89.0	12.7	 25
148	 14	89.0	13.7	 25
149	 14	1027.5	158.4	 20
150	 14	158.0	52.3	 25
151	 14	198.0	38.6	 25
152	 14	842.8	124.5	 20
153	 14	163.0	54.9	 25
154	 14	82.0	15.0	 25
155	 14	106.0	15.3	 25
156	 14	91.5	20.4	 20
157	 14	2637.0	505.1	 25
158	 14	2480.0	347.0	 25
159	 14	141.0	21.6	 20
160	 14	161.0	26.9	 25
161	 14	93.0	17.1	 25
162	 14	567.0	115.2	 20
163	 14	102.0	17.4	 25
164	 14	89.0	18.7	 25
165	 14	88.8	19.8	 20
166	 14	134.0	35.6	 25
167	 14	318.0	36.9	 25
168	 14	355.5	42.9	 20
169	 14	113.0	23.1	 25
170	 14	178.0	25.8	 25
171	 14	180.5	36.3	 20
172	 14	194.0	29.2	 25
173	 14	125.0	21.8	 25
174	 14	761.3	102.5	 20
175	 14	130.0	20.0	 25
176	 14	266.0	39.2	 25
177	 14	171.5	23.2	 20
178	 14	100.0	21.4	 25
179	 14	184.0	33.4	 25
180	 14	128.0	17.1	 20
181	 14	226.0	39.4	 25
182	 14	352.0	48.5	 25
183	 14	244.5	28.5	 20
184	 14	112.0	17.8	 25
185	 14	82.0	10.0	 25
186	 14	80.8	14.5	 20
187	 14	214.0	43.4	 25
188	 14	245.0	32.7	 25
189	 14	528.0	78.2	 20
190	 14	1004.0	126.1	 16
191	 14	132.5	20.3	 20
192	 14	132.3	17.2	 20
193	 14	238.8	25.3	 16
194	 14	656.0	119.2	 20
195	 14	78.5	17.2	 20
196	 14	75.0	10.5	 16
197	 14	165.0	25.3	 20
198	 14	88.5	15.0	 20
199	 14	128.3	31.1	 16
200	 14	101.0	17.1	 20
201	 14	88.5	12.2	 20
202	 14	86.3	15.5	 16
203	 14	100.0	21.3	 20
204	 14	182.5	26.9	 20
205	 14	84.3	13.3	 16
206	 14	130.3	20.4	 20
207	 14	155.3	18.5	 20
208	 14	92.0	9.8	 16
209	 14	164.0	26.3	 20
210	 14	86.0	15.1	 20
211	 14	491.8	84.2	 16
212	 14	109.0	23.1	 20
213	 14	558.0	54.9	 20
214	 14	115.8	12.8	 16
215	 14	132.3	15.3	 20
216	 14	74.0	11.4	 20
217	 14	61.0	9.0	 16
218	 14	68.3	14.5	 20
219	 14	78.3	12.8	 20
220	 14	77.3	11.3	 16
221	 14	72.3	9.5	 20
222	 14	117.5	21.8	 20
223	 14	88.8	14.0	 20
224	 14	77.8	14.9	 16
225	 14	287.8	38.5	 20
226	 14	253.8	22.0	 20
227	 14	233.8	21.4	 16
228	 14	84.0	16.5	 20
229	 14	107.0	20.3	 20
230	 14	79.8	13.4	 16
231	 14	85.3	8.3	 20
232	 14	80.3	12.0	 20
233	 14	1902.0	186.8	 16
234	 14	1205.8	118.6	 20
235	 14	312.3	35.7	 20
236	 14	213.3	25.6	 16
237	 14	378.8	49.2	 20
238	 14	568.5	65.7	 20
239	 14	148.0	14.5	 16
240	 14	99.8	21.2	 20
241	 14	205.3	32.8	 20
242	 14	324.8	52.4	 20
243	 14	96.0	11.4	 25
244	 14	97.0	16.8	 25
245	 14	175.3	25.2	 20
246	 14	94.0	16.8	 25
247	 14	89.0	18.1	 25
248	 14	85.8	18.8	 20
249	 14	74.0	11.5	 25
250	 14	82.0	14.8	 25
251	 14	67.3	11.4	 20
252	 14	79.0	14.6	 25
253	 14	90.0	15.7	 25
254	 14	128.3	18.1	 20
255	 14	91.0	16.5	 25
256	 14	63.0	10.1	 25
257	 14	66.0	10.1	 25
258	 14	141.3	19.1	 20
259	 14	66.0	10.8	 25
260	 14	74.0	11.2	 25
261	 14	66.3	12.2	 20
262	 14	87.0	13.4	 25
263	 14	76.0	13.9	 25
264	 14	90.8	15.5	 20
265	 14	66.0	11.0	 25
266	 14	117.0	16.9	 25
267	 14	265.5	29.2	 20
268	 14	88.0	14.3	 25
269	 14	113.0	20.9	 25
270	 14	86.3	17.0	 20
271	 14	86.0	13.9	 25
272	 14	81.0	13.3	 25
273	 14	82.0	16.6	 20
274	 14	115.0	21.8	 25
275	 14	138.0	19.7	 25
276	 14	77.5	16.2	 20
277	 14	85.0	13.1	 25
278	 14	116.0	15.4	 25
279	 14	84.0	16.2	 20
280	 14	134.0	19.7	 25
281	 14	97.0	15.2	 25
282	 14	89.3	11.2	 20
283	 14	82.0	12.8	 25
284	 14	76.0	12.0	 25
285	 14	75.0	13.2	 20
286	 14	64.0	9.9	 25
287	 14	73.0	11.6	 25
288	 14	65.5	8.6	 20
289	 14	80.0	13.0	 25
290	 14	153.0	22.8	 25
291	 14	125.0	21.3	 25
292	 14	164.5	29.2	 20
293	 14	76.0	14.3	 25
294	 14	109.0	20.0	 25
295	 14	174.5	19.1	 20
296	 14	799.0	121.6	 25
297	 14	90.0	21.8	 25
298	 14	81.5	10.2	 20
299	 14	83.0	11.7	 25
300	 14	66.0	10.5	 25
301	 14	120.5	18.2	 20
302	 14	119.0	19.2	 25
303	 14	142.0	23.9	 25
304	 14	533.5	85.6	 20
305	 14	93.0	19.2	 25
306	 14	69.0	8.7	 25
307	 14	85.0	13.8	 20
308	 14	111.0	17.8	 25
309	 14	232.0	39.5	 25
310	 14	175.3	19.3	 20
311	 14	81.0	15.9	 25
312	 14	76.0	12.1	 25
313	 14	71.5	9.8	 20
314	 14	95.0	19.8	 25
315	 14	109.0	16.1	 25
316	 14	108.8	18.1	 20
317	 14	101.0	17.0	 25
318	 14	134.0	20.7	 25
319	 14	85.3	12.6	 20
320	 14	107.0	16.9	 25
321	 14	110.0	18.2	 25
322	 14	63.8	10.6	 20
323	 14	81.0	12.9	 25
324	 14	73.0	13.1	 25
325	 14	73.0	14.7	 25
326	 14	91.3	13.6	 20
327	 14	1020.0	201.3	 25
328	 14	330.0	68.1	 25
329	 14	289.5	45.5	 20
330	 14	101.0	32.6	 25
331	 14	1069.0	190.1	 25
332	 14	573.0	109.6	 20
333	 14	181.0	80.9	 25
334	 14	114.0	14.4	 25
335	 14	93.3	19.5	 20
336	 14	80.0	14.4	 25
337	 14	83.0	10.4	 25
338	 14	175.8	26.3	 20
339	 14	80.0	18.7	 25
340	 14	103.0	13.3	 25
341	 14	190.5	36.3	 20
342	 14	248.0	31.3	 25
343	 14	667.0	81.9	 25
344	 14	178.3	24.3	 20
345	 14	588.0	76.9	 25
346	 14	85.0	17.0	 25
347	 14	65.0	9.3	 20
348	 14	72.0	13.9	 25
349	 14	80.8	13.2	 20
350	 14	97.3	8.4	 16
351	 14	97.5	18.3	 20
352	 14	136.0	27.7	 20
353	 14	79.0	11.7	 16
354	 14	69.0	15.5	 20
355	 14	78.0	13.9	 20
356	 14	78.3	13.4	 16
357	 14	73.8	10.8	 20
358	 14	76.5	12.5	 20
359	 14	130.5	23.0	 20
360	 14	97.8	14.7	 16
361	 14	100.0	23.0	 20
362	 14	123.5	17.4	 20
363	 14	88.8	21.3	 16
364	 14	105.3	15.8	 20
365	 14	197.3	23.6	 20
366	 14	1109.3	112.9	 16
367	 14	130.8	27.8	 20
368	 14	87.3	12.3	 20
369	 14	275.0	27.3	 16
370	 14	141.5	35.0	 20
371	 14	79.5	18.9	 20
372	 14	77.0	13.1	 16
373	 14	161.3	22.9	 20
374	 14	75.0	11.5	 20
375	 14	73.0	11.5	 16
376	 14	71.3	11.5	 20
377	 14	77.3	11.0	 20
378	 14	236.3	32.4	 16
379	 14	145.5	18.3	 20
380	 14	2528.8	299.2	 20
381	 14	392.8	43.5	 16
382	 14	80.5	11.9	 20
383	 14	207.0	28.3	 20
384	 14	723.3	68.7	 16
385	 14	89.8	17.4	 20
386	 14	87.3	15.2	 20
387	 14	269.3	33.5	 16
388	 14	68.3	16.7	 20
389	 14	96.3	14.8	 20
390	 14	122.3	23.0	 16
391	 14	302.3	40.4	 20
392	 14	144.8	20.4	 20
393	 14	97.0	13.2	 20
394	 14	257.0	34.3	 16
395	 14	98.8	19.6	 20
396	 14	101.0	17.8	 20
397	 14	70.5	8.9	 16
398	 14	126.5	28.3	 20
399	 14	96.5	15.9	 20
400	 14	80.5	12.1	 16
401	 14	131.5	26.0	 20
402	 14	276.0	29.7	 25
403	 14	79.0	12.4	 20
404	 14	63.0	7.7	 25
405	 14	158.0	24.1	 25
406	 14	85.8	16.6	 20
407	 14	78.0	12.9	 25
408	 14	121.0	17.3	 25
409	 14	327.5	48.3	 20
410	 14	236.0	34.6	 25
411	 14	66.0	8.5	 25
412	 14	80.3	15.6	 20
413	 14	82.0	11.5	 25
414	 14	98.0	17.6	 25
415	 14	75.3	14.6	 20
416	 14	72.0	14.7	 25
417	 14	189.0	30.3	 25
418	 14	886.8	132.6	 20
419	 14	271.0	73.6	 25
420	 14	228.0	22.4	 25
421	 14	80.5	10.6	 20
422	 14	80.0	12.4	 25
423	 14	79.0	14.8	 25
424	 14	80.0	12.5	 25
425	 14	74.0	10.2	 20
426	 14	77.0	9.5	 25
427	 14	88.0	15.5	 25
428	 14	111.5	19.5	 20
429	 14	224.0	30.4	 25
430	 14	105.0	18.8	 25
431	 14	90.5	14.4	 20
432	 14	393.0	76.6	 25
433	 14	99.0	12.8	 25
434	 14	118.3	20.1	 20
435	 14	1415.0	274.7	 25
436	 14	1523.0	166.7	 25
437	 14	94.0	12.7	 20
438	 14	454.0	62.6	 25
439	 14	198.0	30.3	 25
440	 14	269.8	36.8	 20
441	 14	80.0	22.5	 25
442	 14	110.0	14.8	 25
443	 14	759.8	94.2	 20
444	 14	709.0	88.5	 25
445	 14	693.0	68.9	 25
446	 14	84.5	13.6	 20
447	 14	121.0	22.1	 25
448	 14	137.0	19.7	 25
449	 14	60.3	10.1	 20
450	 14	83.0	14.8	 25
451	 14	74.0	14.8	 25
452	 14	78.5	12.5	 20
453	 14	204.0	32.1	 25
454	 14	596.0	65.9	 25
455	 14	101.3	18.6	 20
456	 14	186.0	26.6	 25
457	 14	187.0	30.4	 25
458	 14	169.0	21.3	 25
459	 14	116.0	17.5	 20
460	 14	105.0	13.6	 25
461	 14	195.0	34.1	 25
462	 14	99.8	13.7	 20
463	 14	72.0	13.1	 25
464	 14	64.0	11.1	 25
465	 14	101.0	17.3	 20
466	 14	75.0	12.3	 25
467	 14	81.0	11.4	 25
468	 14	83.0	11.5	 20
469	 14	63.0	11.0	 25
470	 14	82.0	15.1	 25
471	 14	69.5	11.0	 20
472	 14	72.0	11.2	 25
473	 14	192.0	26.9	 25
474	 14	153.0	20.7	 20
475	 14	192.0	31.2	 25
476	 14	353.0	85.7	 25
477	 14	88.8	20.6	 20
478	 14	96.0	12.7	 25
479	 14	95.0	16.3	 25
480	 14	136.0	23.6	 20
481	 14	205.0	18.9	 25
482	 14	127.0	21.2	 25
483	 14	95.0	13.7	 20
484	 14	63.0	10.6	 25
485	 14	65.0	14.2	 25
486	 14	91.5	15.9	 20
487	 14	613.0	126.3	 25
488	 14	280.0	36.0	 25
489	 14	117.3	23.2	 20
490	 14	73.0	12.3	 25
491	 14	70.0	14.3	 25
492	 14	67.0	9.5	 25
493	 14	439.3	45.7	 20
494	 14	404.0	60.3	 25
495	 14	156.0	21.4	 25
496	 14	86.3	14.9	 20
497	 14	97.0	13.8	 25
498	 14	84.0	16.9	 25
499	 14	235.8	40.9	 20
500	 14	69.0	13.1	 25
501	 14	75.0	15.2	 25
502	 14	67.0	11.8	 20
503	 14	81.0	15.7	 25
504	 14	71.0	11.7	 25
505	 14	93.0	17.0	 20
506	 14	82.0	14.0	 25
507	 14	316.0	35.4	 25
508	 14	184.5	25.9	 20
509	 14	86.8	13.0	 20
510	 14	91.3	13.9	 20
511	 14	79.5	6.8	 16
512	 14	66.8	11.5	 20
513	 14	81.0	13.2	 20
514	 14	100.5	17.7	 16
515	 14	159.8	25.7	 20
516	 14	169.0	27.4	 20
517	 14	116.3	17.5	 16
518	 14	89.0	12.9	 20
519	 14	82.8	15.9	 20
520	 14	119.3	16.4	 16
521	 14	182.5	23.2	 20
522	 14	157.3	21.4	 20
523	 14	140.3	25.7	 16
524	 14	88.5	10.6	 20
525	 14	651.3	73.6	 20
526	 14	814.3	112.7	 20
527	 14	116.5	13.3	 16
528	 14	143.0	23.0	 20
529	 14	87.8	12.6	 20
530	 14	127.5	14.5	 16
531	 14	78.0	8.7	 20
532	 14	610.3	61.0	 20
533	 14	225.8	28.1	 16
534	 14	1848.8	202.5	 20
535	 14	228.0	31.3	 20
536	 14	354.3	55.2	 16
537	 14	86.8	15.8	 20
538	 14	65.3	10.5	 20
539	 14	141.5	17.4	 16
540	 14	96.0	15.3	 20
541	 14	97.3	13.3	 20
542	 14	101.3	15.4	 16
543	 14	106.0	14.1	 20
544	 14	197.8	30.7	 20
545	 14	409.0	54.0	 16
546	 14	100.3	18.2	 20
547	 14	92.3	16.2	 20
548	 14	242.8	30.0	 16
549	 14	1337.3	251.2	 20
550	 14	200.3	31.9	 20
551	 14	148.5	26.1	 16
552	 14	83.3	14.2	 20
553	 14	74.0	11.5	 20
554	 14	69.0	9.4	 16
555	 14	101.3	16.2	 20
556	 14	85.8	14.1	 20
557	 14	77.0	13.5	 16
558	 14	86.3	16.6	 20
559	 14	75.0	12.6	 20
560	 14	149.3	21.0	 20
561	 14	172.3	30.0	 16
562	 14	87.0	13.0	 25
563	 14	77.0	11.8	 25
564	 14	71.3	10.5	 20
565	 14	98.0	12.8	 25
566	 14	1402.0	136.8	 25
567	 14	281.8	20.8	 20
568	 14	77.0	10.0	 25
569	 14	84.0	14.4	 25
570	 14	179.3	25.3	 20
571	 14	1691.0	239.6	 25
572	 14	114.0	18.0	 25
573	 14	74.5	16.3	 20
574	 14	85.0	13.0	 25
575	 14	91.0	14.1	 25
576	 14	84.3	14.8	 20
577	 14	72.0	11.8	 25
578	 14	81.0	12.1	 25
579	 14	69.0	11.1	 20
580	 14	71.0	12.1	 25
581	 14	85.0	11.9	 25
582	 14	126.3	17.2	 20
583	 14	69.0	12.9	 25
584	 14	98.0	20.2	 25
585	 14	76.0	14.1	 20
586	 14	91.0	15.2	 25
587	 14	81.0	13.4	 25
588	 14	184.0	21.9	 20
589	 14	84.0	11.8	 25
590	 14	95.0	13.1	 25
591	 14	370.0	39.0	 20
592	 14	2525.0	283.6	 25
593	 14	1734.0	346.8	 25
594	 14	99.0	13.3	 25
595	 14	370.0	41.2	 20
596	 14	164.0	22.9	 25
597	 14	217.0	27.2	 25
598	 14	343.0	33.1	 20
599	 14	192.0	24.3	 25
600	 14	106.0	21.6	 25
601	 14	388.8	58.6	 20
602	 14	174.0	27.0	 25
603	 14	322.0	46.7	 25
604	 14	103.0	15.1	 20
605	 14	71.0	12.9	 25
606	 14	62.0	9.3	 25
607	 14	65.5	10.1	 20
608	 14	89.0	15.1	 25
609	 14	85.0	12.5	 25
610	 14	72.3	12.7	 20
611	 14	207.0	24.7	 25
612	 14	106.0	16.0	 25
613	 14	296.5	38.8	 20
614	 14	92.0	12.7	 25
615	 14	125.0	22.4	 25
616	 14	72.3	14.3	 20
617	 14	162.0	22.3	 25
618	 14	151.0	16.7	 25
619	 14	97.0	19.6	 20
620	 14	121.0	18.3	 25
621	 14	112.0	15.1	 25
622	 14	93.5	17.7	 20
623	 14	105.0	16.6	 25
624	 14	141.0	20.7	 25
625	 14	159.0	26.4	 20
626	 14	107.0	14.6	 25
627	 14	97.0	14.9	 25
628	 14	88.0	18.2	 25
629	 14	123.3	20.7	 20
630	 14	374.0	64.8	 25
631	 14	360.0	96.3	 25
632	 14	60.8	10.8	 20
633	 14	64.0	10.5	 25
634	 14	72.0	9.9	 25
635	 14	65.0	12.7	 20
636	 14	59.0	10.9	 25
637	 14	64.0	9.2	 25
638	 14	78.0	10.9	 20
639	 14	3248.0	643.6	 25
  0	 15	119.0	14.7	 25
  1	 15	264.0	41.3	 20
  2	 15	65.0	8.9	 25
  3	 15	126.0	18.7	 25
  4	 15	239.5	24.3	 20
  5	 15	109.0	17.3	 25
  6	 15	1029.0	111.5	 25
  7	 15	75.5	14.9	 20
  8	 15	198.0	28.6	 25
  9	 15	1417.0	170.5	 25
 10	 15	567.8	51.7	 20
 11	 15	74.0	12.2	 25
 12	 15	71.0	9.6	 25
 13	 15	80.0	11.7	 20
 14	 15	81.0	10.9	 25
 15	 15	112.0	17.9	 25
 16	 15	338.3	45.9	 20
 17	 15	136.0	17.9	 25
 18	 15	88.0	15.5	 25
 19	 15	73.0	13.0	 25
 20	 15	73.0	13.3	 20
 21	 15	66.0	10.6	 25
 22	 15	100.0	18.0	 25
 23	 15	82.0	21.6	 20
 24	 15	206.0	28.7	 25
 25	 15	94.0	16.7	 25
 26	 15	172.5	21.6	 20
 27	 15	87.0	15.7	 25
 28	 15	86.0	14.7	 25
 29	 15	103.8	14.8	 20
 30	 15	121.0	19.5	 25
 31	 15	132.0	23.2	 25
 32	 15	80.5	13.4	 20
 33	 15	112.0	17.3	 25
 34	 15	88.0	15.4	 25
 35	 15	90.0	12.7	 20
 36	 15	127.0	16.1	 25
 37	 15	152.0	28.2	 25
 38	 15	146.0	22.6	 20
 39	 15	121.0	21.8	 25
 40	 15	64.0	10.5	 25
 41	 15	65.0	10.4	 20
 42	 15	85.0	15.5	 25
 43	 15	191.0	25.9	 25
 44	 15	175.3	26.3	 20
 45	 15	614.0	67.2	 25
 46	 15	92.0	18.1	 25
 47	 15	73.8	13.5	 20
 48	 15	1358.0	264.6	 25
 49	 15	120.0	19.8	 25
 50	 15	74.0	14.4	 20
 51	 15	76.0	10.2	 25
 52	 15	94.0	15.8	 25
 53	 15	153.0	28.1	 25
 54	 15	189.8	26.5	 20
 55	 15	1084.0	135.7	 25
 56	 15	87.0	10.6	 25
 57	 15	515.5	47.8	 20
 58	 15	203.0	25.0	 25
 59	 15	2412.0	138.4	 25
 60	 15	122.8	29.6	 20
 61	 15	101.0	14.6	 25
 62	 15	114.0	20.6	 25
 63	 15	87.5	14.7	 20
 64	 15	69.0	12.4	 25
 65	 15	89.0	16.6	 25
 66	 15	91.5	15.4	 20
 67	 15	209.0	44.7	 25
 68	 15	77.0	10.0	 25
 69	 15	83.5	14.1	 20
 70	 15	91.0	12.3	 25
 71	 15	112.0	15.5	 25
 72	 15	118.0	17.7	 20
 73	 15	698.0	131.8	 25
 74	 15	78.0	12.1	 25
 75	 15	270.0	35.6	 20
 76	 15	126.0	20.2	 25
 77	 15	107.0	19.5	 25
 78	 15	109.8	24.2	 20
 79	 15	107.0	17.9	 25
 80	 15	189.0	23.9	 25
 81	 15	81.0	10.3	 20
 82	 15	171.3	37.3	 20
 83	 15	93.0	17.6	 20
 84	 15	93.3	18.1	 16
 85	 15	126.8	22.7	 20
 86	 15	252.0	27.2	 20
 87	 15	117.3	12.0	 20
 88	 15	96.5	15.0	 16
 89	 15	564.3	106.1	 20
 90	 15	121.8	21.6	 20
 91	 15	184.3	23.4	 16
 92	 15	145.5	16.0	 20
 93	 15	106.5	22.3	 20
 94	 15	80.0	17.5	 16
 95	 15	77.8	11.3	 20
 96	 15	157.0	16.9	 20
 97	 15	72.5	11.2	 16
 98	 15	70.3	13.4	 20
 99	 15	67.0	9.7	 20
100	 15	227.3	24.2	 16
101	 15	113.5	17.7	 20
102	 15	212.0	27.9	 20
103	 15	556.0	45.5	 16
104	 15	174.8	41.8	 20
105	 15	138.8	63.3	 20
106	 15	154.3	23.7	 16
107	 15	1178.8	307.8	 20
108	 15	241.5	33.7	 20
109	 15	96.0	9.1	 16
110	 15	96.8	15.5	 20
111	 15	150.0	18.5	 20
112	 15	147.5	21.3	 16
113	 15	91.3	14.2	 20
114	 15	82.0	13.8	 20
115	 15	152.5	24.7	 16
116	 15	2611.3	725.1	 20
117	 15	535.5	51.2	 20
118	 15	223.0	33.4	 16
119	 15	113.3	18.1	 20
120	 15	367.3	58.0	 20
121	 15	147.5	20.2	 20
122	 15	546.5	44.2	 16
123	 15	255.8	38.9	 20
124	 15	70.5	11.0	 20
125	 15	219.3	20.8	 16
126	 15	77.3	11.0	 20
127	 15	74.0	7.5	 20
128	 15	210.3	24.9	 16
129	 15	182.5	33.0	 20
130	 15	81.5	14.7	 20
131	 15	292.5	35.0	 16
132	 15	285.3	41.2	 20
133	 15	102.3	21.2	 20
134	 15	236.8	27.4	 16
135	 15	115.5	22.6	 20
136	 15	399.0	64.5	 25
137	 15	148.3	19.5	 20
138	 15	457.0	89.8	 25
139	 15	173.0	20.6	 25
140	 15	132.3	19.1	 20
141	 15	350.0	75.5	 25
142	 15	639.0	67.2	 25
143	 15	726.8	39.6	 20
144	 15	123.0	26.5	 25
145	 15	525.0	64.0	 25
146	 15	109.8	15.1	 20
147	 15	437.0	86.7	 25
148	 15	151.0	23.9	 25
149	 15	139.5	15.0	 20
150	 15	103.0	14.7	 25
151	 15	131.0	19.2	 25
152	 15	107.3	23.7	 20
153	 15	205.0	41.0	 25
154	 15	262.0	41.4	 25
155	 15	197.0	24.4	 25
156	 15	228.0	25.2	 20
157	 15	155.0	21.1	 25
158	 15	342.0	42.2	 25
159	 15	138.3	18.1	 20
160	 15	250.0	42.5	 25
161	 15	873.0	93.2	 25
162	 15	293.0	28.4	 20
163	 15	282.0	34.5	 25
164	 15	364.0	30.1	 25
165	 15	156.0	17.1	 20
166	 15	130.0	19.4	 25
167	 15	255.0	22.9	 25
168	 15	150.3	27.3	 20
169	 15	116.0	19.7	 25
170	 15	189.0	27.2	 25
171	 15	107.3	20.7	 20
172	 15	90.0	13.5	 25
173	 15	69.0	14.4	 25
174	 15	122.0	16.0	 20
175	 15	123.0	15.2	 25
176	 15	90.0	16.8	 25
177	 15	77.3	12.5	 20
178	 15	203.0	27.0	 25
179	 15	858.0	170.9	 25
180	 15	85.3	15.8	 20
181	 15	336.0	44.9	 25
182	 15	86.0	16.3	 25
183	 15	1491.5	208.1	 20
184	 15	510.0	100.2	 25
185	 15	123.0	16.2	 25
186	 15	134.3	18.2	 20
187	 15	72.0	11.4	 25
188	 15	91.0	14.8	 25
189	 15	161.0	18.9	 25
190	 15	141.0	38.7	 20
191	 15	151.0	41.2	 25
192	 15	699.0	78.4	 25
193	 15	249.3	21.8	 20
194	 15	505.0	88.3	 25
195	 15	75.0	14.7	 25
196	 15	71.5	10.4	 20
197	 15	437.0	75.0	 25
198	 15	425.0	55.8	 25
199	 15	91.3	13.3	 20
200	 15	196.0	22.9	 25
201	 15	143.0	21.5	 25
202	 15	118.0	20.3	 20
203	 15	471.0	97.7	 25
204	 15	85.0	14.6	 25
205	 15	75.3	12.4	 20
206	 15	93.0	16.4	 25
207	 15	1907.0	323.5	 25
208	 15	87.5	12.4	 20
209	 15	344.0	54.1	 25
210	 15	177.0	29.7	 25
211	 15	77.3	10.7	 20
212	 15	629.0	155.6	 25
213	 15	350.0	62.6	 25
214	 15	237.5	34.5	 20
215	 15	1834.0	429.3	 25
216	 15	58.0	10.5	 25
217	 15	75.0	11.4	 20
218	 15	64.0	10.7	 25
219	 15	69.0	13.7	 25
220	 15	75.0	17.8	 20
221	 15	81.0	10.8	 25
222	 15	89.0	17.2	 25
223	 15	100.0	20.1	 25
224	 15	70.0	9.5	 20
225	 15	80.0	15.3	 25
226	 15	70.0	12.8	 25
227	 15	405.5	46.8	 20
228	 15	156.0	32.8	 25
229	 15	233.0	42.9	 25
230	 15	291.0	43.6	 20
231	 15	102.0	12.6	 25
232	 15	264.0	48.3	 25
233	 15	895.3	88.5	 20
234	 15	983.0	126.0	 25
235	 15	82.0	12.8	 25
236	 15	71.0	11.8	 20
237	 15	191.0	37.6	 25
238	 15	459.0	46.5	 25
239	 15	98.8	18.0	 20
240	 15	75.0	13.7	 25
241	 15	89.0	17.0	 25
242	 15	555.5	61.7	 16
243	 15	2220.3	466.0	 20
244	 15	104.8	16.5	 20
245	 15	84.3	12.1	 16
246	 15	101.5	18.4	 20
247	 15	97.3	14.2	 20
248	 15	100.0	27.5	 16
249	 15	87.3	17.2	 20
250	 15	88.0	15.0	 20
251	 15	83.5	13.8	 16
252	 15	439.3	37.9	 20
253	 15	186.3	31.0	 20
254	 15	165.8	21.6	 16
255	 15	89.0	15.4	 20
256	 15	64.5	11.7	 20
257	 15	202.8	33.3	 20
258	 15	61.5	12.3	 16
259	 15	71.5	12.5	 20
260	 15	102.0	14.8	 20
261	 15	73.3	11.5	 16
262	 15	92.5	20.9	 20
263	 15	77.3	13.0	 20
264	 15	96.8	17.3	 16
265	 15	329.3	33.4	 20
266	 15	252.3	24.0	 20
267	 15	167.3	26.8	 16
268	 15	115.3	10.7	 20
269	 15	81.3	13.8	 20
270	 15	89.8	14.7	 16
271	 15	79.0	12.5	 20
272	 15	71.5	15.0	 20
273	 15	75.5	12.5	 16
274	 15	86.3	16.3	 20
275	 15	74.3	12.2	 20
276	 15	87.8	12.1	 16
277	 15	77.5	13.9	 20
278	 15	70.5	13.2	 20
279	 15	142.3	23.0	 16
280	 15	304.5	76.8	 20
281	 15	81.5	13.5	 20
282	 15	81.5	13.3	 16
283	 15	342.3	61.5	 20
284	 15	162.0	57.0	 20
285	 15	172.5	21.5	 16
286	 15	77.0	12.0	 20
287	 15	78.3	12.0	 20
288	 15	140.8	26.1	 16
289	 15	108.5	21.1	 20
290	 15	154.0	22.6	 20
291	 15	368.3	50.9	 20
292	 15	69.3	10.1	 16
293	 15	97.3	15.2	 20
294	 15	202.5	30.8	 20
295	 15	2060.3	221.9	 16
296	 15	379.0	81.3	 25
297	 15	222.0	22.2	 25
298	 15	771.3	79.7	 20
299	 15	103.0	38.7	 25
300	 15	70.0	12.1	 25
301	 15	261.5	36.9	 20
302	 15	139.0	18.7	 25
303	 15	406.0	55.5	 25
304	 15	1096.5	138.3	 20
305	 15	112.0	50.8	 25
306	 15	668.0	134.7	 25
307	 15	562.8	46.2	 20
308	 15	2898.0	914.5	 25
309	 15	284.0	68.9	 25
310	 15	102.3	18.0	 20
311	 15	73.0	10.9	 25
312	 15	75.0	10.8	 25
313	 15	72.3	14.9	 20
314	 15	73.0	10.2	 25
315	 15	1779.0	528.4	 25
316	 15	88.3	15.9	 20
317	 15	84.0	15.1	 25
318	 15	96.0	15.2	 25
319	 15	85.3	11.8	 20
320	 15	243.0	64.7	 25
321	 15	188.0	31.0	 25
322	 15	164.3	22.9	 20
323	 15	75.0	26.5	 25
324	 15	67.0	12.7	 25
325	 15	75.0	10.4	 25
326	 15	334.5	48.9	 20
327	 15	164.0	23.4	 25
328	 15	137.0	17.4	 25
329	 15	145.0	27.9	 20
330	 15	92.0	20.6	 25
331	 15	96.0	22.8	 25
332	 15	225.3	32.8	 20
333	 15	223.0	26.4	 25
334	 15	88.0	18.7	 25
335	 15	75.5	15.3	 20
336	 15	75.0	13.0	 25
337	 15	301.0	64.9	 25
338	 15	89.5	12.2	 20
339	 15	92.0	19.4	 25
340	 15	92.0	16.4	 25
341	 15	76.0	14.2	 20
342	 15	69.0	10.8	 25
343	 15	517.0	110.2	 25
344	 15	620.3	98.9	 20
345	 15	104.0	24.8	 25
346	 15	91.0	16.7	 25
347	 15	657.3	128.5	 20
348	 15	455.0	113.2	 25
349	 15	146.0	21.5	 25
350	 15	96.3	12.8	 20
351	 15	79.0	12.2	 25
352	 15	98.0	14.6	 25
353	 15	94.8	13.4	 20
354	 15	722.0	234.9	 25
355	 15	98.0	16.5	 25
356	 15	620.8	124.7	 20
357	 15	349.0	63.1	 25
358	 15	122.0	20.0	 25
359	 15	135.0	22.5	 25
360	 15	91.0	20.3	 20
361	 15	138.0	31.2	 25
362	 15	233.0	32.7	 25
363	 15	180.5	28.1	 20
364	 15	582.0	73.0	 25
365	 15	814.0	81.0	 25
366	 15	1465.8	119.5	 20
367	 15	421.0	53.4	 25
368	 15	813.0	117.8	 25
369	 15	98.8	13.0	 20
370	 15	1920.0	457.0	 25
371	 15	74.0	11.1	 25
372	 15	101.0	15.3	 20
373	 15	259.0	38.2	 25
374	 15	85.0	13.0	 25
375	 15	592.5	75.0	 20
376	 15	93.0	14.3	 25
377	 15	116.0	19.9	 25
378	 15	96.3	14.2	 20
379	 15	229.0	27.2	 25
380	 15	210.0	28.3	 25
381	 15	231.5	33.8	 20
382	 15	83.0	14.2	 25
383	 15	76.0	12.6	 25
384	 15	80.0	13.3	 20
385	 15	90.0	12.6	 25
386	 15	126.0	25.5	 25
387	 15	93.3	17.1	 20
388	 15	88.0	13.6	 25
389	 15	72.0	15.5	 25
390	 15	119.0	15.8	 20
391	 15	101.0	18.4	 25
392	 15	346.0	68.9	 25
393	 15	218.0	40.6	 25
394	 15	167.3	26.1	 20
395	 15	88.0	14.6	 25
396	 15	420.0	68.1	 25
397	 15	140.3	24.9	 20
398	 15	62.0	8.9	 25
399	 15	79.0	11.8	 25
400	 15	89.5	17.5	 20
401	 15	76.0	12.0	 25
402	 15	259.0	23.1	 20
403	 15	187.0	29.0	 16
404	 15	734.3	107.6	 20
405	 15	285.5	31.7	 20
406	 15	240.8	19.8	 16
407	 15	156.5	18.5	 20
408	 15	171.5	23.9	 20
409	 15	1063.0	88.1	 16
410	 15	247.0	27.2	 20
411	 15	85.3	15.2	 20
412	 15	84.5	10.9	 16
413	 15	331.0	57.9	 20
414	 15	185.8	22.5	 20
415	 15	527.8	48.6	 16
416	 15	80.5	12.3	 20
417	 15	152.3	22.6	 20
418	 15	626.5	85.5	 16
419	 15	83.3	15.1	 20
420	 15	322.8	57.8	 20
421	 15	606.5	63.9	 16
422	 15	252.0	26.1	 20
423	 15	799.0	95.6	 20
424	 15	283.0	45.4	 16
425	 15	1082.3	249.5	 20
426	 15	100.3	18.8	 20
427	 15	80.5	13.7	 20
428	 15	79.3	12.2	 16
429	 15	103.5	13.6	 20
430	 15	209.5	25.7	 20
431	 15	362.0	36.1	 16
432	 15	1031.0	153.2	 20
433	 15	204.8	29.6	 20
434	 15	96.0	14.8	 16
435	 15	119.3	11.9	 20
436	 15	113.5	14.8	 20
437	 15	453.8	38.0	 16
438	 15	150.0	21.7	 20
439	 15	94.3	16.7	 20
440	 15	77.5	11.9	 16
441	 15	95.3	15.0	 20
442	 15	97.3	18.1	 20
443	 15	922.3	70.9	 16
444	 15	1651.5	384.0	 20
445	 15	94.0	11.2	 20
446	 15	69.8	10.6	 16
447	 15	233.5	42.1	 20
448	 15	239.0	29.3	 20
449	 15	91.3	11.8	 16
450	 15	123.0	20.3	 20
451	 15	166.0	31.1	 20
452	 15	66.0	12.4	 16
453	 15	117.0	18.0	 20
454	 15	123.3	16.0	 20
455	 15	73.3	11.7	 16
456	 15	175.0	29.1	 25
457	 15	96.0	17.7	 25
458	 15	83.0	17.4	 25
459	 15	103.0	15.6	 20
460	 15	204.0	30.1	 25
461	 15	346.0	46.4	 25
462	 15	76.3	15.2	 20
463	 15	71.0	13.1	 25
464	 15	79.0	15.6	 25
465	 15	83.5	13.2	 20
466	 15	2073.0	596.5	 25
467	 15	386.0	87.1	 25
468	 15	101.3	15.9	 20
469	 15	82.0	11.8	 25
470	 15	124.0	19.6	 25
471	 15	112.3	13.8	 20
472	 15	338.0	92.7	 25
473	 15	708.0	100.7	 25
474	 15	172.3	24.7	 20
475	 15	92.0	12.7	 25
476	 15	82.0	13.4	 25
477	 15	240.8	29.3	 20
478	 15	94.0	14.4	 25
479	 15	274.0	32.7	 25
480	 15	104.3	16.4	 20
481	 15	101.0	14.6	 25
482	 15	204.0	30.3	 25
483	 15	92.3	14.9	 20
484	 15	103.0	15.8	 25
485	 15	95.0	17.2	 25
486	 15	73.5	16.5	 20
487	 15	68.0	14.2	 25
488	 15	72.0	10.1	 25
489	 15	73.5	11.3	 20
490	 15	111.0	23.8	 25
491	 15	79.0	17.8	 25
492	 15	88.0	17.0	 25
493	 15	89.0	16.0	 20
494	 15	322.0	40.6	 25
495	 15	3393.0	637.0	 25
496	 15	10664.3	1330.8	 20
497	 15	104.0	21.6	 25
498	 15	79.0	13.1	 25
499	 15	132.5	17.6	 20
500	 15	78.0	11.7	 25
501	 15	86.0	13.1	 25
502	 15	88.5	15.6	 20
503	 15	84.0	14.7	 25
504	 15	72.0	10.1	 25
505	 15	75.3	11.9	 20
506	 15	76.0	15.9	 25
507	 15	71.0	11.0	 25
508	 15	69.3	8.3	 20
509	 15	94.0	19.0	 25
510	 15	138.0	30.2	 25
511	 15	83.0	12.1	 20
512	 15	1024.0	246.5	 25
513	 15	137.0	25.4	 25
514	 15	100.5	15.0	 20
515	 15	255.0	52.5	 25
516	 15	228.0	33.0	 25
517	 15	128.0	23.0	 20
518	 15	65.0	11.1	 25
519	 15	73.0	9.6	 25
520	 15	78.0	11.8	 20
521	 15	770.0	182.5	 25
522	 15	352.0	62.2	 25
523	 15	160.8	33.0	 20
524	 15	103.0	24.8	 25
525	 15	171.0	31.7	 25
526	 15	163.0	25.4	 25
527	 15	206.5	24.7	 20
528	 15	147.0	14.3	 25
529	 15	123.0	20.4	 25
530	 15	86.3	14.2	 20
531	 15	200.0	26.4	 25
532	 15	200.0	34.2	 25
533	 15	138.8	19.3	 20
534	 15	894.0	132.4	 25
535	 15	91.0	17.2	 25
536	 15	519.0	169.1	 20
537	 15	263.0	73.3	 25
538	 15	271.0	55.0	 25
539	 15	1531.0	333.4	 20
540	 15	122.0	22.1	 25
541	 15	223.0	37.4	 25
542	 15	194.3	28.8	 20
543	 15	352.0	38.9	 25
544	 15	748.0	124.2	 25
545	 15	195.3	26.7	 20
546	 15	170.0	35.8	 25
547	 15	71.0	12.4	 25
548	 15	337.3	53.8	 20
549	 15	357.0	169.2	 25
550	 15	79.0	15.1	 25
551	 15	851.8	213.9	 20
552	 15	165.0	30.8	 25
553	 15	347.0	76.8	 25
554	 15	1314.8	302.2	 20
555	 15	187.0	32.0	 25
556	 15	1124.0	140.6	 25
557	 15	764.0	119.6	 20
558	 15	82.0	14.3	 25
559	 15	73.0	12.5	 25
560	 15	77.0	12.7	 25
561	 15	72.0	10.6	 20
562	 15	72.3	12.1	 20
563	 15	81.5	11.0	 20
564	 15	73.8	14.9	 16
565	 15	726.5	106.9	 20
566	 15	1305.8	114.4	 20
567	 15	166.0	22.4	 16
568	 15	294.8	55.7	 20
569	 15	91.0	12.8	 20
570	 15	186.5	31.0	 16
571	 15	733.3	122.1	 20
572	 15	266.3	41.5	 20
573	 15	1053.3	144.8	 16
574	 15	85.5	10.6	 20
575	 15	74.0	16.2	 20
576	 15	71.8	10.8	 16
577	 15	78.8	13.1	 20
578	 15	103.3	14.2	 20
579	 15	384.3	52.4	 16
580	 15	70.0	11.9	 20
581	 15	65.0	11.2	 20
582	 15	120.3	17.6	 16
583	 15	201.0	26.6	 20
584	 15	428.3	54.8	 20
585	 15	154.3	18.1	 16
586	 15	147.3	22.2	 20
587	 15	219.8	29.4	 20
588	 15	728.0	49.2	 16
589	 15	532.3	60.9	 20
590	 15	191.5	22.5	 20
591	 15	212.3	32.0	 16
592	 15	97.0	18.9	 20
593	 15	136.3	19.6	 20
594	 15	90.0	12.8	 20
595	 15	202.0	29.8	 16
596	 15	165.0	19.4	 20
597	 15	223.3	55.3	 20
598	 15	408.0	38.2	 16
599	 15	1063.3	85.0	 20
600	 15	711.8	63.3	 20
601	 15	1038.0	108.2	 16
602	 15	258.0	25.3	 20
603	 15	1272.5	242.6	 20
604	 15	501.5	67.4	 16
605	 15	285.5	43.5	 20
606	 15	187.3	42.0	 20
607	 15	98.5	10.6	 16
608	 15	70.5	11.3	 20
609	 15	72.5	12.1	 20
610	 15	78.3	10.2	 16
611	 15	213.8	32.1	 20
612	 15	85.0	12.4	 20
613	 15	91.3	16.7	 16
614	 15	148.5	16.5	 20
615	 15	98.0	12.6	 20
616	 15	93.0	14.4	 20
617	 15	344.0	54.5	 25
618	 15	421.0	79.8	 25
619	 15	254.0	39.2	 20
620	 15	640.0	95.5	 25
621	 15	374.0	54.3	 25
622	 15	1551.3	172.3	 20
623	 15	150.0	25.3	 25
624	 15	107.0	17.6	 25
625	 15	230.3	36.2	 20
626	 15	133.0	22.2	 25
627	 15	184.0	30.6	 25
628	 15	157.0	20.7	 25
629	 15	543.0	64.9	 20
630	 15	1539.0	247.8	 25
631	 15	301.0	46.2	 25
632	 15	104.3	16.9	 20
633	 15	567.0	91.2	 25
634	 15	208.0	38.3	 25
635	 15	85.8	15.5	 20
636	 15	64.0	11.5	 25
637	 15	62.0	12.8	 25
638	 15	180.0	30.4	 20
639	 15	76.0	10.3	 25
  0	 16	6418.3	1089.7	 20
  1	 16	102.3	19.2	 16
  2	 16	74.0	17.7	 20
  3	 16	92.0	17.8	 20
  4	 16	125.3	21.1	 16
  5	 16	95.0	15.4	 20
  6	 16	134.8	24.8	 20
  7	 16	74.3	10.2	 16
  8	 16	133.3	19.5	 20
  9	 16	304.3	54.6	 20
 10	 16	289.0	49.1	 16
 11	 16	78.3	15.3	 20
 12	 16	73.3	14.1	 20
 13	 16	83.0	12.3	 16
 14	 16	72.5	12.6	 20
 15	 16	109.3	11.8	 20
 16	 16	105.0	16.0	 16
 17	 16	131.5	19.4	 20
 18	 16	74.5	14.5	 20
 19	 16	74.0	13.9	 20
 20	 16	74.3	13.5	 16
 21	 16	73.0	12.3	 20
 22	 16	86.3	15.4	 20
 23	 16	95.5	13.2	 16
 24	 16	186.8	34.5	 20
 25	 16	109.5	22.0	 20
 26	 16	127.0	20.6	 16
 27	 16	95.5	17.3	 20
 28	 16	92.3	13.7	 20
 29	 16	102.3	19.3	 16
 30	 16	99.0	17.4	 25
 31	 16	125.0	21.8	 25
 32	 16	92.0	32.8	 20
 33	 16	134.0	32.8	 25
 34	 16	76.0	12.5	 25
 35	 16	115.0	18.3	 20
 36	 16	128.0	63.3	 25
 37	 16	111.0	424.7	 25
 38	 16	104.3	17.6	 20
 39	 16	75.0	17.5	 25
 40	 16	69.0	16.4	 25
 41	 16	78.5	13.8	 20
 42	 16	88.0	14.2	 25
 43	 16	87.0	21.0	 25
 44	 16	125.5	22.2	 20
 45	 16	418.0	126.7	 25
 46	 16	89.0	14.2	 25
 47	 16	72.3	12.0	 20
 48	 16	107.0	25.2	 25
 49	 16	105.0	19.4	 25
 50	 16	84.3	15.8	 20
 51	 16	74.0	11.9	 25
 52	 16	111.0	34.9	 25
 53	 16	113.0	30.9	 25
 54	 16	123.5	76.0	 20
 55	 16	419.0	88.0	 25
 56	 16	90.0	35.2	 25
 57	 16	795.8	239.4	 20
 58	 16	315.0	84.9	 25
 59	 16	1865.0	574.1	 25
 60	 16	134.0	18.2	 20
 61	 16	93.0	13.5	 25
 62	 16	83.0	17.2	 25
 63	 16	79.3	14.3	 20
 64	 16	73.0	16.4	 25
 65	 16	105.0	20.9	 25
 66	 16	81.3	13.4	 20
 67	 16	98.0	18.6	 25
 68	 16	73.0	12.4	 25
 69	 16	88.0	15.3	 20
 70	 16	92.0	42.4	 25
 71	 16	140.0	20.7	 25
 72	 16	129.3	22.2	 20
 73	 16	110.0	18.2	 25
 74	 16	83.0	18.0	 25
 75	 16	569.8	142.8	 20
 76	 16	229.0	85.6	 25
 77	 16	77.0	11.9	 25
 78	 16	70.5	8.9	 20
 79	 16	86.0	37.8	 25
 80	 16	227.0	58.0	 25
 81	 16	96.0	19.4	 20
 82	 16	82.0	18.0	 25
 83	 16	89.0	14.0	 25
 84	 16	97.8	17.5	 20
 85	 16	105.0	29.6	 25
 86	 16	139.0	19.2	 25
 87	 16	104.0	24.4	 25
 88	 16	98.8	26.9	 20
 89	 16	429.0	61.1	 25
 90	 16	162.0	40.7	 25
 91	 16	211.8	45.3	 20
 92	 16	274.0	41.5	 25
 93	 16	81.0	17.6	 25
 94	 16	95.3	17.2	 20
 95	 16	81.0	12.1	 25
 96	 16	146.0	25.9	 25
 97	 16	65.3	11.5	 20
 98	 16	72.0	13.0	 25
 99	 16	88.0	17.5	 25
100	 16	96.3	19.4	 20
101	 16	112.0	20.0	 25
102	 16	285.0	81.2	 25
103	 16	798.0	149.6	 20
104	 16	107.0	23.9	 25
105	 16	95.0	16.8	 25
106	 16	106.8	16.0	 20
107	 16	225.0	44.0	 25
108	 16	117.0	18.8	 25
109	 16	115.0	20.3	 20
110	 16	95.0	15.6	 25
111	 16	86.0	19.1	 25
112	 16	117.8	19.6	 20
113	 16	77.0	12.1	 25
114	 16	76.0	10.5	 25
115	 16	84.5	12.6	 20
116	 16	748.0	226.9	 25
117	 16	254.0	45.7	 25
118	 16	145.0	26.7	 20
119	 16	103.0	21.1	 25
120	 16	189.0	43.0	 25
121	 16	96.0	19.7	 25
122	 16	139.0	31.0	 20
123	 16	256.0	43.1	 25
124	 16	84.0	17.6	 25
125	 16	125.0	62.2	 20
126	 16	63.0	10.9	 25
127	 16	68.0	13.6	 25
128	 16	77.5	16.7	 20
129	 16	91.0	18.8	 25
130	 16	92.0	17.8	 25
131	 16	250.0	43.9	 20
132	 16	278.0	52.3	 25
133	 16	244.0	41.3	 25
134	 16	190.3	35.6	 20
135	 16	177.0	37.0	 25
136	 16	89.8	10.1	 20
137	 16	164.0	50.7	 16
138	 16	114.3	15.5	 20
139	 16	160.3	26.9	 20
140	 16	141.8	25.7	 16
141	 16	109.0	13.1	 20
142	 16	668.3	131.4	 20
143	 16	524.8	71.7	 16
144	 16	118.0	25.6	 20
145	 16	341.5	62.6	 20
146	 16	79.5	14.1	 16
147	 16	168.5	31.0	 20
148	 16	112.0	22.6	 20
149	 16	85.5	13.6	 16
150	 16	83.0	8.6	 20
151	 16	109.0	16.3	 20
152	 16	95.5	14.0	 16
153	 16	143.0	19.6	 20
154	 16	182.8	33.2	 20
155	 16	312.5	53.9	 20
156	 16	207.0	37.0	 16
157	 16	91.0	12.2	 20
158	 16	212.8	39.7	 20
159	 16	110.3	15.9	 16
160	 16	121.3	22.0	 20
161	 16	179.3	30.0	 20
162	 16	99.8	15.6	 16
163	 16	206.3	29.4	 20
164	 16	340.5	34.3	 20
165	 16	256.5	47.9	 16
166	 16	129.0	23.7	 20
167	 16	246.5	26.6	 20
168	 16	168.8	29.2	 16
169	 16	133.3	27.1	 20
170	 16	176.3	27.1	 20
171	 16	123.5	23.8	 16
172	 16	84.8	10.5	 20
173	 16	70.0	14.2	 20
174	 16	83.0	10.6	 16
175	 16	91.8	15.5	 20
176	 16	84.3	15.4	 20
177	 16	89.5	13.0	 16
178	 16	397.0	78.3	 20
179	 16	145.3	19.3	 20
180	 16	79.8	14.5	 16
181	 16	152.3	18.1	 20
182	 16	99.0	19.3	 20
183	 16	101.8	19.5	 16
184	 16	140.8	24.6	 20
185	 16	117.5	22.4	 20
186	 16	127.0	17.3	 16
187	 16	78.3	14.2	 20
188	 16	96.5	14.2	 20
189	 16	101.8	31.2	 20
190	 16	56.3	9.8	 20
191	 16	59.0	9.7	 25
192	 16	303.0	85.8	 25
193	 16	262.0	46.5	 20
194	 16	784.0	166.2	 25
195	 16	226.0	84.7	 25
196	 16	90.3	15.4	 20
197	 16	130.0	20.7	 25
198	 16	196.0	40.7	 25
199	 16	98.3	22.8	 20
200	 16	185.0	31.4	 25
201	 16	130.0	17.2	 25
202	 16	91.8	14.3	 20
203	 16	230.0	51.3	 25
204	 16	112.0	25.4	 25
205	 16	86.5	10.2	 20
206	 16	108.0	17.5	 25
207	 16	979.0	204.8	 25
208	 16	80.8	11.8	 20
209	 16	180.0	30.5	 25
210	 16	116.0	17.8	 25
211	 16	65.5	15.1	 20
212	 16	167.0	37.7	 25
213	 16	211.0	38.9	 25
214	 16	203.8	41.9	 20
215	 16	210.0	40.4	 25
216	 16	61.0	10.9	 25
217	 16	72.5	10.8	 20
218	 16	63.0	12.1	 25
219	 16	67.0	13.1	 25
220	 16	65.5	10.9	 20
221	 16	72.0	11.5	 25
222	 16	74.0	14.0	 25
223	 16	75.0	14.4	 25
224	 16	65.3	13.1	 20
225	 16	66.0	12.6	 25
226	 16	74.0	12.6	 25
227	 16	505.8	114.9	 20
228	 16	260.0	124.3	 25
229	 16	96.0	16.6	 25
230	 16	68.0	10.9	 20
231	 16	81.0	14.9	 25
232	 16	143.0	28.7	 25
233	 16	1016.0	167.7	 20
234	 16	1005.0	154.5	 25
235	 16	79.0	10.5	 25
236	 16	70.3	14.5	 20
237	 16	79.0	14.0	 25
238	 16	242.0	34.8	 25
239	 16	119.0	18.2	 20
240	 16	81.0	17.4	 25
241	 16	85.0	14.8	 25
242	 16	404.3	53.7	 20
243	 16	207.0	46.5	 25
244	 16	75.0	10.6	 25
245	 16	88.0	14.8	 20
246	 16	84.0	16.7	 25
247	 16	100.0	17.2	 25
248	 16	89.0	12.0	 20
249	 16	128.0	14.6	 25
250	 16	86.0	11.8	 25
251	 16	100.3	16.4	 20
252	 16	376.0	89.4	 25
253	 16	192.0	28.6	 25
254	 16	127.5	19.0	 20
255	 16	86.0	17.1	 25
256	 16	77.0	14.6	 25
257	 16	83.0	15.5	 25
258	 16	81.3	17.3	 20
259	 16	66.0	14.8	 25
260	 16	80.0	13.5	 25
261	 16	103.0	16.4	 20
262	 16	79.0	13.8	 25
263	 16	97.0	21.5	 25
264	 16	246.8	37.6	 20
265	 16	315.0	56.0	 25
266	 16	284.0	46.6	 25
267	 16	93.0	16.7	 20
268	 16	120.0	20.3	 25
269	 16	66.0	13.1	 25
270	 16	86.5	19.4	 20
271	 16	69.0	12.0	 25
272	 16	75.0	11.1	 25
273	 16	71.5	12.7	 20
274	 16	71.0	12.3	 25
275	 16	75.0	14.3	 25
276	 16	73.0	11.8	 20
277	 16	77.0	12.1	 25
278	 16	71.0	10.3	 25
279	 16	69.5	11.5	 20
280	 16	206.0	40.4	 25
281	 16	81.0	13.3	 25
282	 16	80.0	14.7	 20
283	 16	209.0	38.3	 25
284	 16	268.0	186.7	 25
285	 16	84.8	14.3	 20
286	 16	59.0	10.2	 25
287	 16	117.0	18.3	 25
288	 16	205.0	37.2	 20
289	 16	100.0	17.4	 25
290	 16	99.0	19.4	 25
291	 16	206.0	31.6	 25
292	 16	75.0	15.6	 20
293	 16	119.0	23.8	 25
294	 16	103.0	17.8	 25
295	 16	195.3	27.1	 20
296	 16	141.3	22.9	 20
297	 16	161.5	30.4	 20
298	 16	262.8	45.6	 16
299	 16	92.3	16.3	 20
300	 16	76.3	14.0	 20
301	 16	108.8	21.9	 16
302	 16	99.5	13.2	 20
303	 16	129.0	28.5	 20
304	 16	286.3	46.1	 16
305	 16	95.0	14.3	 20
306	 16	437.3	101.7	 20
307	 16	603.3	106.3	 16
308	 16	376.3	65.1	 20
309	 16	189.3	33.9	 20
310	 16	98.8	13.9	 16
311	 16	86.0	13.6	 20
312	 16	76.8	13.9	 20
313	 16	75.5	11.5	 16
314	 16	77.0	14.3	 20
315	 16	99.8	17.4	 20
316	 16	70.3	14.6	 16
317	 16	86.5	16.8	 20
318	 16	76.5	16.2	 20
319	 16	84.8	10.8	 16
320	 16	251.5	68.0	 20
321	 16	273.3	55.8	 20
322	 16	234.3	46.3	 16
323	 16	92.3	38.4	 20
324	 16	81.8	14.8	 20
325	 16	79.3	14.4	 20
326	 16	276.8	59.0	 16
327	 16	238.3	58.5	 20
328	 16	86.0	16.1	 20
329	 16	130.8	25.6	 16
330	 16	97.8	19.1	 20
331	 16	128.0	63.8	 20
332	 16	141.5	28.7	 16
333	 16	293.3	49.7	 20
334	 16	79.5	18.0	 20
335	 16	66.0	13.1	 16
336	 16	72.0	16.6	 20
337	 16	149.3	27.9	 20
338	 16	84.8	12.5	 16
339	 16	88.3	15.7	 20
340	 16	77.0	15.9	 20
341	 16	76.3	10.4	 16
342	 16	83.8	18.2	 20
343	 16	137.5	23.0	 20
344	 16	265.5	49.5	 16
345	 16	106.0	21.5	 20
346	 16	84.8	9.6	 20
347	 16	899.0	202.5	 16
348	 16	471.3	86.5	 20
349	 16	214.0	34.9	 25
350	 16	84.5	13.5	 20
351	 16	83.0	20.8	 25
352	 16	81.0	12.2	 25
353	 16	76.3	11.9	 20
354	 16	122.0	26.6	 25
355	 16	113.0	20.7	 25
356	 16	274.8	69.3	 20
357	 16	503.0	138.5	 25
358	 16	98.0	25.5	 25
359	 16	103.0	19.1	 25
360	 16	78.3	13.7	 20
361	 16	81.0	10.3	 25
362	 16	111.0	20.6	 25
363	 16	179.0	30.2	 20
364	 16	1104.0	212.5	 25
365	 16	878.0	198.8	 25
366	 16	512.0	76.2	 20
367	 16	278.0	50.2	 25
368	 16	171.0	35.5	 25
369	 16	79.8	27.8	 20
370	 16	295.0	77.3	 25
371	 16	80.0	15.3	 25
372	 16	109.0	22.1	 20
373	 16	181.0	33.5	 25
374	 16	121.0	24.5	 25
375	 16	246.5	49.9	 20
376	 16	91.0	13.1	 25
377	 16	84.0	11.8	 25
378	 16	89.3	41.1	 20
379	 16	125.0	27.1	 25
380	 16	125.0	25.1	 25
381	 16	103.8	17.0	 20
382	 16	85.0	17.5	 25
383	 16	67.0	12.7	 25
384	 16	71.0	16.9	 20
385	 16	104.0	19.8	 25
386	 16	83.0	11.4	 25
387	 16	76.3	14.3	 20
388	 16	93.0	20.7	 25
389	 16	72.0	11.0	 25
390	 16	156.3	40.9	 20
391	 16	78.0	12.7	 25
392	 16	193.0	32.1	 25
393	 16	124.0	20.2	 25
394	 16	146.3	23.3	 20
395	 16	105.0	19.5	 25
396	 16	594.0	121.2	 25
397	 16	143.5	25.0	 20
398	 16	68.0	12.1	 25
399	 16	70.0	12.8	 25
400	 16	71.0	14.3	 20
401	 16	73.0	16.8	 25
402	 16	364.0	70.7	 25
403	 16	77.5	11.8	 20
404	 16	97.0	18.8	 25
405	 16	278.0	42.9	 25
406	 16	269.5	37.7	 20
407	 16	170.0	31.1	 25
408	 16	92.0	15.1	 25
409	 16	845.3	144.3	 20
410	 16	469.0	71.5	 25
411	 16	96.0	16.6	 25
412	 16	84.0	25.6	 20
413	 16	488.0	103.9	 25
414	 16	179.0	35.2	 25
415	 16	107.3	19.4	 20
416	 16	69.0	12.9	 25
417	 16	109.0	23.9	 25
418	 16	193.0	26.5	 20
419	 16	80.0	17.9	 25
420	 16	257.0	48.7	 25
421	 16	359.5	62.4	 20
422	 16	323.0	52.6	 25
423	 16	2520.0	406.3	 25
424	 16	251.0	67.9	 20
425	 16	465.0	100.9	 25
426	 16	100.0	38.4	 25
427	 16	83.0	14.1	 25
428	 16	78.3	14.6	 20
429	 16	83.0	13.1	 25
430	 16	169.0	25.0	 25
431	 16	142.5	20.4	 20
432	 16	374.0	68.1	 25
433	 16	116.0	20.6	 25
434	 16	102.5	21.2	 20
435	 16	135.0	17.7	 25
436	 16	132.0	27.1	 25
437	 16	347.5	59.0	 20
438	 16	127.0	25.0	 25
439	 16	111.0	19.1	 25
440	 16	72.0	11.8	 20
441	 16	89.0	11.7	 25
442	 16	93.0	14.7	 25
443	 16	360.5	63.4	 20
444	 16	164.0	33.6	 25
445	 16	73.0	15.4	 25
446	 16	68.5	11.4	 20
447	 16	104.0	17.0	 25
448	 16	329.0	55.6	 25
449	 16	96.3	18.7	 20
450	 16	136.0	25.1	 25
451	 16	104.0	14.7	 25
452	 16	75.5	15.7	 20
453	 16	86.0	15.0	 25
454	 16	103.0	19.2	 25
455	 16	88.3	19.6	 20
456	 16	142.0	22.9	 20
457	 16	68.3	10.1	 20
458	 16	75.3	10.3	 16
459	 16	90.3	15.8	 20
460	 16	143.8	27.4	 20
461	 16	85.0	20.0	 20
462	 16	67.3	14.0	 16
463	 16	67.0	9.1	 20
464	 16	82.0	20.7	 20
465	 16	72.8	12.8	 16
466	 16	1685.0	335.5	 20
467	 16	574.8	90.7	 20
468	 16	65.5	10.2	 16
469	 16	67.5	12.9	 20
470	 16	77.3	11.2	 20
471	 16	73.3	8.8	 16
472	 16	120.0	23.6	 20
473	 16	346.3	61.9	 20
474	 16	184.0	27.9	 16
475	 16	75.3	15.3	 20
476	 16	71.5	17.3	 20
477	 16	128.0	17.9	 16
478	 16	114.8	20.9	 20
479	 16	376.0	59.4	 20
480	 16	106.0	20.9	 16
481	 16	90.5	20.4	 20
482	 16	223.0	38.9	 20
483	 16	72.0	15.6	 16
484	 16	98.3	14.8	 20
485	 16	82.5	16.9	 20
486	 16	78.8	13.2	 16
487	 16	85.5	19.4	 20
488	 16	63.3	10.6	 20
489	 16	67.3	11.3	 16
490	 16	56.3	10.8	 20
491	 16	71.0	10.9	 20
492	 16	87.8	16.9	 16
493	 16	94.0	16.6	 20
494	 16	131.8	17.5	 20
495	 16	178.3	37.6	 20
496	 16	1336.5	198.3	 16
497	 16	83.3	17.0	 20
498	 16	78.3	14.0	 20
499	 16	171.3	31.1	 16
500	 16	64.3	13.6	 20
501	 16	84.5	16.0	 20
502	 16	82.0	12.4	 16
503	 16	115.5	15.1	 20
504	 16	76.5	14.1	 20
505	 16	63.0	14.8	 16
506	 16	65.3	8.9	 20
507	 16	80.0	11.6	 20
508	 16	64.3	12.1	 16
509	 16	85.0	16.8	 25
510	 16	73.0	12.9	 25
511	 16	75.5	14.6	 20
512	 16	108.0	20.6	 25
513	 16	97.0	19.4	 25
514	 16	79.3	13.2	 20
515	 16	155.0	26.0	 25
516	 16	236.0	44.7	 25
517	 16	77.0	14.1	 20
518	 16	73.0	12.2	 25
519	 16	75.0	15.4	 25
520	 16	83.0	14.3	 20
521	 16	104.0	22.4	 25
522	 16	272.0	54.4	 25
523	 16	81.8	17.4	 20
524	 16	103.0	19.9	 25
525	 16	121.0	21.8	 25
526	 16	120.0	26.5	 25
527	 16	523.5	86.9	 20
528	 16	141.0	25.2	 25
529	 16	78.0	15.6	 25
530	 16	80.0	19.5	 20
531	 16	94.0	15.6	 25
532	 16	134.0	23.2	 25
533	 16	92.8	17.9	 20
534	 16	337.0	53.2	 25
535	 16	82.0	13.5	 25
536	 16	1126.3	215.8	 20
537	 16	99.0	18.7	 25
538	 16	574.0	109.3	 25
539	 16	545.5	71.2	 20
540	 16	122.0	22.8	 25
541	 16	247.0	34.8	 25
542	 16	122.5	18.3	 20
543	 16	259.0	42.4	 25
544	 16	558.0	97.2	 25
545	 16	524.3	101.7	 20
546	 16	110.0	18.7	 25
547	 16	62.0	9.2	 25
548	 16	86.0	19.3	 20
549	 16	129.0	26.5	 25
550	 16	88.0	15.2	 25
551	 16	125.3	29.3	 20
552	 16	113.0	21.1	 25
553	 16	143.0	21.8	 25
554	 16	356.0	53.3	 20
555	 16	157.0	23.6	 25
556	 16	624.0	101.9	 25
557	 16	200.8	27.6	 20
558	 16	72.0	12.7	 25
559	 16	76.0	14.6	 25
560	 16	88.0	20.9	 25
561	 16	70.3	9.8	 20
562	 16	67.0	10.4	 25
563	 16	76.0	12.1	 25
564	 16	76.3	12.6	 20
565	 16	92.0	15.3	 25
566	 16	1561.0	233.7	 25
567	 16	203.8	40.6	 20
568	 16	74.0	12.3	 25
569	 16	79.0	13.6	 25
570	 16	295.0	57.4	 20
571	 16	248.0	37.7	 25
572	 16	334.0	56.4	 25
573	 16	144.0	26.2	 20
574	 16	70.0	11.8	 25
575	 16	108.0	20.6	 25
576	 16	59.3	9.4	 20
577	 16	67.0	12.0	 25
578	 16	121.0	22.0	 25
579	 16	92.3	14.2	 20
580	 16	58.0	9.8	 25
581	 16	76.0	15.8	 25
582	 16	69.5	11.5	 20
583	 16	99.0	24.5	 25
584	 16	192.0	37.1	 25
585	 16	448.3	76.8	 20
586	 16	125.0	18.4	 25
587	 16	123.0	16.6	 25
588	 16	279.8	45.8	 20
589	 16	377.0	84.9	 25
590	 16	357.0	86.8	 25
591	 16	114.5	22.6	 20
592	 16	63.0	10.4	 25
593	 16	158.0	36.6	 25
594	 16	72.0	16.5	 25
595	 16	123.5	19.1	 20
596	 16	116.0	20.3	 25
597	 16	257.0	47.4	 25
598	 16	440.8	88.0	 20
599	 16	2412.0	491.5	 25
600	 16	685.0	105.4	 25
601	 16	471.5	126.3	 20
602	 16	225.0	44.5	 25
603	 16	1587.0	296.7	 25
604	 16	840.0	153.4	 20
605	 16	95.0	16.9	 25
606	 16	91.0	18.6	 25
607	 16	145.8	29.9	 20
608	 16	75.0	15.3	 25
609	 16	63.0	9.2	 25
610	 16	69.8	10.4	 20
611	 16	80.0	14.6	 25
612	 16	77.0	12.1	 25
613	 16	75.3	11.5	 20
614	 16	106.0	18.5	 25
615	 16	94.0	17.3	 25
616	 16	68.0	11.9	 16
617	 16	182.0	26.1	 20
618	 16	181.3	28.5	 20
619	 16	430.5	74.0	 16
620	 16	169.5	31.8	 20
621	 16	120.0	15.4	 20
622	 16	490.8	85.4	 16
623	 16	223.0	32.0	 20
624	 16	78.3	18.7	 20
625	 16	102.0	18.8	 16
626	 16	119.8	16.4	 20
627	 16	95.0	21.1	 20
628	 16	188.8	41.6	 20
629	 16	141.5	32.2	 16
630	 16	411.0	97.1	 20
631	 16	145.5	27.9	 20
632	 16	82.3	14.6	 16
633	 16	223.8	37.9	 20
634	 16	163.5	35.2	 20
635	 16	67.8	11.9	 16
636	 16	70.8	12.5	 20
637	 16	66.8	12.6	 20
638	 16	124.3	20.6	 16
639	 16	3295.0	704.2	 20
  0	 17	142.0	27.1	 25
  1	 17	95.8	12.3	 20
  2	 17	150.0	28.3	 25
  3	 17	2007.0	315.2	 25
  4	 17	1951.3	290.2	 20
  5	 17	227.0	32.4	 25
  6	 17	95.0	16.5	 25
  7	 17	613.3	94.4	 20
  8	 17	216.0	32.0	 25
  9	 17	1099.0	154.6	 25
 10	 17	130.5	25.5	 20
 11	 17	86.0	15.6	 25
 12	 17	138.0	29.8	 25
 13	 17	195.3	31.7	 20
 14	 17	66.0	12.1	 25
 15	 17	84.0	13.4	 25
 16	 17	85.8	15.0	 20
 17	 17	102.0	18.9	 25
 18	 17	100.0	19.2	 25
 19	 17	78.0	13.3	 25
 20	 17	98.8	19.7	 20
 21	 17	103.0	17.7	 25
 22	 17	173.0	32.8	 25
 23	 17	78.0	14.4	 20
 24	 17	58.0	7.8	 25
 25	 17	802.0	355.3	 25
 26	 17	97.0	20.4	 20
 27	 17	534.0	88.1	 25
 28	 17	175.0	22.6	 25
 29	 17	2694.3	374.6	 20
 30	 17	110.0	22.3	 20
 31	 17	123.8	21.0	 20
 32	 17	508.5	79.4	 16
 33	 17	85.5	18.4	 20
 34	 17	90.5	16.8	 20
 35	 17	149.3	28.3	 16
 36	 17	797.3	143.3	 20
 37	 17	4750.5	794.6	 20
 38	 17	105.0	16.2	 16
 39	 17	109.5	16.4	 20
 40	 17	122.3	17.3	 20
 41	 17	72.3	13.5	 16
 42	 17	100.3	17.1	 20
 43	 17	132.0	23.2	 20
 44	 17	111.5	16.1	 16
 45	 17	74.0	10.7	 20
 46	 17	72.0	13.4	 20
 47	 17	89.8	16.4	 16
 48	 17	74.5	12.7	 20
 49	 17	90.8	18.5	 20
 50	 17	119.5	19.3	 16
 51	 17	67.0	12.5	 20
 52	 17	129.5	25.0	 20
 53	 17	144.5	35.6	 20
 54	 17	306.3	36.9	 16
 55	 17	170.5	44.5	 20
 56	 17	245.0	44.8	 20
 57	 17	202.3	30.4	 16
 58	 17	89.5	23.8	 20
 59	 17	132.8	19.3	 20
 60	 17	123.0	21.8	 16
 61	 17	124.0	20.7	 20
 62	 17	131.0	29.2	 20
 63	 17	101.3	15.5	 16
 64	 17	84.3	17.7	 20
 65	 17	123.5	21.3	 20
 66	 17	94.8	15.1	 16
 67	 17	79.0	10.0	 20
 68	 17	108.0	24.4	 20
 69	 17	204.5	45.0	 16
 70	 17	378.0	66.3	 20
 71	 17	139.3	23.9	 20
 72	 17	257.8	44.3	 16
 73	 17	203.0	57.3	 20
 74	 17	84.5	13.9	 20
 75	 17	89.8	16.1	 16
 76	 17	122.8	16.1	 20
 77	 17	156.5	45.4	 20
 78	 17	107.5	25.7	 16
 79	 17	232.0	47.2	 20
 80	 17	91.5	15.3	 20
 81	 17	469.0	87.4	 16
 82	 17	134.5	16.3	 20
 83	 17	89.0	13.6	 25
 84	 17	476.0	83.2	 20
 85	 17	312.0	61.0	 25
 86	 17	114.0	20.7	 25
 87	 17	148.0	22.9	 25
 88	 17	232.5	40.5	 20
 89	 17	213.0	44.1	 25
 90	 17	401.0	62.8	 25
 91	 17	81.3	12.4	 20
 92	 17	78.0	16.2	 25
 93	 17	64.0	11.5	 25
 94	 17	77.0	13.0	 20
 95	 17	75.0	10.9	 25
 96	 17	73.0	11.0	 25
 97	 17	80.0	13.2	 20
 98	 17	69.0	9.2	 25
 99	 17	80.0	11.5	 25
100	 17	72.3	10.9	 20
101	 17	119.0	19.1	 25
102	 17	453.0	71.6	 25
103	 17	83.3	17.1	 20
104	 17	85.0	15.3	 25
105	 17	82.0	12.3	 25
106	 17	335.0	64.2	 20
107	 17	253.0	60.1	 25
108	 17	117.0	21.7	 25
109	 17	134.3	22.0	 20
110	 17	80.0	15.5	 25
111	 17	67.0	12.7	 25
112	 17	70.8	10.2	 20
113	 17	60.0	11.5	 25
114	 17	68.0	9.4	 25
115	 17	88.0	11.9	 20
116	 17	79.0	12.3	 25
117	 17	108.0	21.6	 25
118	 17	152.3	27.4	 20
119	 17	79.0	10.4	 25
120	 17	129.0	20.9	 25
121	 17	73.0	9.8	 25
122	 17	82.0	14.6	 20
123	 17	74.0	15.3	 25
124	 17	177.0	39.5	 25
125	 17	660.3	316.3	 20
126	 17	63.0	14.4	 25
127	 17	55.0	8.0	 25
128	 17	245.0	102.8	 20
129	 17	469.0	114.0	 25
130	 17	365.0	90.2	 25
131	 17	681.8	119.0	 20
132	 17	85.0	17.5	 25
133	 17	78.0	12.5	 25
134	 17	94.5	16.8	 20
135	 17	108.0	24.2	 25
136	 17	107.0	20.1	 25
137	 17	317.0	55.9	 20
138	 17	82.0	13.3	 25
139	 17	732.0	160.6	 25
140	 17	404.0	70.1	 20
141	 17	127.0	20.6	 25
142	 17	153.0	32.3	 25
143	 17	217.8	38.8	 20
144	 17	258.0	46.9	 25
145	 17	147.0	23.0	 25
146	 17	67.8	9.1	 20
147	 17	127.0	30.6	 25
148	 17	111.0	17.8	 25
149	 17	127.3	25.8	 20
150	 17	94.0	16.1	 25
151	 17	77.0	14.3	 25
152	 17	93.3	18.4	 20
153	 17	65.0	8.7	 25
154	 17	85.0	16.3	 25
155	 17	82.0	14.1	 25
156	 17	198.5	41.2	 20
157	 17	96.0	14.9	 25
158	 17	130.0	19.0	 25
159	 17	86.5	10.7	 20
160	 17	118.0	23.5	 25
161	 17	141.0	26.5	 25
162	 17	144.3	23.6	 20
163	 17	180.0	27.4	 25
164	 17	129.0	22.3	 25
165	 17	539.3	100.2	 20
166	 17	170.0	27.9	 25
167	 17	93.0	14.4	 25
168	 17	85.5	16.7	 20
169	 17	127.0	22.9	 25
170	 17	117.0	19.3	 25
171	 17	77.0	10.7	 20
172	 17	77.0	15.0	 25
173	 17	148.0	26.9	 25
174	 17	423.5	91.2	 20
175	 17	159.0	37.3	 25
176	 17	107.0	19.1	 25
177	 17	118.8	20.9	 20
178	 17	1659.0	569.5	 25
179	 17	117.0	19.0	 25
180	 17	1745.5	410.5	 20
181	 17	183.0	29.3	 25
182	 17	99.0	18.4	 25
183	 17	160.3	40.2	 20
184	 17	142.0	36.1	 25
185	 17	131.0	22.2	 25
186	 17	82.0	10.6	 20
187	 17	98.0	13.8	 25
188	 17	70.0	12.1	 25
189	 17	63.0	12.3	 25
190	 17	57.0	7.3	 16
191	 17	64.0	12.6	 20
192	 17	1321.3	312.0	 20
193	 17	2355.5	408.7	 16
194	 17	265.3	53.3	 20
195	 17	563.0	81.5	 20
196	 17	82.5	20.0	 16
197	 17	69.0	10.3	 20
198	 17	82.5	15.2	 20
199	 17	217.8	36.3	 16
200	 17	81.5	19.6	 20
201	 17	153.3	26.9	 20
202	 17	109.5	19.0	 16
203	 17	71.8	14.4	 20
204	 17	93.3	14.3	 20
205	 17	160.3	38.7	 16
206	 17	113.8	19.5	 20
207	 17	95.0	15.3	 20
208	 17	95.0	14.6	 16
209	 17	338.0	56.3	 20
210	 17	383.5	68.9	 20
211	 17	82.0	17.8	 16
212	 17	87.8	16.7	 20
213	 17	87.3	15.2	 20
214	 17	66.5	14.3	 16
215	 17	75.5	12.4	 20
216	 17	65.8	17.0	 20
217	 17	64.3	13.2	 16
218	 17	80.5	15.5	 20
219	 17	62.0	10.6	 20
220	 17	65.5	12.1	 16
221	 17	86.0	21.3	 20
222	 17	79.3	15.0	 20
223	 17	80.3	13.0	 20
224	 17	71.0	10.9	 16
225	 17	106.3	20.3	 20
226	 17	156.0	25.3	 20
227	 17	553.0	120.8	 16
228	 17	215.3	32.7	 20
229	 17	578.0	112.2	 20
230	 17	321.0	57.1	 16
231	 17	104.0	18.0	 20
232	 17	117.3	22.3	 20
233	 17	166.0	27.6	 16
234	 17	999.8	206.0	 20
235	 17	804.8	129.3	 20
236	 17	94.8	13.7	 16
237	 17	74.0	13.4	 20
238	 17	150.5	28.9	 20
239	 17	90.0	17.2	 16
240	 17	119.3	19.2	 20
241	 17	171.0	30.7	 20
242	 17	1009.3	174.1	 16
243	 17	79.0	9.8	 25
244	 17	130.0	18.2	 25
245	 17	69.3	12.2	 20
246	 17	97.0	18.5	 25
247	 17	100.0	16.5	 25
248	 17	1294.0	242.0	 20
249	 17	255.0	39.1	 25
250	 17	197.0	58.9	 25
251	 17	133.3	24.2	 20
252	 17	3084.0	891.2	 25
253	 17	4818.0	936.8	 25
254	 17	223.0	43.9	 20
255	 17	292.0	41.3	 25
256	 17	237.0	51.0	 25
257	 17	204.0	27.1	 25
258	 17	89.0	20.1	 20
259	 17	68.0	11.2	 25
260	 17	71.0	12.7	 25
261	 17	68.0	11.5	 20
262	 17	73.0	15.8	 25
263	 17	277.0	58.2	 25
264	 17	134.5	23.2	 20
265	 17	172.0	27.3	 25
266	 17	413.0	83.9	 25
267	 17	134.8	24.2	 20
268	 17	1670.0	303.7	 25
269	 17	128.0	21.6	 25
270	 17	569.0	102.1	 20
271	 17	207.0	37.4	 25
272	 17	96.0	19.1	 25
273	 17	73.3	11.0	 20
274	 17	68.0	13.4	 25
275	 17	222.0	49.9	 25
276	 17	100.3	17.5	 20
277	 17	102.0	15.4	 25
278	 17	170.0	30.9	 25
279	 17	89.8	12.0	 20
280	 17	99.0	16.8	 25
281	 17	78.0	13.0	 25
282	 17	112.5	22.8	 20
283	 17	112.0	19.8	 25
284	 17	138.0	22.0	 25
285	 17	101.0	14.6	 20
286	 17	149.0	23.4	 25
287	 17	91.0	18.8	 25
288	 17	160.8	28.6	 20
289	 17	96.0	21.1	 25
290	 17	95.0	24.0	 25
291	 17	440.0	108.4	 25
292	 17	188.0	35.9	 20
293	 17	171.0	36.8	 25
294	 17	592.0	90.2	 25
295	 17	781.0	138.9	 20
296	 17	538.0	93.8	 25
297	 17	151.0	32.1	 25
298	 17	225.5	38.1	 20
299	 17	161.0	26.6	 25
300	 17	78.0	12.7	 25
301	 17	78.0	9.7	 20
302	 17	76.0	13.9	 25
303	 17	72.0	13.7	 25
304	 17	80.8	13.3	 20
305	 17	122.0	27.2	 25
306	 17	79.0	15.0	 25
307	 17	131.5	22.0	 20
308	 17	7753.0	2329.9	 25
309	 17	3106.0	810.4	 25
310	 17	102.8	18.7	 20
311	 17	223.0	58.1	 25
312	 17	1672.0	472.0	 25
313	 17	120.0	17.8	 20
314	 17	106.0	19.1	 25
315	 17	186.0	41.1	 25
316	 17	193.3	33.6	 20
317	 17	274.0	48.8	 25
318	 17	366.0	71.9	 25
319	 17	172.5	32.5	 20
320	 17	84.0	15.3	 25
321	 17	104.0	22.2	 25
322	 17	100.3	15.3	 20
323	 17	83.0	22.3	 25
324	 17	65.0	12.5	 25
325	 17	79.0	15.4	 25
326	 17	158.0	19.7	 20
327	 17	103.0	22.1	 25
328	 17	144.0	20.5	 25
329	 17	169.3	26.3	 20
330	 17	78.0	11.3	 25
331	 17	77.0	11.8	 25
332	 17	88.8	15.9	 20
333	 17	168.0	31.5	 25
334	 17	161.0	27.9	 25
335	 17	110.3	22.4	 20
336	 17	67.0	10.4	 25
337	 17	88.0	12.5	 25
338	 17	79.5	15.8	 20
339	 17	259.0	65.8	 25
340	 17	182.0	35.4	 25
341	 17	76.3	15.6	 20
342	 17	140.0	28.6	 25
343	 17	87.0	20.4	 25
344	 17	80.3	12.8	 20
345	 17	314.0	87.7	 25
346	 17	130.0	20.5	 25
347	 17	101.5	17.4	 20
348	 17	82.0	16.1	 25
349	 17	87.0	18.9	 20
350	 17	71.0	8.9	 16
351	 17	375.0	107.5	 20
352	 17	76.0	15.9	 20
353	 17	80.3	14.2	 16
354	 17	71.5	11.4	 20
355	 17	190.0	49.1	 20
356	 17	70.8	11.0	 16
357	 17	70.0	9.8	 20
358	 17	70.5	10.9	 20
359	 17	102.8	18.9	 20
360	 17	432.5	77.2	 16
361	 17	75.3	13.6	 20
362	 17	94.8	18.6	 20
363	 17	83.5	16.8	 16
364	 17	89.5	19.4	 20
365	 17	66.8	8.0	 20
366	 17	115.8	23.5	 16
367	 17	419.3	75.5	 20
368	 17	499.3	76.7	 20
369	 17	4079.8	739.5	 16
370	 17	84.3	18.3	 20
371	 17	70.3	13.1	 20
372	 17	68.0	10.3	 16
373	 17	363.3	83.1	 20
374	 17	133.8	23.2	 20
375	 17	121.8	23.7	 16
376	 17	524.0	109.3	 20
377	 17	191.3	28.9	 20
378	 17	163.8	31.1	 16
379	 17	88.3	16.9	 20
380	 17	322.0	71.1	 20
381	 17	230.3	35.8	 16
382	 17	79.5	14.8	 20
383	 17	69.5	8.4	 20
384	 17	82.8	10.6	 16
385	 17	71.5	10.8	 20
386	 17	85.8	17.7	 20
387	 17	78.3	10.2	 16
388	 17	85.0	14.0	 20
389	 17	148.8	33.6	 20
390	 17	192.8	29.4	 16
391	 17	193.3	43.4	 20
392	 17	81.5	8.6	 20
393	 17	84.0	13.9	 20
394	 17	75.5	19.9	 16
395	 17	160.8	28.9	 20
396	 17	136.0	19.7	 20
397	 17	117.0	21.2	 16
398	 17	70.5	12.4	 20
399	 17	67.8	12.8	 20
400	 17	94.0	15.4	 16
401	 17	80.0	13.9	 20
402	 17	77.0	11.0	 20
403	 17	73.3	11.3	 20
404	 17	109.0	20.6	 25
405	 17	456.0	83.7	 25
406	 17	188.5	27.7	 20
407	 17	131.0	23.9	 25
408	 17	74.0	11.3	 25
409	 17	98.0	15.5	 20
410	 17	148.0	29.9	 25
411	 17	269.0	54.1	 25
412	 17	127.3	20.4	 20
413	 17	303.0	75.7	 25
414	 17	136.0	24.1	 25
415	 17	79.5	14.8	 20
416	 17	995.0	292.7	 25
417	 17	391.0	83.6	 25
418	 17	375.8	66.0	 20
419	 17	394.0	76.6	 25
420	 17	84.0	13.2	 25
421	 17	349.3	58.5	 20
422	 17	1149.0	267.4	 25
423	 17	121.0	33.3	 25
424	 17	259.3	49.6	 20
425	 17	419.0	83.0	 25
426	 17	80.0	14.1	 25
427	 17	74.0	11.9	 25
428	 17	144.8	24.2	 20
429	 17	210.0	60.1	 25
430	 17	195.0	41.7	 25
431	 17	72.3	15.3	 20
432	 17	162.0	33.8	 25
433	 17	152.0	35.8	 25
434	 17	67.8	14.0	 20
435	 17	105.0	21.4	 25
436	 17	101.0	21.5	 25
437	 17	98.5	15.9	 20
438	 17	91.0	19.4	 25
439	 17	128.0	26.4	 25
440	 17	92.3	18.4	 20
441	 17	90.0	19.4	 25
442	 17	158.0	28.0	 25
443	 17	161.0	33.5	 20
444	 17	199.0	69.4	 25
445	 17	86.0	15.0	 25
446	 17	210.0	48.1	 20
447	 17	310.0	63.3	 25
448	 17	1610.0	374.0	 25
449	 17	103.3	17.1	 20
450	 17	78.0	13.4	 25
451	 17	75.0	13.5	 25
452	 17	65.5	8.3	 20
453	 17	82.0	19.9	 25
454	 17	99.0	17.3	 25
455	 17	322.8	86.7	 20
456	 17	1316.0	455.7	 25
457	 17	74.0	15.0	 25
458	 17	129.5	25.9	 20
459	 17	99.0	17.8	 25
460	 17	92.0	15.5	 25
461	 17	87.0	15.5	 25
462	 17	2254.5	509.1	 20
463	 17	683.0	169.5	 25
464	 17	76.0	16.1	 25
465	 17	90.5	26.5	 20
466	 17	76.0	15.7	 25
467	 17	137.0	20.0	 25
468	 17	112.3	23.2	 20
469	 17	105.0	20.2	 25
470	 17	100.0	20.1	 25
471	 17	76.0	13.1	 20
472	 17	72.0	14.0	 25
473	 17	80.0	10.7	 25
474	 17	234.8	57.8	 20
475	 17	68.0	10.0	 25
476	 17	82.0	13.0	 25
477	 17	188.0	41.3	 20
478	 17	199.0	45.0	 25
479	 17	185.0	29.8	 25
480	 17	332.3	66.5	 20
481	 17	523.0	126.2	 25
482	 17	116.0	26.8	 25
483	 17	257.0	46.6	 20
484	 17	105.0	20.9	 25
485	 17	90.0	25.8	 25
486	 17	60.5	10.3	 20
487	 17	187.0	46.8	 25
488	 17	165.0	30.5	 25
489	 17	70.5	11.4	 20
490	 17	71.0	20.7	 25
491	 17	70.0	15.4	 25
492	 17	259.8	57.1	 20
493	 17	72.0	17.4	 25
494	 17	74.0	14.0	 25
495	 17	213.0	40.3	 25
496	 17	164.0	26.8	 20
497	 17	289.0	57.9	 25
498	 17	432.0	111.5	 25
499	 17	107.3	16.8	 20
500	 17	78.0	15.6	 25
501	 17	86.0	14.6	 25
502	 17	108.8	19.6	 20
503	 17	64.0	10.7	 25
504	 17	77.0	17.7	 25
505	 17	82.3	12.9	 20
506	 17	76.0	13.4	 25
507	 17	103.0	18.6	 25
508	 17	86.8	14.7	 20
509	 17	165.3	33.8	 20
510	 17	844.0	171.1	 20
511	 17	231.5	36.7	 16
512	 17	112.5	18.8	 20
513	 17	91.5	15.0	 20
514	 17	63.5	9.8	 16
515	 17	76.3	14.2	 20
516	 17	83.5	14.5	 20
517	 17	84.8	20.0	 16
518	 17	99.8	18.6	 20
519	 17	123.3	18.2	 20
520	 17	94.8	18.0	 16
521	 17	413.3	83.4	 20
522	 17	327.8	53.0	 20
523	 17	90.5	13.8	 16
524	 17	933.0	225.3	 20
525	 17	92.0	15.7	 20
526	 17	115.0	19.2	 16
527	 17	349.0	70.8	 20
528	 17	86.0	15.1	 20
529	 17	179.8	28.4	 20
530	 17	96.5	16.1	 16
531	 17	129.0	19.7	 20
532	 17	79.5	16.6	 20
533	 17	127.8	21.2	 16
534	 17	110.0	20.5	 20
535	 17	65.3	9.0	 20
536	 17	61.5	6.9	 16
537	 17	70.3	12.4	 20
538	 17	115.3	18.3	 20
539	 17	1019.3	167.5	 16
540	 17	171.0	26.5	 20
541	 17	510.3	96.3	 20
542	 17	9083.5	1413.2	 16
543	 17	1488.8	246.3	 20
544	 17	5788.5	943.2	 20
545	 17	216.0	37.4	 16
546	 17	102.5	23.7	 20
547	 17	83.3	13.7	 20
548	 17	352.0	53.8	 16
549	 17	153.3	29.5	 20
550	 17	82.3	15.5	 20
551	 17	94.8	19.4	 16
552	 17	500.8	97.5	 20
553	 17	195.0	33.5	 20
554	 17	315.8	47.3	 16
555	 17	169.0	25.4	 20
556	 17	1356.3	223.8	 20
557	 17	124.3	26.0	 16
558	 17	339.3	53.8	 20
559	 17	242.0	37.4	 20
560	 17	113.0	22.2	 20
561	 17	81.0	11.4	 16
562	 17	180.8	31.9	 20
563	 17	102.0	17.4	 25
564	 17	81.0	16.2	 20
565	 17	69.0	11.1	 25
566	 17	1161.0	195.4	 25
567	 17	512.0	81.4	 20
568	 17	72.0	8.5	 25
569	 17	125.0	18.4	 25
570	 17	334.3	51.0	 20
571	 17	207.0	44.3	 25
572	 17	122.0	24.1	 25
573	 17	122.8	25.2	 20
574	 17	84.0	12.0	 25
575	 17	189.0	29.6	 25
576	 17	70.3	12.4	 20
577	 17	76.0	15.3	 25
578	 17	65.0	14.0	 25
579	 17	64.3	9.0	 20
580	 17	120.0	23.5	 25
581	 17	138.0	23.0	 25
582	 17	77.3	15.1	 20
583	 17	91.0	15.3	 25
584	 17	101.0	19.3	 25
585	 17	85.0	16.9	 20
586	 17	68.0	9.9	 25
587	 17	69.0	13.3	 25
588	 17	98.0	21.8	 20
589	 17	908.0	159.6	 25
590	 17	504.0	158.3	 25
591	 17	246.3	42.1	 20
592	 17	74.0	12.7	 25
593	 17	84.0	12.8	 25
594	 17	83.0	17.4	 25
595	 17	76.3	10.1	 20
596	 17	71.0	12.8	 25
597	 17	1039.0	236.4	 25
598	 17	106.5	18.8	 20
599	 17	75.0	13.8	 25
600	 17	222.0	43.1	 25
601	 17	136.3	20.1	 20
602	 17	86.0	17.7	 25
603	 17	102.0	19.1	 25
604	 17	121.0	28.9	 20
605	 17	996.0	147.8	 25
606	 17	2010.0	352.0	 25
607	 17	1329.8	209.8	 20
608	 17	96.0	19.1	 25
609	 17	196.0	42.2	 25
610	 17	221.8	35.5	 20
611	 17	117.0	22.7	 25
612	 17	580.0	109.0	 25
613	 17	237.0	44.3	 20
614	 17	487.0	85.4	 25
615	 17	3063.0	508.7	 25
616	 17	257.5	39.9	 20
617	 17	252.0	42.5	 25
618	 17	981.0	171.3	 25
619	 17	2129.5	339.8	 20
620	 17	794.0	139.8	 25
621	 17	503.0	90.1	 25
622	 17	387.5	62.4	 20
623	 17	271.0	40.0	 25
624	 17	132.0	24.7	 25
625	 17	101.8	14.0	 20
626	 17	97.0	18.5	 25
627	 17	66.0	11.4	 25
628	 17	59.0	9.0	 25
629	 17	70.8	14.7	 20
630	 17	197.0	44.4	 25
631	 17	89.0	16.0	 25
632	 17	91.3	16.0	 20
633	 17	610.0	131.1	 25
634	 17	89.0	15.7	 25
635	 17	95.5	17.9	 20
636	 17	423.0	88.1	 25
637	 17	91.0	13.0	 25
638	 17	89.8	16.4	 20
639	 17	72.0	9.5	 25
  0	 18	5773.0	1397.0	 25
  1	 18	90.3	12.5	 20
  2	 18	104.0	16.2	 25
  3	 18	211.0	36.0	 25
  4	 18	336.8	60.8	 20
  5	 18	237.0	38.0	 25
  6	 18	143.0	26.5	 25
  7	 18	342.8	62.5	 20
  8	 18	183.0	32.5	 25
  9	 18	676.0	113.8	 25
 10	 18	112.5	23.5	 20
 11	 18	81.0	11.6	 25
 12	 18	190.0	22.4	 25
 13	 18	153.3	23.3	 20
 14	 18	70.0	11.4	 25
 15	 18	80.0	18.6	 25
 16	 18	80.8	13.0	 20
 17	 18	79.0	12.9	 25
 18	 18	97.0	18.7	 25
 19	 18	73.0	14.0	 25
 20	 18	86.3	13.0	 20
 21	 18	88.0	16.6	 25
 22	 18	97.0	21.6	 25
 23	 18	77.3	16.5	 20
 24	 18	75.0	13.2	 25
 25	 18	287.0	106.4	 25
 26	 18	70.3	9.2	 20
 27	 18	192.0	34.5	 25
 28	 18	102.0	22.9	 25
 29	 18	735.8	107.0	 20
 30	 18	87.0	10.8	 25
 31	 18	83.0	14.0	 25
 32	 18	148.8	28.2	 20
 33	 18	91.0	13.4	 25
 34	 18	72.0	12.4	 25
 35	 18	87.8	15.1	 20
 36	 18	88.0	16.8	 25
 37	 18	1584.0	312.2	 25
 38	 18	91.5	13.6	 20
 39	 18	83.0	12.3	 25
 40	 18	127.0	18.3	 25
 41	 18	75.3	13.0	 20
 42	 18	85.0	10.2	 25
 43	 18	98.0	12.5	 25
 44	 18	70.8	10.2	 20
 45	 18	67.0	11.2	 25
 46	 18	74.0	13.6	 25
 47	 18	81.3	15.8	 20
 48	 18	79.0	15.4	 25
 49	 18	82.0	18.0	 25
 50	 18	142.3	23.8	 20
 51	 18	70.0	13.1	 25
 52	 18	124.0	21.0	 25
 53	 18	131.0	27.1	 25
 54	 18	255.0	44.5	 20
 55	 18	121.0	24.0	 25
 56	 18	141.0	27.1	 25
 57	 18	111.0	15.6	 20
 58	 18	75.0	14.0	 25
 59	 18	107.0	15.6	 25
 60	 18	106.5	20.6	 20
 61	 18	84.0	14.6	 25
 62	 18	93.0	11.3	 25
 63	 18	106.0	17.4	 20
 64	 18	84.0	17.9	 25
 65	 18	157.0	31.7	 25
 66	 18	91.0	20.0	 20
 67	 18	85.0	13.4	 25
 68	 18	91.0	17.7	 25
 69	 18	123.5	24.3	 20
 70	 18	237.0	32.5	 25
 71	 18	88.0	16.4	 25
 72	 18	104.3	17.7	 20
 73	 18	66.0	9.9	 25
 74	 18	75.0	12.6	 25
 75	 18	103.8	23.0	 20
 76	 18	103.0	19.4	 25
 77	 18	125.0	23.0	 25
 78	 18	153.5	34.2	 20
 79	 18	103.0	14.0	 25
 80	 18	65.0	9.1	 25
 81	 18	190.3	30.4	 20
 82	 18	96.0	13.8	 25
 83	 18	80.0	9.9	 20
 84	 18	162.0	34.2	 16
 85	 18	310.3	52.3	 20
 86	 18	88.3	20.1	 20
 87	 18	154.0	26.5	 20
 88	 18	228.8	44.1	 16
 89	 18	288.0	49.7	 20
 90	 18	229.5	32.5	 20
 91	 18	124.8	19.9	 16
 92	 18	76.0	13.2	 20
 93	 18	62.0	10.3	 20
 94	 18	67.3	10.2	 16
 95	 18	75.8	13.8	 20
 96	 18	73.3	12.7	 20
 97	 18	71.3	11.6	 16
 98	 18	69.3	14.1	 20
 99	 18	79.8	13.6	 20
100	 18	80.8	8.9	 16
101	 18	137.5	23.9	 20
102	 18	371.0	52.5	 20
103	 18	79.5	12.7	 16
104	 18	79.3	10.4	 20
105	 18	92.8	15.5	 20
106	 18	361.3	66.4	 16
107	 18	434.8	98.4	 20
108	 18	95.8	20.5	 20
109	 18	85.0	16.8	 16
110	 18	89.8	18.8	 20
111	 18	60.8	12.3	 20
112	 18	72.0	14.8	 16
113	 18	67.3	10.0	 20
114	 18	70.8	10.5	 20
115	 18	75.5	8.1	 16
116	 18	71.5	9.4	 20
117	 18	118.8	20.9	 20
118	 18	120.8	18.9	 16
119	 18	87.3	14.3	 20
120	 18	85.0	11.4	 20
121	 18	75.0	13.5	 20
122	 18	88.5	12.3	 16
123	 18	96.8	22.4	 20
124	 18	102.5	20.4	 20
125	 18	2319.0	630.8	 16
126	 18	67.0	9.5	 20
127	 18	66.0	11.2	 20
128	 18	113.8	38.6	 16
129	 18	430.8	82.8	 20
130	 18	746.5	122.4	 20
131	 18	325.0	47.4	 16
132	 18	105.0	13.1	 20
133	 18	76.3	13.4	 20
134	 18	83.5	13.6	 16
135	 18	132.8	32.9	 20
136	 18	115.0	23.7	 25
137	 18	241.5	37.9	 20
138	 18	95.0	15.3	 25
139	 18	206.0	39.0	 25
140	 18	386.0	84.0	 20
141	 18	122.0	29.2	 25
142	 18	114.0	63.3	 25
143	 18	250.8	33.6	 20
144	 18	301.0	57.3	 25
145	 18	100.0	20.3	 25
146	 18	72.5	12.1	 20
147	 18	145.0	24.6	 25
148	 18	108.0	18.0	 25
149	 18	146.3	30.0	 20
150	 18	87.0	16.3	 25
151	 18	74.0	15.4	 25
152	 18	90.5	18.2	 20
153	 18	73.0	11.8	 25
154	 18	77.0	16.5	 25
155	 18	82.0	13.0	 25
156	 18	178.3	30.9	 20
157	 18	97.0	13.4	 25
158	 18	104.0	20.3	 25
159	 18	67.3	11.6	 20
160	 18	81.0	12.9	 25
161	 18	118.0	17.8	 25
162	 18	117.8	18.8	 20
163	 18	234.0	43.8	 25
164	 18	130.0	25.1	 25
165	 18	273.8	43.5	 20
166	 18	132.0	23.0	 25
167	 18	99.0	15.3	 25
168	 18	100.3	16.8	 20
169	 18	130.0	26.0	 25
170	 18	103.0	19.2	 25
171	 18	90.3	14.8	 20
172	 18	82.0	15.9	 25
173	 18	225.0	39.7	 25
174	 18	1215.0	231.9	 20
175	 18	228.0	32.6	 25
176	 18	97.0	14.9	 25
177	 18	80.0	12.7	 20
178	 18	154.0	35.5	 25
179	 18	130.0	24.7	 25
180	 18	328.3	77.2	 20
181	 18	170.0	30.3	 25
182	 18	97.0	19.4	 25
183	 18	71.8	12.7	 20
184	 18	190.0	34.0	 25
185	 18	147.0	29.6	 25
186	 18	98.5	24.4	 20
187	 18	105.0	17.4	 25
188	 18	78.0	15.3	 25
189	 18	71.0	13.1	 25
190	 18	76.0	15.9	 20
191	 18	90.0	15.6	 25
192	 18	84.0	15.0	 25
193	 18	461.0	113.4	 20
194	 18	335.0	57.5	 25
195	 18	1136.0	191.2	 25
196	 18	112.8	19.5	 20
197	 18	71.0	11.4	 25
198	 18	84.0	14.4	 25
199	 18	162.8	27.2	 20
200	 18	84.0	12.5	 25
201	 18	167.0	32.4	 25
202	 18	86.0	11.9	 20
203	 18	92.0	16.0	 25
204	 18	81.0	14.5	 25
205	 18	95.8	16.0	 20
206	 18	138.0	29.3	 25
207	 18	110.0	18.3	 25
208	 18	73.8	13.1	 20
209	 18	452.0	95.0	 25
210	 18	262.0	42.8	 25
211	 18	78.3	13.0	 20
212	 18	75.0	12.9	 25
213	 18	91.0	15.8	 25
214	 18	71.8	14.2	 20
215	 18	78.0	17.7	 25
216	 18	72.0	13.8	 25
217	 18	66.8	11.8	 20
218	 18	78.0	11.2	 25
219	 18	73.0	14.9	 25
220	 18	59.3	13.1	 20
221	 18	89.0	15.3	 25
222	 18	88.0	22.0	 25
223	 18	66.0	11.2	 25
224	 18	67.5	10.6	 20
225	 18	82.0	15.4	 25
226	 18	84.0	17.5	 25
227	 18	661.5	118.0	 20
228	 18	139.0	23.2	 25
229	 18	116.0	19.5	 25
230	 18	238.5	36.1	 20
231	 18	113.0	14.9	 25
232	 18	115.0	20.1	 25
233	 18	147.0	28.1	 20
234	 18	148.0	26.4	 25
235	 18	303.0	57.9	 25
236	 18	86.5	13.1	 20
237	 18	81.0	12.7	 25
238	 18	75.0	15.6	 25
239	 18	134.3	84.4	 20
240	 18	83.0	14.1	 25
241	 18	118.0	17.5	 25
242	 18	83.8	14.9	 20
243	 18	66.0	14.2	 20
244	 18	74.5	19.8	 20
245	 18	65.5	12.3	 16
246	 18	85.3	14.2	 20
247	 18	92.3	14.4	 20
248	 18	367.3	65.2	 16
249	 18	175.0	29.7	 20
250	 18	148.3	39.9	 20
251	 18	125.8	21.0	 16
252	 18	550.5	125.0	 20
253	 18	1096.0	191.5	 20
254	 18	273.0	45.1	 16
255	 18	326.3	42.0	 20
256	 18	245.8	37.1	 20
257	 18	123.3	21.0	 20
258	 18	113.3	18.1	 16
259	 18	68.3	12.2	 20
260	 18	64.5	13.9	 20
261	 18	60.0	10.2	 16
262	 18	52.8	8.8	 20
263	 18	125.8	30.8	 20
264	 18	94.5	17.1	 16
265	 18	260.8	48.7	 20
266	 18	139.3	20.3	 20
267	 18	136.8	21.3	 16
268	 18	497.8	161.6	 20
269	 18	94.3	16.3	 20
270	 18	867.3	147.9	 16
271	 18	142.3	56.0	 20
272	 18	114.5	19.7	 20
273	 18	125.5	19.9	 16
274	 18	66.3	10.8	 20
275	 18	154.3	19.9	 20
276	 18	86.3	18.4	 16
277	 18	110.5	22.2	 20
278	 18	218.0	44.4	 20
279	 18	91.0	16.3	 16
280	 18	96.0	18.4	 20
281	 18	71.3	9.8	 20
282	 18	107.3	20.3	 16
283	 18	96.0	15.0	 20
284	 18	203.8	37.1	 20
285	 18	89.5	12.0	 16
286	 18	170.5	27.3	 20
287	 18	90.8	17.3	 20
288	 18	78.8	10.9	 16
289	 18	83.0	21.2	 20
290	 18	80.8	20.3	 20
291	 18	139.5	25.0	 20
292	 18	100.5	16.3	 16
293	 18	103.8	18.1	 20
294	 18	214.8	29.2	 20
295	 18	286.8	49.9	 16
296	 18	187.0	33.6	 25
297	 18	80.0	15.5	 25
298	 18	262.3	37.5	 20
299	 18	143.0	24.3	 25
300	 18	72.0	12.4	 25
301	 18	67.8	13.5	 20
302	 18	72.0	13.2	 25
303	 18	73.0	11.7	 25
304	 18	67.0	13.1	 20
305	 18	83.0	14.6	 25
306	 18	72.0	13.1	 25
307	 18	133.3	24.4	 20
308	 18	1553.0	475.8	 25
309	 18	360.0	63.4	 25
310	 18	91.0	16.2	 20
311	 18	93.0	18.6	 25
312	 18	786.0	193.2	 25
313	 18	118.5	28.5	 20
314	 18	68.0	10.4	 25
315	 18	183.0	43.0	 25
316	 18	185.3	25.8	 20
317	 18	218.0	40.1	 25
318	 18	928.0	171.1	 25
319	 18	113.5	27.9	 20
320	 18	88.0	18.2	 25
321	 18	74.0	11.1	 25
322	 18	93.5	15.0	 20
323	 18	65.0	10.0	 25
324	 18	66.0	10.7	 25
325	 18	115.0	29.6	 25
326	 18	114.5	28.5	 20
327	 18	125.0	30.7	 25
328	 18	189.0	31.8	 25
329	 18	165.5	22.0	 20
330	 18	82.0	16.8	 25
331	 18	88.0	15.5	 25
332	 18	116.3	23.7	 20
333	 18	373.0	74.6	 25
334	 18	139.0	23.2	 25
335	 18	88.3	17.3	 20
336	 18	79.0	13.4	 25
337	 18	175.0	38.3	 25
338	 18	73.8	12.2	 20
339	 18	85.0	14.3	 25
340	 18	111.0	19.4	 25
341	 18	76.0	14.8	 20
342	 18	79.0	16.0	 25
343	 18	88.0	17.4	 25
344	 18	80.5	14.7	 20
345	 18	105.0	20.2	 25
346	 18	129.0	26.2	 25
347	 18	75.8	13.6	 20
348	 18	74.0	14.8	 25
349	 18	75.0	9.0	 25
350	 18	74.3	14.0	 20
351	 18	106.0	21.9	 25
352	 18	75.0	13.4	 25
353	 18	86.0	13.8	 20
354	 18	74.0	12.5	 25
355	 18	80.0	14.5	 25
356	 18	70.3	8.3	 20
357	 18	71.0	14.1	 25
358	 18	74.0	13.3	 25
359	 18	121.0	25.5	 25
360	 18	116.3	21.3	 20
361	 18	80.0	15.4	 25
362	 18	92.0	12.3	 25
363	 18	80.3	14.4	 20
364	 18	83.0	13.2	 25
365	 18	71.0	10.1	 25
366	 18	89.3	14.0	 20
367	 18	263.0	37.4	 25
368	 18	263.0	39.6	 25
369	 18	518.5	92.7	 20
370	 18	80.0	11.3	 25
371	 18	73.0	14.9	 25
372	 18	73.3	11.0	 20
373	 18	274.0	59.4	 25
374	 18	82.0	11.8	 25
375	 18	82.0	13.1	 20
376	 18	462.0	88.3	 25
377	 18	201.0	36.0	 25
378	 18	132.3	20.2	 20
379	 18	75.0	10.9	 25
380	 18	95.0	18.8	 25
381	 18	106.5	15.0	 20
382	 18	74.0	11.1	 25
383	 18	75.0	11.2	 25
384	 18	75.5	12.9	 20
385	 18	71.0	14.2	 25
386	 18	70.0	13.1	 25
387	 18	87.3	16.2	 20
388	 18	91.0	17.5	 25
389	 18	163.0	40.0	 25
390	 18	188.5	29.3	 20
391	 18	100.0	12.5	 25
392	 18	88.0	11.6	 25
393	 18	81.0	11.4	 25
394	 18	102.5	16.7	 20
395	 18	127.0	20.1	 25
396	 18	129.0	20.7	 25
397	 18	97.3	19.6	 20
398	 18	68.0	9.4	 25
399	 18	66.0	9.7	 25
400	 18	77.5	13.5	 20
401	 18	73.0	12.9	 25
402	 18	74.0	15.3	 25
403	 18	71.3	12.5	 16
404	 18	95.5	16.1	 20
405	 18	438.3	71.2	 20
406	 18	191.3	30.9	 16
407	 18	81.3	13.0	 20
408	 18	73.5	10.0	 20
409	 18	129.3	25.5	 16
410	 18	168.5	25.9	 20
411	 18	403.5	56.9	 20
412	 18	321.8	55.2	 16
413	 18	179.5	35.9	 20
414	 18	88.3	13.7	 20
415	 18	81.0	14.2	 16
416	 18	220.0	41.6	 20
417	 18	144.8	25.9	 20
418	 18	238.0	43.1	 16
419	 18	126.0	23.8	 20
420	 18	84.8	21.4	 20
421	 18	180.0	33.7	 16
422	 18	218.8	37.9	 20
423	 18	126.5	20.0	 20
424	 18	344.8	54.5	 16
425	 18	516.3	82.4	 20
426	 18	89.3	24.6	 20
427	 18	75.5	9.3	 20
428	 18	115.5	17.2	 16
429	 18	78.5	11.5	 20
430	 18	195.5	27.5	 20
431	 18	80.0	15.0	 16
432	 18	135.3	24.3	 20
433	 18	80.5	15.3	 20
434	 18	71.3	11.8	 16
435	 18	129.3	20.2	 20
436	 18	99.3	20.0	 20
437	 18	111.5	17.0	 16
438	 18	106.8	19.7	 20
439	 18	86.3	14.0	 20
440	 18	86.3	14.5	 16
441	 18	78.5	13.7	 20
442	 18	234.3	41.3	 20
443	 18	103.0	19.9	 16
444	 18	80.0	14.6	 20
445	 18	74.0	17.0	 20
446	 18	151.3	28.6	 16
447	 18	414.3	67.7	 20
448	 18	286.0	47.0	 20
449	 18	100.5	22.6	 16
450	 18	82.3	13.8	 20
451	 18	75.0	11.6	 20
452	 18	88.8	11.9	 16
453	 18	77.3	13.3	 20
454	 18	87.8	24.3	 20
455	 18	77.3	14.4	 16
456	 18	147.0	27.9	 25
457	 18	107.0	22.3	 25
458	 18	214.3	40.7	 20
459	 18	75.0	16.5	 25
460	 18	115.0	26.9	 25
461	 18	99.0	15.9	 25
462	 18	1321.8	330.2	 20
463	 18	235.0	51.0	 25
464	 18	69.0	11.4	 25
465	 18	114.3	20.4	 20
466	 18	81.0	15.2	 25
467	 18	96.0	16.0	 25
468	 18	97.5	14.7	 20
469	 18	126.0	26.4	 25
470	 18	93.0	21.1	 25
471	 18	186.3	192.4	 20
472	 18	86.0	21.1	 25
473	 18	79.0	16.0	 25
474	 18	89.3	13.8	 20
475	 18	73.0	20.0	 25
476	 18	78.0	14.8	 25
477	 18	191.3	32.4	 20
478	 18	167.0	58.9	 25
479	 18	156.0	31.2	 25
480	 18	265.5	47.4	 20
481	 18	534.0	115.1	 25
482	 18	116.0	18.5	 25
483	 18	165.0	27.5	 20
484	 18	115.0	20.9	 25
485	 18	77.0	17.2	 25
486	 18	63.5	10.2	 20
487	 18	68.0	10.5	 25
488	 18	161.0	24.3	 25
489	 18	63.3	6.4	 20
490	 18	68.0	12.7	 25
491	 18	65.0	13.5	 25
492	 18	110.3	18.2	 20
493	 18	66.0	11.2	 25
494	 18	74.0	14.4	 25
495	 18	263.0	74.1	 25
496	 18	296.5	75.3	 20
497	 18	341.0	111.5	 25
498	 18	505.0	97.5	 25
499	 18	126.3	40.0	 20
500	 18	84.0	11.5	 25
501	 18	97.0	18.7	 25
502	 18	101.5	22.2	 20
503	 18	78.0	15.0	 25
504	 18	79.0	15.7	 25
505	 18	66.3	11.2	 20
506	 18	81.0	16.0	 25
507	 18	84.0	11.7	 25
508	 18	113.5	21.8	 20
509	 18	93.0	21.5	 25
510	 18	127.0	19.7	 25
511	 18	101.5	14.9	 20
512	 18	113.0	21.1	 25
513	 18	75.0	15.3	 25
514	 18	75.3	15.5	 20
515	 18	62.0	11.0	 25
516	 18	80.0	13.0	 25
517	 18	90.0	15.3	 20
518	 18	113.0	13.9	 25
519	 18	130.0	23.5	 25
520	 18	104.3	16.5	 20
521	 18	443.0	91.8	 25
522	 18	311.0	53.5	 25
523	 18	78.5	12.0	 20
524	 18	144.0	33.5	 25
525	 18	88.0	17.3	 25
526	 18	96.3	15.3	 20
527	 18	99.0	20.7	 25
528	 18	80.0	11.5	 25
529	 18	152.0	23.7	 25
530	 18	82.0	13.3	 20
531	 18	197.0	29.1	 25
532	 18	86.0	18.0	 25
533	 18	128.0	19.1	 20
534	 18	122.0	24.3	 25
535	 18	67.0	9.3	 25
536	 18	69.3	11.2	 20
537	 18	63.0	12.3	 25
538	 18	325.0	56.4	 25
539	 18	271.0	58.5	 20
540	 18	121.0	21.5	 25
541	 18	229.0	41.9	 25
542	 18	4396.5	653.3	 20
543	 18	803.0	134.2	 25
544	 18	3203.0	522.6	 25
545	 18	104.3	17.4	 20
546	 18	98.0	15.3	 25
547	 18	87.0	11.3	 25
548	 18	85.0	22.3	 20
549	 18	77.0	15.9	 25
550	 18	81.0	13.0	 25
551	 18	89.0	14.8	 20
552	 18	276.0	60.0	 25
553	 18	193.0	58.6	 25
554	 18	540.0	71.5	 20
555	 18	132.0	23.3	 25
556	 18	343.0	83.6	 25
557	 18	132.0	25.4	 20
558	 18	348.0	54.6	 25
559	 18	139.0	22.3	 25
560	 18	107.8	19.2	 20
561	 18	79.0	13.9	 25
562	 18	282.0	49.6	 25
563	 18	90.3	18.3	 20
564	 18	61.3	10.9	 16
565	 18	60.0	12.5	 20
566	 18	596.0	106.2	 20
567	 18	462.8	83.1	 16
568	 18	60.0	7.9	 20
569	 18	114.3	20.0	 20
570	 18	122.3	27.2	 16
571	 18	253.3	46.1	 20
572	 18	102.8	18.1	 20
573	 18	82.8	15.0	 16
574	 18	105.3	19.0	 20
575	 18	121.3	21.0	 20
576	 18	99.5	22.8	 16
577	 18	72.3	12.7	 20
578	 18	62.3	10.0	 20
579	 18	62.5	11.0	 16
580	 18	74.5	12.4	 20
581	 18	86.3	14.2	 20
582	 18	63.3	10.1	 16
583	 18	97.8	14.7	 20
584	 18	119.0	17.6	 20
585	 18	103.8	18.9	 16
586	 18	75.3	13.5	 20
587	 18	61.3	12.2	 20
588	 18	86.0	14.0	 16
589	 18	481.8	82.4	 20
590	 18	621.8	110.7	 20
591	 18	153.0	36.8	 16
592	 18	65.3	10.7	 20
593	 18	75.3	15.2	 20
594	 18	79.0	14.2	 16
595	 18	83.0	12.6	 20
596	 18	68.3	11.5	 20
597	 18	116.3	21.5	 20
598	 18	81.3	13.5	 16
599	 18	63.0	10.8	 20
600	 18	80.0	15.3	 20
601	 18	95.5	19.2	 16
602	 18	108.8	23.1	 20
603	 18	71.5	12.1	 20
604	 18	176.8	36.4	 16
605	 18	422.0	69.5	 20
606	 18	725.3	120.9	 20
607	 18	569.3	98.9	 16
608	 18	121.5	14.4	 20
609	 18	347.3	72.8	 20
610	 18	163.3	24.0	 16
611	 18	171.3	33.4	 20
612	 18	130.3	13.5	 20
613	 18	114.8	20.2	 16
614	 18	138.0	23.7	 20
615	 18	2300.3	402.9	 20
616	 18	194.5	30.5	 20
617	 18	148.0	22.2	 25
618	 18	211.0	31.9	 25
619	 18	269.3	57.6	 20
620	 18	438.0	78.1	 25
621	 18	198.0	26.7	 25
622	 18	156.8	32.5	 20
623	 18	169.0	26.1	 25
624	 18	103.0	22.1	 25
625	 18	90.0	16.8	 20
626	 18	95.0	17.7	 25
627	 18	64.0	10.7	 25
628	 18	65.0	9.4	 25
629	 18	63.3	10.2	 20
630	 18	1502.0	400.9	 25
631	 18	74.0	11.1	 25
632	 18	100.3	19.2	 20
633	 18	1103.0	246.3	 25
634	 18	101.0	14.6	 25
635	 18	99.3	20.2	 20
636	 18	169.0	35.7	 25
637	 18	72.0	9.5	 25
638	 18	90.5	12.2	 20
639	 18	2882.0	838.4	 25
  0	 19	130.0	23.6	 20
  1	 19	534.5	84.0	 16
  2	 19	1573.3	287.4	 20
  3	 19	124.3	23.2	 20
  4	 19	567.0	100.6	 16
  5	 19	484.3	93.4	 20
  6	 19	118.5	17.6	 20
  7	 19	598.5	73.9	 16
  8	 19	1286.3	232.2	 20
  9	 19	203.3	29.6	 20
 10	 19	127.3	18.2	 16
 11	 19	185.5	38.8	 20
 12	 19	97.3	20.0	 20
 13	 19	554.5	87.1	 16
 14	 19	101.3	13.8	 20
 15	 19	247.8	32.8	 20
 16	 19	958.3	148.9	 16
 17	 19	895.5	128.1	 20
 18	 19	103.0	19.6	 20
 19	 19	94.5	25.0	 16
 20	 19	72.5	11.2	 20
 21	 19	66.5	14.0	 20
 22	 19	53.3	9.9	 20
 23	 19	52.5	9.6	 16
 24	 19	133.5	41.8	 20
 25	 19	88.5	13.3	 20
 26	 19	144.8	20.2	 16
 27	 19	72.3	10.3	 20
 28	 19	81.5	15.4	 20
 29	 19	77.5	15.8	 16
 30	 19	220.0	34.8	 25
 31	 19	205.0	47.1	 25
 32	 19	166.5	34.1	 20
 33	 19	150.0	44.6	 25
 34	 19	85.0	11.9	 25
 35	 19	102.8	19.7	 20
 36	 19	77.0	13.7	 25
 37	 19	123.0	19.0	 25
 38	 19	73.8	12.2	 20
 39	 19	81.0	12.5	 25
 40	 19	93.0	18.0	 25
 41	 19	74.0	15.6	 20
 42	 19	108.0	20.6	 25
 43	 19	155.0	27.0	 25
 44	 19	78.0	11.3	 20
 45	 19	106.0	16.2	 25
 46	 19	99.0	17.7	 25
 47	 19	82.3	11.5	 20
 48	 19	75.0	10.8	 25
 49	 19	74.0	15.0	 25
 50	 19	80.3	15.1	 20
 51	 19	79.0	14.4	 25
 52	 19	81.0	13.8	 25
 53	 19	732.0	154.8	 25
 54	 19	85.0	14.7	 20
 55	 19	117.0	21.4	 25
 56	 19	82.0	14.6	 25
 57	 19	83.0	19.2	 20
 58	 19	86.0	20.7	 25
 59	 19	268.0	41.8	 25
 60	 19	1580.3	253.7	 20
 61	 19	317.0	62.3	 25
 62	 19	476.0	60.3	 25
 63	 19	241.8	48.0	 20
 64	 19	322.0	58.2	 25
 65	 19	1580.0	284.6	 25
 66	 19	453.3	63.9	 20
 67	 19	761.0	145.7	 25
 68	 19	248.0	45.9	 25
 69	 19	89.0	11.8	 20
 70	 19	118.0	19.8	 25
 71	 19	673.0	127.9	 25
 72	 19	435.5	65.4	 20
 73	 19	884.0	136.5	 25
 74	 19	368.0	75.8	 25
 75	 19	502.5	97.9	 20
 76	 19	157.0	28.1	 25
 77	 19	123.0	21.4	 25
 78	 19	81.8	16.1	 20
 79	 19	173.0	40.0	 25
 80	 19	74.0	15.5	 25
 81	 19	74.3	11.9	 20
 82	 19	66.0	9.3	 25
 83	 19	82.0	16.6	 25
 84	 19	144.5	25.3	 20
 85	 19	104.0	15.1	 25
 86	 19	102.0	15.0	 25
 87	 19	82.0	16.7	 25
 88	 19	74.5	14.5	 20
 89	 19	126.0	19.5	 25
 90	 19	250.0	36.7	 25
 91	 19	139.3	26.4	 20
 92	 19	71.0	14.5	 25
 93	 19	72.0	11.6	 25
 94	 19	78.0	10.3	 20
 95	 19	66.0	12.2	 25
 96	 19	103.0	18.7	 25
 97	 19	73.3	13.9	 20
 98	 19	207.0	51.8	 25
 99	 19	68.0	11.8	 25
100	 19	82.5	18.1	 20
101	 19	104.0	12.9	 25
102	 19	382.0	64.9	 25
103	 19	145.0	28.8	 20
104	 19	292.0	56.4	 25
105	 19	829.0	146.6	 25
106	 19	335.0	53.2	 20
107	 19	385.0	51.4	 25
108	 19	355.0	58.3	 25
109	 19	122.0	18.9	 20
110	 19	83.0	17.2	 25
111	 19	75.0	13.3	 25
112	 19	115.5	21.7	 20
113	 19	90.0	16.2	 25
114	 19	71.0	12.6	 25
115	 19	82.5	13.5	 20
116	 19	87.0	14.1	 25
117	 19	347.0	68.2	 25
118	 19	194.3	32.0	 20
119	 19	127.0	23.5	 25
120	 19	131.0	14.5	 25
121	 19	189.0	40.2	 25
122	 19	111.5	22.2	 20
123	 19	112.0	18.4	 25
124	 19	136.0	26.7	 25
125	 19	190.8	35.0	 20
126	 19	66.0	24.7	 25
127	 19	79.0	17.6	 25
128	 19	81.0	11.9	 20
129	 19	416.0	86.4	 25
130	 19	271.0	44.1	 25
131	 19	740.8	106.4	 20
132	 19	124.0	28.5	 25
133	 19	294.0	56.5	 25
134	 19	109.3	14.5	 20
135	 19	142.0	27.2	 25
136	 19	75.0	11.4	 20
137	 19	82.8	10.2	 16
138	 19	93.5	17.7	 20
139	 19	80.8	16.5	 20
140	 19	290.8	44.2	 16
141	 19	272.3	51.0	 20
142	 19	4410.8	1026.9	 20
143	 19	157.0	27.2	 16
144	 19	78.5	10.3	 20
145	 19	84.5	14.6	 20
146	 19	83.3	15.3	 16
147	 19	79.8	15.2	 20
148	 19	198.3	32.3	 20
149	 19	86.3	10.9	 16
150	 19	98.3	19.5	 20
151	 19	145.3	28.5	 20
152	 19	109.3	14.5	 16
153	 19	91.5	13.3	 20
154	 19	148.5	25.2	 20
155	 19	87.0	14.2	 20
156	 19	257.5	52.3	 16
157	 19	196.5	31.3	 20
158	 19	85.5	13.4	 20
159	 19	89.0	17.3	 16
160	 19	85.3	14.7	 20
161	 19	94.3	14.6	 20
162	 19	135.3	26.9	 16
163	 19	223.5	39.6	 20
164	 19	7661.0	1573.3	 20
165	 19	4133.8	753.6	 16
166	 19	147.8	36.0	 20
167	 19	159.0	25.4	 20
168	 19	72.3	16.4	 16
169	 19	83.5	13.6	 20
170	 19	67.8	8.4	 20
171	 19	90.0	13.4	 16
172	 19	69.3	12.6	 20
173	 19	96.0	16.2	 20
174	 19	85.3	18.1	 16
175	 19	506.5	114.6	 20
176	 19	479.8	81.0	 20
177	 19	104.0	15.3	 16
178	 19	250.0	45.8	 20
179	 19	645.3	122.7	 20
180	 19	181.8	31.5	 16
181	 19	106.3	18.9	 20
182	 19	210.0	41.2	 20
183	 19	930.8	172.3	 16
184	 19	98.5	51.8	 20
185	 19	104.5	11.4	 20
186	 19	252.8	45.9	 16
187	 19	163.3	27.7	 20
188	 19	146.5	28.6	 20
189	 19	97.0	22.0	 20
190	 19	96.3	20.3	 20
191	 19	78.0	15.8	 25
192	 19	71.0	14.9	 25
193	 19	77.3	13.2	 20
194	 19	137.0	27.4	 25
195	 19	119.0	17.7	 25
196	 19	84.3	13.6	 20
197	 19	111.0	20.8	 25
198	 19	74.0	12.5	 25
199	 19	99.0	22.1	 20
200	 19	252.0	50.3	 25
201	 19	69.0	10.4	 25
202	 19	74.5	13.3	 20
203	 19	101.0	16.3	 25
204	 19	76.0	13.7	 25
205	 19	80.8	14.9	 20
206	 19	92.0	22.9	 25
207	 19	99.0	22.7	 25
208	 19	75.0	15.7	 20
209	 19	71.0	11.6	 25
210	 19	544.0	115.8	 25
211	 19	82.0	14.4	 20
212	 19	69.0	10.9	 25
213	 19	67.0	13.9	 25
214	 19	66.5	9.5	 20
215	 19	382.0	96.1	 25
216	 19	132.0	23.4	 25
217	 19	82.5	16.1	 20
218	 19	83.0	12.8	 25
219	 19	70.0	19.5	 25
220	 19	68.5	13.7	 20
221	 19	83.0	14.1	 25
222	 19	610.0	141.7	 25
223	 19	88.0	14.7	 25
224	 19	76.8	13.5	 20
225	 19	94.0	16.8	 25
226	 19	936.0	196.5	 25
227	 19	494.8	72.4	 20
228	 19	116.0	20.4	 25
229	 19	65.0	12.7	 25
230	 19	94.8	13.0	 20
231	 19	68.0	11.9	 25
232	 19	86.0	15.3	 25
233	 19	84.0	14.1	 20
234	 19	327.0	64.7	 25
235	 19	363.0	56.4	 25
236	 19	356.3	65.6	 20
237	 19	119.0	22.9	 25
238	 19	72.0	9.4	 25
239	 19	526.8	125.5	 20
240	 19	130.0	27.6	 25
241	 19	90.0	13.8	 25
242	 19	100.0	15.3	 20
243	 19	80.0	17.5	 25
244	 19	71.0	12.7	 25
245	 19	66.8	12.6	 20
246	 19	301.0	81.1	 25
247	 19	99.0	17.4	 25
248	 19	103.0	18.9	 20
249	 19	71.0	13.1	 25
250	 19	67.0	8.4	 25
251	 19	90.5	37.2	 20
252	 19	76.0	14.2	 25
253	 19	606.0	153.0	 25
254	 19	113.8	18.7	 20
255	 19	158.0	26.3	 25
256	 19	128.0	16.9	 25
257	 19	120.0	22.8	 25
258	 19	113.0	21.3	 20
259	 19	118.0	22.9	 25
260	 19	67.0	13.9	 25
261	 19	68.5	18.3	 20
262	 19	61.0	11.3	 25
263	 19	65.0	8.5	 25
264	 19	75.3	11.6	 20
265	 19	149.0	29.3	 25
266	 19	187.0	70.3	 25
267	 19	218.5	35.9	 20
268	 19	160.0	33.5	 25
269	 19	70.0	13.9	 25
270	 19	93.0	16.9	 20
271	 19	256.0	73.6	 25
272	 19	83.0	13.9	 25
273	 19	76.0	13.5	 20
274	 19	74.0	15.5	 25
275	 19	437.0	108.1	 25
276	 19	81.0	15.6	 20
277	 19	91.0	14.2	 25
278	 19	189.0	49.6	 25
279	 19	400.0	89.8	 20
280	 19	256.0	51.2	 25
281	 19	170.0	64.7	 25
282	 19	76.5	16.3	 20
283	 19	68.0	11.7	 25
284	 19	90.0	18.9	 25
285	 19	72.3	12.3	 20
286	 19	74.0	12.7	 25
287	 19	151.0	31.3	 25
288	 19	81.8	17.9	 20
289	 19	83.0	12.2	 25
290	 19	74.0	13.1	 25
291	 19	77.0	13.0	 25
292	 19	209.3	46.9	 20
293	 19	115.0	19.6	 25
294	 19	136.0	24.8	 25
295	 19	78.3	16.2	 20
296	 19	195.0	39.8	 20
297	 19	125.0	24.3	 20
298	 19	80.8	15.7	 16
299	 19	85.8	19.0	 20
300	 19	84.3	15.6	 20
301	 19	56.5	14.1	 16
302	 19	74.3	13.4	 20
303	 19	72.5	14.2	 20
304	 19	379.5	83.5	 16
305	 19	135.8	27.1	 20
306	 19	92.3	15.3	 20
307	 19	121.3	22.1	 16
308	 19	471.3	106.3	 20
309	 19	88.3	17.6	 20
310	 19	344.8	91.3	 16
311	 19	102.3	23.1	 20
312	 19	1515.5	387.1	 20
313	 19	610.3	113.1	 16
314	 19	196.8	34.1	 20
315	 19	108.5	18.8	 20
316	 19	129.3	19.4	 16
317	 19	278.3	71.8	 20
318	 19	220.3	45.8	 20
319	 19	87.0	12.3	 16
320	 19	95.3	22.7	 20
321	 19	99.0	14.9	 20
322	 19	184.5	37.4	 16
323	 19	218.0	43.3	 20
324	 19	187.0	45.7	 20
325	 19	79.8	15.1	 20
326	 19	71.3	15.1	 16
327	 19	418.5	124.7	 20
328	 19	106.5	23.6	 20
329	 19	75.5	17.5	 16
330	 19	83.8	15.7	 20
331	 19	98.0	17.8	 20
332	 19	1263.0	267.7	 16
333	 19	578.3	89.5	 20
334	 19	466.5	80.6	 20
335	 19	120.5	25.2	 16
336	 19	887.3	155.8	 20
337	 19	423.8	138.7	 20
338	 19	104.0	17.9	 16
339	 19	80.5	10.0	 20
340	 19	72.0	10.8	 20
341	 19	285.5	50.0	 16
342	 19	75.0	12.1	 20
343	 19	97.5	15.5	 20
344	 19	167.8	26.9	 16
345	 19	202.0	40.4	 20
346	 19	430.3	103.3	 20
347	 19	524.0	90.3	 16
348	 19	171.3	44.7	 20
349	 19	126.5	21.1	 20
350	 19	421.5	79.3	 20
351	 19	414.0	79.7	 25
352	 19	1061.0	201.7	 25
353	 19	410.3	95.8	 20
354	 19	648.0	173.1	 25
355	 19	101.0	17.3	 25
356	 19	86.0	15.4	 20
357	 19	175.0	34.5	 25
358	 19	202.0	30.4	 25
359	 19	238.0	36.1	 25
360	 19	97.3	20.6	 20
361	 19	109.0	21.0	 25
362	 19	641.0	122.0	 25
363	 19	193.0	38.6	 20
364	 19	313.0	72.3	 25
365	 19	115.0	17.0	 25
366	 19	569.0	89.2	 20
367	 19	113.0	20.8	 25
368	 19	112.0	19.2	 25
369	 19	145.5	26.2	 20
370	 19	134.0	18.6	 25
371	 19	89.0	14.3	 25
372	 19	102.0	19.5	 20
373	 19	1379.0	310.7	 25
374	 19	114.0	22.6	 25
375	 19	93.5	16.6	 20
376	 19	180.0	32.0	 25
377	 19	1821.0	303.1	 25
378	 19	103.5	16.1	 20
379	 19	272.0	48.4	 25
380	 19	583.0	103.3	 25
381	 19	609.8	119.3	 20
382	 19	1737.0	277.5	 25
383	 19	91.0	19.1	 25
384	 19	135.0	26.6	 20
385	 19	140.0	26.4	 25
386	 19	80.0	21.2	 25
387	 19	81.3	12.3	 20
388	 19	94.0	19.5	 25
389	 19	114.0	19.8	 25
390	 19	137.5	19.6	 20
391	 19	189.0	33.3	 25
392	 19	114.0	16.2	 25
393	 19	144.0	24.9	 25
394	 19	171.8	31.7	 20
395	 19	148.0	26.3	 25
396	 19	149.0	22.8	 25
397	 19	1259.0	185.6	 20
398	 19	88.0	15.5	 25
399	 19	76.0	15.6	 25
400	 19	509.0	88.4	 20
401	 19	111.0	19.9	 25
402	 19	211.0	36.8	 25
403	 19	83.5	16.8	 20
404	 19	72.0	15.8	 25
405	 19	85.0	14.4	 25
406	 19	100.3	15.6	 20
407	 19	75.0	17.2	 25
408	 19	81.0	15.0	 25
409	 19	186.0	35.9	 20
410	 19	792.0	179.6	 25
411	 19	117.0	22.4	 25
412	 19	417.5	72.1	 20
413	 19	110.0	18.7	 25
414	 19	172.0	29.8	 25
415	 19	108.0	18.8	 20
416	 19	97.0	20.0	 25
417	 19	187.0	27.9	 25
418	 19	123.8	18.2	 20
419	 19	84.0	15.1	 25
420	 19	83.0	13.4	 25
421	 19	89.0	16.7	 20
422	 19	219.0	42.1	 25
423	 19	440.0	69.0	 25
424	 19	621.8	112.4	 20
425	 19	323.0	51.2	 25
426	 19	448.0	72.9	 25
427	 19	122.0	15.4	 25
428	 19	91.0	13.5	 20
429	 19	79.0	11.6	 25
430	 19	186.0	31.4	 25
431	 19	282.5	61.6	 20
432	 19	568.0	141.3	 25
433	 19	247.0	42.2	 25
434	 19	517.8	82.4	 20
435	 19	555.0	94.6	 25
436	 19	281.0	49.5	 25
437	 19	131.0	23.3	 20
438	 19	182.0	31.0	 25
439	 19	2790.0	671.3	 25
440	 19	83.0	17.1	 20
441	 19	73.0	12.8	 25
442	 19	96.0	17.6	 25
443	 19	96.5	16.1	 20
444	 19	78.0	15.8	 25
445	 19	130.0	23.9	 25
446	 19	175.3	31.8	 20
447	 19	263.0	54.2	 25
448	 19	91.0	21.3	 25
449	 19	106.0	20.7	 20
450	 19	164.0	28.1	 25
451	 19	92.0	18.3	 25
452	 19	321.5	54.6	 20
453	 19	114.0	21.2	 25
454	 19	99.0	23.4	 25
455	 19	65.3	10.9	 20
456	 19	92.0	17.3	 20
457	 19	226.5	48.3	 20
458	 19	86.0	14.4	 16
459	 19	116.3	24.7	 20
460	 19	116.3	22.7	 20
461	 19	83.5	15.8	 20
462	 19	72.0	13.8	 16
463	 19	64.3	10.8	 20
464	 19	89.3	13.5	 20
465	 19	82.8	17.0	 16
466	 19	74.5	11.6	 20
467	 19	180.3	44.4	 20
468	 19	435.3	94.7	 16
469	 19	84.3	15.8	 20
470	 19	795.3	158.6	 20
471	 19	232.8	45.7	 16
472	 19	253.8	44.5	 20
473	 19	157.0	32.8	 20
474	 19	349.8	61.9	 16
475	 19	1748.3	389.8	 20
476	 19	218.3	35.2	 20
477	 19	310.8	59.8	 16
478	 19	68.3	9.8	 20
479	 19	96.0	21.5	 20
480	 19	146.3	35.7	 16
481	 19	97.8	12.0	 20
482	 19	117.3	22.7	 20
483	 19	145.0	26.9	 16
484	 19	90.0	19.3	 20
485	 19	75.0	12.8	 20
486	 19	63.3	8.8	 16
487	 19	249.5	54.7	 20
488	 19	144.3	18.5	 20
489	 19	70.0	15.9	 16
490	 19	71.5	13.0	 20
491	 19	69.0	10.6	 20
492	 19	79.3	14.6	 16
493	 19	116.8	21.8	 20
494	 19	143.3	37.0	 20
495	 19	371.8	55.3	 20
496	 19	514.5	83.0	 16
497	 19	1489.3	254.7	 20
498	 19	778.0	149.2	 20
499	 19	184.8	29.3	 16
500	 19	123.8	25.6	 20
501	 19	473.0	139.9	 20
502	 19	87.0	16.1	 16
503	 19	117.3	24.0	 20
504	 19	122.0	21.6	 20
505	 19	208.3	43.9	 16
506	 19	488.8	101.8	 20
507	 19	302.8	72.6	 20
508	 19	115.8	22.2	 16
509	 19	400.0	94.0	 20
510	 19	162.0	34.5	 25
511	 19	514.3	118.7	 20
512	 19	77.0	12.0	 25
513	 19	97.0	17.6	 25
514	 19	66.3	9.7	 20
515	 19	70.0	11.2	 25
516	 19	196.0	42.9	 25
517	 19	92.3	21.8	 20
518	 19	160.0	28.4	 25
519	 19	82.0	16.9	 25
520	 19	104.0	15.4	 20
521	 19	103.0	16.8	 25
522	 19	190.0	32.6	 25
523	 19	288.8	59.5	 20
524	 19	156.0	33.7	 25
525	 19	141.0	34.6	 25
526	 19	351.3	79.7	 20
527	 19	519.0	117.6	 25
528	 19	2011.0	516.7	 25
529	 19	1059.0	224.2	 25
530	 19	136.3	22.0	 20
531	 19	903.0	259.6	 25
532	 19	75.0	14.1	 25
533	 19	91.8	17.3	 20
534	 19	997.0	241.8	 25
535	 19	485.0	117.0	 25
536	 19	65.3	11.4	 20
537	 19	71.0	13.6	 25
538	 19	66.0	13.8	 25
539	 19	62.5	10.7	 20
540	 19	221.0	42.5	 25
541	 19	92.0	13.1	 25
542	 19	1336.5	227.2	 20
543	 19	1074.0	144.1	 25
544	 19	121.0	21.8	 25
545	 19	110.0	14.1	 20
546	 19	82.0	11.2	 25
547	 19	120.0	25.6	 25
548	 19	6225.5	1590.1	 20
549	 19	427.0	133.2	 25
550	 19	319.0	98.9	 25
551	 19	140.8	26.7	 20
552	 19	134.0	27.9	 25
553	 19	2038.0	447.3	 25
554	 19	603.8	120.7	 20
555	 19	1086.0	256.2	 25
556	 19	514.0	98.6	 25
557	 19	272.0	49.8	 20
558	 19	180.0	30.2	 25
559	 19	122.0	24.2	 25
560	 19	157.5	40.0	 20
561	 19	112.0	22.0	 25
562	 19	143.0	29.5	 25
563	 19	90.0	17.7	 25
564	 19	84.0	13.1	 20
565	 19	83.0	19.9	 25
566	 19	98.0	18.4	 25
567	 19	103.5	14.6	 20
568	 19	110.0	27.7	 25
569	 19	89.0	14.1	 25
570	 19	571.0	142.6	 20
571	 19	444.0	120.9	 25
572	 19	364.0	97.8	 25
573	 19	356.0	94.5	 20
574	 19	162.0	35.6	 25
575	 19	265.0	60.0	 25
576	 19	409.8	89.5	 20
577	 19	324.0	79.9	 25
578	 19	100.0	18.8	 25
579	 19	202.5	47.1	 20
580	 19	58.0	10.9	 25
581	 19	64.0	13.5	 25
582	 19	72.0	16.4	 20
583	 19	112.0	26.3	 25
584	 19	90.0	16.6	 25
585	 19	162.0	46.9	 20
586	 19	77.0	14.8	 25
587	 19	66.0	14.6	 25
588	 19	67.3	13.0	 20
589	 19	124.0	26.2	 25
590	 19	230.0	45.2	 25
591	 19	235.0	49.0	 20
592	 19	1079.0	303.6	 25
593	 19	361.0	101.4	 25
594	 19	167.3	40.7	 20
595	 19	71.0	15.3	 25
596	 19	150.0	37.1	 25
597	 19	2010.0	605.0	 25
598	 19	119.3	30.5	 20
599	 19	253.0	71.0	 25
600	 19	87.0	15.6	 25
601	 19	68.8	8.0	 20
602	 19	243.0	50.9	 25
603	 19	346.0	92.0	 25
604	 19	244.5	31.7	 20
605	 19	219.0	115.7	 25
606	 19	382.0	70.1	 25
607	 19	628.5	106.8	 20
608	 19	138.0	26.8	 25
609	 19	206.0	45.1	 25
610	 19	105.8	21.0	 20
611	 19	985.0	325.1	 25
612	 19	435.0	114.3	 25
613	 19	512.3	155.0	 20
614	 19	369.0	97.4	 25
615	 19	183.0	65.3	 25
616	 19	712.0	119.0	 16
617	 19	382.8	67.0	 20
618	 19	2763.8	507.7	 20
619	 19	105.5	23.6	 16
620	 19	97.0	18.9	 20
621	 19	139.3	26.4	 20
622	 19	93.3	19.6	 16
623	 19	121.0	22.3	 20
624	 19	115.0	20.5	 20
625	 19	839.8	150.1	 16
626	 19	217.8	36.6	 20
627	 19	134.0	29.0	 20
628	 19	83.8	12.5	 16
629	 19	68.8	12.8	 20
630	 19	91.3	12.8	 20
631	 19	68.0	12.5	 20
632	 19	75.0	14.5	 16
633	 19	84.5	15.2	 20
634	 19	82.0	18.6	 20
635	 19	98.8	16.3	 16
636	 19	81.0	12.9	 20
637	 19	99.0	18.0	 20
638	 19	124.3	19.8	 16
639	 19	76.0	12.6	 20
  0	 20	5754.0	1377.1	 25
  1	 20	267.0	35.9	 20
  2	 20	1030.0	120.4	 25
  3	 20	165.0	32.7	 25
  4	 20	397.8	58.9	 20
  5	 20	97.0	12.1	 25
  6	 20	82.0	14.2	 25
  7	 20	128.5	18.5	 20
  8	 20	116.0	19.6	 25
  9	 20	154.0	31.0	 25
 10	 20	97.0	17.3	 20
 11	 20	95.0	18.2	 25
 12	 20	83.0	12.6	 25
 13	 20	191.8	33.0	 20
 14	 20	108.0	17.3	 25
 15	 20	194.0	29.4	 25
 16	 20	591.0	94.4	 20
 17	 20	918.0	200.0	 25
 18	 20	92.0	17.1	 25
 19	 20	81.5	13.4	 20
 20	 20	72.0	12.4	 25
 21	 20	81.0	10.8	 25
 22	 20	54.0	9.6	 25
 23	 20	57.0	10.8	 20
 24	 20	168.0	66.4	 25
 25	 20	98.0	19.0	 25
 26	 20	188.8	27.3	 20
 27	 20	77.0	10.3	 25
 28	 20	90.0	13.6	 25
 29	 20	95.0	16.0	 20
 30	 20	161.8	22.3	 20
 31	 20	89.8	15.9	 20
 32	 20	91.5	15.9	 16
 33	 20	432.5	91.5	 20
 34	 20	88.0	21.2	 20
 35	 20	81.5	13.3	 16
 36	 20	80.3	13.7	 20
 37	 20	98.3	25.2	 20
 38	 20	77.5	11.4	 16
 39	 20	82.3	11.4	 20
 40	 20	127.5	30.4	 20
 41	 20	75.8	9.9	 16
 42	 20	122.0	21.3	 20
 43	 20	96.3	19.9	 20
 44	 20	82.5	13.3	 16
 45	 20	121.3	22.1	 20
 46	 20	101.3	17.4	 20
 47	 20	80.5	17.9	 16
 48	 20	71.5	14.6	 20
 49	 20	74.5	13.9	 20
 50	 20	90.0	16.4	 16
 51	 20	76.3	18.9	 20
 52	 20	86.3	16.2	 20
 53	 20	94.3	17.7	 16
 54	 20	77.3	10.8	 20
 55	 20	117.3	20.8	 20
 56	 20	79.0	12.8	 20
 57	 20	90.3	17.8	 16
 58	 20	91.0	13.4	 20
 59	 20	94.8	23.5	 20
 60	 20	238.5	30.9	 16
 61	 20	207.5	34.6	 20
 62	 20	183.5	32.2	 20
 63	 20	128.5	27.6	 16
 64	 20	119.8	21.5	 20
 65	 20	324.8	45.3	 20
 66	 20	317.3	42.2	 16
 67	 20	252.5	44.7	 20
 68	 20	180.0	28.6	 20
 69	 20	95.0	19.5	 16
 70	 20	84.8	15.5	 20
 71	 20	133.0	22.6	 20
 72	 20	207.3	33.5	 16
 73	 20	682.3	94.4	 20
 74	 20	732.5	107.8	 20
 75	 20	103.0	17.9	 16
 76	 20	125.3	20.4	 20
 77	 20	93.5	15.8	 20
 78	 20	87.5	14.4	 16
 79	 20	147.5	19.3	 20
 80	 20	86.3	13.8	 20
 81	 20	80.0	13.2	 16
 82	 20	65.5	14.7	 20
 83	 20	75.0	9.5	 25
 84	 20	77.0	11.6	 20
 85	 20	87.0	13.4	 25
 86	 20	76.0	9.0	 25
 87	 20	79.0	11.0	 25
 88	 20	65.3	10.2	 20
 89	 20	76.0	14.7	 25
 90	 20	156.0	28.6	 25
 91	 20	96.5	28.2	 20
 92	 20	74.0	11.9	 25
 93	 20	84.0	26.4	 25
 94	 20	73.0	10.3	 20
 95	 20	69.0	13.9	 25
 96	 20	85.0	15.7	 25
 97	 20	67.0	14.5	 20
 98	 20	80.0	19.2	 25
 99	 20	72.0	11.8	 25
100	 20	81.0	14.9	 20
101	 20	86.0	10.4	 25
102	 20	379.0	68.7	 25
103	 20	107.0	13.2	 20
104	 20	143.0	20.2	 25
105	 20	411.0	76.8	 25
106	 20	252.3	46.4	 20
107	 20	199.0	34.1	 25
108	 20	202.0	42.1	 25
109	 20	98.3	17.9	 20
110	 20	74.0	14.4	 25
111	 20	76.0	13.5	 25
112	 20	265.8	49.4	 20
113	 20	78.0	14.3	 25
114	 20	71.0	13.7	 25
115	 20	82.5	14.0	 20
116	 20	75.0	15.2	 25
117	 20	82.0	17.7	 25
118	 20	162.5	31.4	 20
119	 20	111.0	16.4	 25
120	 20	125.0	20.8	 25
121	 20	317.0	88.7	 25
122	 20	166.8	38.5	 20
123	 20	126.0	22.8	 25
124	 20	121.0	18.7	 25
125	 20	221.0	39.2	 20
126	 20	111.0	22.8	 25
127	 20	69.0	8.4	 25
128	 20	74.5	12.4	 20
129	 20	134.0	28.3	 25
130	 20	112.0	16.3	 25
131	 20	667.0	109.2	 20
132	 20	100.0	19.7	 25
133	 20	97.0	13.7	 25
134	 20	76.0	12.7	 20
135	 20	89.0	17.5	 25
136	 20	68.0	12.8	 25
137	 20	72.0	11.1	 20
138	 20	76.0	14.0	 25
139	 20	79.0	14.6	 25
140	 20	99.5	18.8	 20
141	 20	267.0	44.5	 25
142	 20	627.0	132.8	 25
143	 20	110.8	21.0	 20
144	 20	85.0	14.4	 25
145	 20	129.0	25.1	 25
146	 20	74.0	11.4	 20
147	 20	109.0	21.8	 25
148	 20	191.0	29.6	 25
149	 20	76.3	13.8	 20
150	 20	73.0	11.6	 25
151	 20	135.0	20.5	 25
152	 20	83.8	13.6	 20
153	 20	82.0	11.2	 25
154	 20	82.0	16.2	 25
155	 20	76.0	10.2	 25
156	 20	133.3	25.8	 20
157	 20	92.0	15.9	 25
158	 20	70.0	10.8	 25
159	 20	76.3	12.9	 20
160	 20	81.0	12.8	 25
161	 20	87.0	16.3	 25
162	 20	95.5	13.1	 20
163	 20	161.0	26.2	 25
164	 20	2235.0	466.4	 25
165	 20	883.5	160.4	 20
166	 20	114.0	16.9	 25
167	 20	136.0	26.4	 25
168	 20	68.5	13.5	 20
169	 20	85.0	13.8	 25
170	 20	66.0	12.9	 25
171	 20	76.3	11.6	 20
172	 20	70.0	13.3	 25
173	 20	85.0	16.0	 25
174	 20	74.0	14.8	 20
175	 20	220.0	43.5	 25
176	 20	285.0	44.7	 25
177	 20	96.3	15.5	 20
178	 20	160.0	25.1	 25
179	 20	649.0	112.9	 25
180	 20	147.5	25.7	 20
181	 20	95.0	18.6	 25
182	 20	130.0	20.8	 25
183	 20	276.5	47.9	 20
184	 20	91.0	19.2	 25
185	 20	99.0	19.3	 25
186	 20	221.0	35.0	 20
187	 20	193.0	35.2	 25
188	 20	125.0	19.3	 25
189	 20	133.0	24.7	 25
190	 20	191.8	27.3	 16
191	 20	79.3	11.7	 20
192	 20	106.0	16.1	 20
193	 20	79.5	13.9	 16
194	 20	107.3	23.5	 20
195	 20	158.3	22.9	 20
196	 20	88.0	13.9	 16
197	 20	83.5	12.9	 20
198	 20	70.3	13.6	 20
199	 20	82.3	16.7	 16
200	 20	131.3	24.5	 20
201	 20	69.3	13.4	 20
202	 20	81.5	10.5	 16
203	 20	110.5	19.9	 20
204	 20	77.0	13.8	 20
205	 20	80.5	14.8	 16
206	 20	136.8	31.2	 20
207	 20	99.0	13.9	 20
208	 20	108.3	14.5	 16
209	 20	78.3	14.0	 20
210	 20	703.5	120.3	 20
211	 20	96.5	16.3	 16
212	 20	68.3	11.8	 20
213	 20	73.0	13.2	 20
214	 20	63.0	13.3	 16
215	 20	468.0	86.3	 20
216	 20	92.3	17.5	 20
217	 20	74.3	12.8	 16
218	 20	92.3	17.6	 20
219	 20	85.3	15.4	 20
220	 20	70.5	13.3	 16
221	 20	78.5	14.2	 20
222	 20	836.8	157.4	 20
223	 20	95.0	16.4	 20
224	 20	75.3	11.3	 16
225	 20	77.5	12.2	 20
226	 20	178.3	33.2	 20
227	 20	196.0	31.7	 16
228	 20	73.0	13.3	 20
229	 20	75.5	13.0	 20
230	 20	91.0	20.2	 16
231	 20	66.5	12.9	 20
232	 20	91.8	16.9	 20
233	 20	98.5	17.4	 16
234	 20	545.8	125.6	 20
235	 20	220.3	41.0	 20
236	 20	528.8	79.3	 16
237	 20	165.3	27.1	 20
238	 20	69.5	14.7	 20
239	 20	159.8	28.7	 16
240	 20	71.0	13.7	 20
241	 20	77.0	12.3	 20
242	 20	143.0	20.9	 16
243	 20	70.0	12.0	 25
244	 20	77.0	13.0	 25
245	 20	77.0	14.2	 20
246	 20	143.0	29.0	 25
247	 20	71.0	11.0	 25
248	 20	92.3	16.5	 20
249	 20	76.0	13.9	 25
250	 20	66.0	9.8	 25
251	 20	74.8	11.5	 20
252	 20	76.0	12.3	 25
253	 20	116.0	21.7	 25
254	 20	119.8	21.7	 20
255	 20	164.0	26.5	 25
256	 20	140.0	27.8	 25
257	 20	113.0	23.4	 25
258	 20	79.3	11.1	 20
259	 20	88.0	11.9	 25
260	 20	62.0	15.5	 25
261	 20	58.5	8.6	 20
262	 20	59.0	10.9	 25
263	 20	61.0	9.8	 25
264	 20	79.3	13.5	 20
265	 20	94.0	20.2	 25
266	 20	114.0	17.9	 25
267	 20	537.3	97.0	 20
268	 20	201.0	45.8	 25
269	 20	74.0	13.8	 25
270	 20	58.5	11.5	 20
271	 20	117.0	25.3	 25
272	 20	72.0	16.4	 25
273	 20	75.0	11.1	 20
274	 20	68.0	19.9	 25
275	 20	121.0	22.3	 25
276	 20	70.3	10.4	 20
277	 20	83.0	13.9	 25
278	 20	104.0	25.2	 25
279	 20	515.5	96.9	 20
280	 20	173.0	40.5	 25
281	 20	138.0	28.1	 25
282	 20	96.8	17.5	 20
283	 20	82.0	16.1	 25
284	 20	86.0	18.5	 25
285	 20	77.3	14.9	 20
286	 20	78.0	11.3	 25
287	 20	81.0	7.8	 25
288	 20	97.0	15.0	 20
289	 20	73.0	14.9	 25
290	 20	81.0	13.7	 25
291	 20	90.0	14.0	 25
292	 20	108.5	16.2	 20
293	 20	102.0	18.9	 25
294	 20	175.0	36.0	 25
295	 20	80.3	14.1	 20
296	 20	205.0	48.6	 25
297	 20	145.0	31.8	 25
298	 20	68.3	13.3	 20
299	 20	86.0	14.9	 25
300	 20	91.0	20.5	 25
301	 20	68.0	11.6	 20
302	 20	75.0	14.6	 25
303	 20	83.0	14.4	 25
304	 20	233.8	40.8	 20
305	 20	117.0	20.7	 25
306	 20	87.0	18.2	 25
307	 20	137.3	26.5	 20
308	 20	179.0	26.9	 25
309	 20	88.0	11.2	 25
310	 20	152.8	26.3	 20
311	 20	99.0	18.0	 25
312	 20	783.0	166.2	 25
313	 20	171.8	43.1	 20
314	 20	267.0	65.2	 25
315	 20	96.0	17.1	 25
316	 20	97.0	19.8	 20
317	 20	111.0	17.9	 25
318	 20	121.0	21.1	 25
319	 20	80.8	14.3	 20
320	 20	87.0	13.7	 25
321	 20	95.0	15.4	 25
322	 20	88.3	15.9	 20
323	 20	141.0	19.7	 25
324	 20	73.0	15.1	 25
325	 20	79.0	16.7	 25
326	 20	72.8	11.5	 20
327	 20	98.0	24.5	 25
328	 20	112.0	18.8	 25
329	 20	71.0	11.1	 20
330	 20	86.0	15.4	 25
331	 20	79.0	13.2	 25
332	 20	748.3	136.9	 20
333	 20	316.0	133.3	 25
334	 20	320.0	57.0	 25
335	 20	104.8	20.0	 20
336	 20	2017.0	340.5	 25
337	 20	1192.0	467.8	 25
338	 20	133.3	30.0	 20
339	 20	96.0	18.7	 25
340	 20	78.0	11.5	 25
341	 20	184.3	35.3	 20
342	 20	88.0	13.7	 25
343	 20	104.0	21.7	 25
344	 20	212.8	39.0	 20
345	 20	122.0	31.4	 25
346	 20	1060.0	251.6	 25
347	 20	242.0	43.1	 20
348	 20	542.0	119.7	 25
349	 20	105.0	19.3	 25
350	 20	609.3	83.7	 16
351	 20	159.0	56.3	 20
352	 20	233.8	36.5	 20
353	 20	499.8	76.0	 16
354	 20	258.3	56.8	 20
355	 20	74.8	14.9	 20
356	 20	91.8	22.8	 16
357	 20	164.8	33.4	 20
358	 20	176.8	27.9	 20
359	 20	168.0	15.5	 20
360	 20	98.8	15.8	 16
361	 20	65.0	12.0	 20
362	 20	177.0	44.3	 20
363	 20	79.0	10.2	 16
364	 20	184.0	34.4	 20
365	 20	106.0	18.3	 20
366	 20	178.3	33.6	 16
367	 20	117.3	22.8	 20
368	 20	105.8	26.3	 20
369	 20	111.3	20.3	 16
370	 20	96.8	19.9	 20
371	 20	80.5	12.0	 20
372	 20	96.3	17.8	 16
373	 20	552.5	118.6	 20
374	 20	159.8	25.7	 20
375	 20	91.3	16.6	 16
376	 20	188.5	40.3	 20
377	 20	307.0	49.4	 20
378	 20	94.8	14.7	 16
379	 20	317.8	53.5	 20
380	 20	292.0	56.6	 20
381	 20	764.8	106.6	 16
382	 20	918.3	131.2	 20
383	 20	98.8	20.5	 20
384	 20	107.3	15.9	 16
385	 20	92.0	26.6	 20
386	 20	87.0	16.6	 20
387	 20	82.3	15.5	 16
388	 20	70.3	12.5	 20
389	 20	85.3	14.5	 20
390	 20	106.3	17.7	 16
391	 20	135.0	22.2	 20
392	 20	90.3	13.7	 20
393	 20	105.0	20.3	 20
394	 20	121.3	20.2	 16
395	 20	167.0	76.7	 20
396	 20	111.0	21.5	 20
397	 20	233.5	33.3	 16
398	 20	104.8	19.6	 20
399	 20	80.8	17.6	 20
400	 20	114.0	15.9	 16
401	 20	90.8	17.8	 20
402	 20	107.5	18.8	 20
403	 20	91.5	14.8	 20
404	 20	71.0	9.5	 25
405	 20	73.0	9.9	 25
406	 20	95.5	16.1	 20
407	 20	72.0	12.0	 25
408	 20	73.0	10.8	 25
409	 20	74.0	9.4	 20
410	 20	87.0	12.5	 25
411	 20	70.0	12.2	 25
412	 20	263.0	42.0	 20
413	 20	110.0	23.8	 25
414	 20	99.0	14.2	 25
415	 20	97.0	21.0	 20
416	 20	98.0	22.3	 25
417	 20	103.0	19.4	 25
418	 20	102.3	12.4	 20
419	 20	79.0	8.3	 25
420	 20	92.0	14.0	 25
421	 20	71.5	14.2	 20
422	 20	124.0	23.3	 25
423	 20	346.0	60.1	 25
424	 20	1190.0	184.7	 20
425	 20	303.0	54.0	 25
426	 20	704.0	118.5	 25
427	 20	119.0	23.4	 25
428	 20	85.3	11.2	 20
429	 20	71.0	13.6	 25
430	 20	95.0	13.7	 25
431	 20	88.8	13.6	 20
432	 20	103.0	16.7	 25
433	 20	148.0	28.8	 25
434	 20	162.3	36.6	 20
435	 20	634.0	107.1	 25
436	 20	131.0	23.5	 25
437	 20	86.5	22.7	 20
438	 20	183.0	29.8	 25
439	 20	562.0	113.6	 25
440	 20	89.3	20.5	 20
441	 20	75.0	12.9	 25
442	 20	82.0	15.6	 25
443	 20	90.5	13.0	 20
444	 20	68.0	11.6	 25
445	 20	66.0	12.4	 25
446	 20	94.3	18.5	 20
447	 20	91.0	15.6	 25
448	 20	89.0	13.7	 25
449	 20	82.0	15.9	 20
450	 20	157.0	29.9	 25
451	 20	88.0	19.8	 25
452	 20	126.8	28.0	 20
453	 20	72.0	9.2	 25
454	 20	94.0	19.0	 25
455	 20	70.3	10.1	 20
456	 20	79.0	18.1	 25
457	 20	88.0	12.4	 25
458	 20	98.0	20.1	 20
459	 20	88.0	17.0	 25
460	 20	93.0	17.5	 25
461	 20	82.0	17.0	 25
462	 20	72.3	11.6	 20
463	 20	61.0	11.2	 25
464	 20	84.0	15.2	 25
465	 20	76.5	12.8	 20
466	 20	66.0	11.0	 25
467	 20	88.0	16.8	 25
468	 20	76.3	13.7	 20
469	 20	65.0	13.7	 25
470	 20	154.0	28.4	 25
471	 20	231.5	36.6	 20
472	 20	220.0	37.1	 25
473	 20	232.0	37.7	 25
474	 20	108.3	21.4	 20
475	 20	322.0	64.9	 25
476	 20	171.0	32.2	 25
477	 20	305.0	49.5	 20
478	 20	74.0	11.5	 25
479	 20	86.0	12.1	 25
480	 20	326.5	46.6	 20
481	 20	98.0	19.7	 25
482	 20	151.0	23.6	 25
483	 20	127.8	23.2	 20
484	 20	122.0	22.3	 25
485	 20	80.0	12.4	 25
486	 20	64.0	11.3	 20
487	 20	382.0	81.4	 25
488	 20	126.0	23.5	 25
489	 20	96.0	16.6	 20
490	 20	65.0	10.9	 25
491	 20	68.0	10.1	 25
492	 20	76.8	14.0	 20
493	 20	112.0	20.1	 25
494	 20	173.0	31.6	 25
495	 20	864.0	143.6	 25
496	 20	615.0	98.6	 20
497	 20	1946.0	313.1	 25
498	 20	312.0	51.8	 25
499	 20	112.0	21.8	 20
500	 20	74.0	10.3	 25
501	 20	76.0	14.3	 25
502	 20	104.3	16.5	 20
503	 20	148.0	27.8	 25
504	 20	98.0	20.3	 25
505	 20	123.5	21.5	 20
506	 20	188.0	38.0	 25
507	 20	120.0	19.4	 25
508	 20	265.8	47.0	 20
509	 20	340.0	59.6	 25
510	 20	100.0	17.7	 20
511	 20	120.8	25.0	 16
512	 20	73.5	17.4	 20
513	 20	106.5	42.9	 20
514	 20	70.3	15.8	 16
515	 20	68.0	10.4	 20
516	 20	248.5	45.1	 20
517	 20	92.8	17.3	 16
518	 20	170.3	34.0	 20
519	 20	93.3	14.7	 20
520	 20	113.8	18.7	 16
521	 20	126.3	26.2	 20
522	 20	189.5	35.8	 20
523	 20	152.5	25.3	 16
524	 20	269.5	52.7	 20
525	 20	120.5	20.1	 20
526	 20	409.5	66.1	 16
527	 20	536.8	88.5	 20
528	 20	536.5	84.8	 20
529	 20	427.0	67.9	 20
530	 20	110.5	13.3	 16
531	 20	354.8	68.8	 20
532	 20	75.0	10.6	 20
533	 20	89.3	18.1	 16
534	 20	241.3	47.2	 20
535	 20	385.0	68.7	 20
536	 20	71.3	11.5	 16
537	 20	64.3	12.6	 20
538	 20	64.3	8.1	 20
539	 20	67.0	11.6	 16
540	 20	275.3	45.0	 20
541	 20	73.0	12.0	 20
542	 20	506.3	79.3	 16
543	 20	903.3	146.4	 20
544	 20	104.0	15.2	 20
545	 20	135.3	25.7	 16
546	 20	104.8	19.9	 20
547	 20	91.0	14.6	 20
548	 20	715.5	106.3	 16
549	 20	312.0	47.8	 20
550	 20	238.3	39.0	 20
551	 20	132.5	19.0	 16
552	 20	155.5	30.6	 20
553	 20	956.3	170.9	 20
554	 20	575.3	90.9	 16
555	 20	2187.0	352.9	 20
556	 20	562.0	115.6	 20
557	 20	495.5	76.2	 16
558	 20	161.8	43.2	 20
559	 20	97.3	15.7	 20
560	 20	78.8	14.8	 16
561	 20	117.5	23.8	 20
562	 20	83.5	12.8	 20
563	 20	70.0	10.9	 25
564	 20	74.5	12.6	 20
565	 20	98.0	14.7	 25
566	 20	105.0	26.4	 25
567	 20	100.3	19.5	 20
568	 20	80.0	11.5	 25
569	 20	122.0	19.9	 25
570	 20	101.0	18.5	 20
571	 20	211.0	36.7	 25
572	 20	88.0	13.5	 25
573	 20	176.5	34.3	 20
574	 20	196.0	31.4	 25
575	 20	451.0	71.1	 25
576	 20	270.8	53.0	 20
577	 20	155.0	23.4	 25
578	 20	80.0	13.9	 25
579	 20	184.3	36.9	 20
580	 20	72.0	13.2	 25
581	 20	71.0	13.0	 25
582	 20	78.8	15.5	 20
583	 20	78.0	17.1	 25
584	 20	93.0	17.2	 25
585	 20	75.0	12.2	 20
586	 20	77.0	20.7	 25
587	 20	74.0	12.0	 25
588	 20	80.0	18.9	 20
589	 20	109.0	17.9	 25
590	 20	228.0	38.6	 25
591	 20	437.0	73.5	 20
592	 20	735.0	133.3	 25
593	 20	318.0	49.7	 25
594	 20	108.3	15.6	 20
595	 20	75.0	17.2	 25
596	 20	203.0	39.0	 25
597	 20	1571.0	365.5	 25
598	 20	80.0	14.4	 20
599	 20	83.0	13.4	 25
600	 20	71.0	19.9	 25
601	 20	71.3	11.5	 20
602	 20	228.0	36.6	 25
603	 20	155.0	25.9	 25
604	 20	193.3	29.9	 20
605	 20	142.0	19.6	 25
606	 20	222.0	48.4	 25
607	 20	440.8	76.8	 20
608	 20	99.0	16.8	 25
609	 20	92.0	15.2	 25
610	 20	76.0	12.7	 20
611	 20	110.0	17.6	 25
612	 20	191.0	26.3	 25
613	 20	184.8	36.5	 20
614	 20	139.0	22.0	 25
615	 20	141.0	28.9	 25
616	 20	1018.8	167.0	 20
617	 20	259.0	42.9	 25
618	 20	741.0	121.6	 25
619	 20	147.8	24.3	 20
620	 20	107.0	19.2	 25
621	 20	95.0	19.4	 25
622	 20	89.3	15.2	 20
623	 20	123.0	24.1	 25
624	 20	125.0	20.8	 25
625	 20	273.8	43.4	 20
626	 20	143.0	27.7	 25
627	 20	164.0	31.2	 25
628	 20	104.8	20.1	 20
629	 20	76.0	12.6	 25
630	 20	89.0	15.3	 25
631	 20	60.0	10.5	 25
632	 20	65.3	11.4	 20
633	 20	66.0	11.5	 25
634	 20	84.0	19.0	 25
635	 20	79.5	16.0	 20
636	 20	70.0	9.9	 25
637	 20	95.0	18.6	 25
638	 20	81.5	15.1	 20
639	 20	3159.0	834.2	 25
  0	 21	144.0	23.1	 25
  1	 21	468.0	49.4	 20
  2	 21	1830.0	342.7	 25
  3	 21	1232.0	256.0	 25
  4	 21	160.3	24.3	 20
  5	 21	92.0	17.4	 25
  6	 21	98.0	16.5	 25
  7	 21	325.3	41.6	 20
  8	 21	170.0	31.7	 25
  9	 21	317.0	66.7	 25
 10	 21	75.0	12.3	 20
 11	 21	81.0	13.0	 25
 12	 21	113.0	19.5	 25
 13	 21	331.0	60.4	 20
 14	 21	108.0	15.8	 25
 15	 21	235.0	50.3	 25
 16	 21	74.8	18.2	 20
 17	 21	87.0	15.3	 25
 18	 21	150.0	27.9	 25
 19	 21	986.3	170.1	 20
 20	 21	114.0	18.3	 25
 21	 21	108.0	16.6	 25
 22	 21	107.0	24.3	 25
 23	 21	78.3	15.6	 20
 24	 21	251.0	79.5	 25
 25	 21	100.0	19.7	 25
 26	 21	109.5	17.8	 20
 27	 21	421.0	98.4	 25
 28	 21	674.0	140.9	 25
 29	 21	167.8	30.5	 20
 30	 21	231.0	41.3	 25
 31	 21	90.0	12.6	 25
 32	 21	157.8	24.1	 20
 33	 21	172.0	39.5	 25
 34	 21	1508.0	267.8	 25
 35	 21	437.8	72.6	 20
 36	 21	607.0	125.8	 25
 37	 21	1919.0	427.6	 25
 38	 21	138.3	20.3	 20
 39	 21	754.0	158.1	 25
 40	 21	691.0	140.3	 25
 41	 21	185.3	28.4	 20
 42	 21	140.0	20.1	 25
 43	 21	222.0	37.7	 25
 44	 21	96.5	13.1	 20
 45	 21	79.0	13.3	 25
 46	 21	69.0	9.7	 25
 47	 21	75.0	11.8	 20
 48	 21	73.0	11.9	 25
 49	 21	67.0	8.9	 25
 50	 21	84.3	14.4	 20
 51	 21	201.0	45.0	 25
 52	 21	76.0	12.4	 25
 53	 21	117.8	17.1	 20
 54	 21	126.0	29.2	 25
 55	 21	94.0	15.9	 25
 56	 21	99.0	17.5	 25
 57	 21	143.0	25.6	 20
 58	 21	213.0	39.9	 25
 59	 21	194.0	30.6	 25
 60	 21	263.3	36.5	 20
 61	 21	109.0	17.5	 25
 62	 21	71.0	10.0	 25
 63	 21	228.0	46.4	 20
 64	 21	78.0	12.5	 25
 65	 21	91.0	15.6	 25
 66	 21	86.3	20.0	 20
 67	 21	101.0	19.3	 25
 68	 21	277.0	42.5	 25
 69	 21	102.8	19.8	 20
 70	 21	233.0	31.3	 25
 71	 21	114.0	14.6	 25
 72	 21	212.3	41.3	 20
 73	 21	2630.0	521.9	 25
 74	 21	3876.0	760.1	 25
 75	 21	1870.3	377.0	 20
 76	 21	103.0	24.9	 25
 77	 21	64.0	11.1	 25
 78	 21	88.0	14.2	 20
 79	 21	69.0	14.4	 25
 80	 21	80.0	12.2	 25
 81	 21	92.3	13.1	 20
 82	 21	189.0	53.4	 25
 83	 21	115.3	20.0	 20
 84	 21	171.3	25.1	 16
 85	 21	198.8	29.0	 20
 86	 21	362.3	72.3	 20
 87	 21	226.0	42.1	 16
 88	 21	73.5	13.7	 20
 89	 21	76.0	13.9	 20
 90	 21	79.0	14.0	 20
 91	 21	68.0	10.2	 16
 92	 21	74.0	12.2	 20
 93	 21	71.0	13.8	 20
 94	 21	67.0	12.4	 16
 95	 21	60.8	10.9	 20
 96	 21	55.3	10.5	 20
 97	 21	70.5	10.2	 16
 98	 21	77.8	13.7	 20
 99	 21	66.3	14.2	 20
100	 21	70.3	13.0	 16
101	 21	88.3	12.1	 20
102	 21	185.0	24.9	 20
103	 21	76.3	12.6	 16
104	 21	170.0	31.7	 20
105	 21	134.0	20.7	 20
106	 21	264.3	35.1	 16
107	 21	250.0	38.5	 20
108	 21	207.5	32.2	 20
109	 21	124.5	18.2	 16
110	 21	113.0	16.9	 20
111	 21	233.8	35.8	 20
112	 21	209.3	28.3	 16
113	 21	135.0	30.2	 20
114	 21	78.3	14.7	 20
115	 21	193.3	36.2	 16
116	 21	190.3	26.7	 20
117	 21	729.5	160.7	 20
118	 21	196.3	39.6	 16
119	 21	119.8	23.3	 20
120	 21	105.3	23.4	 20
121	 21	216.0	37.8	 20
122	 21	118.3	20.0	 16
123	 21	88.5	19.1	 20
124	 21	93.5	13.0	 20
125	 21	80.0	14.4	 16
126	 21	106.5	21.5	 20
127	 21	75.5	16.7	 20
128	 21	63.0	15.5	 16
129	 21	95.3	18.2	 20
130	 21	77.3	11.6	 20
131	 21	227.0	45.0	 16
132	 21	1208.8	327.0	 20
133	 21	409.3	59.5	 20
134	 21	86.5	14.3	 16
135	 21	99.0	13.8	 20
136	 21	226.0	41.7	 20
137	 21	358.0	44.4	 20
138	 21	138.0	19.8	 25
139	 21	210.0	32.9	 25
140	 21	271.3	41.8	 20
141	 21	559.0	114.7	 25
142	 21	983.0	142.1	 25
143	 21	301.0	46.0	 20
144	 21	1812.0	469.3	 25
145	 21	671.0	92.2	 25
146	 21	87.3	12.1	 20
147	 21	2828.0	672.3	 25
148	 21	768.0	117.8	 25
149	 21	373.0	68.1	 20
150	 21	84.0	12.1	 25
151	 21	96.0	15.4	 25
152	 21	94.3	17.8	 20
153	 21	172.0	47.2	 25
154	 21	645.0	150.4	 25
155	 21	108.0	16.1	 25
156	 21	139.8	29.0	 20
157	 21	107.0	18.2	 25
158	 21	508.0	85.7	 25
159	 21	94.0	14.8	 20
160	 21	113.0	26.1	 25
161	 21	6554.0	1093.5	 25
162	 21	168.5	21.5	 20
163	 21	145.0	24.1	 25
164	 21	190.0	32.9	 25
165	 21	77.0	9.9	 20
166	 21	76.0	11.4	 25
167	 21	78.0	9.2	 25
168	 21	94.5	17.1	 20
169	 21	73.0	13.0	 25
170	 21	82.0	15.7	 25
171	 21	73.5	15.1	 20
172	 21	91.0	15.7	 25
173	 21	85.0	14.9	 25
174	 21	106.0	19.0	 20
175	 21	65.0	10.2	 25
176	 21	678.0	169.7	 25
177	 21	92.5	17.0	 20
178	 21	90.0	17.2	 25
179	 21	616.0	115.0	 25
180	 21	80.5	15.3	 20
181	 21	377.0	79.4	 25
182	 21	151.0	26.3	 25
183	 21	71.3	11.2	 20
184	 21	73.0	11.2	 25
185	 21	190.0	36.3	 25
186	 21	101.3	15.8	 20
187	 21	588.0	148.8	 25
188	 21	117.0	25.2	 25
189	 21	121.0	25.2	 25
190	 21	113.8	15.8	 20
191	 21	94.0	23.1	 25
192	 21	89.0	16.1	 25
193	 21	77.0	14.1	 20
194	 21	84.0	14.1	 25
195	 21	171.0	27.5	 25
196	 21	157.5	22.2	 20
197	 21	196.0	30.0	 25
198	 21	71.0	10.5	 25
199	 21	117.3	20.2	 20
200	 21	89.0	17.5	 25
201	 21	88.0	13.6	 25
202	 21	82.8	15.7	 20
203	 21	174.0	31.9	 25
204	 21	102.0	15.3	 25
205	 21	130.0	15.5	 20
206	 21	108.0	17.4	 25
207	 21	674.0	116.2	 25
208	 21	123.3	23.6	 20
209	 21	98.0	16.3	 25
210	 21	337.0	50.0	 25
211	 21	136.8	24.3	 20
212	 21	119.0	26.3	 25
213	 21	95.0	12.4	 25
214	 21	89.3	13.0	 20
215	 21	457.0	100.6	 25
216	 21	73.0	13.3	 25
217	 21	62.3	10.6	 20
218	 21	121.0	23.5	 25
219	 21	69.0	13.2	 25
220	 21	82.0	12.3	 20
221	 21	489.0	112.1	 25
222	 21	115.0	23.0	 25
223	 21	316.0	43.1	 25
224	 21	297.0	46.3	 20
225	 21	148.0	28.9	 25
226	 21	129.0	16.8	 25
227	 21	84.0	12.1	 20
228	 21	97.0	12.9	 25
229	 21	110.0	21.9	 25
230	 21	122.3	19.7	 20
231	 21	81.0	13.7	 25
232	 21	120.0	20.9	 25
233	 21	65.3	8.1	 20
234	 21	188.0	30.6	 25
235	 21	398.0	70.4	 25
236	 21	882.3	137.1	 20
237	 21	85.0	18.7	 25
238	 21	67.0	10.2	 25
239	 21	69.0	8.8	 20
240	 21	85.0	15.6	 25
241	 21	217.0	39.0	 25
242	 21	444.0	84.7	 20
243	 21	71.5	12.9	 20
244	 21	73.8	13.4	 20
245	 21	132.3	25.6	 16
246	 21	498.8	87.7	 20
247	 21	120.0	22.0	 20
248	 21	209.5	34.9	 16
249	 21	73.3	15.7	 20
250	 21	70.0	15.2	 20
251	 21	74.8	12.8	 16
252	 21	91.3	14.7	 20
253	 21	73.5	14.3	 20
254	 21	152.5	27.9	 16
255	 21	181.3	39.1	 20
256	 21	100.5	16.5	 20
257	 21	91.0	18.2	 20
258	 21	78.3	12.7	 16
259	 21	123.0	20.0	 20
260	 21	79.0	16.9	 20
261	 21	199.3	69.5	 16
262	 21	71.3	19.5	 20
263	 21	143.3	37.2	 20
264	 21	75.5	13.5	 16
265	 21	99.3	16.8	 20
266	 21	375.8	81.7	 20
267	 21	95.0	19.4	 16
268	 21	94.3	15.1	 20
269	 21	127.3	28.1	 20
270	 21	58.0	8.0	 16
271	 21	58.3	8.9	 20
272	 21	93.8	21.7	 20
273	 21	99.0	17.5	 16
274	 21	85.3	12.4	 20
275	 21	79.3	15.9	 20
276	 21	91.5	14.7	 16
277	 21	82.3	17.6	 20
278	 21	90.3	19.9	 20
279	 21	155.0	25.5	 16
280	 21	207.3	36.3	 20
281	 21	446.3	94.9	 20
282	 21	145.0	22.8	 16
283	 21	81.8	9.9	 20
284	 21	1061.0	207.2	 20
285	 21	112.8	17.5	 16
286	 21	84.0	12.4	 20
287	 21	125.3	23.1	 20
288	 21	139.8	21.8	 16
289	 21	109.5	28.9	 20
290	 21	108.3	15.4	 20
291	 21	398.0	72.2	 20
292	 21	337.8	58.9	 16
293	 21	158.3	28.9	 20
294	 21	5344.0	1163.3	 20
295	 21	90.8	13.3	 16
296	 21	110.5	26.4	 20
297	 21	253.0	49.9	 25
298	 21	110.3	17.7	 20
299	 21	127.0	22.7	 25
300	 21	407.0	79.1	 25
301	 21	184.3	28.5	 20
302	 21	140.0	21.2	 25
303	 21	88.0	20.9	 25
304	 21	73.3	11.8	 20
305	 21	108.0	23.3	 25
306	 21	87.0	16.3	 25
307	 21	159.0	26.0	 20
308	 21	167.0	38.2	 25
309	 21	399.0	58.3	 25
310	 21	142.8	32.4	 20
311	 21	286.0	52.2	 25
312	 21	283.0	42.5	 25
313	 21	327.3	63.7	 20
314	 21	90.0	17.8	 25
315	 21	200.0	45.7	 25
316	 21	68.3	8.3	 20
317	 21	75.0	15.4	 25
318	 21	122.0	21.4	 25
319	 21	144.0	31.7	 20
320	 21	131.0	24.5	 25
321	 21	91.0	14.1	 25
322	 21	91.3	18.5	 20
323	 21	217.0	49.4	 25
324	 21	1092.0	319.9	 25
325	 21	108.0	16.5	 25
326	 21	88.3	13.3	 20
327	 21	95.0	15.5	 25
328	 21	262.0	54.0	 25
329	 21	74.0	35.3	 20
330	 21	71.0	11.3	 25
331	 21	77.0	16.5	 25
332	 21	397.8	93.7	 20
333	 21	6631.0	2319.8	 25
334	 21	295.0	45.3	 25
335	 21	213.5	37.5	 20
336	 21	101.0	16.8	 25
337	 21	1248.0	359.1	 25
338	 21	765.3	132.3	 20
339	 21	485.0	84.3	 25
340	 21	237.0	37.4	 25
341	 21	1101.5	194.9	 20
342	 21	260.0	86.6	 25
343	 21	414.0	89.2	 25
344	 21	273.3	34.0	 20
345	 21	188.0	31.9	 25
346	 21	167.0	33.8	 25
347	 21	101.5	21.4	 20
348	 21	105.0	18.6	 25
349	 21	71.0	11.1	 25
350	 21	63.0	9.1	 20
351	 21	101.0	18.3	 25
352	 21	161.0	21.8	 25
353	 21	234.5	47.3	 20
354	 21	133.0	21.2	 25
355	 21	119.0	16.8	 25
356	 21	174.0	26.5	 20
357	 21	90.0	14.6	 25
358	 21	75.0	13.0	 25
359	 21	168.0	27.8	 25
360	 21	72.0	11.3	 20
361	 21	124.0	20.9	 25
362	 21	77.0	13.2	 25
363	 21	832.3	177.0	 20
364	 21	76.0	15.4	 25
365	 21	189.0	39.1	 25
366	 21	96.5	13.2	 20
367	 21	1318.0	305.4	 25
368	 21	172.0	28.6	 25
369	 21	180.0	31.4	 20
370	 21	761.0	166.3	 25
371	 21	1471.0	320.2	 25
372	 21	83.3	16.0	 20
373	 21	2132.0	466.0	 25
374	 21	168.0	23.0	 25
375	 21	191.3	37.1	 20
376	 21	204.0	30.9	 25
377	 21	303.0	48.8	 25
378	 21	165.3	22.2	 20
379	 21	147.0	22.2	 25
380	 21	3677.0	871.5	 25
381	 21	2088.8	323.8	 20
382	 21	735.0	123.4	 25
383	 21	264.0	54.9	 25
384	 21	404.8	75.3	 20
385	 21	109.0	25.7	 25
386	 21	123.0	22.4	 25
387	 21	90.3	16.7	 20
388	 21	139.0	29.2	 25
389	 21	83.0	15.7	 25
390	 21	99.8	16.5	 20
391	 21	108.0	20.9	 25
392	 21	107.0	17.9	 25
393	 21	100.0	14.3	 25
394	 21	1268.8	300.7	 20
395	 21	80.0	12.2	 25
396	 21	139.0	18.3	 25
397	 21	202.3	33.6	 20
398	 21	117.0	15.8	 25
399	 21	134.0	20.8	 25
400	 21	98.3	14.9	 20
401	 21	95.0	17.1	 25
402	 21	204.0	52.7	 25
403	 21	144.5	25.3	 16
404	 21	72.3	10.1	 20
405	 21	1105.0	191.8	 20
406	 21	1352.0	184.1	 16
407	 21	151.0	20.7	 20
408	 21	66.0	8.7	 20
409	 21	69.8	11.9	 16
410	 21	72.0	11.1	 20
411	 21	134.0	16.7	 20
412	 21	87.8	14.3	 16
413	 21	106.5	23.5	 20
414	 21	3191.3	454.4	 20
415	 21	183.3	18.2	 16
416	 21	97.8	15.7	 20
417	 21	91.5	17.4	 20
418	 21	71.0	9.0	 16
419	 21	197.0	43.4	 20
420	 21	258.5	44.6	 20
421	 21	99.5	15.7	 16
422	 21	107.5	21.2	 20
423	 21	168.3	25.7	 20
424	 21	347.5	41.0	 16
425	 21	243.8	39.3	 20
426	 21	396.5	41.9	 20
427	 21	732.5	76.1	 20
428	 21	852.0	102.9	 16
429	 21	469.8	79.0	 20
430	 21	238.0	38.6	 20
431	 21	113.0	22.1	 16
432	 21	428.5	58.8	 20
433	 21	95.5	13.1	 20
434	 21	107.3	17.1	 16
435	 21	298.3	38.1	 20
436	 21	513.0	59.2	 20
437	 21	90.8	10.4	 16
438	 21	72.0	15.4	 20
439	 21	90.3	12.1	 20
440	 21	78.0	10.6	 16
441	 21	71.0	10.8	 20
442	 21	75.5	17.0	 20
443	 21	73.8	13.6	 16
444	 21	67.3	9.5	 20
445	 21	71.3	12.6	 20
446	 21	84.8	11.6	 16
447	 21	245.8	64.4	 20
448	 21	805.5	142.0	 20
449	 21	126.5	24.5	 16
450	 21	231.3	49.3	 20
451	 21	93.0	15.2	 20
452	 21	123.0	15.0	 16
453	 21	85.5	16.2	 20
454	 21	72.3	11.2	 20
455	 21	90.3	14.0	 16
456	 21	99.0	14.0	 20
457	 21	65.0	11.7	 25
458	 21	71.8	10.7	 20
459	 21	207.0	49.3	 25
460	 21	162.0	36.6	 25
461	 21	326.0	43.1	 25
462	 21	196.3	31.8	 20
463	 21	80.0	15.1	 25
464	 21	73.0	14.4	 25
465	 21	77.5	15.4	 20
466	 21	88.0	17.0	 25
467	 21	69.0	12.7	 25
468	 21	69.3	14.2	 20
469	 21	71.0	10.8	 25
470	 21	92.0	16.1	 25
471	 21	274.0	23.8	 20
472	 21	110.0	19.5	 25
473	 21	2467.0	317.1	 25
474	 21	93.0	15.2	 20
475	 21	102.0	17.8	 25
476	 21	128.0	24.9	 25
477	 21	103.8	18.0	 20
478	 21	163.0	27.6	 25
479	 21	126.0	20.3	 25
480	 21	321.3	38.0	 20
481	 21	530.0	61.5	 25
482	 21	201.0	28.3	 25
483	 21	106.8	17.8	 20
484	 21	93.0	15.3	 25
485	 21	320.0	42.5	 25
486	 21	166.5	17.9	 20
487	 21	805.0	165.8	 25
488	 21	193.0	27.5	 25
489	 21	132.3	19.2	 20
490	 21	76.0	14.4	 25
491	 21	78.0	14.3	 25
492	 21	350.8	50.3	 20
493	 21	79.0	14.2	 25
494	 21	484.0	63.2	 25
495	 21	349.0	45.3	 25
496	 21	799.3	92.4	 20
497	 21	201.0	33.0	 25
498	 21	74.0	11.4	 25
499	 21	120.5	19.7	 20
500	 21	78.0	13.6	 25
501	 21	65.0	9.9	 25
502	 21	117.5	15.3	 20
503	 21	506.0	88.8	 25
504	 21	150.0	19.8	 25
505	 21	142.3	26.1	 20
506	 21	159.0	25.8	 25
507	 21	337.0	45.9	 25
508	 21	157.3	31.5	 20
509	 21	93.0	14.7	 25
510	 21	75.0	9.4	 25
511	 21	85.5	12.8	 20
512	 21	141.0	20.9	 25
513	 21	188.0	25.2	 25
514	 21	199.3	34.9	 20
515	 21	65.0	11.0	 25
516	 21	67.0	11.6	 25
517	 21	101.0	16.3	 20
518	 21	156.0	28.3	 25
519	 21	75.0	13.8	 25
520	 21	350.8	41.6	 20
521	 21	307.0	62.8	 25
522	 21	74.0	13.0	 25
523	 21	133.0	22.1	 20
524	 21	282.0	34.0	 25
525	 21	278.0	31.7	 25
526	 21	424.5	66.0	 20
527	 21	216.0	25.3	 25
528	 21	348.0	44.9	 25
529	 21	330.0	45.3	 25
530	 21	134.3	22.8	 20
531	 21	113.0	15.3	 25
532	 21	93.0	14.2	 25
533	 21	142.3	22.4	 20
534	 21	346.0	43.6	 25
535	 21	117.0	24.8	 25
536	 21	122.3	17.1	 20
537	 21	144.0	25.0	 25
538	 21	97.0	14.5	 25
539	 21	113.0	18.8	 20
540	 21	236.0	28.9	 25
541	 21	357.0	48.2	 25
542	 21	358.8	68.0	 20
543	 21	243.0	92.7	 25
544	 21	127.0	22.1	 25
545	 21	1051.5	154.4	 20
546	 21	110.0	19.4	 25
547	 21	153.0	31.2	 25
548	 21	407.5	42.4	 20
549	 21	608.0	73.5	 25
550	 21	143.0	19.1	 25
551	 21	456.5	58.8	 20
552	 21	619.0	90.9	 25
553	 21	501.0	43.7	 25
554	 21	381.0	49.1	 20
555	 21	256.0	55.4	 25
556	 21	467.0	79.1	 25
557	 21	647.8	68.2	 20
558	 21	110.0	21.3	 25
559	 21	139.0	21.4	 25
560	 21	449.0	70.0	 20
561	 21	117.0	18.6	 25
562	 21	112.0	20.1	 25
563	 21	176.5	31.2	 20
564	 21	102.0	19.9	 16
565	 21	73.0	10.9	 20
566	 21	6629.8	979.3	 20
567	 21	155.8	17.4	 16
568	 21	272.5	50.7	 20
569	 21	82.3	13.2	 20
570	 21	74.3	12.6	 16
571	 21	576.8	90.2	 20
572	 21	116.3	23.3	 20
573	 21	72.8	11.4	 16
574	 21	522.5	82.0	 20
575	 21	74.5	14.4	 20
576	 21	96.5	18.1	 16
577	 21	83.5	13.8	 20
578	 21	70.3	12.6	 20
579	 21	62.5	11.4	 16
580	 21	531.0	84.3	 20
581	 21	296.3	45.6	 20
582	 21	76.3	13.8	 16
583	 21	68.8	12.8	 20
584	 21	70.0	9.7	 20
585	 21	101.8	18.3	 16
586	 21	74.5	12.4	 20
587	 21	288.3	41.6	 20
588	 21	189.8	29.3	 16
589	 21	191.8	35.2	 20
590	 21	147.5	21.4	 20
591	 21	320.8	33.6	 16
592	 21	104.0	15.4	 20
593	 21	105.5	17.5	 20
594	 21	162.5	23.6	 16
595	 21	76.0	12.9	 20
596	 21	207.8	26.0	 20
597	 21	186.0	25.3	 20
598	 21	940.5	163.0	 16
599	 21	346.8	70.0	 20
600	 21	453.3	84.2	 20
601	 21	85.5	14.2	 16
602	 21	75.3	14.4	 20
603	 21	191.8	32.2	 20
604	 21	123.0	17.3	 16
605	 21	454.0	96.4	 20
606	 21	71.3	10.6	 20
607	 21	74.0	12.6	 16
608	 21	1023.8	191.3	 20
609	 21	68.3	13.5	 20
610	 21	110.8	23.5	 16
611	 21	414.3	78.2	 20
612	 21	1208.5	193.4	 20
613	 21	900.3	134.6	 16
614	 21	227.8	29.4	 20
615	 21	356.5	50.6	 20
616	 21	151.3	18.5	 16
617	 21	270.0	31.7	 25
618	 21	2977.0	384.1	 25
619	 21	4382.5	594.9	 20
620	 21	1135.0	138.0	 25
621	 21	231.0	45.8	 25
622	 21	2064.0	356.4	 20
623	 21	502.0	86.4	 25
624	 21	393.0	68.1	 25
625	 21	123.0	19.6	 20
626	 21	161.0	31.0	 25
627	 21	83.0	13.2	 25
628	 21	259.5	27.0	 20
629	 21	128.0	20.6	 25
630	 21	129.0	22.4	 25
631	 21	102.0	15.0	 25
632	 21	92.5	17.2	 20
633	 21	72.0	14.9	 25
634	 21	65.0	11.4	 25
635	 21	71.8	13.0	 20
636	 21	95.0	15.3	 25
637	 21	106.0	17.3	 25
638	 21	66.5	10.3	 20
639	 21	80.0	13.3	 25
  0	 22	6610.0	786.0	 20
  1	 22	227.0	27.0	 16
  2	 22	274.0	22.3	 20
  3	 22	581.3	68.0	 20
  4	 22	230.3	33.9	 16
  5	 22	86.8	13.9	 20
  6	 22	116.0	16.9	 20
  7	 22	149.0	14.3	 16
  8	 22	92.3	15.9	 20
  9	 22	147.0	23.0	 20
 10	 22	80.0	10.9	 16
 11	 22	85.0	13.0	 20
 12	 22	113.3	20.4	 20
 13	 22	168.5	17.4	 16
 14	 22	189.5	23.9	 20
 15	 22	105.3	17.8	 20
 16	 22	85.3	13.6	 16
 17	 22	101.8	13.5	 20
 18	 22	212.3	26.7	 20
 19	 22	1282.3	99.4	 16
 20	 22	99.8	19.5	 20
 21	 22	120.5	17.4	 20
 22	 22	90.0	13.2	 20
 23	 22	104.0	13.9	 16
 24	 22	111.5	16.5	 20
 25	 22	77.0	11.1	 20
 26	 22	138.5	23.5	 16
 27	 22	228.3	29.6	 20
 28	 22	346.8	40.6	 20
 29	 22	216.5	31.7	 16
 30	 22	292.0	35.2	 25
 31	 22	133.0	22.1	 25
 32	 22	168.3	28.7	 20
 33	 22	871.0	149.1	 25
 34	 22	438.0	46.3	 25
 35	 22	415.0	40.3	 20
 36	 22	191.0	24.7	 25
 37	 22	728.0	165.7	 25
 38	 22	130.3	28.0	 20
 39	 22	375.0	63.1	 25
 40	 22	421.0	56.7	 25
 41	 22	230.3	28.4	 20
 42	 22	240.0	36.4	 25
 43	 22	229.0	29.2	 25
 44	 22	93.5	15.3	 20
 45	 22	79.0	10.6	 25
 46	 22	81.0	12.8	 25
 47	 22	74.5	10.7	 20
 48	 22	73.0	10.7	 25
 49	 22	72.0	12.8	 25
 50	 22	80.3	14.6	 20
 51	 22	88.0	14.9	 25
 52	 22	72.0	10.6	 25
 53	 22	67.0	8.1	 20
 54	 22	75.0	11.5	 25
 55	 22	77.0	13.6	 25
 56	 22	108.0	18.1	 25
 57	 22	135.0	27.5	 20
 58	 22	394.0	48.6	 25
 59	 22	161.0	19.6	 25
 60	 22	100.3	17.5	 20
 61	 22	157.0	28.5	 25
 62	 22	82.0	13.6	 25
 63	 22	107.5	12.4	 20
 64	 22	84.0	15.3	 25
 65	 22	77.0	14.8	 25
 66	 22	79.5	10.6	 20
 67	 22	92.0	13.8	 25
 68	 22	156.0	27.5	 25
 69	 22	157.5	27.3	 20
 70	 22	272.0	39.2	 25
 71	 22	112.0	17.1	 25
 72	 22	158.3	22.8	 20
 73	 22	1343.0	162.2	 25
 74	 22	1100.0	125.0	 25
 75	 22	234.0	21.2	 20
 76	 22	106.0	18.9	 25
 77	 22	68.0	15.4	 25
 78	 22	69.8	9.3	 20
 79	 22	68.0	11.7	 25
 80	 22	75.0	12.4	 25
 81	 22	76.3	13.4	 20
 82	 22	79.0	10.6	 25
 83	 22	91.0	15.2	 25
 84	 22	191.0	22.4	 20
 85	 22	166.0	32.9	 25
 86	 22	104.0	18.1	 25
 87	 22	65.5	12.6	 20
 88	 22	68.0	12.0	 25
 89	 22	81.0	13.3	 25
 90	 22	69.0	17.8	 25
 91	 22	80.5	11.3	 20
 92	 22	65.0	9.3	 25
 93	 22	72.0	10.6	 25
 94	 22	79.5	11.8	 20
 95	 22	77.0	15.6	 25
 96	 22	65.0	9.2	 25
 97	 22	80.5	10.9	 20
 98	 22	85.0	17.1	 25
 99	 22	75.0	9.8	 25
100	 22	71.3	15.4	 20
101	 22	76.0	13.2	 25
102	 22	86.0	11.3	 25
103	 22	77.3	13.3	 20
104	 22	122.0	18.0	 25
105	 22	106.0	18.1	 25
106	 22	164.5	24.2	 20
107	 22	355.0	40.0	 25
108	 22	222.0	39.8	 25
109	 22	102.5	14.7	 20
110	 22	97.0	15.9	 25
111	 22	201.0	26.4	 25
112	 22	125.5	15.6	 20
113	 22	93.0	13.2	 25
114	 22	73.0	13.6	 25
115	 22	150.5	19.5	 20
116	 22	215.0	28.3	 25
117	 22	5902.0	970.9	 25
118	 22	201.8	30.5	 20
119	 22	127.0	18.4	 25
120	 22	98.0	15.4	 25
121	 22	213.8	34.7	 20
122	 22	159.0	29.6	 25
123	 22	93.0	17.2	 25
124	 22	95.0	14.3	 25
125	 22	80.0	10.3	 20
126	 22	110.0	25.8	 25
127	 22	74.0	13.1	 25
128	 22	68.8	10.1	 20
129	 22	77.0	13.8	 25
130	 22	80.0	14.4	 25
131	 22	150.5	19.9	 20
132	 22	187.0	36.4	 25
133	 22	179.0	23.9	 25
134	 22	93.5	14.0	 20
135	 22	112.0	17.9	 25
136	 22	113.0	14.7	 25
137	 22	190.3	26.0	 16
138	 22	125.0	22.0	 20
139	 22	164.5	14.3	 20
140	 22	138.0	21.7	 16
141	 22	251.5	37.5	 20
142	 22	342.8	58.4	 20
143	 22	101.3	14.8	 16
144	 22	497.0	89.5	 20
145	 22	295.8	45.6	 20
146	 22	82.0	13.9	 16
147	 22	1473.5	328.7	 20
148	 22	173.8	39.0	 20
149	 22	87.5	11.2	 16
150	 22	88.0	15.4	 20
151	 22	127.5	16.4	 20
152	 22	88.3	10.3	 16
153	 22	98.3	13.1	 20
154	 22	162.3	20.5	 20
155	 22	77.3	14.2	 20
156	 22	87.8	18.2	 16
157	 22	96.3	15.8	 20
158	 22	192.5	25.4	 20
159	 22	81.3	11.3	 16
160	 22	109.0	22.3	 20
161	 22	1142.0	147.8	 20
162	 22	134.5	15.9	 16
163	 22	100.5	19.0	 20
164	 22	122.0	25.9	 20
165	 22	81.0	16.4	 16
166	 22	81.5	13.8	 20
167	 22	72.0	9.0	 20
168	 22	96.3	14.1	 16
169	 22	81.0	12.7	 20
170	 22	77.0	9.1	 20
171	 22	76.3	10.6	 16
172	 22	74.8	11.9	 20
173	 22	81.5	11.5	 20
174	 22	90.3	12.5	 16
175	 22	70.0	12.0	 20
176	 22	159.8	26.5	 20
177	 22	87.3	15.0	 16
178	 22	85.3	13.8	 20
179	 22	246.8	38.8	 20
180	 22	75.8	13.9	 16
181	 22	285.3	53.4	 20
182	 22	122.5	20.8	 20
183	 22	68.0	11.9	 16
184	 22	67.0	9.1	 20
185	 22	96.3	13.2	 20
186	 22	77.0	14.2	 16
187	 22	265.3	54.6	 20
188	 22	134.0	19.4	 20
189	 22	78.8	13.7	 20
190	 22	91.3	13.4	 20
191	 22	86.0	15.7	 25
192	 22	91.0	14.4	 25
193	 22	78.5	15.2	 20
194	 22	74.0	11.6	 25
195	 22	105.0	19.7	 25
196	 22	140.0	19.3	 20
197	 22	105.0	15.4	 25
198	 22	69.0	12.2	 25
199	 22	94.0	23.3	 20
200	 22	76.0	17.0	 25
201	 22	109.0	19.2	 25
202	 22	86.0	13.7	 20
203	 22	82.0	17.9	 25
204	 22	135.0	25.2	 25
205	 22	139.5	31.0	 20
206	 22	111.0	13.8	 25
207	 22	211.0	34.6	 25
208	 22	105.3	15.7	 20
209	 22	123.0	25.8	 25
210	 22	256.0	21.5	 25
211	 22	126.5	22.5	 20
212	 22	123.0	20.5	 25
213	 22	100.0	15.2	 25
214	 22	91.5	13.6	 20
215	 22	150.0	24.3	 25
216	 22	66.0	10.7	 25
217	 22	65.8	12.4	 20
218	 22	95.0	15.3	 25
219	 22	72.0	11.6	 25
220	 22	75.5	13.1	 20
221	 22	299.0	63.8	 25
222	 22	102.0	17.6	 25
223	 22	174.0	24.2	 25
224	 22	81.5	11.9	 20
225	 22	96.0	11.3	 25
226	 22	101.0	16.3	 25
227	 22	79.3	13.1	 20
228	 22	78.0	13.1	 25
229	 22	76.0	13.8	 25
230	 22	99.3	15.4	 20
231	 22	88.0	13.8	 25
232	 22	93.0	13.6	 25
233	 22	68.8	14.7	 20
234	 22	160.0	21.3	 25
235	 22	117.0	21.1	 25
236	 22	364.5	31.8	 20
237	 22	77.0	13.0	 25
238	 22	66.0	14.1	 25
239	 22	77.3	10.8	 20
240	 22	68.0	11.7	 25
241	 22	96.0	19.7	 25
242	 22	218.5	25.2	 20
243	 22	71.0	11.3	 25
244	 22	76.0	10.3	 25
245	 22	158.3	30.1	 20
246	 22	215.0	28.1	 25
247	 22	100.0	18.7	 25
248	 22	86.8	12.3	 20
249	 22	75.0	13.8	 25
250	 22	72.0	9.2	 25
251	 22	73.8	11.7	 20
252	 22	88.0	13.1	 25
253	 22	70.0	11.4	 25
254	 22	90.3	16.5	 20
255	 22	263.0	41.5	 25
256	 22	93.0	17.0	 25
257	 22	89.0	13.0	 25
258	 22	96.5	15.0	 20
259	 22	74.0	14.0	 25
260	 22	87.0	14.3	 25
261	 22	140.3	18.1	 20
262	 22	74.0	13.6	 25
263	 22	235.0	33.0	 25
264	 22	99.3	16.6	 20
265	 22	103.0	25.9	 25
266	 22	116.0	20.3	 25
267	 22	78.5	15.0	 20
268	 22	81.0	13.8	 25
269	 22	74.0	14.6	 25
270	 22	84.5	63.5	 20
271	 22	76.0	13.3	 25
272	 22	81.0	16.6	 25
273	 22	84.5	12.7	 20
274	 22	78.0	13.2	 25
275	 22	86.0	12.4	 25
276	 22	77.3	12.4	 20
277	 22	76.0	9.6	 25
278	 22	102.0	16.3	 25
279	 22	172.5	21.5	 20
280	 22	102.0	14.8	 25
281	 22	483.0	69.7	 25
282	 22	169.8	31.3	 20
283	 22	76.0	9.4	 25
284	 22	640.0	121.6	 25
285	 22	82.0	15.3	 20
286	 22	93.0	14.2	 25
287	 22	148.0	27.8	 25
288	 22	242.3	24.6	 20
289	 22	119.0	29.5	 25
290	 22	134.0	19.2	 25
291	 22	583.0	87.1	 25
292	 22	140.3	21.0	 20
293	 22	118.0	21.3	 25
294	 22	943.0	201.7	 25
295	 22	97.8	28.0	 20
296	 22	75.0	12.7	 25
297	 22	149.3	23.6	 20
298	 22	85.3	13.7	 16
299	 22	81.5	12.1	 20
300	 22	154.0	26.1	 20
301	 22	133.0	13.2	 16
302	 22	109.5	19.9	 20
303	 22	99.3	18.6	 20
304	 22	71.0	11.9	 16
305	 22	71.3	14.4	 20
306	 22	100.5	17.9	 20
307	 22	144.0	24.6	 16
308	 22	207.3	37.1	 20
309	 22	589.0	74.6	 20
310	 22	194.5	42.8	 16
311	 22	291.3	36.7	 20
312	 22	248.0	29.1	 20
313	 22	255.0	36.2	 16
314	 22	103.5	16.9	 20
315	 22	132.3	24.4	 20
316	 22	63.0	9.0	 16
317	 22	71.5	11.6	 20
318	 22	84.3	14.5	 20
319	 22	84.8	12.3	 16
320	 22	109.3	16.8	 20
321	 22	73.3	13.1	 20
322	 22	85.3	17.5	 16
323	 22	192.5	48.8	 20
324	 22	328.8	55.9	 20
325	 22	164.5	29.7	 20
326	 22	93.0	10.4	 16
327	 22	99.3	19.2	 20
328	 22	85.3	10.1	 20
329	 22	79.5	14.5	 16
330	 22	64.5	11.9	 20
331	 22	64.0	13.5	 20
332	 22	104.3	10.1	 16
333	 22	2870.8	893.8	 20
334	 22	370.3	38.6	 20
335	 22	248.0	28.9	 16
336	 22	90.8	14.3	 20
337	 22	217.5	36.2	 20
338	 22	263.5	25.8	 16
339	 22	692.0	153.3	 20
340	 22	167.3	39.8	 20
341	 22	1532.5	207.6	 16
342	 22	207.3	96.4	 20
343	 22	163.0	22.8	 20
344	 22	145.8	24.7	 16
345	 22	126.0	18.2	 20
346	 22	115.5	19.1	 20
347	 22	90.8	14.5	 16
348	 22	98.3	14.5	 20
349	 22	74.5	12.2	 20
350	 22	87.0	15.4	 20
351	 22	89.0	12.6	 25
352	 22	269.0	35.0	 25
353	 22	329.0	44.6	 20
354	 22	180.0	52.3	 25
355	 22	116.0	15.6	 25
356	 22	142.3	21.8	 20
357	 22	90.0	14.3	 25
358	 22	76.0	18.3	 25
359	 22	122.0	20.2	 25
360	 22	71.8	11.9	 20
361	 22	89.0	16.9	 25
362	 22	72.0	13.9	 25
363	 22	1539.8	223.4	 20
364	 22	81.0	17.6	 25
365	 22	155.0	30.3	 25
366	 22	103.5	17.3	 20
367	 22	482.0	86.8	 25
368	 22	96.0	19.1	 25
369	 22	276.0	33.7	 20
370	 22	240.0	27.1	 25
371	 22	501.0	61.4	 25
372	 22	75.0	9.9	 20
373	 22	2091.0	318.1	 25
374	 22	119.0	25.1	 25
375	 22	128.3	18.4	 20
376	 22	147.0	32.6	 25
377	 22	252.0	32.1	 25
378	 22	122.3	31.9	 20
379	 22	119.0	15.0	 25
380	 22	1812.0	247.1	 25
381	 22	209.0	27.2	 20
382	 22	1067.0	117.9	 25
383	 22	111.0	17.7	 25
384	 22	169.3	30.8	 20
385	 22	214.0	66.6	 25
386	 22	114.0	21.6	 25
387	 22	85.8	9.6	 20
388	 22	153.0	21.6	 25
389	 22	88.0	13.3	 25
390	 22	85.5	11.6	 20
391	 22	103.0	22.5	 25
392	 22	115.0	21.0	 25
393	 22	99.0	15.3	 25
394	 22	235.8	38.9	 20
395	 22	79.0	12.1	 25
396	 22	110.0	20.3	 25
397	 22	140.5	25.6	 20
398	 22	131.0	20.5	 25
399	 22	170.0	20.1	 25
400	 22	100.3	15.2	 20
401	 22	104.0	14.9	 25
402	 22	116.0	31.0	 25
403	 22	137.0	29.7	 20
404	 22	78.0	16.0	 25
405	 22	268.0	39.2	 25
406	 22	284.3	33.0	 20
407	 22	111.0	14.9	 25
408	 22	65.0	14.4	 25
409	 22	78.5	15.4	 20
410	 22	71.0	8.6	 25
411	 22	102.0	17.7	 25
412	 22	79.5	15.7	 20
413	 22	92.0	14.8	 25
414	 22	564.0	89.1	 25
415	 22	139.8	17.0	 20
416	 22	97.0	18.8	 25
417	 22	74.0	10.5	 25
418	 22	79.0	15.2	 20
419	 22	114.0	13.5	 25
420	 22	356.0	43.4	 25
421	 22	92.8	15.4	 20
422	 22	110.0	17.4	 25
423	 22	141.0	32.2	 25
424	 22	120.0	13.3	 20
425	 22	211.0	34.0	 25
426	 22	418.0	51.5	 25
427	 22	305.0	45.9	 25
428	 22	166.5	25.0	 20
429	 22	179.0	31.6	 25
430	 22	139.0	20.3	 25
431	 22	146.5	24.7	 20
432	 22	513.0	46.6	 25
433	 22	111.0	17.3	 25
434	 22	166.0	25.0	 20
435	 22	395.0	54.3	 25
436	 22	223.0	31.2	 25
437	 22	85.5	16.2	 20
438	 22	72.0	12.4	 25
439	 22	74.0	11.0	 25
440	 22	88.0	17.2	 20
441	 22	69.0	11.8	 25
442	 22	73.0	21.2	 25
443	 22	68.3	12.2	 20
444	 22	63.0	9.2	 25
445	 22	66.0	11.5	 25
446	 22	91.3	15.7	 20
447	 22	114.0	15.2	 25
448	 22	105.0	22.3	 25
449	 22	111.3	20.3	 20
450	 22	163.0	30.4	 25
451	 22	96.0	13.8	 25
452	 22	91.5	16.3	 20
453	 22	84.0	14.7	 25
454	 22	71.0	13.2	 25
455	 22	77.0	11.9	 20
456	 22	101.0	18.0	 25
457	 22	76.8	12.1	 20
458	 22	65.8	17.9	 16
459	 22	186.5	46.6	 20
460	 22	140.0	22.8	 20
461	 22	177.3	25.7	 20
462	 22	77.0	12.3	 16
463	 22	59.5	12.0	 20
464	 22	65.3	14.8	 20
465	 22	68.0	13.8	 16
466	 22	71.3	10.9	 20
467	 22	69.3	14.0	 20
468	 22	67.3	15.2	 16
469	 22	68.3	12.0	 20
470	 22	90.3	14.9	 20
471	 22	240.5	35.9	 16
472	 22	99.8	15.2	 20
473	 22	958.5	105.9	 20
474	 22	70.3	11.2	 16
475	 22	74.0	14.5	 20
476	 22	112.3	22.1	 20
477	 22	64.3	8.6	 16
478	 22	110.3	21.0	 20
479	 22	111.3	18.6	 20
480	 22	532.3	74.6	 16
481	 22	1193.5	117.3	 20
482	 22	137.3	23.7	 20
483	 22	101.0	14.1	 16
484	 22	82.5	12.2	 20
485	 22	231.5	29.5	 20
486	 22	129.0	12.8	 16
487	 22	305.0	46.7	 20
488	 22	228.5	26.9	 20
489	 22	145.8	25.4	 16
490	 22	77.8	15.0	 20
491	 22	77.8	14.2	 20
492	 22	111.3	15.6	 16
493	 22	117.5	20.9	 20
494	 22	258.0	28.1	 20
495	 22	142.3	28.7	 20
496	 22	374.0	39.6	 16
497	 22	192.8	24.3	 20
498	 22	69.5	9.1	 20
499	 22	130.0	19.5	 16
500	 22	89.0	16.9	 20
501	 22	70.3	12.8	 20
502	 22	74.0	11.0	 16
503	 22	134.5	19.0	 20
504	 22	106.0	12.2	 20
505	 22	90.0	14.5	 16
506	 22	869.0	117.5	 20
507	 22	895.0	122.1	 20
508	 22	162.0	26.1	 16
509	 22	90.0	12.2	 20
510	 22	68.0	10.9	 25
511	 22	76.5	14.3	 20
512	 22	96.0	16.9	 25
513	 22	220.0	36.5	 25
514	 22	71.3	17.1	 20
515	 22	64.0	11.8	 25
516	 22	61.0	11.1	 25
517	 22	85.0	14.6	 20
518	 22	124.0	25.6	 25
519	 22	68.0	13.4	 25
520	 22	162.5	29.5	 20
521	 22	77.0	11.9	 25
522	 22	70.0	11.1	 25
523	 22	93.3	16.3	 20
524	 22	143.0	23.9	 25
525	 22	253.0	41.1	 25
526	 22	147.0	21.2	 20
527	 22	139.0	18.1	 25
528	 22	374.0	51.4	 25
529	 22	111.0	19.1	 25
530	 22	91.0	15.6	 20
531	 22	85.0	12.4	 25
532	 22	83.0	13.6	 25
533	 22	108.3	18.4	 20
534	 22	728.0	103.4	 25
535	 22	196.0	32.0	 25
536	 22	92.0	14.6	 20
537	 22	77.0	13.5	 25
538	 22	81.0	11.2	 25
539	 22	260.5	38.2	 20
540	 22	748.0	97.9	 25
541	 22	144.0	22.7	 25
542	 22	146.5	15.6	 20
543	 22	132.0	13.8	 25
544	 22	103.0	18.3	 25
545	 22	242.0	38.8	 20
546	 22	118.0	15.0	 25
547	 22	114.0	20.0	 25
548	 22	232.0	29.7	 20
549	 22	238.0	31.0	 25
550	 22	261.0	29.3	 25
551	 22	443.8	53.1	 20
552	 22	998.0	156.1	 25
553	 22	260.0	28.8	 25
554	 22	496.8	68.9	 20
555	 22	162.0	21.4	 25
556	 22	92.0	16.4	 25
557	 22	345.0	39.9	 20
558	 22	90.0	14.7	 25
559	 22	135.0	16.6	 25
560	 22	108.0	15.3	 20
561	 22	89.0	11.8	 25
562	 22	69.0	13.6	 25
563	 22	84.0	11.8	 25
564	 22	72.5	15.8	 20
565	 22	84.0	13.7	 25
566	 22	2386.0	374.0	 25
567	 22	119.8	20.7	 20
568	 22	232.0	30.4	 25
569	 22	75.0	12.3	 25
570	 22	107.3	19.4	 20
571	 22	154.0	19.6	 25
572	 22	86.0	13.1	 25
573	 22	82.0	13.5	 20
574	 22	209.0	31.2	 25
575	 22	74.0	14.0	 25
576	 22	106.0	16.0	 20
577	 22	75.0	13.0	 25
578	 22	62.0	10.4	 25
579	 22	61.0	10.2	 20
580	 22	158.0	25.9	 25
581	 22	85.0	12.2	 25
582	 22	83.8	14.6	 20
583	 22	62.0	10.8	 25
584	 22	76.0	11.8	 25
585	 22	89.8	13.9	 20
586	 22	75.0	14.7	 25
587	 22	84.0	11.7	 25
588	 22	161.0	20.8	 20
589	 22	158.0	23.8	 25
590	 22	135.0	20.2	 25
591	 22	298.3	36.4	 20
592	 22	87.0	12.9	 25
593	 22	80.0	10.6	 25
594	 22	70.0	12.1	 20
595	 22	90.0	15.3	 25
596	 22	180.0	25.3	 25
597	 22	227.0	33.9	 25
598	 22	718.5	76.4	 20
599	 22	178.0	29.3	 25
600	 22	599.0	72.5	 25
601	 22	69.3	13.0	 20
602	 22	73.0	14.0	 25
603	 22	164.0	22.4	 25
604	 22	169.3	17.7	 20
605	 22	863.0	129.1	 25
606	 22	67.0	14.3	 25
607	 22	71.3	10.9	 20
608	 22	317.0	46.9	 25
609	 22	73.0	12.2	 25
610	 22	82.3	12.5	 20
611	 22	94.0	15.2	 25
612	 22	524.0	113.0	 25
613	 22	732.3	91.7	 20
614	 22	218.0	29.3	 25
615	 22	679.0	86.2	 25
616	 22	98.0	18.3	 20
617	 22	170.0	31.0	 20
618	 22	1390.0	160.1	 20
619	 22	2474.5	315.0	 16
620	 22	733.3	91.7	 20
621	 22	387.5	69.1	 20
622	 22	2997.5	303.2	 16
623	 22	250.8	40.6	 20
624	 22	389.3	47.6	 20
625	 22	112.8	24.5	 16
626	 22	117.3	17.5	 20
627	 22	88.0	18.1	 20
628	 22	161.5	24.8	 16
629	 22	131.3	23.9	 20
630	 22	139.0	22.4	 20
631	 22	115.3	13.1	 20
632	 22	78.3	12.3	 16
633	 22	65.5	10.5	 20
634	 22	58.5	9.3	 20
635	 22	72.0	13.3	 16
636	 22	87.5	14.5	 20
637	 22	154.8	21.5	 20
638	 22	78.5	12.2	 16
639	 22	3510.5	694.1	 20
  0	 23	112.0	19.1	 25
  1	 23	120.0	16.4	 20
  2	 23	112.0	21.3	 25
  3	 23	123.0	19.5	 25
  4	 23	362.0	40.2	 20
  5	 23	310.0	35.4	 25
  6	 23	123.0	21.6	 25
  7	 23	80.0	14.3	 20
  8	 23	407.0	55.7	 25
  9	 23	81.0	16.6	 25
 10	 23	2806.0	190.3	 20
 11	 23	402.0	116.5	 25
 12	 23	228.0	25.1	 25
 13	 23	285.3	27.3	 20
 14	 23	785.0	82.0	 25
 15	 23	262.0	30.0	 25
 16	 23	143.0	18.9	 20
 17	 23	152.0	28.0	 25
 18	 23	75.0	13.8	 25
 19	 23	82.3	9.3	 20
 20	 23	141.0	23.6	 25
 21	 23	87.0	14.3	 25
 22	 23	969.0	130.2	 25
 23	 23	100.3	15.7	 20
 24	 23	200.0	33.6	 25
 25	 23	336.0	54.5	 25
 26	 23	161.3	24.2	 20
 27	 23	141.0	22.6	 25
 28	 23	228.0	19.2	 25
 29	 23	129.5	23.1	 20
 30	 23	95.8	13.3	 20
 31	 23	224.5	29.6	 20
 32	 23	76.0	11.0	 16
 33	 23	114.3	13.3	 20
 34	 23	226.0	22.6	 20
 35	 23	187.0	22.5	 16
 36	 23	401.5	38.8	 20
 37	 23	901.0	119.7	 20
 38	 23	1910.5	190.8	 16
 39	 23	4149.3	407.6	 20
 40	 23	112.5	19.7	 20
 41	 23	313.0	53.1	 16
 42	 23	696.8	93.8	 20
 43	 23	248.3	31.4	 20
 44	 23	104.3	14.1	 16
 45	 23	140.3	19.9	 20
 46	 23	77.0	15.0	 20
 47	 23	80.0	10.7	 16
 48	 23	72.0	7.2	 20
 49	 23	104.3	15.8	 20
 50	 23	100.3	17.3	 16
 51	 23	110.5	17.0	 20
 52	 23	64.3	10.7	 20
 53	 23	1202.0	127.9	 16
 54	 23	183.0	30.8	 20
 55	 23	135.3	22.6	 20
 56	 23	132.5	21.6	 20
 57	 23	140.8	17.8	 16
 58	 23	91.0	14.8	 20
 59	 23	211.5	37.3	 20
 60	 23	139.5	16.1	 16
 61	 23	83.3	10.7	 20
 62	 23	169.5	26.9	 20
 63	 23	83.5	14.2	 16
 64	 23	79.3	16.1	 20
 65	 23	95.3	14.7	 20
 66	 23	375.0	38.1	 16
 67	 23	1446.3	154.2	 20
 68	 23	215.8	26.6	 20
 69	 23	440.0	33.0	 16
 70	 23	225.0	31.8	 20
 71	 23	488.3	39.8	 20
 72	 23	1013.3	79.8	 16
 73	 23	389.5	46.9	 20
 74	 23	193.5	23.0	 20
 75	 23	552.8	56.9	 16
 76	 23	72.3	11.9	 20
 77	 23	64.3	11.2	 20
 78	 23	120.5	16.5	 16
 79	 23	122.0	18.4	 20
 80	 23	154.5	20.3	 20
 81	 23	86.0	17.3	 16
 82	 23	92.5	19.7	 20
 83	 23	89.8	12.9	 20
 84	 23	100.5	12.0	 20
 85	 23	75.0	9.5	 25
 86	 23	98.0	11.2	 25
 87	 23	337.8	40.5	 20
 88	 23	130.0	25.4	 25
 89	 23	76.0	11.6	 25
 90	 23	74.0	16.7	 25
 91	 23	79.3	11.9	 20
 92	 23	85.0	13.6	 25
 93	 23	87.0	13.6	 25
 94	 23	393.5	53.6	 20
 95	 23	82.0	14.3	 25
 96	 23	73.0	12.0	 25
 97	 23	91.3	11.1	 20
 98	 23	264.0	35.6	 25
 99	 23	80.0	13.2	 25
100	 23	107.3	16.1	 20
101	 23	500.0	118.8	 25
102	 23	78.0	11.8	 25
103	 23	160.5	21.7	 20
104	 23	76.0	12.9	 25
105	 23	68.0	9.4	 25
106	 23	360.8	46.6	 20
107	 23	179.0	18.6	 25
108	 23	241.0	42.4	 25
109	 23	219.3	24.7	 20
110	 23	166.0	30.7	 25
111	 23	200.0	23.4	 25
112	 23	783.0	83.0	 20
113	 23	100.0	24.0	 25
114	 23	88.0	11.5	 25
115	 23	166.5	24.1	 20
116	 23	177.0	25.2	 25
117	 23	362.0	60.8	 25
118	 23	143.3	18.5	 20
119	 23	94.0	13.6	 25
120	 23	182.0	26.2	 25
121	 23	233.3	24.4	 20
122	 23	1989.0	406.6	 25
123	 23	699.0	125.6	 25
124	 23	99.0	15.1	 25
125	 23	92.8	15.5	 20
126	 23	194.0	28.2	 25
127	 23	131.0	18.4	 25
128	 23	90.3	13.8	 20
129	 23	88.0	16.9	 25
130	 23	167.0	32.4	 25
131	 23	70.0	13.8	 20
132	 23	81.0	12.3	 25
133	 23	77.0	13.1	 25
134	 23	73.5	17.5	 20
135	 23	71.0	12.9	 25
136	 23	73.0	8.8	 25
137	 23	256.5	28.9	 20
138	 23	184.0	32.9	 25
139	 23	557.0	90.5	 25
140	 23	133.3	15.9	 20
141	 23	304.0	39.1	 25
142	 23	89.0	19.4	 25
143	 23	79.8	12.8	 20
144	 23	79.0	16.6	 25
145	 23	69.0	13.9	 25
146	 23	72.3	14.2	 20
147	 23	95.0	21.1	 25
148	 23	109.0	17.7	 25
149	 23	1192.3	146.2	 20
150	 23	988.0	281.0	 25
151	 23	294.0	43.1	 25
152	 23	2877.8	552.0	 20
153	 23	230.0	41.6	 25
154	 23	157.0	24.8	 25
155	 23	87.5	12.9	 20
156	 23	81.0	10.0	 25
157	 23	284.0	49.3	 25
158	 23	101.0	15.2	 25
159	 23	108.5	12.7	 20
160	 23	142.0	21.1	 25
161	 23	1340.0	229.3	 25
162	 23	153.5	34.1	 20
163	 23	177.0	33.2	 25
164	 23	84.0	15.7	 25
165	 23	141.3	22.0	 20
166	 23	103.0	14.5	 25
167	 23	83.0	13.4	 25
168	 23	197.8	27.6	 20
169	 23	116.0	17.4	 25
170	 23	84.0	16.1	 25
171	 23	159.5	27.0	 20
172	 23	79.0	11.4	 25
173	 23	71.0	9.6	 25
174	 23	81.0	16.1	 20
175	 23	98.0	13.8	 25
176	 23	319.0	44.5	 25
177	 23	109.3	17.1	 20
178	 23	216.0	26.9	 25
179	 23	87.0	13.6	 25
180	 23	129.0	14.1	 20
181	 23	78.0	12.6	 25
182	 23	73.0	11.2	 25
183	 23	118.3	13.2	 20
184	 23	79.0	10.9	 25
185	 23	77.0	16.7	 25
186	 23	83.5	21.4	 20
187	 23	183.0	39.0	 25
188	 23	72.0	11.9	 25
189	 23	200.3	20.4	 20
190	 23	83.8	16.2	 20
191	 23	104.5	17.4	 20
192	 23	280.8	36.0	 20
193	 23	112.5	28.4	 16
194	 23	75.3	9.1	 20
195	 23	221.8	36.5	 20
196	 23	69.0	11.0	 16
197	 23	654.5	140.5	 20
198	 23	83.3	15.7	 20
199	 23	109.5	12.3	 16
200	 23	1080.3	267.8	 20
201	 23	1612.8	129.1	 20
202	 23	131.5	19.5	 16
203	 23	438.5	98.3	 20
204	 23	1422.8	163.8	 20
205	 23	2413.5	246.5	 16
206	 23	296.8	33.8	 20
207	 23	1014.8	114.8	 20
208	 23	1808.0	109.1	 16
209	 23	103.8	22.0	 20
210	 23	149.8	24.9	 20
211	 23	135.5	20.9	 16
212	 23	195.8	23.0	 20
213	 23	183.3	18.2	 20
214	 23	101.5	16.7	 16
215	 23	134.3	16.8	 20
216	 23	78.8	12.9	 20
217	 23	155.8	26.9	 16
218	 23	404.0	75.3	 20
219	 23	109.0	17.4	 20
220	 23	74.0	9.7	 16
221	 23	83.8	13.4	 20
222	 23	261.3	36.5	 20
223	 23	165.5	27.2	 20
224	 23	106.3	18.0	 16
225	 23	73.5	14.5	 20
226	 23	67.3	11.5	 20
227	 23	93.8	19.3	 16
228	 23	73.5	12.0	 20
229	 23	81.5	14.6	 20
230	 23	76.8	10.9	 16
231	 23	123.3	21.5	 20
232	 23	436.3	46.5	 20
233	 23	853.3	78.4	 16
234	 23	185.5	28.4	 20
235	 23	202.8	22.8	 20
236	 23	175.8	26.7	 16
237	 23	83.3	16.8	 20
238	 23	72.0	9.0	 20
239	 23	156.3	18.6	 16
240	 23	67.3	10.0	 20
241	 23	350.8	59.1	 20
242	 23	85.3	16.1	 16
243	 23	903.5	195.5	 20
244	 23	633.0	225.5	 25
245	 23	1968.3	618.4	 20
246	 23	632.0	66.1	 25
247	 23	959.0	95.5	 25
248	 23	299.5	33.7	 20
249	 23	86.0	16.9	 25
250	 23	380.0	59.9	 25
251	 23	123.0	16.2	 20
252	 23	83.0	15.5	 25
253	 23	79.0	13.6	 25
254	 23	99.0	16.2	 20
255	 23	72.0	13.1	 25
256	 23	68.0	11.2	 25
257	 23	332.0	58.0	 25
258	 23	93.8	18.1	 20
259	 23	89.0	15.3	 25
260	 23	102.0	15.2	 25
261	 23	237.8	27.6	 20
262	 23	206.0	47.5	 25
263	 23	277.0	39.2	 25
264	 23	207.3	25.7	 20
265	 23	222.0	30.1	 25
266	 23	137.0	36.3	 25
267	 23	156.5	58.3	 20
268	 23	509.0	159.6	 25
269	 23	94.0	15.3	 25
270	 23	169.3	26.2	 20
271	 23	302.0	29.1	 25
272	 23	103.0	18.2	 25
273	 23	599.5	45.1	 20
274	 23	124.0	19.1	 25
275	 23	108.0	19.4	 25
276	 23	1013.0	141.3	 20
277	 23	81.0	16.2	 25
278	 23	72.0	10.2	 25
279	 23	107.0	12.0	 20
280	 23	884.0	156.6	 25
281	 23	145.0	32.0	 25
282	 23	77.3	16.7	 20
283	 23	69.0	7.2	 25
284	 23	202.0	34.6	 25
285	 23	160.3	26.3	 20
286	 23	86.0	17.3	 25
287	 23	182.0	39.5	 25
288	 23	222.3	34.6	 20
289	 23	80.0	14.6	 25
290	 23	189.0	38.4	 25
291	 23	157.0	23.2	 25
292	 23	90.3	14.0	 20
293	 23	86.0	14.5	 25
294	 23	233.0	39.4	 25
295	 23	321.8	48.0	 20
296	 23	149.0	21.6	 25
297	 23	93.0	18.5	 25
298	 23	794.8	119.8	 20
299	 23	164.0	24.2	 25
300	 23	737.0	121.9	 25
301	 23	321.8	30.9	 20
302	 23	223.0	32.0	 25
303	 23	1511.0	127.5	 25
304	 23	126.8	14.1	 20
305	 23	101.0	14.8	 25
306	 23	78.0	10.9	 25
307	 23	228.0	35.7	 20
308	 23	162.0	26.6	 25
309	 23	265.0	45.9	 25
310	 23	115.8	19.7	 20
311	 23	100.0	17.8	 25
312	 23	228.0	47.6	 25
313	 23	392.0	40.0	 20
314	 23	221.0	41.9	 25
315	 23	89.0	11.4	 25
316	 23	180.8	42.2	 20
317	 23	90.0	14.3	 25
318	 23	143.0	24.2	 25
319	 23	93.0	16.2	 20
320	 23	317.0	51.6	 25
321	 23	151.0	19.9	 25
322	 23	93.8	19.4	 20
323	 23	99.0	17.0	 25
324	 23	105.0	13.9	 25
325	 23	124.0	18.0	 25
326	 23	554.0	66.3	 20
327	 23	121.0	21.0	 25
328	 23	83.0	9.9	 25
329	 23	650.0	128.0	 20
330	 23	137.0	19.6	 25
331	 23	88.0	15.6	 25
332	 23	101.0	14.0	 20
333	 23	394.0	103.1	 25
334	 23	675.0	148.2	 25
335	 23	90.3	16.1	 20
336	 23	82.0	13.9	 25
337	 23	160.0	28.3	 25
338	 23	151.5	24.3	 20
339	 23	168.0	23.2	 25
340	 23	450.0	97.8	 25
341	 23	187.0	29.9	 20
342	 23	106.0	16.4	 25
343	 23	147.0	24.5	 25
344	 23	115.8	15.3	 20
345	 23	193.0	19.9	 25
346	 23	104.0	18.0	 25
347	 23	67.8	12.8	 20
348	 23	90.0	17.3	 25
349	 23	69.0	11.6	 25
350	 23	122.0	29.1	 16
351	 23	110.0	17.7	 20
352	 23	102.3	13.8	 20
353	 23	270.5	30.5	 16
354	 23	364.0	66.3	 20
355	 23	237.0	34.5	 20
356	 23	110.0	18.5	 16
357	 23	145.3	16.6	 20
358	 23	212.3	29.8	 20
359	 23	114.3	14.4	 20
360	 23	125.0	13.5	 16
361	 23	66.0	10.0	 20
362	 23	73.0	10.6	 20
363	 23	68.0	10.3	 16
364	 23	72.5	11.9	 20
365	 23	200.0	21.4	 20
366	 23	158.0	21.7	 16
367	 23	146.0	23.2	 20
368	 23	100.3	15.2	 20
369	 23	87.8	13.8	 16
370	 23	637.3	94.1	 20
371	 23	92.0	14.4	 20
372	 23	493.8	54.0	 16
373	 23	152.5	17.0	 20
374	 23	141.8	17.5	 20
375	 23	151.0	18.3	 16
376	 23	189.0	20.1	 20
377	 23	192.3	31.5	 20
378	 23	383.3	55.8	 16
379	 23	109.3	14.1	 20
380	 23	233.3	29.8	 20
381	 23	336.8	33.5	 16
382	 23	203.5	38.3	 20
383	 23	92.3	12.9	 20
384	 23	425.0	34.2	 16
385	 23	616.3	65.3	 20
386	 23	1444.0	164.1	 20
387	 23	100.3	16.0	 16
388	 23	309.8	53.4	 20
389	 23	88.3	11.5	 20
390	 23	123.0	19.0	 16
391	 23	94.0	16.1	 20
392	 23	181.3	27.8	 20
393	 23	557.5	88.5	 20
394	 23	129.3	22.5	 16
395	 23	118.5	20.1	 20
396	 23	9583.3	1179.4	 20
397	 23	79.5	15.5	 16
398	 23	87.5	13.0	 20
399	 23	71.0	8.8	 20
400	 23	96.3	15.5	 16
401	 23	140.0	22.9	 20
402	 23	4817.3	693.7	 20
403	 23	439.5	42.4	 16
404	 23	2122.0	268.6	 25
405	 23	98.0	18.4	 25
406	 23	113.5	15.1	 20
407	 23	533.0	86.3	 25
408	 23	150.0	27.5	 25
409	 23	99.0	15.8	 20
410	 23	87.0	14.1	 25
411	 23	84.0	10.6	 25
412	 23	94.3	12.6	 20
413	 23	138.0	23.7	 25
414	 23	89.0	15.9	 25
415	 23	212.0	32.5	 20
416	 23	243.0	48.4	 25
417	 23	113.0	17.1	 25
418	 23	74.5	13.4	 20
419	 23	76.0	10.9	 25
420	 23	75.0	18.1	 25
421	 23	227.5	28.7	 20
422	 23	1359.0	332.6	 25
423	 23	2521.0	585.1	 25
424	 23	157.3	30.3	 20
425	 23	66.0	11.5	 25
426	 23	114.0	15.8	 25
427	 23	270.0	35.9	 25
428	 23	356.5	37.8	 20
429	 23	99.0	37.3	 25
430	 23	81.0	12.6	 25
431	 23	82.0	12.3	 20
432	 23	470.0	85.2	 25
433	 23	177.0	30.3	 25
434	 23	149.0	19.9	 20
435	 23	928.0	146.8	 25
436	 23	260.0	37.2	 25
437	 23	81.0	10.7	 20
438	 23	141.0	26.4	 25
439	 23	86.0	14.4	 25
440	 23	73.5	12.7	 20
441	 23	74.0	14.5	 25
442	 23	72.0	10.7	 25
443	 23	69.8	11.9	 20
444	 23	74.0	11.0	 25
445	 23	82.0	17.5	 25
446	 23	81.5	16.0	 20
447	 23	151.0	18.1	 25
448	 23	216.0	36.7	 25
449	 23	117.3	18.2	 20
450	 23	100.0	10.7	 25
451	 23	139.0	22.3	 25
452	 23	177.8	26.3	 20
453	 23	106.0	18.3	 25
454	 23	270.0	53.3	 25
455	 23	63.5	11.1	 20
456	 23	227.0	58.4	 25
457	 23	76.0	13.8	 25
458	 23	71.8	13.5	 20
459	 23	109.0	21.6	 25
460	 23	82.0	15.3	 25
461	 23	285.0	47.7	 25
462	 23	102.3	14.4	 20
463	 23	208.0	23.3	 25
464	 23	175.0	34.6	 25
465	 23	212.0	36.3	 20
466	 23	80.0	16.2	 25
467	 23	73.0	15.4	 25
468	 23	98.0	13.8	 20
469	 23	146.0	28.8	 25
470	 23	865.0	124.5	 25
471	 23	144.5	20.0	 20
472	 23	442.0	56.7	 25
473	 23	82.0	13.5	 25
474	 23	73.0	9.5	 20
475	 23	72.0	14.0	 25
476	 23	69.0	9.7	 25
477	 23	212.0	34.4	 20
478	 23	141.0	17.2	 25
479	 23	355.0	53.6	 25
480	 23	840.5	82.0	 20
481	 23	971.0	130.7	 25
482	 23	474.0	74.9	 25
483	 23	2488.3	349.4	 20
484	 23	142.0	35.5	 25
485	 23	197.0	29.3	 25
486	 23	70.3	9.2	 20
487	 23	91.0	15.7	 25
488	 23	68.0	10.8	 25
489	 23	135.8	27.4	 20
490	 23	65.0	9.8	 25
491	 23	65.0	10.7	 25
492	 23	79.0	13.5	 20
493	 23	112.0	29.7	 25
494	 23	92.0	17.7	 25
495	 23	359.0	48.7	 25
496	 23	1253.5	199.0	 20
497	 23	103.0	15.2	 25
498	 23	774.0	156.8	 25
499	 23	117.3	14.8	 20
500	 23	85.0	21.0	 25
501	 23	355.0	70.5	 25
502	 23	82.0	14.9	 20
503	 23	87.0	12.9	 25
504	 23	144.0	18.9	 25
505	 23	95.5	16.9	 20
506	 23	155.0	28.7	 25
507	 23	82.0	13.1	 25
508	 23	70.8	13.2	 20
509	 23	67.0	12.4	 25
510	 23	73.8	10.9	 20
511	 23	192.3	22.8	 16
512	 23	85.5	42.0	 20
513	 23	137.0	28.0	 20
514	 23	67.5	14.3	 16
515	 23	62.0	9.0	 20
516	 23	66.5	11.8	 20
517	 23	68.0	12.8	 16
518	 23	72.3	11.2	 20
519	 23	86.5	16.4	 20
520	 23	85.8	15.5	 16
521	 23	130.8	23.0	 20
522	 23	257.5	38.2	 20
523	 23	471.8	54.2	 16
524	 23	83.3	12.2	 20
525	 23	84.0	14.7	 20
526	 23	69.5	8.5	 16
527	 23	71.3	13.0	 20
528	 23	100.5	14.9	 20
529	 23	112.3	15.5	 20
530	 23	95.5	17.2	 16
531	 23	84.3	16.1	 20
532	 23	93.8	19.0	 20
533	 23	1664.0	106.8	 16
534	 23	205.5	24.3	 20
535	 23	119.3	20.5	 20
536	 23	192.5	21.1	 16
537	 23	86.5	17.3	 20
538	 23	118.5	25.1	 20
539	 23	83.5	11.3	 16
540	 23	88.5	17.4	 20
541	 23	337.0	37.9	 20
542	 23	410.8	30.0	 16
543	 23	102.3	17.0	 20
544	 23	254.0	34.0	 20
545	 23	364.0	39.4	 16
546	 23	454.0	43.6	 20
547	 23	222.3	27.0	 20
548	 23	887.5	148.1	 16
549	 23	1293.8	185.1	 20
550	 23	2562.3	179.9	 20
551	 23	591.5	38.9	 16
552	 23	395.5	42.5	 20
553	 23	109.0	13.0	 20
554	 23	292.3	35.1	 16
555	 23	1346.5	118.1	 20
556	 23	2075.5	302.9	 20
557	 23	491.5	56.0	 16
558	 23	677.8	69.6	 20
559	 23	94.0	13.2	 20
560	 23	548.3	36.9	 16
561	 23	92.5	14.5	 20
562	 23	232.3	26.2	 20
563	 23	180.5	23.0	 20
564	 23	160.3	21.4	 20
565	 23	160.0	20.1	 25
566	 23	109.0	16.0	 25
567	 23	70.3	15.0	 20
568	 23	207.0	29.8	 25
569	 23	72.0	8.9	 25
570	 23	105.3	15.2	 20
571	 23	134.0	25.6	 25
572	 23	90.0	15.3	 25
573	 23	662.5	69.4	 20
574	 23	140.0	28.7	 25
575	 23	67.0	11.7	 25
576	 23	235.5	22.6	 20
577	 23	79.0	15.6	 25
578	 23	678.0	89.1	 25
579	 23	290.5	33.6	 20
580	 23	71.0	12.8	 25
581	 23	82.0	11.8	 25
582	 23	145.5	23.9	 20
583	 23	126.0	26.4	 25
584	 23	71.0	12.6	 25
585	 23	319.0	42.8	 20
586	 23	72.0	11.6	 25
587	 23	1321.0	158.1	 25
588	 23	4700.5	649.3	 20
589	 23	89.0	15.8	 25
590	 23	195.0	31.1	 25
591	 23	1113.5	115.5	 20
592	 23	91.0	15.0	 25
593	 23	84.0	13.9	 25
594	 23	128.0	21.1	 20
595	 23	138.0	22.4	 25
596	 23	85.0	9.4	 25
597	 23	387.0	60.6	 25
598	 23	335.0	53.7	 20
599	 23	383.0	45.8	 25
600	 23	714.0	77.3	 25
601	 23	3084.0	305.1	 20
602	 23	166.0	30.6	 25
603	 23	86.0	16.4	 25
604	 23	199.8	21.9	 20
605	 23	199.0	36.6	 25
606	 23	312.0	46.3	 25
607	 23	166.0	31.1	 20
608	 23	498.0	54.9	 25
609	 23	721.0	131.2	 25
610	 23	115.8	18.7	 20
611	 23	75.0	10.0	 25
612	 23	1034.0	103.7	 25
613	 23	434.3	36.4	 20
614	 23	108.0	18.0	 25
615	 23	344.0	39.1	 25
616	 23	310.8	42.2	 20
617	 23	127.0	14.0	 25
618	 23	109.0	16.3	 25
619	 23	1388.3	215.5	 20
620	 23	104.0	18.6	 25
621	 23	239.0	28.5	 25
622	 23	491.0	87.7	 20
623	 23	221.0	28.3	 25
624	 23	137.0	17.8	 25
625	 23	105.3	14.6	 20
626	 23	87.0	11.6	 25
627	 23	84.0	11.1	 25
628	 23	307.3	35.8	 20
629	 23	5531.0	1149.0	 25
630	 23	83.0	16.4	 25
631	 23	64.0	10.9	 25
632	 23	147.3	27.0	 20
633	 23	93.0	15.1	 25
634	 23	67.0	12.1	 25
635	 23	143.0	26.5	 20
636	 23	105.0	14.9	 25
637	 23	613.0	115.0	 25
638	 23	168.8	22.4	 20
639	 23	77.0	12.3	 25
  0	 24	6239.0	1103.7	 25
  1	 24	167.3	20.7	 20
  2	 24	134.0	19.4	 25
  3	 24	112.0	19.6	 25
  4	 24	666.3	43.6	 20
  5	 24	203.0	25.5	 25
  6	 24	91.0	19.0	 25
  7	 24	94.8	18.4	 20
  8	 24	607.0	70.6	 25
  9	 24	75.0	8.9	 25
 10	 24	837.8	109.3	 20
 11	 24	544.0	122.8	 25
 12	 24	192.0	30.5	 25
 13	 24	146.8	24.0	 20
 14	 24	835.0	95.1	 25
 15	 24	239.0	31.3	 25
 16	 24	165.3	22.9	 20
 17	 24	127.0	19.1	 25
 18	 24	79.0	12.5	 25
 19	 24	81.3	11.6	 20
 20	 24	75.0	12.5	 25
 21	 24	76.0	9.8	 25
 22	 24	392.0	61.3	 25
 23	 24	101.0	20.1	 20
 24	 24	73.0	15.6	 25
 25	 24	109.0	20.8	 25
 26	 24	129.3	23.6	 20
 27	 24	115.0	16.1	 25
 28	 24	173.0	24.0	 25
 29	 24	125.3	15.9	 20
 30	 24	113.0	14.3	 25
 31	 24	146.0	22.2	 25
 32	 24	83.0	12.6	 20
 33	 24	93.0	13.7	 25
 34	 24	152.0	18.8	 25
 35	 24	263.8	24.6	 20
 36	 24	374.0	49.7	 25
 37	 24	1656.0	186.5	 25
 38	 24	562.8	51.1	 20
 39	 24	2646.0	337.9	 25
 40	 24	121.0	22.5	 25
 41	 24	126.0	16.6	 20
 42	 24	241.0	31.0	 25
 43	 24	171.0	22.4	 25
 44	 24	94.0	11.5	 20
 45	 24	89.0	12.6	 25
 46	 24	75.0	12.3	 25
 47	 24	83.3	13.9	 20
 48	 24	84.0	12.6	 25
 49	 24	76.0	10.5	 25
 50	 24	90.5	13.3	 20
 51	 24	76.0	15.4	 25
 52	 24	77.0	13.4	 25
 53	 24	101.3	12.2	 20
 54	 24	182.0	31.2	 25
 55	 24	84.0	14.2	 25
 56	 24	89.0	16.8	 25
 57	 24	132.3	16.7	 20
 58	 24	126.0	18.6	 25
 59	 24	86.0	13.6	 25
 60	 24	96.8	14.2	 20
 61	 24	76.0	11.4	 25
 62	 24	92.0	16.6	 25
 63	 24	75.5	10.7	 20
 64	 24	88.0	12.0	 25
 65	 24	107.0	20.5	 25
 66	 24	99.5	14.6	 20
 67	 24	271.0	43.6	 25
 68	 24	219.0	33.2	 25
 69	 24	328.5	31.8	 20
 70	 24	135.0	24.1	 25
 71	 24	264.0	29.8	 25
 72	 24	3062.5	221.0	 20
 73	 24	530.0	59.7	 25
 74	 24	449.0	53.0	 25
 75	 24	96.8	10.8	 20
 76	 24	70.0	13.0	 25
 77	 24	65.0	10.7	 25
 78	 24	116.0	18.7	 20
 79	 24	93.0	16.2	 25
 80	 24	79.0	12.3	 25
 81	 24	75.5	10.5	 20
 82	 24	83.0	14.3	 25
 83	 24	71.0	7.7	 25
 84	 24	77.0	11.9	 16
 85	 24	66.5	11.3	 20
 86	 24	100.3	18.5	 20
 87	 24	265.0	41.1	 16
 88	 24	147.8	22.5	 20
 89	 24	81.3	12.0	 20
 90	 24	80.8	13.0	 20
 91	 24	78.3	13.3	 16
 92	 24	100.3	14.4	 20
 93	 24	88.0	13.4	 20
 94	 24	156.3	15.5	 16
 95	 24	71.5	14.7	 20
 96	 24	71.5	12.7	 20
 97	 24	76.8	10.2	 16
 98	 24	167.0	27.7	 20
 99	 24	71.3	14.0	 20
100	 24	79.5	12.2	 16
101	 24	130.3	18.1	 20
102	 24	71.0	12.5	 20
103	 24	92.5	15.9	 16
104	 24	73.5	13.9	 20
105	 24	77.0	11.8	 20
106	 24	147.8	23.8	 16
107	 24	133.0	22.8	 20
108	 24	163.0	21.1	 20
109	 24	139.3	19.8	 16
110	 24	98.8	13.7	 20
111	 24	114.3	16.4	 20
112	 24	536.5	72.3	 16
113	 24	94.5	16.8	 20
114	 24	77.3	12.3	 20
115	 24	98.3	16.9	 16
116	 24	126.5	17.7	 20
117	 24	96.3	13.8	 20
118	 24	111.5	15.5	 16
119	 24	70.0	15.6	 20
120	 24	116.3	14.5	 20
121	 24	110.3	13.5	 16
122	 24	735.5	99.4	 20
123	 24	137.3	22.9	 20
124	 24	143.3	21.2	 20
125	 24	85.0	11.6	 16
126	 24	97.5	18.1	 20
127	 24	101.5	16.9	 20
128	 24	91.5	18.1	 16
129	 24	73.5	14.0	 20
130	 24	90.8	15.2	 20
131	 24	77.3	10.9	 16
132	 24	81.3	12.1	 20
133	 24	70.3	11.7	 20
134	 24	76.3	13.5	 16
135	 24	61.5	12.8	 20
136	 24	88.0	16.0	 20
137	 24	253.3	27.7	 20
138	 24	151.0	18.7	 25
139	 24	372.0	64.0	 25
140	 24	113.8	15.9	 20
141	 24	232.0	37.6	 25
142	 24	77.0	11.9	 25
143	 24	74.0	8.2	 20
144	 24	75.0	13.1	 25
145	 24	72.0	13.2	 25
146	 24	71.0	13.0	 20
147	 24	83.0	15.1	 25
148	 24	76.0	10.8	 25
149	 24	474.3	83.0	 20
150	 24	1688.0	225.6	 25
151	 24	568.0	91.4	 25
152	 24	424.5	91.0	 20
153	 24	210.0	31.9	 25
154	 24	122.0	14.8	 25
155	 24	91.0	14.7	 20
156	 24	80.0	10.7	 25
157	 24	165.0	28.1	 25
158	 24	91.0	17.2	 25
159	 24	101.3	17.9	 20
160	 24	150.0	23.5	 25
161	 24	1347.0	213.8	 25
162	 24	218.8	34.0	 20
163	 24	106.0	16.2	 25
164	 24	73.0	12.5	 25
165	 24	70.3	14.1	 20
166	 24	79.0	10.3	 25
167	 24	94.0	15.5	 25
168	 24	130.3	19.3	 20
169	 24	94.0	15.7	 25
170	 24	79.0	10.3	 25
171	 24	134.0	29.3	 20
172	 24	78.0	12.5	 25
173	 24	90.0	14.6	 25
174	 24	79.3	16.6	 20
175	 24	86.0	15.5	 25
176	 24	268.0	32.0	 25
177	 24	92.8	18.2	 20
178	 24	219.0	31.1	 25
179	 24	84.0	15.2	 25
180	 24	120.5	28.4	 20
181	 24	69.0	8.6	 25
182	 24	72.0	10.1	 25
183	 24	115.3	14.4	 20
184	 24	79.0	13.1	 25
185	 24	68.0	12.7	 25
186	 24	88.0	17.5	 20
187	 24	142.0	23.6	 25
188	 24	77.0	14.1	 25
189	 24	128.5	15.2	 20
190	 24	73.0	13.8	 25
191	 24	88.0	16.2	 25
192	 24	257.0	37.7	 25
193	 24	90.8	16.3	 20
194	 24	74.0	11.8	 25
195	 24	523.0	84.7	 25
196	 24	93.3	15.0	 20
197	 24	110.0	13.8	 25
198	 24	73.0	11.3	 25
199	 24	85.0	13.3	 20
200	 24	165.0	29.3	 25
201	 24	346.0	62.7	 25
202	 24	82.0	12.3	 20
203	 24	100.0	14.8	 25
204	 24	402.0	76.3	 25
205	 24	1239.3	101.2	 20
206	 24	219.0	30.9	 25
207	 24	518.0	46.5	 25
208	 24	823.3	114.9	 20
209	 24	93.0	16.9	 25
210	 24	98.0	15.0	 25
211	 24	85.3	12.6	 20
212	 24	121.0	15.0	 25
213	 24	124.0	18.8	 25
214	 24	100.3	17.1	 20
215	 24	122.0	16.0	 25
216	 24	86.0	13.6	 25
217	 24	174.3	25.2	 20
218	 24	166.0	24.2	 25
219	 24	120.0	22.3	 25
220	 24	71.3	11.0	 20
221	 24	87.0	13.9	 25
222	 24	289.0	43.1	 25
223	 24	428.8	40.4	 20
224	 24	86.0	14.4	 25
225	 24	70.0	12.0	 25
226	 24	73.0	14.0	 25
227	 24	74.3	13.3	 20
228	 24	68.0	9.7	 25
229	 24	70.0	12.7	 25
230	 24	64.3	9.8	 20
231	 24	127.0	23.5	 25
232	 24	330.0	29.4	 25
233	 24	621.3	65.1	 20
234	 24	156.0	31.5	 25
235	 24	136.0	23.9	 25
236	 24	101.3	16.3	 20
237	 24	91.0	14.0	 25
238	 24	79.0	15.3	 25
239	 24	86.3	15.8	 20
240	 24	64.0	12.5	 25
241	 24	118.0	25.1	 25
242	 24	82.5	11.7	 20
243	 24	396.0	121.3	 25
244	 24	105.0	22.3	 20
245	 24	81.5	13.4	 16
246	 24	499.0	168.2	 20
247	 24	614.8	75.7	 20
248	 24	191.3	15.1	 16
249	 24	76.0	12.1	 20
250	 24	89.5	15.2	 20
251	 24	112.0	12.7	 16
252	 24	91.3	12.7	 20
253	 24	72.5	14.3	 20
254	 24	76.3	11.7	 16
255	 24	74.3	12.3	 20
256	 24	70.0	15.5	 20
257	 24	181.3	28.7	 16
258	 24	103.3	20.1	 20
259	 24	90.8	12.5	 20
260	 24	124.0	20.3	 20
261	 24	126.3	21.6	 16
262	 24	428.0	95.9	 20
263	 24	140.5	18.0	 20
264	 24	118.8	20.3	 16
265	 24	132.0	15.6	 20
266	 24	180.8	32.5	 20
267	 24	75.0	14.8	 16
268	 24	194.8	30.5	 20
269	 24	116.3	14.6	 20
270	 24	199.0	29.6	 16
271	 24	376.5	41.0	 20
272	 24	132.8	27.4	 20
273	 24	354.8	47.0	 16
274	 24	96.8	14.2	 20
275	 24	114.5	15.5	 20
276	 24	98.5	13.5	 16
277	 24	73.3	13.4	 20
278	 24	65.0	10.8	 20
279	 24	90.8	13.4	 16
280	 24	630.3	121.1	 20
281	 24	116.3	24.5	 20
282	 24	64.3	10.1	 16
283	 24	63.8	12.7	 20
284	 24	170.3	19.0	 20
285	 24	151.8	27.4	 16
286	 24	95.3	18.6	 20
287	 24	84.3	13.7	 20
288	 24	107.8	15.6	 16
289	 24	74.0	10.9	 20
290	 24	112.0	14.9	 20
291	 24	111.3	19.1	 20
292	 24	74.0	9.0	 16
293	 24	91.5	15.9	 20
294	 24	108.0	16.8	 20
295	 24	109.3	15.8	 16
296	 24	87.0	13.8	 20
297	 24	107.0	18.3	 25
298	 24	515.3	77.8	 20
299	 24	112.0	28.0	 25
300	 24	856.0	139.8	 25
301	 24	295.5	40.0	 20
302	 24	196.0	27.0	 25
303	 24	724.0	66.7	 25
304	 24	141.5	24.3	 20
305	 24	85.0	15.8	 25
306	 24	76.0	10.6	 25
307	 24	122.5	20.1	 20
308	 24	155.0	31.8	 25
309	 24	157.0	22.6	 25
310	 24	118.3	15.6	 20
311	 24	93.0	11.5	 25
312	 24	114.0	14.5	 25
313	 24	206.8	32.6	 20
314	 24	104.0	15.7	 25
315	 24	78.0	8.2	 25
316	 24	72.3	13.4	 20
317	 24	80.0	13.7	 25
318	 24	153.0	27.8	 25
319	 24	99.8	22.9	 20
320	 24	448.0	101.3	 25
321	 24	139.0	25.6	 25
322	 24	105.8	17.1	 20
323	 24	107.0	12.8	 25
324	 24	88.0	18.7	 25
325	 24	88.0	14.5	 25
326	 24	200.5	33.1	 20
327	 24	78.0	13.3	 25
328	 24	81.0	12.6	 25
329	 24	972.8	93.5	 20
330	 24	105.0	27.4	 25
331	 24	78.0	14.3	 25
332	 24	161.5	25.3	 20
333	 24	162.0	26.4	 25
334	 24	214.0	30.4	 25
335	 24	92.0	13.4	 20
336	 24	88.0	14.1	 25
337	 24	154.0	22.6	 25
338	 24	153.0	25.7	 20
339	 24	167.0	19.7	 25
340	 24	434.0	85.4	 25
341	 24	208.3	30.6	 20
342	 24	161.0	19.9	 25
343	 24	137.0	16.5	 25
344	 24	124.8	19.8	 20
345	 24	154.0	24.5	 25
346	 24	102.0	14.2	 25
347	 24	84.8	14.2	 20
348	 24	77.0	10.5	 25
349	 24	84.0	14.7	 25
350	 24	92.8	13.7	 20
351	 24	197.0	39.2	 25
352	 24	95.0	15.2	 25
353	 24	248.0	35.8	 20
354	 24	174.0	21.0	 25
355	 24	1136.0	174.1	 25
356	 24	122.0	16.4	 20
357	 24	208.0	36.7	 25
358	 24	498.0	60.7	 25
359	 24	110.0	22.5	 25
360	 24	105.5	16.1	 20
361	 24	72.0	11.7	 25
362	 24	71.0	11.1	 25
363	 24	74.3	12.5	 20
364	 24	71.0	13.9	 25
365	 24	218.0	31.2	 25
366	 24	121.3	21.0	 20
367	 24	273.0	35.8	 25
368	 24	86.0	26.4	 25
369	 24	91.5	16.7	 20
370	 24	240.0	33.9	 25
371	 24	79.0	10.4	 25
372	 24	152.8	24.7	 20
373	 24	136.0	18.0	 25
374	 24	107.0	14.2	 25
375	 24	146.8	16.9	 20
376	 24	317.0	37.3	 25
377	 24	204.0	24.4	 25
378	 24	358.3	48.4	 20
379	 24	126.0	15.2	 25
380	 24	162.0	26.4	 25
381	 24	253.3	29.6	 20
382	 24	247.0	25.8	 25
383	 24	102.0	14.5	 25
384	 24	266.3	31.5	 20
385	 24	220.0	24.3	 25
386	 24	475.0	56.9	 25
387	 24	99.0	18.3	 20
388	 24	124.0	21.8	 25
389	 24	118.0	16.6	 25
390	 24	119.8	18.3	 20
391	 24	97.0	14.7	 25
392	 24	94.0	16.8	 25
393	 24	186.0	24.2	 25
394	 24	115.0	14.3	 20
395	 24	149.0	21.3	 25
396	 24	2958.0	385.6	 25
397	 24	74.3	10.1	 20
398	 24	78.0	16.4	 25
399	 24	75.0	12.1	 25
400	 24	100.3	14.2	 20
401	 24	143.0	17.2	 25
402	 24	685.0	170.3	 25
403	 24	148.8	25.7	 20
404	 24	1157.5	137.1	 20
405	 24	92.0	15.7	 20
406	 24	178.3	25.6	 16
407	 24	540.5	91.1	 20
408	 24	135.3	19.0	 20
409	 24	79.0	14.6	 16
410	 24	81.3	16.0	 20
411	 24	84.0	13.6	 20
412	 24	110.3	18.5	 16
413	 24	147.5	19.2	 20
414	 24	98.3	13.6	 20
415	 24	125.5	17.7	 16
416	 24	93.8	15.4	 20
417	 24	115.5	15.2	 20
418	 24	72.8	12.0	 16
419	 24	83.8	14.5	 20
420	 24	80.3	14.1	 20
421	 24	202.3	30.0	 16
422	 24	338.5	50.9	 20
423	 24	2328.8	264.1	 20
424	 24	96.3	14.2	 16
425	 24	71.0	13.9	 20
426	 24	116.3	15.9	 20
427	 24	238.8	33.9	 20
428	 24	157.5	18.5	 16
429	 24	95.0	23.7	 20
430	 24	67.8	13.1	 20
431	 24	69.8	10.6	 16
432	 24	247.3	42.3	 20
433	 24	111.5	14.9	 20
434	 24	98.0	15.7	 16
435	 24	404.0	61.1	 20
436	 24	403.3	30.4	 20
437	 24	90.0	11.0	 16
438	 24	101.3	18.4	 20
439	 24	78.0	11.9	 20
440	 24	72.8	14.7	 16
441	 24	78.3	12.7	 20
442	 24	65.0	7.9	 20
443	 24	67.5	12.7	 16
444	 24	67.0	13.1	 20
445	 24	77.5	9.7	 20
446	 24	74.0	16.9	 16
447	 24	113.8	18.3	 20
448	 24	125.0	16.3	 20
449	 24	105.0	17.2	 16
450	 24	105.5	11.8	 20
451	 24	157.3	21.5	 20
452	 24	132.0	18.6	 16
453	 24	85.0	14.8	 20
454	 24	110.5	17.2	 20
455	 24	70.8	12.4	 16
456	 24	81.3	13.6	 20
457	 24	80.0	13.5	 25
458	 24	78.0	13.4	 20
459	 24	72.0	10.9	 25
460	 24	69.0	12.1	 25
461	 24	88.0	13.1	 25
462	 24	88.3	21.6	 20
463	 24	217.0	37.4	 25
464	 24	81.0	18.7	 25
465	 24	97.8	15.0	 20
466	 24	76.0	17.1	 25
467	 24	71.0	14.9	 25
468	 24	76.5	11.8	 20
469	 24	74.0	10.2	 25
470	 24	351.0	45.5	 25
471	 24	368.8	42.9	 20
472	 24	380.0	43.1	 25
473	 24	104.0	37.1	 25
474	 24	91.3	14.4	 20
475	 24	79.0	12.6	 25
476	 24	71.0	13.9	 25
477	 24	97.3	23.6	 20
478	 24	93.0	11.8	 25
479	 24	141.0	22.7	 25
480	 24	438.5	75.8	 20
481	 24	276.0	53.1	 25
482	 24	120.0	17.0	 25
483	 24	1265.5	275.4	 20
484	 24	175.0	20.9	 25
485	 24	213.0	26.1	 25
486	 24	75.3	16.5	 20
487	 24	78.0	9.9	 25
488	 24	68.0	11.1	 25
489	 24	106.3	20.4	 20
490	 24	58.0	8.6	 25
491	 24	62.0	13.9	 25
492	 24	71.5	11.0	 20
493	 24	75.0	14.7	 25
494	 24	72.0	10.3	 25
495	 24	366.0	66.0	 25
496	 24	1658.3	112.0	 20
497	 24	163.0	41.1	 25
498	 24	161.0	30.4	 25
499	 24	69.0	9.9	 20
500	 24	87.0	17.8	 25
501	 24	840.0	144.8	 25
502	 24	81.8	12.4	 20
503	 24	74.0	17.2	 25
504	 24	87.0	15.2	 25
505	 24	90.3	10.6	 20
506	 24	120.0	17.8	 25
507	 24	75.0	10.7	 25
508	 24	68.3	9.4	 20
509	 24	64.0	11.4	 25
510	 24	76.0	18.4	 25
511	 24	274.3	42.7	 20
512	 24	73.0	15.4	 25
513	 24	120.0	15.2	 25
514	 24	65.5	10.8	 20
515	 24	66.0	14.0	 25
516	 24	62.0	10.4	 25
517	 24	64.5	11.8	 20
518	 24	65.0	9.4	 25
519	 24	69.0	13.6	 25
520	 24	81.3	12.7	 20
521	 24	154.0	27.6	 25
522	 24	123.0	21.0	 25
523	 24	177.5	24.2	 20
524	 24	90.0	15.3	 25
525	 24	75.0	15.3	 25
526	 24	63.0	12.8	 20
527	 24	73.0	11.0	 25
528	 24	85.0	12.5	 25
529	 24	77.0	11.1	 25
530	 24	91.8	17.0	 20
531	 24	88.0	12.3	 25
532	 24	106.0	20.7	 25
533	 24	672.3	58.7	 20
534	 24	132.0	16.2	 25
535	 24	169.0	22.6	 25
536	 24	126.0	21.4	 20
537	 24	70.0	11.5	 25
538	 24	76.0	12.0	 25
539	 24	93.0	13.6	 20
540	 24	92.0	15.8	 25
541	 24	169.0	32.4	 25
542	 24	377.3	53.8	 20
543	 24	88.0	19.6	 25
544	 24	97.0	16.1	 25
545	 24	167.5	22.4	 20
546	 24	655.0	67.1	 25
547	 24	320.0	35.1	 25
548	 24	891.8	76.5	 20
549	 24	1563.0	466.0	 25
550	 24	1312.0	180.6	 25
551	 24	248.8	34.9	 20
552	 24	437.0	52.7	 25
553	 24	112.0	29.2	 25
554	 24	250.5	60.1	 20
555	 24	1139.0	84.1	 25
556	 24	1214.0	123.5	 25
557	 24	309.0	37.2	 20
558	 24	469.0	39.7	 25
559	 24	271.0	41.5	 25
560	 24	478.5	49.3	 20
561	 24	113.0	21.6	 25
562	 24	367.0	47.6	 25
563	 24	128.0	21.5	 25
564	 24	204.3	31.0	 16
565	 24	142.8	20.6	 20
566	 24	95.3	11.9	 20
567	 24	87.0	14.7	 16
568	 24	110.3	17.6	 20
569	 24	77.3	17.2	 20
570	 24	88.8	12.8	 16
571	 24	94.8	18.1	 20
572	 24	86.8	17.3	 20
573	 24	416.3	41.4	 16
574	 24	93.0	20.0	 20
575	 24	69.5	9.0	 20
576	 24	135.0	18.0	 16
577	 24	70.0	7.9	 20
578	 24	188.5	27.0	 20
579	 24	80.0	12.5	 16
580	 24	76.5	13.6	 20
581	 24	112.3	15.6	 20
582	 24	68.0	12.6	 16
583	 24	82.8	11.9	 20
584	 24	65.8	11.3	 20
585	 24	124.8	10.2	 16
586	 24	72.8	12.7	 20
587	 24	825.5	78.8	 20
588	 24	1811.5	109.1	 16
589	 24	95.5	14.3	 20
590	 24	138.3	18.2	 20
591	 24	1175.5	71.2	 16
592	 24	83.0	18.0	 20
593	 24	88.0	20.2	 20
594	 24	104.8	15.1	 16
595	 24	119.0	23.1	 20
596	 24	74.8	14.4	 20
597	 24	272.5	46.4	 20
598	 24	90.3	14.2	 16
599	 24	190.5	25.0	 20
600	 24	290.5	39.4	 20
601	 24	1236.0	94.1	 16
602	 24	289.0	30.4	 20
603	 24	105.5	16.1	 20
604	 24	104.8	19.5	 16
605	 24	234.3	25.9	 20
606	 24	230.8	39.2	 20
607	 24	181.5	28.9	 16
608	 24	672.8	70.0	 20
609	 24	395.0	67.3	 20
610	 24	171.5	28.6	 16
611	 24	69.0	8.9	 20
612	 24	267.0	36.3	 20
613	 24	359.5	42.0	 16
614	 24	118.0	19.7	 20
615	 24	399.3	45.0	 20
616	 24	127.3	18.2	 16
617	 24	109.0	15.9	 25
618	 24	106.0	17.1	 25
619	 24	305.8	41.1	 20
620	 24	94.0	13.8	 25
621	 24	305.0	52.0	 25
622	 24	259.5	38.0	 20
623	 24	191.0	21.4	 25
624	 24	160.0	21.9	 25
625	 24	75.0	11.0	 20
626	 24	82.0	25.4	 25
627	 24	83.0	16.6	 25
628	 24	169.3	24.7	 20
629	 24	906.0	190.9	 25
630	 24	87.0	12.1	 25
631	 24	70.0	12.4	 25
632	 24	88.3	18.5	 20
633	 24	73.0	11.3	 25
634	 24	73.0	11.6	 25
635	 24	81.0	13.0	 20
636	 24	96.0	15.4	 25
637	 24	192.0	30.1	 25
638	 24	129.5	18.8	 20
639	 24	4362.0	1020.4	 25
  0	 25	121.0	13.6	 20
  1	 25	206.3	26.5	 16
  2	 25	116.3	21.7	 20
  3	 25	152.0	16.6	 20
  4	 25	873.5	85.7	 16
  5	 25	178.3	28.2	 20
  6	 25	110.3	20.8	 20
  7	 25	177.8	23.7	 16
  8	 25	285.3	44.1	 20
  9	 25	78.5	14.0	 20
 10	 25	170.0	21.8	 16
 11	 25	79.3	14.6	 20
 12	 25	127.0	26.2	 20
 13	 25	245.5	35.5	 16
 14	 25	796.8	135.6	 20
 15	 25	157.3	17.5	 20
 16	 25	110.0	23.0	 16
 17	 25	7945.0	1556.8	 20
 18	 25	216.0	32.1	 20
 19	 25	83.3	14.4	 16
 20	 25	98.3	16.8	 20
 21	 25	76.0	9.1	 20
 22	 25	309.3	44.1	 20
 23	 25	67.8	11.2	 16
 24	 25	70.3	14.2	 20
 25	 25	88.8	18.5	 20
 26	 25	107.3	15.2	 16
 27	 25	906.8	116.6	 20
 28	 25	419.5	63.3	 20
 29	 25	430.0	60.0	 16
 30	 25	206.8	33.5	 20
 31	 25	103.0	12.2	 25
 32	 25	291.5	41.8	 20
 33	 25	130.0	17.3	 25
 34	 25	103.0	17.4	 25
 35	 25	100.3	19.9	 20
 36	 25	1638.0	246.3	 25
 37	 25	110.0	15.3	 25
 38	 25	207.0	30.9	 20
 39	 25	206.0	32.4	 25
 40	 25	67.0	10.5	 25
 41	 25	146.3	25.4	 20
 42	 25	123.0	22.2	 25
 43	 25	733.0	100.6	 25
 44	 25	99.0	17.0	 20
 45	 25	468.0	66.9	 25
 46	 25	95.0	18.6	 25
 47	 25	124.8	14.4	 20
 48	 25	80.0	11.8	 25
 49	 25	78.0	13.1	 25
 50	 25	80.3	11.8	 20
 51	 25	831.0	106.4	 25
 52	 25	291.0	49.8	 25
 53	 25	162.8	24.4	 20
 54	 25	180.0	22.6	 25
 55	 25	76.0	13.6	 25
 56	 25	106.0	25.2	 25
 57	 25	300.0	37.5	 20
 58	 25	86.0	16.4	 25
 59	 25	151.0	25.0	 25
 60	 25	234.5	36.6	 20
 61	 25	97.0	14.4	 25
 62	 25	106.0	16.4	 25
 63	 25	68.0	10.3	 20
 64	 25	66.0	10.7	 25
 65	 25	73.0	11.9	 25
 66	 25	79.5	12.1	 20
 67	 25	66.0	13.0	 25
 68	 25	81.0	14.1	 25
 69	 25	113.3	16.8	 20
 70	 25	273.0	43.7	 25
 71	 25	97.0	20.7	 25
 72	 25	76.0	12.7	 20
 73	 25	262.0	41.1	 25
 74	 25	699.0	87.2	 25
 75	 25	933.5	106.4	 20
 76	 25	83.0	17.2	 25
 77	 25	446.0	60.9	 25
 78	 25	78.5	14.2	 20
 79	 25	71.0	12.3	 25
 80	 25	182.0	27.1	 25
 81	 25	84.3	12.1	 20
 82	 25	77.0	14.4	 25
 83	 25	65.0	9.8	 25
 84	 25	82.0	14.9	 20
 85	 25	84.0	15.1	 25
 86	 25	84.0	9.6	 25
 87	 25	89.3	11.2	 20
 88	 25	79.0	14.2	 25
 89	 25	533.0	129.1	 25
 90	 25	78.0	12.7	 25
 91	 25	325.3	35.3	 20
 92	 25	188.0	33.3	 25
 93	 25	101.0	16.1	 25
 94	 25	129.3	21.7	 20
 95	 25	75.0	12.5	 25
 96	 25	90.0	11.1	 25
 97	 25	87.3	16.0	 20
 98	 25	67.0	12.4	 25
 99	 25	75.0	16.3	 25
100	 25	152.0	28.1	 20
101	 25	168.0	21.8	 25
102	 25	107.0	16.5	 25
103	 25	102.3	19.0	 20
104	 25	80.0	8.6	 25
105	 25	148.0	34.0	 25
106	 25	456.8	53.0	 20
107	 25	243.0	34.7	 25
108	 25	315.0	50.8	 25
109	 25	156.3	19.1	 20
110	 25	93.0	12.6	 25
111	 25	311.0	63.6	 25
112	 25	519.0	65.7	 20
113	 25	86.0	14.1	 25
114	 25	86.0	12.2	 25
115	 25	162.0	31.5	 20
116	 25	78.0	15.4	 25
117	 25	75.0	12.4	 25
118	 25	63.0	8.9	 20
119	 25	203.0	41.1	 25
120	 25	162.0	23.3	 25
121	 25	78.5	10.4	 20
122	 25	860.0	192.2	 25
123	 25	814.0	122.4	 25
124	 25	274.0	31.4	 25
125	 25	141.3	15.7	 20
126	 25	136.0	21.7	 25
127	 25	110.0	16.5	 25
128	 25	108.3	18.1	 20
129	 25	79.0	13.1	 25
130	 25	85.0	15.3	 25
131	 25	84.8	14.2	 20
132	 25	83.0	14.0	 25
133	 25	76.0	12.4	 25
134	 25	107.3	13.4	 20
135	 25	93.0	16.1	 25
136	 25	276.0	48.3	 25
137	 25	972.3	139.5	 16
138	 25	271.0	49.5	 20
139	 25	281.3	39.4	 20
140	 25	73.5	10.8	 16
141	 25	132.8	29.9	 20
142	 25	301.5	49.2	 20
143	 25	98.0	15.4	 16
144	 25	89.0	16.6	 20
145	 25	87.8	18.2	 20
146	 25	255.3	31.8	 16
147	 25	236.8	39.6	 20
148	 25	976.8	199.5	 20
149	 25	151.0	27.0	 16
150	 25	84.0	14.8	 20
151	 25	153.5	24.6	 20
152	 25	97.5	13.5	 16
153	 25	435.3	92.5	 20
154	 25	126.5	24.9	 20
155	 25	87.5	15.1	 16
156	 25	97.3	17.6	 20
157	 25	168.5	26.1	 20
158	 25	139.8	35.1	 20
159	 25	83.0	16.8	 16
160	 25	97.3	17.5	 20
161	 25	85.8	15.9	 20
162	 25	330.5	36.9	 16
163	 25	183.8	22.0	 20
164	 25	102.0	17.4	 20
165	 25	140.3	16.9	 16
166	 25	92.0	10.6	 20
167	 25	1901.5	333.4	 20
168	 25	174.3	39.1	 16
169	 25	1013.8	158.8	 20
170	 25	129.0	22.6	 20
171	 25	1073.8	192.9	 16
172	 25	90.8	14.4	 20
173	 25	113.8	22.4	 20
174	 25	83.3	12.9	 16
175	 25	104.5	18.8	 20
176	 25	245.5	44.0	 20
177	 25	126.3	23.8	 16
178	 25	98.5	14.9	 20
179	 25	244.3	35.0	 20
180	 25	1081.3	148.5	 16
181	 25	404.0	134.6	 20
182	 25	601.5	71.5	 20
183	 25	431.0	48.1	 16
184	 25	73.5	13.3	 20
185	 25	76.3	11.8	 20
186	 25	651.3	124.1	 16
187	 25	124.3	22.5	 20
188	 25	94.3	12.0	 20
189	 25	87.8	15.8	 16
190	 25	190.8	42.9	 20
191	 25	105.0	18.3	 25
192	 25	1000.0	114.0	 25
193	 25	564.5	65.4	 20
194	 25	197.0	43.2	 25
195	 25	117.0	20.0	 25
196	 25	83.3	13.2	 20
197	 25	72.0	10.3	 25
198	 25	115.0	20.4	 25
199	 25	228.3	29.2	 20
200	 25	238.0	29.5	 25
201	 25	102.0	14.4	 25
202	 25	85.5	19.2	 20
203	 25	100.0	20.2	 25
204	 25	191.0	29.8	 25
205	 25	411.8	48.2	 20
206	 25	544.0	95.9	 25
207	 25	3883.0	491.4	 25
208	 25	314.5	35.8	 20
209	 25	156.0	22.0	 25
210	 25	159.0	24.0	 25
211	 25	116.0	19.1	 20
212	 25	345.0	52.3	 25
213	 25	132.0	23.0	 25
214	 25	1039.0	153.2	 20
215	 25	124.0	18.2	 25
216	 25	107.0	14.5	 25
217	 25	64.0	8.6	 20
218	 25	64.0	10.3	 25
219	 25	421.0	58.4	 25
220	 25	83.5	12.3	 20
221	 25	456.0	91.0	 25
222	 25	170.0	20.3	 25
223	 25	670.3	86.3	 20
224	 25	112.0	16.5	 25
225	 25	96.0	16.2	 25
226	 25	85.0	16.7	 25
227	 25	466.0	88.4	 20
228	 25	76.0	14.2	 25
229	 25	69.0	13.7	 25
230	 25	326.8	43.8	 20
231	 25	79.0	14.7	 25
232	 25	65.0	9.4	 25
233	 25	622.3	78.3	 20
234	 25	269.0	32.2	 25
235	 25	94.0	13.4	 25
236	 25	105.5	15.8	 20
237	 25	364.0	80.0	 25
238	 25	88.0	17.0	 25
239	 25	64.8	10.3	 20
240	 25	71.0	11.8	 25
241	 25	83.0	12.6	 25
242	 25	1066.5	196.5	 20
243	 25	58.0	9.1	 25
244	 25	132.0	16.0	 25
245	 25	61.3	11.4	 20
246	 25	350.0	88.8	 25
247	 25	167.0	23.0	 25
248	 25	90.0	21.1	 20
249	 25	397.0	114.5	 25
250	 25	88.0	18.2	 25
251	 25	667.0	97.3	 20
252	 25	1225.0	150.2	 25
253	 25	463.0	102.3	 25
254	 25	276.0	35.6	 20
255	 25	92.0	18.1	 25
256	 25	621.0	135.7	 25
257	 25	73.3	17.0	 20
258	 25	68.0	13.5	 25
259	 25	272.0	43.7	 25
260	 25	242.0	50.1	 25
261	 25	80.3	14.9	 20
262	 25	89.0	13.8	 25
263	 25	260.0	39.1	 25
264	 25	136.8	22.4	 20
265	 25	100.0	13.3	 25
266	 25	64.0	9.9	 25
267	 25	85.8	15.6	 20
268	 25	87.0	19.5	 25
269	 25	82.0	13.6	 25
270	 25	134.3	19.9	 20
271	 25	940.0	195.6	 25
272	 25	304.0	52.7	 25
273	 25	187.8	25.3	 20
274	 25	227.0	31.2	 25
275	 25	101.0	15.9	 25
276	 25	79.0	16.9	 20
277	 25	75.0	12.1	 25
278	 25	68.0	12.6	 25
279	 25	77.5	12.6	 20
280	 25	274.0	59.5	 25
281	 25	151.0	25.9	 25
282	 25	74.0	12.7	 20
283	 25	70.0	9.2	 25
284	 25	70.0	9.5	 25
285	 25	83.0	16.1	 20
286	 25	78.0	10.1	 25
287	 25	92.0	15.5	 25
288	 25	308.5	49.2	 20
289	 25	156.0	24.0	 25
290	 25	1710.0	471.2	 25
291	 25	2641.0	677.3	 20
292	 25	107.0	60.5	 25
293	 25	111.0	21.9	 25
294	 25	73.0	11.1	 25
295	 25	78.5	10.7	 20
296	 25	77.0	14.8	 25
297	 25	276.5	44.3	 20
298	 25	154.3	26.8	 16
299	 25	9556.8	2652.7	 20
300	 25	119.0	53.6	 20
301	 25	497.5	79.6	 16
302	 25	328.0	43.5	 20
303	 25	573.0	47.9	 20
304	 25	280.5	40.5	 16
305	 25	96.8	30.5	 20
306	 25	532.5	94.0	 20
307	 25	130.0	18.0	 16
308	 25	76.5	9.6	 20
309	 25	154.8	29.3	 20
310	 25	127.0	20.2	 16
311	 25	105.0	19.9	 20
312	 25	86.0	13.1	 20
313	 25	71.3	9.0	 16
314	 25	78.3	10.6	 20
315	 25	73.3	12.5	 20
316	 25	65.3	12.9	 16
317	 25	85.8	14.8	 20
318	 25	260.8	70.0	 20
319	 25	102.5	11.6	 16
320	 25	753.8	235.8	 20
321	 25	208.0	36.6	 20
322	 25	481.3	85.0	 16
323	 25	375.5	71.2	 20
324	 25	131.3	61.5	 20
325	 25	131.0	17.3	 16
326	 25	376.5	54.4	 20
327	 25	95.0	20.4	 20
328	 25	441.3	79.9	 20
329	 25	100.5	14.6	 16
330	 25	268.3	62.4	 20
331	 25	595.8	88.3	 20
332	 25	102.8	13.4	 16
333	 25	2919.5	735.0	 20
334	 25	387.0	43.1	 20
335	 25	80.3	14.8	 16
336	 25	93.3	17.0	 20
337	 25	119.5	19.4	 20
338	 25	1032.5	147.6	 16
339	 25	131.3	27.6	 20
340	 25	161.8	34.4	 20
341	 25	114.5	19.4	 16
342	 25	234.8	41.7	 20
343	 25	81.8	15.9	 20
344	 25	619.3	67.3	 16
345	 25	236.8	29.2	 20
346	 25	123.8	28.4	 20
347	 25	166.8	25.5	 16
348	 25	101.3	13.7	 20
349	 25	76.3	16.5	 20
350	 25	90.5	10.8	 16
351	 25	80.0	13.4	 25
352	 25	74.0	11.2	 25
353	 25	157.5	22.9	 20
354	 25	88.0	15.2	 25
355	 25	3744.0	928.5	 25
356	 25	325.3	36.5	 20
357	 25	237.0	38.7	 25
358	 25	140.0	19.8	 25
359	 25	68.0	10.7	 25
360	 25	234.0	28.5	 20
361	 25	306.0	69.2	 25
362	 25	190.0	29.3	 25
363	 25	101.0	15.0	 20
364	 25	75.0	12.1	 25
365	 25	67.0	10.7	 25
366	 25	74.3	10.2	 20
367	 25	106.0	20.1	 25
368	 25	77.0	14.5	 25
369	 25	72.3	13.2	 20
370	 25	79.0	13.7	 25
371	 25	77.0	11.9	 25
372	 25	414.3	58.9	 20
373	 25	233.0	44.9	 25
374	 25	393.0	51.2	 25
375	 25	69.3	11.7	 20
376	 25	86.0	12.1	 25
377	 25	74.0	14.7	 25
378	 25	1343.5	169.5	 20
379	 25	104.0	13.6	 25
380	 25	99.0	18.4	 25
381	 25	100.0	16.3	 20
382	 25	541.0	68.1	 25
383	 25	435.0	47.2	 25
384	 25	144.3	23.6	 20
385	 25	148.0	18.2	 25
386	 25	109.0	17.8	 25
387	 25	138.8	20.3	 20
388	 25	78.0	13.6	 25
389	 25	5582.0	871.4	 25
390	 25	275.0	34.2	 20
391	 25	359.0	48.3	 25
392	 25	413.0	50.3	 25
393	 25	442.0	45.5	 25
394	 25	100.0	15.0	 20
395	 25	105.0	16.9	 25
396	 25	138.0	17.2	 25
397	 25	92.5	10.0	 20
398	 25	110.0	15.9	 25
399	 25	76.0	13.1	 25
400	 25	82.5	15.7	 20
401	 25	93.0	16.7	 25
402	 25	253.0	27.4	 25
403	 25	197.3	23.2	 20
404	 25	307.0	35.1	 25
405	 25	1302.0	129.1	 25
406	 25	194.3	23.0	 20
407	 25	93.0	13.2	 25
408	 25	152.0	20.0	 25
409	 25	131.8	21.5	 20
410	 25	169.0	29.9	 25
411	 25	2450.0	296.9	 25
412	 25	470.3	56.2	 20
413	 25	149.0	26.4	 25
414	 25	207.0	31.6	 25
415	 25	143.5	20.2	 20
416	 25	332.0	36.7	 25
417	 25	273.0	25.2	 25
418	 25	356.5	42.1	 20
419	 25	95.0	23.3	 25
420	 25	85.0	14.9	 25
421	 25	184.5	33.8	 20
422	 25	125.0	15.2	 25
423	 25	113.0	14.9	 25
424	 25	132.8	19.7	 20
425	 25	1040.0	208.3	 25
426	 25	400.0	39.1	 25
427	 25	85.0	13.2	 25
428	 25	254.3	28.8	 20
429	 25	110.0	27.0	 25
430	 25	166.0	20.0	 25
431	 25	105.3	16.4	 20
432	 25	116.0	17.8	 25
433	 25	87.0	12.0	 25
434	 25	124.0	17.3	 20
435	 25	463.0	74.5	 25
436	 25	104.0	17.7	 25
437	 25	66.8	11.8	 20
438	 25	166.0	29.8	 25
439	 25	80.0	13.8	 25
440	 25	86.0	17.0	 20
441	 25	74.0	13.0	 25
442	 25	102.0	16.8	 25
443	 25	703.0	133.5	 20
444	 25	76.0	13.5	 25
445	 25	68.0	10.8	 25
446	 25	71.8	13.8	 20
447	 25	363.0	70.7	 25
448	 25	191.0	19.8	 25
449	 25	108.0	12.5	 20
450	 25	410.0	97.6	 25
451	 25	80.0	13.2	 25
452	 25	1451.0	176.0	 20
453	 25	101.0	47.7	 25
454	 25	558.0	104.3	 25
455	 25	130.0	21.1	 20
456	 25	137.0	18.2	 25
457	 25	76.0	9.3	 20
458	 25	119.0	23.2	 16
459	 25	89.3	12.9	 20
460	 25	210.8	32.5	 20
461	 25	77.5	14.8	 20
462	 25	73.0	10.4	 16
463	 25	223.0	25.4	 20
464	 25	128.0	16.3	 20
465	 25	132.5	22.5	 16
466	 25	738.8	115.3	 20
467	 25	1641.8	137.3	 20
468	 25	165.3	25.0	 16
469	 25	85.3	13.2	 20
470	 25	200.5	26.3	 20
471	 25	287.8	28.2	 16
472	 25	126.5	18.4	 20
473	 25	663.3	94.5	 20
474	 25	99.3	22.5	 16
475	 25	151.8	27.3	 20
476	 25	86.3	14.0	 20
477	 25	190.0	26.3	 16
478	 25	78.0	11.9	 20
479	 25	79.3	11.6	 20
480	 25	124.8	17.5	 16
481	 25	161.0	28.6	 20
482	 25	97.0	13.8	 20
483	 25	80.0	14.3	 16
484	 25	539.3	90.2	 20
485	 25	194.0	22.3	 20
486	 25	126.3	21.4	 16
487	 25	82.3	16.8	 20
488	 25	62.3	9.8	 20
489	 25	87.8	13.8	 16
490	 25	58.0	10.2	 20
491	 25	81.0	13.2	 20
492	 25	71.3	12.6	 16
493	 25	118.8	19.0	 20
494	 25	91.5	13.5	 20
495	 25	253.5	37.2	 20
496	 25	82.5	13.2	 16
497	 25	634.0	113.4	 20
498	 25	139.0	28.1	 20
499	 25	75.3	13.3	 16
500	 25	118.5	18.9	 20
501	 25	72.0	14.2	 20
502	 25	81.5	14.6	 16
503	 25	103.5	18.7	 20
504	 25	503.3	53.6	 20
505	 25	107.3	13.3	 16
506	 25	216.8	39.0	 20
507	 25	121.3	19.7	 20
508	 25	522.0	69.0	 16
509	 25	198.8	29.3	 20
510	 25	85.0	15.3	 20
511	 25	66.0	6.8	 20
512	 25	63.0	10.1	 25
513	 25	93.0	16.1	 25
514	 25	69.3	10.4	 20
515	 25	83.0	17.2	 25
516	 25	80.0	15.5	 25
517	 25	76.5	13.7	 20
518	 25	80.0	15.4	 25
519	 25	131.0	22.6	 25
520	 25	84.3	13.6	 20
521	 25	144.0	22.9	 25
522	 25	196.0	19.9	 25
523	 25	96.3	14.7	 20
524	 25	83.0	11.6	 25
525	 25	184.0	22.7	 25
526	 25	117.3	18.7	 20
527	 25	95.0	16.5	 25
528	 25	81.0	15.0	 25
529	 25	264.0	36.3	 25
530	 25	100.8	14.2	 20
531	 25	608.0	94.7	 25
532	 25	428.0	138.2	 25
533	 25	490.5	80.5	 20
534	 25	367.0	47.0	 25
535	 25	161.0	21.9	 25
536	 25	254.3	52.9	 20
537	 25	478.0	117.6	 25
538	 25	292.0	58.2	 25
539	 25	116.0	18.1	 20
540	 25	72.0	12.9	 25
541	 25	244.0	40.4	 25
542	 25	337.8	32.4	 20
543	 25	139.0	20.2	 25
544	 25	394.0	48.9	 25
545	 25	259.0	43.6	 20
546	 25	87.0	16.6	 25
547	 25	257.0	28.5	 25
548	 25	285.0	32.8	 20
549	 25	108.0	13.6	 25
550	 25	647.0	105.6	 25
551	 25	275.0	29.4	 20
552	 25	472.0	58.3	 25
553	 25	174.0	20.0	 25
554	 25	79.5	11.0	 20
555	 25	97.0	17.2	 25
556	 25	1276.0	159.5	 25
557	 25	100.0	15.3	 20
558	 25	670.0	106.4	 25
559	 25	206.0	26.2	 25
560	 25	794.8	128.5	 20
561	 25	150.0	26.2	 25
562	 25	96.0	15.0	 25
563	 25	83.0	12.3	 25
564	 25	102.0	13.6	 20
565	 25	86.0	12.0	 25
566	 25	80.0	10.5	 25
567	 25	112.3	15.6	 20
568	 25	167.0	27.3	 25
569	 25	92.0	15.7	 25
570	 25	75.0	13.5	 20
571	 25	291.0	46.5	 25
572	 25	297.0	39.8	 25
573	 25	992.3	117.7	 20
574	 25	248.0	44.2	 25
575	 25	99.0	15.4	 25
576	 25	150.3	19.1	 20
577	 25	98.0	12.8	 25
578	 25	82.0	9.1	 25
579	 25	82.0	17.8	 20
580	 25	195.0	30.4	 25
581	 25	319.0	60.0	 25
582	 25	107.3	14.1	 20
583	 25	82.0	14.2	 25
584	 25	167.0	36.8	 25
585	 25	86.0	13.0	 20
586	 25	88.0	15.0	 25
587	 25	503.0	70.7	 25
588	 25	2035.0	380.5	 20
589	 25	605.0	105.7	 25
590	 25	166.0	30.7	 25
591	 25	81.3	14.8	 20
592	 25	102.0	20.8	 25
593	 25	64.0	8.7	 25
594	 25	72.3	15.7	 20
595	 25	193.0	26.1	 25
596	 25	344.0	62.1	 25
597	 25	171.0	34.2	 25
598	 25	84.8	11.7	 20
599	 25	126.0	20.3	 25
600	 25	193.0	30.2	 25
601	 25	163.5	21.6	 20
602	 25	158.0	21.6	 25
603	 25	188.0	36.6	 25
604	 25	365.8	43.0	 20
605	 25	113.0	19.9	 25
606	 25	145.0	24.5	 25
607	 25	99.3	16.5	 20
608	 25	231.0	43.5	 25
609	 25	81.0	15.1	 25
610	 25	2305.5	395.4	 20
611	 25	114.0	17.4	 25
612	 25	518.0	138.7	 25
613	 25	847.5	105.9	 20
614	 25	477.0	84.0	 25
615	 25	811.0	137.4	 25
616	 25	1354.8	162.2	 20
617	 25	259.3	22.8	 20
618	 25	97.3	10.7	 20
619	 25	564.3	47.8	 16
620	 25	110.8	17.8	 20
621	 25	182.8	24.2	 20
622	 25	130.3	15.9	 16
623	 25	97.3	14.4	 20
624	 25	820.0	74.9	 20
625	 25	325.0	36.9	 16
626	 25	100.0	17.0	 20
627	 25	164.8	23.1	 20
628	 25	104.3	19.1	 16
629	 25	122.3	20.2	 20
630	 25	4716.8	660.1	 20
631	 25	91.3	13.2	 20
632	 25	64.3	14.1	 16
633	 25	126.8	23.4	 20
634	 25	73.0	12.3	 20
635	 25	68.8	12.3	 16
636	 25	104.3	15.1	 20
637	 25	117.3	21.8	 20
638	 25	348.8	40.6	 16
639	 25	82.3	11.8	 20
  0	 26	6002.0	911.5	 25
  1	 26	161.3	20.4	 20
  2	 26	97.0	14.2	 25
  3	 26	102.0	14.4	 25
  4	 26	596.3	57.9	 20
  5	 26	122.0	18.8	 25
  6	 26	90.0	17.4	 25
  7	 26	110.5	13.9	 20
  8	 26	198.0	24.3	 25
  9	 26	83.0	13.7	 25
 10	 26	76.3	11.5	 20
 11	 26	75.0	7.8	 25
 12	 26	165.0	16.1	 25
 13	 26	279.0	46.0	 20
 14	 26	327.0	39.7	 25
 15	 26	175.0	18.2	 25
 16	 26	131.3	23.6	 20
 17	 26	1920.0	361.6	 25
 18	 26	141.0	23.1	 25
 19	 26	87.0	10.1	 20
 20	 26	109.0	14.9	 25
 21	 26	76.0	12.9	 25
 22	 26	98.0	15.9	 25
 23	 26	73.3	8.8	 20
 24	 26	69.0	12.1	 25
 25	 26	73.0	7.3	 25
 26	 26	92.5	13.3	 20
 27	 26	599.0	75.7	 25
 28	 26	179.0	26.7	 25
 29	 26	155.3	21.1	 20
 30	 26	104.0	12.9	 25
 31	 26	103.3	11.6	 20
 32	 26	248.0	43.7	 16
 33	 26	82.5	16.3	 20
 34	 26	76.3	15.1	 20
 35	 26	80.0	10.8	 16
 36	 26	867.0	120.5	 20
 37	 26	127.3	17.8	 20
 38	 26	105.8	17.8	 16
 39	 26	140.8	19.2	 20
 40	 26	82.3	13.1	 20
 41	 26	95.3	14.4	 16
 42	 26	96.5	13.4	 20
 43	 26	1524.3	149.2	 20
 44	 26	97.5	16.6	 16
 45	 26	117.0	18.2	 20
 46	 26	92.0	14.4	 20
 47	 26	135.5	19.8	 16
 48	 26	94.8	18.7	 20
 49	 26	72.3	13.1	 20
 50	 26	84.0	13.5	 16
 51	 26	437.3	55.3	 20
 52	 26	406.5	54.0	 20
 53	 26	104.5	13.3	 16
 54	 26	178.8	25.9	 20
 55	 26	72.3	10.2	 20
 56	 26	112.8	18.1	 20
 57	 26	134.8	16.7	 16
 58	 26	89.3	14.5	 20
 59	 26	103.3	16.5	 20
 60	 26	85.3	14.8	 16
 61	 26	89.5	12.7	 20
 62	 26	79.3	17.7	 20
 63	 26	76.3	14.6	 16
 64	 26	62.5	11.6	 20
 65	 26	82.3	12.7	 20
 66	 26	72.8	14.7	 16
 67	 26	74.3	10.1	 20
 68	 26	65.5	7.6	 20
 69	 26	122.8	21.2	 16
 70	 26	270.8	37.7	 20
 71	 26	89.0	15.3	 20
 72	 26	85.0	10.8	 16
 73	 26	618.8	83.3	 20
 74	 26	456.5	71.0	 20
 75	 26	625.3	64.8	 16
 76	 26	86.8	14.3	 20
 77	 26	153.8	27.9	 20
 78	 26	84.0	12.1	 16
 79	 26	72.0	11.3	 20
 80	 26	160.8	24.2	 20
 81	 26	83.0	15.4	 16
 82	 26	78.5	12.9	 20
 83	 26	65.5	10.2	 20
 84	 26	79.5	16.0	 16
 85	 26	95.0	18.4	 25
 86	 26	120.0	15.8	 25
 87	 26	112.5	14.6	 20
 88	 26	86.0	10.4	 25
 89	 26	99.0	18.5	 25
 90	 26	81.0	12.5	 25
 91	 26	161.8	26.8	 20
 92	 26	174.0	32.1	 25
 93	 26	97.0	11.3	 25
 94	 26	70.3	12.6	 20
 95	 26	70.0	12.8	 25
 96	 26	85.0	15.8	 25
 97	 26	105.3	16.8	 20
 98	 26	73.0	10.8	 25
 99	 26	99.0	16.7	 25
100	 26	94.0	19.0	 20
101	 26	171.0	19.3	 25
102	 26	113.0	22.0	 25
103	 26	110.3	14.2	 20
104	 26	76.0	12.7	 25
105	 26	115.0	19.6	 25
106	 26	248.5	27.5	 20
107	 26	236.0	46.4	 25
108	 26	336.0	51.8	 25
109	 26	169.3	21.6	 20
110	 26	93.0	24.7	 25
111	 26	570.0	120.4	 25
112	 26	299.8	36.5	 20
113	 26	99.0	19.8	 25
114	 26	90.0	14.0	 25
115	 26	101.3	15.9	 20
116	 26	74.0	13.6	 25
117	 26	67.0	10.0	 25
118	 26	68.3	13.5	 20
119	 26	412.0	83.0	 25
120	 26	106.0	16.3	 25
121	 26	106.5	18.5	 20
122	 26	327.0	61.1	 25
123	 26	410.0	48.2	 25
124	 26	218.0	34.1	 25
125	 26	152.0	25.6	 20
126	 26	101.0	16.2	 25
127	 26	106.0	20.4	 25
128	 26	92.8	18.8	 20
129	 26	72.0	9.9	 25
130	 26	82.0	15.1	 25
131	 26	84.0	12.2	 20
132	 26	95.0	12.8	 25
133	 26	80.0	15.4	 25
134	 26	112.3	14.9	 20
135	 26	101.0	15.8	 25
136	 26	318.0	46.8	 25
137	 26	191.0	27.3	 20
138	 26	195.0	35.5	 25
139	 26	200.0	30.5	 25
140	 26	72.0	10.1	 20
141	 26	105.0	17.1	 25
142	 26	118.0	15.5	 25
143	 26	86.5	14.6	 20
144	 26	95.0	11.3	 25
145	 26	93.0	13.5	 25
146	 26	183.5	32.0	 20
147	 26	205.0	32.8	 25
148	 26	211.0	33.5	 25
149	 26	99.3	25.7	 20
150	 26	70.0	12.9	 25
151	 26	102.0	16.2	 25
152	 26	70.5	9.6	 20
153	 26	307.0	50.2	 25
154	 26	122.0	21.4	 25
155	 26	79.3	12.4	 20
156	 26	125.0	16.3	 25
157	 26	82.0	12.3	 25
158	 26	86.0	16.8	 25
159	 26	78.8	16.3	 20
160	 26	102.0	19.8	 25
161	 26	84.0	14.8	 25
162	 26	115.3	15.0	 20
163	 26	123.0	15.6	 25
164	 26	84.0	11.2	 25
165	 26	95.0	16.7	 20
166	 26	96.0	16.6	 25
167	 26	528.0	99.9	 25
168	 26	134.3	23.1	 20
169	 26	543.0	79.4	 25
170	 26	246.0	31.1	 25
171	 26	184.0	23.4	 20
172	 26	88.0	13.4	 25
173	 26	104.0	13.8	 25
174	 26	110.0	15.6	 20
175	 26	78.0	12.3	 25
176	 26	102.0	16.2	 25
177	 26	192.8	20.3	 20
178	 26	157.0	30.4	 25
179	 26	304.0	52.4	 25
180	 26	329.8	34.7	 20
181	 26	211.0	43.0	 25
182	 26	387.0	48.1	 25
183	 26	248.0	26.8	 20
184	 26	67.0	14.1	 25
185	 26	81.0	12.0	 25
186	 26	223.3	26.1	 20
187	 26	264.0	45.2	 25
188	 26	128.0	16.0	 25
189	 26	92.3	16.3	 20
190	 26	123.0	14.4	 25
191	 26	81.3	13.0	 20
192	 26	571.5	76.8	 20
193	 26	352.3	35.2	 16
194	 26	197.3	28.1	 20
195	 26	123.3	20.3	 20
196	 26	81.5	15.1	 16
197	 26	72.3	12.7	 20
198	 26	140.3	24.2	 20
199	 26	190.8	18.3	 16
200	 26	233.0	32.0	 20
201	 26	86.5	16.7	 20
202	 26	77.8	11.5	 16
203	 26	109.0	18.7	 20
204	 26	218.0	25.3	 20
205	 26	124.0	18.6	 16
206	 26	657.0	119.6	 20
207	 26	2614.0	307.5	 20
208	 26	227.0	34.7	 16
209	 26	118.0	19.5	 20
210	 26	189.3	28.5	 20
211	 26	100.0	13.2	 16
212	 26	388.3	45.5	 20
213	 26	146.0	18.6	 20
214	 26	292.3	32.7	 16
215	 26	172.0	24.0	 20
216	 26	77.0	9.9	 20
217	 26	69.3	12.0	 16
218	 26	68.0	12.1	 20
219	 26	109.3	19.4	 20
220	 26	81.0	11.2	 16
221	 26	262.0	50.8	 20
222	 26	129.5	13.8	 20
223	 26	202.0	32.4	 16
224	 26	69.8	11.0	 20
225	 26	109.0	17.0	 20
226	 26	68.0	9.4	 20
227	 26	100.8	22.2	 16
228	 26	74.0	14.6	 20
229	 26	68.3	10.7	 20
230	 26	218.3	23.7	 16
231	 26	70.0	15.8	 20
232	 26	76.3	12.8	 20
233	 26	242.8	36.2	 16
234	 26	147.0	25.4	 20
235	 26	98.3	17.4	 20
236	 26	113.3	15.5	 16
237	 26	109.3	18.7	 20
238	 26	85.8	12.5	 20
239	 26	66.3	11.4	 16
240	 26	65.5	10.0	 20
241	 26	93.5	14.6	 20
242	 26	74.3	11.9	 16
243	 26	70.5	12.7	 20
244	 26	379.3	60.7	 20
245	 26	85.0	12.7	 20
246	 26	150.0	24.2	 25
247	 26	83.0	12.9	 25
248	 26	86.5	15.0	 20
249	 26	110.0	15.4	 25
250	 26	111.0	16.9	 25
251	 26	513.8	82.6	 20
252	 26	576.0	84.1	 25
253	 26	408.0	146.3	 25
254	 26	317.5	47.6	 20
255	 26	78.0	14.3	 25
256	 26	142.0	25.0	 25
257	 26	70.3	11.7	 20
258	 26	65.0	13.0	 25
259	 26	116.0	17.4	 25
260	 26	74.0	11.9	 25
261	 26	72.0	13.8	 20
262	 26	100.0	14.1	 25
263	 26	88.0	14.1	 25
264	 26	83.3	12.3	 20
265	 26	97.0	16.9	 25
266	 26	75.0	12.2	 25
267	 26	105.3	16.8	 20
268	 26	95.0	14.1	 25
269	 26	82.0	15.3	 25
270	 26	167.3	22.6	 20
271	 26	473.0	70.7	 25
272	 26	180.0	33.4	 25
273	 26	174.5	24.9	 20
274	 26	233.0	29.3	 25
275	 26	116.0	21.3	 25
276	 26	70.5	10.0	 20
277	 26	66.0	7.7	 25
278	 26	70.0	13.3	 25
279	 26	72.3	13.5	 20
280	 26	139.0	26.3	 25
281	 26	129.0	14.2	 25
282	 26	79.5	14.2	 20
283	 26	74.0	13.1	 25
284	 26	74.0	12.8	 25
285	 26	98.3	18.4	 20
286	 26	68.0	13.6	 25
287	 26	97.0	14.9	 25
288	 26	101.3	16.6	 20
289	 26	95.0	18.1	 25
290	 26	2668.0	742.4	 25
291	 26	497.3	106.3	 20
292	 26	104.0	17.1	 25
293	 26	86.0	10.8	 25
294	 26	74.0	12.8	 25
295	 26	76.8	14.0	 20
296	 26	86.0	11.2	 25
297	 26	100.0	18.4	 25
298	 26	100.5	15.3	 20
299	 26	1988.0	598.0	 25
300	 26	112.0	24.7	 25
301	 26	881.3	133.8	 20
302	 26	428.0	60.1	 25
303	 26	251.0	36.8	 25
304	 26	385.0	43.5	 20
305	 26	114.0	37.7	 25
306	 26	781.0	77.9	 25
307	 26	106.8	17.6	 20
308	 26	90.0	12.5	 25
309	 26	164.0	26.3	 25
310	 26	110.3	16.6	 20
311	 26	93.0	15.7	 25
312	 26	71.0	15.2	 25
313	 26	76.5	11.7	 20
314	 26	78.0	11.1	 25
315	 26	70.0	10.8	 25
316	 26	69.5	11.3	 20
317	 26	70.0	10.7	 25
318	 26	97.0	15.9	 25
319	 26	103.0	17.4	 20
320	 26	182.0	29.8	 25
321	 26	349.0	51.2	 25
322	 26	592.3	52.3	 20
323	 26	550.0	76.9	 25
324	 26	933.0	111.1	 25
325	 26	106.5	17.7	 20
326	 26	237.0	32.6	 25
327	 26	134.0	26.4	 25
328	 26	123.0	16.9	 25
329	 26	122.8	19.6	 20
330	 26	252.0	39.3	 25
331	 26	379.0	66.3	 25
332	 26	121.8	21.4	 20
333	 26	691.0	162.4	 25
334	 26	291.0	43.6	 25
335	 26	87.0	13.5	 20
336	 26	77.0	14.6	 25
337	 26	89.0	13.0	 25
338	 26	262.3	49.5	 20
339	 26	80.0	11.8	 25
340	 26	94.0	19.2	 25
341	 26	117.5	19.9	 20
342	 26	237.0	37.1	 25
343	 26	81.0	14.2	 25
344	 26	150.0	22.8	 20
345	 26	133.0	22.4	 25
346	 26	110.0	22.6	 25
347	 26	134.3	28.1	 20
348	 26	92.0	16.4	 25
349	 26	69.0	11.9	 25
350	 26	76.0	12.2	 20
351	 26	80.5	14.7	 20
352	 26	75.0	16.8	 20
353	 26	77.3	12.8	 16
354	 26	113.0	18.5	 20
355	 26	1154.0	121.5	 20
356	 26	201.3	58.8	 16
357	 26	151.8	24.5	 20
358	 26	110.5	23.3	 20
359	 26	79.0	12.4	 16
360	 26	92.3	21.5	 20
361	 26	136.8	20.2	 20
362	 26	122.0	18.1	 20
363	 26	76.3	15.0	 16
364	 26	69.8	15.4	 20
365	 26	70.0	11.8	 20
366	 26	80.0	13.8	 16
367	 26	89.3	17.6	 20
368	 26	78.0	14.8	 20
369	 26	77.0	14.2	 16
370	 26	82.8	20.8	 20
371	 26	70.0	11.2	 20
372	 26	272.8	27.6	 16
373	 26	116.3	16.0	 20
374	 26	81.5	12.8	 20
375	 26	78.5	15.8	 16
376	 26	69.0	8.9	 20
377	 26	89.0	16.2	 20
378	 26	212.8	30.5	 16
379	 26	79.8	13.5	 20
380	 26	141.5	18.3	 20
381	 26	81.5	15.3	 16
382	 26	1347.8	196.8	 20
383	 26	297.3	47.9	 20
384	 26	155.3	22.6	 16
385	 26	98.3	14.1	 20
386	 26	105.8	17.6	 20
387	 26	86.5	14.7	 16
388	 26	79.5	17.4	 20
389	 26	2833.0	485.0	 20
390	 26	392.3	43.6	 16
391	 26	204.8	21.0	 20
392	 26	312.8	39.6	 20
393	 26	213.0	19.4	 16
394	 26	91.8	17.9	 20
395	 26	91.0	13.7	 20
396	 26	87.3	12.9	 20
397	 26	77.3	9.4	 16
398	 26	134.0	25.1	 20
399	 26	79.0	13.1	 20
400	 26	81.5	14.0	 16
401	 26	104.0	13.3	 20
402	 26	150.5	24.5	 20
403	 26	126.3	14.2	 16
404	 26	177.0	30.1	 25
405	 26	1189.0	166.3	 25
406	 26	119.0	27.4	 20
407	 26	104.0	16.1	 25
408	 26	113.0	12.6	 25
409	 26	126.3	13.6	 20
410	 26	129.0	22.3	 25
411	 26	1206.0	186.5	 25
412	 26	478.5	45.9	 20
413	 26	117.0	27.1	 25
414	 26	138.0	20.5	 25
415	 26	89.3	13.5	 20
416	 26	290.0	31.0	 25
417	 26	246.0	31.6	 25
418	 26	210.5	30.3	 20
419	 26	86.0	20.9	 25
420	 26	101.0	11.6	 25
421	 26	176.3	24.3	 20
422	 26	202.0	34.3	 25
423	 26	98.0	16.3	 25
424	 26	95.0	17.1	 20
425	 26	170.0	79.3	 25
426	 26	145.0	19.3	 25
427	 26	77.5	13.8	 20
428	 26	223.0	26.0	 25
429	 26	122.0	21.7	 25
430	 26	192.0	29.5	 25
431	 26	95.3	16.9	 20
432	 26	85.0	13.0	 25
433	 26	97.0	18.8	 25
434	 26	99.3	13.5	 20
435	 26	139.0	21.9	 25
436	 26	65.0	10.7	 25
437	 26	62.3	10.0	 20
438	 26	150.0	34.3	 25
439	 26	83.0	11.4	 25
440	 26	76.3	11.6	 20
441	 26	68.0	9.8	 25
442	 26	77.0	12.5	 25
443	 26	108.8	18.6	 20
444	 26	69.0	14.1	 25
445	 26	86.0	13.2	 25
446	 26	78.8	19.3	 20
447	 26	421.0	88.0	 25
448	 26	196.0	23.2	 25
449	 26	223.0	29.6	 20
450	 26	162.0	25.9	 25
451	 26	88.0	14.2	 25
452	 26	2266.5	313.5	 20
453	 26	93.0	45.0	 25
454	 26	224.0	25.7	 25
455	 26	207.8	31.0	 20
456	 26	114.0	17.3	 25
457	 26	86.0	14.0	 25
458	 26	88.8	15.9	 20
459	 26	83.0	13.8	 25
460	 26	112.0	23.1	 25
461	 26	78.0	13.8	 25
462	 26	75.8	12.4	 20
463	 26	195.0	24.0	 25
464	 26	108.0	14.9	 25
465	 26	109.0	14.7	 20
466	 26	301.0	56.4	 25
467	 26	532.0	66.2	 25
468	 26	140.3	20.5	 20
469	 26	123.0	21.4	 25
470	 26	165.0	23.9	 25
471	 26	292.3	27.1	 20
472	 26	97.0	27.6	 25
473	 26	452.0	76.9	 25
474	 26	94.3	16.6	 20
475	 26	98.0	17.8	 25
476	 26	74.0	11.4	 25
477	 26	169.5	30.7	 20
478	 26	76.0	10.8	 25
479	 26	66.0	9.2	 25
480	 26	70.8	12.0	 20
481	 26	85.0	16.2	 25
482	 26	71.0	17.2	 25
483	 26	51.8	9.5	 20
484	 26	355.0	64.5	 25
485	 26	127.0	25.8	 25
486	 26	81.5	14.1	 20
487	 26	60.0	11.6	 25
488	 26	59.0	12.7	 25
489	 26	76.3	14.2	 20
490	 26	62.0	11.1	 25
491	 26	68.0	9.7	 25
492	 26	62.8	14.5	 20
493	 26	113.0	20.1	 25
494	 26	67.0	11.5	 25
495	 26	104.0	14.3	 25
496	 26	71.3	11.2	 20
497	 26	106.0	23.5	 25
498	 26	95.0	12.8	 25
499	 26	99.3	18.5	 20
500	 26	76.0	10.3	 25
501	 26	71.0	10.9	 25
502	 26	78.5	12.1	 20
503	 26	103.0	15.9	 25
504	 26	161.0	30.3	 25
505	 26	96.5	14.5	 20
506	 26	76.0	14.0	 25
507	 26	105.0	16.1	 25
508	 26	182.8	31.1	 20
509	 26	139.0	26.6	 25
510	 26	71.0	9.8	 25
511	 26	75.3	13.3	 16
512	 26	68.3	10.8	 20
513	 26	69.8	9.1	 20
514	 26	72.3	14.9	 16
515	 26	93.0	14.4	 20
516	 26	79.3	12.0	 20
517	 26	70.0	8.2	 16
518	 26	83.8	15.1	 20
519	 26	116.0	16.9	 20
520	 26	91.0	15.0	 16
521	 26	123.3	17.6	 20
522	 26	184.0	22.3	 20
523	 26	92.8	14.8	 16
524	 26	93.3	12.8	 20
525	 26	158.3	17.0	 20
526	 26	84.0	12.3	 16
527	 26	76.3	14.7	 20
528	 26	96.8	13.5	 20
529	 26	108.8	15.4	 20
530	 26	90.0	13.1	 16
531	 26	451.0	55.0	 20
532	 26	566.8	82.8	 20
533	 26	1305.3	64.2	 16
534	 26	465.0	42.7	 20
535	 26	168.0	19.2	 20
536	 26	677.0	30.7	 16
537	 26	309.3	34.1	 20
538	 26	266.0	23.9	 20
539	 26	155.3	26.2	 16
540	 26	69.0	9.0	 20
541	 26	119.0	17.1	 20
542	 26	89.8	16.1	 16
543	 26	82.0	15.3	 20
544	 26	298.5	49.2	 20
545	 26	136.5	21.3	 16
546	 26	76.3	11.7	 20
547	 26	219.3	29.7	 20
548	 26	254.3	29.2	 16
549	 26	87.5	14.4	 20
550	 26	341.3	38.7	 20
551	 26	565.8	47.7	 16
552	 26	174.0	41.7	 20
553	 26	97.8	14.4	 20
554	 26	66.8	7.9	 16
555	 26	82.0	16.0	 20
556	 26	436.5	42.3	 20
557	 26	102.5	18.6	 16
558	 26	182.8	25.2	 20
559	 26	272.3	40.9	 20
560	 26	363.5	42.9	 16
561	 26	182.3	25.5	 20
562	 26	90.3	10.8	 20
563	 26	72.3	13.4	 20
564	 26	87.3	16.7	 20
565	 26	95.0	15.6	 25
566	 26	84.0	15.0	 25
567	 26	112.0	21.1	 20
568	 26	108.0	18.1	 25
569	 26	99.0	15.1	 25
570	 26	73.0	22.2	 20
571	 26	142.0	23.1	 25
572	 26	170.0	28.2	 25
573	 26	633.0	61.6	 20
574	 26	224.0	27.0	 25
575	 26	82.0	14.3	 25
576	 26	155.3	23.7	 20
577	 26	95.0	16.8	 25
578	 26	78.0	13.7	 25
579	 26	77.5	11.6	 20
580	 26	97.0	17.3	 25
581	 26	81.0	17.7	 25
582	 26	105.3	17.5	 20
583	 26	71.0	13.1	 25
584	 26	94.0	14.1	 25
585	 26	81.8	13.0	 20
586	 26	85.0	8.9	 25
587	 26	1417.0	144.9	 25
588	 26	1305.3	83.5	 20
589	 26	519.0	118.7	 25
590	 26	163.0	20.9	 25
591	 26	70.5	13.0	 20
592	 26	71.0	14.0	 25
593	 26	62.0	11.1	 25
594	 26	78.3	12.4	 20
595	 26	280.0	21.7	 25
596	 26	104.0	16.1	 25
597	 26	171.0	27.0	 25
598	 26	69.0	12.0	 20
599	 26	119.0	18.5	 25
600	 26	115.0	17.0	 25
601	 26	86.0	14.9	 20
602	 26	100.0	14.9	 25
603	 26	122.0	21.2	 25
604	 26	774.0	283.9	 20
605	 26	124.0	21.8	 25
606	 26	92.0	13.2	 25
607	 26	68.5	12.9	 20
608	 26	103.0	18.0	 25
609	 26	86.0	15.4	 25
610	 26	737.0	59.1	 20
611	 26	87.0	12.4	 25
612	 26	94.0	17.9	 25
613	 26	1194.5	73.3	 20
614	 26	691.0	99.0	 25
615	 26	534.0	50.7	 25
616	 26	902.8	87.5	 20
617	 26	193.0	19.6	 25
618	 26	92.0	14.6	 25
619	 26	86.0	15.3	 20
620	 26	89.0	14.9	 25
621	 26	123.0	22.0	 25
622	 26	145.0	23.4	 20
623	 26	98.0	18.9	 25
624	 26	333.0	34.1	 25
625	 26	380.3	52.3	 20
626	 26	95.0	12.9	 25
627	 26	86.0	12.4	 25
628	 26	78.5	11.4	 20
629	 26	126.0	17.7	 25
630	 26	478.0	51.3	 25
631	 26	87.0	15.6	 25
632	 26	76.0	13.5	 20
633	 26	97.0	18.3	 25
634	 26	108.0	16.2	 25
635	 26	72.0	12.9	 20
636	 26	86.0	14.2	 25
637	 26	92.0	22.1	 25
638	 26	1440.8	166.6	 20
639	 26	4498.0	1100.2	 25
  0	 27	127.0	16.6	 25
  1	 27	376.0	47.2	 20
  2	 27	144.0	18.8	 25
  3	 27	596.0	62.6	 25
  4	 27	771.8	99.0	 20
  5	 27	249.0	35.4	 25
  6	 27	246.0	34.7	 25
  7	 27	103.3	19.4	 20
  8	 27	214.0	33.1	 25
  9	 27	353.0	46.1	 25
 10	 27	166.8	25.1	 20
 11	 27	133.0	23.4	 25
 12	 27	431.0	59.3	 25
 13	 27	958.8	109.5	 20
 14	 27	133.0	13.3	 25
 15	 27	165.0	23.2	 25
 16	 27	102.3	20.4	 20
 17	 27	77.0	13.3	 25
 18	 27	435.0	64.5	 25
 19	 27	136.3	21.2	 20
 20	 27	117.0	18.7	 25
 21	 27	97.0	14.3	 25
 22	 27	178.0	27.9	 25
 23	 27	103.8	17.2	 20
 24	 27	87.0	15.7	 25
 25	 27	326.0	45.5	 25
 26	 27	90.5	15.9	 20
 27	 27	247.0	36.1	 25
 28	 27	989.0	142.0	 25
 29	 27	423.5	49.3	 20
 30	 27	1420.0	137.0	 25
 31	 27	153.0	24.3	 25
 32	 27	101.8	15.2	 20
 33	 27	123.0	19.5	 25
 34	 27	74.0	11.2	 25
 35	 27	82.3	11.1	 20
 36	 27	131.0	22.2	 25
 37	 27	113.0	18.5	 25
 38	 27	363.3	37.0	 20
 39	 27	93.0	13.3	 25
 40	 27	453.0	50.1	 25
 41	 27	279.8	29.3	 20
 42	 27	149.0	16.9	 25
 43	 27	340.0	35.2	 25
 44	 27	84.5	15.0	 20
 45	 27	95.0	11.5	 25
 46	 27	336.0	51.7	 25
 47	 27	211.3	29.8	 20
 48	 27	191.0	27.8	 25
 49	 27	87.0	16.9	 25
 50	 27	120.3	21.9	 20
 51	 27	354.0	52.6	 25
 52	 27	348.0	52.0	 25
 53	 27	1223.0	132.1	 20
 54	 27	215.0	29.8	 25
 55	 27	563.0	70.8	 25
 56	 27	89.0	14.7	 25
 57	 27	88.0	14.1	 20
 58	 27	85.0	13.7	 25
 59	 27	137.0	16.3	 25
 60	 27	92.0	20.4	 20
 61	 27	79.0	13.5	 25
 62	 27	120.0	18.1	 25
 63	 27	87.8	15.4	 20
 64	 27	83.0	14.2	 25
 65	 27	104.0	12.5	 25
 66	 27	113.3	21.0	 20
 67	 27	157.0	26.6	 25
 68	 27	150.0	25.2	 25
 69	 27	1324.0	227.7	 20
 70	 27	533.0	80.2	 25
 71	 27	142.0	26.4	 25
 72	 27	124.5	21.1	 20
 73	 27	104.0	16.3	 25
 74	 27	476.0	84.5	 25
 75	 27	396.5	45.6	 20
 76	 27	351.0	58.7	 25
 77	 27	245.0	35.4	 25
 78	 27	288.0	43.5	 20
 79	 27	181.0	24.4	 25
 80	 27	191.0	34.2	 25
 81	 27	87.0	11.2	 20
 82	 27	93.0	15.8	 25
 83	 27	162.0	22.4	 25
 84	 27	123.0	13.7	 20
 85	 27	200.0	40.2	 20
 86	 27	444.3	63.6	 20
 87	 27	599.8	81.6	 16
 88	 27	482.3	84.0	 20
 89	 27	1065.0	160.6	 20
 90	 27	181.3	30.7	 20
 91	 27	113.8	15.3	 16
 92	 27	88.5	16.3	 20
 93	 27	91.0	15.4	 20
 94	 27	161.5	29.3	 16
 95	 27	118.8	23.1	 20
 96	 27	316.5	44.3	 20
 97	 27	384.3	34.7	 16
 98	 27	219.0	31.1	 20
 99	 27	925.5	129.9	 20
100	 27	144.5	18.7	 16
101	 27	227.3	42.0	 20
102	 27	172.3	25.2	 20
103	 27	196.0	35.9	 16
104	 27	163.0	27.1	 20
105	 27	84.5	14.7	 20
106	 27	172.0	22.0	 16
107	 27	115.8	19.7	 20
108	 27	92.5	18.6	 20
109	 27	84.8	15.4	 16
110	 27	83.8	14.9	 20
111	 27	110.8	22.7	 20
112	 27	567.8	62.4	 16
113	 27	166.3	43.6	 20
114	 27	145.5	20.9	 20
115	 27	719.5	75.1	 16
116	 27	161.3	21.8	 20
117	 27	73.8	8.8	 20
118	 27	235.0	29.2	 16
119	 27	1166.5	272.7	 20
120	 27	1185.0	122.5	 20
121	 27	570.3	62.6	 16
122	 27	1269.3	125.0	 20
123	 27	403.5	60.3	 20
124	 27	343.8	36.8	 20
125	 27	149.0	19.6	 16
126	 27	124.8	22.8	 20
127	 27	274.5	56.6	 20
128	 27	743.8	95.3	 16
129	 27	94.3	13.6	 20
130	 27	258.5	32.0	 20
131	 27	775.3	103.4	 16
132	 27	90.5	21.0	 20
133	 27	110.0	21.3	 20
134	 27	75.5	11.4	 16
135	 27	202.0	43.6	 20
136	 27	88.0	11.4	 20
137	 27	314.0	38.0	 16
138	 27	605.0	125.2	 25
139	 27	575.0	89.2	 25
140	 27	155.5	29.4	 20
141	 27	152.0	27.7	 25
142	 27	326.0	56.2	 25
143	 27	262.5	30.6	 20
144	 27	1432.0	263.0	 25
145	 27	423.0	44.6	 25
146	 27	119.8	16.3	 20
147	 27	779.0	200.1	 25
148	 27	133.0	19.8	 25
149	 27	235.5	43.9	 20
150	 27	1205.0	297.9	 25
151	 27	1247.0	251.8	 25
152	 27	77.3	13.2	 20
153	 27	76.0	14.8	 25
154	 27	721.0	88.8	 25
155	 27	98.8	21.5	 20
156	 27	329.0	74.3	 25
157	 27	77.0	19.7	 25
158	 27	82.0	11.1	 25
159	 27	143.0	23.7	 20
160	 27	78.0	10.1	 25
161	 27	145.0	23.0	 25
162	 27	151.5	21.0	 20
163	 27	359.0	88.6	 25
164	 27	64.0	15.8	 25
165	 27	239.0	32.8	 20
166	 27	103.0	20.4	 25
167	 27	227.0	24.8	 25
168	 27	166.0	21.2	 20
169	 27	141.0	14.9	 25
170	 27	153.0	24.4	 25
171	 27	647.8	59.2	 20
172	 27	565.0	98.8	 25
173	 27	347.0	36.7	 25
174	 27	192.3	35.6	 20
175	 27	75.0	13.7	 25
176	 27	71.0	12.8	 25
177	 27	98.3	19.2	 20
178	 27	80.0	11.7	 25
179	 27	534.0	106.1	 25
180	 27	544.5	177.1	 20
181	 27	68.0	17.0	 25
182	 27	133.0	33.0	 25
183	 27	167.3	23.7	 20
184	 27	453.0	94.6	 25
185	 27	477.0	68.9	 25
186	 27	857.8	88.9	 20
187	 27	162.0	19.9	 25
188	 27	663.0	107.8	 25
189	 27	75.5	9.7	 20
190	 27	200.0	35.1	 25
191	 27	202.0	26.8	 25
192	 27	107.0	16.7	 25
193	 27	295.3	37.6	 20
194	 27	189.0	29.6	 25
195	 27	207.0	29.7	 25
196	 27	92.0	12.4	 20
197	 27	177.0	26.1	 25
198	 27	117.0	15.3	 25
199	 27	597.8	70.2	 20
200	 27	88.0	19.0	 25
201	 27	89.0	15.0	 25
202	 27	112.8	20.1	 20
203	 27	84.0	12.1	 25
204	 27	77.0	13.8	 25
205	 27	134.5	20.1	 20
206	 27	150.0	30.5	 25
207	 27	425.0	44.5	 25
208	 27	707.8	50.2	 20
209	 27	263.0	43.7	 25
210	 27	73.0	14.3	 25
211	 27	100.0	16.8	 20
212	 27	298.0	61.9	 25
213	 27	105.0	17.0	 25
214	 27	119.5	14.3	 20
215	 27	72.0	13.4	 25
216	 27	100.0	22.4	 25
217	 27	171.5	24.0	 20
218	 27	158.0	16.2	 25
219	 27	68.0	12.2	 25
220	 27	371.8	55.9	 20
221	 27	105.0	13.4	 25
222	 27	106.0	20.8	 25
223	 27	85.5	16.4	 20
224	 27	84.0	11.9	 25
225	 27	142.0	24.4	 25
226	 27	95.0	15.7	 25
227	 27	1528.5	179.7	 20
228	 27	82.0	17.5	 25
229	 27	87.0	12.9	 25
230	 27	129.3	14.7	 20
231	 27	60.0	10.2	 25
232	 27	71.0	11.0	 25
233	 27	112.3	26.0	 20
234	 27	91.0	17.7	 25
235	 27	74.0	13.1	 25
236	 27	79.3	18.2	 20
237	 27	78.0	12.5	 25
238	 27	104.0	17.9	 25
239	 27	205.0	35.5	 20
240	 27	201.0	35.0	 25
241	 27	74.0	16.1	 25
242	 27	66.3	12.8	 20
243	 27	81.0	14.7	 25
244	 27	100.0	15.1	 25
245	 27	149.5	16.3	 16
246	 27	688.3	62.0	 20
247	 27	141.5	17.3	 20
248	 27	110.5	16.3	 16
249	 27	122.8	18.2	 20
250	 27	78.3	15.5	 20
251	 27	306.0	42.6	 16
252	 27	153.5	30.2	 20
253	 27	107.8	15.1	 20
254	 27	96.0	14.6	 16
255	 27	150.3	25.9	 20
256	 27	153.0	24.4	 20
257	 27	195.0	26.6	 16
258	 27	254.5	48.3	 20
[truncated: 8,922,158 more chars]
