# Supplementary material for: Genomic analysis of early murine mammary gland development using novel probe-level algorithms
Source: Genome Biol. 2005 Feb 1;6(2):R20. doi: 10.1186/gb-2005-6-2-r20 (PMC551540; doi:10.1186/gb-2005-6-2-r20)
Supplement: Additional data file 8 — Control file 6 containing CEL data from Affymetrix MG_U74Av2 oligonucleotide microarrays hybridized to RNA from the third to fifth mammary glands harvested from independent pools of three female MTB transgenic mice at 6 weeks 4 days old after 96 hours of doxycycline treatment [file gb-2005-6-2-r20-s8.zip › MTB_6.CEL]

[CEL]
Version=3

[HEADER]
Cols=640
Rows=640
TotalX=640
TotalY=640
OffsetX=0
OffsetY=0
GridCornerUL=228 232
GridCornerUR=4490 238
GridCornerLR=4506 4504
GridCornerLL=245 4498
Axis-invertX=0
AxisInvertY=0
swapXY=0
DatHeader=[2..46098]  MTB_L_MGU74Av2:CLS=4733 RWS=4733 XIN=3  YIN=3  VE=17        2.0 06/22/01 09:47:46       MG_U74Av2.1sq                  6
Algorithm=Percentile
AlgorithmParameters=Percentile:75;CellMargin:2;OutlierHigh:1.500;OutlierLow:1.004

[INTENSITY]
NumberCells=409600
CellHeader=X	Y	MEAN	STDV	NPIXELS
  0	  0	207.0	37.9	 25
  1	  0	13685.3	2032.1	 20
  2	  0	220.0	38.7	 25
  3	  0	14000.0	2533.3	 25
  4	  0	115.0	21.1	 20
  5	  0	171.0	24.7	 25
  6	  0	13885.0	2667.7	 25
  7	  0	202.8	39.2	 20
  8	  0	13658.0	2989.1	 25
  9	  0	198.0	36.5	 25
 10	  0	13942.0	2474.9	 20
 11	  0	199.0	29.4	 25
 12	  0	13761.0	2623.9	 25
 13	  0	187.5	24.9	 20
 14	  0	13636.0	2759.8	 25
 15	  0	191.0	65.4	 25
 16	  0	14062.3	2460.2	 20
 17	  0	214.0	32.8	 25
 18	  0	13390.0	2926.2	 25
 19	  0	199.5	26.0	 20
 20	  0	13375.0	2808.5	 25
 21	  0	195.0	75.6	 25
 22	  0	13512.0	2738.1	 20
 23	  0	203.0	39.9	 25
 24	  0	13490.0	3490.9	 25
 25	  0	172.3	33.8	 20
 26	  0	13335.0	3096.1	 25
 27	  0	195.0	156.0	 25
 28	  0	13675.8	3075.9	 20
 29	  0	189.0	78.3	 25
 30	  0	13309.0	4094.3	 25
 31	  0	183.5	55.1	 20
 32	  0	12726.0	3685.3	 25
 33	  0	177.3	24.5	 20
 34	  0	12700.0	3181.9	 25
 35	  0	198.0	143.9	 25
 36	  0	12094.3	2935.8	 20
 37	  0	207.0	62.3	 25
 38	  0	11398.0	3644.1	 25
 39	  0	169.5	37.4	 20
 40	  0	8522.0	2547.5	 25
 41	  0	181.0	133.5	 25
 42	  0	9259.8	2306.0	 20
 43	  0	167.0	68.9	 25
 44	  0	10993.0	3597.0	 25
 45	  0	182.5	38.8	 20
 46	  0	11181.0	3253.9	 25
 47	  0	200.0	160.4	 25
 48	  0	11349.8	3111.7	 20
 49	  0	187.0	69.4	 25
 50	  0	11663.0	3853.2	 25
 51	  0	200.3	34.0	 20
 52	  0	11950.0	3645.9	 25
 53	  0	191.0	182.7	 20
 54	  0	12555.0	2216.0	 16
 55	  0	192.0	88.0	 20
 56	  0	12508.0	3749.9	 20
 57	  0	156.8	38.8	 16
 58	  0	12298.3	3038.2	 20
 59	  0	201.3	264.2	 20
 60	  0	12345.5	2597.6	 16
 61	  0	197.3	107.3	 20
 62	  0	11586.8	3735.8	 20
 63	  0	212.0	64.6	 16
 64	  0	12025.5	3210.2	 20
 65	  0	209.3	316.2	 20
 66	  0	10803.8	2589.7	 16
 67	  0	194.8	132.6	 20
 68	  0	10353.3	3591.2	 20
 69	  0	187.3	52.0	 16
 70	  0	9483.8	3207.4	 20
 71	  0	120.3	122.5	 20
 72	  0	8403.3	2381.3	 16
 73	  0	164.0	167.5	 20
 74	  0	9588.0	3365.4	 20
 75	  0	192.3	73.0	 16
 76	  0	9372.8	3029.9	 20
 77	  0	200.3	483.6	 20
 78	  0	9341.5	2671.9	 16
 79	  0	182.8	233.2	 20
 80	  0	8835.3	3393.4	 20
 81	  0	122.5	48.5	 16
 82	  0	8069.0	2747.8	 20
 83	  0	196.0	532.5	 20
 84	  0	8355.8	2597.2	 16
 85	  0	186.0	280.6	 20
 86	  0	8259.3	3175.7	 20
 87	  0	197.5	128.8	 16
 88	  0	9104.0	3120.7	 20
 89	  0	180.0	38.6	 20
 90	  0	8661.0	2639.4	 25
 91	  0	192.0	330.3	 25
 92	  0	8859.0	2467.4	 20
 93	  0	154.0	60.9	 25
 94	  0	7607.0	2699.4	 25
 95	  0	170.5	46.9	 20
 96	  0	7966.0	2451.7	 25
 97	  0	182.0	297.5	 25
 98	  0	7612.5	2237.9	 20
 99	  0	169.0	105.9	 25
100	  0	7452.0	2584.7	 25
101	  0	164.5	47.6	 20
102	  0	7495.0	2386.7	 25
103	  0	204.0	291.3	 25
104	  0	7146.0	2119.0	 20
105	  0	176.0	92.4	 25
106	  0	6850.0	2426.9	 25
107	  0	153.8	35.2	 20
108	  0	6975.0	2152.4	 25
109	  0	180.0	230.8	 25
110	  0	7280.0	2091.8	 20
111	  0	165.0	80.3	 25
112	  0	7488.0	2642.8	 25
113	  0	196.0	46.3	 20
114	  0	7726.0	2517.8	 25
115	  0	215.0	382.4	 25
116	  0	7646.0	2471.2	 20
117	  0	199.0	209.9	 25
118	  0	7309.0	2890.1	 25
119	  0	224.0	113.6	 20
120	  0	8099.0	3070.0	 25
121	  0	226.0	693.0	 25
122	  0	7793.0	2731.3	 20
123	  0	172.0	338.3	 25
124	  0	7485.0	3074.5	 25
125	  0	233.5	117.4	 20
126	  0	7254.0	2670.0	 25
127	  0	234.0	564.0	 25
128	  0	7263.8	2487.2	 20
129	  0	158.0	199.7	 25
130	  0	6944.0	2753.3	 25
131	  0	205.3	72.4	 20
132	  0	6757.0	2540.9	 25
133	  0	223.0	406.2	 25
134	  0	6612.5	2235.1	 20
135	  0	155.0	178.1	 25
136	  0	5894.0	2376.1	 25
137	  0	198.3	74.7	 20
138	  0	6270.0	2314.4	 25
139	  0	488.0	353.9	 25
140	  0	5747.3	1988.5	 20
141	  0	178.0	145.8	 25
142	  0	5746.0	2275.5	 25
143	  0	175.5	50.6	 20
144	  0	5476.0	2066.8	 25
145	  0	174.0	269.0	 25
146	  0	5068.5	1741.2	 20
147	  0	152.0	93.4	 25
148	  0	5443.3	1726.7	 20
149	  0	141.0	32.0	 25
150	  0	5261.0	1935.6	 25
151	  0	142.3	21.0	 20
152	  0	5534.0	1869.0	 25
153	  0	181.0	109.6	 25
154	  0	6041.0	1950.2	 20
155	  0	166.0	40.0	 25
156	  0	6043.0	2359.2	 25
157	  0	184.8	27.4	 20
158	  0	6626.0	2381.3	 25
159	  0	166.0	168.4	 25
160	  0	6718.0	1737.2	 16
161	  0	153.3	81.9	 20
162	  0	6455.3	2295.5	 20
163	  0	151.3	35.5	 16
164	  0	6550.8	2035.6	 20
165	  0	212.3	292.9	 20
166	  0	6389.3	1809.4	 16
167	  0	166.0	129.8	 20
168	  0	6159.0	2276.1	 20
169	  0	154.5	43.0	 16
170	  0	6171.5	2030.3	 20
171	  0	207.8	343.6	 20
172	  0	5887.0	1765.1	 16
173	  0	165.0	156.6	 20
174	  0	5990.5	2255.4	 20
175	  0	185.5	70.6	 16
176	  0	5897.0	2049.8	 20
177	  0	170.3	439.3	 20
178	  0	5968.3	1903.9	 16
179	  0	165.0	212.1	 20
180	  0	6251.0	2418.4	 20
181	  0	186.3	106.5	 16
182	  0	6228.0	2386.0	 20
183	  0	194.0	282.4	 20
184	  0	3424.5	1383.6	 16
185	  0	105.5	79.1	 20
186	  0	2395.5	929.3	 20
187	  0	132.0	57.8	 16
188	  0	3450.8	1243.9	 20
189	  0	221.5	629.9	 20
190	  0	5653.8	1989.5	 16
191	  0	178.5	351.1	 20
192	  0	5672.8	2320.3	 20
193	  0	244.0	156.0	 16
194	  0	5591.0	2083.0	 20
195	  0	274.0	701.1	 25
196	  0	5202.3	1928.9	 20
197	  0	176.0	316.3	 25
198	  0	4083.0	1782.6	 25
199	  0	212.3	117.8	 20
200	  0	4439.0	1704.2	 25
201	  0	335.0	732.5	 25
202	  0	5311.0	1928.6	 20
203	  0	184.0	337.4	 25
204	  0	5193.0	2090.4	 25
205	  0	247.0	134.7	 20
206	  0	5353.0	2014.4	 25
207	  0	196.5	55.0	 20
208	  0	5408.0	1765.8	 25
209	  0	184.0	260.6	 25
210	  0	5609.0	1620.8	 20
211	  0	122.0	41.4	 25
212	  0	1018.0	323.7	 25
213	  0	105.5	19.0	 20
214	  0	149.0	28.5	 25
215	  0	137.0	206.0	 25
216	  0	4647.5	1400.5	 20
217	  0	130.0	90.8	 25
218	  0	4426.0	1614.5	 25
219	  0	148.0	37.8	 20
220	  0	4344.0	1459.9	 25
221	  0	137.0	226.4	 25
222	  0	4281.3	1316.2	 20
223	  0	146.0	93.2	 25
224	  0	4020.0	1488.1	 25
225	  0	150.5	38.2	 20
226	  0	3992.0	1313.7	 25
227	  0	148.0	157.4	 25
228	  0	4043.3	1216.9	 20
229	  0	162.0	62.7	 25
230	  0	3848.0	1417.5	 25
231	  0	157.5	28.7	 20
232	  0	3837.0	1219.4	 25
233	  0	164.0	129.2	 25
234	  0	3938.3	1103.7	 20
235	  0	152.0	56.2	 25
236	  0	3665.0	1299.3	 25
237	  0	151.8	35.7	 20
238	  0	3935.0	1210.3	 25
239	  0	181.0	110.5	 25
240	  0	3937.0	1112.9	 20
241	  0	184.0	54.7	 25
242	  0	3047.0	1113.1	 25
243	  0	95.8	25.9	 20
244	  0	2747.0	844.8	 25
245	  0	149.0	105.1	 25
246	  0	4335.5	1255.7	 20
247	  0	153.0	34.2	 25
248	  0	4615.0	1577.9	 25
249	  0	145.0	26.6	 20
250	  0	4444.0	1368.2	 25
251	  0	157.0	115.3	 25
252	  0	4496.5	1280.8	 20
253	  0	167.0	35.5	 25
254	  0	4288.0	1491.4	 25
255	  0	176.8	44.1	 20
256	  0	4564.0	1421.1	 25
257	  0	147.0	84.5	 25
258	  0	4692.3	1287.1	 20
259	  0	152.0	41.2	 25
260	  0	4809.0	1643.8	 25
261	  0	153.5	27.7	 20
262	  0	4846.0	1521.3	 25
263	  0	162.0	91.3	 25
264	  0	4899.3	1495.9	 20
265	  0	202.0	50.4	 25
266	  0	5138.5	1418.8	 20
267	  0	157.8	21.8	 20
268	  0	5023.5	1373.6	 20
269	  0	147.3	19.3	 16
270	  0	5029.8	1157.7	 20
271	  0	146.5	57.2	 20
272	  0	5201.8	993.0	 16
273	  0	181.3	37.4	 20
274	  0	5206.8	1520.5	 20
275	  0	137.8	20.5	 16
276	  0	5666.8	1370.5	 20
277	  0	156.3	100.8	 20
278	  0	6258.0	1384.6	 16
279	  0	154.0	38.4	 20
280	  0	6468.5	1997.5	 20
281	  0	168.5	21.1	 16
282	  0	6661.5	1709.1	 20
283	  0	177.5	161.4	 20
284	  0	7428.8	1685.4	 16
285	  0	176.3	77.3	 20
286	  0	7923.0	2567.6	 20
287	  0	175.8	32.0	 16
288	  0	8213.5	2274.6	 20
289	  0	186.8	223.1	 20
290	  0	8181.0	1997.7	 16
291	  0	168.3	94.1	 20
292	  0	8308.0	2701.3	 20
293	  0	191.0	52.6	 16
294	  0	8835.0	2530.7	 20
295	  0	193.8	248.0	 20
296	  0	9307.8	2369.4	 16
297	  0	169.5	121.2	 20
298	  0	9278.5	3081.4	 20
299	  0	188.3	50.7	 16
300	  0	9022.0	2646.8	 20
301	  0	204.3	268.9	 20
302	  0	9290.0	2319.6	 20
303	  0	200.0	120.8	 25
304	  0	9203.0	3030.8	 25
305	  0	176.0	48.4	 20
306	  0	9187.0	2603.1	 25
307	  0	196.0	283.7	 25
308	  0	8836.8	2271.4	 20
309	  0	162.0	109.4	 25
310	  0	8770.0	2993.6	 25
311	  0	184.3	65.4	 20
312	  0	9132.0	2763.0	 25
313	  0	231.0	369.0	 25
314	  0	9220.0	2605.1	 20
315	  0	173.0	171.6	 25
316	  0	8905.0	3276.5	 25
317	  0	190.3	91.6	 20
318	  0	9467.0	3095.7	 25
319	  0	259.0	578.4	 25
320	  0	9301.8	2859.2	 20
321	  0	216.0	282.5	 25
322	  0	9374.0	2464.7	 20
323	  0	200.0	114.4	 25
324	  0	9148.0	3134.7	 25
325	  0	184.0	56.3	 20
326	  0	9027.0	2751.9	 25
327	  0	193.0	292.3	 25
328	  0	8680.3	2431.2	 20
329	  0	185.0	123.4	 25
330	  0	8611.0	2997.1	 25
331	  0	186.5	50.0	 20
332	  0	8115.0	2589.0	 25
333	  0	213.0	274.9	 25
334	  0	8463.0	2391.3	 20
335	  0	181.0	104.7	 25
336	  0	8217.0	2982.5	 25
337	  0	184.8	53.2	 20
338	  0	8421.0	2662.4	 25
339	  0	172.0	284.2	 25
340	  0	7711.8	2198.2	 20
341	  0	209.0	121.0	 25
342	  0	8687.0	3102.0	 25
343	  0	205.3	62.5	 20
344	  0	9004.0	2969.8	 25
345	  0	248.0	330.8	 25
346	  0	9188.5	2812.5	 20
347	  0	204.0	148.4	 25
348	  0	9219.0	3323.9	 25
349	  0	199.0	65.0	 20
350	  0	9343.0	3038.6	 25
351	  0	204.0	300.9	 25
352	  0	9366.3	2814.3	 20
353	  0	201.0	111.0	 25
354	  0	9786.0	3479.7	 25
355	  0	186.5	53.1	 20
356	  0	9548.0	3135.2	 25
357	  0	229.0	279.8	 25
358	  0	9905.8	2928.9	 20
359	  0	212.0	108.4	 25
360	  0	9809.0	3568.1	 25
361	  0	191.8	56.4	 20
362	  0	9954.0	3253.4	 25
363	  0	221.0	281.0	 25
364	  0	9946.8	3056.3	 20
365	  0	191.0	126.4	 25
366	  0	9961.0	3620.9	 25
367	  0	205.8	61.2	 20
368	  0	9864.0	3321.5	 25
369	  0	237.0	258.0	 25
370	  0	9906.0	3155.3	 20
371	  0	196.0	101.7	 25
372	  0	9838.0	3657.8	 25
373	  0	210.8	66.4	 16
374	  0	10186.8	2754.6	 20
375	  0	205.5	320.3	 20
376	  0	10338.8	2273.0	 16
377	  0	176.0	136.6	 20
378	  0	11071.0	3747.4	 20
379	  0	192.3	76.1	 16
380	  0	11194.5	3275.0	 20
381	  0	179.5	37.0	 16
382	  0	11130.5	2431.3	 20
383	  0	185.8	142.2	 20
384	  0	9634.5	1639.6	 16
385	  0	183.0	61.2	 20
386	  0	7781.0	2609.2	 20
387	  0	148.8	25.4	 16
388	  0	9722.0	2292.2	 20
389	  0	222.3	244.7	 20
390	  0	11584.8	2289.4	 16
391	  0	207.8	103.0	 20
392	  0	11685.3	3713.3	 20
393	  0	212.3	39.3	 16
394	  0	11271.8	2956.7	 20
395	  0	222.5	288.6	 20
396	  0	11331.8	2404.8	 16
397	  0	192.5	113.5	 20
398	  0	11443.3	3673.9	 20
399	  0	217.5	59.3	 16
400	  0	11295.8	2983.5	 20
401	  0	245.8	291.4	 20
402	  0	11197.5	2549.7	 16
403	  0	181.8	108.9	 20
404	  0	11212.5	3664.3	 20
405	  0	186.3	55.9	 16
406	  0	11365.0	3045.1	 20
407	  0	217.3	312.9	 20
408	  0	12052.5	2648.0	 16
409	  0	177.0	102.3	 25
410	  0	11441.0	3617.1	 25
411	  0	191.0	56.0	 20
412	  0	11776.0	3083.0	 25
413	  0	209.0	245.3	 25
414	  0	12027.3	2481.8	 20
415	  0	187.0	85.5	 25
416	  0	11988.0	3624.4	 25
417	  0	177.3	46.6	 20
418	  0	11930.0	2858.1	 25
419	  0	209.0	200.6	 25
420	  0	11918.8	2270.7	 20
421	  0	195.0	69.4	 25
422	  0	11568.0	3457.5	 25
423	  0	137.0	18.5	 20
424	  0	116.0	37.4	 25
425	  0	4167.0	1228.5	 25
426	  0	79.0	15.7	 20
427	  0	142.0	20.8	 25
428	  0	130.0	32.7	 25
429	  0	200.0	46.6	 20
430	  0	11466.0	2769.8	 25
431	  0	198.0	211.3	 25
432	  0	11743.8	2438.3	 20
433	  0	167.0	84.9	 25
434	  0	11247.0	3656.1	 25
435	  0	175.0	46.2	 20
436	  0	11172.0	3114.3	 25
437	  0	224.0	338.3	 25
438	  0	10984.5	2655.2	 20
439	  0	215.0	118.5	 25
440	  0	11060.0	2099.5	 20
441	  0	172.0	63.9	 25
442	  0	11176.0	3371.9	 25
443	  0	187.3	42.0	 20
444	  0	10580.0	2776.6	 25
445	  0	208.0	185.4	 25
446	  0	10251.0	2263.6	 20
447	  0	182.0	52.5	 25
448	  0	9406.0	3144.4	 25
449	  0	167.0	40.9	 20
450	  0	8680.0	2514.0	 25
451	  0	200.0	205.6	 25
452	  0	8504.5	2103.5	 20
453	  0	183.0	70.4	 25
454	  0	8141.0	2787.9	 25
455	  0	189.0	36.9	 20
456	  0	7536.0	2161.2	 25
457	  0	178.0	167.7	 25
458	  0	7841.8	1993.3	 20
459	  0	163.0	65.7	 25
460	  0	7936.0	2644.1	 25
461	  0	177.5	37.5	 20
462	  0	8055.0	2278.7	 25
463	  0	200.0	156.4	 25
464	  0	7998.5	1892.5	 20
465	  0	220.0	45.3	 25
466	  0	7490.0	2478.0	 25
467	  0	172.5	34.2	 20
468	  0	7788.0	2039.5	 25
469	  0	178.0	93.3	 25
470	  0	7422.0	1726.2	 20
471	  0	181.0	45.7	 25
472	  0	7757.0	2516.3	 25
473	  0	151.0	25.5	 20
474	  0	6653.0	1699.0	 25
475	  0	188.0	64.6	 25
476	  0	7614.0	1660.1	 20
477	  0	165.0	29.1	 25
478	  0	7472.0	2222.1	 25
479	  0	158.0	29.6	 20
480	  0	7904.3	1533.8	 20
481	  0	156.3	53.4	 20
482	  0	7997.8	1098.9	 16
483	  0	179.8	43.8	 20
484	  0	8909.0	2277.6	 20
485	  0	151.0	28.4	 16
486	  0	8906.0	1629.4	 20
487	  0	175.8	61.7	 20
488	  0	9163.3	1194.3	 16
489	  0	167.0	23.0	 20
490	  0	9358.8	2410.7	 20
491	  0	160.8	23.0	 16
492	  0	8921.5	1648.4	 20
493	  0	182.0	42.5	 20
494	  0	9230.3	1223.0	 16
495	  0	181.8	34.6	 20
496	  0	9581.3	918.7	 16
497	  0	149.5	19.4	 20
498	  0	9116.8	1685.2	 20
499	  0	159.5	20.2	 16
500	  0	9409.5	1255.8	 20
501	  0	165.5	32.3	 20
502	  0	9742.5	900.1	 16
503	  0	171.3	21.2	 20
504	  0	9602.3	1806.9	 20
505	  0	172.5	18.1	 16
506	  0	10007.3	1397.6	 20
507	  0	176.3	29.1	 20
508	  0	10072.0	979.0	 16
509	  0	153.8	33.1	 20
510	  0	9563.0	1822.2	 20
511	  0	150.0	16.3	 16
512	  0	9629.3	1385.1	 20
513	  0	159.8	33.2	 20
514	  0	9833.0	1079.4	 16
515	  0	212.8	40.7	 20
516	  0	9666.0	2144.9	 25
517	  0	299.8	39.0	 20
518	  0	9839.0	1733.4	 25
519	  0	170.0	42.5	 25
520	  0	9843.3	1532.5	 20
521	  0	157.0	23.7	 25
522	  0	9590.0	2427.8	 25
523	  0	142.3	20.0	 20
524	  0	9552.0	1905.9	 25
525	  0	161.0	44.0	 25
526	  0	9171.5	1471.1	 20
527	  0	156.0	30.9	 25
528	  0	9206.0	2456.6	 25
529	  0	161.3	23.0	 20
530	  0	9059.0	1998.0	 25
531	  0	191.0	78.4	 25
532	  0	9311.8	1638.6	 20
533	  0	172.0	25.1	 25
534	  0	9015.0	2592.3	 25
535	  0	183.3	21.2	 20
536	  0	8783.0	2176.1	 25
537	  0	193.0	91.6	 25
538	  0	9236.8	1849.8	 20
539	  0	225.0	38.4	 25
540	  0	9239.0	2838.4	 25
541	  0	159.0	25.4	 20
542	  0	9709.0	2524.0	 25
543	  0	195.0	163.3	 25
544	  0	10019.8	2186.8	 20
545	  0	201.0	59.6	 25
546	  0	10599.0	3369.7	 25
547	  0	199.8	42.2	 20
548	  0	10997.0	2997.7	 25
549	  0	226.0	238.6	 25
550	  0	11582.3	2639.4	 20
551	  0	186.0	82.3	 25
552	  0	10846.0	3531.4	 25
553	  0	196.8	42.7	 20
554	  0	10396.0	2881.6	 25
555	  0	183.3	28.3	 20
556	  0	10332.0	2347.8	 25
557	  0	219.0	79.1	 25
558	  0	11181.5	2083.8	 20
559	  0	210.0	33.7	 25
560	  0	11257.0	3181.5	 25
561	  0	209.8	35.3	 20
562	  0	10346.0	2488.6	 25
563	  0	241.0	73.5	 25
564	  0	9456.3	1891.8	 20
565	  0	175.0	31.7	 25
566	  0	9104.0	2698.4	 25
567	  0	201.5	29.3	 20
568	  0	8440.0	2138.0	 25
569	  0	179.0	73.4	 25
570	  0	9305.8	2048.7	 20
571	  0	199.0	41.6	 25
572	  0	9202.0	3223.2	 25
573	  0	146.3	30.3	 20
574	  0	8173.0	2436.5	 25
575	  0	185.0	67.6	 25
576	  0	6652.8	1551.3	 20
577	  0	178.0	24.7	 25
578	  0	6080.0	1903.0	 25
579	  0	176.3	19.8	 20
580	  0	4983.0	1373.9	 25
581	  0	175.0	55.3	 25
582	  0	6409.0	1407.8	 20
583	  0	219.0	43.3	 25
584	  0	8731.0	2710.9	 25
585	  0	243.3	34.7	 20
586	  0	7984.0	2087.4	 25
587	  0	224.3	58.3	 20
588	  0	7597.5	1416.3	 16
589	  0	191.5	22.7	 20
590	  0	7365.3	2188.5	 20
591	  0	194.3	32.0	 16
592	  0	7380.3	1736.7	 20
593	  0	215.0	79.8	 20
594	  0	7719.0	1404.0	 16
595	  0	202.3	34.1	 20
596	  0	8087.8	2460.1	 20
597	  0	192.8	27.6	 16
598	  0	7916.3	1996.4	 20
599	  0	231.0	128.2	 20
600	  0	8459.8	1693.2	 16
601	  0	202.5	40.1	 20
602	  0	7836.3	2454.5	 20
603	  0	215.0	34.3	 16
604	  0	8467.3	2171.8	 20
605	  0	247.5	175.0	 20
606	  0	9333.0	1895.9	 16
607	  0	233.8	80.9	 20
608	  0	11150.3	3501.0	 20
609	  0	241.5	26.8	 16
610	  0	13094.8	3359.0	 20
611	  0	282.3	313.7	 20
612	  0	14252.8	2769.7	 16
613	  0	271.0	92.4	 20
614	  0	14968.5	1980.6	 16
615	  0	270.5	34.7	 20
616	  0	15485.5	3861.3	 20
617	  0	263.3	31.2	 16
618	  0	15539.3	2797.8	 20
619	  0	293.5	92.1	 20
620	  0	16180.3	1931.3	 16
621	  0	240.0	54.9	 20
622	  0	15387.0	3916.6	 25
623	  0	267.0	47.6	 20
624	  0	15667.0	3173.1	 25
625	  0	245.0	84.8	 25
626	  0	15997.3	2640.2	 20
627	  0	241.0	32.6	 25
628	  0	15068.0	3741.6	 25
629	  0	242.0	24.4	 20
630	  0	15352.0	2870.8	 25
631	  0	246.0	67.1	 25
632	  0	15184.8	2348.3	 20
633	  0	258.0	54.7	 25
634	  0	15341.0	3742.7	 25
635	  0	122.8	19.1	 20
636	  0	275.0	49.8	 25
637	  0	14528.0	3449.4	 25
638	  0	200.5	32.7	 20
639	  0	13890.0	2475.2	 25
  0	  1	13704.5	2036.9	 20
  1	  1	172.3	25.5	 16
  2	  1	13209.5	2419.9	 20
  3	  1	185.3	27.6	 20
  4	  1	134.5	30.6	 16
  5	  1	104.0	15.8	 20
  6	  1	122.3	29.2	 20
  7	  1	113.3	19.2	 16
  8	  1	142.0	26.7	 20
  9	  1	126.5	19.4	 20
 10	  1	165.5	33.6	 16
 11	  1	124.3	21.6	 20
 12	  1	151.3	21.6	 20
 13	  1	119.8	15.6	 16
 14	  1	131.8	23.7	 20
 15	  1	115.0	23.4	 20
 16	  1	131.0	36.0	 16
 17	  1	119.0	16.1	 20
 18	  1	143.0	31.4	 25
 19	  1	124.0	19.0	 20
 20	  1	125.0	31.9	 25
 21	  1	133.0	18.2	 25
 22	  1	155.5	25.8	 20
 23	  1	132.0	22.2	 25
 24	  1	155.0	32.2	 25
 25	  1	127.0	22.4	 20
 26	  1	138.0	37.6	 25
 27	  1	109.0	16.2	 25
 28	  1	143.8	32.8	 20
 29	  1	125.0	23.6	 25
 30	  1	139.0	26.8	 25
 31	  1	127.3	16.1	 20
 32	  1	154.0	33.4	 25
 33	  1	116.0	18.9	 25
 34	  1	131.0	21.9	 20
 35	  1	118.0	23.2	 25
 36	  1	139.5	25.9	 20
 37	  1	136.0	20.5	 25
 38	  1	120.0	33.1	 25
 39	  1	124.8	25.0	 20
 40	  1	110.0	29.1	 25
 41	  1	117.0	19.9	 25
 42	  1	117.8	34.5	 20
 43	  1	116.0	20.6	 25
 44	  1	133.0	31.4	 25
 45	  1	102.3	16.8	 20
 46	  1	134.0	40.4	 25
 47	  1	131.0	21.4	 25
 48	  1	166.0	40.0	 20
 49	  1	117.0	20.6	 25
 50	  1	110.0	45.3	 25
 51	  1	120.5	19.9	 20
 52	  1	124.0	48.1	 25
 53	  1	110.0	20.8	 25
 54	  1	128.8	52.4	 20
 55	  1	127.0	28.9	 25
 56	  1	136.0	56.2	 25
 57	  1	104.8	18.9	 20
 58	  1	140.0	51.8	 25
 59	  1	135.0	20.3	 25
 60	  1	152.3	53.2	 20
 61	  1	134.0	32.7	 25
 62	  1	353.0	223.7	 25
 63	  1	10826.3	2255.1	 20
 64	  1	11620.0	831.1	 25
 65	  1	9752.0	3413.6	 25
 66	  1	195.5	74.6	 20
 67	  1	134.0	20.9	 25
 68	  1	166.0	57.4	 25
 69	  1	126.5	22.4	 20
 70	  1	144.0	55.0	 25
 71	  1	135.0	18.9	 25
 72	  1	153.8	76.5	 20
 73	  1	119.0	22.1	 25
 74	  1	160.0	68.7	 25
 75	  1	128.8	23.9	 20
 76	  1	341.0	141.9	 25
 77	  1	129.0	17.3	 25
 78	  1	149.0	84.8	 20
 79	  1	118.0	15.8	 25
 80	  1	154.0	67.4	 25
 81	  1	107.3	19.5	 20
 82	  1	138.0	71.5	 25
 83	  1	132.0	17.1	 25
 84	  1	150.8	80.4	 20
 85	  1	174.0	73.7	 25
 86	  1	339.0	477.8	 25
 87	  1	8357.3	2130.5	 20
 88	  1	8872.0	962.3	 25
 89	  1	7814.0	3029.5	 20
 90	  1	134.8	24.1	 16
 91	  1	139.0	191.4	 20
 92	  1	7175.0	2806.1	 20
 93	  1	121.3	11.0	 16
 94	  1	127.3	21.6	 20
 95	  1	146.8	26.9	 16
 96	  1	124.0	25.2	 20
 97	  1	105.0	19.6	 20
 98	  1	143.8	18.1	 16
 99	  1	119.0	15.7	 20
100	  1	121.3	18.2	 20
101	  1	114.3	15.9	 16
102	  1	112.3	16.6	 20
103	  1	93.8	18.2	 20
104	  1	165.5	42.7	 16
105	  1	113.0	12.4	 20
106	  1	125.5	15.6	 20
107	  1	126.0	19.5	 16
108	  1	138.0	18.8	 20
109	  1	116.0	15.7	 20
110	  1	113.5	17.0	 16
111	  1	116.5	20.4	 20
112	  1	122.5	19.1	 20
113	  1	104.5	21.4	 16
114	  1	117.3	24.1	 20
115	  1	162.3	254.6	 20
116	  1	7461.5	2049.0	 16
117	  1	127.0	20.5	 20
118	  1	144.8	25.9	 20
119	  1	210.3	95.3	 16
120	  1	8056.5	2829.4	 20
121	  1	122.8	19.4	 20
122	  1	219.5	117.5	 16
123	  1	7347.3	945.0	 20
124	  1	7762.0	838.8	 25
125	  1	6662.8	2164.1	 20
126	  1	149.0	26.5	 25
127	  1	125.0	17.1	 25
128	  1	123.5	19.7	 20
129	  1	123.0	22.1	 25
130	  1	128.0	20.4	 25
131	  1	113.0	23.9	 20
132	  1	127.0	28.9	 25
133	  1	170.0	305.8	 25
134	  1	6264.0	1835.5	 20
135	  1	134.0	24.6	 25
136	  1	137.0	24.9	 25
137	  1	191.0	56.6	 20
138	  1	6320.0	2025.2	 25
139	  1	135.0	18.0	 25
140	  1	161.3	41.4	 20
141	  1	5402.0	790.4	 25
142	  1	5821.0	558.0	 25
143	  1	5539.3	920.1	 20
144	  1	5740.0	1891.4	 25
145	  1	124.0	31.0	 25
146	  1	130.5	25.3	 20
147	  1	147.0	83.7	 25
148	  1	5443.0	494.5	 25
149	  1	5214.3	1534.8	 20
150	  1	152.0	28.3	 25
151	  1	130.0	22.9	 25
152	  1	168.0	44.5	 20
153	  1	157.0	104.5	 25
154	  1	5633.5	1141.8	 20
155	  1	134.0	13.6	 25
156	  1	151.0	28.1	 25
157	  1	141.3	30.1	 20
158	  1	120.0	42.7	 25
159	  1	135.0	20.6	 25
160	  1	128.8	24.5	 20
161	  1	128.0	20.6	 25
162	  1	143.0	31.8	 25
163	  1	118.8	23.7	 20
164	  1	130.0	33.9	 25
165	  1	117.0	16.4	 25
166	  1	127.3	35.5	 20
167	  1	141.0	21.6	 25
168	  1	141.0	37.4	 25
169	  1	134.5	22.6	 20
170	  1	121.0	42.7	 25
171	  1	132.0	22.8	 25
172	  1	121.0	39.9	 20
173	  1	125.0	19.9	 25
174	  1	125.0	34.9	 25
175	  1	113.0	20.6	 20
176	  1	135.0	39.5	 25
177	  1	138.0	27.4	 25
178	  1	117.0	42.6	 20
179	  1	122.0	21.0	 25
180	  1	130.0	44.3	 25
181	  1	101.0	18.2	 20
182	  1	111.0	36.7	 25
183	  1	99.0	19.8	 25
184	  1	93.3	29.9	 20
185	  1	89.0	16.7	 25
186	  1	103.0	31.8	 25
187	  1	100.0	23.6	 20
188	  1	124.0	34.4	 25
189	  1	120.0	18.1	 25
190	  1	126.3	37.3	 20
191	  1	125.0	17.9	 25
192	  1	126.0	44.1	 25
193	  1	123.3	20.6	 20
194	  1	136.0	53.1	 25
195	  1	125.0	23.8	 20
196	  1	125.3	20.1	 16
197	  1	110.3	18.8	 20
198	  1	116.3	20.9	 20
199	  1	114.5	20.5	 16
200	  1	118.0	19.9	 20
201	  1	118.8	19.8	 20
202	  1	134.3	25.6	 16
203	  1	100.0	20.5	 20
204	  1	103.5	19.6	 20
205	  1	107.5	14.8	 16
206	  1	120.5	16.9	 20
207	  1	103.8	23.4	 20
208	  1	123.0	18.6	 16
209	  1	110.0	18.3	 20
210	  1	129.0	36.1	 16
211	  1	97.3	18.9	 20
212	  1	235.0	39.2	 20
213	  1	83.8	13.1	 16
214	  1	114.5	19.1	 20
215	  1	81.3	15.2	 20
216	  1	102.3	16.9	 16
217	  1	102.3	22.9	 20
218	  1	106.5	19.1	 20
219	  1	111.5	14.4	 16
220	  1	99.3	21.2	 20
221	  1	102.3	19.5	 20
222	  1	115.0	25.9	 16
223	  1	123.5	22.0	 20
224	  1	122.3	15.9	 20
225	  1	97.0	15.0	 16
226	  1	107.5	21.1	 20
227	  1	109.8	21.8	 20
228	  1	105.3	14.0	 16
229	  1	130.0	26.0	 20
230	  1	133.0	22.8	 20
231	  1	105.8	22.2	 20
232	  1	141.0	32.6	 25
233	  1	137.0	28.5	 25
234	  1	123.5	28.5	 20
235	  1	127.0	18.9	 25
236	  1	141.0	20.7	 25
237	  1	121.3	23.3	 20
238	  1	128.0	18.3	 25
239	  1	121.0	21.7	 25
240	  1	119.8	18.5	 20
241	  1	113.0	21.1	 25
242	  1	108.0	23.1	 25
243	  1	88.8	18.9	 20
244	  1	128.0	26.6	 25
245	  1	124.0	25.8	 25
246	  1	143.5	20.4	 20
247	  1	119.0	17.4	 25
248	  1	126.0	25.3	 25
249	  1	122.8	20.5	 20
250	  1	147.0	28.8	 25
251	  1	130.0	24.1	 25
252	  1	139.0	31.8	 20
253	  1	120.0	24.6	 25
254	  1	122.0	22.2	 25
255	  1	127.0	45.9	 20
256	  1	133.0	25.1	 25
257	  1	112.0	20.4	 25
258	  1	125.5	28.7	 20
259	  1	111.0	20.3	 25
260	  1	127.0	35.5	 25
261	  1	109.8	21.8	 20
262	  1	132.0	34.5	 25
263	  1	126.0	19.1	 25
264	  1	147.0	31.1	 20
265	  1	119.0	23.2	 25
266	  1	132.0	33.6	 25
267	  1	128.3	26.2	 20
268	  1	135.0	40.3	 25
269	  1	121.0	16.4	 20
270	  1	142.0	37.3	 25
271	  1	140.0	25.1	 25
272	  1	160.5	32.1	 20
273	  1	127.0	20.9	 25
274	  1	133.0	36.5	 25
275	  1	127.8	13.1	 20
276	  1	140.0	40.0	 25
277	  1	125.0	22.9	 25
278	  1	159.8	61.5	 20
279	  1	116.0	17.8	 25
280	  1	141.0	49.2	 25
281	  1	114.0	15.0	 20
282	  1	135.0	46.9	 25
283	  1	113.0	21.1	 25
284	  1	141.3	60.8	 20
285	  1	112.0	24.5	 25
286	  1	129.0	74.1	 25
287	  1	135.3	23.8	 20
288	  1	139.0	71.1	 25
289	  1	121.0	18.8	 25
290	  1	146.5	65.3	 20
291	  1	125.0	23.1	 25
292	  1	148.0	80.1	 25
293	  1	113.3	20.1	 20
294	  1	136.0	73.9	 25
295	  1	135.0	24.9	 25
296	  1	141.0	95.4	 20
297	  1	119.0	20.5	 25
298	  1	143.0	91.5	 25
299	  1	119.5	28.8	 20
300	  1	137.0	109.8	 25
301	  1	124.0	18.8	 25
302	  1	121.0	16.2	 16
303	  1	110.0	21.1	 20
304	  1	130.3	15.6	 20
305	  1	121.0	15.7	 16
306	  1	114.0	24.3	 20
307	  1	119.0	20.6	 20
308	  1	123.8	24.8	 16
309	  1	131.0	30.3	 20
310	  1	113.3	17.5	 20
311	  1	97.3	21.4	 16
312	  1	128.0	24.3	 20
313	  1	127.0	18.0	 20
314	  1	101.5	18.6	 16
315	  1	125.3	31.2	 20
316	  1	115.3	20.5	 20
317	  1	110.5	13.7	 16
318	  1	133.0	28.7	 20
319	  1	113.0	19.6	 20
320	  1	110.0	18.1	 16
321	  1	121.0	29.1	 20
322	  1	140.0	21.2	 20
323	  1	132.0	18.7	 16
324	  1	117.8	23.1	 20
325	  1	109.0	23.5	 20
326	  1	124.3	31.7	 16
327	  1	130.0	24.6	 20
328	  1	132.0	25.9	 16
329	  1	103.0	18.8	 20
330	  1	152.8	30.2	 20
331	  1	109.8	18.4	 16
332	  1	117.3	23.3	 20
333	  1	130.0	24.2	 20
334	  1	120.8	21.0	 16
335	  1	130.3	28.3	 20
336	  1	152.8	30.9	 20
337	  1	108.8	21.1	 16
338	  1	128.0	28.2	 25
339	  1	102.0	17.6	 25
340	  1	114.8	19.3	 20
341	  1	135.0	28.8	 25
342	  1	116.0	23.7	 25
343	  1	108.8	17.5	 20
344	  1	141.0	30.2	 25
345	  1	124.0	19.3	 25
346	  1	107.5	38.1	 20
347	  1	121.0	21.5	 25
348	  1	135.0	31.2	 25
349	  1	126.3	20.5	 20
350	  1	155.0	27.9	 25
351	  1	130.0	21.0	 25
352	  1	133.3	27.7	 20
353	  1	131.0	20.5	 25
354	  1	139.0	40.6	 25
355	  1	104.0	12.6	 20
356	  1	129.0	35.4	 25
357	  1	121.0	17.1	 25
358	  1	154.3	31.6	 20
359	  1	118.0	21.2	 25
360	  1	145.0	31.6	 25
361	  1	126.5	20.2	 20
362	  1	152.0	40.1	 25
363	  1	109.0	24.5	 25
364	  1	140.0	42.7	 20
365	  1	119.0	19.9	 25
366	  1	142.0	43.1	 25
367	  1	134.0	27.0	 20
368	  1	155.0	35.1	 25
369	  1	104.0	19.0	 25
370	  1	123.3	45.4	 20
371	  1	122.0	19.4	 25
372	  1	159.0	49.2	 25
373	  1	119.0	18.7	 20
374	  1	128.0	41.1	 25
375	  1	122.0	18.8	 25
376	  1	156.5	51.7	 20
377	  1	129.0	26.7	 25
378	  1	145.0	57.7	 25
379	  1	118.0	15.6	 20
380	  1	141.0	70.8	 25
381	  1	110.0	24.0	 25
382	  1	148.8	71.4	 20
383	  1	118.0	14.1	 25
384	  1	134.8	57.6	 20
385	  1	100.0	22.1	 25
386	  1	122.0	38.8	 25
387	  1	112.3	13.4	 20
388	  1	136.0	57.4	 25
389	  1	104.0	13.7	 25
390	  1	138.3	63.9	 20
391	  1	119.0	24.5	 25
392	  1	146.0	70.1	 25
393	  1	131.0	23.4	 20
394	  1	142.0	70.3	 25
395	  1	112.0	21.0	 25
396	  1	120.0	86.0	 20
397	  1	125.0	24.7	 25
398	  1	167.0	71.3	 25
399	  1	118.5	17.7	 20
400	  1	162.0	75.1	 25
401	  1	108.0	21.7	 25
402	  1	121.3	90.9	 20
403	  1	108.0	18.9	 25
404	  1	162.0	92.5	 25
405	  1	117.3	18.2	 20
406	  1	171.0	87.0	 25
407	  1	120.0	20.0	 25
408	  1	135.3	107.9	 20
409	  1	109.0	15.1	 20
410	  1	135.0	25.4	 20
411	  1	124.8	18.3	 16
412	  1	138.3	27.5	 20
413	  1	108.5	18.6	 20
414	  1	108.5	17.1	 16
415	  1	113.5	21.2	 20
416	  1	112.3	22.4	 20
417	  1	107.8	17.9	 16
418	  1	130.3	23.6	 20
419	  1	102.5	24.6	 20
420	  1	123.0	28.3	 16
421	  1	99.5	23.8	 20
422	  1	112.8	22.7	 20
423	  1	105.8	21.7	 16
424	  1	88.8	19.3	 20
425	  1	644.5	157.6	 20
426	  1	85.5	12.8	 16
427	  1	118.8	17.1	 20
428	  1	89.3	19.8	 20
429	  1	115.8	19.9	 16
430	  1	119.0	22.1	 20
431	  1	96.3	16.1	 20
432	  1	131.3	31.9	 16
433	  1	100.3	15.1	 20
434	  1	110.5	23.6	 20
435	  1	98.8	19.6	 16
436	  1	114.5	22.1	 20
437	  1	105.3	21.6	 20
438	  1	115.8	32.4	 16
439	  1	107.0	18.6	 20
440	  1	112.0	26.5	 20
441	  1	91.5	15.1	 16
442	  1	113.0	38.9	 20
443	  1	97.3	17.6	 16
444	  1	121.0	23.3	 25
445	  1	108.0	16.5	 25
446	  1	138.5	26.7	 20
447	  1	94.0	13.7	 25
448	  1	118.0	24.6	 25
449	  1	87.5	17.3	 20
450	  1	115.0	22.4	 25
451	  1	112.0	23.0	 25
452	  1	113.5	29.5	 20
453	  1	96.0	16.5	 25
454	  1	115.0	26.8	 25
455	  1	109.0	18.6	 20
456	  1	121.0	21.6	 25
457	  1	110.0	19.6	 25
458	  1	100.5	27.3	 20
459	  1	93.0	16.2	 25
460	  1	93.0	29.1	 25
461	  1	120.3	21.0	 20
462	  1	106.0	21.9	 25
463	  1	113.0	18.9	 25
464	  1	230.0	37.7	 20
465	  1	3552.0	271.3	 25
466	  1	2603.0	404.7	 25
467	  1	881.0	103.2	 20
468	  1	1286.0	165.5	 25
469	  1	169.0	18.3	 25
470	  1	1266.3	179.6	 20
471	  1	274.0	47.1	 25
472	  1	157.0	34.0	 25
473	  1	266.0	31.5	 20
474	  1	441.0	42.4	 25
475	  1	602.0	101.2	 25
476	  1	133.0	34.9	 20
477	  1	643.0	104.4	 25
478	  1	478.0	46.5	 25
479	  1	621.5	88.9	 20
480	  1	107.0	40.1	 25
481	  1	92.0	15.7	 25
482	  1	447.0	63.0	 20
483	  1	73.0	12.7	 25
484	  1	119.0	48.1	 25
485	  1	111.0	20.9	 20
486	  1	1427.0	155.5	 25
487	  1	1317.0	290.3	 25
488	  1	113.5	49.2	 20
489	  1	131.0	18.6	 25
490	  1	124.0	42.0	 25
491	  1	95.5	16.1	 20
492	  1	97.0	38.5	 25
493	  1	97.0	18.5	 25
494	  1	110.3	52.4	 20
495	  1	113.0	17.2	 25
496	  1	129.0	47.7	 25
497	  1	125.0	21.4	 20
498	  1	180.0	48.9	 25
499	  1	307.0	53.7	 25
500	  1	113.0	57.3	 20
501	  1	330.0	68.1	 25
502	  1	3534.5	571.6	 20
503	  1	99.0	19.9	 25
504	  1	250.0	50.8	 25
505	  1	392.8	66.4	 20
506	  1	105.0	91.3	 25
507	  1	256.0	28.4	 25
508	  1	1257.8	117.8	 20
509	  1	367.0	36.3	 25
510	  1	155.0	65.1	 25
511	  1	381.3	77.6	 20
512	  1	117.0	64.1	 25
513	  1	164.0	26.3	 25
514	  1	343.5	58.1	 20
515	  1	211.0	27.6	 25
516	  1	124.0	31.4	 20
517	  1	429.0	50.6	 16
518	  1	345.3	37.1	 20
519	  1	95.0	18.6	 20
520	  1	296.5	36.9	 16
521	  1	533.5	59.6	 20
522	  1	140.5	28.2	 20
523	  1	158.3	17.9	 16
524	  1	103.3	18.4	 20
525	  1	1013.0	72.3	 20
526	  1	739.0	53.2	 16
527	  1	245.5	34.5	 20
528	  1	398.8	68.7	 20
529	  1	117.5	21.2	 16
530	  1	421.3	42.7	 20
531	  1	363.5	80.2	 20
532	  1	100.3	20.8	 16
533	  1	111.3	20.9	 20
534	  1	136.0	21.5	 20
535	  1	108.5	15.5	 16
536	  1	1853.3	110.5	 20
537	  1	2121.5	527.4	 20
538	  1	320.8	56.5	 16
539	  1	156.5	19.7	 20
540	  1	766.5	89.5	 20
541	  1	2995.3	583.6	 16
542	  1	163.8	35.0	 20
543	  1	125.8	18.7	 20
544	  1	192.8	23.7	 16
545	  1	202.5	84.3	 20
546	  1	553.3	118.8	 20
547	  1	143.3	20.2	 16
548	  1	116.0	22.2	 20
549	  1	251.0	29.9	 20
550	  1	118.0	20.0	 16
551	  1	857.0	205.4	 25
552	  1	122.0	26.9	 25
553	  1	155.3	20.9	 20
554	  1	220.0	31.9	 25
555	  1	214.0	102.8	 25
556	  1	1642.0	221.9	 20
557	  1	1307.0	241.4	 25
558	  1	1669.0	203.8	 25
559	  1	418.0	83.6	 20
560	  1	680.0	156.8	 25
561	  1	469.8	47.8	 20
562	  1	175.0	31.4	 25
563	  1	143.0	20.6	 25
564	  1	233.0	33.0	 20
565	  1	127.0	20.7	 25
566	  1	143.0	37.7	 25
567	  1	2646.3	225.6	 20
568	  1	1011.0	79.6	 25
569	  1	550.0	76.5	 25
570	  1	773.0	126.0	 20
571	  1	98.0	17.7	 25
572	  1	187.0	40.4	 25
573	  1	251.5	33.8	 20
574	  1	272.0	37.6	 25
575	  1	183.0	89.7	 25
576	  1	1501.0	113.2	 20
577	  1	1264.0	97.8	 25
578	  1	535.0	58.3	 25
579	  1	2849.0	397.1	 20
580	  1	262.0	36.1	 25
581	  1	175.0	31.9	 25
582	  1	167.8	23.5	 20
583	  1	298.0	37.9	 25
584	  1	989.0	250.0	 25
585	  1	117.5	23.7	 20
586	  1	197.0	37.6	 25
587	  1	120.0	21.2	 25
588	  1	394.5	47.5	 20
589	  1	283.0	36.8	 25
590	  1	709.0	86.4	 25
591	  1	1822.8	122.5	 20
592	  1	596.0	58.3	 25
593	  1	277.0	32.3	 25
594	  1	265.0	35.0	 20
595	  1	143.0	19.7	 25
596	  1	160.0	40.1	 25
597	  1	138.0	19.4	 20
598	  1	166.0	53.1	 25
599	  1	98.0	23.1	 25
600	  1	141.5	40.4	 20
601	  1	211.0	48.9	 25
602	  1	163.0	38.7	 25
603	  1	389.8	68.8	 20
604	  1	149.0	40.7	 25
605	  1	669.0	181.8	 25
606	  1	167.0	53.3	 20
607	  1	941.0	157.9	 25
608	  1	544.0	115.7	 25
609	  1	482.0	46.1	 20
610	  1	235.0	90.9	 25
611	  1	6980.0	1769.2	 25
612	  1	195.5	84.9	 20
613	  1	198.0	37.7	 25
614	  1	1438.0	248.0	 25
615	  1	2550.8	358.2	 20
616	  1	324.0	95.2	 25
617	  1	630.0	98.5	 20
618	  1	703.0	109.3	 25
619	  1	131.0	17.6	 25
620	  1	139.3	147.6	 20
621	  1	139.0	21.8	 25
622	  1	120.3	24.5	 20
623	  1	100.8	16.6	 16
624	  1	702.3	100.5	 20
625	  1	173.5	30.4	 20
626	  1	417.0	28.1	 16
627	  1	1013.0	108.8	 20
628	  1	1622.5	301.6	 20
629	  1	2283.0	331.2	 16
630	  1	121.3	22.0	 20
631	  1	310.0	45.4	 20
632	  1	865.3	67.3	 16
633	  1	3011.8	122.2	 20
634	  1	173.5	33.3	 20
635	  1	138.3	38.4	 16
636	  1	13797.5	1991.5	 20
637	  1	213.3	59.2	 20
638	  1	13308.0	1445.2	 16
639	  1	213.0	25.0	 20
  0	  2	223.0	95.7	 25
  1	  2	12280.8	2530.4	 20
  2	  2	278.0	84.7	 25
  3	  2	12764.0	2726.1	 25
  4	  2	138.3	25.6	 20
  5	  2	629.0	155.4	 25
  6	  2	284.0	49.3	 25
  7	  2	1279.5	276.1	 20
  8	  2	170.0	23.2	 25
  9	  2	751.0	136.0	 25
 10	  2	1166.8	249.9	 20
 11	  2	2891.0	711.1	 25
 12	  2	2120.0	471.1	 25
 13	  2	2147.3	458.1	 20
 14	  2	554.0	112.3	 25
 15	  2	520.0	122.2	 25
 16	  2	206.8	36.0	 20
 17	  2	274.0	57.1	 25
 18	  2	172.5	21.5	 20
 19	  2	1179.8	150.4	 16
 20	  2	341.8	54.3	 20
 21	  2	352.3	52.6	 20
 22	  2	119.0	17.6	 16
 23	  2	158.0	20.7	 20
 24	  2	864.8	177.6	 20
 25	  2	172.8	22.4	 16
 26	  2	905.8	176.9	 20
 27	  2	3307.5	685.7	 20
 28	  2	1925.8	267.5	 16
 29	  2	1430.5	264.6	 20
 30	  2	131.5	20.7	 20
 31	  2	228.8	25.5	 16
 32	  2	490.3	99.6	 20
 33	  2	1127.5	298.9	 20
 34	  2	962.5	201.8	 16
 35	  2	849.3	227.4	 20
 36	  2	781.0	217.5	 20
 37	  2	714.5	138.7	 16
 38	  2	389.5	76.7	 20
 39	  2	673.0	218.3	 20
 40	  2	142.5	22.9	 16
 41	  2	170.8	24.7	 20
 42	  2	1394.0	320.0	 16
 43	  2	607.3	153.8	 20
 44	  2	1061.0	291.5	 20
 45	  2	756.8	126.0	 16
 46	  2	1761.8	354.7	 20
 47	  2	2561.8	659.0	 20
 48	  2	898.0	192.1	 16
 49	  2	133.8	20.2	 20
 50	  2	148.5	17.9	 20
 51	  2	174.8	25.7	 16
 52	  2	328.3	71.7	 20
 53	  2	408.0	103.5	 25
 54	  2	466.5	83.2	 20
 55	  2	665.0	139.2	 25
 56	  2	664.0	150.4	 25
 57	  2	1531.3	257.9	 20
 58	  2	3732.0	848.0	 25
 59	  2	606.0	157.1	 25
 60	  2	205.3	22.0	 20
 61	  2	125.0	48.6	 25
 62	  2	10118.0	3339.9	 25
 63	  2	167.0	44.4	 20
 64	  2	162.0	56.2	 25
 65	  2	248.0	197.0	 25
 66	  2	9194.8	2342.0	 20
 67	  2	131.0	20.9	 25
 68	  2	137.0	19.8	 25
 69	  2	135.5	24.5	 20
 70	  2	147.0	26.2	 25
 71	  2	132.0	18.1	 25
 72	  2	126.5	20.6	 20
 73	  2	123.0	22.4	 25
 74	  2	132.0	14.3	 25
 75	  2	136.0	18.7	 20
 76	  2	119.0	24.1	 25
 77	  2	112.0	16.1	 25
 78	  2	122.0	21.7	 20
 79	  2	115.0	18.5	 25
 80	  2	132.0	16.5	 25
 81	  2	132.0	18.3	 20
 82	  2	118.0	17.4	 25
 83	  2	119.0	24.3	 25
 84	  2	135.3	26.4	 20
 85	  2	160.0	126.5	 25
 86	  2	7188.0	2853.6	 25
 87	  2	157.0	64.6	 20
 88	  2	167.0	60.9	 25
 89	  2	240.0	497.6	 25
 90	  2	7381.0	2596.9	 20
 91	  2	161.0	171.4	 25
 92	  2	7225.0	2820.9	 25
 93	  2	129.5	18.9	 20
 94	  2	132.0	19.7	 25
 95	  2	130.0	21.6	 25
 96	  2	123.3	24.4	 20
 97	  2	121.0	22.5	 25
 98	  2	127.5	21.4	 20
 99	  2	98.0	21.0	 25
100	  2	103.0	23.3	 25
101	  2	121.8	16.6	 20
102	  2	124.0	18.2	 25
103	  2	122.0	19.7	 25
104	  2	124.3	18.8	 20
105	  2	132.0	21.4	 25
106	  2	127.0	14.4	 25
107	  2	132.3	18.7	 20
108	  2	123.0	26.8	 25
109	  2	101.0	24.5	 25
110	  2	118.8	19.1	 20
111	  2	168.0	28.0	 25
112	  2	193.0	30.5	 25
113	  2	616.0	140.8	 20
114	  2	147.0	33.0	 25
115	  2	155.0	236.0	 25
116	  2	7249.8	753.4	 20
117	  2	5730.0	2184.2	 25
118	  2	181.0	366.8	 25
119	  2	6821.0	2046.5	 20
120	  2	7737.0	2705.9	 25
121	  2	170.0	446.9	 25
122	  2	6228.3	2418.7	 20
123	  2	167.0	130.5	 25
124	  2	137.0	19.9	 20
125	  2	187.3	102.2	 16
126	  2	6167.5	2241.3	 20
127	  2	107.3	12.9	 20
128	  2	162.8	62.7	 16
129	  2	328.8	57.7	 20
130	  2	943.0	328.5	 20
131	  2	245.0	52.5	 16
132	  2	669.0	180.7	 20
133	  2	148.3	239.9	 20
134	  2	5555.0	1688.4	 16
135	  2	121.8	20.1	 20
136	  2	107.8	16.6	 20
137	  2	141.8	53.9	 16
138	  2	5864.5	1859.8	 20
139	  2	123.5	18.0	 20
140	  2	110.3	14.3	 16
141	  2	119.0	18.9	 20
142	  2	135.3	23.8	 20
143	  2	189.8	40.9	 16
144	  2	5477.0	1719.7	 20
145	  2	123.3	21.6	 20
146	  2	134.3	22.5	 16
147	  2	3815.0	1238.6	 20
148	  2	187.5	207.7	 20
149	  2	5023.5	1358.2	 16
150	  2	124.3	20.6	 20
151	  2	133.3	19.8	 20
152	  2	165.5	23.4	 16
153	  2	5114.0	862.4	 20
154	  2	6005.3	549.0	 20
155	  2	4756.0	1562.0	 16
156	  2	138.8	22.6	 20
157	  2	132.0	18.3	 16
158	  2	136.3	23.0	 20
159	  2	179.3	38.4	 20
160	  2	360.3	51.3	 20
161	  2	952.0	235.7	 25
162	  2	597.0	145.0	 25
163	  2	246.3	31.0	 20
164	  2	345.0	58.9	 25
165	  2	3293.0	1067.6	 25
166	  2	1199.0	329.7	 20
167	  2	317.0	74.9	 25
168	  2	423.0	125.1	 25
169	  2	251.8	43.1	 20
170	  2	577.0	172.7	 25
171	  2	839.0	277.4	 25
172	  2	173.8	28.4	 20
173	  2	466.0	130.9	 25
174	  2	666.0	210.4	 25
175	  2	124.0	19.6	 20
176	  2	370.0	52.2	 25
177	  2	1054.0	369.7	 25
178	  2	153.3	32.9	 20
179	  2	222.0	59.3	 25
180	  2	439.0	107.8	 25
181	  2	1374.3	416.4	 20
182	  2	729.0	240.0	 25
183	  2	132.0	26.2	 25
184	  2	379.8	99.3	 20
185	  2	1025.0	386.1	 25
186	  2	1279.0	474.9	 25
187	  2	216.3	42.2	 20
188	  2	519.0	95.0	 25
189	  2	1463.0	567.3	 25
190	  2	224.0	38.8	 20
191	  2	150.0	23.1	 25
192	  2	213.0	50.5	 25
193	  2	200.8	50.6	 20
194	  2	151.0	40.3	 25
195	  2	1149.0	405.4	 25
196	  2	1148.8	410.9	 20
197	  2	127.0	28.1	 25
198	  2	225.0	39.0	 25
199	  2	431.8	128.4	 20
200	  2	194.0	30.6	 25
201	  2	412.0	136.8	 25
202	  2	201.8	49.5	 20
203	  2	108.0	22.0	 25
204	  2	687.0	211.7	 25
205	  2	510.8	141.4	 20
206	  2	751.0	272.8	 25
207	  2	959.0	365.9	 25
208	  2	401.3	95.4	 20
209	  2	243.0	58.2	 25
210	  2	307.0	79.1	 25
211	  2	124.8	25.7	 20
212	  2	179.0	25.8	 25
213	  2	99.0	20.2	 25
214	  2	109.0	16.2	 20
215	  2	98.0	14.3	 25
216	  2	98.0	12.5	 20
217	  2	527.0	159.8	 25
218	  2	539.0	174.5	 25
219	  2	206.5	30.6	 20
220	  2	848.0	254.1	 25
221	  2	673.0	236.4	 25
222	  2	560.8	174.2	 20
223	  2	164.0	35.4	 25
224	  2	92.0	12.9	 25
225	  2	158.5	29.2	 20
226	  2	542.0	166.4	 25
227	  2	1303.0	395.2	 25
228	  2	3262.0	837.6	 20
229	  2	4287.0	1153.2	 25
230	  2	4353.0	1319.7	 25
231	  2	3001.3	555.7	 16
232	  2	2151.0	616.4	 20
233	  2	1077.0	271.0	 20
234	  2	1386.0	300.7	 16
235	  2	1760.8	400.7	 20
236	  2	2589.8	718.6	 20
237	  2	2521.5	580.2	 16
238	  2	2606.8	704.5	 20
239	  2	1807.5	427.7	 20
240	  2	10050.0	2565.2	 16
241	  2	2458.0	709.0	 20
242	  2	259.3	87.1	 20
243	  2	429.3	71.4	 16
244	  2	6885.0	1979.8	 20
245	  2	5159.8	1696.9	 20
246	  2	1749.0	429.7	 16
247	  2	449.3	100.5	 20
248	  2	2693.5	847.1	 20
249	  2	2834.8	723.1	 16
250	  2	5483.8	1638.0	 20
251	  2	4388.0	1439.1	 20
252	  2	204.5	26.5	 16
253	  2	3260.5	911.9	 20
254	  2	2247.8	707.3	 20
255	  2	3363.8	906.4	 16
256	  2	236.0	50.2	 20
257	  2	215.3	43.8	 20
258	  2	1632.5	341.4	 16
259	  2	250.3	45.8	 20
260	  2	3244.8	1086.4	 20
261	  2	503.5	104.4	 16
262	  2	3929.0	1111.6	 20
263	  2	8393.5	2810.8	 20
264	  2	7390.5	1954.0	 16
265	  2	1163.3	299.8	 20
266	  2	8917.0	2835.3	 25
267	  2	1893.3	534.7	 20
268	  2	1380.0	406.1	 25
269	  2	882.0	243.3	 25
270	  2	2710.8	713.7	 20
271	  2	7129.0	2074.5	 25
272	  2	6731.0	2171.1	 25
273	  2	3400.3	860.6	 20
274	  2	1995.0	608.1	 25
275	  2	5549.8	1387.0	 20
276	  2	2350.0	625.1	 25
277	  2	86.0	13.9	 25
278	  2	1058.8	261.2	 20
279	  2	894.0	217.8	 25
280	  2	86.0	14.1	 25
281	  2	98.0	13.1	 20
282	  2	113.0	23.2	 25
283	  2	104.0	17.2	 25
284	  2	301.5	52.4	 20
285	  2	156.0	27.5	 25
286	  2	110.0	24.2	 25
287	  2	139.3	22.2	 20
288	  2	639.0	111.0	 25
289	  2	814.0	195.0	 25
290	  2	194.8	32.1	 20
291	  2	107.0	20.5	 25
292	  2	142.0	26.9	 25
293	  2	90.0	13.3	 20
294	  2	149.0	31.1	 25
295	  2	197.0	42.7	 25
296	  2	1327.5	203.4	 20
297	  2	461.0	151.9	 25
298	  2	1016.0	228.4	 25
299	  2	173.0	17.9	 20
300	  2	100.0	19.2	 25
301	  2	122.0	17.7	 25
302	  2	162.3	19.0	 20
303	  2	167.0	27.5	 25
304	  2	132.0	23.8	 25
305	  2	362.8	74.3	 20
306	  2	693.0	135.1	 25
307	  2	439.0	85.5	 25
308	  2	118.3	17.5	 20
309	  2	339.0	63.0	 25
310	  2	101.0	17.6	 25
311	  2	99.3	16.9	 20
312	  2	136.0	24.4	 25
313	  2	176.0	26.2	 25
314	  2	102.3	16.8	 20
315	  2	317.0	122.1	 25
316	  2	1633.0	535.8	 25
317	  2	112.3	20.0	 20
318	  2	114.0	21.1	 25
319	  2	99.0	19.1	 25
320	  2	122.3	21.1	 20
321	  2	97.0	19.1	 25
322	  2	149.0	31.7	 25
323	  2	186.5	38.6	 20
324	  2	537.0	134.0	 25
325	  2	252.0	49.5	 25
326	  2	652.5	208.2	 20
327	  2	400.0	116.8	 25
328	  2	357.0	82.7	 25
329	  2	397.0	91.9	 20
330	  2	325.0	84.3	 25
331	  2	150.3	22.6	 20
332	  2	202.0	39.5	 25
333	  2	108.0	24.0	 25
334	  2	130.8	23.1	 20
335	  2	123.0	22.0	 25
336	  2	138.0	20.8	 25
337	  2	289.5	52.2	 20
338	  2	432.0	86.1	 20
339	  2	218.5	47.2	 20
340	  2	699.8	80.3	 16
341	  2	382.5	64.5	 20
342	  2	113.5	22.5	 20
343	  2	124.3	22.1	 16
344	  2	147.5	28.0	 20
345	  2	107.0	20.9	 20
346	  2	120.5	33.6	 16
347	  2	861.5	132.3	 20
348	  2	286.8	30.8	 20
349	  2	230.5	39.6	 16
350	  2	135.5	25.2	 20
351	  2	134.0	47.3	 20
352	  2	545.0	68.0	 16
353	  2	182.3	27.2	 20
354	  2	214.3	49.4	 20
355	  2	105.5	17.8	 16
356	  2	86.8	13.8	 20
357	  2	123.5	41.8	 20
358	  2	521.0	46.5	 16
359	  2	160.3	29.7	 20
360	  2	210.8	37.5	 20
361	  2	187.8	33.1	 16
362	  2	78.0	16.0	 20
363	  2	139.5	23.9	 20
364	  2	91.0	12.5	 16
365	  2	140.0	29.5	 20
366	  2	140.3	22.9	 20
367	  2	119.3	23.5	 16
368	  2	123.3	20.3	 20
369	  2	135.3	20.1	 20
370	  2	104.0	13.7	 16
371	  2	102.3	14.3	 20
372	  2	205.0	76.3	 20
373	  2	207.0	26.9	 20
374	  2	128.0	21.0	 25
375	  2	175.0	35.6	 25
376	  2	611.0	62.5	 20
377	  2	100.0	13.2	 25
378	  2	108.0	18.6	 25
379	  2	114.0	17.4	 20
380	  2	128.0	20.7	 25
381	  2	92.0	15.8	 25
382	  2	457.5	49.7	 20
383	  2	1271.0	169.1	 25
384	  2	1740.0	495.8	 25
385	  2	122.5	27.2	 20
386	  2	127.0	21.1	 25
387	  2	114.0	30.8	 25
388	  2	135.3	19.1	 20
389	  2	310.0	39.4	 25
390	  2	214.0	30.3	 20
391	  2	130.0	22.3	 25
392	  2	130.0	98.2	 25
393	  2	1841.8	120.2	 20
394	  2	2071.0	284.4	 25
395	  2	271.0	63.3	 25
396	  2	86.5	16.3	 20
397	  2	580.0	116.6	 25
398	  2	907.0	219.4	 25
399	  2	152.0	27.9	 20
400	  2	403.0	56.7	 25
401	  2	87.0	16.3	 25
402	  2	89.0	17.4	 20
403	  2	1401.0	314.6	 25
404	  2	97.0	18.2	 25
405	  2	93.0	11.1	 20
406	  2	147.0	41.3	 25
407	  2	162.0	47.5	 25
408	  2	294.0	30.4	 20
409	  2	388.0	42.7	 25
410	  2	177.0	33.4	 25
411	  2	165.8	31.6	 20
412	  2	275.0	41.3	 25
413	  2	832.0	88.2	 25
414	  2	1033.3	116.0	 20
415	  2	1007.0	102.5	 25
416	  2	815.0	156.5	 25
417	  2	461.5	43.2	 20
418	  2	394.0	46.3	 25
419	  2	264.0	57.9	 25
420	  2	148.8	17.3	 20
421	  2	209.0	23.8	 25
422	  2	217.0	34.4	 25
423	  2	131.0	27.8	 20
424	  2	96.0	22.6	 25
425	  2	268.0	52.6	 25
426	  2	101.8	18.0	 20
427	  2	96.0	14.0	 25
428	  2	102.0	27.8	 25
429	  2	695.0	125.3	 20
430	  2	115.0	19.0	 25
431	  2	348.0	71.6	 25
432	  2	85.3	12.8	 20
433	  2	264.0	39.7	 25
434	  2	151.0	28.3	 25
435	  2	95.8	17.8	 20
436	  2	213.0	24.5	 25
437	  2	102.0	16.3	 25
438	  2	109.3	16.4	 20
439	  2	1128.0	290.8	 25
440	  2	442.0	120.0	 25
441	  2	93.5	20.3	 20
442	  2	82.0	20.4	 25
443	  2	413.0	124.3	 25
444	  2	94.0	13.5	 16
445	  2	247.5	47.7	 20
446	  2	1308.3	335.2	 20
447	  2	350.8	77.0	 16
448	  2	114.0	21.2	 20
449	  2	197.5	34.1	 16
450	  2	136.3	24.5	 20
451	  2	144.3	26.7	 20
452	  2	108.3	16.7	 16
453	  2	1420.8	341.9	 20
454	  2	169.5	28.2	 20
455	  2	200.3	25.8	 16
456	  2	210.0	23.0	 20
457	  2	301.3	134.3	 20
458	  2	174.0	21.3	 16
459	  2	159.0	31.4	 20
460	  2	432.8	45.8	 20
461	  2	350.3	57.1	 16
462	  2	78.0	10.7	 20
463	  2	113.3	116.7	 20
464	  2	4927.8	440.3	 16
465	  2	1367.8	172.0	 20
466	  2	951.3	162.9	 20
467	  2	521.0	55.8	 16
468	  2	727.0	109.8	 20
469	  2	114.3	18.7	 20
470	  2	287.3	42.3	 16
471	  2	153.0	18.3	 20
472	  2	96.5	15.0	 20
473	  2	153.3	25.5	 16
474	  2	247.0	49.3	 20
475	  2	621.0	41.8	 20
476	  2	162.5	17.1	 16
477	  2	367.8	51.4	 20
478	  2	664.0	74.5	 20
479	  2	452.0	39.2	 16
480	  2	97.0	17.4	 25
481	  2	81.0	9.3	 25
482	  2	116.3	15.8	 20
483	  2	85.0	14.4	 25
484	  2	127.0	38.9	 25
485	  2	94.8	23.8	 20
486	  2	517.0	67.1	 25
487	  2	332.0	52.3	 25
488	  2	86.3	15.8	 20
489	  2	98.0	15.5	 25
490	  2	83.0	14.5	 25
491	  2	64.5	14.3	 20
492	  2	91.0	17.4	 25
493	  2	104.0	14.9	 25
494	  2	75.8	12.6	 20
495	  2	122.0	16.5	 25
496	  2	130.0	24.3	 25
497	  2	168.0	35.5	 20
498	  2	117.0	23.7	 25
499	  2	153.0	27.4	 25
500	  2	78.5	15.0	 20
501	  2	215.0	28.0	 25
502	  2	1401.0	346.9	 25
503	  2	89.3	14.0	 20
504	  2	258.0	30.9	 25
505	  2	134.5	24.8	 20
506	  2	81.0	14.3	 25
507	  2	248.0	26.8	 25
508	  2	1005.0	60.0	 20
509	  2	682.0	84.6	 25
510	  2	151.0	23.5	 25
511	  2	190.0	27.7	 20
512	  2	120.0	22.3	 25
513	  2	109.0	17.8	 25
514	  2	346.8	35.2	 20
515	  2	168.0	23.1	 25
516	  2	95.0	14.8	 25
517	  2	360.8	41.1	 20
518	  2	107.0	14.0	 25
519	  2	95.0	13.9	 25
520	  2	144.0	21.4	 20
521	  2	149.0	17.1	 25
522	  2	111.0	16.3	 25
523	  2	175.0	26.7	 20
524	  2	89.0	16.8	 25
525	  2	699.0	65.8	 25
526	  2	283.0	67.3	 20
527	  2	110.0	21.3	 25
528	  2	392.0	62.1	 25
529	  2	101.3	15.8	 20
530	  2	381.0	45.2	 25
531	  2	327.0	66.5	 25
532	  2	78.3	9.1	 20
533	  2	86.0	11.8	 25
534	  2	115.0	20.7	 25
535	  2	83.3	13.9	 20
536	  2	653.0	101.7	 25
537	  2	840.0	121.8	 25
538	  2	474.5	56.7	 20
539	  2	138.0	19.1	 25
540	  2	1310.0	170.5	 25
541	  2	719.3	122.6	 20
542	  2	131.0	19.0	 25
543	  2	107.0	25.2	 25
544	  2	247.0	30.4	 20
545	  2	116.0	21.0	 25
546	  2	149.0	26.6	 25
547	  2	105.5	18.1	 20
548	  2	80.0	12.0	 25
549	  2	136.0	25.6	 25
550	  2	99.8	14.7	 20
551	  2	124.3	20.0	 20
552	  2	106.0	20.1	 20
553	  2	158.3	18.5	 16
554	  2	202.0	20.0	 20
555	  2	227.5	41.9	 20
556	  2	755.5	63.3	 16
557	  2	614.0	62.9	 20
558	  2	3523.0	1041.2	 20
559	  2	201.5	34.8	 16
560	  2	135.5	19.2	 20
561	  2	471.3	99.8	 20
562	  2	260.8	28.8	 16
563	  2	118.3	22.5	 20
564	  2	103.0	19.0	 16
565	  2	93.0	14.9	 20
566	  2	89.8	18.5	 20
567	  2	847.3	109.7	 16
568	  2	680.0	84.5	 20
569	  2	567.5	66.9	 20
570	  2	286.8	46.6	 16
571	  2	94.8	17.7	 20
572	  2	123.0	22.9	 20
573	  2	188.3	40.9	 16
574	  2	118.5	20.8	 20
575	  2	165.8	58.5	 20
576	  2	718.3	81.3	 16
577	  2	1610.3	180.2	 20
578	  2	751.8	45.6	 20
579	  2	844.0	69.1	 16
580	  2	185.5	33.7	 20
581	  2	123.3	17.7	 20
582	  2	116.0	24.1	 16
583	  2	128.8	19.8	 20
584	  2	223.5	41.2	 20
585	  2	104.3	13.9	 16
586	  2	201.0	29.3	 25
587	  2	97.0	15.2	 25
588	  2	147.3	27.0	 20
589	  2	685.0	69.2	 25
590	  2	1598.0	204.3	 25
591	  2	3174.0	286.9	 20
592	  2	602.0	87.3	 25
593	  2	157.0	25.0	 25
594	  2	143.0	18.7	 20
595	  2	104.0	14.7	 25
596	  2	117.0	21.4	 25
597	  2	126.0	19.2	 20
598	  2	219.0	35.4	 25
599	  2	86.0	15.5	 25
600	  2	121.0	17.7	 20
601	  2	93.0	17.8	 25
602	  2	107.0	13.5	 25
603	  2	212.3	27.7	 20
604	  2	111.0	24.2	 25
605	  2	215.0	50.9	 25
606	  2	103.3	14.3	 20
607	  2	1148.0	155.3	 25
608	  2	198.0	96.8	 25
609	  2	985.5	150.2	 20
610	  2	93.0	12.7	 25
611	  2	826.0	227.3	 25
612	  2	105.8	15.7	 20
613	  2	109.0	30.8	 25
614	  2	471.0	53.5	 25
615	  2	754.0	96.1	 20
616	  2	188.0	22.2	 25
617	  2	189.0	33.6	 25
618	  2	128.5	29.4	 20
619	  2	103.0	17.0	 25
620	  2	93.0	17.8	 25
621	  2	157.0	17.8	 20
622	  2	89.0	17.0	 25
623	  2	109.8	23.0	 20
624	  2	112.0	23.3	 25
625	  2	145.0	18.4	 25
626	  2	528.5	53.5	 20
627	  2	1173.0	131.8	 25
628	  2	600.0	90.8	 25
629	  2	379.5	61.5	 20
630	  2	114.0	16.4	 25
631	  2	184.0	88.4	 25
632	  2	1541.3	112.5	 20
633	  2	2419.0	178.0	 25
634	  2	159.0	19.3	 25
635	  2	168.5	24.8	 20
636	  2	236.0	73.6	 25
637	  2	12677.0	2936.9	 25
638	  2	347.8	57.2	 20
639	  2	13367.0	2469.3	 25
  0	  3	12536.0	2214.5	 25
  1	  3	197.0	35.2	 20
  2	  3	11894.0	2491.3	 25
  3	  3	163.0	29.9	 25
  4	  3	129.3	20.9	 20
  5	  3	117.0	18.1	 25
  6	  3	150.0	111.9	 25
  7	  3	518.8	61.9	 20
  8	  3	103.0	20.1	 25
  9	  3	291.0	47.9	 25
 10	  3	221.0	26.5	 20
 11	  3	1201.0	225.3	 25
 12	  3	479.0	93.7	 25
 13	  3	595.0	102.4	 20
 14	  3	168.0	29.9	 25
 15	  3	300.0	29.1	 25
 16	  3	153.5	19.7	 20
 17	  3	127.0	18.6	 25
 18	  3	150.0	20.6	 25
 19	  3	175.8	40.4	 20
 20	  3	1305.0	162.5	 25
 21	  3	148.0	24.5	 25
 22	  3	108.0	18.7	 20
 23	  3	103.0	18.9	 25
 24	  3	468.0	80.4	 25
 25	  3	148.0	18.4	 20
 26	  3	172.0	33.1	 25
 27	  3	535.0	117.0	 25
 28	  3	518.8	83.2	 20
 29	  3	497.0	94.1	 25
 30	  3	95.0	13.8	 25
 31	  3	185.0	18.6	 20
 32	  3	459.0	82.9	 25
 33	  3	269.0	41.4	 25
 34	  3	379.0	44.7	 20
 35	  3	207.0	39.5	 25
 36	  3	186.0	41.8	 25
 37	  3	240.3	36.6	 20
 38	  3	92.0	12.7	 25
 39	  3	167.0	29.4	 25
 40	  3	124.5	19.9	 20
 41	  3	155.0	19.7	 25
 42	  3	1277.0	359.7	 25
 43	  3	179.3	35.4	 20
 44	  3	283.0	49.5	 25
 45	  3	257.5	46.3	 20
 46	  3	251.0	56.6	 25
 47	  3	1385.0	287.9	 25
 48	  3	278.0	44.9	 20
 49	  3	112.0	19.7	 25
 50	  3	111.0	19.4	 25
 51	  3	163.0	23.6	 20
 52	  3	484.0	81.7	 25
 53	  3	152.5	20.0	 20
 54	  3	232.0	31.7	 16
 55	  3	202.3	30.5	 20
 56	  3	218.0	36.5	 20
 57	  3	252.8	34.0	 16
 58	  3	959.5	168.5	 20
 59	  3	180.8	26.2	 20
 60	  3	178.0	20.1	 16
 61	  3	144.3	48.9	 20
 62	  3	10386.0	3175.7	 20
 63	  3	148.5	30.1	 16
 64	  3	147.5	24.4	 20
 65	  3	154.0	27.6	 20
 66	  3	160.5	25.9	 16
 67	  3	124.0	26.4	 20
 68	  3	163.8	140.1	 20
 69	  3	6842.5	1092.5	 16
 70	  3	6693.3	1113.1	 20
 71	  3	5133.8	1828.9	 20
 72	  3	126.5	20.0	 16
 73	  3	155.3	70.9	 20
 74	  3	6574.0	2353.7	 20
 75	  3	112.3	17.2	 16
 76	  3	2679.8	408.5	 20
 77	  3	2627.3	901.0	 20
 78	  3	101.0	18.7	 16
 79	  3	108.3	45.4	 20
 80	  3	165.5	159.4	 20
 81	  3	4348.5	815.7	 16
 82	  3	3797.3	674.3	 20
 83	  3	4165.5	1510.5	 20
 84	  3	133.8	26.6	 16
 85	  3	137.0	144.0	 20
 86	  3	7459.5	2827.0	 20
 87	  3	134.3	18.4	 16
 88	  3	113.3	15.7	 20
 89	  3	117.0	19.4	 25
 90	  3	139.8	28.7	 20
 91	  3	122.0	189.3	 25
 92	  3	7344.0	2883.8	 25
 93	  3	181.5	66.6	 20
 94	  3	5589.0	1003.0	 25
 95	  3	5084.0	1934.8	 25
 96	  3	108.5	13.5	 20
 97	  3	121.0	25.3	 25
 98	  3	132.0	18.8	 25
 99	  3	104.3	19.3	 20
100	  3	2016.0	878.7	 25
101	  3	133.0	20.2	 25
102	  3	116.5	15.3	 20
103	  3	154.0	125.6	 25
104	  3	5442.0	1172.1	 20
105	  3	4702.0	957.3	 25
106	  3	3934.0	1406.6	 25
107	  3	131.5	21.4	 20
108	  3	122.0	17.5	 25
109	  3	104.0	18.8	 25
110	  3	123.3	20.9	 20
111	  3	102.0	20.9	 25
112	  3	224.0	109.8	 25
113	  3	521.3	69.8	 20
114	  3	113.0	17.2	 25
115	  3	139.0	262.3	 25
116	  3	6730.0	1893.1	 20
117	  3	197.0	119.2	 25
118	  3	5361.0	2101.7	 25
119	  3	263.8	114.7	 20
120	  3	7326.0	2574.5	 25
121	  3	190.0	456.5	 25
122	  3	6689.0	2111.9	 20
123	  3	141.0	17.8	 25
124	  3	116.0	13.5	 25
125	  3	117.5	13.8	 20
126	  3	141.0	58.2	 25
127	  3	115.0	15.6	 25
128	  3	150.3	34.3	 20
129	  3	157.0	32.8	 25
130	  3	222.0	49.6	 25
131	  3	121.0	19.2	 20
132	  3	207.0	51.0	 25
133	  3	151.0	200.7	 25
134	  3	5121.5	1486.3	 20
135	  3	116.0	13.5	 25
136	  3	126.0	22.3	 25
137	  3	151.8	38.4	 20
138	  3	5221.0	1704.2	 25
139	  3	142.0	22.0	 25
140	  3	120.0	22.2	 20
141	  3	109.0	17.8	 25
142	  3	131.0	184.7	 25
143	  3	4321.5	1498.9	 20
144	  3	121.0	65.6	 25
145	  3	152.0	133.1	 25
146	  3	3987.8	1393.8	 20
147	  3	155.0	56.5	 25
148	  3	164.0	171.6	 25
149	  3	4538.8	1143.9	 20
150	  3	146.0	21.2	 25
151	  3	133.0	16.5	 25
152	  3	166.3	41.6	 20
153	  3	5570.0	414.1	 25
154	  3	5860.0	367.3	 25
155	  3	5235.0	1472.9	 20
156	  3	129.0	22.2	 25
157	  3	110.0	15.2	 25
158	  3	117.0	18.0	 20
159	  3	181.0	37.1	 25
160	  3	112.0	22.7	 20
161	  3	153.3	35.1	 16
162	  3	211.3	29.2	 20
163	  3	359.5	37.1	 16
164	  3	298.0	110.5	 20
165	  3	1608.5	474.2	 20
166	  3	287.3	62.3	 16
167	  3	129.8	19.9	 20
168	  3	121.5	22.0	 20
169	  3	169.3	26.2	 16
170	  3	177.0	31.9	 20
171	  3	102.5	17.2	 20
172	  3	93.5	19.0	 16
173	  3	172.5	30.2	 20
174	  3	162.5	27.8	 20
175	  3	117.5	22.3	 16
176	  3	219.8	44.2	 20
177	  3	246.0	59.9	 20
178	  3	120.3	24.4	 16
179	  3	87.0	21.2	 20
180	  3	205.0	67.0	 20
181	  3	459.0	62.7	 16
182	  3	163.8	25.7	 20
183	  3	93.3	21.9	 20
184	  3	197.0	20.6	 16
185	  3	384.3	90.9	 20
186	  3	351.8	101.5	 20
187	  3	145.8	28.0	 16
188	  3	289.0	125.4	 20
189	  3	710.5	236.2	 20
190	  3	122.5	16.6	 16
191	  3	128.5	20.5	 20
192	  3	167.5	26.6	 20
193	  3	111.0	20.6	 16
194	  3	117.5	34.0	 20
195	  3	409.0	100.8	 25
196	  3	173.5	39.2	 20
197	  3	86.0	14.0	 25
198	  3	105.0	25.2	 25
199	  3	154.8	28.7	 20
200	  3	96.0	19.4	 25
201	  3	209.0	29.0	 25
202	  3	319.5	75.9	 20
203	  3	79.0	11.2	 25
204	  3	246.0	38.7	 25
205	  3	391.5	41.1	 20
206	  3	871.0	283.1	 25
207	  3	108.0	22.9	 25
208	  3	221.5	33.1	 20
209	  3	164.0	31.8	 25
210	  3	171.0	27.6	 25
211	  3	104.3	23.5	 20
212	  3	112.0	23.7	 25
213	  3	86.0	16.6	 25
214	  3	98.5	24.0	 20
215	  3	110.0	27.2	 25
216	  3	105.0	20.4	 25
217	  3	148.5	27.6	 20
218	  3	141.0	25.8	 25
219	  3	89.5	17.6	 20
220	  3	220.0	39.0	 25
221	  3	103.0	24.6	 25
222	  3	98.0	27.6	 20
223	  3	79.0	12.7	 25
224	  3	82.0	16.7	 25
225	  3	90.3	16.4	 20
226	  3	209.0	55.0	 25
227	  3	260.0	72.4	 25
228	  3	568.3	121.8	 20
229	  3	2187.0	199.3	 25
230	  3	1521.0	399.3	 25
231	  3	4435.8	410.3	 20
232	  3	2929.0	556.6	 25
233	  3	534.0	92.1	 25
234	  3	829.0	72.0	 20
235	  3	1512.0	253.1	 25
236	  3	961.0	221.3	 25
237	  3	711.0	180.2	 20
238	  3	809.0	169.3	 25
239	  3	1462.0	289.3	 25
240	  3	3097.5	922.5	 20
241	  3	216.0	102.6	 25
242	  3	117.0	28.9	 25
243	  3	112.5	28.7	 20
244	  3	875.0	584.1	 25
245	  3	541.0	242.0	 25
246	  3	222.3	62.6	 20
247	  3	142.0	27.5	 25
248	  3	291.0	120.5	 25
249	  3	511.3	127.3	 20
250	  3	520.0	346.4	 25
251	  3	2749.0	633.5	 25
252	  3	114.0	20.2	 20
253	  3	352.0	164.9	 25
254	  3	173.0	125.3	 25
255	  3	210.0	144.3	 20
256	  3	140.0	20.2	 25
257	  3	93.0	18.8	 25
258	  3	422.0	124.2	 20
259	  3	112.0	17.0	 25
260	  3	339.0	216.6	 25
261	  3	132.0	22.2	 20
262	  3	416.0	236.7	 25
263	  3	1135.0	556.4	 25
264	  3	1296.8	625.4	 20
265	  3	158.0	52.9	 25
266	  3	2932.3	860.8	 20
267	  3	270.0	49.9	 16
268	  3	130.0	21.4	 20
269	  3	115.3	20.8	 20
270	  3	442.3	59.5	 16
271	  3	2118.8	492.1	 20
272	  3	2536.3	786.2	 20
273	  3	346.3	85.4	 16
274	  3	177.0	35.7	 20
275	  3	1609.0	474.6	 20
276	  3	181.8	50.1	 16
277	  3	78.0	36.4	 20
278	  3	156.5	26.9	 16
279	  3	117.8	32.5	 20
280	  3	85.3	16.2	 20
281	  3	97.5	20.1	 16
282	  3	91.3	15.0	 20
283	  3	115.0	46.7	 20
284	  3	612.5	62.5	 16
285	  3	304.8	42.6	 20
286	  3	91.0	13.1	 20
287	  3	127.3	23.5	 16
288	  3	199.0	29.9	 20
289	  3	144.3	26.0	 20
290	  3	134.5	18.4	 16
291	  3	83.5	15.5	 20
292	  3	87.0	19.5	 20
293	  3	97.3	17.7	 16
294	  3	141.3	39.7	 20
295	  3	623.3	131.1	 20
296	  3	437.8	112.9	 16
297	  3	849.5	268.9	 20
298	  3	347.0	54.2	 20
299	  3	150.5	18.7	 16
300	  3	134.5	21.8	 20
301	  3	105.3	22.6	 20
302	  3	128.3	15.4	 20
303	  3	137.0	17.2	 25
304	  3	98.0	16.9	 25
305	  3	190.0	80.4	 20
306	  3	2067.0	223.1	 25
307	  3	517.0	52.5	 25
308	  3	115.5	19.4	 20
309	  3	99.0	21.4	 25
310	  3	86.0	19.0	 25
311	  3	115.5	21.8	 20
312	  3	97.0	19.5	 25
313	  3	318.0	61.0	 25
314	  3	148.0	27.1	 20
315	  3	478.0	93.5	 25
316	  3	793.0	241.9	 25
317	  3	101.5	11.3	 20
318	  3	97.0	17.5	 25
319	  3	112.0	30.8	 25
320	  3	240.3	44.6	 20
321	  3	82.0	14.7	 25
322	  3	137.0	37.4	 25
323	  3	522.8	134.1	 20
324	  3	1026.0	122.8	 25
325	  3	729.0	206.2	 25
326	  3	260.8	98.0	 20
327	  3	556.0	110.4	 25
328	  3	568.0	75.5	 25
329	  3	143.3	28.7	 20
330	  3	285.0	49.3	 25
331	  3	131.0	21.1	 25
332	  3	132.8	23.3	 20
333	  3	96.0	16.8	 25
334	  3	179.0	65.8	 25
335	  3	294.0	38.3	 20
336	  3	127.0	36.3	 25
337	  3	138.3	31.6	 20
338	  3	333.0	38.4	 25
339	  3	96.0	16.7	 25
340	  3	251.0	33.5	 20
341	  3	738.0	158.5	 25
342	  3	114.0	18.5	 25
343	  3	139.8	21.4	 20
344	  3	134.0	23.3	 25
345	  3	96.0	15.4	 25
346	  3	117.8	27.8	 20
347	  3	1458.0	192.8	 25
348	  3	192.0	22.2	 25
349	  3	171.3	22.1	 20
350	  3	123.0	18.6	 25
351	  3	153.0	126.5	 25
352	  3	1360.5	195.4	 20
353	  3	462.0	77.2	 25
354	  3	176.0	25.3	 25
355	  3	161.5	29.4	 20
356	  3	94.0	14.9	 25
357	  3	106.0	21.7	 25
358	  3	240.0	33.4	 20
359	  3	184.0	29.1	 25
360	  3	204.0	31.7	 25
361	  3	319.3	45.2	 20
362	  3	88.0	18.4	 25
363	  3	136.0	22.8	 25
364	  3	106.3	15.8	 20
365	  3	128.0	22.1	 25
366	  3	374.0	84.3	 25
367	  3	118.5	23.2	 20
368	  3	137.0	24.4	 25
369	  3	245.0	47.6	 25
370	  3	100.5	20.4	 20
371	  3	119.0	23.5	 25
372	  3	113.0	21.2	 25
373	  3	156.3	18.5	 16
374	  3	99.3	17.8	 20
375	  3	210.5	28.4	 20
376	  3	186.0	23.6	 16
377	  3	119.0	20.4	 20
378	  3	90.8	16.0	 20
379	  3	144.3	19.1	 16
380	  3	354.8	69.5	 20
381	  3	108.3	29.1	 20
382	  3	974.5	119.1	 16
383	  3	384.0	55.5	 20
384	  3	511.8	109.2	 20
385	  3	132.3	35.3	 16
386	  3	140.8	19.8	 20
387	  3	360.8	79.1	 20
388	  3	164.5	35.6	 16
389	  3	210.5	33.2	 20
390	  3	255.0	47.1	 20
391	  3	171.8	29.4	 16
392	  3	135.3	105.2	 20
393	  3	1415.0	154.2	 16
394	  3	1403.8	179.3	 20
395	  3	159.3	30.5	 20
396	  3	103.3	16.8	 16
397	  3	148.3	29.3	 20
398	  3	446.0	81.4	 20
399	  3	130.5	29.1	 16
400	  3	775.0	149.6	 20
401	  3	82.8	16.2	 20
402	  3	62.3	10.7	 16
403	  3	337.8	58.3	 20
404	  3	102.0	17.1	 20
405	  3	104.3	16.0	 16
406	  3	106.0	30.0	 20
407	  3	138.5	30.6	 20
408	  3	127.8	23.6	 16
409	  3	184.0	40.3	 25
410	  3	175.0	49.7	 25
411	  3	333.5	45.5	 20
412	  3	312.0	45.2	 25
413	  3	426.0	62.1	 25
414	  3	548.5	51.9	 20
415	  3	790.0	86.4	 25
416	  3	1393.0	277.1	 25
417	  3	480.3	53.1	 20
418	  3	409.0	56.6	 25
419	  3	244.0	51.5	 25
420	  3	99.0	22.0	 20
421	  3	211.0	28.7	 25
422	  3	270.0	42.4	 25
423	  3	140.8	20.5	 20
424	  3	91.0	18.9	 25
425	  3	87.0	17.9	 25
426	  3	78.8	16.1	 20
427	  3	84.0	16.9	 25
428	  3	114.0	22.2	 25
429	  3	207.0	31.7	 20
430	  3	120.0	27.4	 25
431	  3	193.0	31.3	 25
432	  3	84.5	16.0	 20
433	  3	103.0	20.2	 25
434	  3	521.0	118.3	 25
435	  3	83.3	15.3	 20
436	  3	224.0	29.5	 25
437	  3	100.0	19.1	 25
438	  3	134.0	28.5	 20
439	  3	189.0	33.9	 25
440	  3	94.0	23.0	 25
441	  3	80.5	18.9	 20
442	  3	79.0	14.7	 25
443	  3	149.0	23.5	 25
444	  3	99.5	17.3	 20
445	  3	374.0	91.4	 25
446	  3	714.0	191.7	 25
447	  3	86.5	17.6	 20
448	  3	95.0	15.5	 25
449	  3	88.0	14.0	 25
450	  3	98.5	21.6	 20
451	  3	137.0	21.8	 25
452	  3	90.5	20.8	 20
453	  3	152.0	32.7	 25
454	  3	223.0	90.7	 25
455	  3	709.8	85.9	 20
456	  3	390.0	41.3	 25
457	  3	153.0	82.8	 25
458	  3	308.3	55.5	 20
459	  3	507.0	51.6	 25
460	  3	363.0	43.0	 25
461	  3	568.3	98.5	 20
462	  3	71.0	15.7	 25
463	  3	80.0	22.4	 25
464	  3	720.3	257.3	 20
465	  3	1312.0	158.3	 25
466	  3	271.0	54.4	 25
467	  3	202.0	36.9	 20
468	  3	2960.0	507.4	 25
469	  3	1738.0	304.0	 25
470	  3	1770.0	374.6	 20
471	  3	303.0	27.5	 25
472	  3	221.0	39.9	 25
473	  3	174.3	28.6	 20
474	  3	376.0	51.3	 25
475	  3	410.0	70.6	 25
476	  3	202.0	31.5	 20
477	  3	2723.0	423.3	 25
478	  3	497.0	86.7	 25
479	  3	196.8	28.6	 20
480	  3	154.0	29.3	 20
481	  3	385.5	55.4	 20
482	  3	341.8	39.0	 16
483	  3	624.8	71.5	 20
484	  3	680.0	81.1	 20
485	  3	912.8	128.6	 16
486	  3	893.3	211.8	 20
487	  3	186.5	36.0	 20
488	  3	152.8	25.9	 16
489	  3	536.3	89.4	 20
490	  3	265.5	29.9	 20
491	  3	2606.8	478.4	 16
492	  3	84.5	13.2	 20
493	  3	288.8	64.9	 20
494	  3	99.5	16.9	 16
495	  3	151.3	20.8	 20
496	  3	210.8	65.5	 20
497	  3	4367.8	548.1	 16
498	  3	1308.8	153.0	 20
499	  3	190.3	34.7	 20
500	  3	104.8	18.0	 16
501	  3	546.0	69.4	 20
502	  3	93.5	14.8	 20
503	  3	104.3	15.9	 16
504	  3	284.8	44.2	 20
505	  3	175.8	31.5	 20
506	  3	331.3	55.0	 16
507	  3	611.0	79.1	 20
508	  3	412.5	53.3	 20
509	  3	1332.8	221.2	 16
510	  3	1240.0	230.4	 20
511	  3	1704.8	292.1	 16
512	  3	90.8	11.7	 20
513	  3	652.0	86.5	 20
514	  3	1664.3	272.0	 16
515	  3	343.0	34.9	 25
516	  3	864.0	73.2	 25
517	  3	621.5	80.4	 20
518	  3	448.0	67.6	 25
519	  3	1292.0	311.7	 25
520	  3	81.3	13.9	 20
521	  3	229.0	37.6	 25
522	  3	167.0	31.7	 25
523	  3	348.8	46.5	 20
524	  3	494.0	78.1	 25
525	  3	125.0	27.5	 25
526	  3	120.0	20.8	 20
527	  3	93.0	19.1	 25
528	  3	618.0	75.1	 25
529	  3	101.8	17.8	 20
530	  3	85.0	10.4	 25
531	  3	96.0	17.9	 25
532	  3	71.5	16.7	 20
533	  3	99.0	17.3	 25
534	  3	244.0	32.2	 25
535	  3	764.5	103.3	 20
536	  3	293.0	77.6	 25
537	  3	101.0	20.9	 25
538	  3	122.3	18.9	 20
539	  3	96.0	12.2	 25
540	  3	165.0	24.7	 25
541	  3	394.5	45.9	 20
542	  3	235.0	48.9	 25
543	  3	242.0	36.7	 25
544	  3	512.0	127.0	 20
545	  3	213.0	31.1	 25
546	  3	104.0	17.1	 25
547	  3	122.3	19.7	 20
548	  3	92.0	18.5	 25
549	  3	129.0	119.1	 25
550	  3	357.5	40.7	 20
551	  3	318.0	44.1	 25
552	  3	313.0	59.7	 25
553	  3	166.3	23.1	 20
554	  3	1481.0	392.7	 25
555	  3	452.0	83.7	 25
556	  3	190.3	44.4	 20
557	  3	400.0	66.0	 25
558	  3	396.0	54.9	 25
559	  3	120.3	20.9	 20
560	  3	301.0	48.6	 25
561	  3	1174.0	204.1	 25
562	  3	2755.3	702.2	 20
563	  3	320.0	49.0	 25
564	  3	134.0	22.2	 25
565	  3	254.0	42.3	 20
566	  3	98.0	15.3	 25
567	  3	1159.0	1281.8	 25
568	  3	12206.8	2372.3	 20
569	  3	232.0	174.3	 25
570	  3	605.8	91.3	 20
571	  3	183.0	33.6	 25
572	  3	115.0	19.6	 25
573	  3	119.0	16.9	 20
574	  3	156.0	24.1	 25
575	  3	123.0	21.6	 25
576	  3	162.3	67.9	 20
577	  3	442.0	49.1	 25
578	  3	1023.0	128.5	 25
579	  3	806.3	112.1	 20
580	  3	113.0	19.5	 25
581	  3	237.0	103.0	 25
582	  3	649.5	108.7	 20
583	  3	2172.0	476.0	 25
584	  3	190.0	30.0	 25
585	  3	1375.3	307.2	 20
586	  3	173.8	26.3	 20
587	  3	177.5	28.9	 20
588	  3	82.5	12.5	 16
589	  3	199.0	25.9	 20
590	  3	127.3	21.3	 20
591	  3	129.5	22.4	 16
592	  3	137.0	21.1	 20
593	  3	611.5	126.3	 20
594	  3	124.8	21.4	 16
595	  3	714.3	134.7	 20
596	  3	197.0	23.6	 20
597	  3	170.0	18.4	 16
598	  3	162.0	20.7	 20
599	  3	208.8	105.7	 20
600	  3	1913.5	244.8	 16
601	  3	82.3	14.6	 20
602	  3	123.3	23.0	 20
603	  3	351.0	46.7	 16
604	  3	241.3	47.1	 20
605	  3	78.5	17.1	 20
606	  3	67.0	15.0	 16
607	  3	214.3	36.5	 20
608	  3	220.3	51.2	 20
609	  3	95.3	18.8	 16
610	  3	149.0	23.9	 20
611	  3	394.3	96.3	 20
612	  3	334.8	59.7	 16
613	  3	175.8	22.2	 20
614	  3	1294.0	293.5	 20
615	  3	247.0	21.3	 16
616	  3	147.5	24.9	 20
617	  3	123.8	21.0	 20
618	  3	104.3	21.1	 16
619	  3	93.3	14.7	 20
620	  3	171.5	33.9	 20
621	  3	637.8	89.8	 16
622	  3	300.0	51.5	 25
623	  3	196.0	24.9	 25
624	  3	148.3	24.5	 20
625	  3	97.0	14.4	 25
626	  3	92.3	17.6	 20
627	  3	112.0	22.7	 25
628	  3	454.0	43.5	 25
629	  3	20934.5	1316.9	 20
630	  3	983.0	134.9	 25
631	  3	151.0	21.9	 25
632	  3	368.8	55.4	 20
633	  3	807.0	74.6	 25
634	  3	1264.0	197.0	 25
635	  3	131.0	19.8	 20
636	  3	13012.0	2156.1	 25
637	  3	323.0	78.3	 25
638	  3	13157.5	1567.8	 20
639	  3	263.0	52.2	 25
  0	  4	137.0	34.0	 20
  1	  4	113.0	16.8	 16
  2	  4	126.0	23.9	 20
  3	  4	123.0	14.3	 20
  4	  4	113.5	18.9	 16
  5	  4	110.5	17.7	 20
  6	  4	252.3	95.4	 20
  7	  4	141.5	19.9	 16
  8	  4	157.3	28.3	 20
  9	  4	149.8	23.2	 20
 10	  4	147.3	20.2	 16
 11	  4	128.0	66.8	 20
 12	  4	115.0	19.8	 20
 13	  4	129.3	22.8	 16
 14	  4	132.5	20.5	 20
 15	  4	111.5	15.1	 20
 16	  4	118.5	22.2	 16
 17	  4	118.0	23.8	 25
 18	  4	115.0	21.0	 25
 19	  4	116.8	17.5	 20
 20	  4	145.0	33.8	 25
 21	  4	189.0	44.5	 25
 22	  4	235.8	42.5	 20
 23	  4	167.0	30.9	 25
 24	  4	128.0	21.9	 25
 25	  4	118.5	11.4	 20
 26	  4	105.0	20.4	 25
 27	  4	101.0	18.0	 25
 28	  4	96.8	21.2	 20
 29	  4	108.0	15.7	 25
 30	  4	141.0	18.2	 25
 31	  4	183.8	49.2	 20
 32	  4	230.0	43.7	 25
 33	  4	163.0	22.3	 25
 34	  4	130.5	17.2	 20
 35	  4	127.0	20.8	 25
 36	  4	124.0	18.3	 25
 37	  4	118.8	22.5	 20
 38	  4	112.0	18.9	 25
 39	  4	124.0	16.9	 25
 40	  4	153.0	25.0	 20
 41	  4	146.0	26.1	 25
 42	  4	135.0	20.4	 25
 43	  4	122.5	26.2	 20
 44	  4	110.0	19.2	 25
 45	  4	138.0	27.5	 25
 46	  4	120.8	16.0	 20
 47	  4	135.0	35.6	 25
 48	  4	191.0	36.7	 25
 49	  4	186.5	29.4	 20
 50	  4	139.0	18.8	 25
 51	  4	123.3	20.7	 20
 52	  4	145.0	30.4	 25
 53	  4	133.0	26.3	 25
 54	  4	120.0	15.8	 20
 55	  4	117.0	21.0	 25
 56	  4	111.0	19.0	 25
 57	  4	105.0	19.0	 20
 58	  4	118.0	16.7	 25
 59	  4	136.0	19.7	 25
 60	  4	130.0	18.1	 20
 61	  4	135.0	45.4	 25
 62	  4	9436.0	2782.9	 25
 63	  4	150.8	21.8	 20
 64	  4	152.0	43.4	 25
 65	  4	7990.0	2020.3	 25
 66	  4	9174.5	2632.3	 20
 67	  4	149.0	49.7	 25
 68	  4	8129.0	2970.2	 25
 69	  4	184.3	93.7	 20
 70	  4	169.0	104.6	 25
 71	  4	274.0	142.5	 25
 72	  4	7037.3	2213.5	 20
 73	  4	149.0	69.9	 25
 74	  4	8064.0	979.1	 25
 75	  4	4342.8	1698.3	 20
 76	  4	111.0	34.5	 25
 77	  4	138.0	47.4	 25
 78	  4	3238.3	949.1	 20
 79	  4	111.0	58.0	 25
 80	  4	6603.0	2654.8	 25
 81	  4	163.3	73.6	 20
 82	  4	165.0	71.8	 25
 83	  4	306.0	243.9	 25
 84	  4	6624.3	2209.7	 20
 85	  4	129.0	99.4	 25
 86	  4	7331.0	2644.2	 25
 87	  4	137.5	21.0	 20
 88	  4	128.0	19.8	 25
 89	  4	113.3	14.8	 20
 90	  4	125.0	26.5	 16
 91	  4	160.3	151.1	 20
 92	  4	8264.3	508.6	 20
 93	  4	6420.8	1917.9	 16
 94	  4	141.5	20.9	 20
 95	  4	165.3	350.9	 20
 96	  4	6036.0	1944.2	 16
 97	  4	100.3	18.9	 20
 98	  4	127.5	21.6	 20
 99	  4	121.0	27.4	 16
100	  4	119.3	24.4	 20
101	  4	120.3	16.7	 20
102	  4	128.8	19.4	 16
103	  4	141.5	174.5	 20
104	  4	6416.8	2467.7	 20
105	  4	136.0	18.7	 16
106	  4	173.0	126.8	 20
107	  4	4197.8	1059.8	 16
108	  4	139.5	17.8	 20
109	  4	101.0	20.2	 20
110	  4	99.3	17.4	 16
111	  4	123.8	20.9	 20
112	  4	132.8	19.9	 20
113	  4	128.0	18.0	 16
114	  4	111.3	16.4	 20
115	  4	153.5	237.4	 20
116	  4	6762.3	1868.3	 16
117	  4	134.8	24.0	 20
118	  4	112.5	17.9	 20
119	  4	189.0	83.7	 16
120	  4	7530.3	2576.0	 20
121	  4	190.5	442.4	 20
122	  4	6186.8	1963.8	 16
123	  4	121.8	12.6	 20
124	  4	195.0	327.6	 25
125	  4	5441.5	774.2	 20
126	  4	6684.0	2163.7	 25
127	  4	95.0	19.1	 25
128	  4	100.3	14.7	 20
129	  4	138.0	19.4	 25
130	  4	121.0	19.5	 25
131	  4	115.3	18.7	 20
132	  4	111.0	20.2	 25
133	  4	165.0	220.7	 25
134	  4	5098.5	1477.6	 20
135	  4	120.0	18.7	 25
136	  4	111.0	12.9	 25
137	  4	143.3	33.0	 20
138	  4	5130.0	1627.0	 25
139	  4	138.0	16.9	 25
140	  4	119.3	14.8	 20
141	  4	123.0	23.0	 25
142	  4	134.0	166.0	 25
143	  4	4031.5	1051.5	 20
144	  4	140.0	25.1	 25
145	  4	140.0	112.9	 25
146	  4	4550.5	317.0	 20
147	  4	4186.0	743.5	 25
148	  4	4457.0	778.8	 25
149	  4	4948.3	312.0	 20
150	  4	4285.0	1374.1	 25
151	  4	139.0	22.1	 25
152	  4	147.3	40.1	 20
153	  4	5675.0	434.8	 25
154	  4	5934.0	335.9	 25
155	  4	5392.8	1447.9	 20
156	  4	133.0	20.3	 25
157	  4	116.0	23.1	 25
158	  4	117.8	23.6	 20
159	  4	124.0	17.6	 25
160	  4	149.0	25.4	 25
161	  4	158.5	24.7	 20
162	  4	207.0	57.3	 25
163	  4	181.0	31.3	 25
164	  4	147.0	21.7	 20
165	  4	132.0	24.6	 25
166	  4	129.0	20.1	 20
167	  4	126.0	26.0	 25
168	  4	155.0	25.3	 25
169	  4	130.0	20.0	 20
170	  4	141.0	19.1	 25
171	  4	117.0	16.3	 25
172	  4	130.5	20.3	 20
173	  4	138.0	20.6	 25
174	  4	126.0	21.1	 25
175	  4	126.3	12.8	 20
176	  4	123.0	26.3	 25
177	  4	120.0	15.8	 25
178	  4	132.3	22.5	 20
179	  4	101.0	14.3	 25
180	  4	117.0	21.4	 25
181	  4	133.5	28.4	 20
182	  4	139.0	24.4	 25
183	  4	125.0	23.9	 25
184	  4	143.5	23.8	 20
185	  4	125.0	22.4	 25
186	  4	125.0	20.6	 25
187	  4	156.0	25.5	 20
188	  4	123.0	24.3	 25
189	  4	130.0	18.3	 25
190	  4	118.0	17.1	 20
191	  4	141.0	22.3	 25
192	  4	126.0	16.8	 25
193	  4	138.0	25.6	 20
194	  4	143.0	22.5	 25
195	  4	129.0	28.7	 20
196	  4	121.0	19.8	 16
197	  4	118.3	18.7	 20
198	  4	135.8	23.0	 20
199	  4	163.3	19.6	 16
200	  4	124.8	18.8	 20
201	  4	167.3	25.5	 20
202	  4	176.3	31.1	 16
203	  4	135.0	22.7	 20
204	  4	121.0	14.4	 20
205	  4	156.5	29.2	 16
206	  4	126.5	19.5	 20
207	  4	136.3	17.7	 20
208	  4	152.3	25.2	 16
209	  4	145.0	13.3	 20
210	  4	132.3	21.0	 20
211	  4	115.5	28.0	 16
212	  4	96.5	17.3	 20
213	  4	67.0	11.7	 20
214	  4	83.5	14.4	 16
215	  4	102.8	19.8	 20
216	  4	122.3	16.8	 20
217	  4	140.3	25.6	 16
218	  4	138.0	32.7	 20
219	  4	132.5	18.8	 20
220	  4	148.8	27.0	 16
221	  4	112.8	19.7	 20
222	  4	110.0	18.9	 20
223	  4	110.5	23.1	 16
224	  4	107.8	27.0	 20
225	  4	91.8	15.0	 16
226	  4	96.5	15.5	 20
227	  4	93.3	10.4	 20
228	  4	104.3	21.6	 16
229	  4	116.3	17.8	 20
230	  4	118.3	25.9	 20
231	  4	151.5	33.6	 20
232	  4	159.0	27.4	 25
233	  4	185.0	28.9	 25
234	  4	190.5	21.0	 20
235	  4	182.0	27.3	 25
236	  4	194.0	31.3	 25
237	  4	167.3	31.9	 20
238	  4	130.0	21.9	 25
239	  4	119.0	13.0	 25
240	  4	125.3	20.8	 20
241	  4	119.0	18.4	 25
242	  4	131.0	18.4	 25
243	  4	147.3	22.0	 20
244	  4	140.0	19.2	 25
245	  4	131.0	21.4	 25
246	  4	148.8	20.6	 20
247	  4	130.0	20.1	 25
248	  4	120.0	27.0	 25
249	  4	128.3	21.2	 20
250	  4	126.0	23.3	 25
251	  4	157.0	25.5	 25
252	  4	137.3	20.1	 20
253	  4	113.0	22.9	 25
254	  4	128.0	18.8	 25
255	  4	101.3	16.4	 20
256	  4	121.0	17.7	 25
257	  4	89.0	17.0	 25
258	  4	120.8	13.4	 20
259	  4	128.0	27.7	 25
260	  4	149.0	31.2	 25
261	  4	155.5	31.3	 20
262	  4	139.0	20.8	 25
263	  4	124.0	18.7	 25
264	  4	135.5	22.7	 20
265	  4	110.0	15.5	 25
266	  4	145.0	31.1	 25
267	  4	113.0	19.1	 20
268	  4	133.0	20.7	 25
269	  4	134.0	19.5	 25
270	  4	169.8	28.2	 20
271	  4	191.0	24.6	 25
272	  4	193.0	33.6	 25
273	  4	186.0	27.7	 20
274	  4	158.0	23.3	 25
275	  4	163.0	38.4	 25
276	  4	127.3	25.1	 20
277	  4	100.0	17.5	 25
278	  4	92.0	17.1	 25
279	  4	118.0	15.7	 20
280	  4	121.0	23.4	 25
281	  4	100.0	20.9	 25
282	  4	120.8	22.9	 20
283	  4	111.0	13.8	 25
284	  4	134.5	27.4	 20
285	  4	124.0	20.4	 25
286	  4	148.0	24.2	 25
287	  4	142.5	25.8	 20
288	  4	134.0	23.3	 25
289	  4	147.0	27.3	 25
290	  4	118.8	19.1	 20
291	  4	125.0	21.4	 25
292	  4	123.0	21.3	 25
293	  4	113.5	25.5	 20
294	  4	132.0	22.4	 25
295	  4	192.0	58.4	 25
296	  4	133.5	22.6	 20
297	  4	163.0	34.0	 25
298	  4	140.0	21.3	 25
299	  4	134.3	24.1	 20
300	  4	106.0	16.2	 25
301	  4	130.0	28.2	 25
302	  4	120.0	21.9	 16
303	  4	150.8	24.9	 20
304	  4	119.5	14.6	 20
305	  4	114.5	14.9	 16
306	  4	115.0	21.3	 20
307	  4	114.0	20.0	 20
308	  4	118.8	15.0	 16
309	  4	169.3	51.3	 20
310	  4	114.3	14.5	 20
311	  4	98.5	20.6	 16
312	  4	134.0	18.7	 20
313	  4	114.3	13.7	 20
314	  4	109.8	18.1	 16
315	  4	115.3	15.5	 20
316	  4	103.0	14.8	 20
317	  4	109.3	17.2	 16
318	  4	103.3	22.5	 20
319	  4	117.3	15.0	 20
320	  4	135.0	23.6	 16
321	  4	145.8	26.6	 20
322	  4	144.3	23.2	 20
323	  4	146.5	28.0	 16
324	  4	120.8	22.7	 20
325	  4	99.3	14.0	 20
326	  4	109.5	18.3	 16
327	  4	108.5	20.1	 20
328	  4	119.3	16.8	 20
329	  4	118.0	20.2	 16
330	  4	130.0	24.0	 20
331	  4	147.5	20.7	 20
332	  4	153.5	21.6	 16
333	  4	141.8	24.9	 20
334	  4	146.5	23.8	 20
335	  4	133.5	17.9	 16
336	  4	140.5	17.6	 20
337	  4	148.0	24.2	 25
338	  4	146.5	21.7	 20
339	  4	115.0	24.1	 25
340	  4	127.3	26.7	 20
341	  4	112.0	27.4	 25
342	  4	129.0	19.1	 25
343	  4	120.5	21.1	 20
344	  4	128.0	20.5	 25
345	  4	111.0	19.5	 25
346	  4	108.8	17.6	 20
347	  4	117.0	21.7	 25
348	  4	135.0	20.9	 25
349	  4	140.0	20.4	 20
350	  4	156.0	26.8	 25
351	  4	145.0	23.3	 25
352	  4	153.0	33.2	 20
353	  4	124.0	25.8	 25
354	  4	140.0	23.5	 25
355	  4	123.8	23.9	 20
356	  4	122.0	26.1	 25
357	  4	124.0	17.8	 25
358	  4	135.5	22.8	 20
359	  4	141.0	20.7	 25
360	  4	125.0	21.0	 25
361	  4	117.3	17.4	 20
362	  4	118.0	15.9	 25
363	  4	127.0	19.6	 25
364	  4	120.0	28.4	 20
365	  4	130.0	18.8	 25
366	  4	154.0	22.8	 25
367	  4	134.0	20.0	 20
368	  4	114.0	20.3	 25
369	  4	119.0	19.3	 25
370	  4	136.0	28.0	 20
371	  4	111.0	20.4	 25
372	  4	114.0	20.3	 25
373	  4	174.3	31.1	 20
374	  4	138.0	22.6	 25
375	  4	147.0	20.8	 25
376	  4	136.0	33.0	 20
377	  4	126.0	21.6	 25
378	  4	127.0	22.0	 25
379	  4	109.8	21.0	 20
380	  4	138.0	18.6	 25
381	  4	138.0	24.6	 25
382	  4	135.0	21.6	 20
383	  4	161.0	32.5	 25
384	  4	145.0	20.2	 25
385	  4	141.8	22.7	 20
386	  4	124.0	28.3	 25
387	  4	121.0	17.6	 25
388	  4	143.5	19.5	 20
389	  4	159.0	33.1	 25
390	  4	150.0	30.3	 25
391	  4	129.0	21.6	 20
392	  4	116.0	21.3	 25
393	  4	127.0	32.4	 25
394	  4	105.5	31.6	 20
395	  4	108.0	18.7	 25
396	  4	97.0	17.4	 25
397	  4	102.5	15.3	 20
398	  4	126.0	17.5	 25
399	  4	135.0	20.3	 20
400	  4	136.0	21.4	 25
401	  4	100.0	17.7	 25
402	  4	101.0	20.6	 20
403	  4	93.0	16.4	 25
404	  4	94.0	15.3	 25
405	  4	108.8	22.7	 20
406	  4	127.0	25.2	 25
407	  4	158.0	34.6	 25
408	  4	202.5	32.3	 20
409	  4	243.0	32.0	 20
410	  4	262.0	50.1	 20
411	  4	220.0	44.3	 16
412	  4	209.0	21.8	 20
413	  4	194.8	30.7	 20
414	  4	176.5	38.4	 16
415	  4	143.3	26.4	 20
416	  4	99.3	16.7	 20
417	  4	103.5	21.2	 16
418	  4	121.8	17.9	 20
419	  4	113.3	22.5	 20
420	  4	109.8	24.6	 16
421	  4	98.0	13.7	 20
422	  4	106.3	20.9	 20
423	  4	100.3	11.9	 16
424	  4	89.3	17.5	 20
425	  4	80.3	15.6	 20
426	  4	74.0	11.5	 16
427	  4	96.8	20.5	 20
428	  4	97.5	17.5	 20
429	  4	106.3	16.8	 16
430	  4	97.0	16.6	 20
431	  4	90.8	17.6	 20
432	  4	99.0	20.7	 16
433	  4	138.5	25.8	 20
434	  4	99.0	14.9	 20
435	  4	111.0	18.7	 16
436	  4	135.0	24.0	 20
437	  4	98.5	17.1	 20
438	  4	109.5	16.4	 16
439	  4	106.3	16.5	 20
440	  4	110.5	18.5	 20
441	  4	99.0	22.3	 16
442	  4	106.5	13.4	 20
443	  4	92.8	15.4	 20
444	  4	96.3	13.8	 20
445	  4	99.0	16.0	 25
446	  4	110.0	23.9	 25
447	  4	111.0	21.4	 20
448	  4	100.0	19.6	 25
449	  4	103.0	14.2	 25
450	  4	114.3	18.5	 20
451	  4	117.0	26.3	 25
452	  4	90.0	16.5	 25
453	  4	102.3	18.7	 20
454	  4	110.0	21.7	 25
455	  4	109.0	18.6	 25
456	  4	101.3	18.2	 20
457	  4	114.0	26.1	 25
458	  4	99.0	20.6	 20
459	  4	95.0	13.3	 25
460	  4	97.0	18.1	 25
461	  4	94.5	13.6	 20
462	  4	86.0	14.8	 25
463	  4	88.0	18.4	 25
464	  4	100.0	19.2	 20
465	  4	846.0	94.2	 25
466	  4	222.0	26.0	 25
467	  4	173.3	50.7	 20
468	  4	2882.0	168.0	 25
469	  4	2709.0	220.9	 25
470	  4	377.8	66.9	 20
471	  4	195.0	28.6	 25
472	  4	119.0	15.5	 25
473	  4	259.8	28.3	 20
474	  4	426.0	47.5	 25
475	  4	354.0	35.4	 25
476	  4	268.5	53.3	 20
477	  4	1716.0	259.3	 25
478	  4	206.0	29.6	 25
479	  4	132.5	16.3	 20
480	  4	241.0	34.0	 25
481	  4	174.0	25.7	 25
482	  4	172.3	46.3	 20
483	  4	464.0	57.4	 25
484	  4	601.0	60.2	 25
485	  4	639.8	52.4	 20
486	  4	307.0	42.6	 25
487	  4	226.0	34.7	 25
488	  4	112.0	20.1	 20
489	  4	280.0	39.2	 25
490	  4	469.0	59.0	 25
491	  4	225.3	103.2	 20
492	  4	81.0	15.2	 25
493	  4	98.0	14.4	 25
494	  4	97.5	14.0	 20
495	  4	129.0	19.2	 25
496	  4	266.0	59.0	 25
497	  4	2378.5	273.1	 20
498	  4	450.0	80.6	 25
499	  4	103.0	14.0	 25
500	  4	101.0	19.4	 20
501	  4	352.0	56.7	 25
502	  4	72.0	15.6	 25
503	  4	90.5	12.5	 20
504	  4	777.0	98.9	 25
505	  4	575.0	77.5	 25
506	  4	115.0	19.8	 20
507	  4	181.0	34.6	 25
508	  4	648.0	89.3	 25
509	  4	427.3	87.1	 20
510	  4	913.0	112.9	 25
511	  4	290.0	86.2	 25
512	  4	75.3	16.5	 20
513	  4	741.0	92.3	 25
514	  4	542.5	67.2	 20
515	  4	315.8	27.5	 20
516	  4	672.8	69.1	 20
517	  4	186.5	29.4	 16
518	  4	180.3	36.2	 20
519	  4	329.0	53.7	 20
520	  4	99.0	24.4	 16
521	  4	108.3	20.4	 20
522	  4	225.8	51.8	 20
523	  4	365.3	28.7	 16
524	  4	249.3	28.3	 20
525	  4	113.8	23.3	 20
526	  4	160.0	33.8	 16
527	  4	81.3	13.1	 20
528	  4	1370.3	194.4	 20
529	  4	82.3	14.3	 16
530	  4	70.0	14.6	 20
531	  4	73.0	16.7	 20
532	  4	74.5	15.3	 16
533	  4	75.3	12.9	 20
534	  4	96.0	27.9	 20
535	  4	262.0	56.5	 16
536	  4	617.0	86.9	 20
537	  4	109.8	15.3	 20
538	  4	108.3	16.3	 16
539	  4	85.8	15.4	 20
540	  4	103.5	16.7	 20
541	  4	176.3	27.6	 16
542	  4	207.5	24.4	 20
543	  4	254.5	46.8	 20
544	  4	176.5	32.2	 16
545	  4	228.3	25.4	 20
546	  4	93.5	14.4	 20
547	  4	86.0	19.2	 16
548	  4	397.5	48.6	 20
549	  4	111.3	30.7	 20
550	  4	452.0	38.7	 16
551	  4	372.0	49.5	 25
552	  4	311.0	40.3	 25
553	  4	108.0	22.7	 20
554	  4	485.0	62.2	 25
555	  4	2202.0	468.3	 25
556	  4	157.0	19.0	 20
557	  4	182.0	25.2	 25
558	  4	495.0	80.6	 25
559	  4	92.5	11.6	 20
560	  4	376.0	40.2	 25
561	  4	569.0	60.8	 25
562	  4	822.5	117.1	 20
563	  4	456.0	75.4	 25
564	  4	178.0	40.9	 25
565	  4	300.3	44.5	 20
566	  4	102.0	16.5	 25
567	  4	1402.0	1791.3	 25
568	  4	16464.8	2129.1	 20
569	  4	192.0	164.3	 25
570	  4	956.0	252.0	 25
571	  4	172.5	20.9	 20
572	  4	94.0	18.5	 25
573	  4	137.0	18.1	 20
574	  4	108.0	26.6	 25
575	  4	154.0	24.7	 25
576	  4	125.5	26.2	 20
577	  4	274.0	50.6	 25
578	  4	346.0	45.6	 25
579	  4	308.3	40.3	 20
580	  4	137.0	34.7	 25
581	  4	468.0	140.9	 25
582	  4	1848.5	139.4	 20
583	  4	2402.0	278.6	 25
584	  4	223.0	31.5	 25
585	  4	402.5	54.1	 20
586	  4	187.0	26.3	 25
587	  4	181.0	32.4	 25
588	  4	113.0	25.1	 20
589	  4	539.0	61.3	 25
590	  4	125.0	19.2	 25
591	  4	153.3	19.8	 20
592	  4	81.0	14.3	 25
593	  4	125.0	27.1	 25
594	  4	165.3	25.6	 20
595	  4	199.0	36.1	 25
596	  4	529.0	108.2	 25
597	  4	137.8	21.6	 20
598	  4	136.0	22.0	 25
599	  4	162.0	35.8	 25
600	  4	958.0	113.4	 20
601	  4	89.0	18.2	 25
602	  4	113.0	20.5	 25
603	  4	155.5	27.4	 20
604	  4	111.0	26.1	 25
605	  4	84.0	11.8	 25
606	  4	79.5	14.6	 20
607	  4	87.0	13.6	 25
608	  4	105.0	21.1	 25
609	  4	99.3	18.9	 20
610	  4	84.0	18.3	 25
611	  4	191.0	34.6	 25
612	  4	156.5	24.9	 20
613	  4	132.0	22.0	 25
614	  4	648.0	145.5	 25
615	  4	180.5	18.5	 20
616	  4	85.0	21.9	 25
617	  4	85.0	14.6	 25
618	  4	109.0	15.7	 20
619	  4	75.0	12.9	 25
620	  4	103.0	23.1	 25
621	  4	213.3	42.3	 20
622	  4	115.0	23.5	 20
623	  4	105.8	20.4	 20
624	  4	95.3	17.9	 16
625	  4	110.3	23.5	 20
626	  4	89.3	11.7	 20
627	  4	98.3	15.6	 16
628	  4	252.0	58.4	 20
629	  4	8607.8	1953.7	 20
630	  4	258.5	45.6	 16
631	  4	141.0	19.8	 20
632	  4	275.3	28.6	 16
633	  4	296.3	26.9	 20
634	  4	553.5	84.2	 20
635	  4	128.8	23.9	 16
636	  4	156.0	27.6	 20
637	  4	159.8	33.1	 20
638	  4	205.5	33.2	 16
639	  4	146.3	23.9	 20
  0	  5	162.0	21.5	 25
  1	  5	197.3	19.9	 20
  2	  5	177.0	26.3	 25
  3	  5	260.0	40.5	 25
  4	  5	408.0	60.4	 20
  5	  5	6678.0	1259.7	 25
  6	  5	281.0	54.1	 25
  7	  5	118.0	15.7	 20
  8	  5	494.0	77.0	 25
  9	  5	696.0	122.8	 25
 10	  5	198.3	32.4	 20
 11	  5	90.0	15.2	 25
 12	  5	110.0	22.4	 25
 13	  5	247.8	48.3	 20
 14	  5	174.0	28.0	 25
 15	  5	637.0	118.9	 25
 16	  5	385.0	61.6	 20
 17	  5	322.5	37.9	 20
 18	  5	154.0	18.5	 20
 19	  5	158.3	25.7	 16
 20	  5	753.8	77.3	 20
 21	  5	1279.0	187.6	 20
 22	  5	240.8	31.3	 16
 23	  5	413.8	60.5	 20
 24	  5	85.3	16.9	 20
 25	  5	923.0	153.6	 16
 26	  5	121.3	19.7	 20
 27	  5	180.8	33.9	 20
 28	  5	394.5	59.0	 16
 29	  5	104.5	19.1	 20
 30	  5	762.5	148.8	 20
 31	  5	324.0	36.6	 16
 32	  5	122.0	20.3	 20
 33	  5	104.5	21.6	 20
 34	  5	332.0	47.2	 16
 35	  5	79.8	13.4	 20
 36	  5	317.5	70.6	 20
 37	  5	101.8	19.2	 16
 38	  5	105.8	21.9	 20
 39	  5	581.0	253.9	 20
 40	  5	4034.5	712.7	 16
 41	  5	156.8	54.3	 20
 42	  5	2140.3	510.3	 20
 43	  5	2170.0	487.0	 16
 44	  5	1869.8	372.4	 20
 45	  5	1321.8	238.8	 20
 46	  5	450.5	64.5	 16
 47	  5	236.3	25.5	 20
 48	  5	196.3	72.4	 20
 49	  5	251.8	34.3	 16
 50	  5	146.8	27.4	 20
 51	  5	157.3	36.5	 20
 52	  5	1679.5	479.6	 16
 53	  5	153.0	26.8	 25
 54	  5	104.0	21.5	 20
 55	  5	81.0	16.5	 25
 56	  5	88.0	15.3	 25
 57	  5	96.0	17.3	 20
 58	  5	331.0	75.9	 25
 59	  5	1247.0	321.4	 25
 60	  5	92.3	18.3	 20
 61	  5	113.0	38.6	 25
 62	  5	9379.0	2812.5	 25
 63	  5	137.0	18.8	 20
 64	  5	134.0	20.2	 25
 65	  5	274.0	181.0	 25
 66	  5	9965.3	1763.2	 20
 67	  5	147.0	66.4	 25
 68	  5	10032.0	1028.6	 25
 69	  5	8321.5	1899.2	 20
 70	  5	7782.0	1819.7	 25
 71	  5	7297.0	2574.4	 25
 72	  5	148.5	58.0	 20
 73	  5	126.0	67.0	 25
 74	  5	8276.0	2892.4	 25
 75	  5	100.3	30.5	 20
 76	  5	82.0	13.9	 25
 77	  5	103.0	50.4	 25
 78	  5	2364.0	416.1	 20
 79	  5	125.0	74.3	 25
 80	  5	8691.0	1061.8	 25
 81	  5	6993.3	1721.6	 20
 82	  5	6571.0	1671.3	 25
 83	  5	6439.0	2431.9	 25
 84	  5	143.0	52.6	 20
 85	  5	130.0	95.9	 25
 86	  5	7056.0	2643.6	 25
 87	  5	135.8	23.4	 20
 88	  5	133.0	21.4	 25
 89	  5	116.0	26.6	 25
 90	  5	115.5	21.6	 20
 91	  5	138.0	106.3	 25
 92	  5	7894.0	2971.1	 25
 93	  5	170.5	60.2	 20
 94	  5	120.0	15.2	 25
 95	  5	176.0	423.5	 25
 96	  5	6821.0	2138.2	 20
 97	  5	118.0	17.3	 25
 98	  5	118.0	17.4	 25
 99	  5	149.8	51.0	 20
100	  5	4258.0	1689.0	 25
101	  5	129.0	19.9	 25
102	  5	126.3	27.7	 20
103	  5	146.0	192.3	 25
104	  5	7219.0	1139.2	 25
105	  5	5756.8	1705.1	 20
106	  5	4952.0	1940.0	 25
107	  5	133.0	72.1	 25
108	  5	126.3	26.2	 20
109	  5	106.0	21.5	 25
110	  5	118.0	43.5	 25
111	  5	606.0	171.7	 20
112	  5	1025.0	342.9	 25
113	  5	96.5	15.4	 20
114	  5	115.0	19.6	 25
115	  5	140.0	231.3	 25
116	  5	6410.0	1848.7	 20
117	  5	122.0	18.3	 25
118	  5	111.0	19.7	 25
119	  5	165.5	74.3	 20
120	  5	7127.0	2420.9	 25
121	  5	192.0	399.4	 25
122	  5	6023.8	1935.1	 20
123	  5	129.0	23.4	 25
124	  5	139.3	22.4	 20
125	  5	181.8	90.6	 16
126	  5	6774.3	2261.8	 20
127	  5	92.3	13.9	 20
128	  5	101.0	23.2	 16
129	  5	151.8	32.6	 20
130	  5	476.3	69.0	 20
131	  5	359.8	37.1	 16
132	  5	666.0	181.8	 20
133	  5	136.3	205.6	 20
134	  5	5176.8	1528.2	 16
135	  5	113.5	14.5	 20
136	  5	121.8	17.6	 20
137	  5	154.0	49.6	 16
138	  5	5336.0	1638.5	 20
139	  5	130.5	13.5	 20
140	  5	138.5	27.9	 16
141	  5	133.5	47.8	 20
142	  5	3298.3	1198.3	 20
143	  5	120.8	28.1	 16
144	  5	122.8	19.9	 20
145	  5	136.0	32.9	 20
146	  5	123.0	23.7	 16
147	  5	130.3	23.7	 20
148	  5	156.3	179.7	 20
149	  5	4593.3	1120.1	 16
150	  5	119.8	27.7	 20
151	  5	139.0	114.8	 20
152	  5	4540.3	1339.2	 16
153	  5	129.3	14.2	 20
154	  5	148.3	29.0	 20
155	  5	163.8	34.4	 16
156	  5	5108.5	1746.3	 20
157	  5	101.5	18.6	 20
158	  5	100.3	25.5	 16
159	  5	393.8	61.8	 20
160	  5	1301.0	366.0	 25
161	  5	158.8	28.8	 20
162	  5	142.0	27.3	 25
163	  5	111.0	25.2	 25
164	  5	329.0	50.3	 20
165	  5	400.0	143.5	 25
166	  5	1543.0	549.2	 25
167	  5	365.3	62.6	 20
168	  5	1521.0	444.9	 25
169	  5	114.0	30.8	 25
170	  5	167.3	34.8	 20
171	  5	208.0	59.9	 25
172	  5	176.5	29.2	 20
173	  5	398.0	68.2	 25
174	  5	650.0	178.3	 25
175	  5	169.8	17.3	 20
176	  5	993.0	301.5	 25
177	  5	183.0	43.9	 25
178	  5	153.0	27.9	 20
179	  5	204.0	44.1	 25
180	  5	156.0	108.9	 25
181	  5	984.8	177.3	 20
182	  5	415.0	56.2	 25
183	  5	351.0	104.9	 25
184	  5	121.5	23.6	 20
185	  5	259.0	32.4	 25
186	  5	183.0	97.9	 25
187	  5	1009.0	248.5	 20
188	  5	140.0	379.0	 25
189	  5	8995.0	3375.9	 25
190	  5	2076.3	548.8	 20
191	  5	118.0	52.3	 25
192	  5	303.0	47.6	 25
193	  5	308.0	39.4	 20
194	  5	138.0	24.4	 25
195	  5	121.0	20.2	 25
196	  5	95.0	21.7	 20
197	  5	184.0	29.4	 25
198	  5	797.0	282.7	 25
199	  5	299.3	31.3	 20
200	  5	345.0	59.7	 25
201	  5	205.0	236.2	 25
202	  5	2607.3	863.4	 20
203	  5	101.0	13.8	 25
204	  5	93.0	16.3	 25
205	  5	87.0	18.6	 20
206	  5	494.0	149.4	 25
207	  5	101.0	19.9	 25
208	  5	84.3	12.4	 20
209	  5	175.0	45.0	 25
210	  5	111.0	22.4	 25
211	  5	89.5	19.5	 20
212	  5	196.0	154.2	 25
213	  5	2860.0	1066.5	 25
214	  5	71.0	11.5	 20
215	  5	125.0	23.5	 25
216	  5	88.0	14.0	 25
217	  5	159.0	44.7	 20
218	  5	90.0	20.7	 25
219	  5	210.0	55.6	 25
220	  5	185.8	33.0	 20
221	  5	218.0	36.9	 25
222	  5	174.0	37.1	 25
223	  5	569.3	178.7	 20
224	  5	539.0	131.7	 25
225	  5	568.0	133.4	 25
226	  5	278.8	60.6	 20
227	  5	172.0	22.9	 25
228	  5	437.8	93.8	 20
229	  5	125.0	26.8	 25
230	  5	102.0	20.0	 25
231	  5	93.0	17.3	 16
232	  5	101.0	16.9	 20
233	  5	1244.8	1511.2	 20
234	  5	9396.5	1816.9	 16
235	  5	1247.5	220.9	 20
236	  5	2368.3	742.2	 20
237	  5	243.3	43.9	 16
238	  5	99.3	16.0	 20
239	  5	149.3	40.7	 20
240	  5	103.8	16.8	 16
241	  5	98.5	20.8	 20
242	  5	73.5	14.0	 20
243	  5	128.3	21.1	 16
244	  5	289.3	44.9	 20
245	  5	97.3	16.2	 20
246	  5	205.8	34.8	 16
247	  5	449.0	55.8	 20
248	  5	462.8	41.5	 20
249	  5	716.0	140.9	 16
250	  5	606.0	153.0	 20
251	  5	134.3	25.2	 20
252	  5	410.0	83.0	 16
253	  5	931.8	212.4	 20
254	  5	1540.3	340.7	 20
255	  5	833.0	121.4	 16
256	  5	96.0	18.9	 20
257	  5	76.3	15.0	 20
258	  5	273.0	58.4	 16
259	  5	135.3	24.8	 20
260	  5	438.8	112.9	 20
261	  5	399.5	68.5	 16
262	  5	157.3	22.8	 20
263	  5	437.5	116.2	 20
264	  5	1173.5	329.9	 16
265	  5	110.3	16.7	 20
266	  5	352.0	52.8	 25
267	  5	140.3	17.5	 20
268	  5	82.0	12.8	 25
269	  5	100.0	26.4	 25
270	  5	112.3	22.1	 20
271	  5	1746.0	443.6	 25
272	  5	247.0	45.1	 25
273	  5	239.0	34.3	 20
274	  5	418.0	57.2	 25
275	  5	166.0	34.4	 25
276	  5	93.5	12.9	 20
277	  5	278.0	64.5	 25
278	  5	81.0	13.2	 25
279	  5	183.0	37.6	 20
280	  5	259.0	65.2	 25
281	  5	1053.0	239.5	 25
282	  5	241.5	48.8	 20
283	  5	266.0	47.4	 25
284	  5	359.0	64.1	 25
285	  5	371.5	63.2	 20
286	  5	174.0	36.9	 25
287	  5	92.5	16.4	 20
288	  5	80.0	13.4	 25
289	  5	96.0	23.6	 25
290	  5	140.5	25.9	 20
291	  5	100.0	17.7	 25
292	  5	312.0	43.7	 25
293	  5	463.5	74.7	 20
294	  5	378.0	66.6	 25
295	  5	235.0	29.1	 25
296	  5	408.0	78.4	 20
297	  5	92.0	22.2	 25
298	  5	98.0	24.6	 25
299	  5	683.8	170.6	 20
300	  5	262.0	79.7	 25
301	  5	7413.0	2477.1	 25
302	  5	237.3	49.5	 20
303	  5	134.0	23.6	 25
304	  5	154.0	45.4	 25
305	  5	234.5	34.2	 20
306	  5	98.0	20.5	 25
307	  5	100.0	22.4	 25
308	  5	279.0	43.5	 20
309	  5	385.0	42.8	 25
310	  5	115.0	23.2	 25
311	  5	220.8	40.7	 20
312	  5	136.0	31.5	 25
313	  5	231.0	33.2	 25
314	  5	181.0	38.8	 20
315	  5	274.0	58.9	 25
316	  5	801.0	499.0	 25
317	  5	6848.5	2141.6	 20
318	  5	1026.0	339.1	 25
319	  5	596.0	229.7	 25
320	  5	138.0	27.5	 20
321	  5	109.0	31.6	 25
322	  5	1016.0	388.0	 25
323	  5	104.5	21.6	 20
324	  5	178.0	47.8	 25
325	  5	1448.0	583.2	 25
326	  5	180.8	32.0	 20
327	  5	348.0	104.5	 25
328	  5	970.0	279.4	 25
329	  5	261.0	61.5	 20
330	  5	118.0	58.3	 25
331	  5	911.0	252.5	 25
332	  5	397.3	90.0	 20
333	  5	146.0	27.5	 25
334	  5	129.0	28.8	 25
335	  5	164.8	35.8	 20
336	  5	104.0	16.6	 25
337	  5	66.8	10.7	 20
338	  5	105.5	16.4	 16
339	  5	112.3	16.3	 20
340	  5	281.5	95.0	 20
341	  5	78.5	11.6	 16
342	  5	181.3	29.3	 20
343	  5	200.3	102.1	 20
344	  5	737.5	54.0	 16
345	  5	161.0	28.4	 20
346	  5	91.8	14.6	 16
347	  5	87.0	15.7	 20
348	  5	121.8	24.7	 20
349	  5	560.8	46.0	 16
350	  5	1642.0	102.7	 20
351	  5	6723.3	1860.4	 20
352	  5	1305.3	167.7	 16
353	  5	158.8	22.2	 20
354	  5	982.3	295.8	 20
355	  5	97.0	14.7	 16
356	  5	99.5	24.6	 20
357	  5	2559.5	753.8	 20
358	  5	405.5	50.8	 16
359	  5	385.0	67.3	 20
360	  5	371.3	71.5	 20
361	  5	398.8	58.0	 16
362	  5	2716.5	518.1	 20
363	  5	250.3	31.9	 20
364	  5	188.8	41.4	 16
365	  5	1012.5	128.9	 20
366	  5	927.0	142.5	 20
367	  5	475.0	61.6	 16
368	  5	142.0	21.2	 20
369	  5	123.5	30.8	 20
370	  5	1145.3	163.8	 16
371	  5	215.0	28.6	 20
372	  5	492.3	139.7	 20
373	  5	4028.5	591.1	 20
374	  5	1719.0	371.3	 25
375	  5	391.0	63.8	 25
376	  5	2386.3	331.6	 20
377	  5	530.0	91.3	 25
378	  5	644.0	151.0	 25
379	  5	84.3	11.9	 20
380	  5	201.0	33.2	 25
381	  5	153.0	44.3	 25
382	  5	745.5	72.8	 20
383	  5	309.0	46.3	 25
384	  5	2033.0	618.8	 25
385	  5	92.0	16.9	 20
386	  5	558.0	54.8	 25
387	  5	1036.0	296.2	 25
388	  5	302.8	52.1	 20
389	  5	167.0	31.7	 25
390	  5	1443.0	372.6	 25
391	  5	690.3	144.5	 20
392	  5	176.0	22.0	 25
393	  5	1391.0	470.1	 25
394	  5	111.0	20.8	 20
395	  5	352.0	91.1	 25
396	  5	289.0	77.9	 25
397	  5	107.3	17.5	 20
398	  5	175.0	52.7	 25
399	  5	1994.0	600.3	 25
400	  5	136.5	28.1	 20
401	  5	99.0	21.9	 25
402	  5	874.5	69.1	 20
403	  5	739.0	153.1	 25
404	  5	1046.0	238.3	 25
405	  5	92.8	13.3	 20
406	  5	87.0	18.1	 25
407	  5	203.0	34.8	 25
408	  5	256.5	38.6	 20
409	  5	185.0	37.8	 25
410	  5	768.0	131.5	 25
411	  5	635.8	73.1	 20
412	  5	323.0	45.9	 25
413	  5	157.0	33.1	 25
414	  5	256.0	28.7	 20
415	  5	345.0	54.9	 25
416	  5	289.0	28.7	 25
417	  5	438.3	45.8	 20
418	  5	131.0	23.6	 25
419	  5	349.0	36.2	 25
420	  5	356.5	43.4	 20
421	  5	192.0	34.4	 25
422	  5	247.0	31.3	 25
423	  5	2060.8	380.0	 20
424	  5	791.0	123.8	 25
425	  5	267.0	52.4	 25
426	  5	125.3	18.8	 20
427	  5	106.0	18.2	 25
428	  5	137.0	20.4	 25
429	  5	212.8	27.1	 20
430	  5	495.0	105.3	 25
431	  5	122.0	19.6	 25
432	  5	102.8	23.1	 20
433	  5	83.0	12.9	 25
434	  5	82.0	13.3	 25
435	  5	109.8	18.7	 20
436	  5	140.0	24.9	 25
437	  5	81.0	16.9	 25
438	  5	79.0	12.3	 20
439	  5	180.0	61.6	 25
440	  5	1123.0	262.0	 25
441	  5	2028.8	438.8	 20
442	  5	92.0	15.0	 25
443	  5	291.0	33.5	 25
444	  5	629.8	60.7	 16
445	  5	502.3	62.8	 20
446	  5	399.5	123.4	 20
447	  5	3124.8	562.2	 16
448	  5	166.3	27.8	 20
449	  5	140.3	21.4	 20
450	  5	98.0	17.9	 16
451	  5	223.8	39.3	 20
452	  5	244.3	53.6	 20
453	  5	93.0	9.3	 16
454	  5	220.5	44.4	 20
455	  5	114.3	16.6	 20
456	  5	113.5	19.7	 16
457	  5	95.8	15.9	 20
458	  5	179.5	34.1	 20
459	  5	84.8	15.8	 16
460	  5	78.5	12.9	 20
461	  5	166.5	26.5	 16
462	  5	79.3	21.2	 20
463	  5	288.8	67.3	 20
464	  5	143.8	19.0	 16
465	  5	1524.3	287.2	 20
466	  5	78.3	10.9	 20
467	  5	72.0	13.5	 16
468	  5	122.5	42.2	 20
469	  5	113.8	30.0	 20
470	  5	87.3	11.5	 16
471	  5	85.0	20.1	 20
472	  5	93.8	23.9	 20
473	  5	68.5	15.2	 16
474	  5	137.0	30.3	 20
475	  5	1520.5	418.4	 20
476	  5	134.3	16.8	 16
477	  5	1032.3	71.8	 20
478	  5	712.8	152.0	 20
479	  5	177.5	23.6	 16
480	  5	116.0	24.3	 25
481	  5	376.0	78.1	 25
482	  5	138.3	22.7	 20
483	  5	114.0	20.5	 25
484	  5	711.0	104.2	 25
485	  5	150.0	22.6	 20
486	  5	161.0	17.2	 25
487	  5	94.0	17.3	 25
488	  5	85.3	15.6	 20
489	  5	209.0	19.8	 25
490	  5	487.0	94.6	 25
491	  5	96.3	19.6	 20
492	  5	774.0	132.0	 25
493	  5	287.0	53.9	 25
494	  5	492.5	85.8	 20
495	  5	920.0	103.6	 25
496	  5	494.0	37.7	 25
497	  5	921.5	81.8	 20
498	  5	337.0	41.3	 25
499	  5	278.0	51.3	 25
500	  5	187.0	36.6	 20
501	  5	97.0	19.1	 25
502	  5	279.0	59.6	 25
503	  5	905.8	141.7	 20
504	  5	165.0	56.0	 25
505	  5	529.0	93.8	 25
506	  5	118.0	16.6	 20
507	  5	218.0	30.1	 25
508	  5	217.0	32.8	 25
509	  5	135.0	21.4	 20
510	  5	167.0	24.9	 25
511	  5	85.0	12.6	 25
512	  5	80.5	14.4	 20
513	  5	359.0	74.7	 25
514	  5	212.0	55.2	 25
515	  5	367.8	34.8	 20
516	  5	89.0	18.7	 25
517	  5	128.0	22.1	 25
518	  5	230.0	30.8	 20
519	  5	766.0	186.8	 25
520	  5	293.5	61.4	 20
521	  5	99.0	13.9	 25
522	  5	113.0	17.3	 25
523	  5	275.5	27.5	 20
524	  5	214.0	32.0	 25
525	  5	260.0	32.7	 25
526	  5	95.5	17.4	 20
527	  5	657.0	142.3	 25
528	  5	1381.0	416.3	 25
529	  5	127.3	21.7	 20
530	  5	157.0	32.0	 25
531	  5	87.0	15.9	 25
532	  5	82.3	16.7	 20
533	  5	76.0	9.5	 25
534	  5	103.0	17.9	 25
535	  5	224.5	36.5	 20
536	  5	972.0	193.6	 25
537	  5	1503.0	460.8	 25
538	  5	93.5	19.6	 20
539	  5	222.0	43.8	 25
540	  5	98.0	19.2	 25
541	  5	176.3	38.0	 20
542	  5	350.0	70.7	 25
543	  5	99.0	21.8	 25
544	  5	95.0	15.3	 20
545	  5	301.0	35.7	 25
546	  5	78.0	15.8	 25
547	  5	256.3	58.4	 20
548	  5	120.0	24.9	 25
549	  5	70.0	7.9	 25
550	  5	109.0	20.2	 20
551	  5	244.0	51.8	 20
552	  5	78.5	16.2	 20
553	  5	221.3	31.3	 16
554	  5	986.3	181.8	 20
555	  5	80.0	17.7	 20
556	  5	505.3	79.7	 16
557	  5	323.0	24.6	 20
558	  5	304.3	42.5	 20
559	  5	1002.5	150.4	 16
560	  5	856.5	129.6	 20
561	  5	136.3	25.0	 20
562	  5	220.0	55.5	 16
563	  5	14785.0	3366.7	 20
564	  5	225.5	64.5	 20
565	  5	89.0	16.8	 16
566	  5	148.5	67.7	 20
567	  5	3052.8	941.4	 20
568	  5	187.0	53.1	 16
569	  5	159.0	30.5	 20
570	  5	152.3	25.3	 20
571	  5	191.0	30.0	 16
572	  5	98.0	18.6	 20
573	  5	138.8	26.3	 20
574	  5	214.0	18.1	 16
575	  5	603.3	148.9	 20
576	  5	86.0	10.4	 16
577	  5	102.0	17.8	 20
578	  5	100.8	16.6	 20
579	  5	112.3	17.1	 16
580	  5	905.8	107.0	 20
581	  5	89.5	24.1	 20
582	  5	437.3	49.4	 16
583	  5	123.3	28.6	 20
584	  5	386.0	47.5	 20
585	  5	235.5	34.7	 16
586	  5	469.0	50.9	 25
587	  5	250.0	33.1	 25
588	  5	296.0	55.7	 20
589	  5	4864.0	352.0	 25
590	  5	1944.0	262.4	 25
591	  5	765.3	95.4	 20
592	  5	99.0	16.8	 25
593	  5	394.0	75.2	 25
594	  5	428.0	33.1	 20
595	  5	170.0	26.5	 25
596	  5	216.0	32.2	 25
597	  5	1491.3	156.8	 20
598	  5	653.0	81.9	 25
599	  5	161.0	61.2	 25
600	  5	269.5	33.1	 20
601	  5	94.0	20.2	 25
602	  5	120.0	15.4	 25
603	  5	92.8	19.2	 20
604	  5	130.0	27.0	 25
605	  5	1029.0	302.8	 25
606	  5	115.3	13.8	 20
607	  5	106.0	17.1	 25
608	  5	157.0	52.3	 25
609	  5	241.5	31.5	 20
610	  5	119.0	17.0	 25
611	  5	405.0	71.6	 25
612	  5	1555.3	271.6	 20
613	  5	100.0	18.8	 25
614	  5	135.0	22.2	 25
615	  5	684.8	85.0	 20
616	  5	541.0	58.5	 25
617	  5	746.0	163.0	 25
618	  5	191.3	25.4	 20
619	  5	142.0	23.6	 25
620	  5	282.0	65.7	 25
621	  5	754.0	135.3	 20
622	  5	679.0	211.7	 25
623	  5	89.0	14.2	 25
624	  5	142.3	20.2	 20
625	  5	435.0	97.4	 25
626	  5	132.0	23.2	 25
627	  5	130.3	24.3	 20
628	  5	132.0	18.0	 25
629	  5	392.0	90.5	 25
630	  5	1332.0	132.2	 20
631	  5	8684.0	1763.5	 25
632	  5	875.0	89.4	 25
633	  5	1060.3	219.5	 20
634	  5	1249.0	194.9	 25
635	  5	247.5	34.0	 20
636	  5	323.0	51.8	 25
637	  5	174.0	21.2	 25
638	  5	146.0	18.8	 20
639	  5	182.0	23.9	 25
  0	  6	11779.0	2463.5	 25
  1	  6	143.8	14.9	 20
  2	  6	130.0	23.3	 25
  3	  6	132.0	25.3	 25
  4	  6	241.5	39.1	 20
  5	  6	6790.0	1269.0	 25
  6	  6	143.0	38.5	 25
  7	  6	86.0	13.2	 20
  8	  6	321.0	45.8	 25
  9	  6	436.0	48.1	 25
 10	  6	146.5	22.0	 20
 11	  6	84.0	15.1	 25
 12	  6	99.0	16.5	 25
 13	  6	105.3	18.4	 20
 14	  6	178.0	24.6	 25
 15	  6	364.0	40.3	 25
 16	  6	637.5	56.3	 20
 17	  6	373.0	46.2	 25
 18	  6	206.0	26.9	 25
 19	  6	335.0	39.3	 20
 20	  6	1176.0	109.9	 25
 21	  6	1748.0	215.4	 25
 22	  6	145.8	25.6	 20
 23	  6	182.0	30.6	 25
 24	  6	87.0	17.7	 25
 25	  6	188.0	32.8	 20
 26	  6	138.0	31.4	 25
 27	  6	100.0	18.7	 25
 28	  6	364.8	28.3	 20
 29	  6	91.0	19.1	 25
 30	  6	904.0	79.8	 25
 31	  6	228.0	39.3	 20
 32	  6	97.0	16.5	 25
 33	  6	101.0	21.2	 25
 34	  6	357.8	62.2	 20
 35	  6	85.0	15.1	 25
 36	  6	148.0	28.1	 25
 37	  6	104.3	24.8	 20
 38	  6	98.0	16.9	 25
 39	  6	206.0	206.6	 25
 40	  6	2701.5	406.1	 20
 41	  6	179.0	37.7	 25
 42	  6	729.0	168.8	 25
 43	  6	594.5	191.0	 20
 44	  6	789.0	101.4	 25
 45	  6	1273.0	127.6	 25
 46	  6	728.8	120.6	 20
 47	  6	251.0	31.9	 25
 48	  6	213.0	49.9	 25
 49	  6	176.0	39.3	 20
 50	  6	157.0	28.1	 25
 51	  6	106.0	18.8	 25
 52	  6	592.5	149.1	 20
 53	  6	203.5	27.8	 20
 54	  6	98.5	18.0	 20
 55	  6	78.3	13.8	 16
 56	  6	91.0	16.7	 20
 57	  6	79.0	12.9	 20
 58	  6	143.3	21.4	 16
 59	  6	250.8	52.0	 20
 60	  6	92.0	13.4	 16
 61	  6	119.0	54.8	 20
 62	  6	9349.0	2832.5	 20
 63	  6	142.3	22.0	 16
 64	  6	127.3	17.9	 20
 65	  6	196.8	158.2	 20
 66	  6	10212.5	1719.2	 16
 67	  6	131.0	53.3	 20
 68	  6	9708.5	3034.7	 20
 69	  6	149.0	35.2	 16
 70	  6	153.0	29.8	 20
 71	  6	137.0	34.1	 20
 72	  6	126.5	16.5	 16
 73	  6	153.8	51.4	 20
 74	  6	8101.3	2779.6	 20
 75	  6	91.5	14.6	 16
 76	  6	95.5	19.1	 20
 77	  6	106.5	50.9	 20
 78	  6	2785.5	594.2	 16
 79	  6	120.5	77.7	 20
 80	  6	8303.8	2856.4	 20
 81	  6	137.3	37.7	 16
 82	  6	159.5	34.7	 20
 83	  6	149.0	35.3	 20
 84	  6	136.0	18.6	 16
 85	  6	128.5	79.1	 20
 86	  6	6866.3	2564.7	 20
 87	  6	130.3	19.2	 16
 88	  6	128.0	19.6	 25
 89	  6	158.0	196.3	 25
 90	  6	4977.5	1535.9	 20
 91	  6	131.0	122.9	 25
 92	  6	7474.0	2803.8	 25
 93	  6	105.3	18.2	 20
 94	  6	129.0	25.4	 25
 95	  6	194.0	372.4	 25
 96	  6	6806.8	2020.3	 20
 97	  6	121.0	17.8	 25
 98	  6	121.0	17.3	 25
 99	  6	170.8	63.8	 20
100	  6	5057.0	1735.1	 25
101	  6	119.0	16.6	 25
102	  6	107.0	17.1	 20
103	  6	145.0	163.5	 25
104	  6	6472.0	2534.4	 25
105	  6	121.3	39.9	 20
106	  6	137.0	30.9	 25
107	  6	102.0	13.4	 25
108	  6	122.5	19.6	 20
109	  6	102.0	21.3	 25
110	  6	133.0	39.5	 25
111	  6	378.3	45.6	 20
112	  6	747.0	191.9	 25
113	  6	89.0	11.9	 25
114	  6	122.5	23.5	 20
115	  6	140.0	231.1	 25
116	  6	5837.0	2348.6	 25
117	  6	116.5	17.0	 20
118	  6	112.0	17.4	 25
119	  6	164.8	51.8	 20
120	  6	6914.0	2293.9	 25
121	  6	155.0	326.1	 25
122	  6	6024.3	1828.4	 20
123	  6	129.0	18.8	 25
124	  6	135.0	21.0	 25
125	  6	203.5	69.7	 20
126	  6	6364.0	2062.8	 25
127	  6	83.0	15.5	 25
128	  6	124.5	36.6	 20
129	  6	186.0	54.7	 25
130	  6	1161.0	112.3	 25
131	  6	741.8	103.6	 20
132	  6	1149.0	296.4	 25
133	  6	121.0	206.5	 25
134	  6	5088.8	1430.6	 20
135	  6	120.0	20.0	 25
136	  6	108.0	17.6	 25
137	  6	133.3	30.5	 20
138	  6	5192.0	1562.7	 25
139	  6	118.0	21.1	 25
140	  6	106.5	14.8	 20
141	  6	115.0	50.4	 25
142	  6	3594.0	1266.0	 25
143	  6	114.5	14.7	 20
144	  6	111.0	23.1	 25
145	  6	134.0	31.3	 25
146	  6	119.8	16.3	 20
147	  6	127.0	23.0	 25
148	  6	162.0	136.2	 25
149	  6	4542.5	1154.0	 20
150	  6	113.0	15.0	 25
151	  6	140.0	143.2	 25
152	  6	4618.0	1255.1	 20
153	  6	123.0	18.5	 25
154	  6	117.0	24.9	 25
155	  6	151.5	33.7	 20
156	  6	5633.0	1754.6	 25
157	  6	104.0	21.6	 25
158	  6	99.3	16.0	 20
159	  6	335.0	38.2	 25
160	  6	446.8	109.9	 20
161	  6	104.0	16.2	 16
162	  6	111.8	18.7	 20
163	  6	173.3	118.0	 20
164	  6	1296.0	125.9	 16
165	  6	936.5	161.7	 20
166	  6	1363.5	425.4	 20
167	  6	158.3	38.6	 16
168	  6	528.3	129.5	 20
169	  6	89.3	18.9	 20
170	  6	111.0	14.8	 16
171	  6	94.0	18.7	 20
172	  6	193.0	44.7	 20
173	  6	316.8	49.3	 16
174	  6	478.0	112.8	 20
175	  6	152.8	19.2	 16
176	  6	170.5	53.8	 20
177	  6	86.3	14.9	 20
178	  6	89.3	14.8	 16
179	  6	81.3	14.5	 20
180	  6	178.3	202.1	 20
181	  6	2509.8	600.8	 16
182	  6	427.8	63.1	 20
183	  6	146.3	23.6	 20
184	  6	85.3	16.1	 16
185	  6	202.0	37.2	 20
186	  6	186.0	47.9	 20
187	  6	329.3	54.8	 16
188	  6	157.0	200.4	 20
189	  6	3297.0	1198.2	 20
190	  6	1446.3	389.4	 16
191	  6	138.5	65.5	 20
192	  6	311.5	40.3	 20
193	  6	308.3	35.1	 16
194	  6	124.5	18.2	 20
195	  6	116.0	18.5	 25
196	  6	96.3	21.0	 20
197	  6	85.0	15.4	 25
198	  6	124.0	18.0	 25
199	  6	165.8	26.3	 20
200	  6	266.0	48.0	 25
201	  6	119.0	21.4	 25
202	  6	204.0	65.0	 20
203	  6	104.0	17.0	 25
204	  6	86.0	17.1	 25
205	  6	83.3	14.0	 20
206	  6	407.0	115.4	 25
207	  6	86.0	20.3	 25
208	  6	80.8	15.8	 20
209	  6	101.0	16.9	 25
210	  6	75.0	15.7	 25
211	  6	74.0	14.7	 20
212	  6	204.0	59.8	 25
213	  6	308.0	126.0	 25
214	  6	67.3	12.7	 20
215	  6	78.0	16.9	 25
216	  6	92.0	17.8	 25
217	  6	87.3	17.2	 20
218	  6	70.0	11.5	 25
219	  6	142.0	26.2	 25
220	  6	192.0	31.1	 20
221	  6	200.0	27.8	 25
222	  6	149.0	22.6	 25
223	  6	159.0	27.2	 20
224	  6	221.0	49.4	 25
225	  6	258.0	37.1	 25
226	  6	250.5	49.6	 20
227	  6	108.0	21.6	 25
228	  6	324.0	65.5	 25
229	  6	99.3	15.1	 20
230	  6	71.0	14.7	 25
231	  6	78.0	13.3	 25
232	  6	92.8	15.8	 20
233	  6	1129.0	1496.4	 25
234	  6	9453.0	1414.2	 20
235	  6	941.0	160.4	 25
236	  6	1147.0	309.3	 25
237	  6	177.0	33.0	 20
238	  6	78.0	9.2	 25
239	  6	91.0	15.2	 25
240	  6	79.5	15.8	 20
241	  6	70.0	15.2	 25
242	  6	61.0	12.6	 25
243	  6	134.5	27.0	 20
244	  6	245.0	49.0	 25
245	  6	102.0	16.8	 25
246	  6	172.8	25.3	 20
247	  6	437.0	46.7	 25
248	  6	431.0	50.5	 25
249	  6	452.8	75.5	 20
250	  6	609.0	83.5	 25
251	  6	106.0	20.3	 25
252	  6	112.8	46.8	 20
253	  6	395.0	42.0	 25
254	  6	655.0	101.4	 25
255	  6	559.8	111.5	 20
256	  6	95.0	12.3	 25
257	  6	87.0	13.6	 25
258	  6	119.5	25.3	 20
259	  6	74.0	12.4	 25
260	  6	271.0	57.0	 25
261	  6	431.5	39.1	 20
262	  6	139.0	22.5	 25
263	  6	160.0	40.0	 25
264	  6	213.5	99.6	 20
265	  6	116.0	24.0	 25
266	  6	340.0	32.2	 20
267	  6	142.5	16.5	 16
268	  6	70.3	10.7	 20
269	  6	74.5	13.6	 20
270	  6	108.0	23.1	 16
271	  6	1313.5	287.4	 20
272	  6	245.0	39.4	 20
273	  6	287.3	32.2	 16
274	  6	450.3	56.3	 20
275	  6	102.0	16.7	 20
276	  6	94.3	18.8	 16
277	  6	206.5	35.0	 20
278	  6	102.8	22.7	 20
279	  6	279.3	35.0	 16
280	  6	476.8	147.6	 20
281	  6	2857.8	437.1	 20
282	  6	474.5	56.3	 16
283	  6	559.8	57.0	 20
284	  6	563.5	94.7	 20
285	  6	242.0	25.9	 16
286	  6	137.8	18.9	 20
287	  6	78.3	14.7	 20
288	  6	81.3	14.0	 16
289	  6	96.0	34.8	 20
290	  6	177.0	31.4	 20
291	  6	87.3	17.9	 16
292	  6	260.5	29.3	 20
293	  6	222.3	16.2	 16
294	  6	257.3	29.7	 20
295	  6	391.5	43.1	 20
296	  6	442.5	46.4	 16
297	  6	96.0	18.4	 20
298	  6	75.0	11.2	 20
299	  6	210.3	37.6	 16
300	  6	130.5	24.5	 20
301	  6	495.8	261.7	 20
302	  6	300.8	44.0	 20
303	  6	115.0	21.3	 25
304	  6	122.0	38.4	 25
305	  6	286.3	42.6	 20
306	  6	76.0	14.2	 25
307	  6	84.0	16.4	 25
308	  6	160.3	25.3	 20
309	  6	360.0	56.3	 25
310	  6	101.0	22.9	 25
311	  6	121.8	20.8	 20
312	  6	126.0	24.5	 25
313	  6	299.0	34.5	 25
314	  6	135.3	21.9	 20
315	  6	342.0	99.2	 25
316	  6	1437.0	116.7	 25
317	  6	3220.5	779.2	 20
318	  6	218.0	89.9	 25
319	  6	102.0	25.9	 25
320	  6	91.5	19.1	 20
321	  6	105.0	21.2	 25
322	  6	286.0	92.0	 25
323	  6	125.5	21.9	 20
324	  6	123.0	18.9	 25
325	  6	284.0	68.5	 25
326	  6	124.5	20.5	 20
327	  6	210.0	37.1	 25
328	  6	288.0	55.0	 25
329	  6	134.3	23.0	 20
330	  6	91.0	28.6	 25
331	  6	335.0	60.5	 25
332	  6	278.5	31.0	 20
333	  6	141.0	30.1	 25
334	  6	82.0	19.3	 25
335	  6	77.8	16.1	 20
336	  6	76.0	11.9	 25
337	  6	81.0	12.8	 25
338	  6	111.0	19.0	 20
339	  6	93.0	18.1	 25
340	  6	94.0	16.0	 25
341	  6	85.0	15.7	 20
342	  6	172.0	34.5	 25
343	  6	134.0	58.9	 25
344	  6	691.5	57.6	 20
345	  6	128.0	28.2	 25
346	  6	76.0	10.7	 25
347	  6	139.0	68.4	 20
348	  6	88.0	14.9	 25
349	  6	274.5	38.0	 20
350	  6	928.0	130.1	 25
351	  6	3784.0	1113.8	 25
352	  6	1354.3	134.8	 20
353	  6	111.0	22.5	 25
354	  6	142.0	69.5	 25
355	  6	108.5	31.6	 20
356	  6	89.0	13.2	 25
357	  6	290.0	223.5	 25
358	  6	378.3	40.7	 20
359	  6	155.0	33.3	 25
360	  6	364.0	45.3	 25
361	  6	156.8	38.9	 20
362	  6	769.0	231.5	 25
363	  6	285.0	36.5	 25
364	  6	354.0	68.7	 20
365	  6	1647.0	180.0	 25
366	  6	508.0	73.8	 25
367	  6	1252.8	186.7	 20
368	  6	188.0	33.4	 25
369	  6	104.0	19.9	 25
370	  6	307.0	144.6	 20
371	  6	129.0	25.8	 25
372	  6	369.0	132.2	 25
373	  6	1920.0	172.7	 16
374	  6	1691.5	284.3	 20
375	  6	329.5	49.8	 20
376	  6	643.5	84.0	 16
377	  6	185.3	65.4	 20
378	  6	805.8	177.9	 20
379	  6	105.3	24.8	 16
380	  6	129.0	19.8	 20
381	  6	125.3	24.4	 20
382	  6	321.0	53.8	 16
383	  6	198.3	47.6	 20
384	  6	314.8	70.0	 20
385	  6	88.0	14.3	 16
386	  6	625.0	143.7	 20
387	  6	1597.3	390.7	 20
388	  6	180.5	24.5	 16
389	  6	125.0	22.9	 20
390	  6	553.3	101.8	 20
391	  6	413.8	59.9	 16
392	  6	117.0	16.9	 20
393	  6	219.3	62.7	 20
394	  6	117.5	21.0	 16
395	  6	121.8	17.9	 20
396	  6	108.0	18.0	 20
397	  6	92.5	23.9	 16
398	  6	527.5	125.7	 20
399	  6	1908.0	537.6	 20
400	  6	112.0	25.0	 16
401	  6	102.0	22.8	 20
402	  6	673.8	152.1	 20
403	  6	112.5	21.7	 16
404	  6	495.3	65.1	 20
405	  6	105.8	21.4	 20
406	  6	87.0	14.2	 16
407	  6	132.0	27.9	 20
408	  6	168.8	19.8	 20
409	  6	131.0	38.7	 25
410	  6	607.0	65.9	 25
411	  6	344.5	56.6	 20
412	  6	352.0	46.0	 25
413	  6	153.0	22.5	 25
414	  6	237.3	28.7	 20
415	  6	318.0	29.5	 25
416	  6	381.0	55.0	 25
417	  6	740.8	69.3	 20
418	  6	163.0	28.2	 25
419	  6	248.0	29.8	 25
420	  6	258.5	28.7	 20
421	  6	200.0	33.3	 25
422	  6	140.0	20.8	 25
423	  6	474.8	111.9	 20
424	  6	190.0	29.0	 25
425	  6	194.0	29.9	 25
426	  6	66.5	11.2	 20
427	  6	98.0	18.0	 25
428	  6	235.0	34.3	 25
429	  6	304.0	31.7	 20
430	  6	184.0	25.5	 25
431	  6	254.0	50.1	 25
432	  6	80.3	22.1	 20
433	  6	102.0	18.3	 25
434	  6	69.0	15.7	 25
435	  6	75.8	18.7	 20
436	  6	112.0	23.0	 25
437	  6	78.0	15.1	 25
438	  6	69.3	11.8	 20
439	  6	240.0	71.2	 25
440	  6	395.0	152.3	 25
441	  6	1219.0	211.3	 20
442	  6	100.0	17.9	 25
443	  6	235.0	49.0	 25
444	  6	366.8	57.5	 20
445	  6	633.0	58.3	 25
446	  6	436.0	122.6	 25
447	  6	2783.8	363.1	 20
448	  6	224.0	36.8	 25
449	  6	144.0	23.7	 25
450	  6	112.0	20.4	 20
451	  6	129.0	20.0	 25
452	  6	136.0	28.2	 25
453	  6	88.5	13.2	 20
454	  6	144.0	21.8	 25
455	  6	142.0	24.9	 25
456	  6	81.8	13.8	 20
457	  6	95.0	18.8	 25
458	  6	168.0	22.4	 25
459	  6	85.8	17.8	 20
460	  6	84.0	16.1	 25
461	  6	81.0	17.5	 25
462	  6	92.3	14.4	 20
463	  6	294.0	49.3	 25
464	  6	94.0	40.5	 25
465	  6	1243.3	241.8	 20
466	  6	105.0	22.4	 25
467	  6	92.5	15.8	 20
468	  6	223.0	30.2	 25
469	  6	90.0	16.2	 25
470	  6	115.8	20.2	 20
471	  6	70.0	10.9	 25
472	  6	82.0	11.3	 25
473	  6	76.0	12.4	 20
474	  6	107.0	21.0	 25
475	  6	301.0	101.5	 25
476	  6	114.0	18.3	 20
477	  6	756.0	96.6	 25
478	  6	1234.0	207.7	 25
479	  6	322.8	39.4	 20
480	  6	108.5	25.7	 20
481	  6	365.3	70.1	 20
482	  6	84.5	16.4	 16
483	  6	74.5	12.8	 20
484	  6	179.0	27.1	 20
485	  6	96.3	15.0	 16
486	  6	100.3	19.2	 20
487	  6	103.5	12.6	 20
488	  6	74.5	14.8	 16
489	  6	107.3	15.1	 20
490	  6	495.0	45.2	 20
491	  6	94.5	15.7	 16
492	  6	1731.0	128.0	 20
493	  6	738.0	119.2	 20
494	  6	1540.3	116.7	 16
495	  6	1882.0	145.4	 20
496	  6	685.8	75.1	 20
497	  6	1324.3	63.5	 16
498	  6	520.0	78.6	 20
499	  6	361.3	43.2	 20
500	  6	120.3	25.3	 16
501	  6	89.5	15.6	 20
502	  6	100.8	20.3	 20
503	  6	234.0	26.9	 16
504	  6	100.8	21.8	 20
505	  6	238.3	27.8	 20
506	  6	167.0	23.4	 16
507	  6	230.0	30.3	 20
508	  6	243.5	25.4	 20
509	  6	100.3	16.2	 16
510	  6	84.3	13.7	 20
511	  6	76.5	13.4	 20
512	  6	85.0	16.5	 16
513	  6	107.3	20.8	 20
514	  6	100.3	20.3	 20
515	  6	176.0	29.0	 20
516	  6	71.0	9.8	 25
517	  6	101.0	19.5	 25
518	  6	157.3	21.0	 20
519	  6	133.0	29.7	 25
520	  6	137.0	21.3	 25
521	  6	105.5	18.7	 20
522	  6	129.0	29.5	 25
523	  6	334.3	37.0	 20
524	  6	236.0	47.9	 25
525	  6	136.0	24.7	 25
526	  6	75.3	14.9	 20
527	  6	211.0	30.4	 25
528	  6	286.0	38.0	 25
529	  6	112.3	19.4	 20
530	  6	144.0	21.1	 25
531	  6	110.0	16.1	 25
532	  6	76.3	13.5	 20
533	  6	84.0	14.8	 25
534	  6	93.0	15.6	 25
535	  6	155.5	37.1	 20
536	  6	283.0	41.9	 25
537	  6	241.0	62.6	 25
538	  6	96.0	25.4	 20
539	  6	134.0	23.9	 25
540	  6	146.0	26.5	 25
541	  6	147.3	19.2	 20
542	  6	335.0	45.8	 25
543	  6	85.0	18.1	 25
544	  6	102.8	16.2	 20
545	  6	249.0	34.9	 25
546	  6	81.0	14.1	 25
547	  6	91.3	19.9	 20
548	  6	133.0	21.8	 25
549	  6	78.0	10.9	 25
550	  6	77.5	19.5	 20
551	  6	80.0	14.9	 25
552	  6	74.0	17.3	 25
553	  6	128.0	15.4	 20
554	  6	176.0	58.4	 25
555	  6	84.0	17.1	 25
556	  6	227.5	36.3	 20
557	  6	158.0	20.7	 25
558	  6	149.0	28.4	 25
559	  6	368.0	42.7	 20
560	  6	471.0	59.6	 25
561	  6	112.0	13.9	 25
562	  6	115.5	18.6	 20
563	  6	4097.0	998.7	 25
564	  6	192.0	28.2	 25
565	  6	93.0	14.6	 20
566	  6	123.0	24.2	 25
567	  6	1254.0	393.5	 25
568	  6	145.0	25.1	 20
569	  6	147.0	17.8	 25
570	  6	144.0	40.2	 25
571	  6	204.8	26.3	 20
572	  6	91.0	13.2	 25
573	  6	127.0	21.8	 25
574	  6	109.0	20.9	 20
575	  6	156.0	38.0	 25
576	  6	71.0	15.5	 25
577	  6	67.0	12.6	 20
578	  6	135.0	37.0	 25
579	  6	98.0	37.3	 25
580	  6	603.3	78.2	 20
581	  6	96.0	15.8	 25
582	  6	324.3	30.5	 20
583	  6	114.0	20.9	 25
584	  6	242.0	30.7	 25
585	  6	242.0	46.7	 20
586	  6	397.8	27.0	 20
587	  6	283.3	36.3	 20
588	  6	136.5	15.5	 16
589	  6	2899.0	183.2	 20
590	  6	971.3	70.7	 20
591	  6	2187.5	186.7	 16
592	  6	102.8	14.7	 20
593	  6	344.8	51.5	 20
594	  6	422.0	39.8	 16
595	  6	157.0	21.0	 20
596	  6	143.5	38.9	 20
597	  6	1069.0	51.1	 16
598	  6	368.5	47.3	 20
599	  6	147.5	56.0	 20
600	  6	263.5	33.9	 16
601	  6	74.0	14.3	 20
602	  6	110.3	19.0	 20
603	  6	100.8	19.3	 16
604	  6	97.5	15.9	 20
605	  6	125.0	17.3	 20
606	  6	123.5	25.2	 16
607	  6	100.0	16.1	 20
608	  6	250.0	82.2	 20
609	  6	267.8	32.1	 16
610	  6	93.8	16.3	 20
611	  6	403.3	83.1	 20
612	  6	390.0	48.1	 16
613	  6	99.8	16.5	 20
614	  6	88.3	13.6	 20
615	  6	271.8	28.0	 16
616	  6	346.3	42.7	 20
617	  6	294.5	46.2	 20
618	  6	208.3	26.4	 16
619	  6	140.5	17.7	 20
620	  6	196.3	34.0	 20
621	  6	200.5	36.9	 16
622	  6	334.0	47.6	 25
623	  6	196.0	32.3	 25
624	  6	97.0	16.8	 20
625	  6	117.0	21.1	 25
626	  6	89.0	13.4	 25
627	  6	101.5	19.4	 20
628	  6	84.0	12.7	 25
629	  6	259.0	58.9	 25
630	  6	1815.5	158.5	 20
631	  6	2388.0	469.6	 25
632	  6	372.0	46.5	 25
633	  6	368.5	53.9	 20
634	  6	998.0	126.9	 25
635	  6	378.0	42.6	 25
636	  6	148.0	18.1	 20
637	  6	210.0	24.2	 25
638	  6	120.0	92.1	 25
639	  6	13392.8	2159.2	 20
  0	  7	174.3	22.3	 20
  1	  7	398.5	49.3	 20
  2	  7	138.3	20.9	 16
  3	  7	285.0	29.4	 20
  4	  7	385.3	41.7	 20
  5	  7	351.5	68.5	 16
  6	  7	206.8	38.5	 20
  7	  7	117.0	17.7	 16
  8	  7	930.8	207.9	 20
  9	  7	192.0	25.8	 20
 10	  7	306.3	33.3	 16
 11	  7	503.5	88.0	 20
 12	  7	131.0	15.5	 20
 13	  7	334.3	38.1	 16
 14	  7	106.5	23.0	 20
 15	  7	369.3	67.2	 20
 16	  7	155.0	26.4	 16
 17	  7	148.0	22.1	 25
 18	  7	1160.0	155.0	 25
 19	  7	222.5	28.5	 20
 20	  7	90.0	15.2	 25
 21	  7	513.0	66.2	 25
 22	  7	188.5	32.8	 20
 23	  7	164.0	31.4	 25
 24	  7	106.0	14.9	 25
 25	  7	75.3	16.4	 20
 26	  7	78.0	13.3	 25
 27	  7	139.0	23.1	 25
 28	  7	94.0	15.2	 20
 29	  7	104.0	20.6	 25
 30	  7	383.0	61.0	 25
 31	  7	102.5	21.3	 20
 32	  7	244.0	36.7	 25
 33	  7	234.0	33.5	 25
 34	  7	113.3	18.5	 20
 35	  7	92.0	18.7	 25
 36	  7	205.0	38.6	 25
 37	  7	90.5	11.8	 20
 38	  7	313.0	131.4	 25
 39	  7	1386.0	265.2	 25
 40	  7	953.3	114.1	 20
 41	  7	2117.0	354.9	 25
 42	  7	1284.0	140.9	 25
 43	  7	1002.8	97.9	 20
 44	  7	453.0	83.9	 25
 45	  7	2388.0	228.9	 25
 46	  7	5065.8	1048.7	 20
 47	  7	883.0	91.3	 25
 48	  7	851.0	142.9	 25
 49	  7	1091.8	217.1	 20
 50	  7	522.0	65.1	 25
 51	  7	317.0	57.0	 25
 52	  7	236.8	22.4	 20
 53	  7	360.0	50.0	 25
 54	  7	3587.0	771.0	 25
 55	  7	1190.0	259.7	 20
 56	  7	161.0	22.2	 25
 57	  7	79.0	11.4	 25
 58	  7	132.0	28.6	 20
 59	  7	721.0	124.4	 25
 60	  7	482.0	118.6	 25
 61	  7	103.0	14.7	 20
 62	  7	262.0	98.4	 25
 63	  7	8434.8	2135.3	 20
 64	  7	8267.0	2075.3	 25
 65	  7	8257.0	2761.1	 25
 66	  7	168.5	90.4	 20
 67	  7	100.0	14.1	 25
 68	  7	354.0	145.3	 25
 69	  7	8481.0	2595.1	 20
 70	  7	8315.0	2166.2	 25
 71	  7	7351.0	2531.9	 25
 72	  7	138.3	17.9	 20
 73	  7	114.0	58.4	 25
 74	  7	7689.0	2493.9	 25
 75	  7	109.5	24.6	 20
 76	  7	88.0	12.8	 25
 77	  7	123.0	115.6	 25
 78	  7	7979.3	1751.6	 20
 79	  7	100.0	20.8	 25
 80	  7	355.0	195.0	 25
 81	  7	7620.3	2115.9	 20
 82	  7	7134.0	2006.5	 25
 83	  7	6368.0	2358.9	 25
 84	  7	120.0	21.8	 20
 85	  7	111.0	21.0	 25
 86	  7	349.0	186.2	 25
 87	  7	6529.5	1982.1	 20
 88	  7	6371.3	1177.6	 20
 89	  7	6165.3	2214.8	 20
 90	  7	132.0	24.7	 16
 91	  7	137.5	90.6	 20
 92	  7	7092.8	2624.5	 20
 93	  7	133.0	22.8	 16
 94	  7	118.8	21.3	 20
 95	  7	167.0	316.7	 20
 96	  7	6692.0	1949.4	 16
 97	  7	107.3	22.4	 20
 98	  7	133.5	20.0	 20
 99	  7	149.0	50.2	 16
100	  7	5275.5	1753.5	 20
101	  7	122.3	27.5	 20
102	  7	118.3	20.0	 16
103	  7	152.5	152.4	 20
104	  7	6417.5	2548.5	 20
105	  7	117.8	16.4	 16
106	  7	119.8	20.1	 20
107	  7	119.5	19.0	 20
108	  7	121.8	19.9	 16
109	  7	90.3	14.3	 20
110	  7	119.8	42.7	 20
111	  7	493.3	54.4	 16
112	  7	656.8	232.8	 20
113	  7	1481.0	309.5	 20
114	  7	4777.5	1638.9	 16
115	  7	145.3	246.0	 20
116	  7	5628.8	2371.4	 20
117	  7	86.3	16.3	 16
118	  7	92.8	19.2	 20
119	  7	221.3	769.6	 20
120	  7	6831.8	2445.2	 16
121	  7	112.5	14.4	 20
122	  7	196.0	43.3	 16
123	  7	5356.5	1305.7	 20
124	  7	5329.0	1222.6	 25
125	  7	5191.3	1696.7	 20
126	  7	133.0	30.4	 25
127	  7	93.0	15.9	 25
128	  7	101.3	16.4	 20
129	  7	332.0	64.0	 25
130	  7	399.0	150.1	 25
131	  7	1589.5	252.4	 20
132	  7	725.0	165.3	 25
133	  7	118.0	16.7	 25
134	  7	151.8	38.4	 20
135	  7	4246.0	1003.6	 25
136	  7	4442.0	1098.1	 25
137	  7	4382.8	1347.8	 20
138	  7	134.0	36.3	 25
139	  7	111.0	17.7	 25
140	  7	130.8	33.8	 20
141	  7	3735.0	1256.8	 25
142	  7	117.0	23.9	 25
143	  7	113.3	13.8	 20
144	  7	121.0	20.7	 25
145	  7	127.0	20.5	 25
146	  7	122.3	16.9	 20
147	  7	109.0	12.0	 25
148	  7	126.0	121.0	 25
149	  7	4281.3	1048.3	 20
150	  7	118.0	21.0	 25
151	  7	132.0	121.9	 25
152	  7	4397.3	1222.4	 20
153	  7	116.0	18.7	 25
154	  7	120.0	18.4	 25
155	  7	137.0	34.9	 20
156	  7	5604.0	1731.7	 25
157	  7	100.0	21.1	 25
158	  7	109.5	20.2	 20
159	  7	122.0	21.1	 25
160	  7	89.0	17.2	 25
161	  7	98.5	19.3	 20
162	  7	109.0	49.1	 25
163	  7	178.0	97.7	 25
164	  7	672.8	135.4	 20
165	  7	519.0	46.4	 25
166	  7	301.0	100.7	 25
167	  7	138.8	61.0	 20
168	  7	1009.0	225.6	 25
169	  7	129.0	24.7	 25
170	  7	83.5	14.7	 20
171	  7	92.0	25.8	 25
172	  7	344.0	93.6	 25
173	  7	140.5	23.1	 20
174	  7	125.0	35.3	 25
175	  7	90.0	32.3	 25
176	  7	246.8	87.7	 20
177	  7	82.0	13.0	 25
178	  7	185.0	54.4	 25
179	  7	282.0	56.7	 20
180	  7	273.0	64.4	 25
181	  7	130.5	104.4	 20
182	  7	121.0	35.2	 25
183	  7	191.0	51.0	 25
184	  7	90.0	18.3	 20
185	  7	409.0	102.7	 25
186	  7	333.0	100.6	 25
187	  7	124.0	23.2	 20
188	  7	430.0	100.7	 25
189	  7	193.0	109.1	 25
190	  7	397.0	252.3	 20
191	  7	153.0	28.4	 25
192	  7	282.0	59.3	 25
193	  7	91.3	53.4	 20
194	  7	277.0	79.1	 25
195	  7	167.0	31.8	 20
196	  7	96.3	20.1	 16
197	  7	83.3	19.1	 20
198	  7	146.0	131.8	 20
199	  7	2332.8	610.1	 16
200	  7	89.0	18.3	 20
201	  7	107.0	19.9	 20
202	  7	123.0	20.9	 16
203	  7	230.3	55.7	 20
204	  7	110.5	22.2	 20
205	  7	287.3	58.4	 16
206	  7	83.3	14.7	 20
207	  7	98.8	26.8	 20
208	  7	110.5	15.3	 16
209	  7	99.3	16.0	 20
210	  7	99.0	14.9	 20
211	  7	107.0	12.0	 16
212	  7	328.3	67.4	 20
213	  7	114.3	26.6	 20
214	  7	72.3	14.0	 16
215	  7	484.3	141.5	 20
216	  7	139.8	26.6	 20
217	  7	297.0	77.4	 16
218	  7	83.3	17.7	 20
219	  7	103.5	38.2	 20
220	  7	418.5	52.0	 16
221	  7	1612.3	256.8	 20
222	  7	637.5	81.4	 20
223	  7	1034.5	365.7	 16
224	  7	1185.3	118.5	 20
225	  7	854.3	117.5	 20
226	  7	732.3	107.5	 16
227	  7	160.3	36.6	 20
228	  7	97.3	15.9	 20
229	  7	102.0	16.4	 16
230	  7	130.0	24.1	 20
231	  7	102.0	24.6	 25
232	  7	188.3	36.9	 20
233	  7	318.0	85.7	 25
234	  7	234.0	149.6	 25
235	  7	499.0	125.3	 20
236	  7	81.0	15.8	 25
237	  7	178.3	46.2	 20
238	  7	85.0	11.2	 25
239	  7	135.0	25.2	 25
240	  7	243.8	76.7	 20
241	  7	84.0	17.3	 25
242	  7	80.0	20.5	 25
243	  7	111.0	20.6	 20
244	  7	649.0	124.9	 25
245	  7	153.0	30.8	 25
246	  7	91.3	17.7	 20
247	  7	239.0	54.5	 25
248	  7	212.0	36.6	 25
249	  7	809.5	130.5	 20
250	  7	556.0	64.6	 25
251	  7	1537.0	309.5	 25
252	  7	234.5	31.6	 20
253	  7	565.0	88.5	 25
254	  7	309.0	70.5	 25
255	  7	2103.3	290.3	 20
256	  7	339.0	41.9	 25
257	  7	150.0	22.9	 25
258	  7	207.5	26.8	 20
259	  7	333.0	46.3	 25
260	  7	596.0	156.2	 25
261	  7	745.3	136.0	 20
262	  7	328.0	51.1	 25
263	  7	105.0	21.5	 25
264	  7	692.8	138.4	 20
265	  7	131.0	16.7	 25
266	  7	732.0	131.7	 25
267	  7	496.3	58.1	 20
268	  7	934.0	154.0	 25
269	  7	205.0	24.3	 25
270	  7	157.3	23.0	 20
271	  7	788.0	75.8	 25
272	  7	3153.0	780.5	 25
273	  7	610.0	108.3	 20
274	  7	331.0	48.3	 25
275	  7	105.0	14.7	 25
276	  7	470.8	75.8	 20
277	  7	1494.0	316.2	 25
278	  7	106.0	22.3	 25
279	  7	155.5	22.9	 20
280	  7	97.0	18.2	 25
281	  7	103.0	29.8	 25
282	  7	106.3	14.9	 20
283	  7	694.0	199.9	 25
284	  7	104.0	25.2	 25
285	  7	269.3	43.9	 20
286	  7	119.0	21.5	 25
287	  7	108.0	17.9	 25
288	  7	88.0	11.0	 20
289	  7	136.0	35.1	 25
290	  7	372.0	43.5	 25
291	  7	149.5	20.1	 20
292	  7	183.0	29.3	 25
293	  7	205.0	45.8	 25
294	  7	101.3	17.7	 20
295	  7	183.0	35.8	 25
296	  7	102.5	18.7	 20
297	  7	99.0	17.1	 25
298	  7	445.0	122.6	 25
299	  7	363.0	81.9	 20
300	  7	219.0	52.3	 25
301	  7	724.0	161.6	 25
302	  7	752.0	83.0	 16
303	  7	928.8	83.3	 20
304	  7	293.5	68.7	 20
305	  7	77.0	12.6	 16
306	  7	87.3	17.4	 20
307	  7	72.3	10.1	 20
308	  7	75.8	13.4	 16
309	  7	147.8	37.9	 20
310	  7	105.5	17.5	 20
311	  7	84.0	14.7	 16
312	  7	81.8	16.2	 20
313	  7	273.8	38.5	 20
314	  7	648.0	130.4	 16
315	  7	148.3	21.7	 20
316	  7	165.8	45.7	 20
317	  7	116.5	26.8	 16
318	  7	256.5	28.1	 20
319	  7	2191.0	767.0	 20
320	  7	97.0	14.8	 16
321	  7	269.0	78.1	 20
322	  7	2363.5	711.5	 20
323	  7	1047.0	375.2	 16
324	  7	3405.3	692.8	 20
325	  7	1660.5	343.7	 20
326	  7	776.0	191.1	 16
327	  7	129.0	63.1	 20
328	  7	967.3	309.9	 20
329	  7	114.0	21.4	 16
330	  7	167.3	39.5	 20
331	  7	387.3	99.4	 20
332	  7	166.8	17.6	 16
333	  7	129.0	17.2	 20
334	  7	363.5	96.4	 20
335	  7	644.0	196.5	 16
336	  7	146.0	26.3	 20
337	  7	164.0	24.2	 25
338	  7	127.0	17.0	 20
339	  7	161.0	28.5	 25
340	  7	79.0	14.9	 25
341	  7	69.5	12.6	 20
342	  7	129.0	23.5	 25
343	  7	98.0	34.7	 25
344	  7	280.0	42.8	 20
345	  7	244.0	39.0	 25
346	  7	292.0	86.0	 25
347	  7	95.8	18.1	 20
348	  7	112.0	24.6	 25
349	  7	527.0	76.5	 25
350	  7	917.0	149.1	 20
351	  7	647.0	108.4	 25
352	  7	158.0	56.6	 25
353	  7	282.5	41.3	 20
354	  7	344.0	59.5	 25
355	  7	146.5	26.3	 20
356	  7	87.0	13.2	 25
357	  7	80.0	13.9	 25
358	  7	85.3	22.2	 20
359	  7	73.0	13.9	 25
360	  7	112.0	23.4	 25
361	  7	100.3	19.1	 20
362	  7	1949.0	326.3	 25
363	  7	591.0	78.0	 25
364	  7	1124.0	219.9	 20
365	  7	669.0	74.9	 25
366	  7	311.0	105.1	 25
367	  7	1946.3	301.1	 20
368	  7	360.0	89.7	 25
369	  7	110.0	16.4	 25
370	  7	104.3	15.4	 20
371	  7	1464.0	244.1	 25
372	  7	132.0	39.5	 25
373	  7	591.3	172.8	 20
374	  7	746.0	66.8	 25
375	  7	271.0	37.3	 25
376	  7	1135.3	104.6	 20
377	  7	816.0	283.9	 25
378	  7	984.0	234.5	 25
379	  7	8955.0	2366.9	 20
380	  7	309.0	48.8	 25
381	  7	199.0	33.9	 25
382	  7	1472.8	397.9	 20
383	  7	198.0	65.3	 25
384	  7	1068.0	262.9	 25
385	  7	610.8	118.1	 20
386	  7	1364.0	172.5	 25
387	  7	11797.0	3870.8	 25
388	  7	178.5	29.2	 20
389	  7	94.0	14.9	 25
390	  7	323.0	42.8	 25
391	  7	566.8	118.3	 20
392	  7	1792.0	402.2	 25
393	  7	1200.0	367.8	 25
394	  7	574.5	150.2	 20
395	  7	147.0	28.4	 25
396	  7	182.0	31.5	 25
397	  7	141.8	37.2	 20
398	  7	140.0	15.9	 25
399	  7	135.0	65.8	 25
400	  7	100.5	14.6	 20
401	  7	167.0	33.1	 25
402	  7	122.0	23.4	 25
403	  7	139.0	21.5	 20
404	  7	209.0	41.2	 25
405	  7	352.0	96.2	 25
406	  7	90.0	17.5	 20
407	  7	247.0	67.2	 25
408	  7	96.5	18.4	 20
409	  7	297.8	34.6	 16
410	  7	694.8	90.2	 20
411	  7	1413.5	223.6	 16
412	  7	274.5	32.0	 20
413	  7	246.3	36.3	 20
414	  7	876.3	101.5	 16
415	  7	2433.5	510.1	 20
416	  7	210.0	26.6	 20
417	  7	206.8	29.8	 16
418	  7	398.0	58.9	 20
419	  7	135.0	35.1	 20
420	  7	265.3	31.7	 16
421	  7	3632.5	662.1	 20
422	  7	209.5	123.4	 20
423	  7	3372.5	263.7	 16
424	  7	725.5	68.2	 20
425	  7	1575.3	259.5	 20
426	  7	1962.8	307.2	 16
427	  7	143.0	42.0	 20
428	  7	5247.8	887.6	 20
429	  7	773.8	112.8	 16
430	  7	312.3	43.7	 20
431	  7	78.8	10.9	 20
432	  7	220.0	35.1	 16
433	  7	314.3	56.6	 20
434	  7	114.5	16.7	 20
435	  7	83.8	18.4	 16
436	  7	547.8	104.1	 20
437	  7	82.5	22.0	 20
438	  7	339.0	67.0	 16
439	  7	69.8	15.8	 20
440	  7	84.3	15.0	 20
441	  7	587.0	106.7	 16
442	  7	114.5	17.5	 20
443	  7	173.8	26.1	 20
444	  7	849.3	154.4	 20
445	  7	6585.0	1047.5	 25
446	  7	156.0	27.9	 25
447	  7	100.3	19.9	 20
448	  7	107.0	18.0	 25
449	  7	101.0	19.9	 25
450	  7	289.0	53.3	 20
451	  7	230.0	71.3	 25
452	  7	7853.0	2512.2	 25
453	  7	117.0	19.9	 20
454	  7	140.0	18.0	 25
455	  7	170.0	120.5	 25
456	  7	2486.8	579.5	 20
457	  7	81.0	19.1	 25
458	  7	201.0	43.0	 25
459	  7	92.0	10.9	 20
460	  7	118.0	26.9	 25
461	  7	103.0	43.4	 25
462	  7	1294.3	305.6	 20
463	  7	254.0	39.4	 25
464	  7	487.0	119.4	 25
465	  7	226.8	87.9	 20
466	  7	1646.0	197.8	 25
467	  7	3185.0	1060.7	 25
468	  7	301.5	57.9	 20
469	  7	206.0	44.9	 25
470	  7	235.5	30.6	 20
471	  7	86.0	19.2	 25
472	  7	347.0	49.4	 25
473	  7	293.0	68.5	 20
474	  7	233.0	27.7	 25
475	  7	2363.0	576.4	 25
476	  7	227.5	36.2	 20
477	  7	351.0	57.5	 25
478	  7	127.0	24.6	 25
479	  7	165.5	23.5	 20
480	  7	233.0	34.9	 25
481	  7	343.0	56.8	 25
482	  7	149.3	19.6	 20
483	  7	510.0	81.4	 25
484	  7	713.0	87.9	 25
485	  7	1934.5	292.8	 20
486	  7	121.0	23.1	 25
487	  7	572.0	143.3	 25
488	  7	106.5	18.0	 20
489	  7	950.0	160.8	 25
490	  7	150.0	25.4	 25
491	  7	93.8	14.7	 20
492	  7	1303.0	197.0	 25
493	  7	2661.0	227.3	 25
494	  7	2973.0	213.8	 20
495	  7	2382.0	210.8	 25
496	  7	146.0	33.0	 25
497	  7	242.0	74.4	 20
498	  7	422.0	40.5	 25
499	  7	324.0	50.3	 25
500	  7	143.8	30.7	 20
501	  7	108.0	23.5	 25
502	  7	94.0	20.4	 25
503	  7	110.5	14.2	 20
504	  7	301.0	71.6	 25
505	  7	377.0	75.2	 25
506	  7	724.5	70.9	 20
507	  7	168.0	28.6	 25
508	  7	176.0	24.2	 25
509	  7	225.0	38.8	 20
510	  7	127.0	23.7	 25
511	  7	76.0	16.5	 25
512	  7	77.3	11.0	 20
513	  7	91.0	17.9	 25
514	  7	81.0	15.7	 25
515	  7	93.5	17.6	 16
516	  7	347.5	46.1	 20
517	  7	77.8	16.4	 20
518	  7	321.5	32.9	 16
519	  7	135.3	16.3	 20
520	  7	124.5	36.4	 20
521	  7	2894.8	405.6	 16
522	  7	682.3	93.7	 20
523	  7	271.5	52.5	 20
524	  7	401.3	57.0	 16
525	  7	567.8	77.5	 20
526	  7	279.8	55.5	 20
527	  7	1749.8	220.2	 16
528	  7	165.3	28.3	 20
529	  7	274.8	41.8	 16
530	  7	122.5	21.4	 20
531	  7	256.3	29.3	 20
532	  7	1633.3	268.5	 16
533	  7	136.8	24.9	 20
534	  7	97.0	17.7	 20
535	  7	183.5	31.0	 16
536	  7	328.3	43.1	 20
537	  7	106.3	16.8	 20
538	  7	1209.8	145.1	 16
539	  7	1118.8	162.3	 20
540	  7	2396.8	623.6	 20
541	  7	448.5	66.7	 16
542	  7	100.3	9.7	 20
543	  7	81.0	13.4	 20
544	  7	338.3	51.9	 16
545	  7	786.8	199.0	 20
546	  7	75.3	13.5	 20
547	  7	75.8	11.6	 16
548	  7	72.0	12.7	 20
549	  7	92.8	15.7	 20
550	  7	96.3	21.8	 16
551	  7	114.0	19.7	 25
552	  7	195.0	43.8	 25
553	  7	77.8	17.8	 20
554	  7	73.0	15.0	 25
555	  7	75.0	16.2	 25
556	  7	327.8	52.6	 20
557	  7	63.0	15.6	 25
558	  7	101.0	15.3	 25
559	  7	373.3	49.5	 20
560	  7	228.0	25.0	 25
561	  7	115.0	20.4	 25
562	  7	80.8	13.5	 20
563	  7	102.0	37.4	 25
564	  7	105.0	19.0	 25
565	  7	98.0	20.5	 20
566	  7	76.0	16.3	 25
567	  7	148.0	28.8	 25
568	  7	75.3	11.8	 20
569	  7	123.0	48.0	 25
570	  7	982.0	281.0	 25
571	  7	144.0	28.1	 20
572	  7	144.0	47.3	 25
573	  7	197.0	45.2	 25
574	  7	79.3	12.4	 20
575	  7	371.0	49.1	 25
576	  7	1589.0	568.0	 25
577	  7	214.3	47.3	 20
578	  7	103.0	17.8	 25
579	  7	950.0	263.7	 25
580	  7	1668.5	380.6	 20
581	  7	152.0	36.7	 25
582	  7	175.0	42.4	 25
583	  7	110.8	15.1	 20
584	  7	188.0	36.4	 25
585	  7	77.0	18.2	 20
586	  7	114.0	23.5	 25
587	  7	110.0	18.3	 25
588	  7	202.8	33.6	 20
589	  7	338.0	39.0	 25
590	  7	905.0	214.2	 25
591	  7	771.0	76.7	 20
592	  7	1747.0	368.7	 25
593	  7	529.0	102.0	 25
594	  7	116.5	14.2	 20
595	  7	105.0	19.8	 25
596	  7	95.0	13.5	 25
597	  7	418.8	35.3	 20
598	  7	274.0	42.8	 25
599	  7	238.0	39.2	 25
600	  7	186.3	32.3	 20
601	  7	132.0	28.8	 25
602	  7	659.0	131.5	 25
603	  7	376.5	68.3	 20
604	  7	363.0	44.7	 25
605	  7	1641.0	477.2	 25
606	  7	1038.8	210.7	 20
607	  7	320.0	63.6	 25
608	  7	1132.0	200.3	 25
609	  7	320.3	32.7	 20
610	  7	265.0	46.7	 25
611	  7	187.0	36.9	 25
612	  7	556.0	104.9	 20
613	  7	95.0	15.3	 25
614	  7	1038.0	295.0	 25
615	  7	693.3	108.2	 20
616	  7	520.0	85.8	 25
617	  7	160.0	22.4	 25
618	  7	106.0	14.9	 20
619	  7	265.0	49.6	 25
620	  7	1797.0	401.6	 25
621	  7	920.3	195.3	 20
622	  7	160.3	19.9	 20
623	  7	1245.5	220.9	 20
624	  7	4764.5	482.8	 16
625	  7	1893.3	346.9	 20
626	  7	437.5	95.5	 20
627	  7	126.3	20.9	 16
628	  7	213.5	31.7	 20
629	  7	119.3	24.2	 20
630	  7	150.8	28.1	 16
631	  7	95.0	10.8	 20
632	  7	115.3	12.9	 20
633	  7	220.8	40.6	 16
634	  7	833.3	132.5	 20
635	  7	128.0	17.8	 20
636	  7	104.3	13.8	 16
637	  7	163.3	27.0	 20
638	  7	447.8	94.2	 20
639	  7	214.0	30.0	 16
  0	  8	10644.0	2948.8	 25
  1	  8	208.0	40.1	 25
  2	  8	118.3	16.9	 20
  3	  8	301.0	37.0	 25
  4	  8	262.0	41.0	 25
  5	  8	495.8	48.0	 20
  6	  8	173.0	31.9	 25
  7	  8	109.0	21.2	 25
  8	  8	609.0	42.7	 20
  9	  8	113.0	19.1	 25
 10	  8	225.8	30.4	 20
 11	  8	453.0	55.0	 25
 12	  8	146.0	20.2	 25
 13	  8	479.8	61.5	 20
 14	  8	143.0	21.0	 25
 15	  8	135.0	40.0	 25
 16	  8	113.0	18.1	 20
 17	  8	166.8	35.5	 20
 18	  8	984.5	109.5	 20
 19	  8	478.3	47.1	 16
 20	  8	85.5	16.2	 20
 21	  8	420.0	53.3	 20
 22	  8	221.8	30.7	 16
 23	  8	105.3	20.9	 20
 24	  8	80.3	16.4	 20
 25	  8	76.0	11.6	 16
 26	  8	76.0	16.3	 20
 27	  8	79.5	10.4	 20
 28	  8	99.3	16.6	 16
 29	  8	101.5	20.7	 20
 30	  8	518.0	72.7	 20
 31	  8	119.0	23.2	 16
 32	  8	187.5	28.9	 20
 33	  8	248.8	29.4	 20
 34	  8	134.8	18.7	 16
 35	  8	88.0	17.2	 20
 36	  8	117.0	21.8	 20
 37	  8	94.3	14.2	 16
 38	  8	296.0	211.6	 20
 39	  8	3137.0	731.2	 20
 40	  8	410.8	53.0	 16
 41	  8	1172.8	136.7	 20
 42	  8	551.5	101.4	 20
 43	  8	1113.0	74.0	 16
 44	  8	570.8	79.2	 20
 45	  8	2089.3	240.6	 20
 46	  8	2512.5	288.9	 16
 47	  8	2789.0	296.6	 20
 48	  8	553.5	53.4	 20
 49	  8	509.8	74.8	 16
 50	  8	301.3	48.6	 20
 51	  8	168.3	30.1	 20
 52	  8	239.0	35.1	 16
 53	  8	375.0	131.2	 25
 54	  8	5597.0	385.8	 25
 55	  8	1683.8	262.1	 20
 56	  8	186.0	31.7	 25
 57	  8	78.0	11.9	 25
 58	  8	96.8	17.1	 20
 59	  8	1227.0	134.2	 25
 60	  8	1022.0	248.3	 25
 61	  8	105.3	18.6	 20
 62	  8	117.0	20.8	 25
 63	  8	136.0	35.4	 25
 64	  8	148.5	32.8	 20
 65	  8	136.0	29.7	 25
 66	  8	102.0	14.4	 25
 67	  8	110.3	16.6	 20
 68	  8	108.0	19.4	 25
 69	  8	127.3	42.0	 20
 70	  8	127.0	35.5	 25
 71	  8	108.0	35.0	 25
 72	  8	111.8	22.8	 20
 73	  8	102.0	18.1	 25
 74	  8	123.0	33.2	 25
 75	  8	99.8	18.8	 20
 76	  8	103.0	15.6	 25
 77	  8	106.0	24.8	 25
 78	  8	119.3	36.4	 20
 79	  8	114.0	22.6	 25
 80	  8	109.0	20.6	 25
 81	  8	132.0	39.6	 20
 82	  8	144.0	31.5	 25
 83	  8	138.0	29.4	 25
 84	  8	101.3	20.0	 20
 85	  8	110.0	14.1	 25
 86	  8	107.0	18.7	 25
 87	  8	157.0	42.7	 20
 88	  8	143.0	49.8	 25
 89	  8	129.0	41.1	 25
 90	  8	97.0	16.5	 20
 91	  8	95.0	16.6	 25
 92	  8	130.0	53.2	 25
 93	  8	102.8	38.8	 20
 94	  8	103.0	22.7	 25
 95	  8	122.0	31.9	 25
 96	  8	119.0	50.3	 20
 97	  8	106.0	19.0	 25
 98	  8	104.0	16.7	 25
 99	  8	106.0	20.6	 20
100	  8	132.0	34.1	 25
101	  8	110.0	21.6	 25
102	  8	101.0	19.0	 20
103	  8	90.0	14.0	 25
104	  8	126.0	47.4	 25
105	  8	106.5	19.9	 20
106	  8	118.0	19.6	 25
107	  8	115.0	15.6	 25
108	  8	150.5	39.8	 20
109	  8	100.0	19.9	 25
110	  8	121.0	19.4	 25
111	  8	330.0	60.8	 20
112	  8	851.0	112.2	 25
113	  8	1196.0	235.1	 25
114	  8	3198.3	977.3	 20
115	  8	99.0	12.4	 25
116	  8	80.0	47.0	 25
117	  8	87.5	17.0	 20
118	  8	69.0	10.9	 25
119	  8	132.0	23.0	 25
120	  8	140.5	72.8	 20
121	  8	98.0	18.7	 25
122	  8	108.0	21.2	 25
123	  8	139.5	76.3	 20
124	  8	127.0	22.0	 20
125	  8	100.3	24.7	 20
126	  8	111.3	17.7	 16
127	  8	75.3	12.6	 20
128	  8	107.3	19.2	 16
129	  8	111.5	29.4	 20
130	  8	359.0	36.3	 20
131	  8	742.5	110.1	 16
132	  8	1141.8	260.9	 20
133	  8	104.0	13.7	 20
134	  8	120.0	31.2	 16
135	  8	121.3	28.0	 20
136	  8	117.0	17.9	 20
137	  8	134.3	19.9	 16
138	  8	87.5	16.8	 20
139	  8	160.0	114.7	 20
140	  8	104.3	23.6	 16
141	  8	127.0	17.9	 20
142	  8	108.0	22.7	 20
143	  8	129.0	23.5	 16
144	  8	110.3	18.2	 20
145	  8	114.5	19.1	 20
146	  8	123.5	20.7	 16
147	  8	118.3	16.5	 20
148	  8	119.0	21.8	 20
149	  8	125.5	20.4	 16
150	  8	105.5	12.7	 20
151	  8	126.5	23.0	 20
152	  8	133.3	30.2	 16
153	  8	125.3	25.5	 20
154	  8	145.8	36.3	 20
155	  8	112.3	22.5	 16
156	  8	137.0	37.4	 20
157	  8	89.5	14.2	 20
158	  8	77.0	15.2	 16
159	  8	125.0	26.4	 25
160	  8	81.0	16.6	 25
161	  8	81.0	15.2	 20
162	  8	80.0	12.0	 25
163	  8	103.0	69.8	 25
164	  8	557.0	79.8	 20
165	  8	329.0	43.9	 25
166	  8	127.0	27.1	 25
167	  8	108.0	35.9	 20
168	  8	744.0	319.0	 25
169	  8	142.0	25.8	 25
170	  8	94.0	14.8	 20
171	  8	103.0	26.2	 25
172	  8	254.0	61.9	 25
173	  8	102.3	15.0	 20
174	  8	91.0	17.4	 25
175	  8	107.0	21.0	 25
176	  8	122.0	26.7	 20
177	  8	99.0	20.5	 25
178	  8	116.0	24.8	 25
179	  8	153.5	48.2	 20
180	  8	275.0	63.2	 25
181	  8	97.0	17.3	 25
182	  8	84.3	16.3	 20
183	  8	151.0	35.4	 25
184	  8	108.5	25.9	 20
185	  8	344.0	69.0	 25
186	  8	187.0	47.3	 25
187	  8	127.5	21.5	 20
188	  8	529.0	126.5	 25
189	  8	196.0	54.4	 25
190	  8	806.5	204.1	 20
191	  8	132.0	17.8	 25
192	  8	176.0	51.7	 25
193	  8	84.5	16.7	 20
194	  8	112.0	20.1	 25
195	  8	118.0	24.2	 25
196	  8	90.0	17.5	 20
197	  8	82.0	11.4	 25
198	  8	140.0	41.9	 25
199	  8	747.5	197.8	 20
200	  8	85.0	13.4	 25
201	  8	101.0	17.9	 25
202	  8	109.3	22.3	 20
203	  8	143.0	24.1	 25
204	  8	127.0	50.5	 25
205	  8	463.0	97.8	 20
206	  8	87.0	14.4	 25
207	  8	78.0	18.9	 25
208	  8	89.0	15.6	 20
209	  8	92.0	13.9	 25
210	  8	95.0	20.7	 25
211	  8	120.3	26.0	 20
212	  8	131.0	25.5	 25
213	  8	113.0	17.3	 25
214	  8	94.0	18.4	 20
215	  8	634.0	175.1	 25
216	  8	80.0	12.4	 25
217	  8	113.3	20.5	 20
218	  8	82.0	14.3	 25
219	  8	96.0	27.5	 25
220	  8	207.3	81.1	 20
221	  8	1270.0	133.5	 25
222	  8	431.0	67.5	 25
223	  8	634.5	163.0	 20
224	  8	787.0	133.4	 25
225	  8	1392.0	149.2	 25
226	  8	549.0	62.5	 20
227	  8	208.0	28.3	 25
228	  8	118.0	19.2	 25
229	  8	131.8	16.7	 20
230	  8	116.0	21.5	 25
231	  8	82.0	15.9	 20
232	  8	141.5	29.6	 16
233	  8	157.3	26.1	 20
234	  8	109.8	22.2	 20
235	  8	101.5	15.6	 16
236	  8	59.3	8.3	 20
237	  8	61.8	12.3	 20
238	  8	53.3	12.4	 16
239	  8	118.0	26.2	 20
240	  8	80.3	15.2	 20
241	  8	63.5	10.5	 16
242	  8	62.8	11.9	 20
243	  8	76.3	21.1	 16
244	  8	1307.8	302.3	 20
245	  8	92.5	18.3	 20
246	  8	77.3	16.1	 16
247	  8	179.3	62.5	 20
248	  8	123.0	20.0	 20
249	  8	247.3	43.5	 16
250	  8	385.0	41.2	 20
251	  8	372.0	57.9	 20
252	  8	139.5	16.4	 16
253	  8	262.3	29.3	 20
254	  8	236.5	71.6	 20
255	  8	1403.5	160.9	 16
256	  8	352.5	48.1	 20
257	  8	112.8	18.6	 20
258	  8	181.5	24.2	 16
259	  8	315.8	42.1	 20
260	  8	195.8	30.5	 20
261	  8	637.0	115.2	 16
262	  8	214.8	30.3	 20
263	  8	74.0	21.9	 20
264	  8	282.3	47.5	 16
265	  8	169.5	22.4	 20
266	  8	454.0	92.1	 25
267	  8	284.8	35.2	 20
268	  8	548.0	61.3	 25
269	  8	392.0	44.5	 25
270	  8	168.0	25.8	 20
271	  8	962.0	85.2	 25
272	  8	1585.0	276.9	 25
273	  8	273.3	49.3	 20
274	  8	224.0	37.1	 25
275	  8	130.0	22.3	 25
276	  8	411.0	50.1	 20
277	  8	862.0	141.4	 25
278	  8	111.0	18.9	 25
279	  8	197.3	27.7	 20
280	  8	71.0	12.7	 25
281	  8	74.0	11.5	 25
282	  8	113.3	18.6	 20
283	  8	254.0	54.8	 25
284	  8	85.0	27.0	 25
285	  8	397.0	73.0	 20
286	  8	87.0	18.4	 25
287	  8	106.0	21.7	 25
288	  8	105.8	19.2	 20
289	  8	150.0	42.6	 25
290	  8	389.0	53.6	 25
291	  8	100.3	15.7	 20
292	  8	148.0	28.3	 25
293	  8	205.0	44.8	 25
294	  8	95.0	20.5	 20
295	  8	155.0	23.0	 25
296	  8	100.0	16.8	 25
297	  8	92.0	15.3	 20
298	  8	146.0	19.8	 25
299	  8	611.0	82.8	 25
300	  8	230.5	34.9	 20
301	  8	415.0	181.2	 25
302	  8	1061.5	145.1	 20
303	  8	744.0	103.8	 25
304	  8	469.0	94.5	 25
305	  8	83.3	22.0	 20
306	  8	92.0	17.9	 25
307	  8	66.0	11.4	 25
308	  8	98.0	22.2	 20
309	  8	159.0	30.1	 25
310	  8	83.0	12.9	 25
311	  8	78.8	14.9	 20
312	  8	100.0	29.5	 25
313	  8	318.0	41.2	 25
314	  8	862.5	122.3	 20
315	  8	148.0	29.6	 25
316	  8	143.0	32.7	 25
317	  8	96.3	20.8	 20
318	  8	159.0	23.0	 25
319	  8	277.0	149.0	 25
320	  8	106.5	18.1	 20
321	  8	206.0	34.2	 25
322	  8	776.0	121.2	 25
323	  8	1292.5	474.1	 20
324	  8	4205.0	691.8	 25
325	  8	1964.0	400.1	 25
326	  8	607.3	136.0	 20
327	  8	183.0	50.6	 25
328	  8	559.0	247.4	 25
329	  8	107.8	29.0	 20
330	  8	135.0	33.2	 25
331	  8	133.0	31.4	 25
332	  8	157.3	27.5	 20
333	  8	163.0	32.4	 25
334	  8	106.0	53.6	 25
335	  8	147.3	70.0	 20
336	  8	134.0	21.5	 25
337	  8	119.3	19.8	 20
338	  8	78.5	15.1	 16
339	  8	115.5	16.7	 20
340	  8	74.0	13.4	 20
341	  8	77.3	16.4	 16
342	  8	159.3	34.5	 20
343	  8	116.0	23.5	 20
344	  8	282.5	29.9	 16
345	  8	262.3	53.4	 20
346	  8	76.3	13.9	 20
347	  8	87.3	15.6	 16
348	  8	87.5	19.7	 20
349	  8	339.3	74.2	 20
350	  8	536.0	78.3	 16
351	  8	539.3	103.0	 20
352	  8	154.5	23.5	 20
353	  8	286.0	97.3	 16
354	  8	549.3	97.0	 20
355	  8	135.5	19.9	 20
356	  8	84.8	9.9	 16
357	  8	72.3	12.6	 20
358	  8	73.0	13.5	 16
359	  8	77.0	12.0	 20
360	  8	84.8	16.1	 20
361	  8	81.8	11.4	 16
362	  8	678.3	86.9	 20
363	  8	352.3	119.6	 20
364	  8	1946.8	291.7	 16
365	  8	216.0	37.7	 20
366	  8	223.0	41.0	 20
367	  8	759.3	106.5	 16
368	  8	180.3	27.5	 20
369	  8	109.8	18.3	 20
370	  8	95.3	18.1	 16
371	  8	1044.5	92.5	 20
372	  8	180.3	34.3	 20
373	  8	984.8	66.7	 20
374	  8	294.0	29.8	 25
375	  8	147.0	18.9	 25
376	  8	635.0	70.7	 20
377	  8	516.0	299.2	 25
378	  8	1551.0	98.6	 25
379	  8	3776.5	607.4	 20
380	  8	144.0	22.6	 25
381	  8	163.0	28.1	 25
382	  8	267.3	57.6	 20
383	  8	200.0	29.8	 25
384	  8	318.0	81.1	 25
385	  8	779.5	64.6	 20
386	  8	424.0	71.6	 25
387	  8	1866.0	751.1	 25
388	  8	235.8	36.7	 20
389	  8	89.0	16.0	 25
390	  8	263.0	46.6	 25
391	  8	623.3	54.3	 20
392	  8	2362.0	321.5	 25
393	  8	784.0	96.2	 25
394	  8	1038.3	159.0	 20
395	  8	164.0	18.5	 25
396	  8	174.0	25.1	 25
397	  8	90.5	16.5	 20
398	  8	130.0	20.9	 25
399	  8	118.0	14.2	 25
400	  8	108.8	23.0	 20
401	  8	122.0	16.5	 25
402	  8	88.0	17.7	 25
403	  8	149.0	20.9	 20
404	  8	97.0	15.7	 25
405	  8	219.0	46.9	 25
406	  8	118.8	19.8	 20
407	  8	175.0	32.5	 25
408	  8	91.0	18.8	 25
409	  8	143.5	50.1	 20
410	  8	484.0	77.6	 25
411	  8	821.0	207.7	 25
412	  8	316.8	32.9	 20
413	  8	254.0	32.6	 25
414	  8	432.0	60.2	 25
415	  8	1076.0	249.5	 20
416	  8	283.0	34.3	 25
417	  8	145.5	22.4	 20
418	  8	230.0	32.5	 25
419	  8	205.0	25.0	 25
420	  8	266.8	42.1	 20
421	  8	4479.0	599.1	 25
422	  8	222.0	175.3	 25
423	  8	6589.8	656.2	 20
424	  8	1394.0	93.3	 25
425	  8	683.0	140.3	 25
426	  8	521.0	112.1	 20
427	  8	128.0	46.1	 25
428	  8	5786.0	929.1	 25
429	  8	235.8	59.8	 20
430	  8	332.0	44.6	 25
431	  8	79.0	13.1	 25
432	  8	154.8	21.4	 20
433	  8	98.0	23.0	 25
434	  8	89.0	20.0	 25
435	  8	87.3	14.5	 20
436	  8	213.0	33.7	 25
437	  8	93.0	25.6	 25
438	  8	409.3	46.3	 20
439	  8	69.0	12.9	 25
440	  8	73.0	12.0	 25
441	  8	121.3	50.7	 20
442	  8	101.0	18.6	 25
443	  8	149.0	28.2	 25
444	  8	1273.3	193.4	 16
445	  8	2727.0	363.9	 20
446	  8	373.8	58.1	 20
447	  8	88.3	13.5	 16
448	  8	85.8	14.0	 20
449	  8	99.8	20.2	 20
450	  8	126.3	17.9	 16
451	  8	268.0	111.3	 20
452	  8	10955.3	3265.0	 20
453	  8	129.3	13.2	 16
454	  8	116.8	15.8	 20
455	  8	151.5	36.2	 20
456	  8	430.5	67.9	 16
457	  8	77.8	15.2	 20
458	  8	98.0	13.7	 20
459	  8	75.0	14.0	 16
460	  8	93.3	17.0	 20
461	  8	90.3	42.1	 20
462	  8	1190.3	135.3	 16
463	  8	125.8	19.6	 20
464	  8	185.0	31.6	 20
465	  8	213.0	71.5	 16
466	  8	2953.3	361.9	 20
467	  8	835.0	211.3	 20
468	  8	130.3	13.1	 16
469	  8	89.3	17.0	 20
470	  8	121.5	21.3	 20
471	  8	102.3	30.4	 16
472	  8	801.0	97.7	 20
473	  8	339.3	38.8	 20
474	  8	379.3	32.9	 16
475	  8	537.0	123.1	 20
476	  8	147.5	23.5	 16
477	  8	127.8	17.5	 20
478	  8	110.5	18.7	 20
479	  8	131.3	22.2	 20
480	  8	280.0	43.2	 25
481	  8	291.0	29.3	 25
482	  8	104.0	18.7	 20
483	  8	483.0	45.9	 25
484	  8	1432.0	156.7	 25
485	  8	880.3	97.5	 20
486	  8	208.0	27.3	 25
487	  8	144.0	28.0	 25
488	  8	83.5	17.0	 20
489	  8	254.0	46.6	 25
490	  8	184.0	28.7	 25
491	  8	89.3	19.7	 20
492	  8	534.0	117.9	 25
493	  8	1047.0	201.2	 25
494	  8	2699.0	179.4	 20
495	  8	3782.0	390.0	 25
496	  8	119.0	19.3	 25
497	  8	312.8	40.0	 20
498	  8	385.0	50.9	 25
499	  8	173.0	31.8	 25
500	  8	88.0	18.4	 20
501	  8	97.0	19.2	 25
502	  8	73.0	15.1	 25
503	  8	259.3	32.5	 20
504	  8	88.0	12.1	 25
505	  8	193.0	33.0	 25
506	  8	305.3	33.5	 20
507	  8	151.0	22.1	 25
508	  8	152.0	22.9	 25
509	  8	127.0	21.3	 20
510	  8	77.0	12.6	 25
511	  8	79.0	14.9	 25
512	  8	68.5	12.7	 20
513	  8	111.0	18.5	 25
514	  8	80.0	15.2	 25
515	  8	178.0	30.4	 20
516	  8	111.0	18.6	 25
517	  8	82.0	15.0	 25
518	  8	159.5	20.1	 20
519	  8	102.0	19.0	 25
520	  8	109.0	15.8	 25
521	  8	597.5	137.6	 20
522	  8	339.0	34.9	 25
523	  8	181.0	67.3	 25
524	  8	344.8	32.5	 20
525	  8	181.0	35.7	 25
526	  8	269.0	96.7	 25
527	  8	1979.8	161.9	 20
528	  8	164.0	20.4	 25
529	  8	221.0	49.2	 25
530	  8	102.0	15.7	 20
531	  8	115.0	21.9	 25
532	  8	390.8	82.9	 20
533	  8	127.0	23.3	 25
534	  8	85.0	15.0	 25
535	  8	93.3	18.4	 20
536	  8	297.0	38.9	 25
537	  8	105.0	22.3	 25
538	  8	453.0	71.7	 20
539	  8	592.0	158.0	 25
540	  8	1188.0	264.6	 25
541	  8	315.8	42.5	 20
542	  8	85.0	13.5	 25
543	  8	79.0	12.7	 25
544	  8	91.8	26.6	 20
545	  8	304.0	58.5	 25
546	  8	68.0	12.2	 25
547	  8	78.0	13.7	 20
548	  8	75.0	15.1	 25
549	  8	84.0	17.8	 25
550	  8	102.3	17.0	 20
551	  8	87.0	13.2	 20
552	  8	94.0	16.4	 20
553	  8	72.8	15.6	 16
554	  8	70.8	13.5	 20
555	  8	61.5	12.8	 20
556	  8	86.3	22.0	 16
557	  8	61.0	13.3	 20
558	  8	89.3	13.1	 20
559	  8	159.5	27.4	 16
560	  8	244.5	31.3	 20
561	  8	118.5	22.5	 20
562	  8	77.5	12.1	 16
563	  8	75.8	13.5	 20
564	  8	93.0	14.5	 20
565	  8	90.8	12.7	 16
566	  8	71.5	15.0	 20
567	  8	147.5	27.1	 20
568	  8	68.3	11.6	 16
569	  8	114.5	14.7	 20
570	  8	227.3	43.0	 20
571	  8	148.5	50.7	 16
572	  8	139.0	41.0	 20
573	  8	169.5	26.1	 20
574	  8	73.5	14.4	 16
575	  8	178.3	37.6	 20
576	  8	222.5	54.6	 20
577	  8	85.5	13.9	 16
578	  8	111.0	16.0	 20
579	  8	140.8	32.3	 20
580	  8	279.3	54.9	 16
581	  8	70.5	10.7	 20
582	  8	85.8	19.7	 20
583	  8	87.3	16.0	 16
584	  8	141.3	16.3	 20
585	  8	97.0	18.4	 20
586	  8	80.8	15.2	 20
587	  8	87.0	12.1	 25
588	  8	98.0	17.8	 25
589	  8	645.0	77.2	 20
590	  8	132.0	21.6	 25
591	  8	520.3	37.3	 20
592	  8	365.0	66.8	 25
593	  8	600.0	119.9	 25
594	  8	76.5	13.2	 20
595	  8	107.0	17.2	 25
596	  8	95.0	19.9	 25
597	  8	560.8	103.6	 20
598	  8	191.0	35.0	 25
599	  8	140.0	28.9	 25
600	  8	130.0	21.2	 20
601	  8	118.0	21.7	 25
602	  8	1194.0	243.3	 25
603	  8	182.3	26.3	 20
604	  8	210.0	36.0	 25
605	  8	204.0	33.6	 25
606	  8	1799.0	148.3	 20
607	  8	264.0	29.0	 25
608	  8	492.0	78.5	 25
609	  8	139.3	21.2	 20
610	  8	193.0	28.1	 25
611	  8	145.0	29.4	 25
612	  8	391.3	47.0	 20
613	  8	81.0	11.0	 25
614	  8	247.0	45.7	 25
615	  8	533.0	40.7	 20
616	  8	580.0	53.9	 25
617	  8	288.0	54.3	 25
618	  8	89.0	12.9	 20
619	  8	144.0	22.8	 25
620	  8	1977.0	256.4	 25
621	  8	509.8	65.9	 20
622	  8	134.0	18.5	 25
623	  8	385.0	71.2	 25
624	  8	961.8	149.2	 20
625	  8	547.0	99.3	 25
626	  8	115.0	19.1	 25
627	  8	110.3	15.3	 20
628	  8	384.0	66.5	 25
629	  8	92.0	12.7	 25
630	  8	114.8	18.1	 20
631	  8	80.0	11.3	 25
632	  8	108.0	18.8	 25
633	  8	115.5	23.6	 20
634	  8	185.0	36.7	 25
635	  8	116.0	24.2	 25
636	  8	95.3	12.6	 20
637	  8	161.0	19.4	 25
638	  8	228.0	50.6	 25
639	  8	12649.3	2110.4	 20
  0	  9	183.0	62.4	 25
  1	  9	268.0	35.4	 25
  2	  9	176.8	35.4	 20
  3	  9	300.0	46.9	 25
  4	  9	149.0	16.3	 25
  5	  9	355.0	54.5	 20
  6	  9	2703.0	652.3	 25
  7	  9	181.0	25.6	 25
  8	  9	316.5	45.7	 20
  9	  9	463.0	102.9	 25
 10	  9	406.0	78.4	 25
 11	  9	231.3	29.2	 20
 12	  9	100.0	11.8	 25
 13	  9	267.0	38.8	 25
 14	  9	1787.0	333.2	 20
 15	  9	574.0	110.1	 25
 16	  9	668.5	138.9	 20
 17	  9	151.0	27.1	 25
 18	  9	229.0	32.1	 25
 19	  9	299.5	31.8	 20
 20	  9	1508.0	327.7	 25
 21	  9	300.0	78.5	 25
 22	  9	136.3	19.5	 20
 23	  9	157.0	27.1	 25
 24	  9	288.0	49.9	 25
 25	  9	85.3	17.8	 20
 26	  9	69.0	10.8	 25
 27	  9	89.0	17.4	 25
 28	  9	163.0	28.8	 20
 29	  9	323.0	80.2	 25
 30	  9	246.0	105.9	 25
 31	  9	2765.3	595.5	 20
 32	  9	271.0	38.3	 25
 33	  9	412.0	67.0	 25
 34	  9	183.8	25.8	 20
 35	  9	1396.0	373.1	 25
 36	  9	128.0	18.4	 25
 37	  9	163.5	27.9	 20
 38	  9	161.0	24.1	 25
 39	  9	169.0	72.3	 25
 40	  9	866.5	134.3	 20
 41	  9	2216.0	520.5	 25
 42	  9	605.0	95.0	 25
 43	  9	1407.0	392.7	 20
 44	  9	238.0	136.3	 25
 45	  9	448.0	81.5	 25
 46	  9	1139.8	300.7	 20
 47	  9	308.0	100.6	 25
 48	  9	231.0	42.0	 25
 49	  9	1184.0	338.6	 20
 50	  9	161.0	27.1	 25
 51	  9	279.0	29.7	 25
 52	  9	114.8	28.2	 20
 53	  9	247.5	38.3	 20
 54	  9	116.0	23.5	 20
 55	  9	301.8	39.8	 16
 56	  9	163.5	24.6	 20
 57	  9	320.5	64.5	 20
 58	  9	134.0	22.5	 16
 59	  9	212.5	31.5	 20
 60	  9	2085.3	485.1	 20
 61	  9	2179.5	376.3	 16
 62	  9	113.3	23.8	 20
 63	  9	331.0	45.5	 20
 64	  9	169.8	29.1	 16
 65	  9	98.3	15.7	 20
 66	  9	295.8	37.4	 20
 67	  9	1956.0	449.4	 16
 68	  9	171.5	29.5	 20
 69	  9	119.0	28.4	 20
 70	  9	139.5	23.4	 16
 71	  9	75.0	10.5	 20
 72	  9	73.5	17.8	 16
 73	  9	262.0	62.1	 20
 74	  9	87.3	19.3	 20
 75	  9	109.5	17.6	 16
 76	  9	289.8	54.7	 20
 77	  9	192.3	26.8	 20
 78	  9	441.3	69.9	 16
 79	  9	380.5	75.4	 20
 80	  9	136.5	27.4	 20
 81	  9	108.8	17.1	 16
 82	  9	1846.3	400.1	 20
 83	  9	729.3	120.4	 20
 84	  9	301.3	53.9	 16
 85	  9	604.5	60.5	 20
 86	  9	656.0	123.2	 20
 87	  9	202.8	40.8	 16
 88	  9	576.0	87.1	 25
 89	  9	399.0	74.9	 25
 90	  9	602.0	131.9	 20
 91	  9	213.0	41.9	 25
 92	  9	122.0	21.2	 25
 93	  9	622.8	168.3	 20
 94	  9	755.0	187.4	 25
 95	  9	2071.0	698.2	 25
 96	  9	114.3	11.8	 20
 97	  9	121.0	21.6	 25
 98	  9	264.0	57.8	 25
 99	  9	126.3	24.7	 20
100	  9	315.0	71.1	 25
101	  9	178.0	26.0	 25
102	  9	141.5	26.2	 20
103	  9	1178.0	340.3	 25
104	  9	1413.0	458.5	 25
105	  9	273.5	59.1	 20
106	  9	366.0	45.2	 25
107	  9	493.0	110.4	 25
108	  9	303.5	60.3	 20
109	  9	833.0	165.3	 25
110	  9	186.0	29.2	 25
111	  9	285.5	33.8	 20
112	  9	435.0	54.0	 25
113	  9	447.0	60.7	 25
114	  9	605.3	86.6	 20
115	  9	724.0	235.7	 25
116	  9	103.0	17.4	 25
117	  9	94.8	17.2	 20
118	  9	393.0	130.6	 25
119	  9	135.0	21.8	 25
120	  9	214.5	44.2	 20
121	  9	275.0	77.9	 25
122	  9	111.0	26.5	 25
123	  9	240.8	55.7	 20
124	  9	194.0	53.7	 25
125	  9	116.0	20.3	 25
126	  9	85.5	18.0	 20
127	  9	201.0	54.0	 25
128	  9	99.0	16.0	 25
129	  9	103.5	13.4	 20
130	  9	780.0	170.4	 25
131	  9	416.3	33.6	 20
132	  9	601.0	217.0	 25
133	  9	145.0	26.0	 25
134	  9	104.8	19.0	 20
135	  9	1068.0	296.1	 25
136	  9	752.0	202.9	 25
137	  9	139.8	16.3	 20
138	  9	533.0	128.4	 25
139	  9	92.0	19.4	 25
140	  9	89.0	16.1	 20
141	  9	195.0	38.4	 25
142	  9	122.0	25.2	 25
143	  9	133.3	31.2	 20
144	  9	214.0	52.2	 25
145	  9	791.0	165.4	 25
146	  9	2159.3	516.1	 20
147	  9	958.0	256.0	 25
148	  9	311.0	35.5	 25
149	  9	535.5	145.8	 20
150	  9	889.0	249.8	 25
151	  9	1713.0	477.4	 25
152	  9	799.3	139.7	 20
153	  9	105.0	18.0	 25
154	  9	93.0	19.7	 25
155	  9	92.5	22.8	 20
156	  9	75.0	16.3	 25
157	  9	70.0	18.8	 25
158	  9	106.8	17.4	 20
159	  9	489.0	112.0	 20
160	  9	155.3	29.3	 20
161	  9	114.0	22.1	 16
162	  9	252.3	57.2	 20
163	  9	170.8	37.5	 20
164	  9	233.8	27.0	 16
165	  9	427.0	98.3	 20
166	  9	123.3	20.3	 20
167	  9	226.8	40.2	 16
168	  9	1044.3	268.3	 20
169	  9	100.3	19.8	 20
170	  9	137.3	28.7	 16
171	  9	78.0	15.3	 20
172	  9	153.3	34.4	 20
173	  9	156.3	36.7	 16
174	  9	122.5	19.5	 20
175	  9	85.8	16.4	 20
176	  9	71.3	17.0	 16
177	  9	184.0	44.5	 20
178	  9	83.3	17.1	 20
179	  9	86.0	19.2	 16
180	  9	88.5	20.0	 20
181	  9	105.5	22.9	 20
182	  9	92.5	17.3	 16
183	  9	377.8	123.0	 20
184	  9	142.0	214.7	 20
185	  9	1779.3	569.1	 16
186	  9	1088.8	283.6	 20
187	  9	139.0	21.2	 20
188	  9	135.3	25.6	 16
189	  9	91.5	16.0	 20
190	  9	92.3	22.8	 16
191	  9	108.3	23.4	 20
192	  9	196.5	46.4	 20
193	  9	226.5	36.7	 16
194	  9	719.8	202.8	 20
195	  9	164.0	38.5	 25
196	  9	70.8	18.2	 20
197	  9	155.0	36.4	 25
198	  9	87.0	18.2	 25
199	  9	93.5	19.5	 20
200	  9	89.0	15.0	 25
201	  9	87.0	19.1	 25
202	  9	167.3	22.2	 20
203	  9	285.0	59.1	 25
204	  9	286.0	66.1	 25
205	  9	567.5	115.5	 20
206	  9	476.0	133.4	 25
207	  9	205.0	48.3	 25
208	  9	203.3	45.7	 20
209	  9	129.0	25.5	 25
210	  9	83.0	13.1	 25
211	  9	95.5	21.2	 20
212	  9	112.0	15.8	 25
213	  9	101.0	17.5	 25
214	  9	83.3	12.9	 20
215	  9	150.0	21.0	 25
216	  9	325.0	103.0	 25
217	  9	1556.8	526.5	 20
218	  9	126.0	35.3	 25
219	  9	165.0	30.2	 25
220	  9	271.8	43.3	 20
221	  9	261.0	99.9	 25
222	  9	260.0	590.2	 25
223	  9	5530.8	1822.2	 20
224	  9	776.0	189.5	 25
225	  9	2596.0	698.6	 25
226	  9	866.3	252.9	 20
227	  9	102.0	32.9	 25
228	  9	490.0	126.9	 25
229	  9	181.3	36.4	 20
230	  9	93.0	29.6	 25
231	  9	377.0	66.5	 25
232	  9	176.0	60.0	 20
233	  9	327.0	55.0	 25
234	  9	976.0	368.0	 25
235	  9	573.5	251.9	 20
236	  9	75.0	15.7	 25
237	  9	60.0	11.7	 25
238	  9	55.0	10.3	 20
239	  9	125.0	22.0	 25
240	  9	175.0	50.2	 25
241	  9	72.0	18.0	 20
242	  9	80.0	22.4	 25
243	  9	208.0	47.1	 25
244	  9	241.8	39.4	 20
245	  9	108.0	16.3	 25
246	  9	177.3	47.4	 20
247	  9	386.0	108.8	 25
248	  9	77.0	9.7	 25
249	  9	117.5	21.3	 20
250	  9	189.0	48.6	 25
251	  9	99.0	30.3	 25
252	  9	81.3	10.7	 20
253	  9	78.0	15.8	 25
254	  9	76.0	18.9	 25
255	  9	198.0	96.4	 20
256	  9	1634.0	555.2	 25
257	  9	91.0	12.7	 25
258	  9	71.3	15.2	 20
259	  9	146.0	21.4	 25
260	  9	107.0	21.6	 25
261	  9	108.8	38.6	 20
262	  9	91.0	14.1	 25
263	  9	159.0	34.0	 25
264	  9	1042.8	298.9	 20
265	  9	1207.0	359.0	 25
266	  9	1843.5	537.0	 20
267	  9	91.3	15.2	 16
268	  9	112.3	21.0	 20
269	  9	109.3	17.7	 20
270	  9	112.5	12.5	 16
271	  9	326.8	35.1	 20
272	  9	265.0	32.6	 20
273	  9	303.5	34.5	 16
274	  9	357.3	57.0	 20
275	  9	81.5	14.0	 20
276	  9	124.5	19.9	 16
277	  9	430.5	79.1	 20
278	  9	101.5	16.5	 20
279	  9	100.5	15.4	 16
280	  9	128.5	17.4	 20
281	  9	80.5	12.1	 20
282	  9	93.3	17.8	 16
283	  9	104.0	19.1	 20
284	  9	93.0	16.0	 20
285	  9	171.3	33.7	 16
286	  9	137.3	31.5	 20
287	  9	195.5	43.2	 20
288	  9	120.0	22.3	 16
289	  9	279.5	40.1	 20
290	  9	577.8	47.2	 20
291	  9	354.0	35.6	 16
292	  9	179.3	43.2	 20
293	  9	1133.0	339.0	 20
294	  9	139.0	35.4	 16
295	  9	435.5	91.6	 20
296	  9	122.0	21.0	 20
297	  9	113.8	24.1	 16
298	  9	122.5	27.0	 20
299	  9	80.8	19.9	 20
300	  9	187.5	34.6	 16
301	  9	898.0	181.4	 20
302	  9	89.0	16.9	 25
303	  9	109.0	24.5	 20
304	  9	95.0	19.9	 25
305	  9	84.3	16.8	 20
306	  9	80.0	10.8	 25
307	  9	123.0	25.0	 25
308	  9	77.5	13.8	 20
309	  9	117.0	22.6	 25
310	  9	84.0	14.2	 25
311	  9	123.0	14.7	 20
312	  9	88.0	16.3	 25
313	  9	108.0	14.9	 25
314	  9	150.3	23.8	 20
315	  9	1958.0	257.7	 25
316	  9	3590.0	663.6	 25
317	  9	331.5	36.6	 20
318	  9	936.0	211.7	 25
319	  9	137.0	21.0	 25
320	  9	133.3	28.7	 20
321	  9	93.0	18.3	 25
322	  9	79.0	13.6	 25
323	  9	227.0	53.8	 20
324	  9	113.0	33.6	 25
325	  9	110.0	29.3	 25
326	  9	162.3	42.0	 20
327	  9	306.0	67.6	 25
328	  9	213.0	118.6	 25
329	  9	866.0	178.8	 20
330	  9	140.0	27.8	 25
331	  9	122.0	16.1	 25
332	  9	391.0	113.0	 20
333	  9	123.0	26.2	 25
334	  9	81.0	14.4	 25
335	  9	171.3	31.0	 20
336	  9	139.0	19.2	 25
337	  9	282.0	41.2	 25
338	  9	254.3	45.1	 20
339	  9	123.0	18.3	 25
340	  9	392.0	123.4	 25
341	  9	119.3	19.0	 20
342	  9	332.0	47.4	 25
343	  9	379.0	97.5	 25
344	  9	131.3	24.8	 20
345	  9	179.0	35.1	 25
346	  9	112.0	18.9	 25
347	  9	139.8	27.9	 20
348	  9	90.0	14.4	 25
349	  9	191.0	28.7	 25
350	  9	406.5	51.0	 20
351	  9	441.0	44.7	 25
352	  9	521.0	123.8	 25
353	  9	538.3	88.2	 20
354	  9	124.0	24.2	 25
355	  9	676.0	169.5	 25
356	  9	190.5	45.2	 20
357	  9	88.0	16.2	 25
358	  9	92.0	14.8	 25
359	  9	318.3	73.0	 20
360	  9	322.0	100.3	 25
361	  9	102.0	18.7	 25
362	  9	133.3	21.0	 20
363	  9	154.0	36.2	 25
364	  9	491.0	72.0	 20
365	  9	384.0	60.8	 25
366	  9	174.0	29.2	 25
367	  9	1714.3	388.7	 20
368	  9	136.0	24.7	 25
369	  9	409.0	60.1	 25
370	  9	528.8	112.3	 20
371	  9	133.0	44.1	 25
372	  9	247.0	38.6	 25
373	  9	90.0	18.8	 16
374	  9	148.8	23.6	 20
375	  9	74.3	11.6	 20
376	  9	501.0	75.3	 16
377	  9	2678.8	269.0	 20
378	  9	727.8	91.8	 20
379	  9	1060.8	90.2	 16
380	  9	483.5	37.6	 20
381	  9	257.8	30.1	 20
382	  9	1013.0	164.3	 16
383	  9	1386.8	399.3	 20
384	  9	564.5	109.5	 20
385	  9	532.3	135.5	 16
386	  9	1198.5	105.6	 20
387	  9	284.0	30.2	 20
388	  9	1015.0	164.0	 16
389	  9	139.8	22.4	 20
390	  9	203.5	24.4	 20
391	  9	283.0	38.2	 16
392	  9	606.0	88.0	 20
393	  9	758.5	87.2	 20
394	  9	314.3	45.8	 16
395	  9	224.5	27.8	 20
396	  9	110.3	21.7	 20
397	  9	91.0	15.7	 16
398	  9	115.0	27.4	 20
399	  9	1236.3	400.6	 20
400	  9	117.0	19.7	 16
401	  9	754.0	139.3	 20
402	  9	274.0	58.0	 20
403	  9	119.0	25.8	 16
404	  9	105.3	23.8	 20
405	  9	405.5	99.0	 20
406	  9	138.0	14.2	 16
407	  9	113.0	25.8	 20
408	  9	80.0	15.8	 25
409	  9	84.0	19.8	 20
410	  9	131.0	22.9	 25
411	  9	105.0	22.6	 25
412	  9	213.3	32.5	 20
413	  9	156.0	25.6	 25
414	  9	116.0	23.1	 25
415	  9	104.5	18.2	 20
416	  9	375.0	54.3	 25
417	  9	420.0	97.0	 25
418	  9	115.3	19.8	 20
419	  9	1185.0	257.5	 25
420	  9	1314.3	145.5	 20
421	  9	1092.0	72.0	 25
422	  9	407.0	56.9	 25
423	  9	1299.0	100.2	 20
424	  9	133.0	42.1	 25
425	  9	406.0	99.8	 25
426	  9	95.3	16.5	 20
427	  9	352.0	69.0	 25
428	  9	662.0	107.5	 25
429	  9	1147.0	216.2	 20
430	  9	1369.0	251.7	 25
431	  9	1363.0	325.4	 25
432	  9	128.8	21.9	 20
433	  9	139.0	24.4	 25
434	  9	158.0	33.6	 25
435	  9	120.5	21.6	 20
436	  9	70.0	8.9	 25
437	  9	145.0	31.5	 25
438	  9	160.8	35.5	 20
439	  9	68.0	14.5	 25
440	  9	133.0	21.8	 25
441	  9	191.5	27.0	 20
442	  9	78.0	10.5	 25
443	  9	96.0	22.4	 25
444	  9	258.3	52.3	 20
445	  9	161.0	49.6	 25
446	  9	402.0	79.0	 25
447	  9	315.0	37.8	 20
448	  9	647.0	163.0	 25
449	  9	216.0	37.9	 25
450	  9	237.5	44.2	 20
451	  9	316.0	47.4	 25
452	  9	124.0	189.3	 25
453	  9	152.3	37.8	 20
454	  9	932.0	167.5	 25
455	  9	311.0	89.7	 25
456	  9	827.3	168.6	 20
457	  9	976.0	244.9	 25
458	  9	77.0	16.2	 25
459	  9	91.3	14.8	 20
460	  9	392.0	56.5	 25
461	  9	132.0	29.7	 25
462	  9	151.3	25.7	 20
463	  9	163.0	39.5	 25
464	  9	976.0	213.2	 25
465	  9	163.8	39.3	 20
466	  9	685.0	215.0	 25
467	  9	954.0	286.8	 25
468	  9	487.0	97.7	 20
469	  9	638.0	200.8	 25
470	  9	74.0	14.4	 25
471	  9	87.3	21.0	 20
472	  9	102.0	22.8	 25
473	  9	113.0	24.5	 25
474	  9	125.8	16.6	 20
475	  9	282.0	37.0	 25
476	  9	230.0	73.5	 25
477	  9	154.3	30.5	 20
478	  9	157.0	28.6	 25
479	  9	786.0	134.2	 16
480	  9	74.8	16.9	 20
481	  9	104.8	17.4	 20
482	  9	106.5	16.9	 16
483	  9	120.5	20.5	 20
484	  9	83.5	16.6	 20
485	  9	205.3	30.8	 16
486	  9	62.0	10.1	 20
487	  9	113.0	15.4	 20
488	  9	71.8	14.8	 16
489	  9	71.8	16.2	 20
490	  9	108.3	17.7	 20
491	  9	92.3	15.7	 16
492	  9	84.8	20.0	 20
493	  9	129.0	19.9	 20
494	  9	294.5	32.5	 16
495	  9	1802.0	83.2	 20
496	  9	978.0	84.7	 20
497	  9	6044.0	547.3	 16
498	  9	1380.0	142.2	 20
499	  9	292.0	48.9	 20
500	  9	113.5	20.2	 16
501	  9	118.3	20.3	 20
502	  9	570.3	132.7	 20
503	  9	68.5	14.7	 16
504	  9	95.8	15.3	 20
505	  9	101.3	19.3	 20
506	  9	297.0	28.6	 16
507	  9	1618.0	175.8	 20
508	  9	270.5	32.7	 20
509	  9	348.5	36.3	 16
510	  9	426.3	82.9	 20
511	  9	194.8	34.0	 20
512	  9	62.5	12.5	 16
513	  9	101.3	21.3	 20
514	  9	117.8	26.4	 20
515	  9	85.3	21.6	 20
516	  9	77.0	10.7	 25
517	  9	77.0	11.1	 25
518	  9	83.8	16.1	 20
519	  9	133.0	23.6	 25
520	  9	87.0	16.1	 25
521	  9	125.3	18.4	 20
522	  9	162.0	19.0	 25
523	  9	340.0	36.7	 25
524	  9	155.8	27.6	 20
525	  9	167.0	27.1	 25
526	  9	125.0	28.3	 25
527	  9	367.5	38.3	 20
528	  9	189.0	56.2	 25
529	  9	3060.0	697.8	 25
530	  9	1896.8	399.3	 20
531	  9	92.0	14.6	 25
532	  9	221.0	37.6	 25
533	  9	124.8	19.3	 20
534	  9	138.0	25.1	 25
535	  9	109.0	19.9	 25
536	  9	222.8	28.7	 20
537	  9	775.0	129.8	 25
538	  9	228.3	24.1	 20
539	  9	843.0	143.1	 25
540	  9	1055.0	71.8	 25
541	  9	998.3	69.9	 20
542	  9	580.0	83.9	 25
543	  9	190.0	28.8	 25
544	  9	252.3	37.5	 20
545	  9	83.0	21.3	 25
546	  9	79.0	14.9	 25
547	  9	105.3	18.3	 20
548	  9	132.0	25.3	 25
549	  9	76.0	14.9	 25
550	  9	66.0	11.1	 20
551	  9	71.0	12.5	 25
552	  9	70.0	9.7	 25
553	  9	78.3	13.9	 20
554	  9	281.0	60.7	 25
555	  9	129.0	25.3	 25
556	  9	83.5	14.8	 20
557	  9	66.0	10.4	 25
558	  9	86.0	18.0	 25
559	  9	69.0	13.2	 20
560	  9	113.0	22.6	 25
561	  9	75.0	17.1	 25
562	  9	80.8	16.9	 20
563	  9	90.0	20.6	 25
564	  9	102.0	21.0	 25
565	  9	118.0	26.2	 20
566	  9	126.0	19.3	 25
567	  9	73.0	10.1	 25
568	  9	122.0	20.7	 20
569	  9	110.0	21.2	 25
570	  9	304.0	58.0	 25
571	  9	225.0	26.7	 20
572	  9	294.0	76.7	 25
573	  9	291.0	71.3	 25
574	  9	168.5	22.9	 20
575	  9	793.0	186.5	 25
576	  9	106.0	19.2	 25
577	  9	75.5	12.3	 20
578	  9	105.0	24.2	 25
579	  9	126.0	18.6	 25
580	  9	182.5	34.0	 20
581	  9	72.0	12.6	 25
582	  9	222.0	36.8	 25
583	  9	154.3	21.5	 20
584	  9	161.0	29.0	 25
585	  9	78.0	14.5	 25
586	  9	81.0	13.5	 16
587	  9	70.3	11.9	 20
588	  9	91.5	17.7	 20
589	  9	207.0	26.4	 16
590	  9	90.3	12.2	 20
591	  9	428.8	70.1	 20
592	  9	483.0	62.5	 16
593	  9	145.5	22.5	 20
594	  9	156.0	28.2	 16
595	  9	247.3	47.2	 20
596	  9	219.0	97.0	 20
597	  9	2747.8	138.3	 16
598	  9	713.5	110.3	 20
599	  9	342.3	57.4	 20
600	  9	150.3	16.3	 16
601	  9	95.0	16.8	 20
602	  9	133.5	53.5	 20
603	  9	960.3	82.8	 16
604	  9	374.5	66.3	 20
605	  9	143.3	23.3	 20
606	  9	595.3	59.3	 16
607	  9	444.5	50.9	 20
608	  9	230.3	36.1	 20
609	  9	477.8	55.0	 16
610	  9	170.5	18.5	 20
611	  9	183.0	34.1	 20
612	  9	321.8	32.4	 16
613	  9	76.5	14.8	 20
614	  9	89.3	13.8	 20
615	  9	111.8	18.9	 16
616	  9	267.0	49.5	 20
617	  9	169.0	26.2	 20
618	  9	125.8	19.9	 16
619	  9	119.0	22.6	 20
620	  9	110.3	16.7	 20
621	  9	159.0	26.0	 16
622	  9	133.0	22.8	 25
623	  9	549.0	78.5	 25
624	  9	556.3	83.8	 20
625	  9	1355.0	193.2	 25
626	  9	297.0	39.8	 25
627	  9	319.8	46.8	 20
628	  9	2266.0	323.9	 25
629	  9	648.0	149.2	 25
630	  9	198.8	25.1	 20
631	  9	127.0	14.7	 25
632	  9	147.0	22.9	 25
633	  9	110.5	16.3	 20
634	  9	184.0	38.0	 25
635	  9	244.0	37.1	 25
636	  9	352.8	32.2	 20
637	  9	370.0	66.1	 25
638	  9	76.0	13.1	 25
639	  9	276.3	59.9	 20
  0	 10	11330.8	2326.2	 20
  1	 10	225.3	22.1	 20
  2	 10	207.3	23.3	 16
  3	 10	206.3	28.5	 20
  4	 10	104.8	14.6	 20
  5	 10	429.3	57.0	 16
  6	 10	720.3	98.5	 20
  7	 10	213.5	36.0	 20
  8	 10	574.0	51.0	 16
  9	 10	231.5	33.4	 20
 10	 10	321.8	35.2	 20
 11	 10	130.0	27.7	 16
 12	 10	100.3	15.6	 20
 13	 10	356.3	41.3	 20
 14	 10	1035.3	225.0	 16
 15	 10	234.5	50.3	 20
 16	 10	735.3	96.2	 20
 17	 10	104.5	14.9	 20
 18	 10	146.0	18.8	 25
 19	 10	309.5	40.3	 20
 20	 10	1778.0	158.6	 25
 21	 10	99.0	48.9	 25
 22	 10	64.0	16.8	 20
 23	 10	149.0	23.0	 25
 24	 10	255.0	30.7	 25
 25	 10	88.0	15.3	 20
 26	 10	67.0	13.2	 25
 27	 10	87.0	14.3	 25
 28	 10	102.3	20.6	 20
 29	 10	97.0	20.8	 25
 30	 10	189.0	107.2	 25
 31	 10	2629.8	188.0	 20
 32	 10	421.0	62.3	 25
 33	 10	464.0	48.4	 25
 34	 10	302.5	75.0	 20
 35	 10	2126.0	279.3	 25
 36	 10	181.0	27.0	 25
 37	 10	168.3	26.5	 20
 38	 10	234.0	35.0	 25
 39	 10	124.0	26.1	 25
 40	 10	878.8	78.2	 20
 41	 10	891.0	150.3	 25
 42	 10	258.0	32.6	 25
 43	 10	541.3	79.7	 20
 44	 10	114.0	20.3	 25
 45	 10	288.0	59.0	 25
 46	 10	95.0	37.0	 20
 47	 10	404.0	58.4	 25
 48	 10	229.0	40.9	 25
 49	 10	270.8	47.8	 20
 50	 10	172.0	31.7	 25
 51	 10	339.0	57.8	 25
 52	 10	83.3	14.6	 20
 53	 10	203.0	33.4	 25
 54	 10	96.0	12.3	 25
 55	 10	142.8	28.6	 20
 56	 10	221.0	26.3	 25
 57	 10	397.0	62.0	 25
 58	 10	147.5	20.3	 20
 59	 10	238.0	36.7	 25
 60	 10	668.0	146.7	 25
 61	 10	444.0	110.1	 20
 62	 10	144.0	83.2	 25
 63	 10	666.0	71.1	 25
 64	 10	157.0	20.0	 20
 65	 10	95.0	25.0	 25
 66	 10	297.0	57.4	 25
 67	 10	255.8	123.3	 20
 68	 10	122.0	27.2	 25
 69	 10	116.0	16.9	 25
 70	 10	114.3	21.2	 20
 71	 10	78.0	12.7	 25
 72	 10	73.0	11.7	 25
 73	 10	98.3	17.9	 20
 74	 10	96.0	18.3	 25
 75	 10	95.0	31.6	 25
 76	 10	415.0	66.0	 20
 77	 10	417.0	78.1	 25
 78	 10	656.5	63.0	 20
 79	 10	158.0	30.9	 25
 80	 10	78.0	13.8	 25
 81	 10	71.5	14.1	 20
 82	 10	341.0	136.3	 25
 83	 10	1550.0	189.1	 25
 84	 10	475.0	63.1	 20
 85	 10	866.0	79.1	 25
 86	 10	445.0	74.5	 25
 87	 10	129.0	23.7	 20
 88	 10	1112.5	167.7	 20
 89	 10	308.5	61.3	 20
 90	 10	575.3	173.3	 16
 91	 10	210.3	31.4	 20
 92	 10	94.0	17.9	 20
 93	 10	123.0	20.6	 16
 94	 10	103.8	15.4	 20
 95	 10	191.3	62.2	 20
 96	 10	75.0	12.4	 16
 97	 10	86.0	19.0	 20
 98	 10	105.5	22.1	 20
 99	 10	75.5	11.5	 16
100	 10	98.8	24.2	 20
101	 10	239.5	48.8	 20
102	 10	107.0	15.2	 16
103	 10	265.0	68.7	 20
104	 10	233.8	52.1	 20
105	 10	113.5	20.4	 16
106	 10	150.0	28.3	 20
107	 10	302.3	42.0	 20
108	 10	178.0	27.7	 16
109	 10	1189.8	171.6	 20
110	 10	167.0	60.1	 20
111	 10	400.5	37.0	 16
112	 10	406.0	59.3	 20
113	 10	246.0	36.5	 20
114	 10	236.3	46.4	 16
115	 10	307.3	85.8	 20
116	 10	98.5	21.1	 20
117	 10	96.5	16.4	 16
118	 10	169.5	36.8	 20
119	 10	136.5	16.4	 20
120	 10	203.3	65.3	 16
121	 10	247.3	55.8	 20
122	 10	119.5	50.5	 20
123	 10	523.0	77.3	 16
124	 10	403.0	120.7	 25
125	 10	83.0	13.2	 25
126	 10	81.0	11.7	 20
127	 10	74.0	12.0	 25
128	 10	96.0	17.9	 25
129	 10	94.3	23.0	 20
130	 10	1659.0	444.6	 25
131	 10	492.0	60.4	 25
132	 10	526.5	57.2	 20
133	 10	193.0	33.7	 25
134	 10	115.0	29.8	 25
135	 10	331.3	65.5	 20
136	 10	928.0	239.3	 25
137	 10	120.0	23.0	 20
138	 10	291.0	54.9	 25
139	 10	110.0	20.6	 25
140	 10	90.3	15.3	 20
141	 10	93.0	18.4	 25
142	 10	91.0	14.2	 25
143	 10	82.0	16.5	 20
144	 10	162.0	52.5	 25
145	 10	1053.0	147.7	 25
146	 10	2958.5	346.1	 20
147	 10	433.0	69.0	 25
148	 10	411.0	77.2	 25
149	 10	266.3	35.6	 20
150	 10	338.0	44.1	 25
151	 10	1433.0	172.7	 25
152	 10	1514.8	254.8	 20
153	 10	97.0	15.0	 25
154	 10	102.0	30.7	 25
155	 10	78.3	17.2	 20
156	 10	89.0	17.0	 25
157	 10	84.0	15.0	 25
158	 10	185.3	37.1	 20
159	 10	223.0	53.0	 25
160	 10	235.0	56.5	 25
161	 10	126.5	22.4	 20
162	 10	162.0	34.9	 25
163	 10	193.0	48.7	 25
164	 10	266.8	23.4	 20
165	 10	330.0	72.1	 25
166	 10	88.0	16.6	 25
167	 10	123.5	55.1	 20
168	 10	1359.0	341.6	 25
169	 10	92.0	12.6	 25
170	 10	114.5	21.4	 20
171	 10	83.0	18.5	 25
172	 10	131.0	45.5	 25
173	 10	161.3	26.2	 20
174	 10	108.0	19.3	 25
175	 10	87.0	15.4	 25
176	 10	85.5	11.1	 20
177	 10	125.0	29.8	 25
178	 10	90.0	17.4	 25
179	 10	79.5	14.4	 20
180	 10	84.0	20.0	 25
181	 10	103.0	13.5	 25
182	 10	82.8	14.5	 20
183	 10	133.0	38.2	 25
184	 10	125.0	78.3	 25
185	 10	397.5	165.9	 20
186	 10	481.0	124.8	 25
187	 10	126.0	24.2	 25
188	 10	130.5	16.3	 20
189	 10	90.0	13.7	 25
190	 10	76.0	14.8	 25
191	 10	80.3	16.2	 20
192	 10	127.0	19.9	 25
193	 10	224.0	36.5	 20
194	 10	234.0	57.5	 25
195	 10	117.5	22.8	 20
196	 10	78.0	11.0	 16
197	 10	270.3	66.8	 20
198	 10	79.0	13.8	 20
199	 10	80.3	11.7	 16
200	 10	80.8	14.1	 20
201	 10	98.8	17.4	 20
202	 10	176.3	16.9	 16
203	 10	301.3	48.9	 20
204	 10	235.3	51.5	 20
205	 10	470.8	52.7	 16
206	 10	211.8	33.0	 20
207	 10	84.5	19.3	 20
208	 10	139.8	25.3	 16
209	 10	104.0	19.2	 20
210	 10	104.3	38.1	 20
211	 10	89.0	17.9	 16
212	 10	97.0	19.7	 20
213	 10	84.8	19.2	 20
214	 10	81.5	17.7	 16
215	 10	218.0	38.4	 20
216	 10	195.5	59.6	 20
217	 10	524.3	139.4	 16
218	 10	100.3	28.8	 20
219	 10	152.3	28.3	 20
220	 10	160.5	20.3	 16
221	 10	141.0	27.5	 20
222	 10	112.0	59.7	 20
223	 10	446.8	143.9	 16
224	 10	475.3	42.0	 20
225	 10	554.8	105.5	 20
226	 10	365.8	81.6	 16
227	 10	88.8	30.0	 20
228	 10	485.0	121.2	 20
229	 10	155.0	34.7	 16
230	 10	91.0	22.8	 25
231	 10	324.0	40.7	 25
232	 10	168.8	52.6	 20
233	 10	371.0	56.8	 25
234	 10	241.0	60.2	 25
235	 10	77.0	15.6	 20
236	 10	111.0	26.3	 25
237	 10	64.0	13.0	 25
238	 10	63.3	14.9	 20
239	 10	147.0	61.8	 25
240	 10	541.0	207.3	 25
241	 10	99.3	22.9	 20
242	 10	89.0	19.9	 25
243	 10	155.0	32.4	 25
244	 10	102.0	24.6	 20
245	 10	88.0	16.3	 25
246	 10	238.0	52.9	 25
247	 10	95.3	14.8	 20
248	 10	82.0	14.7	 25
249	 10	89.0	18.4	 25
250	 10	96.8	19.0	 20
251	 10	66.0	12.4	 25
252	 10	74.0	12.8	 20
253	 10	84.0	14.0	 25
254	 10	89.0	21.9	 25
255	 10	350.0	39.9	 20
256	 10	648.0	139.4	 25
257	 10	72.0	14.1	 25
258	 10	82.0	14.4	 20
259	 10	82.0	17.9	 25
260	 10	84.0	19.4	 25
261	 10	90.8	12.2	 20
262	 10	101.0	21.6	 25
263	 10	91.0	18.3	 25
264	 10	347.5	72.8	 20
265	 10	540.0	93.1	 25
266	 10	250.0	122.6	 25
267	 10	79.8	11.1	 20
268	 10	105.0	19.0	 25
269	 10	104.0	17.7	 25
270	 10	118.0	21.1	 20
271	 10	417.0	57.7	 25
272	 10	154.0	32.0	 25
273	 10	625.3	143.9	 20
274	 10	1439.0	297.5	 25
275	 10	66.0	13.7	 25
276	 10	74.0	11.3	 20
277	 10	146.0	49.8	 25
278	 10	93.0	23.8	 25
279	 10	87.0	17.9	 20
280	 10	138.0	22.8	 25
281	 10	85.0	13.5	 25
282	 10	100.3	20.6	 20
283	 10	92.0	13.5	 25
284	 10	87.0	17.4	 25
285	 10	130.3	22.0	 20
286	 10	123.0	23.5	 25
287	 10	84.0	21.2	 25
288	 10	115.3	21.3	 20
289	 10	332.0	52.7	 25
290	 10	475.0	45.0	 25
291	 10	337.5	32.9	 20
292	 10	145.0	29.2	 25
293	 10	284.0	77.8	 25
294	 10	151.8	23.9	 20
295	 10	135.0	41.0	 25
296	 10	85.0	12.7	 25
297	 10	74.3	12.7	 20
298	 10	87.0	14.3	 25
299	 10	70.0	13.4	 25
300	 10	90.0	14.2	 20
301	 10	613.0	124.1	 25
302	 10	80.0	14.9	 20
303	 10	87.3	14.8	 16
304	 10	75.0	13.8	 20
305	 10	81.3	14.3	 20
306	 10	77.3	15.7	 16
307	 10	117.8	22.6	 20
308	 10	81.8	16.9	 20
309	 10	95.5	15.7	 16
310	 10	115.3	21.1	 20
311	 10	105.5	15.8	 16
312	 10	87.8	13.1	 20
313	 10	96.3	21.0	 20
314	 10	211.8	29.7	 16
315	 10	2355.5	418.0	 20
316	 10	1345.5	156.6	 20
317	 10	392.5	64.5	 16
318	 10	1162.8	260.5	 20
319	 10	100.3	48.6	 20
320	 10	135.0	18.4	 16
321	 10	98.3	18.3	 20
322	 10	75.3	13.2	 20
323	 10	103.8	17.8	 16
324	 10	85.3	15.9	 20
325	 10	101.0	18.0	 20
326	 10	98.3	23.0	 16
327	 10	346.0	65.0	 20
328	 10	139.8	103.9	 20
329	 10	834.5	192.6	 16
330	 10	103.3	30.2	 20
331	 10	279.8	71.8	 20
332	 10	108.3	17.7	 16
333	 10	90.3	18.3	 20
334	 10	86.0	13.9	 20
335	 10	91.8	16.4	 16
336	 10	125.8	41.5	 20
337	 10	698.0	121.9	 25
338	 10	388.3	70.7	 20
339	 10	145.0	17.1	 25
340	 10	195.0	39.1	 25
341	 10	113.3	22.6	 20
342	 10	213.0	70.4	 25
343	 10	959.0	289.8	 25
344	 10	106.3	18.5	 20
345	 10	174.0	19.2	 25
346	 10	135.0	19.6	 25
347	 10	100.3	18.5	 20
348	 10	110.0	16.0	 25
349	 10	217.0	25.1	 25
350	 10	446.8	39.0	 20
351	 10	575.0	87.8	 25
352	 10	157.0	24.5	 25
353	 10	254.0	29.8	 20
354	 10	138.0	33.7	 25
355	 10	937.0	193.9	 25
356	 10	121.0	21.9	 20
357	 10	87.0	14.5	 25
358	 10	99.0	15.5	 25
359	 10	245.8	28.2	 20
360	 10	92.0	18.3	 25
361	 10	99.0	21.1	 25
362	 10	118.3	22.4	 20
363	 10	132.0	23.9	 25
364	 10	210.0	23.0	 25
365	 10	290.3	40.0	 20
366	 10	171.0	24.4	 25
367	 10	1039.3	105.3	 20
368	 10	186.0	25.6	 25
369	 10	277.0	50.5	 25
370	 10	336.8	35.7	 20
371	 10	159.0	27.7	 25
372	 10	324.0	54.5	 25
373	 10	85.8	14.8	 20
374	 10	479.0	84.4	 25
375	 10	78.0	20.0	 25
376	 10	212.8	45.8	 20
377	 10	1169.0	264.0	 25
378	 10	977.0	131.9	 25
379	 10	1658.3	177.8	 20
380	 10	851.0	88.0	 25
381	 10	294.0	35.9	 25
382	 10	647.0	68.7	 20
383	 10	311.0	72.8	 25
384	 10	831.0	132.1	 25
385	 10	758.3	104.0	 20
386	 10	1098.0	138.9	 25
387	 10	275.0	27.4	 25
388	 10	582.5	108.8	 20
389	 10	129.0	23.2	 25
390	 10	117.0	15.4	 25
391	 10	160.5	22.8	 20
392	 10	888.0	60.9	 25
393	 10	511.0	53.1	 25
394	 10	403.0	44.8	 20
395	 10	248.0	34.6	 25
396	 10	114.0	18.6	 25
397	 10	88.0	12.7	 20
398	 10	97.0	35.0	 25
399	 10	1233.0	356.0	 25
400	 10	100.0	14.4	 20
401	 10	253.0	55.8	 25
402	 10	176.0	40.3	 25
403	 10	82.8	14.9	 20
404	 10	97.0	17.5	 25
405	 10	140.0	26.6	 25
406	 10	111.0	23.5	 20
407	 10	76.0	22.9	 25
408	 10	77.5	14.5	 20
409	 10	66.8	7.3	 16
410	 10	86.0	15.5	 20
411	 10	104.8	22.5	 20
412	 10	165.0	24.5	 16
413	 10	96.8	14.1	 20
414	 10	77.3	15.3	 20
415	 10	88.0	12.9	 16
416	 10	321.5	41.2	 20
417	 10	619.3	156.5	 20
418	 10	125.3	38.0	 16
419	 10	1457.5	111.2	 20
420	 10	2265.5	221.8	 20
421	 10	731.3	80.8	 16
422	 10	664.8	61.5	 20
423	 10	1197.0	295.9	 20
424	 10	132.3	23.3	 16
425	 10	260.0	39.3	 20
426	 10	75.5	10.7	 16
427	 10	306.8	31.1	 20
428	 10	216.3	22.1	 20
429	 10	338.5	37.4	 16
430	 10	1648.8	76.9	 20
431	 10	1703.8	242.4	 20
432	 10	105.5	18.6	 16
433	 10	252.3	31.9	 20
434	 10	95.5	12.7	 20
435	 10	176.3	22.1	 16
436	 10	81.3	16.3	 20
437	 10	78.5	15.6	 20
438	 10	113.5	16.3	 16
439	 10	79.3	16.4	 20
440	 10	212.5	29.7	 20
441	 10	166.5	23.7	 16
442	 10	75.5	18.9	 20
443	 10	83.0	18.7	 20
444	 10	151.5	25.3	 20
445	 10	121.0	24.6	 25
446	 10	358.0	76.3	 25
447	 10	440.0	58.3	 20
448	 10	146.0	29.6	 25
449	 10	185.0	41.7	 25
450	 10	299.5	35.1	 20
451	 10	213.0	23.9	 25
452	 10	87.0	14.3	 25
453	 10	115.3	18.1	 20
454	 10	487.0	46.3	 25
455	 10	667.0	95.3	 25
456	 10	592.3	73.7	 20
457	 10	745.0	160.0	 25
458	 10	84.0	18.7	 25
459	 10	87.8	15.0	 20
460	 10	417.0	41.7	 25
461	 10	173.0	30.4	 25
462	 10	120.5	18.4	 20
463	 10	98.0	21.6	 25
464	 10	701.0	149.9	 25
465	 10	119.8	35.8	 20
466	 10	331.0	40.0	 25
467	 10	287.0	35.2	 25
468	 10	314.5	62.7	 20
469	 10	98.0	14.8	 25
470	 10	73.0	15.8	 25
471	 10	76.0	13.3	 20
472	 10	93.0	16.0	 25
473	 10	93.0	13.0	 25
474	 10	113.3	22.2	 20
475	 10	148.0	24.5	 25
476	 10	79.0	12.6	 25
477	 10	305.8	63.9	 20
478	 10	84.0	16.5	 25
479	 10	196.0	42.8	 25
480	 10	93.5	17.1	 20
481	 10	108.0	21.1	 25
482	 10	112.0	24.7	 20
483	 10	111.0	20.3	 25
484	 10	90.0	19.5	 25
485	 10	161.8	25.0	 20
486	 10	72.0	11.5	 25
487	 10	94.0	14.8	 25
488	 10	69.8	12.6	 20
489	 10	77.0	16.4	 25
490	 10	84.0	13.2	 25
491	 10	81.0	18.3	 20
492	 10	68.0	8.9	 25
493	 10	78.0	13.5	 25
494	 10	148.8	25.5	 20
495	 10	606.0	95.4	 25
496	 10	697.0	51.2	 25
497	 10	3053.3	313.0	 20
498	 10	747.0	106.2	 25
499	 10	116.0	21.4	 25
500	 10	76.5	17.2	 20
501	 10	98.0	19.2	 25
502	 10	138.0	32.8	 25
503	 10	81.3	18.5	 20
504	 10	84.0	11.7	 25
505	 10	92.0	16.2	 25
506	 10	325.0	33.1	 20
507	 10	542.0	74.1	 25
508	 10	261.0	31.4	 25
509	 10	430.3	37.6	 20
510	 10	181.0	34.3	 25
511	 10	130.0	19.6	 25
512	 10	71.0	14.8	 20
513	 10	131.0	17.1	 25
514	 10	74.0	15.4	 25
515	 10	87.5	18.2	 16
516	 10	73.3	13.4	 20
517	 10	77.3	19.3	 20
518	 10	72.0	6.5	 16
519	 10	163.0	23.6	 20
520	 10	70.8	13.8	 20
521	 10	232.8	31.6	 16
522	 10	148.3	18.3	 20
523	 10	168.3	20.8	 20
524	 10	138.5	19.4	 16
525	 10	136.3	19.7	 20
526	 10	151.0	23.2	 20
527	 10	589.0	50.8	 16
528	 10	237.8	98.9	 20
529	 10	1153.5	232.8	 20
530	 10	164.8	42.7	 16
531	 10	81.3	12.1	 20
532	 10	128.3	25.8	 20
533	 10	120.5	20.6	 16
534	 10	100.8	17.7	 20
535	 10	185.0	33.9	 20
536	 10	293.0	56.5	 16
537	 10	502.5	63.9	 20
538	 10	374.5	46.8	 20
539	 10	215.0	34.3	 16
540	 10	447.5	50.9	 20
541	 10	448.8	51.8	 16
542	 10	208.0	30.0	 20
543	 10	552.8	39.2	 20
544	 10	377.3	48.6	 16
545	 10	74.3	12.9	 20
546	 10	83.8	11.8	 20
547	 10	114.0	18.0	 16
548	 10	77.3	13.6	 20
549	 10	74.0	12.0	 20
550	 10	65.0	10.9	 16
551	 10	63.0	15.1	 25
552	 10	69.0	13.6	 25
553	 10	80.5	13.7	 20
554	 10	67.0	8.7	 25
555	 10	134.0	24.2	 25
556	 10	89.3	15.6	 20
557	 10	69.0	13.7	 25
558	 10	79.0	13.3	 25
559	 10	66.8	13.5	 20
560	 10	102.0	20.8	 25
561	 10	74.0	11.5	 25
562	 10	72.5	16.9	 20
563	 10	71.0	12.4	 25
564	 10	116.0	20.9	 25
565	 10	186.8	24.7	 20
566	 10	74.0	10.5	 25
567	 10	71.0	16.3	 25
568	 10	79.3	10.8	 20
569	 10	407.0	42.6	 25
570	 10	469.0	51.1	 25
571	 10	476.0	56.6	 20
572	 10	103.0	17.7	 25
573	 10	111.0	15.0	 25
574	 10	184.3	38.3	 20
575	 10	1104.0	169.2	 25
576	 10	142.0	28.7	 25
577	 10	70.0	11.2	 20
578	 10	84.0	14.5	 25
579	 10	123.0	15.7	 25
580	 10	136.8	23.2	 20
581	 10	71.0	14.2	 25
582	 10	292.0	38.3	 25
583	 10	244.0	43.1	 20
584	 10	105.0	23.0	 25
585	 10	77.0	16.4	 25
586	 10	76.3	14.0	 20
587	 10	70.0	8.4	 25
588	 10	78.0	13.4	 25
589	 10	146.0	19.2	 20
590	 10	97.0	13.7	 25
591	 10	243.0	39.7	 25
592	 10	418.5	44.1	 20
593	 10	128.0	20.0	 25
594	 10	170.0	31.2	 25
595	 10	88.8	16.2	 20
596	 10	180.0	46.0	 25
597	 10	2516.0	306.6	 25
598	 10	1408.3	139.7	 20
599	 10	250.0	22.2	 25
600	 10	146.3	22.4	 20
601	 10	76.0	11.6	 25
602	 10	104.0	18.1	 25
603	 10	267.5	49.7	 20
604	 10	212.0	37.8	 25
605	 10	239.0	32.1	 25
606	 10	500.3	42.9	 20
607	 10	811.0	143.6	 25
608	 10	144.0	24.7	 25
609	 10	395.0	50.6	 20
610	 10	238.0	56.1	 25
611	 10	453.0	50.1	 25
612	 10	566.3	84.3	 20
613	 10	78.0	11.9	 25
614	 10	98.0	15.2	 25
615	 10	89.0	18.3	 20
616	 10	163.0	26.8	 25
617	 10	215.0	36.7	 25
618	 10	90.0	15.8	 20
619	 10	110.0	15.8	 25
620	 10	87.0	16.4	 25
621	 10	152.5	16.4	 20
622	 10	141.3	24.9	 20
623	 10	303.0	40.7	 20
624	 10	256.3	29.5	 16
625	 10	845.0	65.7	 20
626	 10	838.8	48.4	 20
627	 10	440.0	60.0	 16
628	 10	4266.8	400.2	 20
629	 10	590.3	84.2	 20
630	 10	183.5	38.0	 16
631	 10	112.3	16.8	 20
632	 10	272.0	31.7	 20
633	 10	141.0	22.7	 16
634	 10	274.0	33.9	 20
635	 10	276.8	54.0	 20
636	 10	168.3	24.4	 16
637	 10	195.5	37.2	 20
638	 10	93.3	43.4	 20
639	 10	12046.5	1265.3	 16
  0	 11	183.0	78.8	 25
  1	 11	206.0	38.8	 25
  2	 11	394.0	54.2	 20
  3	 11	1480.0	378.6	 25
  4	 11	193.0	29.4	 25
  5	 11	334.0	45.3	 20
  6	 11	399.0	99.0	 25
  7	 11	100.0	18.8	 25
  8	 11	215.0	45.2	 20
  9	 11	109.0	21.2	 25
 10	 11	581.0	75.7	 25
 11	 11	119.0	17.3	 20
 12	 11	257.0	36.4	 25
 13	 11	1336.0	208.5	 25
 14	 11	559.0	153.9	 20
 15	 11	128.0	19.2	 25
 16	 11	463.0	51.5	 25
 17	 11	1585.8	189.3	 16
 18	 11	703.5	87.4	 20
 19	 11	438.0	69.0	 20
 20	 11	1697.5	153.4	 16
 21	 11	134.5	18.2	 20
 22	 11	339.0	51.0	 20
 23	 11	134.3	19.5	 16
 24	 11	184.3	25.1	 20
 25	 11	151.5	15.9	 16
 26	 11	189.5	29.5	 20
 27	 11	125.8	24.3	 20
 28	 11	123.3	20.0	 16
 29	 11	102.8	15.1	 20
 30	 11	402.0	76.8	 20
 31	 11	140.3	41.8	 16
 32	 11	535.5	50.1	 20
 33	 11	1044.5	214.3	 20
 34	 11	117.3	13.6	 16
 35	 11	83.3	19.9	 20
 36	 11	142.3	30.8	 20
 37	 11	99.8	16.1	 16
 38	 11	99.3	17.8	 20
 39	 11	177.5	40.3	 20
 40	 11	219.3	34.1	 16
 41	 11	298.8	54.7	 20
 42	 11	165.5	46.9	 20
 43	 11	156.5	30.5	 16
 44	 11	184.3	26.6	 20
 45	 11	456.5	64.2	 20
 46	 11	202.0	26.5	 16
 47	 11	79.3	21.3	 20
 48	 11	82.5	13.8	 20
 49	 11	112.0	17.9	 16
 50	 11	221.3	45.7	 20
 51	 11	97.8	20.2	 20
 52	 11	125.0	18.4	 16
 53	 11	294.0	85.7	 25
 54	 11	4272.0	922.9	 25
 55	 11	729.8	101.2	 20
 56	 11	1412.0	219.4	 25
 57	 11	1601.0	197.2	 25
 58	 11	825.5	119.6	 20
 59	 11	972.0	209.0	 25
 60	 11	120.0	23.0	 25
 61	 11	135.3	21.7	 20
 62	 11	506.0	123.5	 25
 63	 11	187.0	46.2	 25
 64	 11	130.5	23.5	 20
 65	 11	95.0	16.2	 25
 66	 11	112.0	17.8	 25
 67	 11	80.5	18.4	 20
 68	 11	90.0	19.8	 25
 69	 11	90.0	15.0	 25
 70	 11	84.5	15.4	 20
 71	 11	95.0	18.1	 25
 72	 11	156.0	436.3	 25
 73	 11	7785.5	1307.2	 20
 74	 11	4151.0	1121.6	 25
 75	 11	978.0	306.7	 25
 76	 11	182.3	40.7	 20
 77	 11	308.0	47.4	 25
 78	 11	119.0	24.7	 25
 79	 11	80.5	20.9	 20
 80	 11	63.0	12.6	 25
 81	 11	93.0	24.8	 25
 82	 11	126.3	18.6	 20
 83	 11	91.0	27.9	 25
 84	 11	121.5	26.1	 20
 85	 11	179.0	29.2	 25
 86	 11	136.0	30.6	 25
 87	 11	106.0	26.4	 20
 88	 11	542.0	110.2	 25
 89	 11	142.0	45.8	 25
 90	 11	260.8	51.7	 20
 91	 11	965.0	237.0	 25
 92	 11	185.0	53.3	 25
 93	 11	173.3	24.0	 20
 94	 11	141.0	27.6	 25
 95	 11	144.0	49.1	 25
 96	 11	222.5	32.4	 20
 97	 11	149.0	23.2	 25
 98	 11	165.0	38.5	 25
 99	 11	122.5	23.1	 20
100	 11	1282.0	392.8	 25
101	 11	969.0	333.3	 25
102	 11	83.3	13.7	 20
103	 11	241.0	39.4	 25
104	 11	143.0	20.2	 25
105	 11	123.3	21.5	 20
106	 11	144.0	25.8	 25
107	 11	81.0	17.2	 25
108	 11	56.3	9.2	 20
109	 11	88.0	22.9	 25
110	 11	148.0	87.3	 25
111	 11	483.3	64.8	 20
112	 11	484.0	99.1	 25
113	 11	161.0	21.0	 25
114	 11	162.5	30.9	 20
115	 11	176.0	67.2	 25
116	 11	1065.0	392.7	 25
117	 11	155.0	22.0	 20
118	 11	247.0	54.7	 25
119	 11	374.0	75.4	 25
120	 11	1084.0	253.3	 20
121	 11	1321.0	308.9	 25
122	 11	479.0	391.7	 25
123	 11	3020.5	961.3	 20
124	 11	178.0	37.9	 20
125	 11	114.0	94.8	 20
126	 11	763.0	197.0	 16
127	 11	105.3	154.6	 20
128	 11	4031.0	1385.9	 20
129	 11	310.5	55.3	 16
130	 11	824.5	221.1	 20
131	 11	185.8	22.3	 20
132	 11	619.3	104.8	 16
133	 11	411.0	70.2	 20
134	 11	478.5	167.1	 20
135	 11	130.0	24.5	 16
136	 11	123.5	19.3	 20
137	 11	81.3	12.7	 20
138	 11	88.3	14.0	 16
139	 11	199.0	43.8	 20
140	 11	96.0	16.4	 16
141	 11	362.0	83.3	 20
142	 11	93.5	21.3	 20
143	 11	624.8	79.3	 16
144	 11	1294.8	313.7	 20
145	 11	256.3	26.5	 20
146	 11	328.0	31.6	 16
147	 11	362.3	46.2	 20
148	 11	455.5	77.6	 20
149	 11	157.3	23.3	 16
150	 11	89.8	15.2	 20
151	 11	87.3	15.3	 20
152	 11	101.5	16.3	 16
153	 11	99.8	16.2	 20
154	 11	84.0	15.2	 20
155	 11	74.3	16.5	 16
156	 11	359.3	60.2	 20
157	 11	5528.5	1728.9	 20
158	 11	3071.5	616.7	 16
159	 11	1694.0	359.0	 25
160	 11	284.0	73.9	 25
161	 11	94.0	16.6	 20
162	 11	511.0	122.2	 25
163	 11	1679.0	598.4	 25
164	 11	148.0	24.4	 20
165	 11	117.0	12.4	 25
166	 11	105.0	23.7	 25
167	 11	86.5	20.3	 20
168	 11	78.0	12.9	 25
169	 11	84.0	18.8	 25
170	 11	139.5	29.3	 20
171	 11	128.0	185.0	 25
172	 11	6391.0	2385.9	 25
173	 11	107.8	18.2	 20
174	 11	88.0	20.3	 25
175	 11	411.0	122.2	 25
176	 11	353.8	110.8	 20
177	 11	83.0	10.8	 25
178	 11	127.0	27.8	 25
179	 11	283.5	50.3	 20
180	 11	360.0	74.5	 25
181	 11	105.0	23.4	 25
182	 11	117.0	34.5	 20
183	 11	112.0	19.0	 25
184	 11	133.0	130.5	 25
185	 11	1523.0	450.6	 20
186	 11	2066.0	408.5	 25
187	 11	2089.0	513.3	 25
188	 11	714.5	165.2	 20
189	 11	300.0	51.1	 25
190	 11	183.0	29.2	 25
191	 11	231.0	59.9	 20
192	 11	120.0	24.1	 25
193	 11	153.0	18.3	 25
194	 11	118.0	17.0	 20
195	 11	352.0	111.9	 25
196	 11	82.0	14.4	 25
197	 11	96.8	19.8	 20
198	 11	122.0	20.6	 25
199	 11	400.5	72.8	 20
200	 11	418.0	101.9	 25
201	 11	97.0	14.0	 25
202	 11	146.8	20.1	 20
203	 11	449.0	97.7	 25
204	 11	135.0	27.5	 25
205	 11	122.3	35.7	 20
206	 11	1684.0	486.8	 25
207	 11	318.0	75.7	 25
208	 11	870.0	214.2	 20
209	 11	151.0	24.9	 25
210	 11	104.0	18.3	 25
211	 11	98.5	22.7	 20
212	 11	945.0	246.5	 25
213	 11	163.0	39.4	 25
214	 11	113.5	37.2	 20
215	 11	2990.0	994.1	 25
216	 11	88.0	11.7	 25
217	 11	77.0	14.9	 20
218	 11	69.0	11.4	 25
219	 11	144.0	29.8	 25
220	 11	241.8	49.2	 20
221	 11	109.0	18.2	 25
222	 11	232.0	66.3	 25
223	 11	446.3	60.4	 20
224	 11	186.0	44.3	 25
225	 11	251.0	37.3	 25
226	 11	455.8	76.8	 20
227	 11	783.0	210.3	 25
228	 11	78.0	14.3	 25
229	 11	103.0	20.6	 20
230	 11	118.3	27.4	 20
231	 11	73.3	19.7	 20
232	 11	171.0	20.4	 16
233	 11	635.8	162.4	 20
234	 11	372.5	100.1	 20
235	 11	157.3	40.7	 16
236	 11	96.8	18.6	 20
237	 11	80.3	12.5	 20
238	 11	59.5	11.6	 16
239	 11	56.8	9.4	 20
240	 11	69.5	12.9	 20
241	 11	96.5	24.5	 16
242	 11	66.5	14.9	 20
243	 11	179.3	105.9	 20
244	 11	790.5	118.8	 16
245	 11	337.5	49.5	 20
246	 11	559.5	145.2	 20
247	 11	543.5	113.3	 16
248	 11	166.5	37.1	 20
249	 11	110.5	27.0	 20
250	 11	88.0	15.8	 16
251	 11	79.3	10.7	 20
252	 11	81.0	13.1	 20
253	 11	76.3	15.8	 16
254	 11	74.5	18.6	 20
255	 11	85.0	18.4	 16
256	 11	121.0	11.4	 20
257	 11	317.3	69.5	 20
258	 11	177.0	37.5	 16
259	 11	356.5	54.7	 20
260	 11	69.5	13.9	 20
261	 11	88.3	18.4	 16
262	 11	187.5	38.3	 20
263	 11	121.0	25.1	 20
264	 11	113.5	13.3	 16
265	 11	86.3	12.9	 20
266	 11	123.0	20.6	 25
267	 11	206.0	34.2	 20
268	 11	383.0	97.8	 25
269	 11	125.0	13.7	 25
270	 11	78.5	12.7	 20
271	 11	104.0	23.9	 25
272	 11	1252.0	395.7	 25
273	 11	207.0	29.5	 20
274	 11	1335.0	197.0	 25
275	 11	1647.0	550.5	 25
276	 11	124.5	18.5	 20
277	 11	85.0	12.0	 25
278	 11	173.0	33.9	 25
279	 11	94.3	11.5	 20
280	 11	76.0	14.6	 25
281	 11	77.0	14.8	 25
282	 11	192.3	37.2	 20
283	 11	90.0	15.8	 25
284	 11	196.0	47.4	 25
285	 11	178.5	22.8	 20
286	 11	154.0	24.1	 25
287	 11	99.0	19.1	 25
288	 11	807.3	197.5	 20
289	 11	140.0	21.2	 25
290	 11	1427.0	264.3	 25
291	 11	548.3	64.3	 20
292	 11	157.0	44.9	 25
293	 11	245.0	56.0	 25
294	 11	194.3	34.4	 20
295	 11	551.0	123.1	 25
296	 11	92.0	15.1	 25
297	 11	91.3	15.0	 20
298	 11	123.0	40.4	 25
299	 11	277.0	58.4	 25
300	 11	85.5	12.6	 20
301	 11	76.0	16.1	 25
302	 11	86.0	13.5	 25
303	 11	127.5	16.6	 20
304	 11	691.0	213.4	 25
305	 11	143.0	34.0	 25
306	 11	78.0	16.9	 20
307	 11	142.0	24.2	 25
308	 11	101.0	18.1	 25
309	 11	100.3	17.1	 20
310	 11	70.0	12.9	 25
311	 11	70.0	14.1	 25
312	 11	76.0	15.0	 20
313	 11	91.0	13.9	 25
314	 11	209.5	42.2	 20
315	 11	307.0	166.7	 25
316	 11	7884.0	2615.5	 25
317	 11	391.3	38.3	 20
318	 11	370.0	105.5	 25
319	 11	519.0	110.8	 25
320	 11	665.8	116.2	 20
321	 11	117.0	23.0	 25
322	 11	83.0	13.3	 25
323	 11	73.3	12.2	 20
324	 11	128.0	29.4	 25
325	 11	86.0	15.4	 25
326	 11	78.3	17.6	 20
327	 11	99.0	20.2	 25
328	 11	100.0	17.5	 25
329	 11	163.3	32.8	 20
330	 11	406.0	116.0	 25
331	 11	119.0	23.2	 25
332	 11	238.8	59.5	 20
333	 11	133.0	25.5	 25
334	 11	185.0	54.5	 25
335	 11	395.8	82.0	 20
336	 11	212.0	46.5	 25
337	 11	167.0	33.6	 20
338	 11	447.0	71.5	 16
339	 11	288.5	53.0	 20
340	 11	812.5	110.8	 20
341	 11	3150.8	618.3	 16
342	 11	901.8	225.2	 20
343	 11	99.8	15.2	 20
344	 11	111.5	19.3	 16
345	 11	172.8	28.0	 20
346	 11	208.3	33.8	 20
347	 11	739.5	180.9	 16
348	 11	112.8	13.9	 20
349	 11	184.5	59.0	 20
350	 11	490.0	50.9	 16
351	 11	618.5	102.7	 20
352	 11	836.8	273.5	 20
353	 11	132.0	26.1	 16
354	 11	327.5	116.9	 20
355	 11	7238.5	2187.7	 20
356	 11	87.5	12.6	 16
357	 11	183.8	35.8	 20
358	 11	91.5	26.7	 20
359	 11	94.0	16.6	 16
360	 11	152.3	22.8	 20
361	 11	194.0	27.3	 20
362	 11	551.8	84.0	 16
363	 11	467.0	69.2	 20
364	 11	316.3	29.1	 20
365	 11	366.0	47.7	 16
366	 11	5666.8	1088.2	 20
367	 11	246.0	44.3	 20
368	 11	862.8	110.9	 16
369	 11	1244.3	173.9	 20
370	 11	2237.3	196.0	 20
371	 11	1089.0	76.9	 16
372	 11	434.5	68.5	 20
373	 11	103.0	14.2	 20
374	 11	468.0	73.7	 25
375	 11	537.0	120.4	 25
376	 11	110.5	25.8	 20
377	 11	5572.0	1069.1	 25
378	 11	1503.0	173.3	 25
379	 11	234.3	56.7	 20
380	 11	411.0	76.4	 25
381	 11	529.0	61.3	 25
382	 11	124.0	21.3	 20
383	 11	127.0	34.2	 25
384	 11	4168.0	1115.3	 25
385	 11	147.3	24.0	 20
386	 11	423.0	61.0	 25
387	 11	321.0	69.2	 25
388	 11	192.0	21.4	 20
389	 11	736.0	153.5	 25
390	 11	119.0	40.4	 25
391	 11	2138.8	348.4	 20
392	 11	1166.0	236.8	 25
393	 11	398.0	91.2	 25
394	 11	148.8	29.3	 20
395	 11	167.0	27.9	 25
396	 11	323.0	59.8	 25
397	 11	278.5	59.7	 20
398	 11	92.0	13.7	 25
399	 11	118.0	18.4	 25
400	 11	158.0	19.5	 20
401	 11	389.0	48.7	 25
402	 11	331.0	40.3	 25
403	 11	145.8	24.6	 20
404	 11	339.0	63.4	 25
405	 11	122.0	23.4	 25
406	 11	300.8	47.1	 20
407	 11	638.0	109.4	 25
408	 11	126.0	22.0	 25
409	 11	431.0	107.1	 20
410	 11	84.0	18.3	 25
411	 11	368.0	62.5	 25
412	 11	133.8	18.9	 20
413	 11	429.0	82.9	 25
414	 11	188.0	35.8	 25
415	 11	120.5	31.2	 20
416	 11	573.0	139.2	 25
417	 11	141.0	21.7	 25
418	 11	160.3	20.8	 20
419	 11	202.0	34.1	 25
420	 11	128.0	46.1	 25
421	 11	713.5	63.0	 20
422	 11	362.0	54.3	 25
423	 11	154.0	31.1	 25
424	 11	149.5	24.8	 20
425	 11	90.0	14.8	 25
426	 11	180.0	36.2	 25
427	 11	124.3	17.9	 20
428	 11	251.0	33.4	 25
429	 11	108.3	16.0	 20
430	 11	275.0	103.8	 25
431	 11	540.0	129.5	 25
432	 11	120.3	20.7	 20
433	 11	121.0	19.5	 25
434	 11	108.0	14.3	 25
435	 11	624.5	133.3	 20
436	 11	163.0	33.2	 25
437	 11	81.0	16.9	 25
438	 11	167.0	15.5	 20
439	 11	584.0	137.7	 25
440	 11	230.0	42.5	 25
441	 11	393.5	43.1	 20
442	 11	228.0	36.0	 25
443	 11	1120.0	250.2	 25
444	 11	908.3	174.2	 16
445	 11	121.0	21.9	 20
446	 11	109.8	37.9	 20
447	 11	1745.8	288.1	 16
448	 11	140.5	24.8	 20
449	 11	264.8	31.4	 20
450	 11	98.0	17.4	 16
451	 11	97.3	17.4	 20
452	 11	101.3	16.7	 20
453	 11	361.0	68.6	 16
454	 11	87.3	15.9	 20
455	 11	176.8	35.8	 20
456	 11	75.0	11.1	 16
457	 11	93.0	16.0	 20
458	 11	147.3	39.5	 20
459	 11	75.0	10.5	 16
460	 11	183.3	27.6	 20
461	 11	420.8	128.9	 20
462	 11	54.8	11.2	 16
463	 11	88.8	23.6	 20
464	 11	1221.3	226.3	 20
465	 11	1251.3	201.6	 16
466	 11	104.3	14.1	 20
467	 11	303.8	76.5	 20
468	 11	210.0	31.0	 16
469	 11	179.3	42.4	 20
470	 11	76.5	14.8	 20
471	 11	72.3	14.8	 16
472	 11	411.0	52.9	 20
473	 11	212.0	45.6	 20
474	 11	353.8	55.5	 16
475	 11	125.8	28.3	 20
476	 11	671.5	196.8	 20
477	 11	126.5	27.0	 16
478	 11	162.8	28.4	 20
479	 11	508.0	135.9	 25
480	 11	274.8	53.2	 20
481	 11	99.0	16.1	 25
482	 11	102.0	18.3	 25
483	 11	82.3	13.3	 20
484	 11	238.0	52.4	 25
485	 11	105.0	18.3	 25
486	 11	79.3	11.9	 20
487	 11	265.0	59.7	 25
488	 11	159.0	25.2	 20
489	 11	342.0	56.3	 25
490	 11	1018.0	219.6	 25
491	 11	91.5	20.1	 20
492	 11	601.0	102.6	 25
493	 11	232.0	32.1	 25
494	 11	257.3	27.8	 20
495	 11	327.0	43.9	 25
496	 11	272.0	44.3	 25
497	 11	113.3	29.5	 20
498	 11	807.0	74.9	 25
499	 11	109.0	22.4	 25
500	 11	112.3	17.5	 20
501	 11	73.0	15.3	 25
502	 11	82.0	14.1	 25
503	 11	98.8	17.8	 20
504	 11	62.0	9.7	 25
505	 11	269.0	34.0	 25
506	 11	112.0	23.1	 20
507	 11	252.0	45.7	 25
508	 11	553.0	53.1	 25
509	 11	642.0	59.7	 20
510	 11	98.0	15.0	 25
511	 11	266.0	40.8	 25
512	 11	155.8	36.3	 20
513	 11	1253.0	242.8	 25
514	 11	2487.0	588.4	 25
515	 11	487.8	85.1	 20
516	 11	454.0	63.0	 25
517	 11	194.0	37.5	 25
518	 11	87.0	20.8	 20
519	 11	163.0	28.9	 25
520	 11	75.0	12.0	 25
521	 11	149.8	76.8	 20
522	 11	711.0	116.6	 25
523	 11	824.0	165.0	 25
524	 11	139.8	17.3	 20
525	 11	209.0	26.1	 25
526	 11	830.0	162.9	 25
527	 11	126.3	30.8	 20
528	 11	145.0	28.7	 25
529	 11	1151.0	306.2	 25
530	 11	176.3	15.5	 20
531	 11	181.0	34.2	 25
532	 11	174.0	26.4	 25
533	 11	361.8	54.1	 20
534	 11	2282.0	437.6	 25
535	 11	272.0	36.3	 25
536	 11	647.5	120.7	 20
537	 11	116.0	28.4	 25
538	 11	136.0	23.3	 25
539	 11	363.0	41.8	 20
540	 11	247.0	34.2	 25
541	 11	500.0	112.3	 25
542	 11	129.5	23.2	 20
543	 11	1778.0	370.4	 25
544	 11	134.0	29.2	 25
545	 11	452.5	77.8	 20
546	 11	163.0	31.9	 25
547	 11	652.5	97.8	 20
548	 11	551.0	123.8	 25
549	 11	233.0	52.1	 25
550	 11	159.8	35.8	 20
551	 11	81.0	12.2	 20
552	 11	86.3	15.6	 20
553	 11	286.3	37.1	 16
554	 11	70.0	9.5	 20
555	 11	81.0	14.7	 20
556	 11	241.5	48.6	 16
557	 11	74.0	22.0	 20
558	 11	269.3	35.3	 20
559	 11	78.3	12.5	 16
560	 11	193.3	41.1	 20
561	 11	113.0	19.9	 20
562	 11	105.5	21.0	 16
563	 11	78.5	15.6	 20
564	 11	88.8	13.9	 20
565	 11	137.0	20.9	 16
566	 11	94.3	14.9	 20
567	 11	186.0	21.5	 20
568	 11	619.3	41.7	 16
569	 11	1675.5	287.7	 20
570	 11	1198.3	151.8	 20
571	 11	1735.5	195.7	 16
572	 11	4154.0	960.8	 20
573	 11	74.3	15.1	 20
574	 11	98.8	20.1	 16
575	 11	102.3	21.2	 20
576	 11	71.3	12.4	 20
577	 11	71.3	11.3	 16
578	 11	70.3	12.6	 20
579	 11	126.5	17.1	 20
580	 11	143.0	24.9	 16
581	 11	71.0	15.5	 20
582	 11	84.3	13.4	 20
583	 11	81.8	11.7	 16
584	 11	86.3	12.6	 20
585	 11	246.5	55.1	 20
586	 11	104.0	17.1	 20
587	 11	133.0	26.6	 25
588	 11	144.0	26.8	 25
589	 11	110.8	16.8	 20
590	 11	673.0	112.2	 25
591	 11	276.0	49.2	 25
592	 11	393.0	41.9	 20
593	 11	2036.0	385.5	 25
594	 11	346.0	45.6	 25
595	 11	2113.8	426.5	 20
596	 11	159.0	26.1	 25
597	 11	360.0	76.3	 25
598	 11	926.0	93.9	 20
599	 11	490.0	62.5	 25
600	 11	294.0	45.7	 25
601	 11	346.5	39.2	 20
602	 11	757.0	77.9	 25
603	 11	531.3	36.1	 20
604	 11	3955.0	628.4	 25
605	 11	88.0	21.6	 25
606	 11	101.8	15.1	 20
607	 11	74.0	13.2	 25
608	 11	388.0	56.8	 25
609	 11	124.3	21.1	 20
610	 11	491.0	79.4	 25
611	 11	710.0	373.6	 25
612	 11	10334.8	1136.1	 20
613	 11	207.0	30.9	 25
614	 11	631.0	75.1	 25
615	 11	650.0	132.3	 20
616	 11	301.0	38.0	 25
617	 11	472.0	52.8	 25
618	 11	468.5	55.5	 20
619	 11	591.0	103.4	 25
620	 11	340.0	69.6	 25
621	 11	310.5	28.1	 20
622	 11	412.0	60.2	 25
623	 11	499.0	94.1	 25
624	 11	112.8	14.2	 20
625	 11	1016.0	115.3	 25
626	 11	331.0	33.5	 25
627	 11	372.3	64.2	 20
628	 11	8909.0	633.1	 25
629	 11	6520.0	665.4	 25
630	 11	4805.5	278.8	 20
631	 11	5982.0	712.8	 25
632	 11	149.0	20.0	 25
633	 11	221.0	24.5	 20
634	 11	481.0	46.5	 25
635	 11	142.0	28.2	 25
636	 11	158.5	28.7	 20
637	 11	140.0	24.1	 25
638	 11	97.0	16.9	 25
639	 11	201.3	62.9	 20
  0	 12	10919.0	2327.2	 25
  1	 12	141.0	23.9	 25
  2	 12	408.5	43.6	 20
  3	 12	297.0	49.2	 25
  4	 12	178.0	29.1	 25
  5	 12	420.5	37.9	 20
  6	 12	148.0	19.0	 25
  7	 12	171.0	23.9	 25
  8	 12	149.3	26.3	 20
  9	 12	96.0	17.7	 25
 10	 12	310.0	28.5	 25
 11	 12	159.5	17.0	 20
 12	 12	509.0	53.9	 25
 13	 12	2441.0	216.9	 25
 14	 12	137.5	26.5	 20
 15	 12	116.0	18.7	 25
 16	 12	416.0	66.0	 25
 17	 12	906.3	96.1	 20
 18	 12	331.0	39.3	 25
 19	 12	204.0	19.6	 25
 20	 12	500.5	88.9	 20
 21	 12	135.0	31.7	 25
 22	 12	170.0	30.3	 25
 23	 12	225.8	30.9	 20
 24	 12	100.0	14.9	 25
 25	 12	199.0	31.3	 25
 26	 12	130.0	38.6	 20
 27	 12	156.0	19.8	 25
 28	 12	155.0	20.8	 20
 29	 12	112.0	18.9	 25
 30	 12	281.0	55.2	 25
 31	 12	96.3	18.4	 20
 32	 12	258.0	38.7	 25
 33	 12	301.0	47.5	 25
 34	 12	80.8	13.2	 20
 35	 12	79.0	14.5	 25
 36	 12	129.0	23.3	 25
 37	 12	91.0	13.6	 20
 38	 12	89.0	14.1	 25
 39	 12	156.0	27.1	 25
 40	 12	98.8	17.7	 20
 41	 12	139.0	17.7	 25
 42	 12	123.0	26.0	 25
 43	 12	114.5	19.7	 20
 44	 12	112.0	17.4	 25
 45	 12	274.0	32.9	 25
 46	 12	202.0	37.4	 20
 47	 12	85.0	14.8	 25
 48	 12	76.0	16.3	 25
 49	 12	76.5	15.2	 20
 50	 12	97.0	18.3	 25
 51	 12	88.0	24.3	 25
 52	 12	120.8	21.8	 20
 53	 12	347.8	175.4	 20
 54	 12	6665.3	1164.8	 20
 55	 12	385.0	80.3	 16
 56	 12	2589.0	348.7	 20
 57	 12	1254.0	81.7	 20
 58	 12	1617.3	151.6	 16
 59	 12	345.3	69.4	 20
 60	 12	125.3	20.9	 20
 61	 12	95.8	19.2	 16
 62	 12	103.5	16.8	 20
 63	 12	79.5	12.6	 20
 64	 12	98.3	15.7	 16
 65	 12	135.5	18.3	 20
 66	 12	99.3	18.3	 20
 67	 12	80.3	18.4	 16
 68	 12	101.8	16.3	 20
 69	 12	99.3	17.1	 20
 70	 12	97.3	16.8	 16
 71	 12	96.3	14.0	 20
 72	 12	126.8	223.6	 20
 73	 12	3843.5	279.5	 16
 74	 12	2687.8	561.9	 20
 75	 12	299.8	50.5	 20
 76	 12	176.5	39.8	 16
 77	 12	246.8	72.1	 20
 78	 12	68.5	12.8	 20
 79	 12	67.0	17.1	 16
 80	 12	67.0	11.2	 20
 81	 12	78.5	14.3	 20
 82	 12	150.3	28.4	 16
 83	 12	86.0	16.3	 20
 84	 12	161.0	26.4	 20
 85	 12	235.0	32.9	 16
 86	 12	133.8	44.8	 20
 87	 12	100.3	15.3	 16
 88	 12	209.0	29.4	 25
 89	 12	118.0	34.6	 25
 90	 12	527.0	45.8	 20
 91	 12	182.0	30.6	 25
 92	 12	128.0	20.3	 25
 93	 12	158.5	22.7	 20
 94	 12	149.0	40.0	 25
 95	 12	150.0	62.4	 25
 96	 12	82.3	17.5	 20
 97	 12	156.0	40.0	 25
 98	 12	134.0	27.0	 25
 99	 12	109.3	17.7	 20
100	 12	245.0	56.0	 25
101	 12	743.0	242.8	 25
102	 12	79.0	16.2	 20
103	 12	119.0	13.7	 25
104	 12	128.0	22.0	 25
105	 12	106.3	16.0	 20
106	 12	183.0	37.1	 25
107	 12	84.0	15.4	 25
108	 12	78.5	14.8	 20
109	 12	92.0	13.4	 25
110	 12	198.0	90.4	 25
111	 12	544.3	42.4	 20
112	 12	412.0	71.7	 25
113	 12	181.0	31.1	 25
114	 12	213.0	33.9	 20
115	 12	311.0	123.0	 25
116	 12	2200.0	808.6	 25
117	 12	112.0	15.5	 20
118	 12	231.0	52.3	 25
119	 12	335.0	46.5	 25
120	 12	379.0	33.0	 20
121	 12	698.0	122.0	 25
122	 12	345.0	73.6	 25
123	 12	789.5	170.5	 20
124	 12	90.0	15.0	 25
125	 12	88.0	28.4	 25
126	 12	337.3	70.2	 20
127	 12	109.0	28.9	 25
128	 12	723.0	233.2	 25
129	 12	574.5	121.8	 20
130	 12	144.0	36.2	 25
131	 12	127.0	46.1	 25
132	 12	367.0	41.7	 20
133	 12	219.0	45.5	 25
134	 12	206.0	41.6	 25
135	 12	145.0	20.4	 20
136	 12	89.0	17.7	 25
137	 12	92.0	14.3	 25
138	 12	100.8	16.6	 20
139	 12	88.0	17.9	 25
140	 12	91.0	14.1	 25
141	 12	104.3	20.1	 20
142	 12	102.0	18.4	 25
143	 12	320.0	62.3	 25
144	 12	279.0	76.7	 20
145	 12	173.0	23.0	 25
146	 12	236.0	29.9	 20
147	 12	198.0	32.6	 25
148	 12	262.0	36.3	 25
149	 12	225.5	28.2	 20
150	 12	103.0	13.5	 25
151	 12	99.0	16.7	 25
152	 12	92.0	16.3	 20
153	 12	97.0	23.3	 25
154	 12	65.0	13.0	 25
155	 12	63.3	9.3	 20
156	 12	178.0	45.4	 25
157	 12	3524.0	965.8	 25
158	 12	2694.8	233.0	 20
159	 12	869.5	170.6	 20
160	 12	87.3	17.1	 20
161	 12	86.0	17.6	 16
162	 12	145.0	22.1	 20
163	 12	145.3	22.1	 20
164	 12	101.3	18.8	 16
165	 12	90.5	13.3	 20
166	 12	89.3	13.9	 20
167	 12	77.8	11.6	 16
168	 12	81.0	13.1	 20
169	 12	77.5	22.3	 20
170	 12	103.3	13.8	 16
171	 12	124.5	80.0	 20
172	 12	1560.8	544.0	 20
173	 12	89.0	13.1	 16
174	 12	95.8	15.0	 20
175	 12	188.5	52.8	 20
176	 12	103.8	19.7	 16
177	 12	92.3	17.6	 20
178	 12	135.5	26.6	 20
179	 12	312.8	68.5	 16
180	 12	388.0	94.0	 20
181	 12	120.3	22.7	 20
182	 12	133.8	23.5	 16
183	 12	100.0	16.1	 20
184	 12	121.5	19.5	 20
185	 12	221.5	75.4	 16
186	 12	1057.5	125.6	 20
187	 12	2142.5	433.6	 20
188	 12	668.0	107.3	 16
189	 12	271.5	42.1	 20
190	 12	126.3	20.1	 20
191	 12	120.3	24.3	 16
192	 12	100.5	15.0	 20
193	 12	111.5	22.5	 20
194	 12	161.3	25.7	 16
195	 12	319.0	86.1	 25
196	 12	83.0	12.5	 25
197	 12	91.8	13.7	 20
198	 12	145.0	21.5	 25
199	 12	321.0	106.2	 25
200	 12	655.0	127.9	 20
201	 12	116.0	19.8	 25
202	 12	182.5	20.3	 20
203	 12	198.0	36.1	 25
204	 12	163.0	23.4	 25
205	 12	115.0	20.7	 20
206	 12	329.0	64.3	 25
207	 12	186.0	33.8	 25
208	 12	306.5	41.8	 20
209	 12	133.0	17.8	 25
210	 12	122.0	17.6	 25
211	 12	88.5	18.2	 20
212	 12	351.0	71.5	 25
213	 12	145.0	27.4	 25
214	 12	77.3	17.2	 20
215	 12	144.0	79.2	 25
216	 12	89.0	15.5	 25
217	 12	76.8	13.8	 20
218	 12	72.0	15.8	 25
219	 12	195.0	28.6	 25
220	 12	216.5	38.0	 20
221	 12	104.0	18.2	 25
222	 12	122.0	137.6	 25
223	 12	1500.5	294.1	 20
224	 12	120.0	17.2	 25
225	 12	132.0	24.6	 25
226	 12	190.3	32.1	 20
227	 12	439.0	95.0	 25
228	 12	78.0	11.7	 25
229	 12	93.0	14.4	 20
230	 12	87.0	12.7	 25
231	 12	86.0	17.4	 25
232	 12	115.3	20.4	 20
233	 12	196.0	27.8	 25
234	 12	244.0	32.0	 25
235	 12	117.0	19.8	 20
236	 12	104.0	16.0	 25
237	 12	80.0	13.6	 25
238	 12	71.3	14.8	 20
239	 12	70.0	17.1	 25
240	 12	68.0	10.7	 25
241	 12	82.3	15.5	 20
242	 12	80.0	19.5	 25
243	 12	146.0	46.3	 25
244	 12	522.3	131.2	 20
245	 12	195.0	31.3	 25
246	 12	303.0	45.0	 25
247	 12	153.5	24.2	 20
248	 12	84.0	15.6	 25
249	 12	70.0	14.3	 25
250	 12	86.0	16.7	 20
251	 12	73.0	14.3	 25
252	 12	84.0	15.4	 25
253	 12	86.5	14.4	 20
254	 12	73.0	13.4	 25
255	 12	76.0	16.1	 25
256	 12	94.3	14.4	 20
257	 12	199.0	29.5	 25
258	 12	303.0	107.9	 25
259	 12	503.5	92.2	 20
260	 12	72.0	11.9	 25
261	 12	91.3	13.8	 20
262	 12	299.0	36.0	 25
263	 12	102.0	15.0	 25
264	 12	237.8	40.9	 20
265	 12	90.0	13.3	 25
266	 12	112.8	27.0	 20
267	 12	146.8	20.7	 16
268	 12	103.0	12.8	 20
269	 12	100.8	17.4	 20
270	 12	89.5	12.1	 16
271	 12	81.0	13.3	 20
272	 12	174.8	40.1	 20
273	 12	115.5	29.6	 16
274	 12	2851.8	143.1	 20
275	 12	1094.3	123.7	 20
276	 12	192.3	37.5	 16
277	 12	152.3	33.9	 20
278	 12	136.3	21.7	 20
279	 12	73.8	11.5	 16
280	 12	81.3	19.1	 20
281	 12	72.3	12.4	 20
282	 12	74.0	11.1	 16
283	 12	105.5	20.8	 20
284	 12	161.0	27.0	 20
285	 12	166.5	24.0	 16
286	 12	129.8	19.5	 20
287	 12	78.5	10.4	 20
288	 12	105.3	15.0	 16
289	 12	120.8	18.5	 20
290	 12	970.5	111.3	 20
291	 12	548.5	52.6	 16
292	 12	136.8	35.8	 20
293	 12	180.5	35.5	 20
294	 12	148.0	22.7	 16
295	 12	364.3	63.8	 20
296	 12	76.3	12.3	 20
297	 12	80.0	15.3	 16
298	 12	129.5	70.8	 20
299	 12	272.0	44.8	 20
300	 12	69.0	7.5	 16
301	 12	71.0	14.5	 25
302	 12	91.0	17.7	 25
303	 12	91.0	13.6	 20
304	 12	313.0	70.9	 25
305	 12	84.0	14.6	 25
306	 12	71.5	10.1	 20
307	 12	109.0	22.0	 25
308	 12	92.0	18.8	 25
309	 12	107.3	17.4	 20
310	 12	82.0	14.1	 25
311	 12	80.0	9.2	 25
312	 12	76.3	15.6	 20
313	 12	87.0	16.0	 25
314	 12	121.0	23.7	 25
315	 12	243.0	97.5	 20
316	 12	3191.0	808.5	 25
317	 12	450.0	60.9	 25
318	 12	246.8	35.1	 20
319	 12	392.0	40.8	 25
320	 12	546.5	57.3	 20
321	 12	198.0	44.3	 25
322	 12	67.0	8.8	 25
323	 12	79.3	16.6	 20
324	 12	83.0	18.4	 25
325	 12	82.0	18.5	 25
326	 12	73.5	12.7	 20
327	 12	70.0	10.7	 25
328	 12	89.0	20.6	 25
329	 12	128.8	15.2	 20
330	 12	208.0	37.4	 25
331	 12	97.0	18.1	 25
332	 12	206.5	27.7	 20
333	 12	113.0	17.1	 25
334	 12	126.0	33.1	 25
335	 12	184.5	27.2	 20
336	 12	162.0	23.7	 25
337	 12	169.0	92.3	 25
338	 12	1226.0	223.4	 20
339	 12	308.0	171.3	 25
340	 12	1270.0	153.0	 25
341	 12	948.5	138.5	 20
342	 12	1396.0	349.6	 25
343	 12	92.0	14.2	 25
344	 12	101.3	14.2	 20
345	 12	120.0	19.0	 25
346	 12	156.0	29.2	 25
347	 12	196.0	59.7	 20
348	 12	106.0	15.9	 25
349	 12	225.0	293.1	 25
350	 12	792.3	84.2	 20
351	 12	500.0	82.5	 25
352	 12	224.0	63.5	 25
353	 12	96.5	20.3	 20
354	 12	378.0	64.3	 25
355	 12	2129.0	743.1	 25
356	 12	88.3	17.5	 20
357	 12	94.0	17.6	 25
358	 12	83.0	14.8	 25
359	 12	94.8	14.7	 20
360	 12	105.0	19.9	 25
361	 12	212.0	42.6	 25
362	 12	1033.8	105.0	 20
363	 12	608.0	62.3	 25
364	 12	519.0	72.3	 25
365	 12	317.5	81.0	 20
366	 12	5431.0	1144.7	 25
367	 12	128.0	41.6	 25
368	 12	358.0	95.2	 20
369	 12	525.0	98.3	 25
370	 12	2396.0	174.8	 25
371	 12	1966.3	201.4	 20
372	 12	572.0	115.3	 25
373	 12	103.0	17.2	 20
374	 12	134.3	17.9	 16
375	 12	217.3	43.7	 20
376	 12	92.3	17.1	 16
377	 12	1853.0	234.8	 20
378	 12	1356.3	241.7	 20
379	 12	165.3	24.7	 16
380	 12	213.5	44.0	 20
381	 12	724.0	161.2	 20
382	 12	123.5	16.0	 16
383	 12	157.5	32.1	 20
384	 12	1214.5	292.9	 20
385	 12	101.3	18.5	 16
386	 12	266.3	38.5	 20
387	 12	196.5	46.7	 20
388	 12	614.0	74.9	 16
389	 12	690.3	141.4	 20
390	 12	93.8	23.3	 20
391	 12	554.5	86.2	 16
392	 12	590.5	164.1	 20
393	 12	201.5	48.9	 20
394	 12	125.5	16.2	 16
395	 12	108.3	29.9	 20
396	 12	373.8	67.8	 20
397	 12	85.5	14.7	 16
398	 12	105.3	16.6	 20
399	 12	112.3	18.9	 20
400	 12	137.5	13.7	 16
401	 12	259.3	24.4	 20
402	 12	400.0	44.9	 20
403	 12	193.0	28.4	 16
404	 12	207.8	29.1	 20
405	 12	100.0	18.5	 20
406	 12	184.3	26.2	 16
407	 12	632.5	87.5	 20
408	 12	182.0	25.4	 25
409	 12	132.5	28.0	 20
410	 12	104.0	16.2	 25
411	 12	213.0	31.7	 25
412	 12	127.3	23.0	 20
413	 12	420.0	75.5	 25
414	 12	142.0	26.2	 25
415	 12	84.3	15.6	 20
416	 12	177.0	27.4	 25
417	 12	219.0	26.9	 25
418	 12	191.3	28.6	 20
419	 12	191.0	23.2	 25
420	 12	134.0	25.1	 25
421	 12	699.3	64.7	 20
422	 12	229.0	34.7	 25
423	 12	94.0	15.9	 25
424	 12	120.5	21.9	 20
425	 12	88.0	17.2	 25
426	 12	135.0	17.4	 25
427	 12	115.0	21.4	 20
428	 12	473.0	65.9	 25
429	 12	106.0	22.1	 25
430	 12	289.0	63.0	 20
431	 12	281.0	39.9	 25
432	 12	85.0	14.2	 25
433	 12	89.5	26.0	 20
434	 12	123.0	22.4	 25
435	 12	146.5	24.6	 20
436	 12	109.0	26.3	 25
437	 12	121.0	23.4	 25
438	 12	158.0	32.7	 20
439	 12	212.0	36.5	 25
440	 12	167.0	33.0	 25
441	 12	262.5	33.8	 20
442	 12	243.0	33.4	 25
443	 12	602.0	150.4	 25
444	 12	124.0	26.5	 20
445	 12	116.0	17.1	 25
446	 12	115.0	16.8	 25
447	 12	734.8	127.1	 20
448	 12	150.0	37.6	 25
449	 12	260.0	59.3	 25
450	 12	78.0	13.5	 20
451	 12	85.0	14.7	 25
452	 12	107.0	19.9	 25
453	 12	93.0	18.2	 20
454	 12	96.0	14.3	 25
455	 12	83.0	14.2	 25
456	 12	62.5	11.1	 20
457	 12	86.0	14.0	 25
458	 12	80.0	20.5	 25
459	 12	68.8	9.3	 20
460	 12	161.0	59.0	 25
461	 12	1820.0	504.5	 25
462	 12	84.3	18.5	 20
463	 12	106.0	27.3	 25
464	 12	2408.0	478.9	 25
465	 12	2515.8	278.6	 20
466	 12	102.0	16.6	 25
467	 12	372.0	78.8	 25
468	 12	153.5	17.7	 20
469	 12	195.0	33.7	 25
470	 12	88.0	19.5	 25
471	 12	79.5	16.7	 20
472	 12	177.0	29.9	 25
473	 12	130.0	26.0	 25
474	 12	147.3	26.6	 20
475	 12	85.0	12.6	 25
476	 12	213.0	43.5	 25
477	 12	122.0	17.3	 20
478	 12	126.0	19.4	 25
479	 12	142.0	24.7	 20
480	 12	95.0	16.5	 16
481	 12	124.3	19.9	 20
482	 12	99.3	19.7	 20
483	 12	99.0	16.5	 16
484	 12	132.8	28.9	 20
485	 12	90.3	13.2	 20
486	 12	86.5	17.2	 16
487	 12	151.0	21.6	 20
488	 12	211.0	24.6	 20
489	 12	495.8	36.2	 16
490	 12	286.5	42.2	 20
491	 12	90.3	15.4	 16
492	 12	183.0	28.9	 20
493	 12	235.0	25.3	 20
494	 12	166.5	21.5	 16
495	 12	116.0	18.9	 20
496	 12	317.3	40.1	 20
497	 12	67.0	11.4	 16
498	 12	241.5	29.1	 20
499	 12	63.3	11.4	 20
500	 12	81.0	12.9	 16
501	 12	63.3	13.4	 20
502	 12	73.3	8.6	 20
503	 12	83.0	12.5	 16
504	 12	73.3	14.4	 20
505	 12	431.3	57.0	 20
506	 12	90.0	15.7	 16
507	 12	345.8	74.5	 20
508	 12	460.8	59.9	 20
509	 12	357.5	32.2	 16
510	 12	113.8	25.3	 20
511	 12	304.5	29.7	 20
512	 12	96.8	18.8	 16
513	 12	276.5	34.6	 20
514	 12	624.5	71.2	 20
515	 12	160.0	23.8	 20
516	 12	436.0	32.4	 25
517	 12	145.0	43.8	 25
518	 12	98.3	18.7	 20
519	 12	86.0	16.2	 25
520	 12	74.0	13.7	 25
521	 12	78.0	12.9	 20
522	 12	237.0	29.6	 25
523	 12	323.0	44.3	 25
524	 12	297.3	39.5	 20
525	 12	348.0	43.4	 25
526	 12	340.0	40.0	 25
527	 12	158.5	21.6	 20
528	 12	139.0	21.5	 25
529	 12	252.0	42.5	 25
530	 12	284.0	37.5	 20
531	 12	149.0	21.9	 25
532	 12	244.0	42.4	 25
533	 12	308.8	45.3	 20
534	 12	1118.0	82.7	 25
535	 12	320.0	48.6	 25
536	 12	108.5	18.9	 20
537	 12	109.0	20.4	 25
538	 12	161.0	35.6	 25
539	 12	733.5	77.0	 20
540	 12	215.0	88.3	 25
541	 12	497.0	101.9	 25
542	 12	97.0	20.4	 20
543	 12	703.0	120.3	 25
544	 12	116.0	22.0	 25
545	 12	324.0	40.0	 20
546	 12	186.0	31.6	 25
547	 12	243.0	30.2	 25
548	 12	172.0	26.7	 20
549	 12	153.0	26.7	 25
550	 12	86.0	12.0	 20
551	 12	65.0	10.3	 25
552	 12	87.0	12.3	 25
553	 12	102.0	18.2	 20
554	 12	82.0	16.3	 25
555	 12	84.0	14.8	 25
556	 12	71.3	13.1	 20
557	 12	77.0	13.2	 25
558	 12	261.0	41.4	 25
559	 12	98.3	13.7	 20
560	 12	75.0	15.0	 25
561	 12	99.0	20.8	 25
562	 12	107.0	17.0	 20
563	 12	69.0	10.8	 25
564	 12	88.0	14.2	 25
565	 12	111.0	15.7	 20
566	 12	119.0	18.9	 25
567	 12	126.0	22.0	 25
568	 12	277.0	52.1	 20
569	 12	3396.0	564.4	 25
570	 12	803.0	171.7	 25
571	 12	2106.8	205.2	 20
572	 12	898.0	233.1	 25
573	 12	89.0	13.2	 25
574	 12	86.3	17.7	 20
575	 12	71.0	15.0	 25
576	 12	70.0	11.5	 25
577	 12	68.3	12.6	 20
578	 12	73.0	14.1	 25
579	 12	74.0	11.6	 25
580	 12	100.3	18.6	 20
581	 12	77.0	12.0	 25
582	 12	73.0	20.1	 25
583	 12	76.5	12.4	 20
584	 12	78.0	12.4	 25
585	 12	97.0	24.6	 25
586	 12	139.5	17.6	 16
587	 12	85.3	17.9	 20
588	 12	89.0	13.1	 20
589	 12	105.5	14.7	 16
590	 12	223.0	37.2	 20
591	 12	130.5	19.2	 20
592	 12	254.3	32.4	 16
593	 12	1108.3	96.6	 20
594	 12	745.3	127.0	 20
595	 12	275.5	38.7	 16
596	 12	123.0	22.9	 20
597	 12	821.5	148.2	 20
598	 12	175.3	31.6	 16
599	 12	156.5	24.6	 20
600	 12	217.0	56.5	 20
601	 12	714.5	48.2	 16
602	 12	1118.5	122.7	 20
603	 12	523.8	91.5	 20
604	 12	1518.3	235.3	 16
605	 12	71.3	14.5	 20
606	 12	63.5	10.4	 20
607	 12	79.0	8.2	 16
608	 12	314.5	37.1	 20
609	 12	115.0	22.7	 16
610	 12	163.3	19.7	 20
611	 12	312.3	145.2	 20
612	 12	3594.5	334.3	 16
613	 12	276.0	41.8	 20
614	 12	757.8	78.4	 20
615	 12	188.3	25.9	 16
616	 12	195.8	30.9	 20
617	 12	197.3	27.8	 20
618	 12	267.8	35.4	 16
619	 12	181.0	34.3	 20
620	 12	197.3	36.2	 20
621	 12	331.3	40.7	 20
622	 12	447.0	73.7	 25
623	 12	576.0	111.8	 25
624	 12	110.8	17.1	 20
625	 12	2069.0	293.6	 25
626	 12	450.0	48.5	 25
627	 12	358.3	57.2	 20
628	 12	7057.0	904.6	 25
629	 12	2967.0	323.2	 25
630	 12	5014.8	387.4	 20
631	 12	1282.0	181.7	 25
632	 12	99.0	15.0	 25
633	 12	150.0	20.1	 20
634	 12	343.0	38.4	 25
635	 12	184.0	31.2	 25
636	 12	216.0	41.3	 20
637	 12	139.0	32.8	 25
638	 12	111.0	38.3	 25
639	 12	12166.3	1729.3	 20
  0	 13	158.3	21.5	 20
  1	 13	224.0	30.6	 20
  2	 13	349.0	46.1	 16
  3	 13	132.0	20.8	 20
  4	 13	178.0	22.4	 20
  5	 13	163.5	18.9	 16
  6	 13	5993.3	1345.0	 20
  7	 13	528.8	100.9	 20
  8	 13	722.0	56.8	 16
  9	 13	1216.8	222.7	 20
 10	 13	91.0	15.3	 20
 11	 13	145.5	21.3	 16
 12	 13	302.0	59.0	 20
 13	 13	98.0	21.1	 20
 14	 13	383.8	67.4	 16
 15	 13	89.3	15.2	 20
 16	 13	122.5	19.0	 20
 17	 13	248.0	26.5	 20
 18	 13	1226.0	210.8	 25
 19	 13	351.0	74.9	 25
 20	 13	235.3	38.2	 20
 21	 13	160.0	30.9	 25
 22	 13	142.0	23.1	 25
 23	 13	178.0	32.5	 20
 24	 13	259.0	54.4	 25
 25	 13	620.0	119.9	 25
 26	 13	519.5	89.8	 20
 27	 13	980.0	173.2	 25
 28	 13	1317.0	335.8	 25
 29	 13	116.0	21.6	 20
 30	 13	197.0	34.6	 25
 31	 13	161.0	30.1	 25
 32	 13	111.0	16.4	 20
 33	 13	1973.0	354.3	 25
 34	 13	3630.5	696.0	 20
 35	 13	223.0	33.5	 25
 36	 13	4026.0	1079.3	 25
 37	 13	1421.3	327.1	 20
 38	 13	75.0	15.3	 25
 39	 13	95.0	20.7	 25
 40	 13	359.8	96.1	 20
 41	 13	276.0	70.8	 25
 42	 13	101.0	17.9	 25
 43	 13	160.3	24.0	 20
 44	 13	86.0	16.3	 25
 45	 13	282.0	117.7	 25
 46	 13	125.3	64.9	 20
 47	 13	303.0	72.4	 25
 48	 13	94.0	22.6	 25
 49	 13	74.8	15.0	 20
 50	 13	87.0	16.6	 25
 51	 13	261.0	64.6	 25
 52	 13	96.3	22.1	 20
 53	 13	258.0	30.3	 25
 54	 13	1730.0	408.6	 25
 55	 13	1499.5	322.3	 20
 56	 13	357.0	78.4	 25
 57	 13	1736.0	484.8	 25
 58	 13	427.3	48.7	 20
 59	 13	1215.0	191.8	 25
 60	 13	187.0	30.0	 25
 61	 13	331.3	86.6	 20
 62	 13	78.0	13.9	 25
 63	 13	75.0	13.1	 25
 64	 13	76.0	10.2	 20
 65	 13	146.0	24.5	 25
 66	 13	134.0	25.9	 25
 67	 13	720.5	198.9	 20
 68	 13	340.0	105.0	 25
 69	 13	1886.0	549.4	 25
 70	 13	3990.8	1231.5	 20
 71	 13	164.0	27.3	 25
 72	 13	169.0	31.8	 25
 73	 13	232.0	159.8	 20
 74	 13	361.0	69.1	 25
 75	 13	92.0	18.8	 25
 76	 13	142.8	24.0	 20
 77	 13	178.0	53.8	 25
 78	 13	109.0	32.0	 25
 79	 13	78.8	19.0	 20
 80	 13	65.0	12.1	 25
 81	 13	97.0	20.3	 25
 82	 13	120.3	25.4	 20
 83	 13	659.0	181.6	 25
 84	 13	697.0	162.3	 25
 85	 13	484.8	99.9	 20
 86	 13	245.0	58.8	 25
 87	 13	221.0	53.5	 25
 88	 13	154.3	21.0	 16
 89	 13	303.3	59.9	 20
 90	 13	1099.8	318.6	 20
 91	 13	237.3	50.2	 16
 92	 13	294.3	78.6	 20
 93	 13	89.3	18.7	 16
 94	 13	152.0	27.8	 20
 95	 13	684.8	163.5	 20
 96	 13	1638.0	340.9	 16
 97	 13	174.3	35.3	 20
 98	 13	105.3	24.7	 20
 99	 13	100.3	17.1	 16
100	 13	104.0	15.3	 20
101	 13	142.5	39.7	 20
102	 13	79.8	21.0	 16
103	 13	73.8	10.7	 20
104	 13	134.5	29.1	 20
105	 13	306.0	65.5	 16
106	 13	329.0	57.1	 20
107	 13	140.3	23.2	 20
108	 13	301.5	52.4	 16
109	 13	494.5	83.0	 20
110	 13	373.8	95.0	 20
111	 13	101.3	26.5	 16
112	 13	78.5	16.9	 20
113	 13	102.5	25.6	 20
114	 13	197.0	40.3	 16
115	 13	328.5	655.8	 20
116	 13	5999.8	1798.3	 20
117	 13	439.5	66.7	 16
118	 13	941.8	151.8	 20
119	 13	1056.0	260.4	 20
120	 13	3149.3	345.7	 16
121	 13	2250.8	679.6	 20
122	 13	200.8	62.1	 20
123	 13	381.8	65.3	 16
124	 13	141.0	22.3	 25
125	 13	125.0	21.6	 25
126	 13	232.0	34.1	 20
127	 13	247.0	47.2	 25
128	 13	784.0	229.4	 25
129	 13	902.0	83.7	 20
130	 13	378.0	83.1	 25
131	 13	121.0	34.5	 25
132	 13	535.5	86.3	 20
133	 13	628.0	166.0	 25
134	 13	297.0	120.8	 25
135	 13	862.0	201.9	 20
136	 13	216.0	61.9	 25
137	 13	1099.0	220.4	 25
138	 13	493.8	68.5	 20
139	 13	123.0	29.2	 25
140	 13	339.0	66.1	 25
141	 13	129.0	20.2	 20
142	 13	522.0	123.8	 25
143	 13	160.0	69.9	 25
144	 13	642.3	123.4	 20
145	 13	142.0	28.3	 25
146	 13	91.0	16.2	 25
147	 13	113.0	24.8	 20
148	 13	122.0	22.6	 25
149	 13	840.8	155.0	 20
150	 13	295.0	46.5	 25
151	 13	705.0	150.2	 25
152	 13	3404.8	873.1	 20
153	 13	393.0	95.1	 25
154	 13	93.0	16.1	 25
155	 13	85.8	17.4	 20
156	 13	178.0	57.6	 25
157	 13	1542.0	306.5	 25
158	 13	7318.3	1792.3	 20
159	 13	123.0	24.6	 25
160	 13	398.0	115.7	 25
161	 13	151.8	20.4	 20
162	 13	4472.0	1515.1	 25
163	 13	101.0	18.0	 25
164	 13	84.0	14.4	 20
165	 13	148.0	74.3	 25
166	 13	506.0	115.7	 25
167	 13	370.8	90.6	 20
168	 13	482.0	127.5	 25
169	 13	126.0	140.7	 25
170	 13	1904.3	598.0	 20
171	 13	2067.0	633.0	 25
172	 13	2694.0	905.9	 25
173	 13	264.0	42.8	 20
174	 13	279.0	72.7	 25
175	 13	142.0	119.1	 25
176	 13	1259.0	362.0	 20
177	 13	186.0	29.5	 25
178	 13	116.0	78.0	 25
179	 13	809.5	116.3	 20
180	 13	305.0	44.2	 25
181	 13	521.0	103.5	 25
182	 13	345.8	63.6	 20
183	 13	243.0	40.8	 25
184	 13	210.0	39.2	 25
185	 13	102.3	21.0	 20
186	 13	134.0	39.6	 25
187	 13	626.0	179.8	 25
188	 13	1309.8	171.0	 20
189	 13	1368.0	300.6	 25
190	 13	1891.0	669.9	 25
191	 13	192.0	38.0	 20
192	 13	237.0	64.0	 25
193	 13	579.0	244.4	 25
194	 13	1486.8	390.1	 20
195	 13	189.5	46.7	 20
196	 13	136.0	28.8	 20
197	 13	360.5	88.8	 16
198	 13	105.3	20.1	 20
199	 13	100.3	24.5	 20
200	 13	117.5	17.8	 16
201	 13	133.3	24.7	 20
202	 13	88.3	19.6	 20
203	 13	145.3	30.4	 16
204	 13	462.5	130.5	 20
205	 13	107.3	20.9	 20
206	 13	173.8	64.6	 16
207	 13	364.8	78.9	 20
208	 13	145.0	18.5	 16
209	 13	696.5	173.6	 20
210	 13	123.0	49.4	 20
211	 13	1246.8	271.1	 16
212	 13	213.8	74.7	 20
213	 13	1018.8	282.7	 20
214	 13	214.8	27.9	 16
215	 13	284.5	80.3	 20
216	 13	80.5	13.4	 20
217	 13	77.5	12.2	 16
218	 13	81.5	17.5	 20
219	 13	81.0	16.8	 20
220	 13	80.3	20.6	 16
221	 13	156.3	31.1	 20
222	 13	159.8	35.2	 20
223	 13	603.3	165.7	 16
224	 13	171.5	38.8	 20
225	 13	923.0	155.7	 20
226	 13	1170.8	140.0	 16
227	 13	861.8	219.1	 20
228	 13	132.8	24.3	 20
229	 13	241.8	65.7	 16
230	 13	86.0	14.8	 25
231	 13	93.0	14.6	 25
232	 13	146.5	51.8	 20
233	 13	917.0	373.0	 25
234	 13	5171.0	1569.2	 25
235	 13	899.5	197.9	 20
236	 13	230.0	40.5	 25
237	 13	228.0	56.9	 25
238	 13	365.5	70.8	 20
239	 13	412.0	116.8	 25
240	 13	110.0	20.7	 25
241	 13	771.3	191.1	 20
242	 13	540.0	146.8	 25
243	 13	99.0	19.9	 25
244	 13	122.3	23.6	 20
245	 13	475.0	55.2	 25
246	 13	179.0	32.8	 25
247	 13	157.3	33.6	 20
248	 13	86.0	17.3	 25
249	 13	102.0	38.4	 25
250	 13	77.0	13.1	 20
251	 13	120.0	27.1	 25
252	 13	108.0	28.6	 25
253	 13	81.8	16.3	 20
254	 13	154.0	29.2	 25
255	 13	105.0	18.9	 25
256	 13	83.8	15.5	 20
257	 13	102.0	20.6	 25
258	 13	218.0	47.1	 25
259	 13	83.3	21.2	 20
260	 13	76.0	12.1	 25
261	 13	133.0	28.0	 25
262	 13	307.8	56.3	 20
263	 13	100.0	10.3	 25
264	 13	447.3	107.7	 20
265	 13	72.0	14.7	 25
266	 13	845.0	201.6	 25
267	 13	534.5	90.2	 20
268	 13	72.0	12.1	 25
269	 13	158.0	28.9	 25
270	 13	183.5	50.7	 20
271	 13	81.0	15.7	 25
272	 13	90.0	12.9	 25
273	 13	164.8	33.8	 20
274	 13	239.0	83.9	 25
275	 13	176.0	23.1	 25
276	 13	108.0	54.8	 20
277	 13	278.0	44.0	 25
278	 13	1366.0	441.3	 25
279	 13	106.3	20.5	 20
280	 13	837.0	223.4	 25
281	 13	132.0	23.0	 25
282	 13	312.3	77.7	 20
283	 13	154.0	37.6	 25
284	 13	81.0	12.5	 25
285	 13	94.3	15.1	 20
286	 13	76.0	22.1	 25
287	 13	80.0	15.9	 25
288	 13	81.3	13.5	 20
289	 13	109.0	20.1	 25
290	 13	628.0	165.6	 25
291	 13	168.5	39.3	 20
292	 13	618.0	166.0	 25
293	 13	142.0	28.0	 25
294	 13	94.3	23.6	 20
295	 13	423.0	83.4	 25
296	 13	778.0	228.5	 25
297	 13	101.0	21.3	 20
298	 13	93.0	16.3	 25
299	 13	108.0	21.1	 25
300	 13	76.5	17.7	 20
301	 13	868.8	187.1	 20
302	 13	172.5	22.7	 20
303	 13	136.8	16.8	 16
304	 13	377.3	74.1	 20
305	 13	74.5	16.6	 20
306	 13	121.5	22.0	 16
307	 13	164.3	41.1	 20
308	 13	323.0	87.3	 20
309	 13	1632.0	204.5	 16
310	 13	872.3	214.0	 20
311	 13	112.0	21.6	 20
312	 13	96.8	20.6	 16
313	 13	81.3	12.8	 20
314	 13	100.3	20.2	 20
315	 13	307.5	44.2	 16
316	 13	632.3	135.7	 20
317	 13	388.3	79.4	 20
318	 13	400.0	72.3	 16
319	 13	144.3	22.0	 20
320	 13	164.5	25.8	 20
321	 13	120.8	25.2	 16
322	 13	79.3	16.1	 20
323	 13	79.3	12.4	 16
324	 13	81.0	23.3	 20
325	 13	566.5	165.9	 20
326	 13	505.8	50.2	 16
327	 13	2050.8	526.9	 20
328	 13	274.5	62.2	 20
329	 13	395.0	60.5	 16
330	 13	400.0	115.9	 20
331	 13	2505.8	600.6	 20
332	 13	507.0	79.0	 16
333	 13	296.5	63.9	 20
334	 13	360.8	69.1	 20
335	 13	142.0	22.2	 16
336	 13	140.0	23.3	 20
337	 13	128.0	34.8	 25
338	 13	551.5	107.1	 20
339	 13	427.0	87.0	 25
340	 13	256.0	39.3	 25
341	 13	828.5	72.3	 20
342	 13	1313.0	361.6	 25
343	 13	3985.0	856.4	 25
344	 13	492.3	75.8	 20
345	 13	1201.0	295.0	 25
346	 13	126.0	27.2	 25
347	 13	70.8	12.7	 20
348	 13	86.0	17.8	 25
349	 13	99.0	17.5	 25
350	 13	199.5	32.2	 20
351	 13	260.0	39.5	 25
352	 13	2792.0	910.1	 25
353	 13	101.3	14.0	 20
354	 13	98.0	16.3	 25
355	 13	86.0	14.9	 25
356	 13	144.5	33.8	 20
357	 13	123.0	23.7	 25
358	 13	99.0	20.0	 25
359	 13	156.5	25.3	 20
360	 13	292.0	65.6	 25
361	 13	167.0	26.4	 25
362	 13	153.8	31.4	 20
363	 13	147.0	21.7	 25
364	 13	300.0	40.8	 25
365	 13	520.0	79.4	 20
366	 13	1932.0	305.2	 25
367	 13	127.0	18.4	 25
368	 13	136.5	23.9	 20
369	 13	342.0	44.6	 25
370	 13	259.0	139.9	 25
371	 13	1172.5	197.5	 20
372	 13	1105.0	245.9	 25
373	 13	130.0	20.3	 25
374	 13	118.0	15.0	 20
375	 13	105.0	21.6	 25
376	 13	89.0	14.1	 25
377	 13	144.0	21.7	 20
378	 13	897.0	117.1	 25
379	 13	498.0	326.0	 25
380	 13	4246.8	635.8	 20
381	 13	376.0	76.8	 25
382	 13	96.3	23.0	 20
383	 13	776.0	70.8	 25
384	 13	966.0	191.4	 25
385	 13	97.0	12.2	 20
386	 13	97.0	20.3	 25
387	 13	625.0	152.7	 25
388	 13	92.3	25.1	 20
389	 13	349.0	52.0	 25
390	 13	1056.0	245.4	 25
391	 13	752.8	62.3	 20
392	 13	473.0	77.2	 25
393	 13	200.0	43.2	 25
394	 13	530.5	63.2	 20
395	 13	292.0	31.0	 25
396	 13	168.0	34.5	 25
397	 13	198.3	30.1	 20
398	 13	126.0	21.7	 25
399	 13	370.0	78.2	 25
400	 13	141.5	27.6	 20
401	 13	184.0	25.1	 25
402	 13	287.0	63.9	 25
403	 13	101.0	21.3	 20
404	 13	75.0	14.3	 25
405	 13	227.0	33.7	 25
406	 13	327.5	54.8	 20
407	 13	140.0	33.3	 25
408	 13	102.5	51.8	 20
409	 13	1559.3	270.1	 16
410	 13	409.3	74.9	 20
411	 13	99.3	18.4	 20
412	 13	92.0	17.1	 16
413	 13	115.0	19.9	 20
414	 13	88.5	18.8	 20
415	 13	117.8	28.9	 16
416	 13	90.3	23.3	 20
417	 13	328.0	40.4	 20
418	 13	1090.0	80.5	 16
419	 13	865.8	59.7	 20
420	 13	1342.8	282.6	 20
421	 13	270.3	42.1	 16
422	 13	78.5	13.7	 20
423	 13	83.8	15.3	 20
424	 13	84.5	19.1	 16
425	 13	177.5	46.7	 20
426	 13	96.5	17.0	 20
427	 13	1240.0	196.4	 16
428	 13	269.0	34.8	 20
429	 13	519.3	108.7	 20
430	 13	116.5	21.1	 16
431	 13	124.5	22.9	 20
432	 13	528.5	104.2	 20
433	 13	190.3	26.9	 16
434	 13	893.0	150.7	 20
435	 13	2581.5	386.7	 20
436	 13	6588.8	1159.1	 16
437	 13	168.0	31.0	 20
438	 13	606.0	72.8	 16
439	 13	824.5	125.1	 20
440	 13	368.8	68.1	 20
441	 13	73.0	15.1	 16
442	 13	286.5	25.9	 20
443	 13	747.0	54.7	 20
444	 13	1390.0	199.5	 20
445	 13	960.0	195.9	 25
446	 13	96.0	15.4	 25
447	 13	149.8	17.6	 20
448	 13	151.0	25.1	 25
449	 13	75.0	14.2	 25
450	 13	113.0	18.7	 20
451	 13	102.0	17.4	 25
452	 13	105.0	38.4	 25
453	 13	654.8	127.4	 20
454	 13	582.0	103.7	 25
455	 13	105.0	33.2	 25
456	 13	419.8	39.7	 20
457	 13	212.0	26.3	 25
458	 13	371.0	72.5	 25
459	 13	140.0	25.2	 20
460	 13	117.0	17.4	 25
461	 13	591.0	148.5	 25
462	 13	234.5	39.1	 20
463	 13	154.0	33.8	 25
464	 13	84.0	14.0	 25
465	 13	94.5	34.6	 20
466	 13	148.0	23.7	 25
467	 13	160.0	40.0	 25
468	 13	314.0	63.9	 20
469	 13	73.0	14.2	 25
470	 13	65.0	11.8	 25
471	 13	154.8	24.9	 20
472	 13	82.0	13.6	 25
473	 13	392.0	59.2	 25
474	 13	671.5	107.0	 20
475	 13	891.0	161.9	 25
476	 13	3187.0	1018.7	 25
477	 13	234.3	45.0	 20
478	 13	213.0	46.7	 25
479	 13	155.0	44.3	 25
480	 13	204.3	22.6	 20
481	 13	587.0	118.4	 25
482	 13	154.0	23.8	 25
483	 13	534.0	114.8	 20
484	 13	67.0	14.1	 25
485	 13	89.0	19.4	 25
486	 13	782.5	178.9	 20
487	 13	1747.0	357.4	 25
488	 13	249.0	47.6	 25
489	 13	249.3	55.1	 20
490	 13	78.0	18.5	 25
491	 13	90.0	13.6	 25
492	 13	101.5	22.4	 20
493	 13	1601.0	349.2	 25
494	 13	166.0	26.6	 25
495	 13	149.0	24.2	 20
496	 13	120.0	23.9	 25
497	 13	261.3	46.9	 20
498	 13	99.0	17.2	 25
499	 13	357.0	68.0	 25
500	 13	85.3	14.7	 20
501	 13	69.0	11.7	 25
502	 13	69.0	15.3	 25
503	 13	117.0	20.4	 20
504	 13	158.0	26.4	 25
505	 13	191.0	33.5	 25
506	 13	122.0	13.7	 20
507	 13	728.0	92.0	 25
508	 13	224.0	24.1	 25
509	 13	151.3	19.5	 20
510	 13	199.0	37.5	 25
511	 13	93.0	30.5	 25
512	 13	82.5	12.8	 20
513	 13	166.0	31.3	 25
514	 13	154.0	27.1	 25
515	 13	196.3	24.2	 16
516	 13	209.0	32.4	 20
517	 13	108.0	25.8	 20
518	 13	185.3	28.1	 16
519	 13	77.0	12.6	 20
520	 13	190.0	28.5	 20
521	 13	159.8	26.3	 16
522	 13	129.8	22.0	 20
523	 13	179.5	36.4	 20
524	 13	110.0	19.2	 16
525	 13	665.8	56.1	 20
526	 13	2260.3	437.0	 20
527	 13	481.5	65.5	 16
528	 13	563.0	77.0	 20
529	 13	204.0	24.8	 20
530	 13	348.5	36.6	 16
531	 13	103.0	26.4	 20
532	 13	1119.3	61.2	 20
533	 13	430.0	48.3	 16
534	 13	1693.5	244.1	 20
535	 13	498.0	49.1	 20
536	 13	1175.3	156.8	 16
537	 13	102.3	13.9	 20
538	 13	77.0	11.5	 20
539	 13	92.5	22.5	 16
540	 13	880.3	221.0	 20
541	 13	267.3	73.4	 20
542	 13	251.3	49.8	 16
543	 13	147.0	14.8	 20
544	 13	286.0	43.7	 20
545	 13	443.5	77.1	 16
546	 13	213.0	29.0	 20
547	 13	220.5	71.5	 20
548	 13	826.8	172.8	 16
549	 13	6339.0	1403.2	 20
550	 13	136.0	36.6	 25
551	 13	678.0	125.3	 20
552	 13	239.0	47.3	 25
553	 13	83.3	14.8	 20
554	 13	83.0	15.8	 25
555	 13	118.0	19.2	 25
556	 13	85.8	16.4	 20
557	 13	92.0	22.1	 25
558	 13	92.0	16.1	 25
559	 13	88.0	16.1	 20
560	 13	435.0	74.0	 25
561	 13	165.0	26.3	 25
562	 13	225.8	40.9	 20
563	 13	102.0	14.9	 25
564	 13	76.0	10.7	 25
565	 13	250.5	26.5	 20
566	 13	1667.0	172.8	 25
567	 13	1170.0	337.8	 25
568	 13	91.3	12.0	 20
569	 13	133.0	36.0	 25
570	 13	177.0	127.9	 25
571	 13	4056.0	836.2	 20
572	 13	147.0	20.3	 25
573	 13	98.0	20.7	 25
574	 13	84.5	18.3	 20
575	 13	77.0	10.0	 25
576	 13	115.0	32.5	 25
577	 13	80.3	16.6	 20
578	 13	89.0	13.3	 25
579	 13	87.0	16.5	 25
580	 13	68.8	15.1	 20
581	 13	95.0	16.0	 25
582	 13	164.0	34.1	 25
583	 13	70.3	13.0	 20
584	 13	157.0	36.2	 25
585	 13	107.0	36.5	 25
586	 13	93.3	15.9	 20
587	 13	83.0	14.8	 25
588	 13	162.0	27.3	 25
589	 13	115.3	21.0	 20
590	 13	124.0	21.4	 25
591	 13	716.0	119.3	 25
592	 13	2445.8	334.3	 20
593	 13	3196.0	519.3	 25
594	 13	143.0	25.5	 25
595	 13	415.3	41.7	 20
596	 13	321.0	41.5	 25
597	 13	404.0	55.7	 25
598	 13	398.3	55.8	 20
599	 13	236.0	32.9	 25
600	 13	160.0	45.4	 25
601	 13	1342.5	154.5	 20
602	 13	1496.0	430.7	 25
603	 13	2428.0	554.4	 25
604	 13	380.5	53.3	 20
605	 13	103.0	17.6	 25
606	 13	80.0	13.4	 25
607	 13	70.8	12.4	 20
608	 13	347.0	43.2	 25
609	 13	197.0	36.2	 25
610	 13	85.3	18.5	 20
611	 13	562.0	65.6	 25
612	 13	204.5	50.8	 20
613	 13	1191.0	357.6	 25
614	 13	126.0	30.3	 25
615	 13	704.3	136.4	 20
616	 13	114.0	19.2	 25
617	 13	245.0	31.4	 25
618	 13	276.8	28.1	 20
619	 13	430.0	74.4	 25
620	 13	143.0	16.5	 25
621	 13	123.0	18.6	 16
622	 13	110.5	17.6	 20
623	 13	631.8	132.6	 20
624	 13	168.0	34.0	 16
625	 13	193.3	16.8	 20
626	 13	136.5	31.1	 20
627	 13	271.0	38.6	 16
628	 13	141.5	24.8	 20
629	 13	216.5	33.9	 20
630	 13	769.0	49.6	 16
631	 13	9883.3	1287.7	 20
632	 13	84.0	13.1	 20
633	 13	89.5	20.3	 16
634	 13	158.5	24.8	 20
635	 13	77.3	10.1	 20
636	 13	77.0	12.0	 16
637	 13	82.3	14.9	 20
638	 13	95.0	17.4	 20
639	 13	176.3	20.1	 16
  0	 14	10448.0	2712.6	 25
  1	 14	127.0	26.9	 25
  2	 14	193.5	34.7	 20
  3	 14	156.0	21.7	 25
  4	 14	279.0	32.4	 25
  5	 14	217.8	26.0	 20
  6	 14	913.0	264.6	 25
  7	 14	206.0	32.0	 25
  8	 14	433.0	48.9	 20
  9	 14	545.0	87.6	 25
 10	 14	86.0	12.3	 25
 11	 14	113.3	22.9	 20
 12	 14	107.0	29.2	 25
 13	 14	88.0	16.3	 25
 14	 14	144.0	23.2	 20
 15	 14	113.0	19.2	 25
 16	 14	92.0	15.7	 25
 17	 14	187.0	29.8	 16
 18	 14	372.5	48.7	 20
 19	 14	503.5	73.1	 20
 20	 14	149.8	20.6	 16
 21	 14	177.0	22.8	 20
 22	 14	169.5	20.2	 20
 23	 14	123.0	24.5	 16
 24	 14	144.5	27.0	 20
 25	 14	175.5	26.0	 20
 26	 14	223.5	16.2	 16
 27	 14	533.5	68.2	 20
 28	 14	439.0	83.7	 20
 29	 14	90.5	11.1	 16
 30	 14	291.8	45.1	 20
 31	 14	88.5	15.9	 20
 32	 14	111.8	16.0	 16
 33	 14	660.0	59.2	 20
 34	 14	706.8	89.6	 20
 35	 14	321.5	55.7	 16
 36	 14	198.3	54.5	 20
 37	 14	185.5	27.1	 16
 38	 14	83.3	11.1	 20
 39	 14	79.0	12.4	 20
 40	 14	156.5	23.6	 16
 41	 14	139.8	22.2	 20
 42	 14	101.0	21.9	 20
 43	 14	130.3	21.7	 16
 44	 14	77.5	11.8	 20
 45	 14	230.5	53.4	 20
 46	 14	120.8	21.1	 16
 47	 14	123.0	19.8	 20
 48	 14	92.5	17.4	 20
 49	 14	74.0	13.3	 16
 50	 14	79.0	12.8	 20
 51	 14	113.5	19.4	 20
 52	 14	92.3	21.5	 20
 53	 14	133.0	35.5	 25
 54	 14	2147.0	544.8	 25
 55	 14	342.3	52.3	 20
 56	 14	171.0	42.0	 25
 57	 14	762.0	95.5	 25
 58	 14	398.3	52.4	 20
 59	 14	927.0	97.1	 25
 60	 14	139.0	22.4	 25
 61	 14	88.5	27.8	 20
 62	 14	83.0	15.2	 25
 63	 14	81.0	14.5	 25
 64	 14	73.3	15.0	 20
 65	 14	105.0	15.7	 25
 66	 14	132.0	23.4	 25
 67	 14	696.5	132.6	 20
 68	 14	5028.0	1077.8	 25
 69	 14	619.0	104.4	 25
 70	 14	1407.5	215.1	 20
 71	 14	192.0	39.2	 25
 72	 14	168.0	20.5	 25
 73	 14	138.0	33.9	 20
 74	 14	288.0	45.6	 25
 75	 14	82.0	17.0	 25
 76	 14	97.8	16.4	 20
 77	 14	139.0	17.6	 25
 78	 14	140.0	22.8	 25
 79	 14	99.5	19.8	 20
 80	 14	76.0	15.7	 25
 81	 14	98.0	19.5	 25
 82	 14	127.8	27.0	 20
 83	 14	436.0	69.6	 25
 84	 14	378.0	40.8	 25
 85	 14	376.3	53.8	 20
 86	 14	92.0	19.0	 25
 87	 14	86.0	12.3	 25
 88	 14	105.0	22.1	 20
 89	 14	326.0	77.1	 25
 90	 14	1023.0	259.7	 25
 91	 14	359.5	47.1	 20
 92	 14	153.0	23.5	 25
 93	 14	83.0	14.4	 25
 94	 14	87.8	12.3	 20
 95	 14	493.0	79.9	 25
 96	 14	887.0	167.1	 20
 97	 14	167.0	29.0	 25
 98	 14	99.0	14.6	 25
 99	 14	84.5	17.2	 20
100	 14	114.0	15.0	 25
101	 14	128.0	24.2	 25
102	 14	78.3	15.5	 20
103	 14	84.0	17.8	 25
104	 14	129.0	23.0	 25
105	 14	200.3	45.0	 20
106	 14	485.0	121.3	 25
107	 14	83.0	17.3	 25
108	 14	166.3	25.6	 20
109	 14	284.0	36.0	 25
110	 14	273.0	85.0	 25
111	 14	87.0	18.5	 20
112	 14	73.0	12.9	 25
113	 14	91.0	24.6	 25
114	 14	140.8	62.4	 20
115	 14	206.0	196.5	 25
116	 14	1166.0	559.2	 25
117	 14	237.0	63.4	 20
118	 14	492.0	112.9	 25
119	 14	1044.0	149.8	 25
120	 14	1623.0	482.1	 20
121	 14	4474.0	1333.9	 25
122	 14	210.0	63.6	 25
123	 14	294.3	45.3	 20
124	 14	130.0	20.6	 20
125	 14	162.0	36.5	 20
126	 14	122.8	23.5	 16
127	 14	122.0	19.4	 20
128	 14	229.0	26.3	 20
129	 14	481.8	80.7	 16
130	 14	947.5	231.0	 20
131	 14	84.8	21.4	 20
132	 14	310.3	98.9	 16
133	 14	973.8	254.5	 20
134	 14	344.3	109.2	 20
135	 14	608.8	100.1	 16
136	 14	289.3	101.0	 20
137	 14	955.5	121.7	 20
138	 14	642.8	107.8	 16
139	 14	126.3	27.4	 20
140	 14	321.0	65.7	 20
141	 14	136.0	26.5	 16
142	 14	214.0	50.2	 20
143	 14	123.8	55.0	 20
144	 14	441.5	70.4	 16
145	 14	113.0	21.1	 20
146	 14	89.0	17.7	 20
147	 14	108.3	17.0	 16
148	 14	116.5	23.4	 20
149	 14	1072.3	249.5	 20
150	 14	160.3	24.9	 16
151	 14	304.8	162.6	 20
152	 14	1184.3	319.8	 20
153	 14	143.0	19.0	 16
154	 14	86.0	21.2	 20
155	 14	106.0	13.5	 16
156	 14	124.0	84.0	 20
157	 14	3162.0	503.1	 20
158	 14	3385.8	590.0	 16
159	 14	103.0	18.5	 25
160	 14	228.0	49.0	 25
161	 14	101.3	18.3	 20
162	 14	749.0	270.3	 25
163	 14	98.0	14.7	 25
164	 14	95.3	16.0	 20
165	 14	146.0	65.2	 25
166	 14	253.0	61.4	 25
167	 14	424.8	58.0	 20
168	 14	365.0	66.6	 25
169	 14	132.0	33.6	 25
170	 14	279.3	66.7	 20
171	 14	249.0	47.0	 25
172	 14	338.0	59.3	 25
173	 14	204.0	42.6	 20
174	 14	1175.0	319.2	 25
175	 14	192.0	44.4	 25
176	 14	479.0	106.5	 20
177	 14	221.0	48.9	 25
178	 14	134.0	40.8	 25
179	 14	275.0	43.2	 20
180	 14	159.0	26.7	 25
181	 14	419.0	103.8	 25
182	 14	385.0	55.4	 20
183	 14	292.0	36.0	 25
184	 14	128.0	27.4	 25
185	 14	87.5	20.2	 20
186	 14	86.0	19.6	 25
187	 14	369.0	43.0	 25
188	 14	506.5	252.9	 20
189	 14	838.0	119.1	 25
190	 14	1483.0	487.4	 25
191	 14	171.3	25.9	 20
192	 14	210.0	43.6	 25
193	 14	458.0	144.7	 25
194	 14	746.3	183.9	 20
195	 14	83.0	15.6	 25
196	 14	96.0	21.3	 25
197	 14	217.5	31.0	 20
198	 14	88.0	11.8	 25
199	 14	215.0	49.1	 25
200	 14	116.5	19.0	 20
201	 14	107.0	21.5	 25
202	 14	98.0	16.4	 25
203	 14	117.0	24.6	 20
204	 14	244.0	48.9	 25
205	 14	117.0	29.1	 25
206	 14	195.3	25.1	 20
207	 14	280.0	39.7	 25
208	 14	153.0	39.4	 25
209	 14	280.3	82.3	 20
210	 14	112.0	36.6	 25
211	 14	860.8	121.8	 20
212	 14	169.0	69.2	 25
213	 14	984.0	222.4	 25
214	 14	216.3	22.2	 20
215	 14	175.0	35.1	 25
216	 14	89.0	13.7	 25
217	 14	84.0	14.0	 20
218	 14	73.0	12.5	 25
219	 14	72.0	18.8	 25
220	 14	79.0	16.9	 20
221	 14	91.0	19.1	 25
222	 14	140.0	21.1	 25
223	 14	140.5	54.0	 20
224	 14	166.0	33.7	 25
225	 14	501.0	142.8	 25
226	 14	461.0	83.0	 20
227	 14	436.0	95.9	 25
228	 14	92.0	17.6	 25
229	 14	133.0	19.2	 20
230	 14	79.0	11.4	 20
231	 14	83.0	14.3	 20
232	 14	169.8	120.4	 16
233	 14	2183.8	213.8	 20
234	 14	1738.0	421.7	 20
235	 14	426.8	63.1	 16
236	 14	333.3	46.5	 20
237	 14	499.8	88.4	 20
238	 14	909.0	208.8	 16
239	 14	176.8	35.2	 20
240	 14	110.0	22.0	 20
241	 14	308.5	34.8	 16
242	 14	399.3	74.4	 20
243	 14	112.3	15.5	 20
244	 14	116.0	21.4	 16
245	 14	247.8	30.5	 20
246	 14	112.5	20.9	 20
247	 14	104.3	20.1	 16
248	 14	81.0	13.1	 20
249	 14	99.3	16.6	 20
250	 14	99.3	19.7	 16
251	 14	82.5	18.9	 20
252	 14	78.3	16.0	 20
253	 14	93.3	21.4	 16
254	 14	230.0	28.5	 20
255	 14	113.5	17.0	 20
256	 14	72.5	10.6	 16
257	 14	70.5	13.8	 20
258	 14	185.0	38.4	 20
259	 14	69.0	12.2	 16
260	 14	60.0	11.3	 20
261	 14	111.0	32.0	 20
262	 14	136.8	26.1	 16
263	 14	126.5	14.5	 20
264	 14	158.3	30.9	 20
265	 14	84.3	12.7	 16
266	 14	178.0	23.9	 25
267	 14	403.0	87.6	 25
268	 14	90.8	17.8	 20
269	 14	148.0	23.5	 25
270	 14	129.3	21.9	 20
271	 14	96.0	17.7	 25
272	 14	77.0	15.6	 25
273	 14	92.0	19.3	 20
274	 14	148.0	21.9	 25
275	 14	172.0	32.6	 25
276	 14	95.0	19.6	 20
277	 14	157.0	25.9	 25
278	 14	270.0	76.6	 25
279	 14	99.0	21.7	 20
280	 14	246.0	31.8	 25
281	 14	127.0	23.4	 25
282	 14	114.0	18.0	 20
283	 14	107.0	18.1	 25
284	 14	83.0	15.2	 25
285	 14	77.5	14.9	 20
286	 14	68.0	12.9	 25
287	 14	74.0	13.5	 25
288	 14	73.5	10.4	 20
289	 14	106.0	14.1	 25
290	 14	291.0	43.4	 25
291	 14	209.8	33.9	 20
292	 14	354.0	52.4	 25
293	 14	102.0	23.6	 25
294	 14	118.3	21.6	 20
295	 14	317.0	67.1	 25
296	 14	1130.0	224.5	 25
297	 14	86.3	12.6	 20
298	 14	95.0	17.0	 25
299	 14	108.0	19.0	 25
300	 14	69.8	9.5	 20
301	 14	181.0	66.5	 25
302	 14	175.0	27.1	 25
303	 14	228.8	36.8	 20
304	 14	1208.0	237.9	 25
305	 14	79.0	15.2	 25
306	 14	92.3	13.3	 20
307	 14	113.0	21.9	 25
308	 14	198.0	30.8	 25
309	 14	601.5	76.9	 20
310	 14	276.0	45.8	 25
311	 14	87.0	15.4	 25
312	 14	66.5	11.1	 20
313	 14	78.0	17.5	 25
314	 14	88.0	15.3	 25
315	 14	193.3	32.5	 20
316	 14	211.0	63.9	 25
317	 14	182.0	42.4	 25
318	 14	232.3	57.2	 20
319	 14	110.0	15.4	 25
320	 14	168.0	26.1	 25
321	 14	129.5	29.2	 20
322	 14	70.0	13.0	 25
323	 14	77.0	14.0	 25
324	 14	78.0	12.9	 20
325	 14	124.0	48.9	 25
326	 14	311.0	256.7	 25
327	 14	1575.5	262.2	 20
328	 14	534.0	115.8	 25
329	 14	420.8	63.7	 20
330	 14	169.0	148.9	 25
331	 14	2026.0	420.3	 25
332	 14	862.0	80.7	 20
333	 14	259.0	35.8	 25
334	 14	176.0	30.0	 25
335	 14	113.0	15.8	 20
336	 14	110.0	19.6	 25
337	 14	98.0	14.8	 20
338	 14	265.3	55.8	 16
339	 14	106.8	19.4	 20
340	 14	169.5	38.9	 20
341	 14	527.3	52.9	 16
342	 14	756.3	199.2	 20
343	 14	1538.8	269.6	 20
344	 14	396.3	104.3	 16
345	 14	1178.5	276.2	 20
346	 14	84.3	10.6	 20
347	 14	78.8	15.0	 16
348	 14	81.3	12.9	 20
349	 14	116.5	25.5	 20
350	 14	164.8	23.0	 16
351	 14	145.0	25.8	 20
352	 14	487.8	134.3	 20
353	 14	93.5	15.3	 16
354	 14	87.5	16.0	 20
355	 14	90.0	12.4	 20
356	 14	100.8	11.3	 16
357	 14	82.0	12.6	 20
358	 14	114.8	24.0	 20
359	 14	160.0	29.4	 16
360	 14	90.0	15.3	 20
361	 14	166.5	25.4	 20
362	 14	157.8	25.5	 16
363	 14	125.3	28.4	 20
364	 14	188.0	26.0	 20
365	 14	234.3	33.2	 16
366	 14	1175.0	238.6	 20
367	 14	137.5	24.6	 20
368	 14	121.0	20.8	 16
369	 14	434.0	57.4	 20
370	 14	184.3	24.5	 20
371	 14	112.3	32.1	 16
372	 14	138.0	23.5	 25
373	 14	228.0	43.5	 25
374	 14	75.3	13.1	 20
375	 14	100.0	17.4	 25
376	 14	71.0	12.2	 25
377	 14	74.0	20.2	 20
378	 14	479.0	71.9	 25
379	 14	363.0	241.4	 25
380	 14	4366.0	443.7	 20
381	 14	717.0	156.1	 25
382	 14	119.0	42.0	 25
383	 14	460.5	79.4	 20
384	 14	1603.0	292.4	 25
385	 14	109.3	17.7	 20
386	 14	87.0	16.3	 25
387	 14	481.0	120.0	 25
388	 14	79.3	18.7	 20
389	 14	175.0	29.1	 25
390	 14	314.0	39.2	 25
391	 14	621.0	63.0	 20
392	 14	201.0	23.4	 25
393	 14	157.0	40.8	 25
394	 14	422.3	56.4	 20
395	 14	142.0	23.0	 25
396	 14	150.0	26.7	 25
397	 14	123.5	40.6	 20
398	 14	189.0	20.7	 25
399	 14	170.0	26.8	 25
400	 14	105.0	19.6	 20
401	 14	277.0	35.6	 25
402	 14	527.0	144.6	 25
403	 14	104.0	18.0	 20
404	 14	82.0	15.6	 25
405	 14	235.0	54.4	 25
406	 14	117.3	21.5	 20
407	 14	99.0	17.9	 25
408	 14	210.0	42.0	 25
409	 14	952.0	141.2	 20
410	 14	443.0	88.4	 25
411	 14	82.0	12.4	 25
412	 14	84.5	16.5	 20
413	 14	127.0	18.4	 25
414	 14	89.0	14.6	 25
415	 14	74.0	14.2	 20
416	 14	75.0	14.5	 25
417	 14	335.0	71.5	 25
418	 14	1744.5	171.9	 20
419	 14	511.0	71.6	 25
420	 14	440.0	92.2	 25
421	 14	107.5	16.6	 20
422	 14	84.0	11.8	 25
423	 14	89.0	17.2	 25
424	 14	93.3	14.0	 20
425	 14	103.0	14.8	 25
426	 14	115.0	17.5	 25
427	 14	152.8	67.0	 20
428	 14	175.0	38.2	 25
429	 14	306.0	65.4	 25
430	 14	105.8	17.9	 20
431	 14	104.0	16.1	 25
432	 14	698.0	165.5	 25
433	 14	147.3	24.2	 20
434	 14	266.0	57.1	 25
435	 14	2653.0	286.9	 25
436	 14	2647.5	503.1	 20
437	 14	151.0	31.1	 25
438	 14	841.0	74.1	 25
439	 14	342.8	68.8	 20
440	 14	424.0	45.9	 25
441	 14	87.0	19.3	 25
442	 14	170.5	27.6	 20
443	 14	1347.0	123.1	 25
444	 14	1351.3	94.5	 16
445	 14	1086.5	183.1	 20
446	 14	106.8	19.8	 20
447	 14	146.0	15.0	 16
448	 14	167.0	23.4	 20
449	 14	66.5	11.5	 20
450	 14	75.3	13.0	 16
451	 14	79.3	15.7	 20
452	 14	76.3	27.6	 20
453	 14	347.8	78.4	 16
454	 14	885.0	155.6	 20
455	 14	96.3	19.3	 20
456	 14	314.3	25.0	 16
457	 14	230.3	30.2	 20
458	 14	221.8	32.2	 20
459	 14	127.5	17.3	 16
460	 14	110.0	18.3	 20
461	 14	258.8	56.8	 20
462	 14	110.3	18.6	 16
463	 14	96.5	20.7	 20
464	 14	66.3	12.6	 20
465	 14	116.3	20.5	 16
466	 14	81.3	14.0	 20
467	 14	99.5	18.3	 20
468	 14	78.8	16.3	 16
469	 14	71.8	14.0	 20
470	 14	71.8	12.1	 20
471	 14	75.8	11.3	 16
472	 14	75.3	13.8	 20
473	 14	288.8	37.2	 20
474	 14	243.8	25.9	 16
475	 14	262.0	39.0	 20
476	 14	585.0	168.6	 20
477	 14	114.3	17.0	 16
478	 14	114.0	19.8	 20
479	 14	133.0	23.6	 25
480	 14	168.3	28.2	 20
481	 14	342.0	48.7	 25
482	 14	136.0	23.0	 25
483	 14	100.3	20.3	 20
484	 14	57.0	15.1	 25
485	 14	83.0	15.5	 25
486	 14	116.3	27.4	 20
487	 14	1112.0	230.2	 25
488	 14	405.0	60.6	 25
489	 14	156.3	21.7	 20
490	 14	69.0	13.1	 25
491	 14	77.0	14.7	 25
492	 14	71.8	13.6	 20
493	 14	556.0	82.1	 25
494	 14	546.0	88.1	 25
495	 14	175.3	22.8	 20
496	 14	110.0	20.8	 25
497	 14	111.0	21.8	 25
498	 14	115.0	19.8	 20
499	 14	286.0	33.0	 25
500	 14	67.8	10.3	 20
501	 14	72.0	15.5	 25
502	 14	72.0	17.9	 25
503	 14	83.5	16.4	 20
504	 14	76.0	16.3	 25
505	 14	91.0	15.7	 25
506	 14	88.3	15.0	 20
507	 14	509.0	59.7	 25
508	 14	272.0	34.4	 25
509	 14	107.3	17.9	 20
510	 14	96.0	17.5	 25
511	 14	85.0	14.7	 25
512	 14	86.0	13.1	 20
513	 14	80.0	16.7	 25
514	 14	142.0	20.8	 25
515	 14	200.0	21.4	 20
516	 14	220.0	36.5	 25
517	 14	121.0	15.6	 25
518	 14	109.0	20.8	 20
519	 14	79.0	11.9	 25
520	 14	144.0	23.4	 25
521	 14	193.0	23.6	 20
522	 14	217.0	39.1	 25
523	 14	160.0	17.8	 25
524	 14	113.3	16.0	 20
525	 14	1034.0	82.1	 25
526	 14	1393.0	295.1	 25
527	 14	154.5	33.2	 20
528	 14	216.0	41.0	 25
529	 14	112.0	18.0	 25
530	 14	184.5	27.7	 20
531	 14	92.0	18.3	 25
532	 14	779.0	60.1	 25
533	 14	331.8	33.0	 20
534	 14	2322.0	262.8	 25
535	 14	389.0	36.0	 25
536	 14	797.8	84.8	 20
537	 14	113.0	23.6	 25
538	 14	71.0	22.9	 25
539	 14	165.5	24.8	 20
540	 14	125.0	49.6	 25
541	 14	114.0	18.0	 25
542	 14	123.0	25.4	 20
543	 14	127.0	18.2	 25
544	 14	267.0	40.2	 25
545	 14	557.8	84.5	 20
546	 14	121.0	29.0	 25
547	 14	143.0	66.2	 25
548	 14	624.0	140.6	 20
549	 14	2426.0	606.2	 25
550	 14	340.5	45.2	 20
551	 14	226.3	39.6	 16
552	 14	99.3	25.0	 20
553	 14	66.3	8.7	 20
554	 14	76.3	12.0	 16
555	 14	93.3	17.4	 20
556	 14	91.3	14.6	 20
557	 14	85.5	10.7	 16
558	 14	112.0	19.4	 20
559	 14	83.8	14.7	 16
560	 14	190.3	25.7	 20
561	 14	254.5	39.3	 20
562	 14	125.5	20.2	 16
563	 14	88.8	16.7	 20
564	 14	81.3	34.9	 20
565	 14	147.0	26.9	 16
566	 14	2437.8	132.0	 20
567	 14	374.3	73.3	 20
568	 14	102.3	15.8	 16
569	 14	100.0	19.0	 20
570	 14	262.0	113.5	 20
571	 14	2437.0	374.6	 16
572	 14	132.3	19.0	 20
573	 14	80.3	18.3	 20
574	 14	93.8	18.6	 16
575	 14	109.0	18.2	 20
576	 14	93.8	15.0	 20
577	 14	69.5	14.5	 16
578	 14	92.8	16.9	 20
579	 14	88.5	18.3	 20
580	 14	80.5	11.5	 16
581	 14	110.3	16.6	 20
582	 14	130.0	27.2	 20
583	 14	62.3	10.0	 16
584	 14	149.8	28.0	 20
585	 14	78.8	12.3	 20
586	 14	90.0	11.9	 20
587	 14	91.0	14.1	 25
588	 14	214.0	42.4	 25
589	 14	102.0	16.9	 20
590	 14	137.0	22.5	 25
591	 14	708.0	140.8	 25
592	 14	4519.8	400.6	 20
593	 14	2133.0	436.8	 25
594	 14	129.0	16.1	 25
595	 14	649.3	44.4	 20
596	 14	271.0	50.9	 25
597	 14	449.0	56.8	 25
598	 14	664.0	58.9	 20
599	 14	410.0	52.8	 25
600	 14	145.0	28.9	 25
601	 14	950.0	101.9	 20
602	 14	454.0	128.0	 25
603	 14	842.0	196.6	 25
604	 14	139.5	20.6	 20
605	 14	98.0	14.4	 25
606	 14	86.0	14.3	 25
607	 14	89.3	14.6	 20
608	 14	107.0	21.0	 25
609	 14	115.0	20.2	 25
610	 14	87.3	19.4	 20
611	 14	286.0	41.0	 25
612	 14	142.0	22.2	 25
613	 14	1117.8	492.4	 20
614	 14	123.0	23.2	 25
615	 14	230.0	35.6	 25
616	 14	120.3	25.0	 20
617	 14	293.0	41.6	 25
618	 14	235.8	27.9	 20
619	 14	131.0	19.2	 25
620	 14	182.0	28.5	 25
621	 14	168.5	21.8	 20
622	 14	122.0	23.2	 25
623	 14	141.0	21.7	 25
624	 14	237.3	32.2	 20
625	 14	243.0	38.1	 25
626	 14	129.0	19.0	 25
627	 14	178.3	28.3	 20
628	 14	124.0	21.3	 25
629	 14	221.0	34.9	 25
630	 14	953.0	66.7	 20
631	 14	754.0	353.7	 25
632	 14	77.0	12.6	 25
633	 14	88.0	17.9	 20
634	 14	89.0	15.3	 25
635	 14	82.0	11.2	 25
636	 14	90.8	14.1	 20
637	 14	90.0	17.3	 25
638	 14	144.0	39.2	 25
639	 14	12219.5	1653.3	 20
  0	 15	180.0	49.5	 25
  1	 15	682.0	132.6	 25
  2	 15	88.5	16.3	 20
  3	 15	198.0	26.8	 25
  4	 15	471.0	75.3	 25
  5	 15	161.5	22.5	 20
  6	 15	1460.0	366.0	 25
  7	 15	99.0	17.8	 25
  8	 15	447.3	39.4	 20
  9	 15	3220.0	760.5	 25
 10	 15	1112.0	202.8	 25
 11	 15	81.8	14.8	 20
 12	 15	82.0	18.0	 25
 13	 15	78.0	10.8	 25
 14	 15	81.3	16.5	 20
 15	 15	142.0	19.5	 25
 16	 15	761.0	169.5	 25
 17	 15	202.8	23.8	 20
 18	 15	106.0	15.5	 25
 19	 15	105.0	18.2	 25
 20	 15	105.5	18.4	 20
 21	 15	74.0	13.1	 25
 22	 15	150.0	25.6	 25
 23	 15	121.5	16.9	 20
 24	 15	265.0	50.3	 25
 25	 15	107.0	20.0	 25
 26	 15	214.0	34.2	 20
 27	 15	105.0	19.8	 25
 28	 15	107.0	17.5	 25
 29	 15	114.3	16.3	 20
 30	 15	203.0	34.5	 25
 31	 15	170.0	31.1	 25
 32	 15	103.3	15.1	 20
 33	 15	156.0	25.9	 25
 34	 15	129.0	28.9	 25
 35	 15	119.3	16.6	 20
 36	 15	190.0	37.4	 25
 37	 15	221.0	51.4	 25
 38	 15	285.3	55.7	 20
 39	 15	254.0	68.5	 25
 40	 15	84.0	15.1	 25
 41	 15	77.8	12.7	 20
 42	 15	90.0	13.6	 25
 43	 15	375.0	84.5	 20
 44	 15	217.0	64.6	 25
 45	 15	778.0	284.2	 25
 46	 15	110.5	20.6	 20
 47	 15	120.0	32.8	 25
 48	 15	2829.0	1050.5	 25
 49	 15	140.5	29.9	 20
 50	 15	85.0	24.4	 25
 51	 15	78.0	19.6	 25
 52	 15	96.8	14.3	 16
 53	 15	224.0	34.4	 20
 54	 15	314.8	26.4	 20
 55	 15	1896.0	358.8	 16
 56	 15	91.8	14.0	 20
 57	 15	699.3	59.8	 20
 58	 15	386.3	117.3	 16
 59	 15	4087.0	401.3	 20
 60	 15	153.8	27.1	 20
 61	 15	123.0	23.2	 16
 62	 15	148.0	19.1	 20
 63	 15	137.8	20.6	 20
 64	 15	76.5	10.2	 16
 65	 15	146.3	28.0	 20
 66	 15	162.3	44.2	 20
 67	 15	414.5	74.6	 16
 68	 15	131.8	24.0	 20
 69	 15	110.5	24.5	 20
 70	 15	102.3	13.9	 16
 71	 15	134.0	27.1	 20
 72	 15	173.0	24.6	 20
 73	 15	1503.8	433.9	 16
 74	 15	77.3	15.2	 20
 75	 15	292.5	52.1	 20
 76	 15	148.8	24.6	 16
 77	 15	116.8	41.1	 20
 78	 15	129.5	14.7	 20
 79	 15	115.3	18.7	 16
 80	 15	244.5	49.9	 20
 81	 15	79.3	14.2	 20
 82	 15	311.3	74.2	 16
 83	 15	118.5	15.9	 20
 84	 15	127.0	19.4	 20
 85	 15	187.0	25.1	 16
 86	 15	488.3	126.6	 20
 87	 15	146.5	26.7	 20
 88	 15	110.3	19.6	 20
 89	 15	812.0	155.9	 25
 90	 15	190.0	30.4	 25
 91	 15	236.0	30.4	 20
 92	 15	189.0	18.7	 25
 93	 15	150.0	27.5	 25
 94	 15	73.3	15.1	 20
 95	 15	85.0	18.0	 25
 96	 15	195.0	34.1	 25
 97	 15	87.5	19.9	 20
 98	 15	80.0	17.4	 25
 99	 15	85.0	25.8	 25
100	 15	221.3	42.5	 20
101	 15	140.0	22.8	 25
102	 15	296.5	69.5	 20
103	 15	784.0	169.0	 25
104	 15	243.0	28.7	 25
105	 15	130.0	14.8	 20
106	 15	95.0	34.5	 25
107	 15	165.0	39.8	 25
108	 15	245.0	74.8	 20
109	 15	114.0	15.0	 25
110	 15	169.0	46.0	 25
111	 15	250.3	66.4	 20
112	 15	209.0	48.5	 25
113	 15	84.0	15.2	 25
114	 15	104.3	16.0	 20
115	 15	291.0	371.6	 25
116	 15	4177.0	1484.6	 25
117	 15	793.5	218.5	 20
118	 15	296.0	83.6	 25
119	 15	154.0	64.9	 25
120	 15	684.3	148.6	 20
121	 15	311.0	82.2	 25
122	 15	893.0	272.1	 25
123	 15	349.3	49.5	 20
124	 15	106.0	24.3	 25
125	 15	369.0	90.0	 25
126	 15	97.0	17.9	 20
127	 15	103.0	22.9	 25
128	 15	559.0	207.1	 25
129	 15	397.8	109.5	 20
130	 15	121.0	29.0	 25
131	 15	381.0	44.0	 25
132	 15	338.0	80.0	 20
133	 15	188.0	35.9	 25
134	 15	292.0	83.6	 25
135	 15	137.3	26.9	 20
136	 15	718.0	227.9	 25
137	 15	261.0	126.1	 25
138	 15	688.5	124.6	 20
139	 15	243.0	40.3	 25
140	 15	172.0	23.7	 25
141	 15	525.5	135.7	 20
142	 15	734.0	161.2	 25
143	 15	986.0	200.6	 25
144	 15	174.5	29.1	 20
145	 15	642.0	153.4	 25
146	 15	131.0	26.2	 25
147	 15	423.3	96.1	 20
148	 15	183.0	29.2	 25
149	 15	199.0	50.2	 25
150	 15	135.3	24.9	 20
151	 15	175.0	22.4	 25
152	 15	301.0	83.8	 25
153	 15	257.3	68.9	 20
154	 15	329.0	74.4	 25
155	 15	313.0	62.2	 25
156	 15	248.8	52.8	 20
157	 15	219.0	99.7	 25
158	 15	501.0	151.0	 20
159	 15	96.8	18.2	 20
160	 15	425.3	102.8	 20
161	 15	1058.0	204.7	 16
162	 15	430.5	73.5	 20
163	 15	399.3	37.3	 20
164	 15	455.5	59.0	 16
165	 15	189.5	22.3	 20
166	 15	205.8	55.0	 20
167	 15	275.8	25.8	 16
168	 15	172.3	25.7	 20
169	 15	162.3	57.9	 20
170	 15	239.5	33.5	 16
171	 15	126.5	19.9	 20
172	 15	95.5	20.0	 20
173	 15	92.5	21.7	 16
174	 15	150.3	25.9	 20
175	 15	169.3	32.1	 20
176	 15	129.8	29.3	 16
177	 15	140.8	36.5	 20
178	 15	282.8	38.4	 20
179	 15	897.5	294.9	 16
180	 15	94.0	44.2	 20
181	 15	485.8	146.7	 20
182	 15	151.8	27.6	 16
183	 15	2106.0	728.4	 20
184	 15	695.5	227.6	 20
185	 15	130.0	17.8	 16
186	 15	99.5	15.0	 20
187	 15	116.0	30.4	 20
188	 15	130.3	31.8	 16
189	 15	179.0	25.5	 20
190	 15	209.0	28.9	 20
191	 15	268.5	51.5	 16
192	 15	806.5	195.3	 20
193	 15	315.8	35.4	 20
194	 15	556.5	114.1	 16
195	 15	87.0	13.4	 25
196	 15	107.0	53.7	 25
197	 15	485.5	100.6	 20
198	 15	482.0	148.9	 25
199	 15	186.0	83.9	 25
200	 15	253.3	31.3	 20
201	 15	178.0	27.5	 25
202	 15	150.0	43.4	 25
203	 15	842.3	259.4	 20
204	 15	95.0	15.6	 25
205	 15	91.0	23.0	 25
206	 15	149.3	55.1	 20
207	 15	3911.0	1242.2	 25
208	 15	216.0	118.1	 25
209	 15	587.3	156.2	 20
210	 15	271.0	74.0	 25
211	 15	109.0	79.2	 25
212	 15	1214.3	300.6	 20
213	 15	821.0	128.6	 25
214	 15	413.0	193.1	 25
215	 15	2929.0	1014.7	 20
216	 15	72.0	14.8	 25
217	 15	93.5	18.7	 20
218	 15	60.0	12.1	 25
219	 15	68.0	14.7	 25
220	 15	91.8	22.6	 20
221	 15	91.0	22.1	 25
222	 15	106.0	19.4	 25
223	 15	110.5	21.4	 20
224	 15	74.0	14.3	 25
225	 15	86.0	18.6	 25
226	 15	91.0	29.9	 20
227	 15	670.0	88.9	 25
228	 15	195.0	40.5	 25
229	 15	345.5	84.2	 20
230	 15	113.0	20.2	 25
231	 15	141.0	32.1	 25
232	 15	411.3	75.2	 20
233	 15	1634.0	332.6	 25
234	 15	1531.0	511.9	 25
235	 15	77.0	14.9	 20
236	 15	93.0	14.9	 25
237	 15	395.0	97.2	 25
238	 15	666.5	133.6	 20
239	 15	134.0	20.3	 25
240	 15	73.0	11.0	 25
241	 15	94.0	27.2	 20
242	 15	861.0	161.4	 25
243	 15	3333.0	1228.6	 25
244	 15	109.3	12.4	 20
245	 15	110.0	17.6	 25
246	 15	136.0	27.8	 25
247	 15	108.0	17.1	 20
248	 15	94.0	15.8	 25
249	 15	194.0	84.4	 25
250	 15	84.0	15.7	 20
251	 15	106.0	30.9	 25
252	 15	582.0	140.6	 25
253	 15	169.5	38.4	 20
254	 15	171.0	26.6	 25
255	 15	81.0	19.1	 25
256	 15	60.5	24.0	 20
257	 15	354.0	121.1	 25
258	 15	85.0	13.5	 25
259	 15	67.8	11.3	 20
260	 15	130.0	31.9	 25
261	 15	101.0	17.0	 25
262	 15	96.3	19.1	 20
263	 15	126.0	21.3	 25
264	 15	171.0	73.5	 25
265	 15	458.3	103.5	 20
266	 15	303.5	50.8	 20
267	 15	246.8	63.5	 20
268	 15	201.0	38.6	 16
269	 15	81.0	12.5	 20
270	 15	128.0	23.1	 20
271	 15	93.3	16.0	 16
272	 15	84.3	24.7	 20
273	 15	75.8	14.8	 16
274	 15	87.0	14.5	 20
275	 15	91.0	22.2	 20
276	 15	88.5	11.8	 16
277	 15	78.8	15.9	 20
278	 15	59.0	10.8	 20
279	 15	87.0	18.1	 16
280	 15	128.5	33.3	 20
281	 15	89.5	14.6	 20
282	 15	95.5	22.5	 16
283	 15	506.3	88.4	 20
284	 15	208.0	39.3	 20
285	 15	308.8	50.4	 16
286	 15	86.8	19.5	 20
287	 15	122.3	20.2	 20
288	 15	284.8	54.5	 16
289	 15	154.3	21.2	 20
290	 15	249.5	40.1	 20
291	 15	602.0	68.3	 16
292	 15	84.0	14.1	 20
293	 15	155.3	26.0	 20
294	 15	511.8	81.3	 16
295	 15	6079.0	1460.3	 20
296	 15	874.8	149.4	 20
297	 15	406.0	44.7	 16
298	 15	1797.8	343.1	 20
299	 15	108.3	16.8	 20
300	 15	85.5	11.1	 16
301	 15	684.0	194.4	 25
302	 15	251.0	73.2	 25
303	 15	1409.5	279.8	 20
304	 15	2076.0	418.6	 25
305	 15	202.0	99.1	 25
306	 15	1639.3	176.5	 20
307	 15	908.0	121.0	 25
308	 15	6089.0	2037.7	 25
309	 15	470.8	77.9	 20
310	 15	94.0	15.0	 25
311	 15	89.0	13.4	 25
312	 15	89.3	12.9	 20
313	 15	80.0	17.0	 25
314	 15	148.0	346.6	 25
315	 15	5473.5	1771.4	 20
316	 15	84.0	18.6	 25
317	 15	99.0	16.6	 25
318	 15	131.8	21.9	 20
319	 15	107.0	23.8	 25
320	 15	257.0	44.7	 25
321	 15	226.5	31.8	 20
322	 15	191.0	34.9	 25
323	 15	75.0	10.4	 25
324	 15	76.3	17.8	 20
325	 15	99.0	24.7	 25
326	 15	577.0	182.8	 25
327	 15	236.5	38.1	 20
328	 15	188.0	30.3	 25
329	 15	215.0	39.3	 25
330	 15	146.0	25.0	 20
331	 15	167.0	37.1	 25
332	 15	451.8	110.1	 20
333	 15	354.0	79.5	 25
334	 15	108.0	24.5	 25
335	 15	120.0	25.9	 20
336	 15	88.0	19.6	 25
337	 15	689.0	266.0	 25
338	 15	128.0	31.9	 20
339	 15	123.0	24.4	 25
340	 15	134.0	28.3	 25
341	 15	106.8	23.0	 20
342	 15	138.0	50.6	 25
343	 15	987.0	223.1	 25
344	 15	843.0	148.0	 20
345	 15	140.0	59.7	 25
346	 15	127.0	43.8	 25
347	 15	1158.0	334.3	 20
348	 15	992.0	312.3	 25
349	 15	166.0	28.4	 25
350	 15	109.3	25.9	 20
351	 15	111.0	17.6	 25
352	 15	124.0	18.5	 25
353	 15	194.0	44.6	 20
354	 15	2484.0	852.7	 25
355	 15	152.0	38.3	 25
356	 15	1384.0	335.9	 20
357	 15	658.0	128.6	 25
358	 15	158.0	25.6	 25
359	 15	186.0	19.6	 20
360	 15	86.0	16.7	 25
361	 15	233.0	58.3	 25
362	 15	440.3	63.7	 20
363	 15	379.0	90.8	 25
364	 15	1251.0	244.5	 25
365	 15	1520.0	313.4	 20
366	 15	1983.0	363.6	 25
367	 15	487.0	57.0	 25
368	 15	1011.3	341.8	 20
369	 15	142.0	26.1	 25
370	 15	3730.0	1473.2	 25
371	 15	74.5	14.5	 20
372	 15	158.0	18.2	 20
373	 15	325.5	48.3	 20
374	 15	120.0	31.3	 16
375	 15	1528.0	375.3	 20
376	 15	166.8	43.1	 20
377	 15	125.3	20.3	 16
378	 15	109.8	19.5	 20
379	 15	459.3	93.7	 20
380	 15	609.8	115.2	 16
381	 15	469.3	108.4	 20
382	 15	111.3	16.6	 20
383	 15	100.3	14.7	 16
384	 15	143.3	21.6	 20
385	 15	105.0	12.1	 20
386	 15	250.8	47.8	 16
387	 15	95.3	18.0	 20
388	 15	108.5	25.4	 20
389	 15	78.0	12.0	 16
390	 15	164.0	28.5	 20
391	 15	159.5	21.8	 16
392	 15	860.3	180.9	 20
393	 15	559.3	137.6	 20
394	 15	311.8	50.2	 16
395	 15	118.5	42.6	 20
396	 15	776.0	177.0	 20
397	 15	252.3	45.1	 16
398	 15	83.5	16.0	 20
399	 15	75.8	9.3	 20
400	 15	79.3	12.9	 16
401	 15	99.5	19.2	 20
402	 15	483.3	113.5	 20
403	 15	421.3	71.2	 16
404	 15	1657.5	373.4	 20
405	 15	409.0	40.6	 20
406	 15	356.0	39.7	 16
407	 15	188.3	24.7	 20
408	 15	259.0	89.4	 25
409	 15	1791.8	216.3	 20
410	 15	339.0	63.6	 25
411	 15	111.0	21.3	 25
412	 15	108.0	21.7	 20
413	 15	550.0	105.9	 25
414	 15	303.0	55.7	 25
415	 15	1318.3	339.5	 20
416	 15	79.0	15.2	 25
417	 15	304.0	54.3	 25
418	 15	1647.5	236.8	 20
419	 15	89.0	17.5	 25
420	 15	644.0	93.3	 25
421	 15	1230.0	202.0	 20
422	 15	519.0	78.8	 25
423	 15	1258.0	185.1	 25
424	 15	395.5	46.1	 20
425	 15	2596.0	476.2	 25
426	 15	148.0	21.2	 25
427	 15	74.0	12.4	 20
428	 15	74.0	14.0	 25
429	 15	132.0	20.4	 25
430	 15	326.5	32.5	 20
431	 15	526.0	66.0	 25
432	 15	1608.0	353.9	 25
433	 15	295.8	69.8	 20
434	 15	129.0	20.8	 25
435	 15	181.0	27.7	 25
436	 15	165.5	42.7	 20
437	 15	813.0	90.8	 25
438	 15	283.0	60.5	 25
439	 15	123.8	29.9	 20
440	 15	79.0	16.2	 25
441	 15	150.0	39.1	 25
442	 15	110.0	18.7	 20
443	 15	1780.0	344.7	 25
444	 15	2064.0	576.2	 25
445	 15	109.5	27.3	 20
446	 15	70.0	15.6	 25
447	 15	313.3	55.2	 20
448	 15	301.0	49.4	 25
449	 15	98.0	13.7	 25
450	 15	141.3	33.8	 20
451	 15	131.0	25.6	 25
452	 15	73.0	13.9	 25
453	 15	141.5	21.8	 20
454	 15	134.0	23.8	 25
455	 15	94.0	38.4	 25
456	 15	168.0	26.4	 20
457	 15	137.0	35.7	 25
458	 15	80.0	14.6	 25
459	 15	109.8	18.1	 20
460	 15	283.0	43.5	 25
461	 15	525.0	151.7	 25
462	 15	79.5	12.6	 20
463	 15	79.0	16.1	 25
464	 15	79.0	13.5	 25
465	 15	94.0	22.0	 20
466	 15	2477.0	469.9	 25
467	 15	399.0	94.4	 25
468	 15	75.3	10.4	 20
469	 15	77.0	14.9	 25
470	 15	110.0	25.2	 25
471	 15	140.3	23.3	 20
472	 15	432.0	106.9	 25
473	 15	1189.0	379.9	 25
474	 15	239.8	38.6	 20
475	 15	107.0	21.0	 25
476	 15	101.0	15.3	 25
477	 15	365.0	74.8	 20
478	 15	125.0	37.4	 25
479	 15	374.8	70.0	 20
480	 15	171.0	33.2	 16
481	 15	132.0	36.7	 20
482	 15	263.5	57.4	 20
483	 15	99.5	19.9	 16
484	 15	102.5	20.0	 20
485	 15	123.3	20.6	 20
486	 15	106.5	17.5	 16
487	 15	90.3	15.5	 20
488	 15	64.0	11.6	 20
489	 15	87.0	15.6	 16
490	 15	116.8	20.5	 20
491	 15	68.3	12.9	 20
492	 15	91.8	16.0	 16
493	 15	92.3	18.2	 20
494	 15	428.3	81.3	 20
495	 15	3345.0	749.4	 16
496	 15	13560.3	2897.3	 20
497	 15	118.5	27.6	 20
498	 15	70.3	11.1	 16
499	 15	143.5	26.4	 20
500	 15	72.0	13.5	 20
501	 15	81.8	19.3	 16
502	 15	76.0	15.4	 20
503	 15	85.5	14.5	 20
504	 15	83.3	13.2	 16
505	 15	75.8	10.8	 20
506	 15	79.5	12.5	 16
507	 15	95.0	17.8	 20
508	 15	68.3	11.8	 20
509	 15	98.3	14.7	 16
510	 15	91.3	15.5	 20
511	 15	77.3	17.7	 20
512	 15	973.8	224.6	 16
513	 15	128.5	20.4	 20
514	 15	90.5	20.4	 20
515	 15	306.3	54.8	 20
516	 15	288.0	43.3	 25
517	 15	118.0	24.5	 25
518	 15	57.5	14.7	 20
519	 15	78.0	14.3	 25
520	 15	79.0	14.7	 25
521	 15	1000.3	175.9	 20
522	 15	569.0	105.3	 25
523	 15	182.0	35.3	 25
524	 15	116.0	21.8	 20
525	 15	209.0	72.1	 25
526	 15	266.0	26.8	 25
527	 15	307.8	32.6	 20
528	 15	190.0	25.4	 25
529	 15	119.0	20.1	 25
530	 15	80.0	9.8	 20
531	 15	307.0	55.1	 25
532	 15	280.0	56.6	 25
533	 15	214.8	38.8	 20
534	 15	1369.0	239.1	 25
535	 15	126.0	26.1	 25
536	 15	1157.8	170.5	 20
537	 15	396.0	55.7	 25
538	 15	365.0	55.5	 25
539	 15	2424.0	580.7	 20
540	 15	124.0	27.8	 25
541	 15	244.0	48.7	 25
542	 15	220.5	22.9	 20
543	 15	412.0	51.6	 25
544	 15	850.0	150.9	 25
545	 15	221.5	25.1	 20
546	 15	279.0	67.0	 25
547	 15	93.0	21.6	 25
548	 15	408.8	62.3	 20
549	 15	741.0	221.7	 25
550	 15	97.0	22.2	 25
551	 15	1352.8	354.4	 20
552	 15	173.0	26.2	 25
553	 15	638.0	160.4	 25
554	 15	1645.3	379.3	 20
555	 15	306.0	88.7	 25
556	 15	1845.0	339.1	 25
557	 15	1472.8	346.0	 20
558	 15	83.0	13.3	 25
559	 15	89.0	18.3	 25
560	 15	92.0	15.6	 20
561	 15	69.0	17.2	 25
562	 15	72.8	14.7	 20
563	 15	73.0	13.0	 25
564	 15	71.0	13.5	 25
565	 15	297.8	55.1	 20
566	 15	2196.0	353.1	 25
567	 15	173.0	28.6	 25
568	 15	156.0	30.3	 20
569	 15	99.0	17.5	 25
570	 15	215.0	28.9	 25
571	 15	981.5	170.2	 20
572	 15	265.0	47.9	 25
573	 15	1160.0	409.8	 25
574	 15	85.3	13.7	 20
575	 15	88.0	12.8	 25
576	 15	82.0	19.3	 25
577	 15	76.3	19.2	 20
578	 15	122.0	26.7	 25
579	 15	696.0	218.6	 25
580	 15	70.3	14.5	 20
581	 15	82.0	17.4	 25
582	 15	155.0	28.7	 25
583	 15	314.0	71.4	 20
584	 15	615.0	125.9	 25
585	 15	207.0	42.8	 25
586	 15	193.5	31.0	 16
587	 15	268.5	34.4	 20
588	 15	1005.3	75.8	 20
589	 15	838.0	74.5	 16
590	 15	310.3	42.2	 20
591	 15	430.0	88.6	 20
592	 15	142.8	24.6	 16
593	 15	254.3	43.0	 20
594	 15	112.3	18.7	 20
595	 15	381.5	50.0	 16
596	 15	262.3	28.6	 20
597	 15	418.8	46.1	 20
598	 15	869.8	68.0	 16
599	 15	2037.0	147.2	 20
600	 15	1236.5	70.3	 20
601	 15	1957.5	145.0	 16
602	 15	606.8	44.3	 20
603	 15	2577.0	618.2	 20
604	 15	1294.5	187.3	 16
605	 15	440.5	105.0	 20
606	 15	451.3	128.5	 20
607	 15	178.0	16.3	 16
608	 15	92.8	12.8	 20
609	 15	92.3	11.3	 20
610	 15	91.5	10.5	 16
611	 15	566.8	149.4	 20
612	 15	111.8	26.8	 20
613	 15	116.0	25.0	 16
614	 15	326.3	38.3	 20
615	 15	179.5	32.5	 20
616	 15	103.5	14.8	 16
617	 15	607.0	113.4	 20
618	 15	788.3	198.2	 20
619	 15	281.3	29.0	 16
620	 15	1047.5	242.6	 20
621	 15	557.5	93.3	 20
622	 15	2915.0	210.3	 25
623	 15	183.0	25.0	 25
624	 15	167.5	20.5	 20
625	 15	380.0	54.9	 25
626	 15	152.0	14.9	 25
627	 15	472.3	45.8	 20
628	 15	368.0	45.2	 25
629	 15	1488.0	159.5	 25
630	 15	3973.5	350.7	 20
631	 15	491.0	105.8	 25
632	 15	155.0	21.2	 25
633	 15	1593.0	185.2	 20
634	 15	621.0	127.5	 25
635	 15	141.0	28.1	 25
636	 15	81.0	14.5	 20
637	 15	95.0	16.5	 25
638	 15	779.0	109.8	 25
639	 15	204.5	28.8	 20
  0	 16	9960.5	2178.5	 20
  1	 16	105.0	22.9	 20
  2	 16	72.0	14.2	 16
  3	 16	115.8	19.4	 20
  4	 16	184.0	25.8	 20
  5	 16	109.3	27.3	 16
  6	 16	215.0	39.7	 20
  7	 16	104.0	16.8	 20
  8	 16	197.8	23.3	 16
  9	 16	768.0	108.4	 20
 10	 16	576.5	47.6	 20
 11	 16	73.3	10.9	 16
 12	 16	76.0	12.4	 20
 13	 16	92.0	12.5	 20
 14	 16	75.3	9.9	 16
 15	 16	136.5	21.5	 20
 16	 16	163.5	23.6	 20
 17	 16	167.8	22.1	 20
 18	 16	94.0	21.5	 25
 19	 16	83.0	10.9	 25
 20	 16	89.5	15.4	 20
 21	 16	82.0	15.1	 25
 22	 16	124.0	26.1	 25
 23	 16	162.5	27.2	 20
 24	 16	303.0	43.7	 25
 25	 16	137.0	22.2	 25
 26	 16	154.8	26.3	 20
 27	 16	93.0	15.5	 25
 28	 16	108.0	19.5	 25
 29	 16	119.3	19.8	 20
 30	 16	137.0	23.5	 25
 31	 16	140.0	18.9	 25
 32	 16	105.5	16.3	 20
 33	 16	193.0	32.6	 25
 34	 16	87.0	21.2	 25
 35	 16	157.8	27.3	 20
 36	 16	147.0	22.7	 25
 37	 16	129.0	20.5	 25
 38	 16	102.8	18.1	 20
 39	 16	94.0	15.9	 25
 40	 16	81.0	12.1	 25
 41	 16	82.3	15.2	 20
 42	 16	122.0	22.6	 25
 43	 16	131.0	26.0	 25
 44	 16	178.0	26.7	 20
 45	 16	771.0	227.8	 25
 46	 16	106.0	17.7	 25
 47	 16	71.8	16.9	 20
 48	 16	222.0	119.3	 25
 49	 16	113.5	15.6	 20
 50	 16	74.0	11.4	 25
 51	 16	84.0	14.3	 25
 52	 16	132.5	22.9	 20
 53	 16	122.0	25.2	 25
 54	 16	160.0	50.5	 25
 55	 16	695.5	115.3	 20
 56	 16	110.0	30.3	 25
 57	 16	1425.0	160.0	 25
 58	 16	711.5	271.8	 20
 59	 16	3054.0	314.7	 25
 60	 16	155.0	35.2	 25
 61	 16	136.3	30.9	 20
 62	 16	102.0	17.8	 25
 63	 16	89.0	15.2	 25
 64	 16	96.8	22.4	 20
 65	 16	142.0	28.6	 25
 66	 16	108.0	18.0	 25
 67	 16	143.5	28.1	 20
 68	 16	83.0	14.0	 25
 69	 16	112.0	28.4	 25
 70	 16	105.0	17.0	 20
 71	 16	157.0	36.7	 25
 72	 16	137.0	24.2	 25
 73	 16	162.0	87.2	 20
 74	 16	103.0	16.3	 25
 75	 16	717.0	94.2	 25
 76	 16	231.3	45.2	 20
 77	 16	118.0	20.1	 25
 78	 16	84.0	16.5	 25
 79	 16	80.3	13.1	 20
 80	 16	308.0	61.4	 25
 81	 16	91.0	13.9	 25
 82	 16	117.8	24.6	 20
 83	 16	117.0	14.3	 25
 84	 16	110.0	12.7	 25
 85	 16	138.0	26.0	 20
 86	 16	222.0	58.6	 25
 87	 16	102.0	22.2	 25
 88	 16	116.8	23.5	 16
 89	 16	868.8	136.0	 20
 90	 16	190.8	23.1	 20
 91	 16	272.5	25.3	 16
 92	 16	353.3	51.5	 20
 93	 16	82.5	15.9	 20
 94	 16	91.3	16.4	 16
 95	 16	77.8	24.9	 20
 96	 16	210.5	40.8	 20
 97	 16	68.8	12.9	 16
 98	 16	68.5	14.9	 20
 99	 16	83.3	14.0	 20
100	 16	122.3	18.5	 16
101	 16	143.8	39.8	 20
102	 16	753.3	460.3	 20
103	 16	1011.8	271.9	 16
104	 16	120.3	18.6	 20
105	 16	90.5	14.8	 16
106	 16	145.5	28.9	 20
107	 16	325.8	101.2	 20
108	 16	108.5	14.8	 16
109	 16	155.0	33.5	 20
110	 16	114.0	15.2	 20
111	 16	91.3	14.2	 16
112	 16	137.0	36.2	 20
113	 16	77.3	18.2	 20
114	 16	70.3	10.8	 16
115	 16	126.3	126.7	 20
116	 16	1457.0	482.1	 20
117	 16	387.3	50.4	 16
118	 16	184.0	36.6	 20
119	 16	119.0	21.1	 20
120	 16	334.5	68.0	 16
121	 16	150.3	24.8	 20
122	 16	226.3	34.5	 20
123	 16	380.8	87.7	 16
124	 16	116.0	34.6	 25
125	 16	194.0	39.1	 25
126	 16	90.8	14.3	 20
127	 16	98.0	20.4	 25
128	 16	88.0	15.4	 25
129	 16	100.8	14.4	 20
130	 16	94.0	18.6	 25
131	 16	401.0	56.2	 25
132	 16	373.3	65.3	 20
133	 16	324.0	55.3	 25
134	 16	322.0	53.8	 25
135	 16	230.8	34.0	 20
136	 16	129.0	18.7	 25
137	 16	221.0	46.7	 25
138	 16	173.3	26.9	 20
139	 16	178.0	28.7	 25
140	 16	179.0	27.6	 25
141	 16	156.3	30.5	 20
142	 16	988.0	71.1	 25
143	 16	689.0	114.7	 25
144	 16	134.5	16.1	 20
145	 16	576.0	87.7	 25
146	 16	125.0	17.3	 25
147	 16	254.8	46.0	 20
148	 16	137.0	20.2	 25
149	 16	98.0	17.5	 25
150	 16	104.8	25.2	 20
151	 16	124.0	22.3	 25
152	 16	151.0	35.1	 25
153	 16	182.5	19.9	 20
154	 16	283.0	54.8	 25
155	 16	504.0	57.1	 25
156	 16	258.3	39.8	 20
157	 16	101.0	15.8	 25
158	 16	266.0	83.1	 25
159	 16	103.5	18.3	 20
160	 16	186.0	39.4	 25
161	 16	299.0	72.8	 25
162	 16	142.8	28.9	 20
163	 16	388.0	46.7	 25
164	 16	520.3	55.5	 20
165	 16	309.0	47.8	 25
166	 16	199.0	45.6	 25
167	 16	304.3	27.6	 20
168	 16	177.0	23.8	 25
169	 16	186.0	58.6	 25
170	 16	243.8	27.5	 20
171	 16	134.0	23.3	 25
172	 16	113.0	22.0	 25
173	 16	78.0	14.7	 20
174	 16	100.0	17.5	 25
175	 16	125.0	19.1	 25
176	 16	92.3	14.3	 20
177	 16	133.0	65.1	 25
178	 16	495.0	103.4	 25
179	 16	211.8	64.9	 20
180	 16	131.0	35.3	 25
181	 16	225.0	53.8	 25
182	 16	109.3	18.5	 20
183	 16	181.0	129.5	 25
184	 16	216.0	54.9	 25
185	 16	141.0	17.2	 20
186	 16	117.0	17.1	 25
187	 16	90.0	26.6	 25
188	 16	114.5	18.4	 20
189	 16	168.0	31.4	 25
190	 16	204.0	48.7	 25
191	 16	251.3	37.1	 20
192	 16	476.0	65.1	 25
193	 16	377.0	40.6	 25
194	 16	896.3	160.6	 20
195	 16	107.0	17.3	 20
196	 16	79.5	13.7	 20
197	 16	109.3	19.9	 16
198	 16	115.5	29.0	 20
199	 16	78.8	24.5	 20
200	 16	250.5	40.6	 16
201	 16	151.8	25.8	 20
202	 16	112.5	25.5	 20
203	 16	350.0	55.9	 16
204	 16	138.5	20.7	 20
205	 16	106.0	17.8	 20
206	 16	121.8	34.1	 16
207	 16	2159.0	621.4	 20
208	 16	117.8	29.5	 20
209	 16	277.5	39.1	 16
210	 16	161.5	39.4	 20
211	 16	96.0	22.8	 20
212	 16	418.3	54.2	 16
213	 16	615.3	93.0	 20
214	 16	303.8	38.7	 20
215	 16	429.0	141.8	 16
216	 16	78.3	9.8	 20
217	 16	72.0	12.7	 20
218	 16	68.0	8.8	 16
219	 16	74.0	14.4	 20
220	 16	83.0	17.6	 16
221	 16	92.3	18.5	 20
222	 16	71.3	12.5	 20
223	 16	106.0	22.9	 16
224	 16	97.3	19.8	 20
225	 16	74.5	13.5	 20
226	 16	99.0	16.1	 16
227	 16	996.8	98.3	 20
228	 16	240.8	46.8	 20
229	 16	99.8	17.1	 16
230	 16	69.0	12.0	 25
231	 16	90.0	17.5	 25
232	 16	256.3	78.4	 20
233	 16	1694.0	220.7	 25
234	 16	1545.0	503.6	 25
235	 16	81.3	10.7	 20
236	 16	78.0	14.4	 25
237	 16	119.0	24.6	 25
238	 16	445.8	42.4	 20
239	 16	194.0	22.9	 25
240	 16	74.0	8.5	 25
241	 16	105.5	16.4	 20
242	 16	629.0	52.7	 25
243	 16	414.0	156.8	 25
244	 16	81.5	12.7	 20
245	 16	115.0	23.3	 25
246	 16	99.0	19.8	 25
247	 16	128.0	19.4	 20
248	 16	117.0	19.4	 25
249	 16	200.0	24.9	 25
250	 16	125.0	19.8	 20
251	 16	139.0	51.8	 25
252	 16	471.0	78.8	 25
253	 16	186.8	28.2	 20
254	 16	141.0	18.6	 25
255	 16	84.0	17.3	 25
256	 16	71.3	12.1	 20
257	 16	95.0	20.6	 25
258	 16	77.0	14.9	 25
259	 16	64.5	13.1	 20
260	 16	83.0	18.5	 25
261	 16	129.0	24.8	 25
262	 16	88.5	15.1	 20
263	 16	170.0	43.7	 25
264	 16	417.0	42.4	 25
265	 16	440.0	42.3	 20
266	 16	401.0	49.5	 25
267	 16	115.0	18.4	 25
268	 16	165.8	29.3	 20
269	 16	78.0	13.3	 25
270	 16	113.0	20.1	 25
271	 16	67.3	9.3	 20
272	 16	75.0	14.5	 25
273	 16	73.0	12.1	 25
274	 16	88.3	13.2	 20
275	 16	77.0	15.7	 25
276	 16	79.0	12.0	 25
277	 16	69.0	19.8	 20
278	 16	60.0	8.5	 25
279	 16	73.0	12.6	 20
280	 16	163.0	29.9	 25
281	 16	80.0	14.3	 25
282	 16	104.3	25.7	 20
283	 16	372.0	163.8	 25
284	 16	353.0	45.8	 25
285	 16	124.3	28.8	 20
286	 16	70.0	8.1	 25
287	 16	194.0	27.3	 25
288	 16	415.8	53.2	 20
289	 16	113.0	16.6	 25
290	 16	171.0	54.1	 25
291	 16	359.0	36.4	 20
292	 16	82.0	13.2	 25
293	 16	215.0	30.8	 25
294	 16	157.8	43.2	 20
295	 16	848.0	497.9	 25
296	 16	341.0	69.6	 25
297	 16	257.5	43.6	 20
298	 16	690.0	105.0	 25
299	 16	95.0	17.6	 25
300	 16	79.3	16.1	 20
301	 16	125.3	20.8	 20
302	 16	165.3	64.5	 20
303	 16	310.8	33.8	 16
304	 16	608.8	112.0	 20
305	 16	160.8	99.5	 20
306	 16	1154.8	126.3	 16
307	 16	927.8	119.7	 20
308	 16	931.5	243.9	 20
309	 16	388.8	48.8	 16
310	 16	121.5	19.4	 20
311	 16	88.5	20.8	 20
312	 16	81.3	11.5	 16
313	 16	85.8	13.0	 20
314	 16	106.5	35.4	 20
315	 16	233.3	97.6	 16
316	 16	77.3	10.7	 20
317	 16	98.0	17.7	 20
318	 16	102.5	20.2	 16
319	 16	109.8	25.5	 20
320	 16	396.0	29.4	 20
321	 16	348.0	30.0	 16
322	 16	328.3	45.4	 20
323	 16	81.3	14.8	 20
324	 16	82.8	15.6	 16
325	 16	99.5	31.5	 20
326	 16	470.5	99.4	 20
327	 16	342.3	85.5	 16
328	 16	132.5	32.2	 20
329	 16	198.0	43.7	 20
330	 16	144.8	31.2	 16
331	 16	128.0	25.8	 20
332	 16	327.5	67.9	 20
333	 16	514.5	103.5	 16
334	 16	73.3	12.7	 20
335	 16	66.0	16.4	 16
336	 16	85.5	15.1	 20
337	 16	260.0	66.9	 25
338	 16	76.8	11.5	 20
339	 16	83.0	17.3	 25
340	 16	94.0	16.3	 25
341	 16	85.5	17.4	 20
342	 16	100.0	20.3	 25
343	 16	282.0	85.0	 25
344	 16	473.8	77.2	 20
345	 16	116.0	17.2	 25
346	 16	132.0	78.6	 25
347	 16	1693.0	284.9	 20
348	 16	790.0	159.2	 25
349	 16	337.0	68.2	 25
350	 16	124.0	26.2	 20
351	 16	79.0	16.2	 25
352	 16	98.0	13.4	 25
353	 16	106.8	24.3	 20
354	 16	415.0	121.5	 25
355	 16	178.0	23.2	 25
356	 16	686.3	85.9	 20
357	 16	902.0	102.8	 25
358	 16	140.0	22.7	 25
359	 16	107.8	15.1	 20
360	 16	82.0	14.8	 25
361	 16	151.0	27.2	 25
362	 16	179.3	27.2	 20
363	 16	434.0	128.6	 25
364	 16	1983.0	150.0	 25
365	 16	1527.3	89.0	 20
366	 16	997.0	104.9	 25
367	 16	462.0	52.1	 25
368	 16	338.0	66.0	 20
369	 16	86.0	13.3	 25
370	 16	839.0	298.6	 25
371	 16	94.3	15.8	 20
372	 16	169.0	25.8	 25
373	 16	264.0	41.8	 25
374	 16	200.3	25.9	 20
375	 16	558.0	148.4	 25
376	 16	112.0	23.0	 25
377	 16	107.3	20.0	 20
378	 16	92.0	15.3	 25
379	 16	182.0	33.0	 25
380	 16	208.3	41.4	 20
381	 16	172.0	26.2	 25
382	 16	107.0	20.9	 25
383	 16	79.3	16.2	 20
384	 16	78.0	11.4	 25
385	 16	157.0	28.7	 25
386	 16	95.5	19.7	 20
387	 16	92.0	23.0	 25
388	 16	110.0	27.5	 25
389	 16	84.3	14.8	 20
390	 16	210.0	37.1	 25
391	 16	112.0	46.4	 25
392	 16	448.8	93.8	 20
393	 16	191.0	30.6	 25
394	 16	269.0	39.0	 20
395	 16	130.0	53.5	 25
396	 16	1218.0	231.1	 25
397	 16	229.3	34.6	 20
398	 16	69.0	13.0	 25
399	 16	98.0	14.6	 25
400	 16	75.5	12.6	 20
401	 16	83.0	14.4	 25
402	 16	682.0	171.9	 25
403	 16	126.3	20.5	 20
404	 16	198.0	102.8	 25
405	 16	442.0	36.1	 25
406	 16	375.5	46.2	 20
407	 16	208.0	29.7	 25
408	 16	153.8	130.1	 20
409	 16	1332.0	98.7	 16
410	 16	761.5	136.0	 20
411	 16	96.5	17.3	 20
412	 16	113.8	21.0	 16
413	 16	841.0	154.3	 20
414	 16	310.8	43.0	 20
415	 16	196.3	36.4	 16
416	 16	77.3	16.0	 20
417	 16	140.8	37.0	 20
418	 16	428.3	60.4	 16
419	 16	91.3	24.9	 20
420	 16	429.3	44.7	 20
421	 16	535.0	48.3	 16
422	 16	712.0	246.5	 20
423	 16	3838.8	581.0	 20
424	 16	268.8	29.1	 16
425	 16	1035.3	121.1	 20
426	 16	125.3	20.4	 20
427	 16	88.3	14.3	 16
428	 16	72.5	9.9	 20
429	 16	89.0	16.0	 20
430	 16	227.8	20.1	 16
431	 16	278.5	57.0	 20
432	 16	507.5	72.8	 20
433	 16	151.5	27.3	 16
434	 16	108.3	13.7	 20
435	 16	190.0	26.4	 20
436	 16	149.3	34.6	 16
437	 16	548.5	83.4	 20
438	 16	158.8	60.3	 20
439	 16	139.3	23.1	 16
440	 16	86.0	18.7	 20
441	 16	142.5	24.3	 20
442	 16	130.8	21.6	 16
443	 16	594.0	141.8	 25
444	 16	225.0	62.4	 25
445	 16	90.3	14.6	 20
446	 16	71.0	10.4	 25
447	 16	182.0	42.9	 25
448	 16	404.0	60.4	 20
449	 16	101.0	23.2	 25
450	 16	142.0	30.5	 25
451	 16	118.5	17.8	 20
452	 16	73.0	10.9	 25
453	 16	90.3	19.3	 20
454	 16	96.0	18.1	 25
455	 16	82.0	25.9	 25
456	 16	168.0	16.3	 20
457	 16	82.0	13.4	 25
458	 16	76.0	14.6	 25
459	 16	88.3	16.6	 20
460	 16	158.0	20.8	 25
461	 16	110.0	16.9	 25
462	 16	76.5	20.0	 20
463	 16	80.0	12.9	 25
464	 16	94.0	16.9	 25
465	 16	84.0	14.7	 20
466	 16	2170.0	538.7	 25
467	 16	949.0	246.2	 25
468	 16	76.0	15.5	 20
469	 16	66.0	17.1	 25
470	 16	91.0	18.7	 25
471	 16	71.0	13.0	 20
472	 16	158.0	24.3	 25
473	 16	481.0	110.3	 25
474	 16	298.3	38.2	 20
475	 16	72.0	11.0	 25
476	 16	95.0	19.0	 25
477	 16	176.0	31.8	 20
478	 16	172.0	56.4	 25
479	 16	547.0	78.6	 25
480	 16	179.3	39.0	 20
481	 16	115.0	23.9	 25
482	 16	300.0	57.0	 25
483	 16	97.3	19.7	 20
484	 16	97.0	20.8	 25
485	 16	93.0	16.4	 25
486	 16	108.5	19.5	 20
487	 16	79.0	16.3	 25
488	 16	71.0	12.0	 25
489	 16	71.5	14.3	 20
490	 16	72.0	14.4	 25
491	 16	73.0	18.3	 25
492	 16	118.3	23.9	 20
493	 16	99.0	12.8	 25
494	 16	193.0	41.9	 25
495	 16	296.8	161.7	 20
496	 16	1570.0	840.7	 25
497	 16	70.0	16.4	 25
498	 16	85.8	12.7	 20
499	 16	206.0	30.8	 25
500	 16	63.0	11.5	 25
501	 16	81.8	15.6	 20
502	 16	85.0	14.2	 25
503	 16	127.0	24.4	 25
504	 16	77.3	12.5	 20
505	 16	78.0	14.4	 25
506	 16	82.0	15.3	 25
507	 16	84.0	12.1	 20
508	 16	65.0	9.6	 25
509	 16	88.8	17.7	 20
510	 16	69.0	13.1	 25
511	 16	77.0	15.1	 25
512	 16	107.5	50.5	 20
513	 16	105.0	13.4	 25
514	 16	84.0	15.9	 25
515	 16	203.8	21.1	 16
516	 16	326.0	45.1	 20
517	 16	84.0	14.0	 20
518	 16	77.3	12.4	 16
519	 16	73.5	13.5	 20
520	 16	73.8	14.2	 20
521	 16	147.8	21.9	 16
522	 16	397.3	48.2	 20
523	 16	86.0	14.6	 20
524	 16	106.5	18.9	 16
525	 16	121.3	18.1	 20
526	 16	181.5	17.6	 20
527	 16	769.5	73.0	 16
528	 16	141.0	24.6	 20
529	 16	80.0	10.6	 20
530	 16	84.0	11.0	 16
531	 16	114.0	18.1	 20
532	 16	170.3	25.0	 20
533	 16	101.3	15.1	 16
534	 16	521.5	72.7	 20
535	 16	127.3	29.7	 20
536	 16	1290.3	112.7	 16
537	 16	131.0	25.4	 20
538	 16	741.5	113.9	 20
539	 16	617.3	93.5	 16
540	 16	143.3	19.0	 20
541	 16	285.5	29.9	 20
542	 16	160.3	34.2	 16
543	 16	275.3	42.5	 20
544	 16	636.0	87.2	 20
545	 16	586.5	88.1	 16
546	 16	210.3	38.6	 20
547	 16	82.8	17.2	 20
548	 16	104.3	16.9	 16
549	 16	227.8	28.0	 20
550	 16	99.0	17.6	 25
551	 16	164.3	29.5	 20
552	 16	125.0	25.2	 25
553	 16	167.0	31.0	 25
554	 16	313.8	66.5	 20
555	 16	137.0	27.0	 25
556	 16	825.0	138.6	 25
557	 16	319.0	51.5	 20
558	 16	76.0	11.8	 25
559	 16	82.0	15.9	 25
560	 16	112.0	24.4	 20
561	 16	69.0	11.2	 25
562	 16	73.0	11.1	 25
563	 16	70.0	14.6	 20
564	 16	70.0	11.2	 25
565	 16	124.0	103.4	 25
566	 16	2333.8	336.1	 20
567	 16	251.0	57.4	 25
568	 16	74.8	14.3	 20
569	 16	89.0	17.0	 25
570	 16	415.0	47.0	 25
571	 16	303.0	51.2	 20
572	 16	392.0	52.5	 25
573	 16	150.0	37.2	 25
574	 16	66.3	12.9	 20
575	 16	112.0	21.8	 25
576	 16	51.0	9.8	 25
577	 16	48.0	8.3	 20
578	 16	66.0	36.8	 25
579	 16	117.0	29.9	 25
580	 16	74.0	10.7	 20
581	 16	78.0	17.6	 25
582	 16	100.0	20.6	 25
583	 16	144.0	20.2	 20
584	 16	280.0	45.6	 25
585	 16	710.0	113.0	 25
586	 16	151.8	26.2	 20
587	 16	184.0	23.7	 25
588	 16	519.0	50.2	 25
589	 16	701.0	85.8	 20
590	 16	605.0	84.5	 25
591	 16	208.0	39.3	 25
592	 16	86.3	14.4	 20
593	 16	300.0	49.9	 25
594	 16	100.0	19.2	 25
595	 16	238.0	40.6	 20
596	 16	235.0	40.8	 25
597	 16	600.0	74.1	 25
598	 16	1253.5	138.9	 20
599	 16	4425.0	383.3	 25
600	 16	1297.0	121.6	 25
601	 16	1011.8	173.2	 20
602	 16	480.0	117.9	 25
603	 16	3533.0	718.7	 25
604	 16	2029.8	311.7	 20
605	 16	147.0	26.0	 25
606	 16	138.0	19.6	 25
607	 16	261.0	39.8	 20
608	 16	87.0	15.8	 25
609	 16	72.0	14.8	 25
610	 16	100.5	17.0	 20
611	 16	128.0	31.8	 25
612	 16	80.0	12.2	 25
613	 16	135.3	23.0	 20
614	 16	187.0	26.9	 25
615	 16	132.0	32.9	 25
616	 16	65.3	10.0	 20
617	 16	315.0	58.5	 25
618	 16	360.0	81.3	 25
619	 16	654.0	87.8	 20
620	 16	274.0	52.9	 25
621	 16	199.0	30.4	 20
622	 16	621.8	81.5	 16
623	 16	376.0	44.6	 20
624	 16	125.5	23.2	 16
625	 16	134.5	19.1	 20
626	 16	219.8	32.8	 20
627	 16	171.8	25.7	 16
628	 16	545.8	52.8	 20
629	 16	469.5	84.2	 20
630	 16	1391.5	147.4	 16
631	 16	208.5	39.3	 20
632	 16	119.0	23.6	 20
633	 16	549.5	75.8	 16
634	 16	345.0	36.7	 20
635	 16	115.5	16.8	 20
636	 16	84.8	13.9	 16
637	 16	95.0	12.3	 20
638	 16	413.8	34.2	 20
639	 16	12584.3	1208.1	 16
  0	 17	171.0	54.0	 25
  1	 17	120.0	18.8	 25
  2	 17	217.8	46.1	 20
  3	 17	4055.0	1231.7	 25
  4	 17	3897.0	1058.3	 25
  5	 17	314.8	43.9	 20
  6	 17	128.0	20.9	 25
  7	 17	1201.0	293.3	 25
  8	 17	421.8	77.9	 20
  9	 17	2159.0	425.2	 25
 10	 17	242.0	43.5	 25
 11	 17	91.3	13.3	 20
 12	 17	221.0	34.6	 25
 13	 17	315.0	65.8	 25
 14	 17	76.5	14.8	 20
 15	 17	103.0	19.3	 25
 16	 17	98.0	16.3	 25
 17	 17	168.5	31.0	 16
 18	 17	121.8	23.9	 20
 19	 17	71.8	17.6	 20
 20	 17	131.3	29.5	 16
 21	 17	140.8	23.6	 20
 22	 17	323.3	61.3	 20
 23	 17	82.0	14.8	 16
 24	 17	242.5	60.5	 20
 25	 17	2207.5	309.3	 20
 26	 17	116.8	20.9	 16
 27	 17	1023.8	202.0	 20
 28	 17	332.0	82.6	 20
 29	 17	5830.0	1186.7	 16
 30	 17	105.0	17.7	 20
 31	 17	189.3	38.8	 20
 32	 17	1123.0	262.4	 16
 33	 17	79.3	19.5	 20
 34	 17	94.5	17.6	 20
 35	 17	277.8	61.4	 16
 36	 17	2055.8	467.0	 20
 37	 17	8100.3	2539.3	 20
 38	 17	172.0	35.1	 16
 39	 17	131.5	24.2	 20
 40	 17	134.8	37.9	 20
 41	 17	73.3	12.9	 16
 42	 17	184.0	31.8	 20
 43	 17	307.5	74.8	 20
 44	 17	215.8	50.8	 16
 45	 17	77.8	13.2	 20
 46	 17	73.5	13.8	 20
 47	 17	99.5	25.7	 16
 48	 17	89.3	19.1	 20
 49	 17	129.0	24.7	 20
 50	 17	124.5	19.3	 16
 51	 17	85.5	20.8	 20
 52	 17	175.5	31.6	 20
 53	 17	185.0	27.6	 25
 54	 17	432.0	85.8	 25
 55	 17	257.8	33.9	 20
 56	 17	432.0	65.9	 25
 57	 17	337.0	87.7	 25
 58	 17	122.0	30.2	 20
 59	 17	194.0	28.3	 25
 60	 17	126.0	27.6	 25
 61	 17	212.3	41.3	 20
 62	 17	201.0	48.5	 25
 63	 17	122.0	25.3	 25
 64	 17	86.0	11.6	 20
 65	 17	172.0	23.5	 25
 66	 17	88.0	19.4	 25
 67	 17	103.3	15.2	 20
 68	 17	154.0	33.5	 25
 69	 17	326.0	48.7	 25
 70	 17	450.8	104.9	 20
 71	 17	198.0	27.1	 25
 72	 17	186.0	28.0	 25
 73	 17	209.3	48.2	 20
 74	 17	93.0	17.9	 25
 75	 17	104.0	21.5	 25
 76	 17	254.3	47.1	 20
 77	 17	749.0	185.4	 25
 78	 17	431.0	75.2	 25
 79	 17	375.3	52.2	 20
 80	 17	161.0	28.3	 25
 81	 17	701.0	198.0	 25
 82	 17	214.5	37.0	 20
 83	 17	100.0	21.4	 25
 84	 17	953.0	277.6	 25
 85	 17	428.0	84.7	 20
 86	 17	168.0	26.7	 25
 87	 17	204.0	29.7	 25
 88	 17	306.3	51.3	 20
 89	 17	353.0	64.4	 25
 90	 17	597.0	164.2	 25
 91	 17	88.0	16.3	 20
 92	 17	81.0	22.7	 25
 93	 17	65.0	8.9	 25
 94	 17	90.3	15.8	 20
 95	 17	81.0	15.8	 25
 96	 17	85.0	15.2	 25
 97	 17	89.0	18.5	 20
 98	 17	72.0	13.1	 25
 99	 17	65.0	11.2	 25
100	 17	108.5	17.9	 20
101	 17	298.0	133.0	 25
102	 17	695.0	191.8	 25
103	 17	128.5	61.9	 20
104	 17	97.0	18.4	 25
105	 17	125.0	80.3	 25
106	 17	407.5	125.8	 20
107	 17	347.0	103.8	 25
108	 17	148.0	31.9	 25
109	 17	142.8	36.2	 20
110	 17	78.0	14.0	 25
111	 17	64.0	10.0	 20
112	 17	79.0	15.0	 25
113	 17	66.0	13.8	 25
114	 17	81.5	12.8	 20
115	 17	120.0	29.4	 25
116	 17	103.0	31.4	 25
117	 17	167.8	21.5	 20
118	 17	220.0	62.2	 25
119	 17	79.0	14.3	 25
120	 17	158.5	28.6	 20
121	 17	78.0	19.9	 25
122	 17	87.0	16.3	 25
123	 17	112.3	26.6	 20
124	 17	271.0	128.5	 20
125	 17	2768.0	898.9	 20
126	 17	96.3	21.1	 16
127	 17	156.3	36.6	 20
128	 17	651.0	107.3	 20
129	 17	924.3	132.9	 16
130	 17	426.5	53.3	 20
131	 17	827.3	242.2	 20
132	 17	105.5	15.4	 16
133	 17	85.0	19.4	 20
134	 17	84.8	15.5	 20
135	 17	131.3	24.0	 16
136	 17	129.5	20.3	 20
137	 17	511.0	135.9	 20
138	 17	88.3	13.5	 16
139	 17	1114.5	277.5	 20
140	 17	661.0	120.8	 20
141	 17	197.0	34.3	 16
142	 17	233.5	41.8	 20
143	 17	293.3	47.8	 20
144	 17	381.5	71.3	 16
145	 17	236.3	49.9	 20
146	 17	89.5	19.3	 20
147	 17	201.5	37.2	 16
148	 17	142.3	49.6	 20
149	 17	143.8	31.1	 20
150	 17	132.8	24.7	 16
151	 17	94.8	17.0	 20
152	 17	84.3	16.2	 20
153	 17	70.0	11.4	 16
154	 17	104.3	16.8	 20
155	 17	104.5	16.0	 20
156	 17	208.0	44.9	 16
157	 17	95.5	15.9	 20
158	 17	113.0	22.7	 20
159	 17	90.0	16.0	 20
160	 17	139.0	21.1	 25
161	 17	205.0	48.0	 25
162	 17	175.3	31.8	 20
163	 17	224.0	48.2	 25
164	 17	278.0	115.4	 25
165	 17	687.0	157.1	 20
166	 17	206.0	44.1	 25
167	 17	98.0	15.0	 20
168	 17	123.0	26.6	 25
169	 17	164.0	27.6	 25
170	 17	142.0	26.2	 20
171	 17	88.0	15.2	 25
172	 17	95.0	20.8	 25
173	 17	211.0	36.3	 20
174	 17	576.0	142.4	 25
175	 17	188.0	35.4	 25
176	 17	116.3	20.7	 20
177	 17	177.0	36.6	 25
178	 17	1908.0	702.3	 25
179	 17	175.5	41.6	 20
180	 17	320.0	192.8	 25
181	 17	285.0	50.0	 25
182	 17	127.5	23.0	 20
183	 17	195.0	39.6	 25
184	 17	204.0	36.0	 25
185	 17	164.3	31.6	 20
186	 17	96.0	20.0	 25
187	 17	129.0	24.6	 25
188	 17	80.5	14.0	 20
189	 17	80.0	14.7	 25
190	 17	90.0	22.0	 25
191	 17	256.8	50.9	 20
192	 17	1252.0	339.5	 25
193	 17	2850.0	964.0	 25
194	 17	438.3	77.5	 20
195	 17	691.0	205.7	 25
196	 17	82.0	16.7	 25
197	 17	58.3	13.6	 20
198	 17	90.0	16.2	 25
199	 17	98.0	30.2	 25
200	 17	91.0	19.7	 20
201	 17	208.0	39.8	 25
202	 17	140.0	32.3	 25
203	 17	86.5	18.9	 20
204	 17	121.0	21.1	 25
205	 17	230.0	32.0	 25
206	 17	117.3	24.1	 20
207	 17	121.0	30.0	 25
208	 17	139.0	54.1	 25
209	 17	490.3	70.3	 20
210	 17	577.0	155.1	 25
211	 17	93.0	18.1	 25
212	 17	80.8	21.0	 20
213	 17	113.0	18.0	 25
214	 17	78.0	16.8	 25
215	 17	80.3	17.2	 20
216	 17	60.0	12.9	 25
217	 17	77.0	17.1	 25
218	 17	79.3	14.2	 20
219	 17	65.0	10.9	 25
220	 17	67.0	15.2	 25
221	 17	82.3	12.9	 20
222	 17	79.0	12.0	 25
223	 17	74.0	11.9	 25
224	 17	82.5	15.0	 20
225	 17	126.0	28.1	 25
226	 17	280.5	74.9	 20
227	 17	947.0	149.8	 25
228	 17	322.0	60.1	 25
229	 17	1078.3	351.5	 20
230	 17	514.0	143.3	 20
231	 17	130.0	17.0	 20
232	 17	137.0	15.8	 16
233	 17	225.3	37.3	 20
234	 17	1329.0	296.5	 20
235	 17	1292.8	295.4	 16
236	 17	93.0	17.7	 20
237	 17	92.5	15.4	 20
238	 17	340.8	80.0	 16
239	 17	106.5	22.6	 20
240	 17	139.3	27.2	 20
241	 17	240.8	30.1	 16
242	 17	1075.3	323.4	 20
243	 17	72.3	13.4	 20
244	 17	173.8	36.6	 16
245	 17	84.0	15.9	 20
246	 17	109.0	20.5	 20
247	 17	126.8	17.0	 16
248	 17	1713.8	387.9	 20
249	 17	398.3	76.9	 20
250	 17	284.5	46.8	 16
251	 17	222.5	34.8	 20
252	 17	5407.0	1239.9	 20
253	 17	10123.8	2244.6	 16
254	 17	316.3	42.2	 20
255	 17	347.0	67.1	 20
256	 17	296.3	50.6	 16
257	 17	420.3	111.9	 20
258	 17	96.3	18.7	 20
259	 17	71.8	25.3	 16
260	 17	60.5	11.5	 20
261	 17	79.5	12.9	 20
262	 17	81.3	12.8	 16
263	 17	442.0	53.0	 20
264	 17	213.0	27.0	 20
265	 17	241.8	36.9	 16
266	 17	320.0	58.3	 25
267	 17	170.0	104.1	 25
268	 17	2155.8	443.4	 20
269	 17	157.0	20.5	 25
270	 17	866.0	187.0	 25
271	 17	242.8	49.5	 20
272	 17	111.0	19.1	 25
273	 17	96.0	17.5	 25
274	 17	75.8	16.4	 20
275	 17	290.0	50.9	 25
276	 17	107.0	15.4	 25
277	 17	119.3	38.7	 20
278	 17	182.0	48.5	 25
279	 17	60.0	8.7	 25
280	 17	86.3	21.9	 20
281	 17	88.0	15.2	 25
282	 17	130.3	19.4	 20
283	 17	218.0	38.9	 25
284	 17	175.0	62.7	 25
285	 17	114.0	15.5	 20
286	 17	177.0	31.1	 25
287	 17	175.0	30.3	 25
288	 17	233.3	37.8	 20
289	 17	122.0	29.0	 25
290	 17	89.0	15.8	 25
291	 17	761.0	122.0	 20
292	 17	366.0	75.4	 25
293	 17	340.0	85.8	 25
294	 17	1246.0	216.0	 20
295	 17	1492.0	163.5	 25
296	 17	1065.0	263.6	 25
297	 17	185.8	29.2	 20
298	 17	316.0	40.3	 25
299	 17	192.0	38.2	 25
300	 17	81.5	17.0	 20
301	 17	93.0	20.4	 25
302	 17	77.0	13.0	 25
303	 17	99.0	15.7	 20
304	 17	173.0	34.4	 25
305	 17	136.0	29.6	 25
306	 17	106.8	33.6	 20
307	 17	293.0	252.2	 25
308	 17	11818.0	4088.4	 25
309	 17	6491.0	2123.1	 20
310	 17	136.0	22.5	 25
311	 17	468.0	113.8	 25
312	 17	3213.0	1019.6	 20
313	 17	254.0	70.4	 25
314	 17	197.0	46.0	 25
315	 17	279.8	57.0	 20
316	 17	228.0	49.1	 25
317	 17	403.0	89.4	 25
318	 17	478.8	115.1	 20
319	 17	350.0	106.7	 25
320	 17	93.0	34.1	 25
321	 17	129.0	17.0	 20
322	 17	171.0	49.0	 25
323	 17	80.0	15.6	 25
324	 17	66.3	14.6	 20
325	 17	107.0	27.1	 25
326	 17	221.0	41.0	 25
327	 17	131.8	25.7	 20
328	 17	181.0	37.5	 25
329	 17	217.0	57.8	 25
330	 17	137.5	70.2	 20
331	 17	82.0	13.9	 25
332	 17	146.0	68.1	 25
333	 17	293.3	52.6	 20
334	 17	270.0	55.7	 25
335	 17	120.0	31.6	 25
336	 17	79.8	16.4	 20
337	 17	93.8	14.9	 20
338	 17	111.0	45.2	 20
339	 17	446.5	150.3	 16
340	 17	205.3	45.6	 20
341	 17	83.3	10.3	 16
342	 17	245.3	39.1	 20
343	 17	83.0	13.6	 20
344	 17	81.0	15.7	 16
345	 17	740.0	196.8	 20
346	 17	185.8	31.8	 20
347	 17	153.0	20.2	 16
348	 17	92.5	19.0	 20
349	 17	111.5	21.0	 20
350	 17	91.0	18.3	 16
351	 17	1151.5	292.3	 20
352	 17	83.5	18.3	 20
353	 17	137.5	22.7	 16
354	 17	88.0	16.1	 20
355	 17	504.8	148.9	 20
356	 17	95.0	14.7	 16
357	 17	83.3	13.1	 20
358	 17	82.8	20.5	 20
359	 17	162.3	22.0	 16
360	 17	779.0	194.7	 20
361	 17	98.5	18.1	 20
362	 17	124.0	22.8	 16
363	 17	98.0	13.9	 20
364	 17	132.3	25.0	 20
365	 17	87.3	17.2	 16
366	 17	176.0	20.6	 20
367	 17	940.3	102.4	 20
368	 17	858.0	62.4	 16
369	 17	4889.0	1092.2	 20
370	 17	86.8	12.4	 20
371	 17	71.0	10.5	 16
372	 17	80.0	11.9	 25
373	 17	566.0	125.2	 25
374	 17	239.3	39.5	 20
375	 17	254.0	48.8	 25
376	 17	959.0	155.3	 25
377	 17	296.0	55.4	 20
378	 17	226.0	43.8	 25
379	 17	154.0	22.1	 25
380	 17	558.5	74.7	 20
381	 17	399.0	92.0	 25
382	 17	82.0	12.5	 25
383	 17	72.8	12.4	 20
384	 17	118.0	20.7	 25
385	 17	81.0	13.7	 25
386	 17	110.3	20.5	 20
387	 17	103.0	19.7	 25
388	 17	98.0	16.9	 25
389	 17	213.3	34.4	 20
390	 17	359.0	55.2	 25
391	 17	284.0	86.1	 25
392	 17	117.5	21.2	 20
393	 17	82.0	16.6	 25
394	 17	112.0	25.2	 25
395	 17	233.8	60.4	 20
396	 17	182.0	34.6	 25
397	 17	183.0	46.8	 25
398	 17	74.3	18.0	 20
399	 17	67.0	8.9	 25
400	 17	120.3	19.3	 20
401	 17	93.0	20.2	 25
402	 17	88.0	17.7	 25
403	 17	111.5	15.6	 20
404	 17	221.0	39.6	 25
405	 17	900.0	167.6	 25
406	 17	275.0	28.8	 20
407	 17	171.0	42.8	 25
408	 17	76.0	12.5	 25
409	 17	162.3	62.7	 20
410	 17	235.0	32.8	 25
411	 17	521.0	98.4	 25
412	 17	216.8	36.6	 20
413	 17	584.0	131.3	 25
414	 17	161.0	27.1	 25
415	 17	111.5	16.7	 20
416	 17	1373.0	334.8	 25
417	 17	744.0	92.0	 25
418	 17	690.5	68.3	 20
419	 17	861.0	163.1	 25
420	 17	150.0	34.5	 25
421	 17	845.5	81.6	 20
422	 17	2384.0	457.0	 25
423	 17	287.0	107.9	 25
424	 17	335.5	60.9	 20
425	 17	846.0	149.3	 25
426	 17	94.0	16.4	 25
427	 17	85.0	17.4	 20
428	 17	194.0	31.6	 25
429	 17	322.0	94.8	 25
430	 17	290.3	39.6	 20
431	 17	88.0	14.9	 25
432	 17	366.0	71.1	 25
433	 17	185.5	21.8	 20
434	 17	80.0	14.1	 25
435	 17	142.0	28.4	 25
436	 17	114.0	22.0	 20
437	 17	125.0	25.1	 25
438	 17	152.0	44.0	 25
439	 17	154.3	26.7	 20
440	 17	117.0	18.4	 25
441	 17	100.0	18.6	 25
442	 17	203.5	32.5	 20
443	 17	171.3	30.9	 20
444	 17	152.3	29.5	 20
445	 17	97.3	22.0	 16
446	 17	286.5	49.7	 20
447	 17	478.8	56.3	 20
448	 17	2761.3	561.0	 16
449	 17	100.5	20.1	 20
450	 17	76.5	10.7	 20
451	 17	83.0	16.7	 16
452	 17	76.5	12.1	 20
453	 17	76.8	12.6	 20
454	 17	117.8	17.9	 16
455	 17	127.3	20.7	 20
456	 17	936.5	175.1	 16
457	 17	83.5	18.3	 20
458	 17	123.5	20.2	 20
459	 17	94.3	19.0	 16
460	 17	112.0	16.6	 20
461	 17	137.8	58.7	 20
462	 17	2703.8	544.0	 16
463	 17	733.8	148.6	 20
464	 17	78.0	17.6	 20
465	 17	103.3	16.4	 16
466	 17	83.3	15.0	 20
467	 17	175.0	27.2	 20
468	 17	118.0	18.2	 16
469	 17	99.3	15.4	 20
470	 17	89.0	18.5	 20
471	 17	76.5	13.3	 16
472	 17	80.8	16.0	 20
473	 17	104.0	14.2	 20
474	 17	161.8	38.8	 16
475	 17	86.3	20.4	 20
476	 17	90.5	21.0	 20
477	 17	252.3	43.3	 16
478	 17	289.5	44.8	 20
479	 17	317.0	37.7	 25
480	 17	514.5	63.2	 20
481	 17	655.0	117.7	 25
482	 17	133.0	35.7	 25
483	 17	486.5	88.4	 20
484	 17	128.0	19.4	 25
485	 17	91.0	15.2	 25
486	 17	82.3	19.8	 20
487	 17	143.0	29.0	 25
488	 17	209.0	54.0	 25
489	 17	74.3	13.5	 20
490	 17	64.0	11.9	 25
491	 17	81.0	16.3	 25
492	 17	266.8	51.0	 20
493	 17	76.0	13.3	 25
494	 17	87.0	19.6	 25
495	 17	300.3	32.0	 20
496	 17	215.0	39.5	 25
497	 17	400.0	69.2	 25
498	 17	567.8	99.3	 20
499	 17	123.0	20.1	 25
500	 17	88.0	13.7	 25
501	 17	69.8	9.5	 20
502	 17	99.0	17.2	 25
503	 17	70.0	14.1	 25
504	 17	80.3	17.5	 20
505	 17	78.0	12.4	 25
506	 17	66.0	12.0	 25
507	 17	128.0	17.2	 20
508	 17	83.0	13.3	 25
509	 17	243.0	42.9	 25
510	 17	809.0	161.4	 20
511	 17	155.0	34.8	 25
512	 17	107.0	19.0	 25
513	 17	61.8	15.7	 20
514	 17	74.0	14.1	 25
515	 17	86.5	18.7	 20
516	 17	77.0	19.8	 25
517	 17	94.0	15.3	 25
518	 17	85.3	15.9	 20
519	 17	169.0	21.2	 25
520	 17	98.0	14.7	 25
521	 17	495.0	59.5	 20
522	 17	411.0	57.0	 25
523	 17	107.0	19.5	 25
524	 17	927.3	212.7	 20
525	 17	105.0	20.1	 25
526	 17	138.0	20.0	 25
527	 17	325.5	61.0	 20
528	 17	91.0	17.7	 25
529	 17	178.0	37.7	 25
530	 17	86.8	18.8	 20
531	 17	151.0	22.8	 25
532	 17	76.0	9.4	 25
533	 17	139.8	19.6	 20
534	 17	106.0	17.5	 25
535	 17	69.0	11.2	 25
536	 17	93.8	21.1	 20
537	 17	82.0	15.5	 25
538	 17	154.0	49.8	 25
539	 17	1174.3	236.4	 20
540	 17	225.0	39.1	 25
541	 17	596.0	307.2	 25
542	 17	9126.5	1734.5	 20
543	 17	1333.0	229.6	 25
544	 17	6026.0	1788.6	 25
545	 17	168.3	31.2	 20
546	 17	159.0	30.8	 25
547	 17	84.0	15.7	 25
548	 17	206.8	51.8	 20
549	 17	152.0	40.4	 25
550	 17	76.0	15.1	 20
551	 17	103.0	21.7	 16
552	 17	574.5	62.0	 20
553	 17	169.8	21.3	 20
554	 17	401.0	47.0	 16
555	 17	167.3	22.2	 20
556	 17	1676.3	428.3	 20
557	 17	177.5	34.7	 16
558	 17	351.3	51.1	 20
559	 17	303.5	72.2	 20
560	 17	116.0	16.1	 16
561	 17	65.5	11.2	 20
562	 17	255.5	62.4	 20
563	 17	107.0	14.4	 16
564	 17	81.5	11.9	 20
565	 17	87.5	68.7	 20
566	 17	2163.0	241.7	 16
567	 17	631.3	156.1	 20
568	 17	73.8	10.0	 20
569	 17	168.8	24.7	 16
570	 17	590.8	104.1	 20
571	 17	265.3	37.7	 16
572	 17	135.0	18.1	 20
573	 17	115.8	21.1	 20
574	 17	101.5	24.1	 16
575	 17	258.0	62.1	 20
576	 17	70.0	11.3	 20
577	 17	64.0	11.4	 16
578	 17	61.0	12.3	 20
579	 17	62.5	9.7	 20
580	 17	116.5	14.4	 16
581	 17	153.5	20.9	 20
582	 17	75.3	13.4	 20
583	 17	115.8	18.1	 16
584	 17	95.3	20.7	 20
585	 17	94.8	15.7	 20
586	 17	81.5	16.7	 20
587	 17	68.0	10.1	 25
588	 17	210.0	77.2	 25
589	 17	1500.3	130.4	 20
590	 17	1125.0	179.3	 25
591	 17	382.0	71.6	 25
592	 17	82.3	13.3	 20
593	 17	92.0	16.2	 25
594	 17	99.0	13.2	 25
595	 17	81.0	15.5	 20
596	 17	73.0	12.5	 25
597	 17	1837.0	537.3	 25
598	 17	121.3	18.0	 20
599	 17	82.0	18.5	 25
600	 17	597.0	175.7	 25
601	 17	189.5	23.3	 20
602	 17	123.0	20.1	 25
603	 17	191.0	47.0	 25
604	 17	249.0	42.1	 20
605	 17	2439.0	266.8	 25
606	 17	5338.0	835.7	 25
607	 17	3074.0	486.0	 20
608	 17	248.0	44.2	 25
609	 17	456.0	114.0	 25
610	 17	468.0	52.2	 20
611	 17	227.0	51.4	 25
612	 17	1436.0	362.3	 25
613	 17	443.0	51.7	 20
614	 17	1210.0	134.7	 25
615	 17	5543.0	1009.4	 25
616	 17	403.0	38.5	 20
617	 17	335.0	48.6	 25
618	 17	1939.0	420.3	 25
619	 17	3555.5	694.0	 20
620	 17	1342.0	219.9	 25
621	 17	656.0	156.3	 25
622	 17	718.0	78.7	 20
623	 17	466.0	65.6	 25
624	 17	176.0	30.6	 25
625	 17	112.3	20.8	 20
626	 17	132.0	17.3	 25
627	 17	87.0	14.2	 25
628	 17	80.8	13.4	 20
629	 17	104.0	16.0	 25
630	 17	484.3	87.3	 20
631	 17	153.0	35.3	 25
632	 17	109.0	21.6	 25
633	 17	879.5	184.5	 20
634	 17	154.0	23.9	 25
635	 17	178.0	28.5	 25
636	 17	2661.5	438.0	 20
637	 17	315.0	50.9	 25
638	 17	205.0	22.5	 25
639	 17	198.0	53.5	 20
  0	 18	9126.0	2425.9	 25
  1	 18	123.0	26.9	 25
  2	 18	121.0	15.8	 20
  3	 18	419.0	154.9	 25
  4	 18	934.0	188.1	 25
  5	 18	347.3	42.0	 20
  6	 18	164.0	28.9	 25
  7	 18	606.0	79.7	 25
  8	 18	342.3	52.6	 20
  9	 18	1509.0	160.1	 25
 10	 18	139.0	28.1	 25
 11	 18	109.3	18.9	 20
 12	 18	397.0	56.4	 25
 13	 18	292.0	42.7	 25
 14	 18	91.0	19.9	 20
 15	 18	94.0	13.5	 25
 16	 18	91.0	16.4	 25
 17	 18	137.5	25.6	 20
 18	 18	127.0	20.6	 25
 19	 18	88.0	19.7	 25
 20	 18	140.0	23.7	 20
 21	 18	108.0	16.6	 25
 22	 18	187.0	25.0	 25
 23	 18	81.8	18.0	 20
 24	 18	118.0	20.9	 25
 25	 18	818.0	132.4	 25
 26	 18	82.3	17.9	 20
 27	 18	383.0	80.9	 25
 28	 18	173.0	26.4	 25
 29	 18	2107.0	279.9	 20
 30	 18	109.0	18.4	 25
 31	 18	123.0	19.8	 25
 32	 18	334.5	76.4	 20
 33	 18	96.0	19.3	 25
 34	 18	90.0	17.0	 25
 35	 18	113.0	22.5	 20
 36	 18	216.0	128.3	 25
 37	 18	3882.0	1084.0	 25
 38	 18	122.3	19.5	 20
 39	 18	99.0	19.8	 25
 40	 18	136.0	26.4	 25
 41	 18	67.3	13.7	 20
 42	 18	141.0	21.7	 25
 43	 18	193.0	36.9	 25
 44	 18	91.0	22.5	 20
 45	 18	92.0	16.8	 25
 46	 18	78.0	11.8	 25
 47	 18	95.5	20.0	 20
 48	 18	98.0	17.2	 25
 49	 18	126.0	29.9	 25
 50	 18	193.3	33.0	 20
 51	 18	91.0	19.8	 25
 52	 18	155.8	20.0	 20
 53	 18	176.8	44.4	 16
 54	 18	360.0	43.0	 20
 55	 18	150.3	26.7	 20
 56	 18	228.5	39.3	 16
 57	 18	152.5	35.4	 20
 58	 18	92.5	16.9	 16
 59	 18	114.0	27.3	 20
 60	 18	123.0	21.5	 20
 61	 18	116.5	15.5	 16
 62	 18	113.0	23.6	 20
 63	 18	114.0	21.2	 20
 64	 18	85.3	13.8	 16
 65	 18	187.0	28.2	 20
 66	 18	84.0	11.4	 20
 67	 18	92.8	21.1	 16
 68	 18	110.5	17.1	 20
 69	 18	183.0	44.8	 20
 70	 18	278.0	53.4	 16
 71	 18	116.5	17.6	 20
 72	 18	119.3	21.5	 20
 73	 18	93.5	15.1	 16
 74	 18	78.8	14.7	 20
 75	 18	132.0	25.8	 20
 76	 18	136.5	27.6	 16
 77	 18	195.0	22.8	 20
 78	 18	238.0	22.4	 20
 79	 18	135.0	21.3	 16
 80	 18	86.5	19.0	 20
 81	 18	312.3	65.0	 20
 82	 18	117.8	16.6	 16
 83	 18	101.0	22.9	 20
 84	 18	329.5	39.7	 20
 85	 18	412.3	39.1	 16
 86	 18	106.0	23.2	 20
 87	 18	197.8	34.0	 20
 88	 18	273.8	31.9	 20
 89	 18	458.0	51.9	 25
 90	 18	346.0	86.3	 25
 91	 18	220.0	35.1	 20
 92	 18	69.0	11.8	 25
 93	 18	75.0	11.2	 25
 94	 18	75.0	12.3	 20
 95	 18	73.0	12.8	 25
 96	 18	79.0	16.0	 25
 97	 18	72.0	14.0	 20
 98	 18	74.0	14.9	 25
 99	 18	78.0	19.1	 25
100	 18	89.5	18.0	 20
101	 18	302.0	126.9	 25
102	 18	468.0	123.2	 25
103	 18	101.3	14.5	 20
104	 18	84.0	14.6	 25
105	 18	208.0	121.6	 25
106	 18	425.8	91.8	 20
107	 18	509.0	165.8	 25
108	 18	113.0	15.7	 25
109	 18	91.3	11.6	 20
110	 18	79.0	14.0	 25
111	 18	69.0	15.1	 25
112	 18	73.5	14.2	 20
113	 18	72.0	18.0	 25
114	 18	78.3	12.5	 20
115	 18	74.0	11.8	 25
116	 18	89.0	14.8	 25
117	 18	179.0	31.3	 20
118	 18	155.0	45.0	 25
119	 18	85.0	15.9	 25
120	 18	99.5	22.1	 20
121	 18	73.0	13.8	 25
122	 18	84.0	16.7	 25
123	 18	85.0	18.3	 20
124	 18	200.0	293.1	 25
125	 18	4778.0	1557.9	 25
126	 18	104.3	17.9	 20
127	 18	141.0	23.2	 25
128	 18	369.0	112.8	 25
129	 18	984.0	193.3	 20
130	 18	998.0	225.1	 25
131	 18	421.0	125.7	 25
132	 18	96.0	17.7	 20
133	 18	87.0	36.2	 25
134	 18	102.0	23.7	 25
135	 18	175.3	29.1	 20
136	 18	135.0	32.0	 25
137	 18	380.0	93.4	 25
138	 18	108.5	19.7	 20
139	 18	416.0	86.8	 25
140	 18	548.0	112.2	 25
141	 18	129.3	18.7	 20
142	 18	159.0	26.8	 25
143	 18	377.0	39.1	 25
144	 18	418.8	36.7	 20
145	 18	110.0	22.5	 25
146	 18	68.0	8.6	 25
147	 18	236.0	36.5	 20
148	 18	133.0	44.0	 25
149	 18	169.0	20.3	 25
150	 18	110.5	14.9	 20
151	 18	89.0	17.4	 25
152	 18	92.0	17.8	 25
153	 18	75.3	12.7	 20
154	 18	96.0	17.9	 25
155	 18	115.0	31.6	 25
156	 18	185.3	28.2	 20
157	 18	99.0	22.2	 25
158	 18	119.0	24.4	 25
159	 18	78.0	18.1	 16
160	 18	99.3	14.9	 20
161	 18	160.3	26.5	 20
162	 18	157.3	24.1	 16
163	 18	244.8	46.6	 20
164	 18	178.0	38.3	 20
165	 18	346.8	58.3	 16
166	 18	123.0	23.7	 20
167	 18	117.0	21.3	 20
168	 18	116.3	18.4	 16
169	 18	162.3	34.4	 20
170	 18	87.8	14.4	 20
171	 18	75.8	9.6	 16
172	 18	115.0	40.7	 20
173	 18	397.5	118.7	 16
174	 18	1598.8	375.1	 20
175	 18	300.3	70.9	 20
176	 18	109.0	21.2	 16
177	 18	79.8	14.2	 20
178	 18	307.5	94.1	 20
179	 18	165.5	20.2	 16
180	 18	553.0	143.7	 20
181	 18	279.8	37.5	 20
182	 18	83.8	15.3	 16
183	 18	102.3	22.5	 20
184	 18	189.8	60.6	 20
185	 18	135.5	40.7	 16
186	 18	76.8	13.7	 20
187	 18	135.5	28.3	 20
188	 18	69.3	14.3	 16
189	 18	74.5	12.1	 20
190	 18	83.0	11.0	 20
191	 18	84.3	18.3	 16
192	 18	192.3	53.2	 20
193	 18	797.5	178.2	 20
194	 18	719.5	360.2	 20
195	 18	1116.0	440.0	 25
196	 18	94.0	21.6	 25
197	 18	63.8	9.5	 20
198	 18	80.0	13.3	 25
199	 18	113.0	27.3	 25
200	 18	88.8	19.4	 20
201	 18	233.0	26.8	 25
202	 18	93.0	16.0	 25
203	 18	88.3	14.1	 20
204	 18	99.0	17.9	 25
205	 18	139.0	28.3	 25
206	 18	167.5	27.0	 20
207	 18	127.0	20.4	 25
208	 18	102.0	67.5	 25
209	 18	660.5	110.7	 20
210	 18	408.0	75.3	 25
211	 18	85.0	14.8	 25
212	 18	85.3	18.0	 20
213	 18	100.0	16.3	 25
214	 18	92.0	19.1	 25
215	 18	84.5	14.5	 20
216	 18	86.0	15.7	 25
217	 18	67.0	12.4	 25
218	 18	75.8	14.9	 20
219	 18	66.0	16.5	 25
220	 18	77.0	19.8	 25
221	 18	97.3	19.2	 20
222	 18	88.0	27.7	 25
223	 18	70.0	11.0	 25
224	 18	75.8	15.1	 20
225	 18	92.0	21.8	 25
226	 18	132.0	110.2	 25
227	 18	975.8	203.8	 20
228	 18	194.0	27.3	 25
229	 18	196.8	56.2	 20
230	 18	347.0	74.1	 25
231	 18	136.0	24.0	 25
232	 18	136.0	24.2	 20
233	 18	163.0	25.5	 25
234	 18	345.0	84.2	 25
235	 18	350.0	110.1	 20
236	 18	96.0	16.2	 25
237	 18	78.0	15.5	 25
238	 18	94.3	22.3	 20
239	 18	71.0	14.7	 25
240	 18	80.0	12.6	 25
241	 18	158.5	22.2	 20
242	 18	109.0	77.1	 25
243	 18	74.0	13.5	 25
244	 18	80.5	16.1	 20
245	 18	84.0	21.3	 25
246	 18	97.0	15.8	 25
247	 18	128.8	25.7	 20
248	 18	671.0	101.6	 25
249	 18	303.0	84.6	 25
250	 18	228.0	39.2	 20
251	 18	168.0	19.1	 25
252	 18	1233.0	502.1	 25
253	 18	3383.0	777.5	 20
254	 18	331.0	46.7	 25
255	 18	381.0	50.4	 25
256	 18	324.3	41.4	 20
257	 18	182.0	32.6	 25
258	 18	134.0	26.9	 25
259	 18	64.3	10.8	 20
260	 18	56.0	8.9	 25
261	 18	75.0	13.2	 25
262	 18	83.0	15.7	 20
263	 18	201.0	28.4	 25
264	 18	140.0	19.9	 25
265	 18	502.3	104.0	 20
266	 18	182.5	20.9	 20
267	 18	244.5	57.5	 20
268	 18	1273.3	238.5	 16
269	 18	113.8	43.4	 20
270	 18	1737.8	352.5	 20
271	 18	168.0	36.1	 16
272	 18	146.8	19.5	 20
273	 18	180.0	45.6	 20
274	 18	79.5	16.7	 16
275	 18	205.5	34.1	 20
276	 18	97.3	25.2	 20
277	 18	153.5	24.8	 16
278	 18	310.5	39.6	 20
279	 18	109.8	24.3	 20
280	 18	99.0	14.0	 16
281	 18	71.3	14.4	 20
282	 18	124.0	18.2	 20
283	 18	151.3	16.2	 16
284	 18	296.5	40.2	 20
285	 18	121.3	26.1	 20
286	 18	281.8	34.6	 16
287	 18	122.3	21.7	 20
288	 18	84.3	17.5	 16
289	 18	126.8	25.2	 20
290	 18	90.3	15.7	 20
291	 18	262.0	22.1	 16
292	 18	189.3	27.8	 20
293	 18	159.5	36.3	 20
294	 18	630.5	94.4	 16
295	 18	691.5	117.6	 20
296	 18	408.8	89.3	 20
297	 18	123.5	25.4	 16
298	 18	485.3	48.7	 20
299	 18	214.3	36.2	 20
300	 18	75.8	10.0	 16
301	 18	97.0	15.3	 25
302	 18	74.0	13.1	 25
303	 18	74.8	11.4	 20
304	 18	90.0	17.6	 25
305	 18	164.0	33.2	 25
306	 18	84.3	18.7	 20
307	 18	265.0	115.5	 25
308	 18	3904.0	1162.4	 25
309	 18	976.3	332.6	 20
310	 18	96.0	14.5	 25
311	 18	173.0	66.6	 25
312	 18	1701.3	292.8	 20
313	 18	151.0	25.9	 25
314	 18	100.0	25.2	 25
315	 18	286.3	45.2	 20
316	 18	286.0	28.2	 25
317	 18	457.0	156.8	 25
318	 18	1280.3	221.7	 20
319	 18	144.0	32.9	 25
320	 18	96.0	15.7	 25
321	 18	80.5	12.3	 20
322	 18	102.0	21.1	 25
323	 18	74.0	14.4	 25
324	 18	84.8	16.3	 20
325	 18	141.0	25.5	 25
326	 18	164.0	35.7	 25
327	 18	148.8	23.0	 20
328	 18	261.0	38.0	 25
329	 18	195.0	49.7	 25
330	 18	81.8	15.4	 20
331	 18	93.0	18.9	 25
332	 18	196.0	112.7	 25
333	 18	534.8	97.5	 20
334	 18	151.0	16.1	 25
335	 18	107.0	17.4	 25
336	 18	79.0	18.1	 20
337	 18	186.0	37.2	 25
338	 18	82.0	18.4	 25
339	 18	114.0	25.4	 20
340	 18	152.0	35.3	 25
341	 18	76.0	14.8	 25
342	 18	121.8	22.2	 20
343	 18	122.0	20.0	 25
344	 18	80.8	18.5	 20
345	 18	181.0	39.1	 25
346	 18	170.0	22.9	 25
347	 18	74.5	13.5	 20
348	 18	80.0	14.0	 25
349	 18	91.0	15.4	 25
350	 18	95.0	17.6	 20
351	 18	218.0	78.6	 25
352	 18	85.0	14.6	 25
353	 18	69.8	11.0	 20
354	 18	87.0	33.7	 25
355	 18	110.0	31.6	 25
356	 18	84.3	14.9	 20
357	 18	80.0	14.5	 25
358	 18	79.0	12.2	 25
359	 18	169.0	26.6	 20
360	 18	183.0	54.7	 25
361	 18	89.0	16.8	 25
362	 18	125.8	18.2	 20
363	 18	90.0	14.3	 25
364	 18	101.0	16.1	 25
365	 18	74.3	11.9	 20
366	 18	118.0	24.8	 25
367	 18	538.0	49.9	 25
368	 18	462.3	120.5	 20
369	 18	859.0	401.5	 25
370	 18	79.0	15.0	 25
371	 18	75.3	13.8	 20
372	 18	69.3	14.3	 20
373	 18	373.3	53.9	 20
374	 18	102.5	15.5	 16
375	 18	102.8	25.4	 20
376	 18	863.5	145.9	 20
377	 18	304.3	33.8	 16
378	 18	167.0	26.1	 20
379	 18	81.0	16.2	 20
380	 18	115.5	18.9	 16
381	 18	129.3	27.7	 20
382	 18	70.5	13.3	 20
383	 18	72.3	16.3	 16
384	 18	81.5	13.7	 20
385	 18	76.3	17.0	 20
386	 18	83.5	14.9	 16
387	 18	93.5	14.9	 20
388	 18	108.5	18.0	 20
389	 18	258.3	31.5	 16
390	 18	321.8	44.9	 20
391	 18	146.8	32.2	 20
392	 18	117.8	22.1	 16
393	 18	87.0	18.5	 20
394	 18	107.5	21.2	 20
395	 18	189.8	29.9	 16
396	 18	147.0	22.6	 20
397	 18	109.8	18.3	 20
398	 18	70.8	10.9	 16
399	 18	76.0	15.4	 20
400	 18	72.0	12.2	 20
401	 18	81.5	14.6	 16
402	 18	97.0	18.5	 20
403	 18	83.3	18.1	 16
404	 18	177.0	49.1	 20
405	 18	866.0	150.5	 20
406	 18	222.3	27.6	 16
407	 18	101.5	18.8	 20
408	 18	87.0	20.1	 25
409	 18	165.0	20.9	 20
410	 18	294.0	53.8	 25
411	 18	640.0	111.4	 25
412	 18	595.3	63.2	 20
413	 18	234.0	44.4	 25
414	 18	110.0	20.9	 25
415	 18	78.3	14.3	 20
416	 18	359.0	62.6	 25
417	 18	260.0	39.6	 25
418	 18	384.3	52.2	 20
419	 18	219.0	42.3	 25
420	 18	96.0	20.3	 25
421	 18	368.0	47.9	 20
422	 18	523.0	64.5	 25
423	 18	182.0	55.8	 25
424	 18	408.8	52.7	 20
425	 18	760.0	57.9	 25
426	 18	112.0	22.8	 25
427	 18	77.5	16.4	 20
428	 18	103.0	12.2	 25
429	 18	94.0	15.5	 25
430	 18	312.0	36.3	 20
431	 18	74.0	12.1	 25
432	 18	203.0	19.8	 25
433	 18	106.0	17.1	 20
434	 18	73.0	11.5	 25
435	 18	143.0	25.1	 25
436	 18	108.3	14.7	 20
437	 18	150.0	17.6	 25
438	 18	138.0	19.0	 25
439	 18	89.0	16.8	 20
440	 18	101.0	15.9	 25
441	 18	91.0	20.7	 25
442	 18	302.5	29.7	 20
443	 18	113.0	18.7	 25
444	 18	78.0	18.6	 25
445	 18	94.3	15.8	 20
446	 18	167.0	25.9	 25
447	 18	689.0	118.9	 25
448	 18	457.8	144.8	 20
449	 18	75.0	14.8	 25
450	 18	73.0	13.1	 25
451	 18	68.0	11.1	 20
452	 18	84.0	18.7	 25
453	 18	87.0	18.9	 25
454	 18	125.5	26.1	 20
455	 18	81.0	14.5	 25
456	 18	114.0	55.8	 25
457	 18	124.3	20.2	 20
458	 18	209.0	41.8	 25
459	 18	90.0	18.1	 25
460	 18	153.3	26.0	 20
461	 18	146.0	65.1	 25
462	 18	1752.8	119.2	 20
463	 18	298.0	63.3	 25
464	 18	86.0	34.1	 25
465	 18	141.5	19.4	 20
466	 18	80.0	12.9	 25
467	 18	131.0	26.7	 25
468	 18	84.0	15.2	 20
469	 18	147.0	20.9	 25
470	 18	99.0	19.7	 25
471	 18	76.5	15.8	 20
472	 18	76.0	13.5	 25
473	 18	93.0	16.9	 25
474	 18	78.0	20.8	 20
475	 18	75.0	15.6	 25
476	 18	91.0	16.8	 25
477	 18	277.8	31.2	 20
478	 18	262.0	47.4	 25
479	 18	207.0	27.4	 20
480	 18	382.0	30.4	 16
481	 18	716.8	85.1	 20
482	 18	142.5	20.3	 20
483	 18	241.5	31.0	 16
484	 18	99.3	18.8	 20
485	 18	77.8	12.2	 20
486	 18	64.3	9.0	 16
487	 18	83.3	11.1	 20
488	 18	168.5	30.3	 20
489	 18	64.8	10.6	 16
490	 18	61.3	11.6	 20
491	 18	68.0	8.4	 20
492	 18	138.5	21.8	 16
493	 18	86.0	21.2	 20
494	 18	87.3	21.8	 20
495	 18	282.8	38.0	 16
496	 18	346.5	69.3	 20
497	 18	481.0	193.3	 20
498	 18	582.0	55.9	 16
499	 18	105.8	18.4	 20
500	 18	97.3	15.8	 20
501	 18	89.3	12.6	 16
502	 18	93.8	18.9	 20
503	 18	67.5	13.0	 20
504	 18	67.5	14.7	 16
505	 18	71.3	13.8	 20
506	 18	72.3	14.4	 20
507	 18	82.8	11.0	 16
508	 18	94.3	18.8	 20
509	 18	98.0	12.1	 20
510	 18	118.3	18.9	 16
511	 18	89.5	15.1	 20
512	 18	112.3	16.4	 20
513	 18	74.0	12.9	 16
514	 18	70.0	12.1	 25
515	 18	89.0	21.0	 25
516	 18	73.5	16.0	 20
517	 18	82.0	12.0	 25
518	 18	100.0	20.9	 20
519	 18	162.0	26.7	 25
520	 18	105.0	20.4	 25
521	 18	707.5	59.2	 20
522	 18	503.0	49.5	 25
523	 18	83.0	14.9	 25
524	 18	148.8	32.6	 20
525	 18	76.0	11.9	 25
526	 18	100.0	18.8	 25
527	 18	102.0	15.9	 20
528	 18	74.0	12.4	 25
529	 18	187.0	25.3	 25
530	 18	76.5	13.9	 20
531	 18	197.0	28.8	 25
532	 18	79.0	16.9	 25
533	 18	128.8	18.4	 20
534	 18	105.0	14.8	 25
535	 18	73.0	14.2	 25
536	 18	76.0	17.0	 20
537	 18	62.0	11.9	 25
538	 18	422.0	55.1	 25
539	 18	353.0	57.9	 20
540	 18	133.0	19.7	 25
541	 18	294.0	150.0	 25
542	 18	4902.8	328.1	 20
543	 18	792.0	98.5	 25
544	 18	2656.0	586.9	 25
545	 18	107.0	15.1	 20
546	 18	137.0	22.0	 25
547	 18	123.0	23.7	 25
548	 18	80.5	15.0	 20
549	 18	86.0	15.4	 25
550	 18	92.0	18.1	 25
551	 18	108.3	12.1	 20
552	 18	354.0	37.8	 25
553	 18	216.0	73.6	 25
554	 18	639.0	65.2	 20
555	 18	126.0	14.8	 25
556	 18	492.0	115.5	 25
557	 18	188.0	27.4	 20
558	 18	430.0	62.8	 25
559	 18	163.0	30.1	 25
560	 18	96.3	12.4	 20
561	 18	72.0	13.4	 25
562	 18	417.0	90.3	 25
563	 18	94.3	14.7	 20
564	 18	77.0	9.3	 25
565	 18	82.0	47.5	 25
566	 18	1331.0	146.2	 20
567	 18	828.0	207.8	 25
568	 18	76.0	9.7	 25
569	 18	148.0	20.0	 20
570	 18	190.0	69.5	 25
571	 18	381.0	72.5	 25
572	 18	135.0	25.0	 20
573	 18	91.0	11.7	 25
574	 18	88.0	11.2	 25
575	 18	131.8	22.7	 20
576	 18	91.0	15.1	 25
577	 18	59.0	12.0	 20
578	 18	69.0	13.8	 25
579	 18	64.0	17.9	 25
580	 18	87.8	13.5	 20
581	 18	119.0	20.9	 25
582	 18	85.0	18.0	 25
583	 18	124.3	18.2	 20
584	 18	121.0	19.2	 25
585	 18	117.0	22.0	 25
586	 18	62.8	8.9	 16
587	 18	82.8	17.4	 20
588	 18	138.0	29.8	 20
589	 18	872.5	69.3	 16
590	 18	1460.3	161.7	 20
591	 18	235.3	59.9	 20
592	 18	77.5	15.4	 16
593	 18	81.3	13.3	 20
594	 18	75.0	18.3	 20
595	 18	91.0	21.0	 16
596	 18	91.0	14.1	 20
597	 18	201.3	42.2	 20
598	 18	111.5	17.6	 16
599	 18	75.3	13.4	 20
600	 18	96.8	17.8	 20
601	 18	124.3	19.6	 16
602	 18	133.0	26.0	 20
603	 18	102.0	17.4	 20
604	 18	363.3	46.2	 16
605	 18	968.5	110.5	 20
606	 18	2015.5	305.5	 20
607	 18	1448.3	214.7	 16
608	 18	236.5	26.2	 20
609	 18	856.0	189.8	 20
610	 18	359.3	31.1	 16
611	 18	436.0	306.0	 20
612	 18	346.3	84.1	 20
613	 18	208.8	23.6	 16
614	 18	334.8	70.9	 20
615	 18	3734.5	614.7	 20
616	 18	247.5	29.9	 16
617	 18	200.3	24.0	 20
618	 18	391.5	102.2	 20
619	 18	398.0	56.1	 16
620	 18	606.3	76.4	 20
621	 18	314.0	51.9	 25
622	 18	185.3	23.1	 20
623	 18	255.0	43.2	 25
624	 18	121.0	24.4	 25
625	 18	119.3	18.8	 20
626	 18	139.0	20.6	 25
627	 18	72.0	12.1	 25
628	 18	68.0	13.8	 20
629	 18	130.0	38.0	 25
630	 18	4098.0	1002.7	 25
631	 18	87.3	11.5	 20
632	 18	190.0	32.8	 25
633	 18	3901.0	526.0	 20
634	 18	243.0	27.5	 25
635	 18	262.0	40.1	 25
636	 18	824.8	102.2	 20
637	 18	193.0	23.9	 25
638	 18	164.0	32.6	 25
639	 18	12434.8	1626.4	 20
  0	 19	163.8	17.3	 16
  1	 19	654.3	136.9	 20
  2	 19	2630.0	474.0	 20
  3	 19	139.5	29.0	 16
  4	 19	963.0	166.5	 20
  5	 19	877.8	177.8	 16
  6	 19	195.3	35.1	 20
  7	 19	962.5	144.9	 20
  8	 19	2007.3	383.4	 16
  9	 19	464.8	95.4	 20
 10	 19	229.5	38.3	 20
 11	 19	280.3	42.9	 16
 12	 19	161.8	14.8	 20
 13	 19	1030.0	165.8	 20
 14	 19	142.8	18.2	 16
 15	 19	380.5	75.2	 20
 16	 19	1701.8	250.9	 20
 17	 19	2163.8	240.2	 20
 18	 19	182.0	28.9	 25
 19	 19	98.0	15.0	 25
 20	 19	78.3	14.9	 20
 21	 19	86.0	17.2	 25
 22	 19	100.0	13.7	 25
 23	 19	98.0	17.6	 20
 24	 19	255.0	34.4	 25
 25	 19	114.0	16.2	 25
 26	 19	216.5	33.1	 20
 27	 19	88.0	20.2	 25
 28	 19	94.0	13.9	 25
 29	 19	100.3	14.7	 20
 30	 19	548.0	125.1	 25
 31	 19	531.0	130.7	 25
 32	 19	361.5	65.8	 20
 33	 19	161.0	21.0	 25
 34	 19	87.0	13.0	 25
 35	 19	183.5	43.2	 20
 36	 19	80.0	13.0	 25
 37	 19	213.0	46.9	 25
 38	 19	104.3	17.4	 20
 39	 19	86.0	13.2	 25
 40	 19	119.0	20.3	 25
 41	 19	91.3	19.0	 20
 42	 19	121.0	19.9	 25
 43	 19	223.0	53.7	 25
 44	 19	77.8	14.3	 20
 45	 19	115.0	27.6	 25
 46	 19	110.0	22.3	 25
 47	 19	81.3	15.9	 20
 48	 19	83.0	16.3	 25
 49	 19	71.0	9.1	 25
 50	 19	102.8	18.0	 20
 51	 19	89.0	15.3	 25
 52	 19	114.0	48.8	 25
 53	 19	1403.3	417.1	 20
 54	 19	93.0	15.7	 25
 55	 19	168.0	31.5	 25
 56	 19	116.5	19.2	 20
 57	 19	104.0	20.9	 25
 58	 19	95.0	46.6	 25
 59	 19	387.5	66.7	 20
 60	 19	2051.0	558.8	 25
 61	 19	522.5	84.6	 20
 62	 19	771.0	159.2	 25
 63	 19	434.0	114.5	 25
 64	 19	709.3	174.6	 20
 65	 19	2702.0	692.0	 25
 66	 19	593.0	121.1	 25
 67	 19	1794.8	501.5	 20
 68	 19	314.0	57.4	 25
 69	 19	108.0	18.0	 25
 70	 19	181.5	31.2	 20
 71	 19	1242.0	375.8	 25
 72	 19	658.0	163.5	 25
 73	 19	1134.0	291.0	 20
 74	 19	364.0	72.0	 25
 75	 19	556.0	190.1	 25
 76	 19	169.8	20.0	 20
 77	 19	123.0	16.7	 25
 78	 19	122.0	26.9	 25
 79	 19	253.5	46.3	 20
 80	 19	94.0	17.8	 25
 81	 19	86.0	19.6	 25
 82	 19	80.0	26.4	 20
 83	 19	104.0	20.3	 25
 84	 19	285.0	75.6	 25
 85	 19	155.0	25.1	 20
 86	 19	156.0	29.4	 25
 87	 19	91.0	17.9	 25
 88	 19	71.3	10.4	 16
 89	 19	248.5	54.2	 20
 90	 19	492.3	124.9	 20
 91	 19	314.3	65.7	 16
 92	 19	66.3	12.2	 20
 93	 19	58.8	8.5	 20
 94	 19	68.3	16.3	 16
 95	 19	74.8	14.6	 20
 96	 19	122.5	29.7	 20
 97	 19	98.0	20.1	 16
 98	 19	266.3	75.2	 20
 99	 19	75.8	19.6	 20
100	 19	89.5	17.1	 16
101	 19	134.8	32.7	 20
102	 19	422.8	72.9	 20
103	 19	182.5	43.3	 16
104	 19	577.0	83.2	 20
105	 19	1188.3	402.0	 20
106	 19	520.3	53.2	 16
107	 19	685.8	85.4	 20
108	 19	397.3	123.7	 20
109	 19	95.0	16.0	 16
110	 19	66.5	13.3	 20
111	 19	86.3	14.9	 20
112	 19	97.5	14.3	 16
113	 19	84.8	21.7	 20
114	 19	78.3	13.2	 20
115	 19	93.5	21.2	 16
116	 19	124.3	52.0	 20
117	 19	626.3	232.4	 20
118	 19	207.0	28.1	 16
119	 19	140.3	20.5	 20
120	 19	161.8	23.2	 16
121	 19	200.8	31.3	 20
122	 19	118.3	16.1	 20
123	 19	152.3	26.4	 20
124	 19	150.0	24.7	 25
125	 19	281.0	76.6	 25
126	 19	134.8	23.8	 20
127	 19	145.0	35.9	 25
128	 19	145.0	68.1	 25
129	 19	769.8	194.1	 20
130	 19	476.0	72.6	 25
131	 19	1127.0	336.0	 25
132	 19	119.0	19.0	 20
133	 19	708.0	249.4	 25
134	 19	156.0	37.7	 25
135	 19	243.5	55.6	 20
136	 19	71.0	14.9	 25
137	 19	80.0	15.2	 25
138	 19	84.0	13.4	 20
139	 19	82.0	18.5	 25
140	 19	454.0	64.2	 25
141	 19	330.0	52.9	 20
142	 19	7111.0	2243.5	 25
143	 19	219.0	35.6	 25
144	 19	76.5	12.4	 20
145	 19	87.0	18.8	 25
146	 19	121.0	25.4	 25
147	 19	124.3	22.8	 20
148	 19	249.0	66.2	 25
149	 19	100.0	22.8	 25
150	 19	145.8	31.5	 20
151	 19	152.0	29.3	 25
152	 19	121.0	27.7	 25
153	 19	105.0	22.0	 20
154	 19	182.0	47.6	 25
155	 19	123.0	32.6	 25
156	 19	396.3	83.8	 20
157	 19	291.0	86.7	 25
158	 19	84.0	15.7	 25
159	 19	117.5	21.8	 20
160	 19	108.0	19.4	 25
161	 19	112.0	19.2	 25
162	 19	131.0	19.6	 20
163	 19	409.0	191.3	 25
164	 19	5673.0	2091.7	 25
165	 19	5224.8	1840.5	 20
166	 19	194.0	42.4	 25
167	 19	259.0	88.0	 25
168	 19	68.5	16.7	 20
169	 19	87.0	20.6	 25
170	 19	74.0	14.0	 25
171	 19	109.0	24.4	 20
172	 19	77.0	16.4	 25
173	 19	110.0	22.6	 25
174	 19	138.8	45.5	 20
175	 19	732.0	151.2	 25
176	 19	623.3	156.5	 20
177	 19	134.0	31.7	 25
178	 19	403.0	78.7	 25
179	 19	1009.8	264.2	 20
180	 19	328.0	81.2	 25
181	 19	177.0	32.0	 25
182	 19	362.3	65.7	 20
183	 19	1925.0	741.8	 25
184	 19	71.0	15.8	 25
185	 19	63.5	12.6	 20
186	 19	260.0	82.9	 25
187	 19	249.0	44.1	 25
188	 19	136.5	24.4	 20
189	 19	153.0	38.7	 25
190	 19	133.0	28.8	 25
191	 19	96.3	16.8	 20
192	 19	91.0	17.1	 25
193	 19	99.0	29.2	 25
194	 19	197.0	32.3	 16
195	 19	113.5	18.8	 20
196	 19	80.0	14.8	 20
197	 19	115.3	26.0	 16
198	 19	59.5	10.7	 20
199	 19	114.5	26.4	 20
200	 19	368.3	104.0	 16
201	 19	87.0	11.5	 20
202	 19	78.0	15.2	 20
203	 19	124.3	20.1	 16
204	 19	81.5	11.1	 20
205	 19	107.5	15.9	 20
206	 19	149.0	32.9	 16
207	 19	113.5	31.8	 20
208	 19	82.5	16.2	 20
209	 19	86.5	17.0	 16
210	 19	764.5	160.6	 20
211	 19	104.3	15.3	 20
212	 19	69.0	9.3	 16
213	 19	73.0	12.3	 20
214	 19	104.0	49.1	 20
215	 19	932.0	251.9	 16
216	 19	261.0	85.9	 20
217	 19	81.0	13.8	 20
218	 19	86.0	12.6	 16
219	 19	81.5	14.7	 20
220	 19	75.0	14.4	 20
221	 19	111.5	20.8	 16
222	 19	938.3	309.4	 20
223	 19	92.3	16.3	 20
224	 19	75.3	13.8	 16
225	 19	129.3	78.5	 20
226	 19	1653.5	432.2	 20
227	 19	687.8	153.3	 16
228	 19	149.5	41.3	 20
229	 19	79.5	14.1	 20
230	 19	135.5	24.7	 20
231	 19	86.0	14.1	 25
232	 19	87.0	20.3	 25
233	 19	106.3	18.3	 20
234	 19	534.0	88.8	 25
235	 19	466.0	49.2	 20
236	 19	480.0	103.3	 25
237	 19	141.0	32.2	 25
238	 19	70.0	15.1	 20
239	 19	1199.0	353.4	 25
240	 19	173.0	42.1	 25
241	 19	107.3	16.7	 20
242	 19	111.0	17.2	 25
243	 19	89.0	11.9	 25
244	 19	91.5	18.5	 20
245	 19	73.0	11.9	 25
246	 19	426.0	122.9	 25
247	 19	116.5	20.8	 20
248	 19	163.0	26.9	 25
249	 19	95.0	16.9	 25
250	 19	90.0	18.5	 20
251	 19	82.0	19.2	 25
252	 19	104.0	22.3	 25
253	 19	1014.0	267.1	 20
254	 19	181.0	32.1	 25
255	 19	204.0	36.5	 25
256	 19	167.3	35.5	 20
257	 19	154.0	30.7	 25
258	 19	140.0	28.1	 25
259	 19	126.3	20.7	 20
260	 19	103.0	23.4	 25
261	 19	99.0	22.6	 25
262	 19	68.3	16.1	 20
263	 19	94.0	19.1	 25
264	 19	87.0	26.4	 25
265	 19	271.5	47.0	 20
266	 19	654.0	224.4	 25
267	 19	1618.0	408.8	 25
268	 19	1030.5	231.4	 20
269	 19	203.0	43.6	 25
270	 19	242.0	93.5	 25
271	 19	534.3	100.0	 20
272	 19	123.0	25.1	 25
273	 19	93.0	18.4	 25
274	 19	67.8	11.9	 20
275	 19	680.0	217.3	 25
276	 19	81.0	14.5	 25
277	 19	124.5	23.5	 20
278	 19	390.0	70.0	 25
279	 19	616.0	158.2	 25
280	 19	447.0	105.4	 20
281	 19	162.0	37.7	 25
282	 19	103.0	20.2	 25
283	 19	92.3	23.1	 20
284	 19	94.0	14.2	 25
285	 19	90.0	16.2	 25
286	 19	77.5	16.3	 20
287	 19	270.0	68.9	 25
288	 19	96.0	16.5	 25
289	 19	75.0	18.1	 20
290	 19	95.0	14.8	 25
291	 19	99.3	23.9	 20
292	 19	332.0	70.3	 25
293	 19	150.0	34.4	 25
294	 19	240.0	48.5	 20
295	 19	85.0	26.8	 25
296	 19	323.0	68.1	 25
297	 19	199.3	37.9	 20
298	 19	120.0	19.8	 25
299	 19	99.0	20.1	 25
300	 19	101.8	18.3	 20
301	 19	81.3	15.1	 20
302	 19	94.3	18.2	 20
303	 19	87.0	15.3	 16
304	 19	751.0	124.3	 20
305	 19	214.8	33.1	 20
306	 19	100.3	14.9	 16
307	 19	232.3	46.1	 20
308	 19	1020.3	279.0	 20
309	 19	117.0	24.0	 16
310	 19	584.5	136.2	 20
311	 19	280.3	204.0	 20
312	 19	2815.3	287.7	 16
313	 19	945.3	192.3	 20
314	 19	291.0	51.4	 20
315	 19	104.0	16.4	 16
316	 19	175.8	23.5	 20
317	 19	404.0	102.4	 20
318	 19	444.5	90.5	 16
319	 19	121.8	24.1	 20
320	 19	144.0	29.9	 20
321	 19	86.5	13.1	 16
322	 19	364.0	51.5	 20
323	 19	228.5	39.2	 20
324	 19	396.3	133.1	 16
325	 19	103.3	21.5	 20
326	 19	89.3	67.6	 20
327	 19	671.5	167.2	 16
328	 19	95.5	17.6	 20
329	 19	70.8	12.0	 20
330	 19	98.5	21.4	 16
331	 19	157.8	74.0	 20
332	 19	1867.5	442.1	 20
333	 19	934.5	149.8	 16
334	 19	700.3	117.8	 20
335	 19	316.8	262.2	 20
336	 19	1231.0	191.0	 16
337	 19	523.0	113.1	 25
338	 19	110.0	19.3	 25
339	 19	89.5	12.9	 20
340	 19	88.0	29.8	 25
341	 19	363.0	105.7	 25
342	 19	95.8	21.5	 20
343	 19	153.0	29.9	 25
344	 19	207.0	30.2	 25
345	 19	359.3	82.8	 20
346	 19	656.0	87.1	 25
347	 19	719.0	137.1	 25
348	 19	225.0	37.4	 20
349	 19	244.0	129.8	 25
350	 19	585.3	81.1	 20
351	 19	888.0	151.2	 25
352	 19	1781.0	405.7	 25
353	 19	460.5	46.2	 20
354	 19	1311.0	309.4	 25
355	 19	136.0	25.8	 25
356	 19	102.5	15.2	 20
357	 19	212.0	35.0	 25
358	 19	243.0	34.8	 25
359	 19	438.5	57.9	 20
360	 19	126.0	17.2	 25
361	 19	175.0	27.5	 25
362	 19	1599.0	293.4	 20
363	 19	474.0	105.4	 25
364	 19	602.0	128.9	 25
365	 19	156.0	24.3	 20
366	 19	856.0	127.2	 25
367	 19	179.0	32.7	 25
368	 19	136.3	26.9	 20
369	 19	187.0	25.3	 25
370	 19	179.0	39.6	 25
371	 19	85.5	11.9	 20
372	 19	98.0	29.4	 25
373	 19	2084.0	462.4	 25
374	 19	140.5	22.4	 20
375	 19	134.0	23.1	 25
376	 19	330.0	65.7	 25
377	 19	3449.5	801.1	 20
378	 19	130.0	22.3	 25
379	 19	400.0	65.5	 25
380	 19	1329.3	280.7	 20
381	 19	878.0	160.7	 25
382	 19	2451.0	741.1	 25
383	 19	92.0	16.9	 20
384	 19	137.0	21.5	 25
385	 19	204.0	60.0	 25
386	 19	82.3	16.8	 20
387	 19	88.0	19.7	 25
388	 19	101.0	17.4	 25
389	 19	157.8	30.1	 20
390	 19	203.0	31.8	 25
391	 19	242.0	50.3	 25
392	 19	148.5	22.3	 20
393	 19	212.0	51.9	 25
394	 19	253.0	57.4	 25
395	 19	183.0	30.8	 20
396	 19	231.0	46.8	 25
397	 19	1728.0	583.0	 25
398	 19	85.5	23.1	 20
399	 19	95.0	21.9	 25
400	 19	586.0	186.8	 25
401	 19	145.3	29.2	 20
402	 19	299.0	78.8	 25
403	 19	92.0	14.9	 25
404	 19	80.0	13.8	 20
405	 19	144.0	35.0	 25
406	 19	121.0	22.6	 25
407	 19	73.5	14.2	 20
408	 19	77.0	10.3	 20
409	 19	328.8	54.6	 16
410	 19	1567.8	414.3	 20
411	 19	166.3	24.0	 20
412	 19	548.5	49.9	 16
413	 19	139.0	24.9	 20
414	 19	236.5	46.8	 20
415	 19	115.0	18.1	 16
416	 19	112.5	16.3	 20
417	 19	299.5	76.3	 20
418	 19	172.5	29.3	 16
419	 19	117.0	14.0	 20
420	 19	73.5	12.4	 20
421	 19	108.0	22.6	 16
422	 19	339.0	54.1	 20
423	 19	962.0	130.0	 20
424	 19	933.0	149.5	 16
425	 19	518.0	52.3	 20
426	 19	663.5	150.8	 20
427	 19	97.5	19.8	 16
428	 19	110.3	20.9	 20
429	 19	84.0	14.6	 20
430	 19	372.0	64.1	 16
431	 19	584.0	138.7	 20
432	 19	1189.0	372.7	 20
433	 19	461.3	98.8	 16
434	 19	1177.0	234.5	 20
435	 19	836.3	203.1	 20
436	 19	439.5	82.6	 16
437	 19	162.3	22.3	 20
438	 19	252.8	37.7	 20
439	 19	3237.8	745.0	 16
440	 19	108.0	18.6	 20
441	 19	74.5	13.5	 20
442	 19	71.3	11.8	 16
443	 19	112.0	16.4	 25
444	 19	85.0	13.9	 25
445	 19	151.8	26.6	 20
446	 19	241.0	35.8	 25
447	 19	352.0	94.8	 25
448	 19	105.8	29.5	 20
449	 19	122.0	41.7	 25
450	 19	137.0	24.7	 25
451	 19	84.0	11.7	 20
452	 19	527.0	112.9	 25
453	 19	99.0	19.6	 25
454	 19	101.8	20.1	 20
455	 19	77.0	17.1	 25
456	 19	109.0	19.0	 25
457	 19	166.5	30.0	 20
458	 19	82.0	12.7	 25
459	 19	117.0	26.6	 25
460	 19	136.5	27.0	 20
461	 19	82.0	13.7	 25
462	 19	71.0	21.8	 25
463	 19	71.8	11.4	 20
464	 19	76.0	16.2	 25
465	 19	75.5	14.1	 20
466	 19	76.0	14.5	 25
467	 19	201.0	29.9	 25
468	 19	508.8	126.6	 20
469	 19	76.0	20.9	 25
470	 19	1487.0	436.6	 25
471	 19	360.5	55.7	 20
472	 19	384.0	85.7	 25
473	 19	168.0	26.8	 25
474	 19	407.0	79.9	 20
475	 19	2132.0	506.3	 25
476	 19	312.0	56.8	 25
477	 19	417.8	75.5	 20
478	 19	65.0	11.7	 25
479	 19	133.0	41.9	 25
480	 19	159.3	24.6	 20
481	 19	148.0	15.8	 25
482	 19	138.0	22.8	 25
483	 19	187.0	28.2	 20
484	 19	80.0	12.0	 25
485	 19	77.0	13.3	 25
486	 19	70.8	12.3	 20
487	 19	287.0	64.2	 25
488	 19	184.0	29.0	 25
489	 19	66.3	19.7	 20
490	 19	67.0	9.8	 25
491	 19	65.0	12.6	 25
492	 19	90.5	20.8	 20
493	 19	127.0	20.0	 25
494	 19	155.0	32.2	 25
495	 19	508.8	46.6	 20
496	 19	673.0	162.9	 25
497	 19	1879.0	254.3	 25
498	 19	1166.5	244.7	 20
499	 19	134.0	34.1	 25
500	 19	117.0	17.0	 25
501	 19	474.8	130.3	 20
502	 19	88.0	29.3	 25
503	 19	117.0	19.8	 25
504	 19	152.0	27.2	 20
505	 19	205.0	44.0	 25
506	 19	497.0	105.4	 25
507	 19	351.5	76.4	 20
508	 19	169.0	30.9	 25
509	 19	514.0	120.8	 25
510	 19	133.8	17.8	 20
511	 19	333.0	86.1	 25
512	 19	74.0	14.4	 25
513	 19	90.8	19.5	 20
514	 19	66.5	13.7	 20
515	 19	64.0	11.1	 20
516	 19	277.5	47.1	 16
517	 19	87.5	13.9	 20
518	 19	191.3	36.3	 20
519	 19	79.5	14.7	 16
520	 19	131.0	25.2	 20
521	 19	104.5	34.1	 20
522	 19	319.8	47.9	 16
523	 19	135.8	20.3	 20
524	 19	185.8	30.5	 16
525	 19	164.0	26.8	 20
526	 19	465.3	45.5	 20
527	 19	848.8	85.6	 16
528	 19	2455.5	430.2	 20
529	 19	1429.8	248.6	 20
530	 19	171.3	24.3	 16
531	 19	991.5	186.3	 20
532	 19	76.0	15.7	 20
533	 19	90.3	16.7	 16
534	 19	1114.5	95.9	 20
535	 19	514.0	106.7	 20
536	 19	84.5	17.4	 16
537	 19	74.0	21.1	 20
538	 19	62.5	12.3	 20
539	 19	85.3	23.1	 16
540	 19	233.5	27.3	 20
541	 19	137.5	32.2	 20
542	 19	1981.3	327.0	 16
543	 19	1218.0	218.9	 20
544	 19	131.3	19.4	 20
545	 19	119.3	14.4	 16
546	 19	87.5	16.2	 20
547	 19	214.0	45.9	 20
548	 19	5415.5	864.7	 16
549	 19	528.5	82.0	 20
550	 19	501.0	121.5	 25
551	 19	141.3	21.8	 20
552	 19	237.0	218.1	 25
553	 19	2750.0	558.2	 25
554	 19	634.5	57.3	 20
555	 19	1678.0	206.2	 25
556	 19	877.0	69.3	 25
557	 19	435.5	43.8	 20
558	 19	261.0	48.5	 25
559	 19	155.0	30.8	 25
560	 19	129.3	21.8	 20
561	 19	141.0	23.8	 25
562	 19	110.0	20.0	 25
563	 19	88.0	15.9	 20
564	 19	100.0	18.7	 25
565	 19	98.0	15.2	 25
566	 19	106.3	14.3	 20
567	 19	117.0	20.6	 25
568	 19	110.0	21.4	 25
569	 19	141.8	25.5	 20
570	 19	949.0	243.5	 25
571	 19	613.0	153.5	 25
572	 19	427.8	87.6	 20
573	 19	451.0	73.5	 25
574	 19	256.0	55.1	 25
575	 19	377.5	43.2	 20
576	 19	472.0	67.4	 25
577	 19	455.0	80.9	 25
578	 19	106.5	14.0	 20
579	 19	292.0	58.5	 25
580	 19	68.3	14.2	 20
581	 19	66.0	13.8	 25
582	 19	86.0	14.4	 25
583	 19	154.8	23.6	 20
584	 19	103.0	15.5	 25
585	 19	189.0	48.0	 25
586	 19	61.0	9.8	 20
587	 19	78.0	9.5	 25
588	 19	88.0	16.1	 25
589	 19	222.5	30.8	 20
590	 19	387.0	44.9	 25
591	 19	474.0	95.4	 25
592	 19	1451.5	233.1	 20
593	 19	726.0	136.4	 25
594	 19	231.0	52.2	 25
595	 19	78.5	13.0	 20
596	 19	316.0	79.9	 25
597	 19	3873.0	1002.1	 25
598	 19	254.5	39.5	 20
599	 19	778.0	137.0	 25
600	 19	155.0	41.4	 25
601	 19	86.3	15.6	 20
602	 19	472.0	40.0	 25
603	 19	812.0	152.1	 25
604	 19	493.8	48.3	 20
605	 19	482.0	186.8	 25
606	 19	1001.0	80.8	 25
607	 19	1642.5	169.5	 20
608	 19	345.0	67.7	 25
609	 19	707.0	176.5	 25
610	 19	255.3	23.9	 20
611	 19	3170.0	776.7	 25
612	 19	1285.0	324.3	 25
613	 19	1014.0	218.3	 20
614	 19	502.0	121.3	 25
615	 19	319.0	91.5	 25
616	 19	1150.5	149.6	 20
617	 19	554.0	50.2	 25
618	 19	1295.0	489.9	 25
619	 19	151.3	20.0	 20
620	 19	113.0	17.7	 25
621	 19	136.8	25.3	 20
622	 19	105.3	17.9	 16
623	 19	137.5	19.4	 20
624	 19	146.5	30.0	 20
625	 19	1161.5	157.3	 16
626	 19	554.0	89.7	 20
627	 19	167.5	21.4	 20
628	 19	147.0	36.2	 16
629	 19	86.0	12.2	 20
630	 19	140.8	32.5	 20
631	 19	80.3	12.1	 16
632	 19	80.3	13.9	 20
633	 19	129.3	13.9	 20
634	 19	133.5	16.9	 16
635	 19	256.0	56.2	 20
636	 19	264.8	33.6	 20
637	 19	389.0	62.7	 16
638	 19	614.3	125.8	 20
639	 19	194.5	32.4	 16
  0	 20	9488.0	2530.8	 20
  1	 20	470.0	57.9	 25
  2	 20	1525.0	140.4	 25
  3	 20	208.3	28.1	 20
  4	 20	644.0	68.7	 25
  5	 20	148.0	66.3	 25
  6	 20	96.3	15.6	 20
  7	 20	273.0	45.3	 25
  8	 20	257.0	150.9	 20
  9	 20	383.0	70.9	 25
 10	 20	102.0	22.2	 25
 11	 20	140.8	27.8	 20
 12	 20	105.0	17.6	 25
 13	 20	328.0	62.1	 25
 14	 20	160.5	16.4	 20
 15	 20	242.0	35.9	 25
 16	 20	1342.0	219.9	 25
 17	 20	1968.3	173.3	 16
 18	 20	101.0	23.2	 20
 19	 20	80.5	11.0	 20
 20	 20	86.5	17.9	 16
 21	 20	83.0	14.1	 20
 22	 20	94.8	18.3	 20
 23	 20	113.0	26.7	 16
 24	 20	381.0	43.8	 20
 25	 20	160.8	39.8	 20
 26	 20	382.3	34.3	 16
 27	 20	82.8	13.5	 20
 28	 20	84.0	12.3	 20
 29	 20	102.3	21.8	 16
 30	 20	346.0	45.6	 20
 31	 20	94.3	18.8	 20
 32	 20	133.5	19.8	 16
 33	 20	507.5	86.6	 20
 34	 20	78.0	13.6	 20
 35	 20	86.5	14.4	 16
 36	 20	83.5	16.1	 20
 37	 20	84.3	13.6	 20
 38	 20	73.3	16.7	 16
 39	 20	72.3	10.3	 20
 40	 20	144.8	22.5	 20
 41	 20	77.5	14.1	 16
 42	 20	124.8	21.4	 20
 43	 20	119.5	17.9	 20
 44	 20	98.8	15.6	 16
 45	 20	125.0	13.7	 20
 46	 20	110.3	21.7	 20
 47	 20	90.3	12.1	 16
 48	 20	87.8	18.6	 20
 49	 20	87.8	12.7	 20
 50	 20	99.5	16.5	 16
 51	 20	72.0	19.3	 20
 52	 20	96.0	19.9	 25
 53	 20	150.5	34.7	 20
 54	 20	87.0	18.5	 25
 55	 20	157.0	36.0	 25
 56	 20	88.0	14.8	 20
 57	 20	115.0	17.1	 25
 58	 20	120.0	23.9	 25
 59	 20	114.3	23.9	 20
 60	 20	388.0	95.1	 25
 61	 20	326.0	39.7	 25
 62	 20	322.5	55.6	 20
 63	 20	209.0	42.8	 25
 64	 20	226.0	52.5	 25
 65	 20	649.3	142.5	 20
 66	 20	471.0	67.7	 25
 67	 20	535.0	86.3	 20
 68	 20	234.0	36.0	 25
 69	 20	80.0	12.9	 25
 70	 20	101.0	20.4	 20
 71	 20	219.0	39.2	 25
 72	 20	337.0	76.9	 25
 73	 20	913.5	92.8	 20
 74	 20	1038.0	173.1	 25
 75	 20	120.0	35.2	 25
 76	 20	138.8	24.5	 20
 77	 20	93.0	17.1	 25
 78	 20	110.0	24.1	 25
 79	 20	219.5	36.5	 20
 80	 20	100.0	18.9	 25
 81	 20	81.0	12.6	 25
 82	 20	70.3	13.3	 20
 83	 20	77.0	13.4	 25
 84	 20	94.0	16.3	 25
 85	 20	111.8	16.3	 20
 86	 20	89.0	11.9	 25
 87	 20	88.0	18.8	 25
 88	 20	67.8	11.8	 20
 89	 20	92.0	12.0	 25
 90	 20	224.0	50.1	 25
 91	 20	108.0	20.5	 20
 92	 20	73.0	16.0	 25
 93	 20	70.0	12.6	 25
 94	 20	85.0	13.7	 20
 95	 20	73.0	15.1	 25
 96	 20	114.0	24.0	 25
 97	 20	65.3	10.9	 20
 98	 20	89.0	15.9	 25
 99	 20	78.0	19.6	 25
100	 20	74.3	13.1	 20
101	 20	109.0	46.7	 25
102	 20	477.0	80.8	 25
103	 20	167.0	39.3	 20
104	 20	302.0	64.7	 25
105	 20	601.0	151.3	 25
106	 20	464.0	55.8	 20
107	 20	411.0	64.6	 25
108	 20	272.0	59.5	 25
109	 20	88.3	15.7	 20
110	 20	71.0	15.1	 25
111	 20	91.0	68.7	 25
112	 20	373.8	108.0	 20
113	 20	78.0	12.6	 25
114	 20	63.0	12.6	 25
115	 20	105.0	21.2	 20
116	 20	86.0	16.1	 25
117	 20	145.0	42.1	 25
118	 20	204.0	35.1	 20
119	 20	127.0	15.8	 25
120	 20	244.0	75.1	 25
121	 20	399.8	76.5	 20
122	 20	164.0	20.1	 25
123	 20	180.0	24.8	 16
124	 20	142.3	19.1	 20
125	 20	323.0	73.6	 20
126	 20	144.0	27.3	 16
127	 20	82.0	13.8	 20
128	 20	97.8	25.2	 20
129	 20	226.5	38.3	 16
130	 20	191.3	94.8	 20
131	 20	1004.0	305.9	 20
132	 20	101.5	19.9	 16
133	 20	131.3	34.1	 20
134	 20	88.5	16.9	 20
135	 20	89.5	16.6	 16
136	 20	73.0	15.4	 20
137	 20	81.0	14.8	 20
138	 20	89.0	13.5	 16
139	 20	88.5	14.6	 20
140	 20	173.3	77.7	 20
141	 20	321.0	47.0	 16
142	 20	1268.5	339.0	 20
143	 20	143.8	23.4	 20
144	 20	69.0	13.4	 16
145	 20	167.5	31.5	 20
146	 20	88.5	16.7	 20
147	 20	128.3	23.9	 16
148	 20	276.8	50.3	 20
149	 20	103.0	18.6	 20
150	 20	86.0	14.1	 16
151	 20	143.0	27.7	 20
152	 20	97.0	20.0	 20
153	 20	88.5	13.7	 16
154	 20	113.0	21.8	 20
155	 20	91.5	19.0	 20
156	 20	190.0	26.5	 16
157	 20	107.5	22.1	 20
158	 20	82.3	15.0	 20
159	 20	86.3	10.9	 20
160	 20	84.0	16.5	 25
161	 20	102.0	22.3	 25
162	 20	111.8	16.1	 20
163	 20	255.0	67.5	 25
164	 20	2076.0	716.7	 25
165	 20	1397.5	448.8	 20
166	 20	158.0	18.7	 25
167	 20	227.0	63.8	 25
168	 20	82.5	16.0	 20
169	 20	95.0	19.2	 25
170	 20	82.0	21.1	 25
171	 20	82.5	12.4	 20
172	 20	79.0	12.3	 25
173	 20	104.0	20.4	 25
174	 20	117.8	27.8	 20
175	 20	353.0	55.3	 25
176	 20	405.0	118.4	 25
177	 20	123.3	21.5	 20
178	 20	286.0	131.7	 25
179	 20	905.0	210.0	 25
180	 20	256.5	55.4	 20
181	 20	138.0	38.6	 25
182	 20	238.3	41.2	 20
183	 20	568.0	213.6	 25
184	 20	61.0	12.3	 25
185	 20	67.3	17.1	 20
186	 20	255.0	87.9	 25
187	 20	309.0	45.9	 25
188	 20	157.0	31.8	 20
189	 20	172.0	28.7	 25
190	 20	272.0	76.0	 25
191	 20	81.3	16.3	 20
192	 20	126.0	23.4	 25
193	 20	62.0	15.8	 25
194	 20	147.3	21.6	 20
195	 20	173.0	32.0	 25
196	 20	73.0	11.6	 25
197	 20	74.5	10.0	 20
198	 20	67.0	12.9	 25
199	 20	84.0	18.6	 25
200	 20	149.8	32.0	 20
201	 20	64.0	13.5	 25
202	 20	79.0	15.9	 25
203	 20	184.5	25.6	 20
204	 20	90.0	16.3	 25
205	 20	107.0	23.0	 25
206	 20	157.0	35.7	 20
207	 20	111.0	19.9	 25
208	 20	114.0	24.2	 25
209	 20	89.3	15.8	 20
210	 20	1134.0	244.8	 25
211	 20	106.0	22.6	 25
212	 20	78.5	18.5	 20
213	 20	88.0	22.8	 25
214	 20	90.0	76.6	 25
215	 20	836.8	179.5	 20
216	 20	121.0	21.5	 25
217	 20	77.0	13.1	 25
218	 20	99.3	16.0	 20
219	 20	91.0	11.7	 25
220	 20	85.0	15.7	 25
221	 20	123.3	28.7	 20
222	 20	1175.0	351.7	 25
223	 20	84.0	17.2	 25
224	 20	74.5	16.0	 20
225	 20	102.0	27.6	 25
226	 20	381.0	89.6	 25
227	 20	286.0	57.7	 20
228	 20	83.0	15.8	 25
229	 20	74.0	12.8	 25
230	 20	85.8	14.5	 16
231	 20	63.3	11.4	 20
232	 20	114.5	21.2	 20
233	 20	95.8	28.8	 16
234	 20	905.0	157.1	 20
235	 20	315.0	62.8	 20
236	 20	559.3	82.9	 16
237	 20	247.3	47.0	 20
238	 20	78.8	16.2	 16
239	 20	214.5	31.9	 20
240	 20	82.3	12.5	 20
241	 20	83.5	13.3	 16
242	 20	194.5	32.0	 20
243	 20	83.5	16.5	 20
244	 20	81.0	13.0	 16
245	 20	85.3	15.3	 20
246	 20	205.3	35.7	 20
247	 20	79.3	17.0	 16
248	 20	100.5	17.2	 20
249	 20	84.0	14.4	 20
250	 20	75.0	15.2	 16
251	 20	79.0	11.0	 20
252	 20	90.0	15.9	 20
253	 20	237.8	37.0	 16
254	 20	155.8	19.5	 20
255	 20	206.0	41.6	 20
256	 20	190.3	25.8	 16
257	 20	124.3	18.7	 20
258	 20	92.5	17.1	 20
259	 20	97.3	13.3	 16
260	 20	102.5	17.4	 20
261	 20	76.0	14.1	 20
262	 20	63.3	13.2	 16
263	 20	88.0	12.1	 20
264	 20	91.8	20.9	 20
265	 20	130.5	23.1	 20
266	 20	389.0	178.8	 25
267	 20	2814.0	503.3	 25
268	 20	961.8	111.2	 20
269	 20	131.0	20.5	 25
270	 20	115.0	41.2	 25
271	 20	835.3	113.5	 20
272	 20	143.0	30.0	 25
273	 20	83.0	13.7	 25
274	 20	76.5	12.9	 20
275	 20	208.0	34.6	 25
276	 20	76.0	10.4	 25
277	 20	118.5	18.1	 20
278	 20	193.0	50.4	 25
279	 20	1015.0	152.5	 25
280	 20	259.3	35.6	 20
281	 20	165.0	25.0	 25
282	 20	104.0	16.7	 25
283	 20	88.8	18.7	 20
284	 20	83.0	12.0	 25
285	 20	93.0	38.1	 25
286	 20	76.5	13.3	 20
287	 20	96.0	17.3	 25
288	 20	100.0	21.5	 25
289	 20	68.8	14.5	 20
290	 20	101.0	17.3	 25
291	 20	102.0	16.8	 25
292	 20	137.8	30.2	 20
293	 20	132.0	19.8	 25
294	 20	226.0	31.1	 25
295	 20	103.8	14.9	 20
296	 20	427.0	55.1	 25
297	 20	295.0	25.8	 20
298	 20	78.0	12.7	 25
299	 20	92.0	17.8	 25
300	 20	97.0	20.9	 20
301	 20	67.0	10.7	 25
302	 20	94.0	14.6	 25
303	 20	93.0	15.4	 20
304	 20	459.0	75.7	 25
305	 20	178.0	18.6	 25
306	 20	107.0	17.0	 20
307	 20	257.0	39.0	 25
308	 20	411.0	162.3	 25
309	 20	59.3	13.0	 20
310	 20	88.0	17.3	 25
311	 20	204.0	135.2	 25
312	 20	1392.0	271.5	 20
313	 20	247.0	51.9	 25
314	 20	370.0	84.5	 25
315	 20	90.8	12.5	 20
316	 20	113.0	19.4	 25
317	 20	141.0	31.9	 25
318	 20	148.8	35.6	 20
319	 20	93.0	13.3	 25
320	 20	101.0	16.9	 25
321	 20	88.0	16.0	 20
322	 20	176.0	37.2	 25
323	 20	219.0	50.5	 25
324	 20	117.5	32.9	 20
325	 20	81.0	13.5	 25
326	 20	77.0	22.4	 25
327	 20	170.0	55.3	 20
328	 20	111.0	27.6	 25
329	 20	75.0	14.6	 25
330	 20	92.3	18.5	 20
331	 20	104.0	68.7	 25
332	 20	1523.0	249.9	 25
333	 20	481.3	73.1	 20
334	 20	492.0	63.2	 25
335	 20	369.0	459.5	 25
336	 20	3152.0	464.2	 20
337	 20	1323.0	237.0	 20
338	 20	159.5	22.5	 20
339	 20	78.5	16.3	 16
340	 20	102.0	20.7	 20
341	 20	204.5	41.5	 20
342	 20	72.8	14.0	 16
343	 20	162.8	45.9	 20
344	 20	325.3	45.7	 20
345	 20	141.5	30.2	 16
346	 20	1449.0	142.8	 20
347	 20	410.5	68.7	 20
348	 20	953.5	203.2	 16
349	 20	149.3	114.4	 20
350	 20	1057.3	233.2	 20
351	 20	230.8	25.0	 16
352	 20	456.0	64.7	 20
353	 20	875.0	124.8	 16
354	 20	527.5	93.1	 20
355	 20	86.5	14.7	 20
356	 20	97.3	12.2	 16
357	 20	227.3	23.9	 20
358	 20	240.3	31.1	 20
359	 20	323.8	34.7	 16
360	 20	147.3	24.4	 20
361	 20	94.5	17.1	 20
362	 20	462.5	58.4	 16
363	 20	101.8	13.7	 20
364	 20	281.5	46.2	 20
365	 20	92.3	16.4	 16
366	 20	286.8	33.7	 20
367	 20	141.3	26.6	 20
368	 20	122.0	19.7	 16
369	 20	103.0	21.6	 20
370	 20	156.5	28.4	 20
371	 20	70.5	8.8	 16
372	 20	117.0	28.8	 25
373	 20	819.0	133.1	 25
374	 20	208.0	31.9	 20
375	 20	96.0	18.2	 25
376	 20	317.0	39.1	 25
377	 20	654.0	141.1	 20
378	 20	127.0	51.7	 25
379	 20	463.0	30.4	 25
380	 20	544.5	57.1	 20
381	 20	1120.0	84.9	 25
382	 20	1604.0	442.4	 25
383	 20	91.0	17.9	 20
384	 20	125.0	18.2	 25
385	 20	103.0	18.3	 25
386	 20	83.3	16.7	 20
387	 20	95.0	13.8	 25
388	 20	107.0	24.5	 25
389	 20	125.5	24.4	 20
390	 20	112.0	17.7	 25
391	 20	158.0	29.2	 25
392	 20	108.0	19.8	 20
393	 20	128.0	21.6	 25
394	 20	176.0	26.3	 25
395	 20	171.0	43.1	 20
396	 20	149.0	19.0	 25
397	 20	310.0	88.4	 25
398	 20	142.3	30.6	 20
399	 20	125.0	21.2	 25
400	 20	141.0	31.5	 25
401	 20	133.0	25.7	 20
402	 20	149.0	46.2	 25
403	 20	94.0	17.2	 25
404	 20	98.3	19.7	 20
405	 20	90.0	12.8	 25
406	 20	108.0	14.4	 25
407	 20	79.5	13.2	 20
408	 20	77.0	11.1	 25
409	 20	87.0	15.6	 25
410	 20	175.3	54.4	 20
411	 20	103.0	23.4	 25
412	 20	445.8	58.3	 20
413	 20	141.0	31.7	 25
414	 20	147.0	27.0	 25
415	 20	124.0	18.1	 20
416	 20	116.0	19.3	 25
417	 20	133.0	21.6	 25
418	 20	128.3	16.2	 20
419	 20	104.0	19.4	 25
420	 20	90.0	14.1	 25
421	 20	88.0	13.4	 20
422	 20	190.0	32.4	 25
423	 20	704.0	66.6	 25
424	 20	2093.5	216.8	 20
425	 20	559.0	75.9	 25
426	 20	1014.0	181.9	 25
427	 20	145.3	35.3	 20
428	 20	93.0	18.6	 25
429	 20	74.0	12.8	 25
430	 20	170.0	42.7	 20
431	 20	115.0	24.3	 25
432	 20	201.0	71.1	 25
433	 20	219.0	44.8	 20
434	 20	395.0	93.2	 25
435	 20	883.0	151.2	 25
436	 20	185.5	42.4	 20
437	 20	102.0	23.0	 25
438	 20	270.0	39.9	 25
439	 20	810.5	234.8	 20
440	 20	119.0	16.8	 25
441	 20	71.0	16.7	 25
442	 20	84.0	14.1	 20
443	 20	106.5	20.5	 20
444	 20	84.5	22.7	 20
445	 20	72.0	15.8	 16
446	 20	91.8	20.9	 20
447	 20	99.5	19.2	 20
448	 20	85.0	15.7	 16
449	 20	95.0	22.2	 20
450	 20	134.5	21.1	 20
451	 20	79.3	12.8	 16
452	 20	159.3	32.0	 20
453	 20	70.5	11.9	 20
454	 20	84.0	16.1	 16
455	 20	74.3	20.5	 20
456	 20	87.3	21.1	 20
457	 20	88.3	22.4	 16
458	 20	111.8	14.2	 20
459	 20	99.5	16.7	 20
460	 20	84.8	16.6	 16
461	 20	79.0	14.4	 20
462	 20	66.3	14.3	 20
463	 20	73.3	10.0	 16
464	 20	77.3	11.6	 20
465	 20	75.5	15.3	 20
466	 20	67.8	11.8	 16
467	 20	89.0	12.6	 20
468	 20	89.0	17.2	 20
469	 20	67.3	9.0	 16
470	 20	221.0	37.9	 20
471	 20	344.8	39.3	 16
472	 20	255.5	27.7	 20
473	 20	273.3	44.6	 20
474	 20	114.3	17.2	 16
475	 20	431.0	78.5	 20
476	 20	220.0	28.5	 20
477	 20	364.0	36.9	 16
478	 20	68.3	12.4	 20
479	 20	91.0	20.8	 25
480	 20	401.3	54.9	 20
481	 20	122.0	24.2	 25
482	 20	169.0	29.3	 25
483	 20	129.3	19.9	 20
484	 20	124.0	18.5	 25
485	 20	82.0	15.4	 25
486	 20	77.0	11.9	 20
487	 20	513.0	53.5	 25
488	 20	166.0	23.3	 25
489	 20	85.3	19.1	 20
490	 20	69.0	13.7	 25
491	 20	67.0	10.5	 25
492	 20	74.3	14.9	 20
493	 20	124.0	21.2	 25
494	 20	195.0	32.1	 25
495	 20	1062.8	88.3	 20
496	 20	860.0	399.9	 25
497	 20	2590.0	276.7	 25
498	 20	376.5	45.3	 20
499	 20	117.0	21.2	 25
500	 20	81.0	14.6	 25
501	 20	72.5	9.5	 20
502	 20	122.0	14.7	 25
503	 20	193.0	30.8	 25
504	 20	88.0	11.9	 20
505	 20	141.0	20.8	 25
506	 20	209.0	27.5	 25
507	 20	111.5	26.8	 20
508	 20	358.0	66.9	 25
509	 20	379.0	44.5	 25
510	 20	116.5	16.2	 20
511	 20	107.0	15.2	 25
512	 20	75.0	12.6	 25
513	 20	114.3	15.7	 20
514	 20	76.0	12.9	 25
515	 20	62.0	12.2	 25
516	 20	340.0	42.2	 20
517	 20	81.0	14.0	 25
518	 20	145.0	23.2	 25
519	 20	90.3	13.5	 20
520	 20	140.0	29.4	 25
521	 20	141.0	43.0	 25
522	 20	265.5	32.0	 20
523	 20	104.0	13.4	 25
524	 20	307.0	58.6	 25
525	 20	124.8	31.0	 20
526	 20	568.0	62.1	 25
527	 20	786.5	79.3	 20
528	 20	777.0	109.5	 25
529	 20	595.0	124.0	 25
530	 20	122.3	19.3	 20
531	 20	325.0	68.5	 25
532	 20	88.0	13.5	 25
533	 20	124.3	25.8	 20
534	 20	324.0	60.7	 25
535	 20	386.0	89.5	 25
536	 20	65.8	12.4	 20
537	 20	66.0	9.9	 25
538	 20	65.0	14.4	 25
539	 20	54.5	9.1	 20
540	 20	372.0	53.4	 25
541	 20	115.0	32.3	 25
542	 20	301.8	71.4	 20
543	 20	428.0	69.3	 25
544	 20	127.0	19.7	 25
545	 20	134.0	24.0	 20
546	 20	98.0	20.7	 25
547	 20	94.0	20.0	 25
548	 20	520.8	204.2	 20
549	 20	371.0	51.2	 25
550	 20	300.3	54.0	 20
551	 20	183.0	26.4	 16
552	 20	231.5	194.1	 20
553	 20	1258.0	184.5	 20
554	 20	768.3	84.7	 16
555	 20	2900.8	262.4	 20
556	 20	914.3	81.7	 20
557	 20	736.0	80.8	 16
558	 20	175.3	28.5	 20
559	 20	94.0	14.3	 20
560	 20	74.0	12.0	 16
561	 20	111.5	16.3	 20
562	 20	82.3	14.6	 20
563	 20	68.0	10.9	 16
564	 20	89.3	19.7	 20
565	 20	104.0	12.6	 20
566	 20	119.3	20.6	 16
567	 20	107.0	17.6	 20
568	 20	87.5	16.4	 20
569	 20	145.0	16.1	 16
570	 20	142.3	30.3	 20
571	 20	284.3	53.7	 20
572	 20	112.0	15.0	 16
573	 20	273.0	35.8	 20
574	 20	304.0	32.7	 20
575	 20	610.5	38.6	 16
576	 20	440.8	64.1	 20
577	 20	172.8	28.1	 20
578	 20	94.3	16.7	 16
579	 20	238.8	41.3	 20
580	 20	69.5	13.2	 20
581	 20	77.0	13.3	 16
582	 20	88.5	14.8	 20
583	 20	75.8	16.0	 20
584	 20	95.3	15.7	 16
585	 20	89.3	18.5	 20
586	 20	70.3	10.7	 20
587	 20	80.0	16.2	 25
588	 20	86.0	13.3	 25
589	 20	146.8	17.3	 20
590	 20	282.0	45.9	 25
591	 20	664.0	102.6	 25
592	 20	1044.5	120.7	 20
593	 20	600.0	78.9	 25
594	 20	171.0	27.1	 25
595	 20	89.8	12.2	 20
596	 20	351.0	131.9	 25
597	 20	3116.0	787.6	 25
598	 20	86.3	14.0	 20
599	 20	117.0	23.6	 25
600	 20	95.0	19.1	 25
601	 20	69.5	14.8	 20
602	 20	401.0	35.8	 25
603	 20	292.0	43.9	 25
604	 20	287.8	26.6	 20
605	 20	215.0	44.6	 25
606	 20	250.0	80.5	 25
607	 20	465.3	145.0	 20
608	 20	192.0	33.4	 25
609	 20	160.0	29.0	 25
610	 20	109.0	22.1	 20
611	 20	268.0	52.4	 25
612	 20	433.0	83.6	 25
613	 20	363.5	35.7	 20
614	 20	222.0	39.8	 25
615	 20	206.0	78.7	 25
616	 20	1442.5	181.6	 20
617	 20	364.0	55.0	 25
618	 20	553.0	147.3	 25
619	 20	139.3	19.7	 20
620	 20	107.0	17.5	 25
621	 20	98.0	19.5	 25
622	 20	90.5	15.2	 20
623	 20	118.0	20.5	 25
624	 20	185.0	21.1	 25
625	 20	459.5	86.7	 20
626	 20	229.0	31.3	 25
627	 20	218.0	33.8	 25
628	 20	132.3	20.8	 20
629	 20	97.0	17.8	 25
630	 20	129.0	21.4	 25
631	 20	70.0	14.1	 20
632	 20	79.0	15.0	 25
633	 20	80.0	15.4	 25
634	 20	158.5	25.2	 20
635	 20	167.0	30.9	 25
636	 20	122.0	21.4	 25
637	 20	255.5	45.3	 20
638	 20	273.0	49.9	 25
639	 20	11839.0	3133.0	 25
  0	 21	187.0	54.1	 20
  1	 21	911.0	98.0	 25
  2	 21	2811.0	506.7	 25
  3	 21	2355.5	457.0	 20
  4	 21	274.0	70.5	 25
  5	 21	97.0	21.9	 25
  6	 21	152.8	27.8	 20
  7	 21	880.0	183.8	 25
  8	 21	425.0	93.2	 25
  9	 21	163.0	23.1	 20
 10	 21	82.0	14.7	 25
 11	 21	82.0	14.9	 25
 12	 21	185.8	40.6	 20
 13	 21	716.0	126.5	 25
 14	 21	166.0	20.1	 20
 15	 21	537.0	116.1	 25
 16	 21	106.0	24.7	 25
 17	 21	137.0	23.1	 20
 18	 21	220.0	44.1	 25
 19	 21	1756.0	378.0	 25
 20	 21	177.5	30.6	 20
 21	 21	129.0	20.3	 25
 22	 21	129.0	28.9	 25
 23	 21	115.0	24.2	 20
 24	 21	727.0	156.1	 25
 25	 21	122.0	18.0	 25
 26	 21	153.3	28.3	 20
 27	 21	904.0	245.3	 25
 28	 21	1109.0	297.3	 25
 29	 21	220.5	38.5	 20
 30	 21	312.0	34.3	 25
 31	 21	130.0	25.3	 25
 32	 21	241.0	37.0	 20
 33	 21	410.0	73.7	 25
 34	 21	2547.0	738.8	 25
 35	 21	433.5	81.7	 20
 36	 21	916.0	237.3	 25
 37	 21	1434.0	504.9	 25
 38	 21	168.5	38.3	 20
 39	 21	1533.0	393.6	 25
 40	 21	906.0	236.2	 25
 41	 21	266.3	48.5	 20
 42	 21	224.0	52.8	 25
 43	 21	350.0	70.0	 25
 44	 21	110.5	20.1	 20
 45	 21	86.0	14.8	 25
 46	 21	80.0	17.7	 25
 47	 21	87.3	17.0	 20
 48	 21	80.0	12.8	 25
 49	 21	80.0	15.7	 25
 50	 21	95.3	17.7	 20
 51	 21	366.0	119.2	 25
 52	 21	79.0	14.9	 20
 53	 21	263.5	55.9	 16
 54	 21	261.5	48.8	 20
 55	 21	139.0	30.2	 20
 56	 21	154.0	20.7	 16
 57	 21	258.3	57.4	 20
 58	 21	325.5	50.1	 20
 59	 21	329.8	68.2	 16
 60	 21	349.8	54.8	 20
 61	 21	103.0	20.1	 20
 62	 21	81.3	16.1	 16
 63	 21	384.5	98.5	 20
 64	 21	89.5	14.9	 20
 65	 21	100.3	16.0	 16
 66	 21	104.8	20.1	 20
 67	 21	169.3	32.3	 20
 68	 21	406.8	41.0	 16
 69	 21	178.8	32.6	 20
 70	 21	355.3	40.2	 16
 71	 21	146.0	25.5	 20
 72	 21	479.5	273.5	 20
 73	 21	3520.8	298.1	 16
 74	 21	4019.0	627.3	 20
 75	 21	2026.8	570.1	 20
 76	 21	131.0	24.3	 16
 77	 21	81.0	13.0	 20
 78	 21	122.8	27.2	 20
 79	 21	87.0	16.7	 16
 80	 21	99.3	15.9	 20
 81	 21	99.0	19.7	 20
 82	 21	390.3	85.7	 16
 83	 21	134.3	22.7	 20
 84	 21	251.3	36.2	 20
 85	 21	225.0	29.7	 16
 86	 21	148.0	28.2	 20
 87	 21	334.8	102.9	 20
 88	 21	70.3	12.5	 20
 89	 21	93.0	18.2	 25
 90	 21	79.0	21.1	 25
 91	 21	76.0	12.4	 20
 92	 21	74.0	10.1	 25
 93	 21	81.0	15.9	 25
 94	 21	77.0	16.1	 20
 95	 21	66.0	11.0	 25
 96	 21	61.0	11.9	 25
 97	 21	87.8	15.5	 20
 98	 21	79.0	17.8	 25
 99	 21	68.0	9.0	 25
100	 21	79.0	16.2	 20
101	 21	109.0	17.9	 25
102	 21	260.0	89.3	 25
103	 21	82.5	15.6	 20
104	 21	219.0	37.0	 25
105	 21	183.0	42.0	 25
106	 21	339.8	39.1	 20
107	 21	334.0	44.2	 25
108	 21	294.0	80.0	 25
109	 21	121.5	21.4	 20
110	 21	141.0	50.2	 25
111	 21	273.0	57.0	 25
112	 21	229.5	64.3	 20
113	 21	264.0	81.0	 25
114	 21	102.0	24.5	 25
115	 21	236.5	51.7	 20
116	 21	279.0	152.2	 25
117	 21	1745.0	551.6	 25
118	 21	322.3	61.9	 20
119	 21	144.0	18.8	 25
120	 21	139.0	20.9	 25
121	 21	241.0	44.0	 20
122	 21	151.0	27.1	 25
123	 21	100.0	14.1	 25
124	 21	96.3	17.7	 20
125	 21	89.0	18.0	 25
126	 21	112.0	22.8	 25
127	 21	79.0	18.3	 20
128	 21	71.0	12.8	 25
129	 21	81.8	15.2	 20
130	 21	112.0	29.5	 25
131	 21	381.0	85.9	 25
132	 21	2762.3	903.6	 20
133	 21	580.0	171.4	 25
134	 21	82.0	13.8	 25
135	 21	103.5	22.3	 20
136	 21	392.0	86.6	 25
137	 21	435.0	96.4	 25
138	 21	206.8	42.1	 20
139	 21	313.0	46.4	 25
140	 21	399.0	52.7	 25
141	 21	878.8	139.6	 20
142	 21	1339.0	275.3	 25
143	 21	333.0	71.2	 25
144	 21	2769.0	733.3	 20
145	 21	825.0	194.8	 25
146	 21	118.0	108.4	 25
147	 21	3826.0	980.4	 20
148	 21	978.0	244.1	 25
149	 21	472.0	172.0	 25
150	 21	87.0	14.0	 20
151	 21	109.0	25.6	 25
152	 21	107.0	18.4	 25
153	 21	271.3	61.5	 20
154	 21	1096.0	334.4	 25
155	 21	146.0	40.1	 25
156	 21	194.5	31.3	 20
157	 21	116.0	25.2	 25
158	 21	695.0	229.8	 25
159	 21	115.8	26.4	 16
160	 21	188.3	432.7	 20
161	 21	12854.5	4299.4	 20
162	 21	206.3	29.6	 16
163	 21	180.0	31.4	 20
164	 21	316.8	97.4	 20
165	 21	74.5	13.2	 16
166	 21	79.3	13.4	 20
167	 21	87.0	13.3	 20
168	 21	132.8	25.1	 16
169	 21	69.3	9.8	 20
170	 21	88.0	15.8	 20
171	 21	82.5	12.7	 16
172	 21	93.0	20.9	 20
173	 21	90.0	20.7	 20
174	 21	111.3	21.8	 16
175	 21	99.0	77.1	 20
176	 21	1297.5	480.5	 20
177	 21	105.5	18.3	 16
178	 21	111.3	92.6	 20
179	 21	1140.5	417.3	 20
180	 21	113.8	31.9	 16
181	 21	679.5	161.3	 20
182	 21	157.3	46.8	 20
183	 21	103.5	22.5	 16
184	 21	72.5	15.9	 20
185	 21	111.8	48.0	 16
186	 21	157.5	49.0	 20
187	 21	1167.5	334.1	 20
188	 21	152.0	34.1	 16
189	 21	159.3	33.8	 20
190	 21	129.8	23.9	 20
191	 21	95.3	16.0	 16
192	 21	102.3	15.9	 20
193	 21	76.5	14.9	 20
194	 21	79.5	10.8	 20
195	 21	210.0	34.1	 25
196	 21	185.0	41.9	 25
197	 21	250.5	67.2	 20
198	 21	78.0	16.0	 25
199	 21	112.0	29.7	 25
200	 21	112.5	25.5	 20
201	 21	115.0	21.2	 25
202	 21	85.0	12.1	 25
203	 21	224.8	50.4	 20
204	 21	123.0	19.0	 25
205	 21	134.0	29.2	 25
206	 21	120.5	14.6	 20
207	 21	1390.0	455.3	 25
208	 21	141.0	29.1	 25
209	 21	122.5	27.7	 20
210	 21	490.0	87.9	 25
211	 21	140.0	33.5	 25
212	 21	121.8	21.5	 20
213	 21	85.0	14.8	 25
214	 21	102.0	38.1	 25
215	 21	705.8	200.6	 20
216	 21	77.0	38.1	 25
217	 21	88.0	24.5	 25
218	 21	143.8	21.6	 20
219	 21	84.0	15.8	 25
220	 21	97.0	57.5	 25
221	 21	913.3	278.2	 20
222	 21	125.0	27.3	 25
223	 21	410.0	98.1	 25
224	 21	380.5	119.9	 20
225	 21	168.0	29.3	 25
226	 21	163.0	36.2	 25
227	 21	129.8	31.8	 20
228	 21	133.0	27.3	 25
229	 21	145.0	37.3	 25
230	 21	148.5	35.5	 20
231	 21	90.0	16.6	 25
232	 21	110.0	29.7	 25
233	 21	83.3	15.7	 20
234	 21	252.0	37.9	 25
235	 21	684.0	136.7	 25
236	 21	1259.8	388.8	 20
237	 21	78.0	17.6	 25
238	 21	80.0	16.9	 25
239	 21	87.5	18.6	 20
240	 21	129.0	23.2	 25
241	 21	286.0	64.0	 25
242	 21	671.8	199.7	 20
243	 21	71.0	11.2	 25
244	 21	68.3	17.5	 20
245	 21	207.0	44.6	 25
246	 21	601.0	164.2	 25
247	 21	119.0	19.7	 20
248	 21	382.0	97.2	 25
249	 21	74.0	15.9	 25
250	 21	70.3	12.8	 20
251	 21	74.0	16.2	 25
252	 21	124.0	27.4	 25
253	 21	88.0	12.3	 20
254	 21	205.0	40.5	 25
255	 21	275.0	50.3	 25
256	 21	103.0	13.0	 20
257	 21	102.0	16.4	 25
258	 21	106.0	20.1	 25
259	 21	230.0	54.4	 20
260	 21	89.0	14.9	 25
261	 21	290.0	73.1	 25
262	 21	241.5	75.1	 20
263	 21	200.0	35.8	 25
264	 21	93.0	17.6	 25
265	 21	408.0	60.6	 16
266	 21	3829.8	1008.3	 20
267	 21	237.5	38.6	 20
268	 21	548.5	49.0	 16
269	 21	1541.3	363.5	 20
270	 21	97.3	23.0	 20
271	 21	91.8	18.8	 16
272	 21	116.3	23.1	 20
273	 21	129.3	22.1	 20
274	 21	103.0	13.5	 16
275	 21	103.5	16.0	 20
276	 21	106.8	18.8	 20
277	 21	74.5	12.5	 16
278	 21	125.0	15.0	 20
279	 21	267.3	35.3	 20
280	 21	413.8	60.2	 16
281	 21	676.0	85.5	 20
282	 21	269.3	59.0	 20
283	 21	145.0	39.0	 16
284	 21	1552.5	333.3	 20
285	 21	104.0	14.8	 20
286	 21	99.3	20.4	 16
287	 21	153.8	28.0	 20
288	 21	234.3	27.4	 20
289	 21	135.8	14.1	 16
290	 21	124.5	19.5	 20
291	 21	702.0	134.0	 20
292	 21	548.3	87.3	 16
293	 21	272.3	137.3	 20
294	 21	8910.3	2520.7	 20
295	 21	116.8	22.4	 16
296	 21	142.0	22.0	 20
297	 21	694.0	192.1	 20
298	 21	433.0	99.0	 16
299	 21	295.0	60.7	 20
300	 21	735.8	108.6	 16
301	 21	307.0	45.7	 25
302	 21	282.0	58.0	 25
303	 21	89.3	14.9	 20
304	 21	88.0	18.6	 25
305	 21	190.0	28.8	 25
306	 21	143.8	23.3	 20
307	 21	378.0	54.2	 25
308	 21	425.0	88.0	 25
309	 21	387.0	86.2	 20
310	 21	127.0	36.4	 25
311	 21	377.0	48.2	 25
312	 21	369.3	34.5	 20
313	 21	474.0	100.2	 25
314	 21	167.0	43.4	 25
315	 21	304.0	63.3	 20
316	 21	77.0	13.7	 25
317	 21	74.0	18.2	 25
318	 21	140.8	17.7	 20
319	 21	255.0	57.9	 25
320	 21	216.0	62.8	 25
321	 21	157.5	39.6	 20
322	 21	153.0	26.1	 25
323	 21	281.0	102.4	 25
324	 21	1820.0	510.8	 20
325	 21	126.0	17.1	 25
326	 21	101.0	18.3	 25
327	 21	135.0	26.5	 20
328	 21	512.0	155.6	 25
329	 21	62.0	12.3	 25
330	 21	70.5	11.0	 20
331	 21	89.0	19.2	 25
332	 21	745.0	446.7	 25
333	 21	10895.8	3393.2	 20
334	 21	503.0	70.4	 25
335	 21	283.0	72.3	 25
336	 21	152.3	38.1	 20
337	 21	2000.0	583.3	 25
338	 21	904.0	178.9	 25
339	 21	793.3	174.0	 20
340	 21	373.0	67.6	 25
341	 21	1452.0	360.2	 25
342	 21	242.3	33.2	 20
343	 21	655.0	121.6	 25
344	 21	502.0	58.4	 25
345	 21	400.5	61.8	 20
346	 21	278.0	80.1	 25
347	 21	135.0	27.5	 25
348	 21	113.8	16.7	 20
349	 21	73.0	12.7	 25
350	 21	93.0	23.1	 25
351	 21	143.0	31.2	 20
352	 21	299.0	34.2	 25
353	 21	409.0	78.8	 25
354	 21	176.3	22.6	 20
355	 21	140.0	15.1	 25
356	 21	217.0	36.2	 25
357	 21	96.0	14.6	 20
358	 21	83.0	18.0	 25
359	 21	316.0	54.2	 20
360	 21	78.0	15.1	 25
361	 21	163.0	36.2	 25
362	 21	97.0	17.7	 20
363	 21	1161.0	271.0	 25
364	 21	87.0	14.7	 25
365	 21	268.5	59.1	 20
366	 21	144.0	35.1	 25
367	 21	2199.0	508.3	 25
368	 21	229.3	34.3	 20
369	 21	309.0	51.1	 25
370	 21	1461.0	341.5	 25
371	 21	1996.3	483.2	 20
372	 21	125.5	56.7	 20
373	 21	3049.0	704.4	 20
374	 21	215.0	28.0	 16
375	 21	282.5	38.9	 20
376	 21	242.0	50.3	 20
377	 21	447.8	47.1	 16
378	 21	260.5	29.5	 20
379	 21	279.0	200.6	 20
380	 21	7574.0	1170.5	 16
381	 21	4102.3	491.2	 20
382	 21	936.5	179.5	 20
383	 21	504.5	77.6	 16
384	 21	688.3	100.4	 20
385	 21	118.5	25.5	 20
386	 21	169.3	26.4	 16
387	 21	103.0	20.9	 20
388	 21	224.5	43.6	 20
389	 21	111.0	26.6	 16
390	 21	99.3	13.4	 20
391	 21	119.5	13.4	 20
392	 21	130.5	22.3	 16
393	 21	129.8	51.3	 20
394	 21	2465.3	791.0	 20
395	 21	79.0	16.1	 16
396	 21	192.8	38.1	 20
397	 21	349.3	75.3	 20
398	 21	168.5	23.7	 16
399	 21	181.8	24.6	 20
400	 21	126.8	23.1	 20
401	 21	160.5	23.2	 16
402	 21	428.3	76.7	 20
403	 21	234.3	64.6	 20
404	 21	108.3	21.8	 16
405	 21	3012.8	731.4	 20
406	 21	3456.8	1163.2	 20
407	 21	213.5	37.6	 16
408	 21	75.0	9.2	 25
409	 21	80.0	15.1	 25
410	 21	90.3	12.5	 20
411	 21	240.0	48.6	 25
412	 21	90.0	16.9	 25
413	 21	155.3	32.8	 20
414	 21	5088.0	1488.1	 25
415	 21	221.0	37.3	 20
416	 21	118.0	16.7	 25
417	 21	75.0	12.2	 25
418	 21	76.5	15.2	 20
419	 21	284.0	50.6	 25
420	 21	370.0	62.9	 25
421	 21	122.3	20.5	 20
422	 21	126.0	31.6	 25
423	 21	251.0	23.2	 25
424	 21	637.5	88.6	 20
425	 21	456.0	66.8	 25
426	 21	617.0	55.6	 25
427	 21	1354.5	159.6	 20
428	 21	1291.0	292.8	 25
429	 21	641.0	115.4	 25
430	 21	351.3	42.5	 20
431	 21	145.0	26.2	 25
432	 21	530.0	103.6	 25
433	 21	117.3	16.6	 20
434	 21	163.0	28.3	 25
435	 21	481.0	41.8	 25
436	 21	875.8	94.8	 20
437	 21	96.0	16.1	 25
438	 21	85.0	15.2	 25
439	 21	118.3	21.1	 20
440	 21	92.0	18.2	 25
441	 21	76.0	13.2	 25
442	 21	77.8	15.6	 20
443	 21	63.0	11.4	 25
444	 21	69.0	9.5	 25
445	 21	69.3	14.1	 20
446	 21	70.0	12.6	 25
447	 21	108.0	25.6	 25
448	 21	655.5	136.8	 20
449	 21	174.0	20.1	 25
450	 21	278.0	70.3	 25
451	 21	82.3	12.2	 20
452	 21	114.0	18.2	 25
453	 21	76.0	12.6	 25
454	 21	71.3	13.3	 20
455	 21	90.0	18.0	 25
456	 21	96.0	15.3	 25
457	 21	81.3	14.6	 20
458	 21	69.0	13.5	 25
459	 21	240.0	52.1	 25
460	 21	170.0	26.1	 20
461	 21	352.0	71.0	 25
462	 21	157.0	38.4	 25
463	 21	66.0	9.1	 20
464	 21	78.0	17.2	 25
465	 21	77.0	15.0	 25
466	 21	79.8	18.9	 20
467	 21	89.0	20.1	 25
468	 21	69.0	16.4	 25
469	 21	78.5	20.1	 20
470	 21	113.0	43.3	 25
471	 21	384.0	85.4	 25
472	 21	150.0	23.0	 20
473	 21	1627.0	469.1	 25
474	 21	90.3	15.8	 20
475	 21	128.0	23.6	 25
476	 21	108.0	25.1	 25
477	 21	94.0	21.2	 20
478	 21	198.0	48.4	 25
479	 21	132.8	22.5	 20
480	 21	526.0	60.2	 16
481	 21	724.3	92.2	 20
482	 21	210.0	33.8	 20
483	 21	90.3	14.0	 16
484	 21	87.8	16.1	 20
485	 21	415.0	47.9	 20
486	 21	213.3	20.7	 16
487	 21	1210.0	234.2	 20
488	 21	236.0	55.9	 20
489	 21	159.5	16.8	 16
490	 21	71.0	12.1	 20
491	 21	73.3	12.1	 20
492	 21	272.0	54.7	 16
493	 21	96.5	17.6	 20
494	 21	595.8	71.1	 20
495	 21	402.0	57.1	 16
496	 21	1128.0	75.3	 20
497	 21	278.3	74.8	 20
498	 21	70.8	13.5	 16
499	 21	140.5	23.7	 20
500	 21	63.3	15.3	 20
501	 21	69.0	13.5	 16
502	 21	117.3	18.1	 20
503	 21	408.8	99.0	 20
504	 21	170.5	28.6	 16
505	 21	172.5	23.7	 20
506	 21	169.8	29.8	 20
507	 21	428.8	37.2	 16
508	 21	167.5	22.4	 20
509	 21	81.3	17.3	 20
510	 21	72.8	15.7	 16
511	 21	75.5	11.8	 20
512	 21	150.5	30.2	 20
513	 21	210.8	28.1	 16
514	 21	132.0	24.3	 25
515	 21	65.0	15.4	 25
516	 21	84.3	16.4	 20
517	 21	129.0	24.0	 25
518	 21	187.0	29.4	 25
519	 21	72.3	9.7	 20
520	 21	307.0	72.6	 25
521	 21	168.0	40.3	 25
522	 21	93.0	15.9	 20
523	 21	133.0	19.3	 25
524	 21	377.0	73.8	 25
525	 21	432.0	50.4	 20
526	 21	656.0	87.3	 25
527	 21	366.0	58.5	 25
528	 21	532.3	78.5	 20
529	 21	358.0	74.8	 25
530	 21	142.0	31.0	 25
531	 21	114.5	17.3	 20
532	 21	85.0	12.6	 25
533	 21	157.3	19.0	 20
534	 21	387.0	39.5	 25
535	 21	145.0	20.9	 25
536	 21	94.5	17.2	 20
537	 21	98.0	22.9	 25
538	 21	89.0	19.3	 25
539	 21	113.0	24.2	 20
540	 21	139.0	32.9	 25
541	 21	166.0	20.0	 25
542	 21	187.5	44.4	 20
543	 21	356.0	95.6	 25
544	 21	161.0	31.3	 25
545	 21	1284.8	241.3	 20
546	 21	85.0	12.7	 25
547	 21	187.0	36.4	 25
548	 21	489.3	69.1	 20
549	 21	590.0	79.1	 25
550	 21	170.0	28.6	 25
551	 21	601.8	63.2	 20
552	 21	921.0	129.9	 25
553	 21	708.0	56.6	 25
554	 21	529.8	40.5	 20
555	 21	419.0	128.7	 25
556	 21	583.0	150.6	 25
557	 21	909.3	136.2	 20
558	 21	110.0	18.4	 25
559	 21	152.0	23.5	 25
560	 21	466.8	88.2	 20
561	 21	139.0	21.7	 25
562	 21	100.0	22.2	 25
563	 21	154.5	29.4	 20
564	 21	82.0	13.7	 25
565	 21	128.0	132.7	 25
566	 21	9526.3	2263.1	 20
567	 21	202.0	42.7	 25
568	 21	399.0	102.1	 25
569	 21	73.0	16.8	 20
570	 21	95.0	22.5	 25
571	 21	881.0	194.1	 25
572	 21	139.3	22.5	 20
573	 21	107.0	33.6	 25
574	 21	853.0	249.4	 25
575	 21	91.5	18.6	 20
576	 21	123.0	15.4	 25
577	 21	105.0	23.6	 25
578	 21	83.3	16.0	 20
579	 21	84.0	17.6	 25
580	 21	858.0	244.4	 25
581	 21	355.5	90.4	 20
582	 21	93.0	20.9	 25
583	 21	66.0	12.1	 25
584	 21	70.0	11.5	 20
585	 21	94.0	15.1	 25
586	 21	70.3	10.7	 20
587	 21	342.8	67.7	 16
588	 21	250.3	42.0	 20
589	 21	302.0	38.8	 16
590	 21	153.3	28.6	 20
591	 21	500.8	107.2	 20
592	 21	150.3	22.6	 16
593	 21	109.5	15.5	 20
594	 21	285.8	59.8	 20
595	 21	100.5	20.4	 16
596	 21	400.3	64.0	 20
597	 21	326.3	43.8	 20
598	 21	2052.8	257.9	 16
599	 21	874.0	96.1	 20
600	 21	826.8	168.3	 20
601	 21	101.5	15.4	 16
602	 21	73.3	15.5	 20
603	 21	420.3	48.3	 20
604	 21	255.5	32.3	 16
605	 21	972.5	170.9	 20
606	 21	91.3	20.3	 20
607	 21	95.3	13.5	 16
608	 21	2239.3	455.9	 20
609	 21	77.0	14.4	 20
610	 21	166.8	30.6	 16
611	 21	1057.8	180.1	 20
612	 21	2573.8	253.6	 20
613	 21	1745.8	182.6	 16
614	 21	409.3	47.5	 20
615	 21	564.0	99.9	 20
616	 21	219.3	27.2	 16
617	 21	562.0	53.7	 20
618	 21	5099.3	489.8	 20
619	 21	8146.3	669.2	 16
620	 21	1553.0	187.2	 20
621	 21	290.0	105.3	 25
622	 21	2146.3	451.8	 20
623	 21	628.0	134.3	 25
624	 21	641.0	104.8	 25
625	 21	174.5	21.0	 20
626	 21	256.0	38.6	 25
627	 21	108.0	13.5	 25
628	 21	427.0	35.3	 20
629	 21	156.0	18.1	 25
630	 21	183.0	21.7	 25
631	 21	160.0	19.8	 20
632	 21	171.0	33.0	 25
633	 21	79.0	19.6	 25
634	 21	77.0	15.5	 20
635	 21	95.0	42.6	 25
636	 21	211.0	35.4	 25
637	 21	317.3	46.8	 20
638	 21	96.0	15.7	 25
639	 21	221.0	46.4	 25
  0	 22	9609.5	1308.4	 16
  1	 22	432.3	42.8	 20
  2	 22	565.8	53.8	 20
  3	 22	1192.0	97.0	 16
  4	 22	410.0	55.0	 20
  5	 22	91.5	15.4	 20
  6	 22	186.3	21.2	 16
  7	 22	364.3	35.7	 20
  8	 22	126.8	19.2	 20
  9	 22	146.5	21.8	 16
 10	 22	94.3	21.9	 20
 11	 22	75.0	14.5	 20
 12	 22	114.3	13.3	 16
 13	 22	342.3	43.8	 20
 14	 22	309.3	24.5	 20
 15	 22	171.3	24.3	 16
 16	 22	95.0	14.7	 25
 17	 22	119.5	21.3	 20
 18	 22	394.0	55.2	 25
 19	 22	2292.0	243.8	 25
 20	 22	143.8	21.9	 20
 21	 22	145.0	16.2	 25
 22	 22	117.0	19.4	 25
 23	 22	101.8	17.0	 20
 24	 22	160.0	22.1	 25
 25	 22	62.0	15.2	 25
 26	 22	77.0	16.7	 20
 27	 22	242.0	129.0	 25
 28	 22	640.0	73.6	 25
 29	 22	343.3	44.4	 20
 30	 22	460.0	40.6	 25
 31	 22	207.0	26.7	 25
 32	 22	317.5	53.5	 20
 33	 22	2130.0	230.7	 25
 34	 22	880.0	148.3	 25
 35	 22	572.8	64.0	 20
 36	 22	386.0	51.5	 25
 37	 22	1162.0	397.6	 25
 38	 22	141.0	19.6	 20
 39	 22	765.0	69.6	 25
 40	 22	589.0	78.1	 25
 41	 22	349.0	42.0	 20
 42	 22	415.0	56.6	 25
 43	 22	346.0	45.8	 25
 44	 22	103.5	19.2	 20
 45	 22	85.0	14.7	 25
 46	 22	79.0	9.5	 25
 47	 22	69.3	10.9	 20
 48	 22	72.0	11.1	 25
 49	 22	80.0	14.1	 25
 50	 22	95.3	14.2	 20
 51	 22	101.0	26.3	 25
 52	 22	76.0	13.0	 25
 53	 22	70.5	12.5	 20
 54	 22	90.0	23.3	 25
 55	 22	86.0	16.4	 25
 56	 22	144.3	15.6	 20
 57	 22	247.0	41.2	 25
 58	 22	671.0	120.1	 25
 59	 22	251.5	34.7	 20
 60	 22	157.0	32.1	 25
 61	 22	231.0	53.7	 25
 62	 22	109.5	26.4	 20
 63	 22	113.0	19.4	 25
 64	 22	94.0	15.8	 25
 65	 22	95.5	20.4	 20
 66	 22	97.0	18.6	 25
 67	 22	122.0	35.2	 25
 68	 22	228.5	46.8	 20
 69	 22	226.0	34.0	 25
 70	 22	307.0	37.0	 25
 71	 22	114.3	23.0	 20
 72	 22	273.0	120.6	 25
 73	 22	2197.0	475.8	 25
 74	 22	1798.5	452.4	 20
 75	 22	367.0	121.1	 25
 76	 22	113.5	16.1	 20
 77	 22	61.0	10.1	 25
 78	 22	75.0	14.6	 25
 79	 22	68.5	10.6	 20
 80	 22	79.0	16.5	 25
 81	 22	73.0	16.1	 25
 82	 22	117.5	18.4	 20
 83	 22	106.0	16.7	 25
 84	 22	291.0	25.9	 25
 85	 22	226.3	45.9	 20
 86	 22	100.0	22.3	 25
 87	 22	89.0	21.8	 25
 88	 22	67.8	10.5	 16
 89	 22	77.5	19.5	 20
 90	 22	72.3	12.8	 20
 91	 22	84.0	14.7	 16
 92	 22	70.8	19.2	 20
 93	 22	82.3	17.5	 20
 94	 22	83.3	16.7	 16
 95	 22	70.8	12.3	 20
 96	 22	69.0	13.6	 20
 97	 22	78.3	17.1	 16
 98	 22	81.8	13.5	 20
 99	 22	77.0	15.1	 20
100	 22	75.8	12.4	 16
101	 22	92.5	18.3	 20
102	 22	86.0	15.8	 20
103	 22	79.3	13.0	 16
104	 22	143.5	25.1	 20
105	 22	164.3	33.0	 20
106	 22	266.8	104.5	 16
107	 22	437.8	102.0	 20
108	 22	388.5	113.6	 20
109	 22	106.5	21.5	 16
110	 22	144.3	45.5	 20
111	 22	273.5	65.7	 20
112	 22	126.0	30.5	 16
113	 22	81.5	17.0	 20
114	 22	95.5	18.4	 20
115	 22	170.3	31.4	 16
116	 22	497.5	898.2	 20
117	 22	8849.3	3389.9	 20
118	 22	258.0	47.2	 16
119	 22	146.0	19.9	 20
120	 22	142.3	27.3	 20
121	 22	277.5	41.1	 16
122	 22	193.3	41.5	 20
123	 22	111.0	28.7	 25
124	 22	91.3	13.7	 20
125	 22	92.0	17.1	 25
126	 22	144.0	29.0	 25
127	 22	69.8	12.7	 20
128	 22	80.0	16.1	 25
129	 22	83.0	17.7	 25
130	 22	70.5	28.2	 20
131	 22	214.0	35.9	 25
132	 22	563.8	145.3	 20
133	 22	214.0	50.8	 25
134	 22	102.0	19.7	 25
135	 22	147.8	34.7	 20
136	 22	136.0	25.0	 25
137	 22	285.0	51.3	 25
138	 22	147.0	13.9	 20
139	 22	228.0	43.1	 25
140	 22	191.0	30.1	 25
141	 22	424.5	43.3	 20
142	 22	420.0	64.3	 25
143	 22	134.0	37.9	 25
144	 22	942.3	126.8	 20
145	 22	369.0	70.3	 25
146	 22	131.0	112.5	 25
147	 22	2178.3	281.2	 20
148	 22	225.0	57.2	 25
149	 22	118.0	24.1	 25
150	 22	101.3	22.0	 20
151	 22	176.0	26.5	 25
152	 22	97.0	12.5	 25
153	 22	111.5	14.2	 20
154	 22	217.0	47.7	 25
155	 22	88.0	19.4	 25
156	 22	129.8	14.0	 20
157	 22	110.0	19.7	 25
158	 22	330.0	84.9	 25
159	 22	112.3	43.8	 20
160	 22	166.0	140.5	 25
161	 22	3375.0	1217.6	 25
162	 22	164.3	21.2	 20
163	 22	117.0	21.0	 25
164	 22	153.0	39.2	 25
165	 22	73.0	12.4	 20
166	 22	78.0	14.0	 25
167	 22	90.0	17.7	 25
168	 22	129.3	17.2	 20
169	 22	64.0	12.8	 25
170	 22	78.0	11.8	 25
171	 22	67.5	13.8	 20
172	 22	98.0	20.7	 25
173	 22	91.0	19.7	 25
174	 22	102.5	16.0	 20
175	 22	78.0	24.3	 25
176	 22	368.0	149.0	 25
177	 22	88.0	15.7	 20
178	 22	110.0	34.4	 25
179	 22	466.0	176.7	 25
180	 22	98.5	36.0	 20
181	 22	485.0	146.9	 25
182	 22	123.0	35.3	 25
183	 22	72.3	11.4	 20
184	 22	85.0	12.7	 25
185	 22	138.0	25.8	 25
186	 22	98.5	27.4	 20
187	 22	503.0	112.8	 25
188	 22	150.0	37.7	 25
189	 22	94.3	15.6	 20
190	 22	106.0	21.0	 25
191	 22	72.8	12.1	 20
192	 22	94.0	17.9	 25
193	 22	74.0	14.7	 25
194	 22	106.3	20.3	 16
195	 22	133.5	19.1	 20
196	 22	165.0	28.5	 20
197	 22	144.0	20.0	 16
198	 22	72.5	13.4	 20
199	 22	102.3	13.7	 20
200	 22	83.0	17.9	 16
201	 22	146.0	25.0	 20
202	 22	93.3	16.6	 20
203	 22	85.0	15.5	 16
204	 22	168.3	21.2	 20
205	 22	158.3	31.7	 20
206	 22	131.0	19.7	 16
207	 22	395.8	89.4	 20
208	 22	155.5	30.7	 20
209	 22	133.0	25.3	 16
210	 22	366.5	24.1	 20
211	 22	114.3	22.4	 20
212	 22	135.8	19.8	 16
213	 22	110.5	20.3	 20
214	 22	84.8	14.0	 20
215	 22	194.0	28.3	 16
216	 22	74.3	10.4	 20
217	 22	71.5	18.9	 20
218	 22	114.3	19.5	 16
219	 22	76.5	11.8	 20
220	 22	98.5	39.7	 20
221	 22	474.5	113.1	 16
222	 22	117.0	21.3	 20
223	 22	238.3	58.6	 20
224	 22	101.5	19.0	 16
225	 22	108.0	25.5	 20
226	 22	102.8	20.1	 20
227	 22	100.8	20.6	 16
228	 22	93.3	14.0	 20
229	 22	83.3	14.5	 20
230	 22	105.0	16.1	 20
231	 22	99.0	19.2	 25
232	 22	97.0	19.8	 25
233	 22	67.3	12.1	 20
234	 22	248.0	58.6	 25
235	 22	297.0	139.1	 25
236	 22	572.0	97.1	 20
237	 22	69.0	10.3	 25
238	 22	72.0	14.7	 25
239	 22	74.3	13.8	 20
240	 22	87.0	20.0	 25
241	 22	163.0	56.8	 25
242	 22	327.3	64.3	 20
243	 22	70.0	16.0	 25
244	 22	79.0	19.3	 25
245	 22	208.5	27.4	 20
246	 22	319.0	60.6	 25
247	 22	117.3	18.6	 20
248	 22	117.0	17.8	 25
249	 22	78.0	15.6	 25
250	 22	86.3	14.6	 20
251	 22	71.0	10.4	 25
252	 22	90.0	13.6	 25
253	 22	63.3	9.4	 20
254	 22	125.0	14.0	 25
255	 22	432.0	78.7	 25
256	 22	100.5	15.8	 20
257	 22	105.0	17.8	 25
258	 22	138.0	21.3	 25
259	 22	91.8	17.3	 20
260	 22	116.0	20.6	 25
261	 22	177.0	32.1	 25
262	 22	97.5	15.2	 20
263	 22	322.0	38.8	 25
264	 22	124.0	24.4	 25
265	 22	193.3	26.8	 20
266	 22	752.0	240.4	 25
267	 22	274.0	46.1	 25
268	 22	225.5	36.8	 20
269	 22	132.0	108.7	 25
270	 22	90.0	15.0	 25
271	 22	78.3	13.8	 20
272	 22	91.0	16.0	 25
273	 22	98.0	15.3	 25
274	 22	109.0	19.7	 20
275	 22	100.0	10.5	 25
276	 22	81.0	15.6	 25
277	 22	74.5	16.9	 20
278	 22	149.0	24.7	 25
279	 22	261.0	30.4	 25
280	 22	154.5	24.8	 20
281	 22	901.0	129.2	 25
282	 22	247.0	55.0	 25
283	 22	139.3	20.5	 20
284	 22	1065.0	239.1	 25
285	 22	83.0	13.7	 25
286	 22	102.3	19.1	 20
287	 22	210.0	32.9	 25
288	 22	414.0	69.4	 25
289	 22	133.0	23.5	 20
290	 22	176.0	49.8	 25
291	 22	1209.0	269.9	 25
292	 22	214.3	54.4	 20
293	 22	155.0	48.7	 25
294	 22	2528.0	1021.4	 25
295	 22	83.8	17.9	 20
296	 22	109.0	21.4	 25
297	 22	390.0	98.8	 25
298	 22	100.5	37.7	 20
299	 22	111.0	21.1	 25
300	 22	272.0	49.2	 25
301	 22	189.0	23.9	 16
302	 22	111.3	13.5	 20
303	 22	106.5	18.2	 20
304	 22	79.3	18.4	 16
305	 22	115.3	15.5	 20
306	 22	126.5	18.5	 16
307	 22	266.0	45.0	 20
308	 22	597.5	81.1	 20
309	 22	1104.3	82.6	 16
310	 22	311.8	53.9	 20
311	 22	465.0	50.1	 20
312	 22	397.3	40.0	 16
313	 22	387.8	74.7	 20
314	 22	125.5	21.4	 20
315	 22	188.5	28.9	 16
316	 22	83.0	13.8	 20
317	 22	67.3	14.4	 20
318	 22	106.0	17.4	 16
319	 22	83.3	13.0	 20
320	 22	129.5	23.8	 20
321	 22	97.3	15.3	 16
322	 22	104.3	13.9	 20
323	 22	239.8	32.8	 20
324	 22	448.8	64.9	 16
325	 22	210.3	23.9	 20
326	 22	115.3	17.0	 20
327	 22	93.3	13.8	 16
328	 22	94.0	19.9	 20
329	 22	71.5	11.5	 20
330	 22	72.5	11.6	 16
331	 22	82.8	12.6	 20
332	 22	216.5	246.2	 20
333	 22	4876.0	1429.7	 16
334	 22	645.0	91.5	 20
335	 22	438.8	121.0	 20
336	 22	113.5	19.7	 20
337	 22	405.0	67.3	 25
338	 22	432.0	89.7	 25
339	 22	966.0	170.4	 20
340	 22	256.0	128.9	 25
341	 22	2308.0	557.4	 25
342	 22	226.3	33.9	 20
343	 22	246.0	34.0	 25
344	 22	232.0	35.7	 25
345	 22	184.3	26.9	 20
346	 22	158.0	19.2	 25
347	 22	111.0	15.4	 25
348	 22	116.5	20.9	 20
349	 22	67.0	11.9	 25
350	 22	90.0	19.6	 25
351	 22	118.3	20.9	 20
352	 22	482.0	57.4	 25
353	 22	592.0	105.3	 25
354	 22	207.3	23.0	 20
355	 22	163.0	27.8	 25
356	 22	198.0	36.6	 25
357	 22	86.5	13.3	 20
358	 22	80.0	15.3	 25
359	 22	170.0	42.7	 25
360	 22	71.3	12.0	 20
361	 22	124.0	19.6	 25
362	 22	80.8	15.9	 20
363	 22	2172.0	426.1	 25
364	 22	85.0	19.8	 25
365	 22	288.8	35.0	 20
366	 22	130.0	26.5	 25
367	 22	813.0	161.4	 25
368	 22	139.5	26.0	 20
369	 22	431.0	40.5	 25
370	 22	454.0	78.7	 25
371	 22	747.0	105.7	 20
372	 22	110.0	68.0	 25
373	 22	3312.0	798.9	 25
374	 22	116.0	18.0	 20
375	 22	168.0	22.6	 25
376	 22	215.0	39.8	 25
377	 22	391.5	69.6	 20
378	 22	163.0	32.4	 25
379	 22	231.0	171.6	 25
380	 22	4347.8	632.8	 20
381	 22	681.0	219.0	 25
382	 22	2119.0	480.4	 25
383	 22	152.3	23.7	 20
384	 22	291.0	41.0	 25
385	 22	268.0	43.1	 25
386	 22	151.3	37.5	 20
387	 22	99.0	10.7	 25
388	 22	261.0	35.2	 25
389	 22	98.0	13.1	 20
390	 22	81.0	18.3	 25
391	 22	110.0	19.8	 25
392	 22	142.0	28.7	 20
393	 22	108.0	14.7	 25
394	 22	436.0	175.1	 25
395	 22	85.0	14.1	 20
396	 22	140.0	19.3	 25
397	 22	278.0	53.6	 25
398	 22	175.8	30.2	 20
399	 22	202.0	31.3	 25
400	 22	121.0	19.5	 25
401	 22	115.3	20.5	 20
402	 22	158.0	44.5	 25
403	 22	152.0	40.7	 25
404	 22	78.5	15.3	 20
405	 22	741.0	208.2	 25
406	 22	849.0	328.7	 25
407	 22	135.3	37.1	 20
408	 22	73.0	10.8	 20
409	 22	78.5	23.2	 20
410	 22	86.3	17.9	 16
411	 22	118.5	16.5	 20
412	 22	92.3	21.9	 20
413	 22	98.5	23.5	 16
414	 22	1073.8	263.3	 20
415	 22	164.5	21.4	 20
416	 22	110.5	18.2	 16
417	 22	88.3	15.8	 20
418	 22	83.3	16.1	 20
419	 22	124.0	22.2	 16
420	 22	615.3	139.1	 20
421	 22	116.3	18.3	 16
422	 22	136.3	15.4	 20
423	 22	180.5	23.6	 20
424	 22	163.5	19.9	 16
425	 22	392.0	57.2	 20
426	 22	653.3	74.0	 20
427	 22	533.3	48.4	 16
428	 22	273.0	33.1	 20
429	 22	249.5	32.0	 20
430	 22	210.8	38.3	 16
431	 22	196.3	29.2	 20
432	 22	804.8	112.2	 20
433	 22	148.3	27.1	 16
434	 22	265.0	35.7	 20
435	 22	703.3	55.4	 20
436	 22	347.3	35.1	 16
437	 22	86.0	13.9	 20
438	 22	71.3	18.0	 20
439	 22	77.3	11.6	 16
440	 22	94.3	15.4	 20
441	 22	68.3	15.2	 20
442	 22	82.8	14.8	 16
443	 22	68.0	14.3	 25
444	 22	64.0	12.9	 25
445	 22	56.0	11.1	 20
446	 22	85.0	13.1	 25
447	 22	111.0	24.9	 25
448	 22	98.3	30.0	 20
449	 22	150.0	21.2	 25
450	 22	187.0	37.9	 25
451	 22	90.5	12.6	 20
452	 22	94.0	14.9	 25
453	 22	71.0	9.9	 25
454	 22	66.0	14.4	 20
455	 22	82.0	15.1	 25
456	 22	98.0	18.7	 25
457	 22	75.3	12.3	 20
458	 22	69.0	12.5	 25
459	 22	270.0	50.6	 25
460	 22	186.0	22.4	 20
461	 22	184.0	41.5	 25
462	 22	75.0	12.5	 25
463	 22	71.5	15.1	 20
464	 22	68.0	16.4	 25
465	 22	70.0	16.0	 25
466	 22	72.8	14.9	 20
467	 22	75.0	14.0	 25
468	 22	78.0	16.1	 25
469	 22	68.8	12.0	 20
470	 22	108.0	35.9	 25
471	 22	289.0	51.3	 25
472	 22	118.5	14.0	 20
473	 22	822.0	240.8	 25
474	 22	70.0	13.1	 25
475	 22	80.3	9.9	 20
476	 22	103.0	17.8	 25
477	 22	67.3	8.4	 20
478	 22	100.0	21.2	 25
479	 22	136.0	30.0	 25
480	 22	803.3	81.1	 20
481	 22	1807.0	251.0	 25
482	 22	120.0	19.8	 25
483	 22	97.8	13.6	 20
484	 22	102.0	18.5	 25
485	 22	315.0	34.8	 25
486	 22	141.0	23.8	 20
487	 22	527.0	105.0	 25
488	 22	343.0	72.9	 25
489	 22	137.5	19.2	 20
490	 22	71.0	13.5	 25
491	 22	82.0	22.3	 25
492	 22	99.3	15.1	 20
493	 22	138.0	23.7	 25
494	 22	280.0	41.4	 25
495	 22	171.3	21.4	 20
496	 22	574.0	71.8	 25
497	 22	237.0	55.1	 25
498	 22	62.8	10.5	 20
499	 22	146.0	28.0	 25
500	 22	84.0	17.2	 25
501	 22	68.0	14.8	 20
502	 22	74.0	13.5	 25
503	 22	117.0	34.0	 25
504	 22	108.0	17.2	 20
505	 22	103.0	20.3	 25
506	 22	907.0	179.9	 25
507	 22	1181.8	128.5	 20
508	 22	170.0	25.1	 25
509	 22	89.0	16.4	 25
510	 22	69.8	14.2	 20
511	 22	93.0	18.0	 25
512	 22	87.0	15.5	 25
513	 22	309.3	30.1	 20
514	 22	67.3	13.0	 20
515	 22	76.0	14.4	 20
516	 22	78.3	13.3	 16
517	 22	96.5	15.8	 20
518	 22	162.5	25.6	 20
519	 22	67.0	10.6	 16
520	 22	140.3	17.9	 20
521	 22	73.3	13.4	 20
522	 22	82.3	14.2	 16
523	 22	86.0	20.3	 20
524	 22	180.5	32.5	 20
525	 22	394.3	36.9	 16
526	 22	175.0	26.2	 20
527	 22	234.0	47.1	 20
528	 22	507.5	59.8	 16
529	 22	99.5	20.8	 20
530	 22	87.3	16.9	 20
531	 22	89.3	13.6	 16
532	 22	89.8	15.5	 20
533	 22	141.5	77.9	 20
534	 22	910.3	72.8	 16
535	 22	223.0	26.9	 20
536	 22	82.5	16.1	 16
537	 22	88.3	15.9	 20
538	 22	86.3	19.7	 20
539	 22	294.3	34.6	 16
540	 22	235.0	29.9	 20
541	 22	91.3	12.5	 20
542	 22	87.3	13.8	 16
543	 22	155.5	45.2	 20
544	 22	102.3	18.7	 20
545	 22	219.3	23.8	 16
546	 22	128.3	24.6	 20
547	 22	118.3	17.0	 20
548	 22	268.5	28.7	 16
549	 22	296.5	31.5	 20
550	 22	357.0	42.7	 25
551	 22	645.0	52.4	 20
552	 22	1486.0	156.6	 25
553	 22	425.0	54.4	 25
554	 22	835.5	91.5	 20
555	 22	241.0	43.5	 25
556	 22	107.0	18.0	 25
557	 22	523.8	85.5	 20
558	 22	91.0	15.4	 25
559	 22	159.0	24.2	 25
560	 22	113.3	14.5	 20
561	 22	105.0	30.0	 25
562	 22	83.0	14.0	 25
563	 22	82.3	15.5	 20
564	 22	63.0	11.3	 25
565	 22	108.0	64.9	 25
566	 22	3560.8	754.3	 20
567	 22	146.0	26.2	 25
568	 22	361.0	67.1	 25
569	 22	94.0	17.3	 20
570	 22	126.0	22.8	 25
571	 22	199.0	31.2	 25
572	 22	98.5	13.7	 20
573	 22	81.0	13.8	 25
574	 22	276.0	58.9	 25
575	 22	85.5	17.0	 20
576	 22	148.0	21.2	 25
577	 22	86.0	18.2	 25
578	 22	76.3	8.6	 20
579	 22	73.0	14.7	 25
580	 22	237.0	56.6	 25
581	 22	99.3	15.7	 20
582	 22	88.0	14.9	 25
583	 22	63.0	14.1	 25
584	 22	77.5	12.1	 20
585	 22	84.0	11.5	 25
586	 22	81.0	11.6	 25
587	 22	96.5	20.6	 20
588	 22	217.0	31.8	 25
589	 22	220.0	39.4	 25
590	 22	193.3	34.2	 20
591	 22	480.0	82.8	 25
592	 22	92.0	14.6	 25
593	 22	88.8	18.7	 20
594	 22	76.0	14.6	 25
595	 22	148.0	20.4	 20
596	 22	345.0	43.5	 25
597	 22	353.0	67.8	 25
598	 22	1488.8	144.5	 20
599	 22	311.0	38.7	 25
600	 22	1071.0	198.1	 25
601	 22	88.3	19.6	 20
602	 22	97.0	15.6	 25
603	 22	335.0	42.6	 25
604	 22	394.3	81.3	 20
605	 22	1934.0	306.5	 25
606	 22	82.0	17.2	 25
607	 22	85.3	16.6	 20
608	 22	652.0	137.5	 25
609	 22	93.0	11.7	 25
610	 22	122.5	19.4	 20
611	 22	157.0	31.1	 25
612	 22	1000.0	178.3	 25
613	 22	1534.8	79.5	 20
614	 22	436.0	69.2	 25
615	 22	1464.0	360.7	 25
616	 22	100.5	18.8	 20
617	 22	248.0	38.8	 25
618	 22	2249.0	340.9	 25
619	 22	4957.5	503.5	 20
620	 22	1102.0	93.4	 25
621	 22	434.3	150.6	 20
622	 22	5335.5	452.9	 16
623	 22	327.8	38.4	 20
624	 22	671.5	103.8	 20
625	 22	140.0	15.6	 16
626	 22	153.0	24.4	 20
627	 22	102.3	20.9	 20
628	 22	245.0	25.0	 16
629	 22	161.5	20.2	 20
630	 22	211.5	21.0	 20
631	 22	196.0	31.0	 16
632	 22	106.3	16.5	 20
633	 22	82.5	15.5	 20
634	 22	81.0	14.7	 16
635	 22	82.3	12.4	 20
636	 22	195.8	21.6	 20
637	 22	443.3	70.2	 16
638	 22	124.0	25.8	 20
639	 22	11845.5	2871.6	 20
  0	 23	188.8	65.3	 20
  1	 23	181.0	37.2	 25
  2	 23	151.0	32.4	 25
  3	 23	216.0	34.9	 20
  4	 23	753.0	68.3	 25
  5	 23	542.0	76.8	 25
  6	 23	120.5	21.0	 20
  7	 23	98.0	14.2	 25
  8	 23	805.0	175.4	 25
  9	 23	98.3	14.8	 20
 10	 23	5517.0	1054.7	 25
 11	 23	695.0	137.9	 25
 12	 23	358.8	42.1	 20
 13	 23	586.0	91.7	 25
 14	 23	1564.0	301.3	 25
 15	 23	528.3	70.8	 20
 16	 23	180.5	16.9	 20
 17	 23	319.0	51.8	 20
 18	 23	70.0	7.7	 16
 19	 23	84.0	13.4	 20
 20	 23	358.5	62.5	 20
 21	 23	108.0	20.6	 16
 22	 23	606.8	105.0	 20
 23	 23	150.0	20.8	 16
 24	 23	424.8	64.3	 20
 25	 23	79.5	20.2	 20
 26	 23	53.0	9.5	 16
 27	 23	60.8	10.4	 20
 28	 23	315.3	84.4	 20
 29	 23	224.3	33.7	 16
 30	 23	118.0	26.9	 20
 31	 23	409.0	83.1	 20
 32	 23	85.8	21.6	 16
 33	 23	183.5	54.1	 20
 34	 23	467.8	61.8	 20
 35	 23	297.3	33.6	 16
 36	 23	704.5	89.1	 20
 37	 23	1546.5	266.1	 20
 38	 23	2761.0	309.5	 16
 39	 23	5963.0	1074.8	 20
 40	 23	148.8	22.3	 20
 41	 23	515.0	47.2	 16
 42	 23	1372.3	206.0	 20
 43	 23	483.5	107.6	 20
 44	 23	111.3	19.8	 16
 45	 23	243.5	42.0	 20
 46	 23	90.0	18.4	 20
 47	 23	103.3	23.0	 16
 48	 23	83.3	21.1	 20
 49	 23	184.3	29.1	 20
 50	 23	126.3	18.4	 16
 51	 23	149.3	30.1	 20
 52	 23	83.0	13.8	 25
 53	 23	162.5	33.7	 20
 54	 23	271.0	39.4	 25
 55	 23	206.0	37.2	 25
 56	 23	192.3	36.5	 20
 57	 23	191.0	35.5	 25
 58	 23	127.0	21.8	 25
 59	 23	356.3	86.6	 20
 60	 23	264.0	55.8	 25
 61	 23	90.0	19.2	 25
 62	 23	433.8	106.7	 20
 63	 23	84.0	11.4	 25
 64	 23	105.0	20.9	 25
 65	 23	102.0	19.6	 20
 66	 23	813.0	178.6	 25
 67	 23	2536.0	550.7	 25
 68	 23	305.8	36.9	 20
 69	 23	658.0	81.4	 25
 70	 23	388.0	54.7	 25
 71	 23	777.8	74.2	 20
 72	 23	1299.0	205.7	 25
 73	 23	607.0	191.4	 25
 74	 23	267.3	43.7	 20
 75	 23	703.0	210.5	 25
 76	 23	80.0	13.8	 25
 77	 23	72.5	12.8	 20
 78	 23	134.0	27.8	 25
 79	 23	148.5	27.0	 20
 80	 23	237.0	51.4	 25
 81	 23	92.0	20.0	 25
 82	 23	105.3	21.2	 20
 83	 23	162.0	26.4	 25
 84	 23	156.0	43.2	 25
 85	 23	81.0	14.4	 20
 86	 23	129.0	21.1	 25
 87	 23	564.0	124.2	 25
 88	 23	131.0	21.2	 20
 89	 23	82.0	16.9	 25
 90	 23	73.0	23.3	 25
 91	 23	92.5	16.8	 20
 92	 23	90.0	13.0	 25
 93	 23	102.0	30.1	 25
 94	 23	762.5	202.1	 20
 95	 23	88.0	16.3	 25
 96	 23	76.0	15.1	 25
 97	 23	133.5	26.0	 20
 98	 23	363.0	102.9	 25
 99	 23	89.0	17.2	 25
100	 23	140.8	24.9	 20
101	 23	811.0	282.9	 25
102	 23	89.0	22.7	 25
103	 23	203.8	57.2	 20
104	 23	73.0	19.0	 25
105	 23	105.0	50.2	 25
106	 23	419.5	91.9	 20
107	 23	195.0	25.9	 25
108	 23	266.0	44.2	 25
109	 23	307.3	61.2	 20
110	 23	209.0	38.4	 25
111	 23	478.0	231.1	 25
112	 23	1336.0	400.0	 20
113	 23	98.0	19.2	 25
114	 23	90.0	18.2	 25
115	 23	182.5	39.0	 20
116	 23	174.0	28.0	 25
117	 23	488.0	172.7	 25
118	 23	208.0	41.2	 20
119	 23	118.0	21.1	 25
120	 23	248.0	58.6	 25
121	 23	353.0	76.8	 20
122	 23	2757.0	904.8	 25
123	 23	1320.0	550.8	 20
124	 23	101.0	24.5	 16
125	 23	94.0	26.1	 20
126	 23	268.0	51.4	 20
127	 23	137.8	19.0	 16
128	 23	111.5	19.3	 20
129	 23	138.3	30.1	 20
130	 23	340.8	102.7	 16
131	 23	86.0	13.1	 20
132	 23	70.8	12.1	 20
133	 23	75.0	13.3	 16
134	 23	98.8	20.8	 20
135	 23	73.3	15.2	 20
136	 23	89.0	23.2	 16
137	 23	387.3	88.1	 20
138	 23	278.0	35.6	 16
139	 23	943.0	144.1	 20
140	 23	176.0	39.3	 20
141	 23	516.3	64.2	 16
142	 23	95.5	12.7	 20
143	 23	100.0	20.0	 20
144	 23	86.8	12.7	 16
145	 23	87.0	12.9	 20
146	 23	89.8	19.2	 20
147	 23	119.5	20.1	 16
148	 23	147.3	26.6	 20
149	 23	1803.8	301.3	 20
150	 23	1004.3	126.3	 16
151	 23	387.5	54.7	 20
152	 23	3764.3	1295.6	 20
153	 23	311.8	37.0	 16
154	 23	204.3	48.2	 20
155	 23	105.8	25.6	 20
156	 23	95.5	18.4	 16
157	 23	463.5	81.1	 20
158	 23	154.0	35.3	 20
159	 23	197.3	63.6	 20
160	 23	230.0	218.9	 25
161	 23	2571.0	803.8	 25
162	 23	175.8	40.1	 20
163	 23	263.0	58.4	 25
164	 23	105.0	17.4	 25
165	 23	284.5	79.5	 20
166	 23	133.0	23.9	 25
167	 23	107.0	26.3	 25
168	 23	284.5	72.2	 20
169	 23	171.0	26.5	 25
170	 23	101.0	16.3	 25
171	 23	330.3	93.1	 20
172	 23	81.0	16.1	 25
173	 23	68.0	12.5	 25
174	 23	83.5	17.8	 20
175	 23	162.0	38.0	 25
176	 23	700.0	233.5	 25
177	 23	157.3	26.6	 20
178	 23	322.0	81.5	 25
179	 23	150.0	52.8	 25
180	 23	146.3	25.9	 20
181	 23	67.0	8.6	 25
182	 23	90.0	18.9	 25
183	 23	160.8	22.2	 20
184	 23	89.0	15.7	 25
185	 23	103.0	17.4	 25
186	 23	169.8	37.1	 20
187	 23	267.0	62.8	 25
188	 23	112.0	41.8	 25
189	 23	225.5	59.8	 20
190	 23	97.0	23.6	 25
191	 23	204.0	82.0	 25
192	 23	411.0	71.2	 20
193	 23	89.0	13.3	 25
194	 23	74.3	13.0	 20
195	 23	226.0	47.6	 25
196	 23	121.0	89.8	 25
197	 23	1171.0	350.1	 20
198	 23	85.0	13.4	 25
199	 23	187.0	85.1	 25
200	 23	1806.0	371.7	 20
201	 23	2345.0	749.5	 25
202	 23	223.0	38.7	 25
203	 23	1030.5	232.8	 20
204	 23	2733.0	392.5	 25
205	 23	4999.0	1480.2	 25
206	 23	616.8	81.7	 20
207	 23	2148.0	327.6	 25
208	 23	3391.0	1123.5	 25
209	 23	122.5	23.0	 20
210	 23	285.0	42.9	 25
211	 23	242.0	35.1	 25
212	 23	277.8	48.1	 20
213	 23	272.0	67.1	 25
214	 23	132.0	42.3	 25
215	 23	170.3	41.1	 20
216	 23	81.0	19.4	 25
217	 23	233.0	32.4	 25
218	 23	677.0	164.6	 20
219	 23	121.0	28.7	 25
220	 23	73.0	14.7	 25
221	 23	109.3	22.6	 20
222	 23	351.0	102.8	 25
223	 23	228.0	49.6	 25
224	 23	139.0	36.6	 20
225	 23	85.0	13.1	 25
226	 23	62.0	13.1	 25
227	 23	155.5	38.9	 20
228	 23	74.0	14.0	 25
229	 23	88.0	18.8	 25
230	 23	85.8	22.9	 16
231	 23	178.5	43.8	 20
232	 23	705.8	165.7	 20
233	 23	1034.5	195.8	 16
234	 23	179.0	20.9	 20
235	 23	333.8	53.2	 20
236	 23	507.3	128.7	 16
237	 23	87.3	13.2	 20
238	 23	125.8	43.3	 20
239	 23	267.0	67.2	 16
240	 23	71.0	10.9	 20
241	 23	449.0	121.2	 20
242	 23	108.3	21.2	 16
243	 23	1087.5	102.0	 20
244	 23	936.5	97.9	 20
245	 23	3102.5	704.0	 16
246	 23	892.8	77.0	 20
247	 23	1625.5	294.0	 20
248	 23	504.8	72.5	 16
249	 23	92.0	19.3	 20
250	 23	681.8	204.1	 20
251	 23	148.0	18.6	 16
252	 23	80.5	15.6	 20
253	 23	66.5	12.0	 16
254	 23	140.3	24.9	 20
255	 23	88.5	20.8	 20
256	 23	59.3	10.2	 16
257	 23	461.3	74.2	 20
258	 23	108.0	16.3	 20
259	 23	82.5	11.1	 16
260	 23	163.8	39.8	 20
261	 23	346.8	51.9	 20
262	 23	247.8	44.9	 16
263	 23	439.0	54.5	 20
264	 23	325.3	37.1	 20
265	 23	294.0	38.4	 20
266	 23	289.0	37.5	 25
267	 23	351.0	40.9	 25
268	 23	738.0	118.2	 20
269	 23	134.0	24.1	 25
270	 23	247.0	53.3	 25
271	 23	482.3	63.8	 20
272	 23	167.0	43.8	 25
273	 23	1191.0	268.1	 25
274	 23	157.3	34.7	 20
275	 23	153.0	17.7	 25
276	 23	2230.0	721.0	 25
277	 23	115.3	17.7	 20
278	 23	72.0	12.7	 25
279	 23	251.0	159.7	 25
280	 23	2051.0	352.1	 20
281	 23	212.0	31.9	 25
282	 23	91.0	19.7	 25
283	 23	73.0	12.8	 20
284	 23	275.0	49.2	 25
285	 23	224.0	44.7	 25
286	 23	98.3	17.6	 20
287	 23	379.0	99.7	 25
288	 23	345.0	78.2	 25
289	 23	74.3	12.3	 20
290	 23	322.0	76.8	 25
291	 23	240.0	47.3	 25
292	 23	104.0	21.9	 20
293	 23	94.0	20.3	 25
294	 23	435.0	98.0	 25
295	 23	742.0	185.4	 20
296	 23	302.0	57.0	 25
297	 23	97.0	56.9	 25
298	 23	1726.0	434.8	 20
299	 23	253.0	39.3	 25
300	 23	1024.0	206.8	 25
301	 23	440.3	77.9	 20
302	 23	489.0	244.1	 25
303	 23	2132.0	595.5	 25
304	 23	127.8	17.0	 20
305	 23	130.0	29.6	 25
306	 23	126.0	43.5	 25
307	 23	609.8	124.7	 20
308	 23	261.0	37.9	 25
309	 23	600.5	80.9	 20
310	 23	179.0	33.8	 25
311	 23	133.0	40.2	 25
312	 23	447.5	54.9	 20
313	 23	1032.0	251.2	 25
314	 23	452.0	143.5	 25
315	 23	96.3	17.7	 20
316	 23	231.0	60.0	 25
317	 23	122.0	27.5	 25
318	 23	184.0	29.4	 20
319	 23	123.0	64.8	 25
320	 23	479.0	95.9	 25
321	 23	170.3	22.1	 20
322	 23	101.0	22.5	 25
323	 23	106.0	17.0	 25
324	 23	135.0	35.1	 20
325	 23	155.0	68.4	 25
326	 23	993.0	318.3	 25
327	 23	210.8	53.5	 20
328	 23	150.0	120.7	 25
329	 23	601.0	205.7	 25
330	 23	176.0	41.1	 20
331	 23	124.0	23.5	 25
332	 23	126.0	38.3	 25
333	 23	500.0	110.8	 20
334	 23	570.0	151.9	 25
335	 23	110.0	14.1	 25
336	 23	101.5	15.5	 16
337	 23	249.0	56.3	 20
338	 23	201.3	32.8	 20
339	 23	285.0	34.0	 16
340	 23	561.3	127.7	 20
341	 23	238.8	49.6	 20
342	 23	125.3	24.7	 16
343	 23	200.8	28.6	 20
344	 23	170.5	35.7	 20
345	 23	280.5	35.4	 16
346	 23	104.5	14.7	 20
347	 23	90.5	18.9	 20
348	 23	110.5	16.6	 16
349	 23	86.5	15.7	 20
350	 23	144.3	18.4	 20
351	 23	154.5	18.2	 16
352	 23	211.8	37.6	 20
353	 23	428.5	46.6	 20
354	 23	574.8	53.6	 16
355	 23	339.5	50.2	 20
356	 23	131.3	24.8	 20
357	 23	208.5	29.5	 16
358	 23	276.8	59.1	 20
359	 23	160.0	33.3	 20
360	 23	164.5	29.5	 16
361	 23	75.8	18.3	 20
362	 23	71.8	14.5	 20
363	 23	87.5	25.3	 16
364	 23	89.0	16.1	 20
365	 23	348.5	70.4	 20
366	 23	195.0	26.2	 16
367	 23	208.3	36.3	 20
368	 23	137.8	8.5	 16
369	 23	152.0	39.0	 20
370	 23	1220.0	252.2	 20
371	 23	120.5	19.7	 16
372	 23	579.0	63.9	 25
373	 23	256.0	56.0	 25
374	 23	200.3	26.3	 20
375	 23	250.0	39.8	 25
376	 23	276.0	41.8	 25
377	 23	252.3	34.3	 20
378	 23	762.0	153.3	 25
379	 23	163.0	24.0	 25
380	 23	384.5	32.8	 20
381	 23	527.0	47.4	 25
382	 23	309.0	62.2	 25
383	 23	118.0	15.6	 20
384	 23	660.0	51.3	 25
385	 23	1127.0	225.1	 25
386	 23	2128.3	383.3	 20
387	 23	109.0	18.7	 25
388	 23	429.0	131.8	 25
389	 23	103.3	13.9	 20
390	 23	179.0	27.1	 25
391	 23	115.0	17.0	 25
392	 23	221.5	29.1	 20
393	 23	899.0	220.2	 25
394	 23	179.0	32.6	 25
395	 23	255.0	102.1	 20
396	 23	13796.0	4028.5	 25
397	 23	104.0	49.3	 25
398	 23	103.8	19.8	 20
399	 23	83.0	13.0	 25
400	 23	115.0	22.0	 25
401	 23	256.5	68.7	 20
402	 23	9180.0	2636.5	 25
403	 23	863.0	128.5	 25
404	 23	3985.5	754.9	 20
405	 23	112.0	13.8	 25
406	 23	127.0	41.9	 25
407	 23	922.8	173.8	 20
408	 23	160.0	34.0	 25
409	 23	94.0	20.3	 25
410	 23	94.5	16.4	 20
411	 23	94.0	14.6	 25
412	 23	91.0	18.1	 25
413	 23	133.3	37.6	 20
414	 23	106.0	22.6	 25
415	 23	332.0	70.9	 25
416	 23	306.8	59.4	 20
417	 23	112.0	20.4	 25
418	 23	63.0	9.2	 25
419	 23	87.3	16.3	 20
420	 23	94.0	18.0	 25
421	 23	375.0	48.7	 25
422	 23	3248.5	773.0	 20
423	 23	5116.0	1348.3	 25
424	 23	245.0	55.3	 20
425	 23	76.0	16.9	 25
426	 23	253.0	68.0	 25
427	 23	424.5	37.9	 20
428	 23	550.0	60.4	 25
429	 23	111.0	25.4	 25
430	 23	103.8	21.1	 20
431	 23	101.0	22.0	 25
432	 23	835.0	105.9	 25
433	 23	305.5	35.4	 20
434	 23	244.0	36.9	 25
435	 23	1649.0	242.9	 25
436	 23	326.0	37.3	 20
437	 23	102.0	19.8	 25
438	 23	162.0	42.2	 25
439	 23	79.3	17.7	 20
440	 23	73.0	14.9	 25
441	 23	84.0	16.2	 25
442	 23	69.3	12.8	 20
443	 23	63.3	11.1	 20
444	 23	86.0	17.5	 20
445	 23	67.3	11.8	 16
446	 23	87.8	13.0	 20
447	 23	169.8	31.4	 20
448	 23	275.0	40.6	 16
449	 23	98.3	15.6	 20
450	 23	115.8	18.3	 20
451	 23	164.3	26.6	 16
452	 23	180.3	28.9	 20
453	 23	103.5	12.6	 20
454	 23	228.0	43.2	 16
455	 23	74.5	11.1	 20
456	 23	209.8	60.0	 20
457	 23	83.8	18.0	 16
458	 23	76.0	12.6	 20
459	 23	99.0	20.0	 20
460	 23	74.0	11.1	 16
461	 23	217.3	39.0	 20
462	 23	137.0	25.1	 20
463	 23	177.5	22.0	 16
464	 23	196.3	34.5	 20
465	 23	122.5	19.7	 20
466	 23	76.3	15.8	 16
467	 23	65.5	14.5	 20
468	 23	82.5	14.7	 20
469	 23	150.0	19.2	 16
470	 23	831.8	161.3	 20
471	 23	161.8	61.5	 20
472	 23	580.3	69.2	 16
473	 23	90.8	16.9	 20
474	 23	76.3	12.6	 20
475	 23	68.8	16.5	 16
476	 23	60.3	9.8	 20
477	 23	181.3	28.1	 20
478	 23	174.3	27.5	 16
479	 23	486.0	60.5	 25
480	 23	1297.0	98.2	 25
481	 23	1493.3	235.6	 20
482	 23	573.0	80.5	 25
483	 23	2888.8	312.0	 20
484	 23	152.0	32.5	 25
485	 23	277.0	55.7	 25
486	 23	74.5	13.3	 20
487	 23	92.0	20.5	 25
488	 23	74.0	13.0	 25
489	 23	176.3	25.6	 20
490	 23	61.0	9.7	 25
491	 23	72.0	15.0	 25
492	 23	88.3	16.2	 20
493	 23	109.0	21.4	 25
494	 23	112.0	27.5	 25
495	 23	400.5	37.5	 20
496	 23	1305.0	222.0	 25
497	 23	107.0	18.6	 25
498	 23	547.5	96.9	 20
499	 23	112.0	20.6	 25
500	 23	82.0	14.0	 25
501	 23	443.5	68.1	 20
502	 23	68.0	11.1	 25
503	 23	109.0	15.7	 25
504	 23	152.5	23.4	 20
505	 23	96.0	18.8	 25
506	 23	117.0	19.7	 25
507	 23	91.5	16.9	 20
508	 23	69.0	12.4	 25
509	 23	72.0	14.8	 25
510	 23	72.0	12.9	 20
511	 23	279.0	46.5	 25
512	 23	79.0	17.2	 25
513	 23	185.8	24.2	 20
514	 23	65.0	11.5	 25
515	 23	70.0	12.5	 25
516	 23	66.8	12.3	 20
517	 23	75.0	15.9	 25
518	 23	68.0	12.8	 25
519	 23	68.3	12.0	 20
520	 23	70.0	11.7	 25
521	 23	155.0	35.9	 25
522	 23	397.8	96.3	 20
523	 23	726.0	147.2	 25
524	 23	95.0	17.9	 25
525	 23	77.0	9.9	 20
526	 23	65.0	11.7	 25
527	 23	80.0	11.0	 25
528	 23	131.5	26.1	 20
529	 23	89.0	17.0	 25
530	 23	83.0	15.3	 25
531	 23	91.3	20.4	 20
532	 23	107.0	27.7	 25
533	 23	2234.0	599.7	 25
534	 23	232.5	45.6	 20
535	 23	130.0	22.8	 25
536	 23	157.0	34.3	 25
537	 23	85.3	15.5	 20
538	 23	104.0	19.4	 25
539	 23	87.3	14.5	 20
540	 23	81.0	19.1	 25
541	 23	147.0	21.2	 25
542	 23	197.0	20.9	 20
543	 23	95.0	15.0	 25
544	 23	224.0	50.3	 25
545	 23	429.3	81.7	 20
546	 23	703.0	121.3	 25
547	 23	307.0	47.5	 25
548	 23	1131.5	156.0	 20
549	 23	4638.0	786.7	 25
550	 23	3362.5	527.2	 20
551	 23	738.0	53.2	 16
552	 23	593.8	59.7	 20
553	 23	130.5	42.9	 20
554	 23	366.5	54.2	 16
555	 23	1533.0	93.2	 20
556	 23	2633.0	745.1	 20
557	 23	316.3	28.7	 16
558	 23	497.5	74.7	 20
559	 23	132.5	41.7	 20
560	 23	694.3	123.3	 16
561	 23	118.0	27.1	 20
562	 23	322.8	26.4	 20
563	 23	215.0	25.1	 16
564	 23	208.0	24.2	 20
565	 23	215.8	26.7	 20
566	 23	127.3	12.7	 16
567	 23	80.3	12.6	 20
568	 23	266.0	61.1	 20
569	 23	84.8	16.0	 16
570	 23	118.5	28.0	 20
571	 23	189.3	32.9	 20
572	 23	96.0	17.3	 16
573	 23	919.8	192.6	 20
574	 23	160.5	37.4	 20
575	 23	61.3	10.2	 16
576	 23	326.3	51.6	 20
577	 23	98.8	21.2	 20
578	 23	1582.3	270.3	 16
579	 23	416.8	102.9	 20
580	 23	73.0	10.4	 20
581	 23	92.0	17.1	 16
582	 23	124.3	18.1	 20
583	 23	104.0	23.5	 20
584	 23	73.8	16.6	 16
585	 23	467.0	121.6	 25
586	 23	114.0	32.6	 25
587	 23	1939.3	322.8	 20
588	 23	5069.0	1123.7	 25
589	 23	111.0	19.7	 25
590	 23	376.5	32.9	 20
591	 23	1996.0	429.3	 25
592	 23	96.0	14.2	 25
593	 23	94.3	15.3	 20
594	 23	187.0	40.6	 25
595	 23	170.0	30.9	 25
596	 23	109.8	15.1	 20
597	 23	689.0	131.1	 25
598	 23	887.3	109.4	 20
599	 23	681.0	64.4	 25
600	 23	1414.0	172.5	 25
601	 23	4950.5	578.2	 20
602	 23	229.0	42.0	 25
603	 23	100.0	26.7	 25
604	 23	364.8	42.9	 20
605	 23	240.0	68.3	 25
606	 23	551.0	98.2	 25
607	 23	234.5	22.1	 20
608	 23	1156.0	150.9	 25
609	 23	1441.0	367.3	 25
610	 23	187.0	34.5	 20
611	 23	86.0	24.4	 25
612	 23	1945.0	103.4	 25
613	 23	911.3	82.2	 20
614	 23	157.0	25.4	 25
615	 23	716.0	133.8	 25
616	 23	694.3	94.3	 20
617	 23	190.0	25.8	 25
618	 23	184.0	44.2	 25
619	 23	3079.0	587.3	 20
620	 23	139.0	24.2	 25
621	 23	394.0	102.3	 25
622	 23	882.0	187.6	 20
623	 23	394.0	40.6	 25
624	 23	265.0	45.2	 25
625	 23	102.5	14.9	 20
626	 23	99.0	16.9	 25
627	 23	95.0	19.4	 25
628	 23	487.5	29.7	 20
629	 23	10472.0	2076.7	 25
630	 23	97.0	17.7	 25
631	 23	79.3	12.5	 20
632	 23	259.0	38.7	 25
633	 23	139.0	22.4	 25
634	 23	81.0	15.2	 20
635	 23	305.0	34.4	 25
636	 23	184.0	30.7	 25
637	 23	2164.5	248.0	 20
638	 23	493.0	69.2	 25
639	 23	191.0	63.5	 25
  0	 24	9418.5	1338.4	 20
  1	 24	256.0	23.1	 25
  2	 24	183.0	21.9	 25
  3	 24	168.5	22.2	 20
  4	 24	1334.0	100.9	 25
  5	 24	349.0	41.6	 25
  6	 24	104.8	18.9	 20
  7	 24	128.0	27.1	 25
  8	 24	1225.0	166.2	 25
  9	 24	96.8	17.4	 20
 10	 24	1955.0	296.9	 25
 11	 24	1051.0	109.3	 25
 12	 24	273.5	29.3	 20
 13	 24	296.0	56.3	 25
 14	 24	1741.0	181.8	 25
 15	 24	419.5	50.5	 20
 16	 24	227.0	30.2	 25
 17	 24	200.0	30.7	 25
 18	 24	87.8	11.5	 20
 19	 24	91.0	21.7	 25
 20	 24	101.0	17.1	 25
 21	 24	79.3	11.9	 20
 22	 24	439.0	48.1	 25
 23	 24	115.0	22.2	 25
 24	 24	121.3	23.6	 20
 25	 24	148.0	49.3	 25
 26	 24	59.3	10.0	 20
 27	 24	70.0	16.4	 25
 28	 24	265.0	47.0	 25
 29	 24	160.8	26.8	 20
 30	 24	121.0	20.2	 25
 31	 24	232.0	41.5	 25
 32	 24	89.3	18.4	 20
 33	 24	138.0	30.4	 25
 34	 24	258.0	32.9	 25
 35	 24	361.0	33.2	 20
 36	 24	628.0	108.3	 25
 37	 24	2790.0	540.7	 25
 38	 24	1027.8	108.5	 20
 39	 24	4468.0	734.0	 25
 40	 24	137.0	17.4	 25
 41	 24	204.3	35.6	 20
 42	 24	460.0	85.7	 25
 43	 24	286.0	41.3	 25
 44	 24	113.8	12.2	 20
 45	 24	99.0	17.9	 25
 46	 24	114.0	21.3	 25
 47	 24	93.3	14.8	 20
 48	 24	80.0	15.3	 25
 49	 24	92.0	17.3	 25
 50	 24	103.5	12.8	 20
 51	 24	83.0	11.8	 25
 52	 24	89.3	17.2	 20
 53	 24	121.5	19.7	 16
 54	 24	222.5	40.4	 20
 55	 24	88.0	16.5	 20
 56	 24	105.3	17.4	 16
 57	 24	161.0	17.9	 20
 58	 24	188.5	30.6	 20
 59	 24	101.8	15.6	 16
 60	 24	103.5	24.6	 20
 61	 24	69.0	8.6	 20
 62	 24	80.5	14.5	 16
 63	 24	81.3	17.9	 20
 64	 24	131.0	24.5	 20
 65	 24	109.8	19.9	 16
 66	 24	215.3	23.1	 20
 67	 24	563.8	91.0	 20
 68	 24	377.3	58.3	 16
 69	 24	478.3	49.8	 20
 70	 24	189.0	30.8	 20
 71	 24	489.8	114.1	 16
 72	 24	4357.3	835.9	 20
 73	 24	682.0	73.8	 20
 74	 24	561.3	88.8	 16
 75	 24	134.0	27.1	 20
 76	 24	72.0	11.9	 20
 77	 24	69.5	10.9	 16
 78	 24	113.8	14.4	 20
 79	 24	113.3	20.5	 20
 80	 24	83.0	14.3	 16
 81	 24	87.3	18.5	 20
 82	 24	93.8	19.2	 20
 83	 24	91.3	16.0	 16
 84	 24	91.3	20.9	 20
 85	 24	101.8	18.9	 16
 86	 24	108.8	21.8	 20
 87	 24	381.0	71.8	 25
 88	 24	197.3	34.4	 20
 89	 24	80.0	15.8	 25
 90	 24	77.0	15.7	 25
 91	 24	73.3	10.2	 20
 92	 24	132.0	21.4	 25
 93	 24	113.0	24.0	 25
 94	 24	264.3	39.9	 20
 95	 24	70.0	11.9	 25
 96	 24	74.0	11.9	 25
 97	 24	89.3	13.5	 20
 98	 24	224.0	51.6	 25
 99	 24	77.0	13.1	 25
100	 24	88.3	16.1	 20
101	 24	142.0	40.7	 25
102	 24	79.0	10.2	 25
103	 24	101.8	21.5	 20
104	 24	69.0	13.5	 25
105	 24	72.0	21.1	 25
106	 24	187.3	34.2	 20
107	 24	121.0	21.3	 25
108	 24	196.0	26.8	 25
109	 24	156.0	27.2	 20
110	 24	124.0	22.4	 25
111	 24	274.0	184.0	 25
112	 24	880.8	271.2	 20
113	 24	100.0	21.0	 25
114	 24	88.0	17.0	 25
115	 24	119.0	21.8	 20
116	 24	147.0	26.5	 25
117	 24	122.0	22.0	 25
118	 24	192.3	32.6	 20
119	 24	96.0	17.2	 25
120	 24	139.0	20.0	 25
121	 24	172.3	55.9	 20
122	 24	1176.0	327.8	 25
123	 24	159.0	56.2	 25
124	 24	132.0	19.1	 20
125	 24	108.0	14.7	 25
126	 24	113.0	19.2	 25
127	 24	98.3	17.4	 20
128	 24	130.0	24.5	 25
129	 24	81.0	13.1	 25
130	 24	113.0	22.4	 20
131	 24	86.0	15.4	 25
132	 24	76.0	13.9	 25
133	 24	79.5	11.0	 20
134	 24	90.0	15.5	 25
135	 24	69.0	10.6	 25
136	 24	117.0	23.9	 20
137	 24	339.0	64.5	 25
138	 24	218.0	33.4	 25
139	 24	642.8	121.9	 20
140	 24	167.0	45.6	 25
141	 24	379.0	48.9	 20
142	 24	93.0	14.8	 25
143	 24	83.0	14.8	 25
144	 24	78.5	12.6	 20
145	 24	76.0	17.3	 25
146	 24	95.0	78.5	 25
147	 24	110.0	19.9	 20
148	 24	96.0	18.7	 25
149	 24	908.0	469.5	 25
150	 24	2611.5	346.9	 20
151	 24	815.0	136.3	 25
152	 24	761.0	303.6	 25
153	 24	295.3	38.1	 20
154	 24	164.0	30.1	 25
155	 24	94.0	17.8	 25
156	 24	116.5	27.3	 20
157	 24	265.0	46.6	 25
158	 24	90.0	15.3	 25
159	 24	142.0	65.2	 16
160	 24	323.5	162.6	 20
161	 24	2786.3	796.7	 20
162	 24	337.0	69.0	 16
163	 24	129.3	25.4	 20
164	 24	82.0	16.3	 20
165	 24	79.8	14.6	 16
166	 24	107.0	19.7	 20
167	 24	107.0	14.6	 20
168	 24	151.3	30.8	 16
169	 24	125.8	23.8	 20
170	 24	83.3	17.0	 20
171	 24	163.8	40.4	 16
172	 24	61.3	11.3	 20
173	 24	111.3	19.8	 20
174	 24	85.3	17.8	 16
175	 24	127.5	31.7	 20
176	 24	466.3	129.8	 20
177	 24	125.3	41.3	 16
178	 24	344.5	78.2	 20
179	 24	242.3	96.8	 20
180	 24	110.0	14.8	 16
181	 24	77.5	14.4	 20
182	 24	87.5	17.8	 20
183	 24	183.0	28.9	 16
184	 24	78.3	12.8	 20
185	 24	102.5	16.9	 20
186	 24	98.0	18.5	 16
187	 24	169.5	31.5	 20
188	 24	119.3	25.1	 20
189	 24	156.3	35.5	 16
190	 24	72.5	20.1	 20
191	 24	195.5	99.1	 20
192	 24	420.3	84.1	 16
193	 24	100.5	20.7	 20
194	 24	114.0	96.9	 25
195	 24	736.0	200.3	 20
196	 24	120.0	18.9	 25
197	 24	160.0	46.9	 25
198	 24	81.5	16.6	 20
199	 24	102.0	19.1	 25
200	 24	396.3	90.3	 20
201	 24	555.0	232.4	 25
202	 24	105.0	19.8	 25
203	 24	209.8	38.5	 20
204	 24	1082.0	315.8	 25
205	 24	2809.0	840.6	 25
206	 24	458.5	71.7	 20
207	 24	1194.0	176.0	 25
208	 24	1344.0	485.9	 25
209	 24	97.8	18.9	 20
210	 24	136.0	18.2	 25
211	 24	149.0	38.8	 25
212	 24	159.0	27.8	 20
213	 24	160.0	24.9	 25
214	 24	127.0	19.5	 25
215	 24	146.5	20.1	 20
216	 24	78.0	21.3	 25
217	 24	248.0	25.8	 25
218	 24	220.3	49.3	 20
219	 24	157.0	46.4	 25
220	 24	76.0	14.2	 25
221	 24	100.5	16.6	 20
222	 24	438.0	50.9	 25
223	 24	698.0	235.1	 25
224	 24	66.5	13.2	 20
225	 24	70.0	13.4	 25
226	 24	65.0	11.3	 25
227	 24	78.3	18.8	 20
228	 24	77.0	14.5	 25
229	 24	70.0	15.8	 25
230	 24	67.0	19.7	 20
231	 24	206.0	55.7	 25
232	 24	678.0	140.7	 25
233	 24	772.8	131.7	 20
234	 24	157.0	21.7	 25
235	 24	194.0	53.4	 25
236	 24	142.3	27.8	 20
237	 24	106.0	24.0	 25
238	 24	107.0	46.5	 25
239	 24	86.0	11.4	 20
240	 24	75.0	11.7	 25
241	 24	130.0	30.5	 25
242	 24	90.3	12.9	 20
243	 24	763.0	76.6	 25
244	 24	632.0	86.8	 25
245	 24	697.8	170.6	 20
246	 24	938.0	115.5	 25
247	 24	1175.0	259.9	 25
248	 24	262.0	51.6	 20
249	 24	72.0	15.0	 25
250	 24	126.0	40.2	 25
251	 24	136.8	22.1	 20
252	 24	106.0	17.8	 25
253	 24	82.0	16.8	 25
254	 24	91.5	16.5	 20
255	 24	86.0	16.6	 25
256	 24	79.8	15.7	 20
257	 24	327.0	45.3	 25
258	 24	110.0	13.3	 25
259	 24	95.3	18.3	 20
260	 24	171.0	26.3	 25
261	 24	342.0	233.5	 25
262	 24	655.5	78.5	 20
263	 24	298.0	58.3	 25
264	 24	208.0	43.1	 25
265	 24	174.0	26.1	 16
266	 24	262.5	39.6	 20
267	 24	95.0	40.4	 20
268	 24	352.8	43.5	 16
269	 24	141.3	24.1	 20
270	 24	351.0	55.4	 20
271	 24	670.3	77.8	 16
272	 24	244.3	36.0	 20
273	 24	620.0	115.9	 20
274	 24	137.0	23.4	 16
275	 24	180.8	29.5	 20
276	 24	155.3	38.0	 20
277	 24	77.3	11.3	 16
278	 24	83.5	16.2	 20
279	 24	128.8	81.8	 20
280	 24	1347.5	125.9	 16
281	 24	147.3	18.8	 20
282	 24	88.5	19.0	 20
283	 24	89.0	17.4	 16
284	 24	281.5	32.1	 20
285	 24	181.8	33.0	 20
286	 24	84.0	13.7	 16
287	 24	124.3	17.3	 20
288	 24	144.8	27.5	 20
289	 24	88.3	16.6	 16
290	 24	165.0	28.8	 20
291	 24	135.3	26.4	 20
292	 24	74.3	12.5	 16
293	 24	99.0	18.8	 20
294	 24	126.5	26.5	 20
295	 24	181.5	37.0	 16
296	 24	147.0	41.5	 20
297	 24	153.3	114.1	 20
298	 24	1003.5	165.9	 16
299	 24	137.5	84.8	 20
300	 24	1387.3	228.9	 20
301	 24	408.8	50.5	 20
302	 24	339.0	133.4	 25
303	 24	993.0	210.0	 25
304	 24	143.3	21.9	 20
305	 24	91.0	15.8	 25
306	 24	110.0	24.8	 25
307	 24	274.3	34.2	 20
308	 24	168.0	30.9	 25
309	 24	302.0	56.3	 25
310	 24	168.0	27.4	 20
311	 24	118.0	19.9	 25
312	 24	200.0	67.2	 25
313	 24	490.5	101.5	 20
314	 24	175.0	45.2	 25
315	 24	88.3	20.5	 20
316	 24	78.0	11.7	 25
317	 24	111.0	36.1	 25
318	 24	196.8	27.2	 20
319	 24	150.0	79.2	 25
320	 24	814.0	189.5	 25
321	 24	156.5	17.6	 20
322	 24	117.0	18.4	 25
323	 24	120.0	21.3	 25
324	 24	99.5	16.0	 20
325	 24	155.0	64.8	 25
326	 24	261.0	85.9	 25
327	 24	88.0	17.7	 20
328	 24	119.0	128.5	 25
329	 24	1231.0	366.9	 25
330	 24	114.8	24.4	 20
331	 24	93.0	18.0	 25
332	 24	219.0	28.5	 25
333	 24	221.0	25.1	 20
334	 24	263.0	54.6	 25
335	 24	90.0	16.9	 25
336	 24	113.8	24.0	 20
337	 24	218.0	30.2	 25
338	 24	213.0	30.3	 25
339	 24	261.5	32.1	 20
340	 24	816.0	184.3	 25
341	 24	270.0	46.8	 25
342	 24	177.8	28.2	 20
343	 24	194.0	28.8	 25
344	 24	167.0	60.7	 25
345	 24	219.5	15.2	 20
346	 24	103.0	16.0	 25
347	 24	87.0	17.7	 25
348	 24	88.5	23.5	 20
349	 24	93.0	14.3	 25
350	 24	147.0	29.2	 25
351	 24	309.5	47.8	 20
352	 24	127.0	34.1	 25
353	 24	368.0	44.9	 25
354	 24	342.8	90.4	 20
355	 24	1698.0	411.1	 25
356	 24	185.0	28.9	 25
357	 24	316.5	43.3	 20
358	 24	567.0	139.9	 25
359	 24	134.0	26.7	 25
360	 24	151.0	20.5	 20
361	 24	69.0	11.4	 25
362	 24	85.0	16.7	 25
363	 24	68.5	10.3	 20
364	 24	84.0	14.0	 25
365	 24	309.0	39.2	 25
366	 24	155.3	19.3	 20
367	 24	322.0	65.2	 25
368	 24	97.0	17.0	 25
369	 24	119.0	22.7	 20
370	 24	429.0	92.1	 25
371	 24	80.8	18.0	 20
372	 24	207.5	31.4	 20
373	 24	180.0	24.4	 20
374	 24	157.8	19.4	 16
375	 24	205.8	28.9	 20
376	 24	436.5	44.3	 20
377	 24	287.8	35.0	 16
378	 24	650.3	123.8	 20
379	 24	140.0	24.9	 20
380	 24	246.5	34.4	 16
381	 24	455.3	61.2	 20
382	 24	402.0	81.5	 20
383	 24	118.5	38.0	 16
384	 24	384.0	33.8	 20
385	 24	379.5	81.1	 20
386	 24	670.5	120.1	 16
387	 24	102.3	22.2	 20
388	 24	153.3	21.6	 20
389	 24	136.0	17.5	 16
390	 24	125.0	17.6	 20
391	 24	125.3	22.0	 20
392	 24	101.0	14.1	 16
393	 24	305.0	64.7	 20
394	 24	158.5	25.9	 20
395	 24	248.5	29.8	 16
396	 24	4056.3	1180.9	 20
397	 24	82.3	12.4	 20
398	 24	92.3	18.2	 16
399	 24	80.0	14.8	 20
400	 24	95.5	15.0	 20
401	 24	205.3	24.0	 16
402	 24	1737.3	520.1	 20
403	 24	246.5	143.1	 20
404	 24	1989.8	311.1	 16
405	 24	118.3	17.9	 20
406	 24	283.3	35.4	 20
407	 24	988.5	132.4	 20
408	 24	204.0	41.1	 25
409	 24	82.0	16.5	 25
410	 24	130.0	59.6	 20
411	 24	98.0	14.4	 25
412	 24	126.0	26.5	 25
413	 24	223.8	37.9	 20
414	 24	110.0	22.2	 25
415	 24	146.0	23.4	 25
416	 24	145.3	23.2	 20
417	 24	119.0	20.5	 25
418	 24	73.0	11.7	 25
419	 24	68.0	13.9	 20
420	 24	90.0	17.4	 25
421	 24	332.0	34.6	 25
422	 24	794.3	164.3	 20
423	 24	3265.0	742.1	 25
424	 24	120.0	20.6	 25
425	 24	73.3	11.9	 20
426	 24	166.0	40.3	 25
427	 24	390.0	59.3	 25
428	 24	260.0	39.4	 20
429	 24	96.0	17.1	 25
430	 24	75.3	15.1	 20
431	 24	86.0	14.2	 25
432	 24	422.0	51.8	 25
433	 24	195.0	28.6	 20
434	 24	129.0	22.4	 25
435	 24	792.0	64.9	 25
436	 24	611.8	62.0	 20
437	 24	107.0	15.1	 25
438	 24	126.0	29.2	 25
439	 24	75.0	11.8	 20
440	 24	71.0	15.1	 25
441	 24	74.0	11.2	 25
442	 24	68.5	13.3	 20
443	 24	69.0	12.6	 25
444	 24	62.0	9.4	 25
445	 24	90.5	17.7	 20
446	 24	84.0	14.3	 25
447	 24	126.0	22.0	 25
448	 24	150.0	22.7	 20
449	 24	101.0	16.5	 25
450	 24	109.0	16.2	 25
451	 24	170.8	26.0	 20
452	 24	143.0	27.0	 25
453	 24	98.0	14.0	 25
454	 24	88.5	18.2	 20
455	 24	70.0	9.5	 25
456	 24	77.0	14.1	 25
457	 24	84.8	13.9	 20
458	 24	78.0	17.6	 25
459	 24	71.0	12.3	 25
460	 24	77.0	14.6	 20
461	 24	92.0	15.9	 25
462	 24	103.0	25.5	 25
463	 24	256.3	28.6	 20
464	 24	79.0	13.7	 25
465	 24	96.0	16.4	 25
466	 24	76.3	13.9	 20
467	 24	85.0	13.6	 25
468	 24	65.0	13.4	 25
469	 24	76.0	11.0	 20
470	 24	411.0	95.8	 25
471	 24	347.0	40.6	 25
472	 24	511.8	55.4	 20
473	 24	87.0	14.5	 25
474	 24	86.0	16.6	 25
475	 24	81.5	14.6	 20
476	 24	69.0	16.5	 25
477	 24	86.0	14.6	 25
478	 24	117.3	24.9	 20
479	 24	183.3	46.2	 20
480	 24	705.3	72.4	 20
481	 24	410.8	42.4	 16
482	 24	245.0	47.8	 20
483	 24	1404.8	302.1	 20
484	 24	287.5	26.3	 16
485	 24	393.5	90.6	 20
486	 24	88.0	19.8	 16
487	 24	76.0	12.8	 20
488	 24	68.0	13.8	 20
489	 24	142.3	22.3	 16
490	 24	65.8	13.9	 20
491	 24	60.3	14.3	 20
492	 24	69.8	12.1	 16
493	 24	90.3	13.7	 20
494	 24	84.3	24.3	 20
495	 24	401.5	52.0	 16
496	 24	1817.0	123.2	 20
497	 24	148.3	29.2	 20
498	 24	94.8	16.0	 16
499	 24	81.3	11.0	 20
500	 24	104.5	22.9	 20
501	 24	537.5	74.5	 16
502	 24	68.0	10.3	 20
503	 24	74.8	14.4	 20
504	 24	77.0	10.4	 16
505	 24	100.3	23.5	 20
506	 24	109.0	17.3	 20
507	 24	81.0	13.8	 16
508	 24	70.5	11.2	 20
509	 24	56.3	14.0	 20
510	 24	73.5	13.3	 16
511	 24	417.3	47.3	 20
512	 24	79.0	12.6	 20
513	 24	171.0	32.0	 16
514	 24	69.0	11.2	 25
515	 24	77.0	9.0	 25
516	 24	66.5	17.0	 20
517	 24	70.0	14.1	 25
518	 24	69.0	12.8	 25
519	 24	72.8	13.7	 20
520	 24	78.0	14.9	 25
521	 24	175.0	27.2	 25
522	 24	143.5	24.3	 20
523	 24	225.0	42.9	 25
524	 24	78.0	13.6	 25
525	 24	65.8	14.0	 20
526	 24	67.0	13.7	 25
527	 24	74.0	17.6	 25
528	 24	78.3	14.2	 20
529	 24	92.0	16.3	 25
530	 24	92.0	10.7	 25
531	 24	96.3	19.4	 20
532	 24	109.0	14.0	 25
533	 24	1031.0	242.6	 25
534	 24	134.8	20.6	 20
535	 24	177.0	25.1	 25
536	 24	109.0	24.3	 25
537	 24	85.3	12.1	 20
538	 24	69.0	13.6	 25
539	 24	143.0	39.1	 25
540	 24	107.5	20.8	 20
541	 24	179.0	31.1	 25
542	 24	422.0	88.8	 25
543	 24	98.5	14.2	 20
544	 24	117.0	17.7	 25
545	 24	220.5	28.0	 20
546	 24	828.0	70.7	 25
547	 24	385.0	76.0	 25
548	 24	1128.0	105.6	 20
549	 24	2519.0	240.3	 25
550	 24	1588.0	363.1	 25
551	 24	268.5	42.9	 20
552	 24	616.0	56.7	 25
553	 24	128.0	55.4	 25
554	 24	307.5	39.6	 20
555	 24	1415.0	129.9	 25
556	 24	1473.0	337.4	 25
557	 24	348.8	42.8	 20
558	 24	549.0	52.6	 25
559	 24	321.0	43.1	 25
560	 24	680.0	79.5	 20
561	 24	138.0	19.7	 25
562	 24	490.0	83.2	 25
563	 24	149.8	20.4	 20
564	 24	243.0	35.3	 25
565	 24	151.0	18.5	 25
566	 24	104.5	23.2	 20
567	 24	64.0	11.8	 25
568	 24	117.0	23.8	 25
569	 24	79.3	14.1	 20
570	 24	120.0	31.1	 25
571	 24	105.0	24.8	 25
572	 24	97.3	17.5	 20
573	 24	608.0	84.3	 25
574	 24	87.0	16.2	 25
575	 24	75.0	15.0	 20
576	 24	181.0	37.3	 25
577	 24	89.0	17.5	 25
578	 24	301.0	65.8	 20
579	 24	116.0	23.5	 25
580	 24	67.0	12.1	 25
581	 24	134.5	28.1	 20
582	 24	87.0	18.4	 25
583	 24	81.0	12.4	 25
584	 24	80.5	16.7	 20
585	 24	149.5	21.3	 20
586	 24	97.5	27.8	 20
587	 24	1129.3	114.5	 16
588	 24	2075.3	438.0	 20
589	 24	81.5	14.4	 20
590	 24	215.3	30.9	 16
591	 24	2098.8	401.8	 20
592	 24	93.8	14.4	 20
593	 24	85.5	14.1	 16
594	 24	93.3	13.3	 20
595	 24	129.0	26.4	 20
596	 24	80.3	16.1	 16
597	 24	415.8	47.4	 20
598	 24	152.5	28.7	 20
599	 24	266.3	26.2	 16
600	 24	480.3	87.5	 20
601	 24	2204.5	149.4	 16
602	 24	458.3	46.4	 20
603	 24	136.0	21.4	 20
604	 24	147.5	23.7	 16
605	 24	369.3	35.0	 20
606	 24	437.5	80.4	 20
607	 24	255.8	21.7	 16
608	 24	1356.0	105.6	 20
609	 24	655.5	100.4	 20
610	 24	247.8	27.3	 16
611	 24	89.8	26.8	 20
612	 24	542.8	89.6	 20
613	 24	677.0	57.4	 16
614	 24	188.5	23.2	 20
615	 24	781.8	94.7	 20
616	 24	171.8	24.1	 16
617	 24	130.0	11.8	 20
618	 24	138.5	19.3	 20
619	 24	635.5	68.3	 16
620	 24	119.3	15.2	 20
621	 24	551.0	55.4	 25
622	 24	456.8	46.6	 20
623	 24	330.0	30.1	 25
624	 24	286.0	44.6	 25
625	 24	121.3	15.8	 20
626	 24	91.0	12.5	 25
627	 24	87.0	16.6	 25
628	 24	229.8	32.4	 20
629	 24	2241.0	468.4	 25
630	 24	110.0	31.1	 25
631	 24	79.0	16.4	 20
632	 24	133.0	18.4	 25
633	 24	104.0	18.0	 25
634	 24	71.3	11.5	 20
635	 24	127.0	23.8	 25
636	 24	161.0	30.9	 25
637	 24	531.5	41.7	 20
638	 24	302.0	37.1	 25
639	 24	11870.0	2932.8	 25
  0	 25	168.8	23.6	 16
  1	 25	310.5	38.1	 20
  2	 25	164.5	28.0	 20
  3	 25	253.5	40.6	 16
  4	 25	1869.3	130.6	 20
  5	 25	334.8	46.7	 20
  6	 25	142.0	29.5	 16
  7	 25	280.5	42.2	 20
  8	 25	714.0	101.3	 20
  9	 25	85.0	12.6	 16
 10	 25	282.0	34.7	 20
 11	 25	82.8	11.1	 20
 12	 25	198.3	28.3	 16
 13	 25	394.3	45.7	 20
 14	 25	1529.5	208.3	 20
 15	 25	228.5	29.0	 16
 16	 25	169.0	39.7	 25
 17	 25	11460.0	2435.0	 25
 18	 25	293.5	33.3	 20
 19	 25	100.0	17.6	 25
 20	 25	113.0	19.7	 25
 21	 25	89.8	14.5	 20
 22	 25	535.0	69.6	 25
 23	 25	75.0	13.7	 25
 24	 25	75.3	15.8	 20
 25	 25	81.0	13.7	 25
 26	 25	157.0	24.8	 25
 27	 25	1855.3	327.9	 20
 28	 25	703.0	149.2	 25
 29	 25	532.0	148.4	 25
 30	 25	355.8	61.2	 20
 31	 25	139.0	22.5	 25
 32	 25	576.3	76.2	 20
 33	 25	225.0	43.9	 25
 34	 25	187.0	41.3	 25
 35	 25	183.0	31.6	 20
 36	 25	2998.0	495.2	 25
 37	 25	203.0	33.6	 25
 38	 25	303.0	54.3	 20
 39	 25	362.0	74.5	 25
 40	 25	77.0	14.7	 25
 41	 25	142.8	18.7	 20
 42	 25	174.0	33.8	 25
 43	 25	1622.0	385.1	 25
 44	 25	144.3	20.4	 20
 45	 25	948.0	247.3	 25
 46	 25	120.0	16.1	 25
 47	 25	151.8	17.3	 20
 48	 25	75.0	14.5	 25
 49	 25	87.0	15.1	 25
 50	 25	136.3	30.1	 20
 51	 25	1333.0	306.7	 25
 52	 25	356.0	86.4	 25
 53	 25	216.3	38.3	 20
 54	 25	217.0	32.7	 25
 55	 25	94.0	19.8	 25
 56	 25	132.5	24.9	 20
 57	 25	408.0	97.1	 25
 58	 25	107.0	15.6	 25
 59	 25	252.8	57.0	 20
 60	 25	432.0	119.1	 25
 61	 25	116.0	17.7	 25
 62	 25	142.0	24.2	 20
 63	 25	78.0	16.4	 25
 64	 25	96.0	17.1	 25
 65	 25	81.3	13.3	 20
 66	 25	73.0	12.7	 25
 67	 25	90.0	26.6	 25
 68	 25	86.0	16.1	 20
 69	 25	147.0	28.8	 25
 70	 25	333.0	74.0	 25
 71	 25	88.5	22.6	 20
 72	 25	173.0	76.4	 25
 73	 25	505.0	154.2	 25
 74	 25	1393.8	274.6	 20
 75	 25	1446.0	433.7	 25
 76	 25	98.0	31.4	 25
 77	 25	876.8	290.9	 20
 78	 25	73.0	7.1	 25
 79	 25	101.0	29.8	 25
 80	 25	270.0	53.4	 20
 81	 25	87.0	17.6	 25
 82	 25	100.0	17.8	 25
 83	 25	66.3	10.7	 20
 84	 25	93.0	27.4	 25
 85	 25	79.0	12.1	 25
 86	 25	84.3	18.3	 20
 87	 25	88.8	16.0	 20
 88	 25	97.3	16.5	 16
 89	 25	1104.0	261.7	 20
 90	 25	108.5	28.6	 20
 91	 25	447.8	39.2	 16
 92	 25	201.5	29.7	 20
 93	 25	101.3	19.0	 20
 94	 25	151.0	28.6	 16
 95	 25	72.8	14.7	 20
 96	 25	107.5	27.7	 20
 97	 25	117.0	24.2	 16
 98	 25	76.8	12.6	 20
 99	 25	109.3	17.6	 20
100	 25	172.8	29.0	 16
101	 25	169.8	41.5	 20
102	 25	107.3	23.7	 20
103	 25	96.3	23.9	 16
104	 25	73.3	12.9	 20
105	 25	154.8	75.7	 20
106	 25	405.3	71.6	 16
107	 25	326.5	68.4	 20
108	 25	406.5	55.0	 20
109	 25	176.5	31.2	 16
110	 25	95.8	59.9	 20
111	 25	533.8	65.6	 20
112	 25	861.3	285.3	 16
113	 25	83.0	13.5	 20
114	 25	113.8	42.6	 20
115	 25	205.5	46.1	 16
116	 25	92.3	15.1	 20
117	 25	61.8	11.4	 20
118	 25	82.3	21.0	 16
119	 25	255.0	46.3	 20
120	 25	179.3	31.8	 20
121	 25	144.3	61.7	 16
122	 25	1453.5	280.3	 20
123	 25	1190.0	343.4	 25
124	 25	388.3	59.5	 20
125	 25	150.0	23.6	 25
126	 25	156.0	34.7	 25
127	 25	131.5	20.3	 20
128	 25	133.0	32.1	 25
129	 25	83.0	11.6	 25
130	 25	100.0	22.9	 20
131	 25	74.0	12.9	 25
132	 25	79.0	14.9	 25
133	 25	75.3	11.5	 20
134	 25	133.0	16.7	 25
135	 25	130.0	53.7	 25
136	 25	449.3	71.4	 20
137	 25	1746.0	540.6	 25
138	 25	410.0	42.8	 25
139	 25	493.3	119.7	 20
140	 25	84.0	16.9	 25
141	 25	181.0	23.8	 25
142	 25	504.8	113.0	 20
143	 25	132.0	19.7	 25
144	 25	107.0	22.7	 25
145	 25	129.8	27.9	 20
146	 25	378.0	64.2	 25
147	 25	324.5	58.9	 20
148	 25	1412.0	305.2	 25
149	 25	179.0	35.0	 25
150	 25	131.3	47.5	 20
151	 25	285.0	70.7	 25
152	 25	144.0	43.4	 25
153	 25	768.3	80.1	 20
154	 25	144.0	30.3	 25
155	 25	97.0	16.9	 25
156	 25	118.8	18.9	 20
157	 25	316.0	76.8	 25
158	 25	261.0	63.5	 25
159	 25	101.8	31.6	 20
160	 25	115.0	18.8	 25
161	 25	158.0	43.9	 25
162	 25	654.5	113.6	 20
163	 25	299.0	70.2	 25
164	 25	129.0	18.6	 25
165	 25	188.5	30.7	 20
166	 25	137.0	131.8	 25
167	 25	2625.0	821.8	 25
168	 25	399.0	122.1	 20
169	 25	1675.0	472.4	 25
170	 25	201.0	126.5	 25
171	 25	1884.3	613.8	 20
172	 25	97.0	21.3	 25
173	 25	143.0	26.0	 25
174	 25	93.8	32.2	 20
175	 25	173.0	38.5	 25
176	 25	447.0	117.1	 25
177	 25	180.0	21.1	 20
178	 25	132.0	22.9	 25
179	 25	537.0	171.4	 25
180	 25	1721.3	261.4	 20
181	 25	560.0	158.6	 25
182	 25	754.0	158.4	 25
183	 25	576.3	167.8	 20
184	 25	87.0	12.6	 25
185	 25	136.0	89.7	 25
186	 25	875.0	319.0	 20
187	 25	169.0	32.7	 25
188	 25	108.0	37.5	 25
189	 25	97.8	17.2	 20
190	 25	304.0	95.9	 25
191	 25	276.0	257.4	 25
192	 25	1418.0	290.5	 20
193	 25	1532.0	513.5	 25
194	 25	335.8	71.8	 20
195	 25	166.3	47.8	 16
196	 25	78.0	15.8	 20
197	 25	82.8	16.5	 20
198	 25	140.3	23.4	 16
199	 25	272.8	34.4	 20
200	 25	309.5	65.8	 20
201	 25	108.5	17.5	 16
202	 25	100.5	14.3	 20
203	 25	118.5	16.8	 16
204	 25	422.5	81.7	 20
205	 25	795.8	79.3	 20
206	 25	1198.8	237.3	 16
207	 25	7417.5	1623.9	 20
208	 25	524.5	102.4	 20
209	 25	312.3	54.0	 16
210	 25	191.8	30.3	 20
211	 25	210.8	43.2	 20
212	 25	573.8	118.3	 16
213	 25	215.5	62.0	 20
214	 25	1942.8	605.8	 20
215	 25	160.5	19.6	 16
216	 25	219.0	57.0	 20
217	 25	67.3	10.9	 20
218	 25	84.3	18.8	 16
219	 25	780.0	178.7	 20
220	 25	108.8	64.9	 20
221	 25	776.0	138.4	 16
222	 25	278.3	32.4	 20
223	 25	1135.8	371.3	 20
224	 25	157.3	28.1	 16
225	 25	128.5	18.8	 20
226	 25	95.3	29.1	 20
227	 25	537.3	168.0	 16
228	 25	77.0	14.4	 20
229	 25	76.5	20.3	 20
230	 25	508.5	141.6	 20
231	 25	69.0	14.2	 25
232	 25	95.0	74.0	 25
233	 25	863.8	82.6	 20
234	 25	479.0	80.1	 25
235	 25	118.0	33.1	 25
236	 25	130.5	27.1	 20
237	 25	515.0	140.5	 25
238	 25	102.0	17.5	 25
239	 25	75.5	17.0	 20
240	 25	76.0	11.9	 25
241	 25	93.0	52.0	 25
242	 25	1793.8	481.4	 20
243	 25	113.0	45.7	 25
244	 25	1563.0	402.4	 25
245	 25	153.5	26.1	 20
246	 25	582.0	111.8	 25
247	 25	273.0	65.8	 25
248	 25	96.5	18.7	 20
249	 25	893.0	269.2	 25
250	 25	122.0	63.9	 25
251	 25	1192.5	227.4	 20
252	 25	1917.0	309.0	 25
253	 25	602.0	128.3	 25
254	 25	370.5	84.1	 20
255	 25	100.0	21.0	 25
256	 25	1480.0	515.9	 25
257	 25	81.3	12.5	 20
258	 25	108.0	23.6	 25
259	 25	628.0	146.7	 25
260	 25	393.0	102.9	 20
261	 25	88.0	25.1	 25
262	 25	112.5	28.9	 20
263	 25	426.0	82.3	 25
264	 25	206.0	54.3	 25
265	 25	119.3	17.1	 20
266	 25	89.0	17.7	 25
267	 25	105.0	18.1	 25
268	 25	100.3	17.1	 20
269	 25	114.0	19.8	 25
270	 25	260.0	45.6	 25
271	 25	2066.8	357.3	 20
272	 25	475.0	53.9	 25
273	 25	352.0	55.9	 25
274	 25	366.5	56.1	 20
275	 25	118.0	23.0	 25
276	 25	74.0	14.1	 25
277	 25	81.3	8.8	 20
278	 25	79.0	13.4	 25
279	 25	105.0	25.1	 25
280	 25	711.3	84.3	 20
281	 25	175.0	40.7	 25
282	 25	92.0	15.5	 25
283	 25	76.8	15.1	 20
284	 25	86.0	14.5	 25
285	 25	92.0	20.5	 25
286	 25	92.3	15.0	 20
287	 25	136.0	39.9	 25
288	 25	455.0	80.4	 25
289	 25	295.3	54.0	 20
290	 25	2618.0	758.7	 25
291	 25	4554.0	1666.0	 25
292	 25	90.8	13.9	 20
293	 25	133.0	30.8	 25
294	 25	69.0	12.5	 25
295	 25	82.3	10.6	 20
296	 25	121.0	22.5	 25
297	 25	560.0	158.9	 25
298	 25	306.8	125.2	 20
299	 25	18596.0	6095.9	 25
300	 25	224.0	89.8	 25
301	 25	759.0	64.3	 16
302	 25	428.8	64.5	 20
303	 25	775.3	95.3	 20
304	 25	490.8	66.5	 16
305	 25	139.5	74.0	 20
306	 25	1082.8	233.2	 20
307	 25	164.5	24.6	 16
308	 25	111.8	16.7	 20
309	 25	287.5	35.9	 20
310	 25	235.5	43.6	 16
311	 25	110.3	15.9	 20
312	 25	105.5	17.9	 20
313	 25	70.8	9.9	 16
314	 25	87.5	16.4	 20
315	 25	89.8	13.1	 20
316	 25	70.5	10.6	 16
317	 25	120.3	26.1	 20
318	 25	402.0	85.7	 16
319	 25	142.8	22.7	 20
320	 25	1125.3	252.3	 20
321	 25	247.3	27.2	 16
322	 25	877.3	187.1	 20
323	 25	681.5	90.3	 20
324	 25	136.3	19.0	 16
325	 25	236.0	94.7	 20
326	 25	629.8	189.1	 20
327	 25	111.3	19.3	 16
328	 25	875.3	241.3	 20
329	 25	154.8	38.4	 20
330	 25	379.5	56.6	 16
331	 25	1178.0	294.8	 20
332	 25	269.5	446.0	 20
333	 25	4692.0	1020.3	 16
334	 25	689.5	196.7	 20
335	 25	74.3	14.5	 20
336	 25	107.8	21.9	 20
337	 25	161.0	46.6	 25
338	 25	1756.0	561.5	 25
339	 25	156.0	38.0	 20
340	 25	204.0	48.0	 25
341	 25	140.0	35.1	 25
342	 25	365.3	55.5	 20
343	 25	92.0	35.4	 25
344	 25	1255.0	353.7	 25
345	 25	283.0	32.9	 20
346	 25	175.0	54.3	 25
347	 25	232.0	42.2	 25
348	 25	134.0	21.5	 20
349	 25	84.0	11.3	 25
350	 25	107.0	15.9	 25
351	 25	79.5	13.6	 20
352	 25	92.0	17.1	 25
353	 25	184.0	41.9	 25
354	 25	174.3	81.0	 20
355	 25	6399.0	1669.2	 25
356	 25	521.0	96.9	 25
357	 25	334.0	29.9	 20
358	 25	184.0	37.7	 25
359	 25	79.0	20.5	 25
360	 25	363.5	72.5	 20
361	 25	386.0	87.1	 25
362	 25	256.0	62.8	 25
363	 25	114.0	25.1	 20
364	 25	63.0	11.6	 25
365	 25	70.0	16.8	 25
366	 25	70.0	12.6	 20
367	 25	128.0	16.9	 25
368	 25	77.0	9.9	 25
369	 25	79.0	15.9	 20
370	 25	89.0	18.5	 25
371	 25	111.0	31.9	 25
372	 25	752.3	137.5	 20
373	 25	272.0	46.7	 25
374	 25	909.0	317.0	 25
375	 25	76.8	10.7	 20
376	 25	92.0	17.3	 25
377	 25	90.5	17.8	 20
378	 25	2049.0	477.7	 25
379	 25	134.0	21.1	 25
380	 25	141.3	13.0	 20
381	 25	138.0	31.9	 25
382	 25	813.0	72.4	 25
383	 25	724.3	117.8	 20
384	 25	176.0	31.6	 25
385	 25	187.0	36.2	 25
386	 25	118.3	23.3	 20
387	 25	165.0	25.7	 25
388	 25	176.0	196.6	 25
389	 25	9238.8	1985.2	 20
390	 25	429.0	72.9	 25
391	 25	473.0	57.1	 25
392	 25	594.8	81.4	 20
393	 25	704.0	118.9	 25
394	 25	127.0	27.1	 25
395	 25	126.3	19.7	 20
396	 25	234.0	52.1	 25
397	 25	106.0	21.0	 25
398	 25	128.8	17.0	 20
399	 25	91.0	17.4	 25
400	 25	80.0	17.6	 25
401	 25	120.0	19.1	 20
402	 25	351.0	52.4	 25
403	 25	346.0	47.7	 25
404	 25	562.5	60.2	 20
405	 25	2576.0	662.7	 25
406	 25	233.0	39.1	 25
407	 25	126.3	19.1	 16
408	 25	223.5	35.7	 20
409	 25	205.8	40.0	 20
410	 25	336.3	103.6	 16
411	 25	4113.3	800.8	 20
412	 25	663.0	136.3	 20
413	 25	210.0	32.5	 16
414	 25	225.8	27.0	 20
415	 25	211.0	77.6	 20
416	 25	420.0	42.5	 16
417	 25	412.0	53.9	 20
418	 25	435.3	73.1	 20
419	 25	95.0	17.1	 16
420	 25	89.0	19.8	 20
421	 25	204.8	37.2	 20
422	 25	142.3	27.6	 16
423	 25	152.3	18.2	 20
424	 25	204.0	52.6	 20
425	 25	1801.3	338.5	 16
426	 25	641.0	81.9	 20
427	 25	116.3	59.5	 20
428	 25	383.0	42.4	 16
429	 25	86.0	11.0	 20
430	 25	231.0	42.5	 20
431	 25	113.5	23.0	 16
432	 25	149.5	27.8	 20
433	 25	107.0	22.7	 16
434	 25	210.5	36.5	 20
435	 25	863.5	115.7	 20
436	 25	100.5	20.8	 16
437	 25	86.0	17.8	 20
438	 25	278.3	48.7	 20
439	 25	87.8	14.8	 16
440	 25	76.0	11.9	 20
441	 25	73.0	12.6	 20
442	 25	96.0	18.4	 16
443	 25	742.0	162.0	 25
444	 25	78.0	14.7	 25
445	 25	80.0	8.4	 20
446	 25	98.0	21.1	 25
447	 25	503.0	99.2	 25
448	 25	233.0	26.9	 20
449	 25	117.0	21.0	 25
450	 25	326.0	83.4	 25
451	 25	89.3	24.5	 20
452	 25	2112.0	316.5	 25
453	 25	99.0	22.7	 25
454	 25	729.8	82.2	 20
455	 25	298.0	293.0	 25
456	 25	142.0	23.5	 25
457	 25	65.0	9.4	 20
458	 25	132.0	28.5	 25
459	 25	86.0	16.5	 25
460	 25	174.5	29.0	 20
461	 25	81.0	12.3	 25
462	 25	80.0	30.4	 25
463	 25	287.8	28.8	 20
464	 25	153.0	36.2	 25
465	 25	131.0	21.0	 25
466	 25	1050.3	120.1	 20
467	 25	2249.0	453.8	 25
468	 25	176.0	28.8	 25
469	 25	98.8	19.5	 20
470	 25	178.0	42.6	 25
471	 25	340.0	56.0	 25
472	 25	135.5	26.0	 20
473	 25	692.0	66.7	 25
474	 25	111.0	17.4	 25
475	 25	126.3	25.3	 20
476	 25	97.0	26.1	 25
477	 25	261.0	58.4	 25
478	 25	68.3	11.0	 20
479	 25	94.0	20.6	 25
480	 25	186.0	29.5	 25
481	 25	368.5	39.7	 20
482	 25	116.0	21.3	 25
483	 25	137.0	35.2	 25
484	 25	1149.8	251.3	 20
485	 25	332.0	32.3	 25
486	 25	160.0	40.3	 25
487	 25	84.0	15.6	 20
488	 25	77.0	15.3	 25
489	 25	104.0	18.9	 25
490	 25	66.3	14.6	 20
491	 25	98.0	17.2	 25
492	 25	75.3	12.1	 20
493	 25	163.0	23.4	 25
494	 25	72.0	12.2	 25
495	 25	293.5	32.7	 20
496	 25	106.0	32.1	 25
497	 25	300.0	65.6	 25
498	 25	84.3	15.1	 20
499	 25	69.0	11.0	 25
500	 25	122.0	19.3	 25
501	 25	81.3	21.3	 20
502	 25	101.0	17.7	 25
503	 25	177.0	62.5	 25
504	 25	658.5	101.7	 20
505	 25	164.0	33.0	 25
506	 25	148.0	27.6	 25
507	 25	112.3	19.1	 20
508	 25	303.0	67.9	 25
509	 25	221.0	49.7	 25
510	 25	78.3	17.9	 20
511	 25	74.0	16.9	 25
512	 25	74.0	20.8	 25
513	 25	85.0	12.8	 20
514	 25	78.3	12.8	 20
515	 25	80.5	11.8	 20
516	 25	86.3	15.2	 16
517	 25	67.0	13.1	 20
518	 25	82.8	10.9	 20
519	 25	146.3	28.2	 16
520	 25	103.3	19.8	 20
521	 25	153.0	19.3	 20
522	 25	280.3	22.0	 16
523	 25	95.0	12.0	 20
524	 25	107.3	17.6	 20
525	 25	221.0	34.2	 16
526	 25	95.5	15.2	 20
527	 25	103.0	19.2	 20
528	 25	86.3	23.4	 16
529	 25	316.0	60.1	 20
530	 25	124.0	25.2	 20
531	 25	764.8	58.0	 16
532	 25	463.3	73.8	 20
533	 25	441.8	63.7	 20
534	 25	502.8	55.7	 16
535	 25	172.3	22.8	 20
536	 25	312.5	37.2	 20
537	 25	487.3	82.2	 16
538	 25	339.5	60.9	 20
539	 25	113.3	17.0	 20
540	 25	75.0	13.8	 16
541	 25	116.0	15.1	 20
542	 25	270.0	49.7	 20
543	 25	108.0	20.2	 16
544	 25	472.5	71.3	 20
545	 25	240.8	64.4	 20
546	 25	111.0	22.4	 16
547	 25	370.0	25.0	 20
548	 25	393.3	51.0	 16
549	 25	106.0	20.9	 20
550	 25	851.0	178.5	 25
551	 25	387.0	51.1	 20
552	 25	629.0	84.2	 25
553	 25	178.0	37.4	 25
554	 25	82.0	16.9	 20
555	 25	101.0	28.1	 25
556	 25	1934.0	373.0	 25
557	 25	97.0	14.6	 20
558	 25	967.0	185.9	 25
559	 25	220.0	37.7	 25
560	 25	1158.0	175.9	 20
561	 25	159.0	23.9	 25
562	 25	92.0	19.7	 25
563	 25	82.0	13.9	 20
564	 25	98.0	16.2	 25
565	 25	118.0	19.6	 25
566	 25	84.5	14.0	 20
567	 25	101.0	21.2	 25
568	 25	188.0	37.7	 25
569	 25	88.5	18.3	 20
570	 25	82.0	13.6	 25
571	 25	480.0	63.8	 25
572	 25	420.0	67.9	 20
573	 25	1718.0	277.2	 25
574	 25	390.0	86.2	 25
575	 25	125.0	28.7	 20
576	 25	181.0	25.1	 25
577	 25	94.0	16.6	 25
578	 25	119.0	22.8	 20
579	 25	91.0	18.3	 25
580	 25	329.0	69.8	 25
581	 25	575.5	109.4	 20
582	 25	130.0	23.6	 25
583	 25	94.0	18.3	 25
584	 25	238.0	51.9	 20
585	 25	90.0	14.2	 25
586	 25	129.0	44.1	 25
587	 25	794.3	88.2	 20
588	 25	2403.0	380.9	 25
589	 25	1192.0	237.4	 25
590	 25	246.0	37.1	 20
591	 25	77.0	16.6	 25
592	 25	102.0	16.8	 25
593	 25	64.3	14.3	 20
594	 25	79.0	15.3	 25
595	 25	316.0	62.5	 25
596	 25	560.0	99.2	 20
597	 25	237.0	52.2	 25
598	 25	79.0	12.9	 25
599	 25	179.3	25.5	 20
600	 25	312.0	50.6	 25
601	 25	270.0	68.4	 25
602	 25	248.8	30.6	 20
603	 25	281.0	42.7	 25
604	 25	698.0	118.1	 25
605	 25	161.0	23.0	 20
606	 25	229.0	46.4	 25
607	 25	127.8	20.1	 20
608	 25	335.0	60.8	 25
609	 25	117.0	74.5	 25
610	 25	4745.5	669.6	 20
611	 25	132.0	22.8	 25
612	 25	848.0	188.8	 25
613	 25	1576.8	75.8	 20
614	 25	895.0	112.9	 25
615	 25	1579.0	167.9	 25
616	 25	3004.3	275.9	 20
617	 25	417.0	58.0	 25
618	 25	196.0	24.4	 25
619	 25	1238.3	260.6	 20
620	 25	175.0	24.7	 25
621	 25	294.0	23.1	 20
622	 25	211.8	26.2	 16
623	 25	165.8	29.3	 20
624	 25	1346.5	198.5	 20
625	 25	554.3	48.0	 16
626	 25	123.0	18.5	 20
627	 25	338.5	61.6	 20
628	 25	127.0	15.5	 16
629	 25	137.3	23.2	 20
630	 25	8417.0	1851.7	 20
631	 25	120.0	11.3	 16
632	 25	155.5	143.4	 20
633	 25	250.8	45.1	 20
634	 25	120.3	19.2	 16
635	 25	85.3	11.0	 20
636	 25	160.3	26.7	 20
637	 25	226.5	27.6	 16
638	 25	1043.5	83.7	 20
639	 25	208.8	26.0	 20
  0	 26	9223.3	2025.8	 20
  1	 26	208.0	25.6	 25
  2	 26	108.0	15.1	 25
  3	 26	137.8	22.4	 20
  4	 26	1265.0	132.7	 25
  5	 26	164.0	29.5	 25
  6	 26	113.5	18.0	 20
  7	 26	152.0	24.8	 25
  8	 26	370.0	42.5	 25
  9	 26	92.3	18.8	 20
 10	 26	97.0	19.9	 25
 11	 26	85.0	12.9	 25
 12	 26	284.3	40.2	 20
 13	 26	487.0	41.6	 25
 14	 26	510.0	103.0	 25
 15	 26	324.5	41.3	 20
 16	 26	203.8	30.2	 20
 17	 26	3649.0	660.6	 20
 18	 26	189.5	27.6	 16
 19	 26	85.5	14.0	 20
 20	 26	174.5	34.1	 20
 21	 26	113.3	20.9	 16
 22	 26	151.0	22.1	 20
 23	 26	72.3	13.6	 20
 24	 26	61.5	11.9	 16
 25	 26	86.8	16.3	 20
 26	 26	135.0	34.0	 20
 27	 26	1416.0	143.3	 16
 28	 26	315.3	33.9	 20
 29	 26	277.0	49.3	 20
 30	 26	130.3	19.3	 16
 31	 26	157.5	33.3	 20
 32	 26	451.0	96.4	 20
 33	 26	107.8	22.0	 16
 34	 26	83.3	10.2	 20
 35	 26	126.5	24.8	 16
 36	 26	1733.0	255.0	 20
 37	 26	213.3	41.2	 20
 38	 26	127.3	21.1	 16
 39	 26	225.8	43.9	 20
 40	 26	80.0	15.1	 20
 41	 26	91.0	12.1	 16
 42	 26	129.3	37.6	 20
 43	 26	2544.5	543.6	 20
 44	 26	100.5	14.9	 16
 45	 26	181.8	31.8	 20
 46	 26	117.0	24.1	 20
 47	 26	210.5	18.5	 16
 48	 26	92.3	17.4	 20
 49	 26	89.3	15.7	 20
 50	 26	83.3	13.7	 16
 51	 26	784.0	91.8	 20
 52	 26	501.0	96.8	 25
 53	 26	117.3	11.2	 20
 54	 26	214.0	34.6	 25
 55	 26	71.0	13.4	 25
 56	 26	122.8	28.8	 20
 57	 26	217.0	37.1	 25
 58	 26	101.0	16.5	 25
 59	 26	136.5	21.6	 20
 60	 26	128.0	22.4	 25
 61	 26	109.0	15.9	 25
 62	 26	91.5	17.6	 20
 63	 26	79.0	22.6	 25
 64	 26	76.0	14.6	 25
 65	 26	73.5	14.8	 20
 66	 26	72.0	13.2	 25
 67	 26	74.0	15.2	 25
 68	 26	75.0	13.6	 20
 69	 26	156.0	23.9	 25
 70	 26	421.0	104.0	 25
 71	 26	88.5	19.7	 20
 72	 26	115.0	53.5	 25
 73	 26	1089.0	84.5	 25
 74	 26	1097.5	318.6	 20
 75	 26	957.0	211.6	 25
 76	 26	96.0	19.4	 25
 77	 26	229.3	47.2	 20
 78	 26	81.0	19.3	 25
 79	 26	88.0	32.0	 25
 80	 26	218.0	29.2	 20
 81	 26	74.0	12.6	 25
 82	 26	76.0	12.5	 25
 83	 26	83.0	18.3	 20
 84	 26	79.0	20.8	 25
 85	 26	89.0	16.6	 25
 86	 26	111.0	19.1	 20
 87	 26	107.0	18.7	 25
 88	 26	78.0	18.0	 25
 89	 26	147.0	59.8	 20
 90	 26	82.0	18.2	 25
 91	 26	269.0	48.9	 25
 92	 26	229.0	42.4	 20
 93	 26	111.0	19.6	 25
 94	 26	94.3	16.9	 20
 95	 26	89.0	16.9	 25
 96	 26	107.0	20.2	 25
 97	 26	82.8	18.1	 20
 98	 26	75.0	9.8	 25
 99	 26	112.0	17.5	 25
100	 26	85.8	10.0	 20
101	 26	185.0	37.7	 25
102	 26	96.0	14.9	 25
103	 26	93.0	17.4	 20
104	 26	73.0	13.6	 25
105	 26	164.0	68.1	 25
106	 26	254.5	54.5	 20
107	 26	279.0	26.7	 25
108	 26	444.0	67.7	 25
109	 26	193.8	30.5	 20
110	 26	107.0	71.3	 25
111	 26	874.0	206.1	 25
112	 26	449.5	118.9	 20
113	 26	106.0	18.6	 25
114	 26	114.0	22.0	 25
115	 26	124.3	25.6	 20
116	 26	84.0	17.7	 25
117	 26	71.0	11.5	 25
118	 26	90.8	25.1	 20
119	 26	605.0	160.7	 25
120	 26	108.0	17.2	 25
121	 26	150.3	41.9	 20
122	 26	499.0	107.3	 25
123	 26	543.5	130.7	 20
124	 26	241.5	32.5	 16
125	 26	166.8	20.0	 20
126	 26	126.0	19.4	 20
127	 26	124.3	22.1	 16
128	 26	89.0	18.0	 20
129	 26	76.3	15.0	 20
130	 26	108.8	18.9	 16
131	 26	95.0	14.7	 20
132	 26	109.8	23.0	 20
133	 26	91.3	17.7	 16
134	 26	122.3	22.2	 20
135	 26	135.5	40.2	 20
136	 26	508.5	91.7	 16
137	 26	349.8	86.0	 20
138	 26	295.5	48.9	 20
139	 26	292.8	74.3	 16
140	 26	94.8	17.1	 20
141	 26	128.8	27.4	 20
142	 26	177.8	44.5	 16
143	 26	90.5	16.4	 20
144	 26	97.3	11.7	 20
145	 26	107.0	32.0	 16
146	 26	233.8	33.2	 20
147	 26	377.3	73.0	 20
148	 26	332.0	26.4	 16
149	 26	81.3	14.4	 20
150	 26	81.0	11.3	 16
151	 26	145.5	28.8	 20
152	 26	94.5	31.5	 20
153	 26	480.8	47.7	 16
154	 26	129.3	27.4	 20
155	 26	86.0	22.3	 20
156	 26	157.8	37.1	 16
157	 26	92.0	12.4	 20
158	 26	104.0	16.9	 25
159	 26	92.3	17.5	 20
160	 26	112.0	16.5	 25
161	 26	88.0	20.2	 25
162	 26	191.5	22.3	 20
163	 26	192.0	25.5	 25
164	 26	101.0	19.4	 25
165	 26	115.5	18.7	 20
166	 26	122.0	30.3	 25
167	 26	768.0	269.8	 25
168	 26	218.3	65.4	 20
169	 26	931.0	209.3	 25
170	 26	285.0	43.0	 25
171	 26	272.5	70.7	 20
172	 26	90.0	16.0	 25
173	 26	130.0	18.1	 25
174	 26	151.8	26.2	 20
175	 26	104.0	18.4	 25
176	 26	174.0	43.8	 25
177	 26	314.8	44.8	 20
178	 26	183.0	39.5	 25
179	 26	565.0	70.2	 25
180	 26	519.0	70.9	 20
181	 26	389.0	110.9	 25
182	 26	588.0	131.0	 25
183	 26	336.5	90.4	 20
184	 26	82.0	13.6	 25
185	 26	155.0	35.9	 25
186	 26	334.3	50.8	 20
187	 26	521.0	101.9	 25
188	 26	164.0	38.2	 25
189	 26	104.0	20.2	 20
190	 26	150.0	31.5	 25
191	 26	173.0	176.9	 25
192	 26	891.0	50.8	 20
193	 26	729.0	179.9	 25
194	 26	323.0	63.3	 25
195	 26	135.0	19.3	 20
196	 26	72.0	8.5	 25
197	 26	93.0	21.0	 25
198	 26	152.0	21.9	 20
199	 26	320.0	33.4	 25
200	 26	320.0	71.9	 25
201	 26	98.0	24.6	 20
202	 26	103.0	23.2	 25
203	 26	150.0	74.9	 25
204	 26	391.0	36.7	 20
205	 26	309.0	92.6	 25
206	 26	1416.0	667.6	 25
207	 26	5685.5	1361.0	 20
208	 26	404.0	78.1	 25
209	 26	166.3	29.1	 20
210	 26	263.0	41.2	 25
211	 26	144.0	72.9	 25
212	 26	756.0	86.3	 20
213	 26	219.0	22.3	 25
214	 26	601.0	173.2	 25
215	 26	268.5	41.6	 20
216	 26	80.0	17.1	 25
217	 26	73.0	15.1	 25
218	 26	73.3	15.0	 20
219	 26	189.0	43.6	 25
220	 26	117.0	43.3	 25
221	 26	535.3	140.7	 20
222	 26	252.0	63.2	 25
223	 26	332.0	119.5	 25
224	 26	85.3	20.1	 20
225	 26	148.0	24.7	 25
226	 26	64.0	9.2	 25
227	 26	124.5	31.7	 20
228	 26	83.0	16.9	 25
229	 26	78.0	21.0	 25
230	 26	305.0	64.1	 16
231	 26	64.0	8.8	 20
232	 26	75.5	22.2	 20
233	 26	308.5	22.8	 16
234	 26	280.5	47.3	 20
235	 26	87.5	12.2	 20
236	 26	108.3	15.9	 16
237	 26	127.3	34.9	 20
238	 26	66.5	10.7	 20
239	 26	81.5	21.4	 16
240	 26	67.3	13.4	 20
241	 26	128.3	15.7	 20
242	 26	93.3	35.6	 16
243	 26	107.3	31.0	 20
244	 26	608.3	138.2	 20
245	 26	131.0	43.4	 16
246	 26	203.5	34.7	 20
247	 26	110.5	20.3	 20
248	 26	98.3	25.2	 16
249	 26	137.5	30.2	 20
250	 26	156.0	72.4	 20
251	 26	995.3	68.0	 16
252	 26	1093.8	269.0	 20
253	 26	674.8	84.1	 20
254	 26	481.3	95.9	 16
255	 26	76.3	15.4	 20
256	 26	283.3	81.4	 20
257	 26	74.3	15.8	 16
258	 26	82.5	19.3	 20
259	 26	223.3	56.2	 20
260	 26	100.5	18.1	 16
261	 26	83.3	15.6	 20
262	 26	92.0	20.3	 20
263	 26	114.0	18.8	 16
264	 26	86.3	14.6	 20
265	 26	105.0	18.4	 20
266	 26	79.0	15.3	 25
267	 26	122.0	17.5	 25
268	 26	113.5	22.2	 20
269	 26	107.0	22.4	 25
270	 26	297.0	46.9	 25
271	 26	994.8	95.9	 20
272	 26	244.0	29.7	 25
273	 26	273.0	64.8	 25
274	 26	355.8	60.4	 20
275	 26	130.0	20.8	 25
276	 26	65.0	13.7	 25
277	 26	74.0	15.5	 20
278	 26	76.0	16.9	 25
279	 26	104.0	18.6	 25
280	 26	281.3	65.6	 20
281	 26	218.0	31.4	 25
282	 26	76.0	12.8	 25
283	 26	82.0	16.7	 20
284	 26	82.0	12.9	 25
285	 26	143.0	20.8	 25
286	 26	83.8	15.1	 20
287	 26	105.0	19.9	 25
288	 26	138.0	35.7	 25
289	 26	150.0	38.7	 20
290	 26	5672.0	1231.3	 25
291	 26	1263.0	365.2	 25
292	 26	122.0	19.3	 20
293	 26	115.0	18.9	 25
294	 26	66.0	11.6	 25
295	 26	91.5	16.5	 20
296	 26	92.0	18.9	 25
297	 26	155.0	27.9	 25
298	 26	185.0	45.3	 20
299	 26	5405.0	1579.0	 25
300	 26	145.0	96.8	 25
301	 26	1578.5	151.5	 20
302	 26	518.0	46.9	 25
303	 26	385.0	64.4	 25
304	 26	587.5	64.9	 20
305	 26	196.0	146.3	 25
306	 26	1620.0	386.2	 25
307	 26	129.8	21.5	 20
308	 26	118.0	21.9	 25
309	 26	296.0	50.8	 25
310	 26	181.5	25.9	 20
311	 26	120.0	23.1	 25
312	 26	82.0	14.5	 25
313	 26	77.3	10.9	 20
314	 26	81.0	13.8	 25
315	 26	77.0	15.5	 25
316	 26	77.3	11.0	 20
317	 26	75.0	12.5	 25
318	 26	106.0	29.1	 25
319	 26	151.3	22.5	 20
320	 26	380.0	69.7	 25
321	 26	545.0	131.7	 25
322	 26	659.3	185.3	 20
323	 26	1347.0	336.8	 25
324	 26	1305.5	292.8	 20
325	 26	155.0	52.7	 25
326	 26	381.0	110.9	 25
327	 26	93.5	16.9	 20
328	 26	234.0	71.3	 25
329	 26	188.0	42.8	 25
330	 26	379.0	48.6	 20
331	 26	722.0	110.1	 25
332	 26	165.0	136.1	 25
333	 26	1349.8	281.0	 20
334	 26	455.0	117.3	 25
335	 26	84.0	13.8	 25
336	 26	107.3	16.2	 16
337	 26	132.3	26.0	 20
338	 26	505.3	153.8	 20
339	 26	82.0	15.7	 16
340	 26	118.3	16.9	 20
341	 26	198.8	42.2	 20
342	 26	358.3	65.9	 16
343	 26	87.8	16.0	 20
344	 26	283.3	63.6	 20
345	 26	190.3	22.0	 16
346	 26	134.3	28.5	 20
347	 26	223.3	61.3	 20
348	 26	81.5	10.0	 16
349	 26	69.8	17.3	 20
350	 26	76.3	13.0	 20
351	 26	74.0	14.3	 16
352	 26	69.5	16.2	 20
353	 26	84.0	11.7	 20
354	 26	173.0	109.1	 16
355	 26	1908.0	317.4	 20
356	 26	237.8	42.4	 20
357	 26	243.8	34.8	 16
358	 26	124.3	19.4	 20
359	 26	76.0	12.6	 20
360	 26	108.8	20.3	 16
361	 26	162.8	24.7	 20
362	 26	156.3	26.0	 20
363	 26	94.3	16.8	 16
364	 26	80.0	14.3	 20
365	 26	67.3	9.9	 20
366	 26	81.0	17.7	 16
367	 26	99.5	16.5	 20
368	 26	73.3	10.8	 20
369	 26	78.5	13.2	 16
370	 26	74.0	12.2	 20
371	 26	86.5	28.1	 20
372	 26	468.5	51.4	 20
373	 26	143.0	26.9	 25
374	 26	98.0	22.9	 25
375	 26	75.3	13.9	 20
376	 26	72.0	14.8	 25
377	 26	98.0	24.6	 25
378	 26	273.8	71.1	 20
379	 26	90.0	18.1	 25
380	 26	174.5	20.9	 20
381	 26	122.0	35.1	 25
382	 26	2103.0	389.4	 25
383	 26	448.8	42.1	 20
384	 26	181.0	30.4	 25
385	 26	103.0	20.9	 25
386	 26	143.3	24.6	 20
387	 26	81.0	15.1	 25
388	 26	103.0	135.7	 25
389	 26	5359.5	579.6	 20
390	 26	643.0	72.5	 25
391	 26	277.0	34.7	 25
392	 26	418.5	47.2	 20
393	 26	297.0	41.1	 25
394	 26	103.0	21.9	 25
395	 26	122.8	24.0	 20
396	 26	115.0	21.5	 25
397	 26	86.0	19.0	 25
398	 26	143.5	17.8	 20
399	 26	69.0	11.4	 25
400	 26	74.0	49.5	 25
401	 26	176.0	28.4	 20
402	 26	199.0	30.5	 25
403	 26	177.0	28.2	 25
404	 26	333.0	86.6	 20
405	 26	2159.0	447.0	 25
406	 26	154.0	19.9	 25
407	 26	122.5	14.9	 20
408	 26	146.0	23.3	 25
409	 26	188.0	29.7	 25
410	 26	241.3	62.7	 20
411	 26	2258.0	377.6	 25
412	 26	810.0	166.6	 25
413	 26	139.3	21.4	 20
414	 26	173.0	27.5	 25
415	 26	149.0	80.5	 25
416	 26	455.8	46.0	 20
417	 26	390.0	47.5	 25
418	 26	330.0	40.4	 25
419	 26	93.8	11.6	 20
420	 26	131.0	22.3	 25
421	 26	228.0	28.7	 25
422	 26	233.0	28.8	 20
423	 26	113.0	19.9	 25
424	 26	121.0	19.4	 25
425	 26	255.3	56.6	 20
426	 26	221.0	38.7	 25
427	 26	116.0	73.5	 25
428	 26	376.0	44.2	 20
429	 26	138.0	21.4	 25
430	 26	238.0	33.3	 25
431	 26	114.0	18.6	 20
432	 26	95.0	18.5	 25
433	 26	161.0	26.7	 25
434	 26	198.0	32.2	 20
435	 26	283.0	53.7	 25
436	 26	75.0	15.6	 25
437	 26	68.0	14.7	 20
438	 26	212.0	35.0	 25
439	 26	76.0	10.9	 20
440	 26	81.0	15.4	 25
441	 26	70.0	13.9	 25
442	 26	71.0	12.3	 20
443	 26	98.5	18.9	 20
444	 26	55.8	10.2	 20
445	 26	91.8	16.7	 16
446	 26	86.5	14.8	 20
447	 26	576.0	99.6	 20
448	 26	251.3	23.3	 16
449	 26	243.3	33.8	 20
450	 26	108.3	20.0	 20
451	 26	93.8	25.5	 16
452	 26	3214.0	495.3	 20
453	 26	75.5	12.2	 20
454	 26	321.0	36.0	 16
455	 26	225.8	49.2	 20
456	 26	119.3	20.5	 20
457	 26	71.3	11.7	 16
458	 26	94.8	16.4	 20
459	 26	86.8	18.7	 20
460	 26	142.3	22.6	 16
461	 26	73.0	12.1	 20
462	 26	68.5	31.9	 20
463	 26	246.8	30.4	 16
464	 26	143.5	41.1	 20
465	 26	98.8	16.0	 20
466	 26	443.0	44.9	 16
467	 26	819.8	139.0	 20
468	 26	170.0	25.7	 20
469	 26	132.0	13.1	 16
470	 26	157.5	25.1	 20
471	 26	348.8	37.1	 20
472	 26	89.3	14.9	 16
473	 26	510.5	54.2	 20
474	 26	85.3	16.7	 20
475	 26	96.0	16.6	 16
476	 26	108.3	23.0	 20
477	 26	307.5	75.4	 20
478	 26	99.8	19.1	 20
479	 26	82.0	19.1	 25
480	 26	99.0	19.1	 25
481	 26	148.0	19.1	 20
482	 26	100.0	13.1	 25
483	 26	107.0	25.1	 25
484	 26	681.3	71.3	 20
485	 26	201.0	29.0	 25
486	 26	131.0	20.1	 25
487	 26	64.8	10.8	 20
488	 26	74.0	13.8	 25
489	 26	103.0	24.5	 25
490	 26	90.0	19.8	 20
491	 26	93.0	13.9	 25
492	 26	78.0	18.5	 25
493	 26	190.5	49.3	 20
494	 26	69.0	11.1	 25
495	 26	141.3	21.9	 20
496	 26	85.0	15.1	 25
497	 26	93.0	19.8	 25
498	 26	83.3	21.6	 20
499	 26	84.0	12.0	 25
500	 26	101.0	32.1	 25
501	 26	86.0	13.1	 20
502	 26	89.0	17.2	 25
503	 26	127.0	43.2	 25
504	 26	199.3	24.6	 20
505	 26	95.0	14.8	 25
506	 26	75.0	14.3	 25
507	 26	108.8	21.3	 20
508	 26	121.0	24.1	 25
509	 26	144.0	26.9	 25
510	 26	67.0	15.0	 20
511	 26	74.0	14.8	 25
512	 26	73.0	13.9	 25
513	 26	75.3	10.6	 20
514	 26	74.0	11.9	 25
515	 26	70.0	12.3	 25
516	 26	96.3	18.2	 20
517	 26	65.0	10.8	 25
518	 26	83.0	15.9	 25
519	 26	147.0	23.2	 20
520	 26	98.0	17.6	 25
521	 26	143.0	19.5	 25
522	 26	288.3	29.7	 20
523	 26	91.0	13.6	 25
524	 26	110.0	22.0	 25
525	 26	234.0	23.4	 20
526	 26	92.0	19.4	 25
527	 26	79.0	15.2	 25
528	 26	120.5	17.0	 20
529	 26	117.0	17.7	 25
530	 26	97.0	20.2	 25
531	 26	565.5	49.7	 20
532	 26	698.0	80.9	 25
533	 26	1266.0	109.6	 25
534	 26	637.3	83.7	 20
535	 26	185.0	29.3	 25
536	 26	744.0	66.8	 25
537	 26	344.3	46.4	 20
538	 26	286.0	41.6	 25
539	 26	153.0	31.7	 25
540	 26	89.0	16.4	 20
541	 26	92.0	19.7	 25
542	 26	96.0	19.6	 25
543	 26	70.8	14.2	 20
544	 26	251.0	41.0	 25
545	 26	129.0	19.5	 25
546	 26	99.0	16.9	 20
547	 26	296.0	33.1	 25
548	 26	351.0	75.5	 25
549	 26	107.0	17.7	 20
550	 26	304.0	30.8	 20
551	 26	686.3	47.6	 20
552	 26	169.5	21.3	 16
553	 26	93.5	17.6	 20
554	 26	74.5	13.5	 16
555	 26	91.0	24.6	 20
556	 26	662.3	51.4	 20
557	 26	105.5	12.3	 16
558	 26	229.5	28.9	 20
559	 26	370.3	35.0	 20
560	 26	497.3	45.7	 16
561	 26	194.0	19.0	 20
562	 26	89.8	17.0	 20
563	 26	79.3	18.4	 16
564	 26	91.8	16.0	 20
565	 26	105.5	22.4	 20
566	 26	90.5	18.8	 16
567	 26	123.3	19.0	 20
568	 26	115.3	21.0	 20
569	 26	99.8	18.1	 16
570	 26	74.0	11.7	 20
571	 26	216.3	22.0	 20
572	 26	265.5	49.2	 16
573	 26	1230.0	165.0	 20
574	 26	362.0	82.1	 20
575	 26	94.0	13.4	 16
576	 26	172.5	26.3	 20
577	 26	101.8	18.7	 20
578	 26	65.8	12.2	 16
579	 26	75.0	15.5	 20
580	 26	103.0	17.4	 20
581	 26	91.0	16.4	 16
582	 26	97.3	15.3	 20
583	 26	75.8	16.9	 20
584	 26	92.3	15.3	 16
585	 26	98.0	20.0	 25
586	 26	151.0	65.7	 25
587	 26	2126.0	168.5	 20
588	 26	2116.0	122.2	 25
589	 26	694.0	190.2	 25
590	 26	216.0	18.2	 20
591	 26	84.0	11.3	 25
592	 26	83.0	20.2	 25
593	 26	68.3	11.9	 20
594	 26	88.0	16.8	 25
595	 26	488.0	89.1	 25
596	 26	143.8	25.0	 20
597	 26	262.0	46.3	 25
598	 26	84.0	12.8	 25
599	 26	161.5	25.2	 20
600	 26	153.0	26.9	 25
601	 26	112.0	23.5	 25
602	 26	135.3	16.4	 20
603	 26	176.0	42.7	 25
604	 26	1421.0	418.5	 25
605	 26	161.0	24.4	 20
606	 26	108.0	18.6	 25
607	 26	76.0	13.5	 25
608	 26	123.3	23.0	 20
609	 26	99.0	20.8	 25
610	 26	1428.3	162.6	 20
611	 26	111.0	23.4	 25
612	 26	180.0	54.0	 25
613	 26	2416.3	226.4	 20
614	 26	1249.0	93.9	 25
615	 26	990.0	99.7	 25
616	 26	1987.8	427.7	 20
617	 26	246.0	45.1	 25
618	 26	115.0	16.0	 25
619	 26	142.0	44.6	 20
620	 26	110.0	17.1	 25
621	 26	186.0	25.8	 25
622	 26	219.8	23.2	 20
623	 26	120.0	26.4	 25
624	 26	603.0	73.8	 25
625	 26	655.5	47.0	 20
626	 26	114.0	20.2	 25
627	 26	106.0	21.6	 25
628	 26	92.5	19.5	 20
629	 26	148.0	24.1	 25
630	 26	1039.0	285.0	 25
631	 26	100.8	18.8	 20
632	 26	91.0	13.5	 25
633	 26	153.0	18.5	 25
634	 26	183.8	34.3	 20
635	 26	93.0	17.4	 25
636	 26	151.0	20.2	 25
637	 26	158.3	21.0	 20
638	 26	3560.0	468.3	 25
639	 26	11643.0	2855.9	 25
  0	 27	171.8	34.1	 20
  1	 27	758.0	130.3	 25
  2	 27	237.0	25.4	 25
  3	 27	1221.8	123.9	 20
  4	 27	1199.0	183.2	 25
  5	 27	421.0	43.4	 25
  6	 27	400.8	61.1	 20
  7	 27	138.0	18.7	 25
  8	 27	379.0	71.0	 25
[truncated: 9,101,216 more chars]
