# Supplementary material for: Genomic analysis of early murine mammary gland development using novel probe-level algorithms
Source: Genome Biol. 2005 Feb 1;6(2):R20. doi: 10.1186/gb-2005-6-2-r20 (PMC551540; doi:10.1186/gb-2005-6-2-r20)
Supplement: Additional data file 9 — CEL file 1 of data from Affymetrix MG_U74Av2 oligonucleotide microarrays hybridized with mammary gland RNA from independent pools of 10 female FVB mice harvested at 2 weeks of age [file gb-2005-6-2-r20-s9.zip › 2wk_G0P0_1.CEL]

[CEL]
Version=3

[HEADER]
Cols=640
Rows=640
TotalX=640
TotalY=640
OffsetX=0
OffsetY=0
GridCornerUL=227 233
GridCornerUR=4489 249
GridCornerLR=4496 4514
GridCornerLL=234 4499
Axis-invertX=0
AxisInvertY=0
swapXY=0
DatHeader=[3..46100]  2wkG0P0_1_MG_U74Av2:CLS=4733 RWS=4733 XIN=3  YIN=3  VE=17        2.0 06/19/01 12:29:31       MG_U74Av2.1sq                  6
Algorithm=Percentile
AlgorithmParameters=Percentile:75;CellMargin:2;OutlierHigh:1.500;OutlierLow:1.004

[INTENSITY]
NumberCells=409600
CellHeader=X	Y	MEAN	STDV	NPIXELS
  0	  0	187.0	56.6	 25
  1	  0	11492.5	1341.1	 20
  2	  0	178.0	35.0	 25
  3	  0	11672.0	1758.5	 25
  4	  0	91.3	14.8	 20
  5	  0	162.0	32.1	 25
  6	  0	11477.0	1865.3	 25
  7	  0	155.0	23.9	 20
  8	  0	11324.0	1837.1	 25
  9	  0	188.0	60.3	 25
 10	  0	11430.5	1560.1	 20
 11	  0	176.0	23.4	 25
 12	  0	11256.0	2015.8	 25
 13	  0	145.5	24.5	 20
 14	  0	11151.0	1948.5	 25
 15	  0	159.0	52.2	 25
 16	  0	10934.8	1784.6	 20
 17	  0	175.0	31.0	 25
 18	  0	10903.0	2136.6	 25
 19	  0	148.0	23.9	 20
 20	  0	10945.3	1419.7	 20
 21	  0	167.3	47.7	 20
 22	  0	10929.5	511.2	 16
 23	  0	160.0	31.8	 20
 24	  0	10797.5	1307.0	 20
 25	  0	155.8	22.9	 16
 26	  0	11130.8	1489.2	 20
 27	  0	154.5	34.0	 20
 28	  0	11349.3	693.1	 16
 29	  0	156.5	21.3	 20
 30	  0	11105.5	849.0	 16
 31	  0	167.0	53.3	 20
 32	  0	11215.3	1418.5	 20
 33	  0	163.0	31.6	 20
 34	  0	10544.0	1951.1	 25
 35	  0	169.0	31.3	 25
 36	  0	11039.3	1372.5	 20
 37	  0	158.0	28.7	 25
 38	  0	10742.0	1636.5	 25
 39	  0	141.3	18.5	 20
 40	  0	10831.0	1609.1	 25
 41	  0	162.0	45.5	 25
 42	  0	10809.8	1191.9	 20
 43	  0	150.0	22.8	 25
 44	  0	10429.0	1904.1	 25
 45	  0	165.0	27.9	 20
 46	  0	10654.0	1525.0	 25
 47	  0	182.0	51.4	 25
 48	  0	10461.0	1475.1	 20
 49	  0	178.0	34.9	 25
 50	  0	10259.0	2271.9	 25
 51	  0	144.3	26.6	 20
 52	  0	10391.0	1884.1	 25
 53	  0	167.0	86.8	 25
 54	  0	10335.0	1792.1	 20
 55	  0	154.0	37.7	 25
 56	  0	10273.0	2645.0	 25
 57	  0	155.5	26.6	 20
 58	  0	10287.0	2298.8	 25
 59	  0	158.0	120.9	 25
 60	  0	10751.0	1394.8	 16
 61	  0	139.0	61.0	 20
 62	  0	10240.5	2686.3	 20
 63	  0	148.8	43.0	 16
 64	  0	10294.0	2197.4	 20
 65	  0	180.3	185.4	 20
 66	  0	10271.8	1791.1	 16
 67	  0	156.8	85.9	 20
 68	  0	9956.5	3047.4	 20
 69	  0	147.5	34.9	 16
 70	  0	9708.8	2441.0	 20
 71	  0	174.0	262.5	 20
 72	  0	10004.5	2106.4	 16
 73	  0	145.0	121.0	 25
 74	  0	9705.0	3090.0	 25
 75	  0	185.3	43.3	 20
 76	  0	9571.0	2607.8	 25
 77	  0	171.0	316.3	 25
 78	  0	9980.5	2260.3	 20
 79	  0	146.0	144.7	 25
 80	  0	9944.0	3237.4	 25
 81	  0	174.0	61.4	 20
 82	  0	9593.0	2751.6	 25
 83	  0	166.0	376.4	 25
 84	  0	9874.0	2525.9	 20
 85	  0	170.0	174.4	 25
 86	  0	9838.0	3391.0	 25
 87	  0	196.8	81.2	 20
 88	  0	10232.0	3223.4	 25
 89	  0	154.3	26.2	 20
 90	  0	9568.0	2670.1	 25
 91	  0	183.0	257.2	 25
 92	  0	9776.5	2547.9	 20
 93	  0	158.0	107.4	 25
 94	  0	9085.0	3138.6	 25
 95	  0	185.5	54.7	 20
 96	  0	9067.0	2909.1	 25
 97	  0	187.0	471.9	 25
 98	  0	9081.5	2818.2	 20
 99	  0	183.0	245.2	 25
100	  0	9098.8	3445.4	 20
101	  0	217.0	125.9	 16
102	  0	9218.5	3054.7	 20
103	  0	210.3	753.0	 20
104	  0	9245.5	2789.5	 16
105	  0	181.5	291.9	 20
106	  0	9046.3	3412.4	 20
107	  0	215.8	129.7	 16
108	  0	9734.5	3002.4	 20
109	  0	245.3	637.4	 20
110	  0	10229.5	2697.8	 16
111	  0	171.8	234.4	 20
112	  0	10216.0	3454.2	 20
113	  0	187.3	75.4	 20
114	  0	10057.0	2946.0	 25
115	  0	198.0	519.4	 25
116	  0	10206.0	2614.9	 20
117	  0	180.0	188.2	 25
118	  0	9387.0	3333.0	 25
119	  0	190.3	98.0	 20
120	  0	10330.0	3295.5	 25
121	  0	218.0	618.4	 25
122	  0	9897.0	2928.0	 20
123	  0	170.0	337.4	 25
124	  0	10397.0	3866.7	 25
125	  0	208.5	131.9	 20
126	  0	9591.0	3163.5	 25
127	  0	258.0	651.9	 25
128	  0	9573.0	2888.3	 20
129	  0	184.0	250.1	 25
130	  0	9330.0	3377.1	 25
131	  0	164.3	91.4	 20
132	  0	9387.0	2975.0	 25
133	  0	188.0	407.3	 25
134	  0	9993.8	2725.0	 20
135	  0	162.0	120.5	 25
136	  0	9176.0	3325.8	 25
137	  0	168.3	46.8	 20
138	  0	10176.0	3133.6	 25
139	  0	219.0	329.7	 25
140	  0	9722.3	2173.3	 16
141	  0	171.5	155.3	 20
142	  0	10335.5	3468.0	 20
143	  0	176.8	66.8	 16
144	  0	10271.5	2943.9	 20
145	  0	189.5	406.1	 20
146	  0	9614.8	2434.2	 16
147	  0	161.8	186.1	 20
148	  0	9956.5	1727.6	 16
149	  0	162.3	68.3	 20
150	  0	9790.3	2907.8	 20
151	  0	160.5	30.0	 16
152	  0	9766.5	2430.8	 20
153	  0	172.0	190.2	 25
154	  0	10145.5	1988.3	 20
155	  0	162.0	80.4	 25
156	  0	10064.0	3009.5	 25
157	  0	161.5	25.3	 20
158	  0	10349.0	2623.0	 25
159	  0	170.0	228.8	 25
160	  0	10158.5	2245.7	 20
161	  0	137.0	84.2	 25
162	  0	10363.0	3259.2	 25
163	  0	158.3	36.7	 20
164	  0	10096.0	2732.9	 25
165	  0	187.0	267.0	 25
166	  0	10198.5	2426.7	 20
167	  0	154.0	117.1	 25
168	  0	10230.0	3345.7	 25
169	  0	172.0	48.3	 20
170	  0	10395.0	2981.5	 25
171	  0	158.0	327.3	 25
172	  0	10148.3	2628.7	 20
173	  0	160.0	120.2	 25
174	  0	10174.0	3520.0	 25
175	  0	144.5	51.1	 20
176	  0	10167.0	3090.3	 25
177	  0	173.0	297.5	 25
178	  0	41824.0	16228.1	 20
179	  0	161.0	105.0	 25
180	  0	10154.0	3241.1	 20
181	  0	170.5	60.8	 16
182	  0	10385.3	2668.9	 20
183	  0	171.5	291.5	 20
184	  0	10383.8	2112.5	 16
185	  0	175.0	95.8	 20
186	  0	10366.8	3222.6	 20
187	  0	178.3	51.2	 16
188	  0	10425.5	2647.7	 20
189	  0	168.5	289.1	 20
190	  0	10593.3	2231.8	 16
191	  0	162.0	96.7	 20
192	  0	10368.0	3272.8	 20
193	  0	152.8	45.0	 20
194	  0	10145.0	2568.3	 25
195	  0	153.0	263.3	 25
196	  0	10148.8	2110.3	 20
197	  0	164.0	99.6	 25
198	  0	10237.0	3080.1	 25
199	  0	166.8	45.3	 20
200	  0	10233.0	2486.3	 25
201	  0	176.0	239.0	 25
202	  0	10277.5	2005.1	 20
203	  0	134.0	74.8	 25
204	  0	10328.3	1502.9	 20
205	  0	132.0	40.1	 25
206	  0	9958.0	2381.1	 25
207	  0	138.8	21.2	 20
208	  0	10184.0	1908.2	 25
209	  0	190.0	72.0	 25
210	  0	10690.0	1665.9	 20
211	  0	89.0	21.2	 25
212	  0	5089.0	1223.2	 25
213	  0	66.8	12.7	 20
214	  0	123.0	18.4	 25
215	  0	93.0	60.4	 25
216	  0	10488.8	2032.8	 20
217	  0	148.0	30.5	 25
218	  0	9828.0	2606.4	 25
219	  0	137.3	23.6	 20
220	  0	10276.8	1633.9	 20
221	  0	145.0	78.0	 20
222	  0	10310.5	1070.4	 16
223	  0	138.0	34.8	 20
224	  0	10055.0	2334.9	 20
225	  0	132.0	20.4	 16
226	  0	10204.3	1595.2	 20
227	  0	149.0	78.4	 20
228	  0	10234.8	1172.6	 16
229	  0	146.3	32.5	 20
230	  0	9956.0	2247.2	 20
231	  0	144.8	26.7	 16
232	  0	10063.0	1759.7	 20
233	  0	179.0	85.7	 25
234	  0	10405.3	1598.0	 20
235	  0	163.0	48.6	 25
236	  0	9950.0	2596.0	 25
237	  0	160.3	22.1	 20
238	  0	9775.0	2119.1	 25
239	  0	161.0	159.8	 25
240	  0	9908.8	1920.5	 20
241	  0	161.0	74.9	 25
242	  0	9925.0	2938.5	 25
243	  0	187.8	47.7	 20
244	  0	9751.0	2525.6	 25
245	  0	187.0	254.1	 25
246	  0	9659.0	2196.5	 20
247	  0	183.0	113.3	 25
248	  0	9916.0	3145.8	 25
249	  0	197.8	51.9	 20
250	  0	9609.0	2744.7	 25
251	  0	184.0	300.2	 25
252	  0	9633.3	2378.6	 20
253	  0	184.0	117.0	 25
254	  0	9430.0	3139.0	 25
255	  0	164.8	49.9	 20
256	  0	9521.0	2802.1	 25
257	  0	197.0	288.7	 25
258	  0	9536.8	2500.0	 20
259	  0	147.0	114.3	 25
260	  0	9686.0	3055.7	 20
261	  0	175.3	49.2	 16
262	  0	9597.5	2573.8	 20
263	  0	180.0	24.9	 16
264	  0	9572.8	1852.5	 20
265	  0	208.3	129.9	 20
266	  0	9823.3	1532.1	 16
267	  0	147.5	82.0	 20
268	  0	9806.0	2698.9	 20
269	  0	178.8	39.6	 16
270	  0	9591.3	2121.5	 20
271	  0	173.0	187.1	 20
272	  0	9957.3	1733.7	 16
273	  0	153.0	82.2	 25
274	  0	9692.0	2811.2	 25
275	  0	164.3	45.4	 20
276	  0	9257.0	2285.4	 25
277	  0	169.0	200.6	 25
278	  0	9735.8	1936.3	 20
279	  0	176.0	88.4	 25
280	  0	9586.0	2909.2	 25
281	  0	152.3	48.9	 20
282	  0	9641.0	2411.0	 25
283	  0	188.0	234.8	 25
284	  0	9961.0	2085.0	 20
285	  0	147.0	94.9	 25
286	  0	9875.0	3089.4	 25
287	  0	182.3	45.2	 20
288	  0	10011.0	2495.8	 25
289	  0	154.0	208.0	 25
290	  0	9858.5	2106.0	 20
291	  0	187.0	88.4	 25
292	  0	9568.0	2864.4	 25
293	  0	142.8	39.7	 20
294	  0	9251.0	2335.6	 25
295	  0	134.0	141.3	 25
296	  0	9101.0	2006.8	 20
297	  0	173.0	57.7	 25
298	  0	8912.0	2768.9	 25
299	  0	153.5	30.2	 20
300	  0	9209.0	1796.3	 20
301	  0	131.5	113.7	 20
302	  0	8714.0	1267.3	 16
303	  0	126.8	39.7	 20
304	  0	8302.0	2207.1	 20
305	  0	128.3	30.5	 16
306	  0	8467.5	1573.3	 20
307	  0	141.8	93.0	 20
308	  0	8588.5	1175.3	 16
309	  0	149.0	54.8	 20
310	  0	8596.8	2225.2	 20
311	  0	148.8	29.6	 16
312	  0	8629.5	1591.0	 20
313	  0	146.0	88.5	 25
314	  0	8810.0	1543.9	 20
315	  0	126.0	48.9	 25
316	  0	8808.0	2255.2	 25
317	  0	145.0	27.5	 20
318	  0	9011.0	1821.2	 25
319	  0	145.0	77.9	 25
320	  0	8997.3	1488.4	 20
321	  0	161.0	45.1	 25
322	  0	8881.0	1252.8	 20
323	  0	144.0	30.2	 25
324	  0	8762.0	1782.7	 25
325	  0	126.5	16.5	 20
326	  0	8231.0	1432.6	 25
327	  0	133.0	46.8	 25
328	  0	8128.5	1302.9	 20
329	  0	126.0	27.7	 25
330	  0	7833.0	1736.3	 25
331	  0	124.0	17.4	 20
332	  0	7602.0	1461.6	 25
333	  0	159.0	39.0	 25
334	  0	7546.3	1345.5	 20
335	  0	139.0	36.0	 25
336	  0	7711.0	1988.5	 25
337	  0	124.3	23.4	 20
338	  0	7626.0	1772.9	 25
339	  0	154.0	73.9	 25
340	  0	8050.5	1057.7	 16
341	  0	130.8	52.2	 20
342	  0	8394.3	2144.3	 20
343	  0	138.0	31.4	 16
344	  0	8296.3	1747.7	 20
345	  0	143.5	118.4	 20
346	  0	8678.8	1623.9	 16
347	  0	170.8	63.7	 20
348	  0	8666.8	2569.0	 20
349	  0	147.3	38.4	 16
350	  0	8900.0	2265.1	 20
351	  0	161.8	208.0	 20
352	  0	9066.5	2002.8	 16
353	  0	146.0	98.8	 25
354	  0	8638.0	2928.4	 25
355	  0	171.3	51.2	 20
356	  0	8707.0	2613.9	 25
357	  0	201.0	296.4	 25
358	  0	9008.5	2367.5	 20
359	  0	149.0	111.1	 25
360	  0	8739.0	2983.7	 25
361	  0	150.0	52.9	 20
362	  0	8491.0	2546.7	 25
363	  0	172.0	240.1	 25
364	  0	8484.8	2184.6	 20
365	  0	134.0	91.1	 25
366	  0	8552.0	2807.3	 25
367	  0	166.8	43.4	 20
368	  0	8451.0	2438.4	 25
369	  0	152.0	168.5	 25
370	  0	8528.8	2072.5	 20
371	  0	125.0	64.6	 25
372	  0	7949.0	2670.3	 25
373	  0	148.3	37.1	 20
374	  0	8258.0	2269.3	 25
375	  0	152.0	98.3	 25
376	  0	8657.5	2117.3	 20
377	  0	150.0	39.6	 25
378	  0	8201.0	2526.9	 25
379	  0	128.0	35.7	 20
380	  0	8693.3	1507.5	 20
381	  0	124.5	19.5	 16
382	  0	8328.5	1128.2	 20
383	  0	156.8	48.6	 20
384	  0	8589.3	689.3	 16
385	  0	125.5	29.6	 20
386	  0	8582.0	1300.4	 20
387	  0	123.3	18.6	 16
388	  0	8744.3	1108.1	 20
389	  0	147.3	38.8	 20
390	  0	8638.5	814.4	 16
391	  0	146.3	31.1	 20
392	  0	7961.5	1264.5	 20
393	  0	127.8	24.3	 20
394	  0	7329.0	1428.6	 25
395	  0	131.0	30.5	 25
396	  0	7334.3	1264.1	 20
397	  0	119.0	20.2	 25
398	  0	7389.0	1515.7	 25
399	  0	123.8	21.8	 20
400	  0	7423.0	1375.9	 25
401	  0	140.0	42.8	 25
402	  0	7943.5	1202.7	 20
403	  0	123.0	23.5	 25
404	  0	7948.0	1620.8	 25
405	  0	126.5	21.5	 20
406	  0	7898.0	1400.4	 25
407	  0	152.0	45.9	 25
408	  0	8244.5	1258.2	 20
409	  0	126.0	33.6	 25
410	  0	7769.0	1736.0	 25
411	  0	114.8	17.0	 20
412	  0	7601.0	1420.9	 25
413	  0	145.0	38.8	 25
414	  0	7816.8	1289.7	 20
415	  0	125.0	28.1	 25
416	  0	7559.0	1828.5	 25
417	  0	128.5	23.8	 20
418	  0	8097.0	1580.8	 25
419	  0	135.0	33.6	 25
420	  0	8229.8	966.1	 16
421	  0	128.5	21.0	 20
422	  0	8617.0	1732.4	 20
423	  0	115.5	17.1	 16
424	  0	72.5	23.2	 20
425	  0	4571.5	957.8	 20
426	  0	64.3	8.4	 16
427	  0	94.3	16.8	 20
428	  0	79.3	15.8	 20
429	  0	130.8	24.9	 16
430	  0	8745.5	1406.5	 20
431	  0	148.8	32.0	 20
432	  0	8739.0	1240.4	 16
433	  0	122.0	33.8	 25
434	  0	8573.0	2008.3	 25
435	  0	128.3	16.6	 20
436	  0	8541.0	1738.7	 25
437	  0	104.5	12.2	 20
438	  0	8211.0	1689.0	 25
439	  0	128.0	20.3	 25
440	  0	8300.0	1468.9	 20
441	  0	106.0	20.2	 25
442	  0	7991.0	1543.0	 25
443	  0	102.8	16.1	 20
444	  0	8079.0	1667.7	 25
445	  0	118.0	21.5	 25
446	  0	7966.0	1386.8	 20
447	  0	122.0	17.7	 25
448	  0	7937.0	1579.6	 25
449	  0	129.3	22.9	 20
450	  0	8210.0	1832.9	 25
451	  0	124.0	17.2	 25
452	  0	8421.3	1608.9	 20
453	  0	120.0	15.8	 25
454	  0	8317.0	1779.1	 25
455	  0	127.5	23.4	 20
456	  0	8568.0	2109.3	 25
457	  0	115.0	29.0	 25
458	  0	8830.5	1833.3	 20
459	  0	133.0	23.9	 25
460	  0	9129.0	1228.5	 20
461	  0	121.0	16.2	 16
462	  0	8544.3	1626.2	 20
463	  0	127.5	16.9	 20
464	  0	8740.5	749.1	 16
465	  0	135.0	17.3	 20
466	  0	8128.3	1097.4	 20
467	  0	116.3	13.1	 16
468	  0	8270.5	1388.4	 20
469	  0	114.3	19.5	 20
470	  0	8766.8	721.5	 16
471	  0	114.5	19.4	 20
472	  0	8529.3	1060.1	 20
473	  0	111.5	21.4	 20
474	  0	8599.0	1747.4	 25
475	  0	120.0	23.1	 25
476	  0	8292.0	1463.7	 20
477	  0	114.0	16.9	 25
478	  0	8025.0	1681.6	 25
479	  0	101.0	17.7	 20
480	  0	7897.0	1368.7	 25
481	  0	126.0	25.9	 25
482	  0	7806.0	1225.1	 20
483	  0	107.0	25.3	 25
484	  0	8148.0	1790.5	 25
485	  0	118.8	25.2	 20
486	  0	8344.0	1380.2	 25
487	  0	152.0	41.8	 25
488	  0	8611.5	1169.4	 20
489	  0	137.0	24.7	 25
490	  0	8555.0	2214.9	 25
491	  0	114.3	20.0	 20
492	  0	8198.0	1645.1	 25
493	  0	142.0	55.5	 25
494	  0	7970.5	1240.5	 20
495	  0	107.0	30.7	 25
496	  0	7990.5	941.6	 20
497	  0	118.0	23.6	 25
498	  0	8144.0	1813.6	 25
499	  0	113.8	20.7	 20
500	  0	7965.3	1310.5	 20
501	  0	127.8	27.1	 20
502	  0	8306.8	896.9	 16
503	  0	117.0	28.5	 20
504	  0	8163.5	1932.5	 20
505	  0	119.3	16.9	 16
506	  0	8209.5	1339.5	 20
507	  0	138.8	46.6	 20
508	  0	8012.5	846.5	 16
509	  0	117.5	25.3	 20
510	  0	8071.8	1913.6	 20
511	  0	98.5	17.8	 16
512	  0	7863.5	1260.3	 20
513	  0	121.0	31.7	 25
514	  0	8371.8	1702.7	 20
515	  0	115.0	22.8	 25
516	  0	8942.0	2145.0	 25
517	  0	115.0	19.5	 20
518	  0	9010.0	1727.7	 25
519	  0	129.0	24.2	 25
520	  0	9411.8	1657.8	 20
521	  0	123.0	28.2	 25
522	  0	9293.0	2023.8	 25
523	  0	130.8	23.0	 20
524	  0	9248.0	1615.8	 25
525	  0	148.0	28.9	 25
526	  0	9278.8	1370.6	 20
527	  0	125.0	23.7	 25
528	  0	9252.0	1887.4	 25
529	  0	125.0	18.0	 20
530	  0	9229.0	1488.1	 25
531	  0	125.0	28.7	 25
532	  0	9271.3	1297.1	 20
533	  0	122.0	22.9	 25
534	  0	8559.0	1790.8	 25
535	  0	114.3	24.8	 20
536	  0	8599.0	1452.2	 25
537	  0	140.0	27.9	 25
538	  0	8738.0	1294.8	 20
539	  0	116.0	18.1	 25
540	  0	8651.5	1751.6	 20
541	  0	126.0	17.6	 16
542	  0	9035.3	1271.8	 20
543	  0	115.5	27.3	 20
544	  0	9000.3	811.5	 16
545	  0	122.3	27.2	 20
546	  0	8948.0	1884.4	 20
547	  0	112.3	21.6	 16
548	  0	9102.5	1264.7	 20
549	  0	126.3	25.3	 20
550	  0	9087.5	874.5	 16
551	  0	129.0	24.8	 20
552	  0	8860.0	1777.9	 20
553	  0	123.3	20.7	 20
554	  0	9088.0	1858.3	 25
555	  0	117.3	19.1	 20
556	  0	9327.0	1770.7	 25
557	  0	122.0	21.5	 25
558	  0	9055.5	1464.8	 20
559	  0	133.0	25.9	 25
560	  0	8856.0	1491.8	 25
561	  0	113.3	19.9	 20
562	  0	8586.0	1526.7	 25
563	  0	145.0	26.2	 25
564	  0	8423.5	1208.3	 20
565	  0	128.0	20.1	 25
566	  0	14142.0	8998.5	 25
567	  0	127.0	18.5	 20
568	  0	8033.0	1384.2	 25
569	  0	123.0	23.9	 25
570	  0	8212.5	925.4	 20
571	  0	125.0	24.0	 25
572	  0	7752.0	1027.7	 25
573	  0	115.0	17.8	 20
574	  0	7425.0	1231.0	 25
575	  0	116.0	17.3	 25
576	  0	7932.3	752.0	 20
577	  0	113.0	22.9	 25
578	  0	8059.0	1161.1	 25
579	  0	115.5	13.2	 20
580	  0	8496.3	1379.6	 20
581	  0	121.5	28.8	 20
582	  0	8431.0	589.8	 16
583	  0	118.0	16.2	 20
584	  0	8279.0	1001.3	 20
585	  0	123.0	25.3	 16
586	  0	8036.3	1138.1	 20
587	  0	118.8	14.3	 20
588	  0	8254.3	609.1	 16
589	  0	121.8	19.4	 20
590	  0	8048.3	1076.9	 20
591	  0	133.3	18.4	 16
592	  0	8144.3	1022.2	 20
593	  0	120.0	17.0	 25
594	  0	8392.5	1880.3	 20
595	  0	124.0	19.2	 25
596	  0	8293.0	1812.6	 25
597	  0	108.0	20.8	 20
598	  0	8274.0	1826.2	 25
599	  0	120.0	20.0	 25
600	  0	8766.0	1743.6	 20
601	  0	142.0	26.3	 25
602	  0	7927.0	1781.0	 25
603	  0	118.5	24.0	 20
604	  0	8146.0	1687.0	 25
605	  0	133.0	18.6	 25
606	  0	8528.3	1405.6	 20
607	  0	140.0	21.3	 25
608	  0	8040.0	1420.9	 25
609	  0	124.3	17.8	 20
610	  0	8166.0	1432.6	 25
611	  0	129.3	20.3	 20
612	  0	8224.0	1802.2	 25
613	  0	132.0	19.3	 25
614	  0	8438.8	1379.7	 20
615	  0	138.0	30.5	 25
616	  0	8136.0	1351.2	 25
617	  0	118.5	18.5	 20
618	  0	8135.0	1657.9	 25
619	  0	124.0	17.4	 25
620	  0	8167.5	1042.3	 16
621	  0	146.0	25.6	 20
622	  0	7986.8	1205.6	 20
623	  0	146.0	20.3	 16
624	  0	8246.0	1762.8	 20
625	  0	128.8	15.1	 20
626	  0	8275.5	821.9	 16
627	  0	134.8	45.4	 20
628	  0	8171.0	1251.0	 20
629	  0	142.8	22.9	 16
630	  0	7985.8	1731.7	 20
631	  0	126.3	23.9	 20
632	  0	8195.0	769.6	 16
633	  0	156.0	48.3	 25
634	  0	8268.0	2017.4	 25
635	  0	98.0	20.4	 20
636	  0	149.0	21.7	 25
637	  0	7964.0	1776.5	 25
638	  0	158.3	25.0	 20
639	  0	8501.0	2178.1	 25
  0	  1	10878.3	1366.6	 20
  1	  1	161.0	20.8	 16
  2	  1	10555.8	1482.8	 20
  3	  1	163.0	26.7	 20
  4	  1	82.3	12.5	 16
  5	  1	92.5	13.7	 20
  6	  1	110.8	18.4	 20
  7	  1	103.5	17.1	 20
  8	  1	111.0	15.3	 25
  9	  1	111.0	20.0	 25
 10	  1	108.3	16.2	 20
 11	  1	93.0	16.7	 25
 12	  1	95.0	12.6	 25
 13	  1	102.3	18.7	 20
 14	  1	105.0	20.7	 25
 15	  1	85.0	14.7	 25
 16	  1	104.0	21.0	 20
 17	  1	91.0	20.5	 25
 18	  1	97.0	24.2	 25
 19	  1	101.5	18.5	 20
 20	  1	92.0	28.2	 25
 21	  1	112.0	25.9	 25
 22	  1	111.3	29.4	 20
 23	  1	102.0	15.4	 25
 24	  1	108.0	33.5	 25
 25	  1	89.3	13.9	 20
 26	  1	110.0	24.8	 25
 27	  1	83.0	17.0	 25
 28	  1	96.5	39.4	 20
 29	  1	86.0	18.8	 25
 30	  1	90.0	40.5	 25
 31	  1	99.0	17.1	 20
 32	  1	103.0	47.2	 25
 33	  1	106.3	21.3	 16
 34	  1	95.0	15.1	 20
 35	  1	76.5	12.9	 20
 36	  1	90.3	9.6	 16
 37	  1	87.0	12.8	 20
 38	  1	79.0	14.5	 20
 39	  1	74.8	15.0	 16
 40	  1	91.5	18.0	 20
 41	  1	82.5	18.8	 20
 42	  1	99.8	22.5	 16
 43	  1	89.0	14.4	 20
 44	  1	80.8	24.7	 20
 45	  1	104.8	18.1	 16
 46	  1	93.5	15.9	 20
 47	  1	93.0	18.2	 25
 48	  1	123.8	26.1	 20
 49	  1	82.0	20.2	 25
 50	  1	104.0	25.3	 25
 51	  1	110.0	21.8	 20
 52	  1	96.0	23.6	 25
 53	  1	86.0	16.3	 25
 54	  1	109.0	25.7	 20
 55	  1	90.0	19.1	 25
 56	  1	100.0	27.2	 25
 57	  1	95.3	18.2	 20
 58	  1	97.0	27.0	 25
 59	  1	93.0	16.8	 25
 60	  1	131.8	39.5	 20
 61	  1	105.0	23.8	 25
 62	  1	207.0	116.8	 25
 63	  1	9377.3	1457.9	 20
 64	  1	10452.0	641.4	 25
 65	  1	9103.0	2766.7	 25
 66	  1	155.0	38.2	 20
 67	  1	99.0	16.8	 25
 68	  1	146.0	46.5	 25
 69	  1	122.3	12.2	 20
 70	  1	153.0	56.1	 25
 71	  1	127.0	19.3	 25
 72	  1	150.3	64.4	 20
 73	  1	98.0	18.7	 20
 74	  1	135.5	21.4	 20
 75	  1	119.5	17.9	 16
 76	  1	124.8	19.1	 20
 77	  1	120.0	22.5	 20
 78	  1	124.8	21.2	 16
 79	  1	83.0	11.6	 20
 80	  1	114.3	24.9	 20
 81	  1	115.5	13.4	 16
 82	  1	134.3	25.9	 20
 83	  1	128.5	18.0	 20
 84	  1	140.5	23.9	 16
 85	  1	102.8	16.0	 20
 86	  1	193.8	404.6	 20
 87	  1	9847.3	1626.6	 20
 88	  1	10495.0	1385.6	 25
 89	  1	8981.0	3216.3	 25
 90	  1	151.3	32.1	 20
 91	  1	118.0	222.6	 25
 92	  1	9536.3	2202.7	 20
 93	  1	141.0	23.7	 25
 94	  1	129.0	24.9	 25
 95	  1	122.8	18.4	 20
 96	  1	121.0	36.0	 25
 97	  1	94.0	20.8	 25
 98	  1	131.3	29.6	 20
 99	  1	117.0	19.4	 25
100	  1	147.0	43.1	 25
101	  1	133.0	21.0	 20
102	  1	133.0	52.4	 25
103	  1	106.0	19.4	 25
104	  1	142.3	56.4	 20
105	  1	122.0	19.9	 25
106	  1	127.0	64.2	 25
107	  1	113.0	16.9	 20
108	  1	134.0	69.5	 25
109	  1	84.0	14.8	 25
110	  1	99.5	75.0	 20
111	  1	87.0	16.7	 25
112	  1	108.0	94.9	 25
113	  1	72.3	13.0	 16
114	  1	79.3	15.9	 20
115	  1	131.3	333.4	 20
116	  1	9954.3	2457.3	 16
117	  1	135.0	15.7	 20
118	  1	153.0	23.2	 20
119	  1	183.5	150.0	 16
120	  1	10612.3	3482.3	 20
121	  1	130.3	26.1	 20
122	  1	230.8	199.1	 16
123	  1	9880.5	861.0	 20
124	  1	11163.8	810.8	 20
125	  1	9132.0	3004.5	 16
126	  1	138.3	23.4	 20
127	  1	97.0	15.1	 25
128	  1	108.5	25.3	 20
129	  1	98.0	17.9	 25
130	  1	102.0	21.2	 25
131	  1	81.0	9.6	 20
132	  1	97.0	21.7	 25
133	  1	156.0	285.7	 25
134	  1	10195.3	2308.1	 20
135	  1	127.0	16.8	 25
136	  1	137.0	27.6	 25
137	  1	185.8	45.7	 20
138	  1	10360.0	2734.9	 25
139	  1	106.0	15.0	 25
140	  1	201.5	52.5	 20
141	  1	9353.0	1417.5	 25
142	  1	10868.0	1037.5	 25
143	  1	9518.5	1604.4	 20
144	  1	10872.0	3174.8	 25
145	  1	128.0	24.5	 25
146	  1	161.5	35.0	 20
147	  1	156.0	179.4	 25
148	  1	10406.5	776.3	 20
149	  1	9464.0	2605.3	 25
150	  1	160.0	44.5	 25
151	  1	94.8	13.4	 20
152	  1	163.0	43.9	 25
153	  1	162.0	191.3	 20
154	  1	9823.5	1794.4	 16
155	  1	147.3	20.0	 20
156	  1	141.8	30.6	 20
157	  1	85.3	11.9	 16
158	  1	93.3	23.6	 20
159	  1	71.3	8.9	 20
160	  1	80.5	26.2	 16
161	  1	76.3	11.1	 20
162	  1	91.0	26.2	 20
163	  1	77.5	14.4	 16
164	  1	96.0	23.5	 20
165	  1	83.3	16.8	 20
166	  1	97.5	22.1	 16
167	  1	80.0	17.3	 25
168	  1	97.0	28.8	 25
169	  1	87.0	18.5	 20
170	  1	101.0	22.6	 25
171	  1	90.0	20.3	 25
172	  1	101.8	28.2	 20
173	  1	78.0	12.8	 25
174	  1	90.0	35.0	 25
175	  1	77.0	13.0	 20
176	  1	95.0	35.8	 25
177	  1	76.0	17.5	 25
178	  1	100.8	49.6	 20
179	  1	86.0	20.8	 25
180	  1	97.0	44.5	 25
181	  1	82.0	21.6	 20
182	  1	101.0	54.1	 25
183	  1	84.0	14.2	 25
184	  1	88.3	68.2	 20
185	  1	78.0	11.8	 25
186	  1	97.0	68.6	 25
187	  1	86.5	19.3	 20
188	  1	99.0	87.4	 25
189	  1	92.0	17.3	 25
190	  1	80.3	110.6	 20
191	  1	79.0	14.8	 25
192	  1	90.0	127.2	 25
193	  1	79.5	11.1	 16
194	  1	85.0	13.3	 20
195	  1	90.3	17.1	 20
196	  1	70.0	11.5	 16
197	  1	50.3	10.5	 20
198	  1	66.0	14.7	 20
199	  1	88.0	14.6	 16
200	  1	88.5	15.7	 20
201	  1	89.0	18.0	 20
202	  1	75.3	13.6	 16
203	  1	83.3	13.8	 20
204	  1	92.8	21.3	 20
205	  1	76.5	14.7	 16
206	  1	91.5	16.5	 20
207	  1	75.0	11.8	 20
208	  1	105.0	20.2	 25
209	  1	76.0	13.3	 25
210	  1	91.5	27.8	 20
211	  1	81.0	17.7	 25
212	  1	1155.0	219.8	 25
213	  1	63.0	7.7	 20
214	  1	106.0	22.9	 25
215	  1	66.0	13.4	 25
216	  1	98.0	24.0	 20
217	  1	82.0	18.0	 25
218	  1	111.0	24.7	 25
219	  1	110.5	24.9	 20
220	  1	120.0	26.6	 25
221	  1	78.0	14.0	 25
222	  1	99.0	26.3	 20
223	  1	86.0	15.8	 25
224	  1	98.0	25.7	 25
225	  1	93.5	18.4	 20
226	  1	112.0	31.4	 25
227	  1	95.0	21.5	 25
228	  1	117.5	23.2	 20
229	  1	112.0	20.1	 25
230	  1	126.0	34.3	 25
231	  1	100.5	17.8	 20
232	  1	121.0	41.7	 25
233	  1	87.5	16.8	 20
234	  1	101.0	16.4	 16
235	  1	99.3	13.8	 20
236	  1	113.8	16.3	 20
237	  1	91.0	15.7	 16
238	  1	113.5	18.7	 20
239	  1	89.3	15.9	 20
240	  1	125.8	24.8	 16
241	  1	94.5	18.6	 20
242	  1	117.5	18.6	 20
243	  1	89.0	10.8	 16
244	  1	114.3	16.4	 20
245	  1	96.5	15.9	 20
246	  1	112.5	21.0	 16
247	  1	105.0	14.6	 25
248	  1	115.0	20.5	 25
249	  1	120.5	23.8	 20
250	  1	117.0	23.0	 25
251	  1	110.0	20.9	 25
252	  1	97.0	17.9	 20
253	  1	112.0	19.0	 25
254	  1	127.0	30.0	 25
255	  1	105.8	21.0	 20
256	  1	116.0	19.6	 25
257	  1	110.0	22.8	 25
258	  1	108.0	27.4	 20
259	  1	100.0	16.2	 25
260	  1	128.0	31.3	 25
261	  1	105.5	23.7	 20
262	  1	131.0	34.9	 25
263	  1	113.0	19.0	 25
264	  1	129.0	38.9	 20
265	  1	114.0	16.0	 25
266	  1	156.3	41.1	 20
267	  1	106.0	15.8	 25
268	  1	112.0	53.0	 25
269	  1	111.5	20.2	 20
270	  1	125.0	52.1	 25
271	  1	118.0	15.5	 25
272	  1	132.3	68.7	 20
273	  1	110.3	20.3	 20
274	  1	96.3	15.8	 20
275	  1	111.0	16.4	 16
276	  1	112.0	15.3	 20
277	  1	100.8	16.1	 20
278	  1	93.0	17.0	 16
279	  1	95.5	15.2	 20
280	  1	87.0	19.9	 20
281	  1	82.5	13.8	 16
282	  1	92.3	18.8	 20
283	  1	83.3	12.7	 20
284	  1	94.5	18.1	 16
285	  1	92.3	15.2	 20
286	  1	109.8	21.4	 20
287	  1	88.3	17.8	 20
288	  1	90.0	20.6	 25
289	  1	87.0	19.3	 25
290	  1	99.5	24.7	 20
291	  1	85.0	16.5	 25
292	  1	97.0	21.3	 25
293	  1	79.8	15.3	 20
294	  1	116.0	34.3	 25
295	  1	91.0	20.7	 25
296	  1	104.8	24.4	 20
297	  1	86.0	17.9	 25
298	  1	98.0	26.5	 25
299	  1	82.8	18.5	 20
300	  1	98.0	25.0	 25
301	  1	70.0	21.8	 25
302	  1	91.8	25.3	 20
303	  1	82.0	16.9	 25
304	  1	90.0	32.8	 25
305	  1	68.8	13.1	 20
306	  1	88.0	29.8	 25
307	  1	77.0	17.9	 25
308	  1	98.0	36.0	 20
309	  1	79.0	16.4	 25
310	  1	94.0	34.3	 25
311	  1	80.5	15.8	 20
312	  1	97.0	34.7	 25
313	  1	78.5	19.1	 20
314	  1	87.3	14.8	 16
315	  1	73.8	11.7	 20
316	  1	82.5	17.7	 20
317	  1	66.0	15.3	 16
318	  1	84.8	18.1	 20
319	  1	72.0	17.8	 20
320	  1	98.3	21.6	 16
321	  1	80.0	16.4	 20
322	  1	95.0	24.1	 16
323	  1	83.0	17.4	 20
324	  1	81.0	12.3	 20
325	  1	71.8	13.1	 16
326	  1	100.8	16.4	 20
327	  1	76.0	21.2	 25
328	  1	93.3	19.0	 20
329	  1	78.0	16.1	 25
330	  1	86.0	23.4	 25
331	  1	80.0	17.5	 20
332	  1	88.0	22.1	 25
333	  1	91.0	19.9	 25
334	  1	87.8	23.1	 20
335	  1	85.0	16.9	 25
336	  1	103.0	23.1	 25
337	  1	75.3	13.5	 20
338	  1	97.0	23.3	 25
339	  1	80.0	14.4	 25
340	  1	91.3	35.5	 20
341	  1	81.0	16.0	 25
342	  1	92.0	22.8	 25
343	  1	82.0	13.4	 20
344	  1	82.0	34.8	 25
345	  1	84.0	16.0	 25
346	  1	101.8	35.5	 20
347	  1	85.0	25.6	 25
348	  1	87.0	32.9	 25
349	  1	88.5	13.4	 20
350	  1	120.0	46.6	 25
351	  1	79.0	11.5	 25
352	  1	101.5	47.9	 20
353	  1	63.5	13.6	 20
354	  1	69.5	13.2	 20
355	  1	73.3	8.7	 16
356	  1	78.8	17.3	 20
357	  1	89.3	16.9	 20
358	  1	90.8	16.5	 16
359	  1	80.3	12.1	 20
360	  1	63.3	14.1	 20
361	  1	82.8	13.2	 16
362	  1	101.0	21.6	 20
363	  1	63.0	12.7	 20
364	  1	78.0	21.8	 16
365	  1	80.0	12.6	 20
366	  1	90.8	20.4	 20
367	  1	85.0	13.3	 20
368	  1	86.0	20.4	 25
369	  1	75.0	12.2	 25
370	  1	86.8	15.7	 20
371	  1	84.0	17.4	 25
372	  1	87.0	22.8	 25
373	  1	78.5	16.4	 20
374	  1	89.0	18.3	 25
375	  1	66.0	14.5	 25
376	  1	90.3	17.1	 20
377	  1	82.0	18.0	 25
378	  1	88.0	18.8	 25
379	  1	75.3	18.8	 20
380	  1	102.0	19.8	 25
381	  1	87.3	16.6	 20
382	  1	113.0	30.2	 25
383	  1	80.0	13.1	 25
384	  1	84.3	27.1	 20
385	  1	81.0	20.2	 25
386	  1	89.0	29.7	 25
387	  1	77.0	12.7	 20
388	  1	103.0	30.8	 25
389	  1	73.0	13.6	 25
390	  1	96.5	31.5	 20
391	  1	90.0	21.0	 25
392	  1	92.0	33.5	 25
393	  1	70.8	16.5	 16
394	  1	84.8	20.5	 20
395	  1	72.0	12.7	 20
396	  1	77.8	11.5	 16
397	  1	78.3	20.2	 20
398	  1	74.5	10.3	 20
399	  1	84.5	14.0	 16
400	  1	76.3	13.7	 20
401	  1	75.5	9.9	 20
402	  1	83.0	15.6	 16
403	  1	85.3	23.0	 20
404	  1	77.5	14.8	 20
405	  1	74.3	17.1	 16
406	  1	84.0	17.2	 20
407	  1	78.0	14.0	 25
408	  1	90.5	22.0	 20
409	  1	77.0	15.3	 25
410	  1	100.0	18.5	 25
411	  1	81.8	21.7	 20
412	  1	85.0	12.4	 25
413	  1	79.0	13.6	 25
414	  1	88.0	21.8	 20
415	  1	70.0	13.4	 25
416	  1	86.0	21.4	 25
417	  1	71.8	12.7	 20
418	  1	85.0	19.9	 25
419	  1	71.0	13.6	 25
420	  1	85.3	20.6	 20
421	  1	77.0	13.2	 25
422	  1	89.0	23.4	 25
423	  1	68.3	13.6	 20
424	  1	65.0	13.2	 25
425	  1	1229.0	231.4	 25
426	  1	54.8	11.8	 20
427	  1	81.0	14.5	 25
428	  1	66.0	15.5	 25
429	  1	78.0	15.1	 20
430	  1	80.0	30.0	 25
431	  1	72.0	15.5	 25
432	  1	80.5	37.8	 20
433	  1	76.5	14.9	 20
434	  1	73.5	11.8	 20
435	  1	69.8	12.0	 16
436	  1	70.0	12.1	 20
437	  1	73.3	13.7	 20
438	  1	67.5	12.2	 16
439	  1	66.8	15.1	 20
440	  1	74.0	20.8	 16
441	  1	71.3	12.5	 20
442	  1	82.0	15.3	 20
443	  1	68.3	10.8	 16
444	  1	86.3	11.1	 20
445	  1	83.5	11.3	 20
446	  1	84.3	18.6	 16
447	  1	73.0	11.9	 25
448	  1	82.0	17.6	 25
449	  1	77.0	15.5	 20
450	  1	88.0	15.3	 25
451	  1	80.0	23.1	 25
452	  1	87.5	28.4	 20
453	  1	64.0	12.5	 25
454	  1	88.0	21.7	 25
455	  1	70.3	13.8	 20
456	  1	84.0	20.4	 25
457	  1	70.0	14.1	 25
458	  1	97.0	21.3	 20
459	  1	82.0	14.6	 25
460	  1	93.0	23.6	 25
461	  1	62.5	10.1	 20
462	  1	97.0	30.9	 25
463	  1	73.0	12.9	 25
464	  1	102.0	30.7	 20
465	  1	1278.0	174.9	 25
466	  1	1414.0	155.1	 25
467	  1	532.5	75.4	 20
468	  1	690.0	54.5	 25
469	  1	113.0	16.0	 25
470	  1	302.0	45.0	 20
471	  1	175.0	23.8	 25
472	  1	144.0	34.8	 25
473	  1	140.5	17.7	 16
474	  1	277.8	31.7	 20
475	  1	408.5	43.2	 20
476	  1	93.8	17.3	 16
477	  1	902.8	99.9	 20
478	  1	315.8	29.1	 20
479	  1	469.8	42.8	 16
480	  1	77.3	14.0	 20
481	  1	72.3	11.3	 20
482	  1	154.3	21.6	 16
483	  1	64.5	10.7	 20
484	  1	83.3	9.1	 20
485	  1	76.3	14.9	 16
486	  1	1200.0	96.4	 20
487	  1	1099.0	207.1	 25
488	  1	83.0	16.0	 20
489	  1	97.0	14.6	 25
490	  1	75.0	12.6	 25
491	  1	90.0	13.9	 20
492	  1	65.0	12.7	 25
493	  1	78.0	14.5	 25
494	  1	79.3	16.4	 20
495	  1	86.0	13.5	 25
496	  1	76.0	14.8	 25
497	  1	69.3	10.5	 20
498	  1	104.0	21.4	 25
499	  1	219.5	21.8	 20
500	  1	78.0	14.2	 25
501	  1	226.0	71.5	 25
502	  1	1625.5	160.9	 20
503	  1	79.0	14.8	 25
504	  1	180.0	25.9	 25
505	  1	203.5	31.2	 20
506	  1	96.0	28.8	 25
507	  1	162.0	28.7	 25
508	  1	589.8	60.1	 20
509	  1	257.0	35.2	 25
510	  1	96.0	19.8	 25
511	  1	332.0	51.7	 20
512	  1	110.0	21.5	 25
513	  1	87.5	12.6	 20
514	  1	186.8	28.4	 16
515	  1	178.8	25.0	 20
516	  1	86.8	14.6	 20
517	  1	176.3	16.2	 16
518	  1	160.8	26.3	 20
519	  1	75.3	14.4	 20
520	  1	221.3	31.1	 16
521	  1	287.5	31.7	 20
522	  1	113.0	19.4	 20
523	  1	88.0	16.5	 16
524	  1	74.5	11.5	 20
525	  1	864.3	90.6	 20
526	  1	586.8	51.7	 16
527	  1	144.0	19.0	 25
528	  1	478.0	65.2	 25
529	  1	79.3	13.0	 20
530	  1	229.0	28.5	 25
531	  1	224.0	34.9	 25
532	  1	75.5	14.2	 20
533	  1	78.0	12.4	 25
534	  1	87.0	17.3	 25
535	  1	78.5	11.2	 20
536	  1	1358.0	130.0	 25
537	  1	6096.0	1046.6	 25
538	  1	235.8	33.7	 20
539	  1	73.0	13.1	 25
540	  1	426.0	76.9	 25
541	  1	1267.0	162.7	 20
542	  1	91.0	24.0	 25
543	  1	86.0	17.5	 25
544	  1	122.0	29.7	 20
545	  1	119.0	15.9	 25
546	  1	200.0	34.3	 25
547	  1	84.3	16.1	 20
548	  1	93.0	27.2	 25
549	  1	129.0	16.0	 25
550	  1	95.8	35.9	 20
551	  1	252.0	48.7	 25
552	  1	101.0	40.8	 25
553	  1	91.3	11.8	 16
554	  1	151.0	17.6	 20
555	  1	116.3	17.2	 16
556	  1	685.0	67.8	 20
557	  1	416.3	53.0	 20
558	  1	788.8	45.1	 16
559	  1	210.0	33.6	 20
560	  1	153.3	20.7	 20
561	  1	275.3	31.8	 16
562	  1	100.0	13.0	 20
563	  1	77.5	12.9	 20
564	  1	134.5	19.1	 16
565	  1	82.3	14.7	 20
566	  1	86.0	17.5	 20
567	  1	1213.3	88.3	 20
568	  1	366.0	35.9	 25
569	  1	199.0	27.5	 25
570	  1	192.8	27.3	 20
571	  1	63.0	10.5	 25
572	  1	111.0	21.1	 25
573	  1	260.8	35.1	 20
574	  1	178.0	24.8	 25
575	  1	122.0	23.0	 25
576	  1	592.0	62.4	 20
577	  1	633.0	77.3	 25
578	  1	282.0	26.7	 25
579	  1	878.8	81.0	 20
580	  1	216.0	37.0	 25
581	  1	116.0	16.3	 25
582	  1	146.0	33.0	 20
583	  1	138.0	18.1	 25
584	  1	450.0	62.0	 25
585	  1	90.8	16.4	 20
586	  1	139.0	26.4	 25
587	  1	85.0	16.8	 25
588	  1	266.5	25.1	 20
589	  1	192.0	28.3	 25
590	  1	389.0	48.4	 25
591	  1	1086.8	127.2	 20
592	  1	327.0	40.4	 25
593	  1	129.3	18.1	 20
594	  1	169.3	22.8	 16
595	  1	78.5	11.6	 20
596	  1	106.3	19.8	 20
597	  1	99.0	13.2	 16
598	  1	106.0	18.5	 20
599	  1	72.8	12.5	 20
600	  1	79.3	21.6	 16
601	  1	153.3	28.5	 20
602	  1	78.3	17.4	 20
603	  1	204.8	25.7	 16
604	  1	94.5	13.4	 20
605	  1	456.0	55.2	 20
606	  1	112.3	18.2	 16
607	  1	406.0	78.9	 25
608	  1	203.0	26.3	 25
609	  1	214.8	62.0	 20
610	  1	121.0	32.9	 25
611	  1	903.0	122.3	 25
612	  1	89.8	16.9	 20
613	  1	82.0	13.3	 25
614	  1	895.3	100.6	 20
615	  1	763.0	130.8	 25
616	  1	145.0	24.2	 25
617	  1	304.3	29.0	 20
618	  1	247.0	44.4	 25
619	  1	77.0	16.4	 25
620	  1	84.3	17.5	 20
621	  1	104.0	14.8	 25
622	  1	68.0	24.4	 25
623	  1	68.0	12.1	 20
624	  1	212.0	47.3	 25
625	  1	105.0	22.8	 25
626	  1	157.5	22.3	 20
627	  1	459.0	54.1	 25
628	  1	502.0	61.4	 25
629	  1	593.5	112.1	 20
630	  1	100.0	24.3	 25
631	  1	142.0	26.7	 25
632	  1	443.5	51.7	 20
633	  1	1279.0	86.7	 20
634	  1	120.5	41.6	 20
635	  1	80.8	7.1	 16
636	  1	7811.8	1873.1	 20
637	  1	155.3	15.2	 20
638	  1	7454.3	987.9	 16
639	  1	176.5	44.8	 20
  0	  2	283.0	78.5	 25
  1	  2	10303.5	1713.4	 20
  2	  2	180.0	67.9	 25
  3	  2	10084.0	2012.7	 25
  4	  2	103.3	21.2	 20
  5	  2	434.0	87.7	 25
  6	  2	259.0	47.0	 25
  7	  2	722.3	63.7	 16
  8	  2	153.0	26.4	 20
  9	  2	657.5	89.6	 20
 10	  2	931.0	76.1	 16
 11	  2	2233.8	307.1	 20
 12	  2	1478.3	221.7	 20
 13	  2	1327.5	109.3	 16
 14	  2	345.8	48.2	 20
 15	  2	308.5	51.4	 20
 16	  2	179.5	21.5	 16
 17	  2	179.5	30.0	 20
 18	  2	164.5	28.4	 20
 19	  2	889.5	75.2	 16
 20	  2	261.0	34.4	 25
 21	  2	240.0	28.9	 25
 22	  2	116.0	20.4	 20
 23	  2	141.0	28.4	 25
 24	  2	543.0	61.0	 25
 25	  2	139.8	20.7	 20
 26	  2	712.0	126.0	 25
 27	  2	2412.0	237.0	 25
 28	  2	1735.0	130.8	 20
 29	  2	1296.0	182.4	 25
 30	  2	124.0	17.7	 25
 31	  2	208.3	27.6	 20
 32	  2	323.0	40.7	 25
 33	  2	678.5	81.5	 20
 34	  2	504.0	82.3	 25
 35	  2	659.0	106.7	 25
 36	  2	687.8	89.2	 20
 37	  2	567.0	93.8	 25
 38	  2	316.0	52.4	 25
 39	  2	685.5	79.3	 20
 40	  2	144.0	21.4	 25
 41	  2	190.0	24.9	 25
 42	  2	1540.0	211.4	 20
 43	  2	719.0	126.4	 25
 44	  2	978.0	189.5	 25
 45	  2	587.3	83.1	 20
 46	  2	1531.0	270.8	 25
 47	  2	2179.5	376.6	 20
 48	  2	641.0	76.3	 16
 49	  2	140.0	25.6	 20
 50	  2	273.5	53.3	 20
 51	  2	338.3	44.5	 16
 52	  2	453.5	71.6	 20
 53	  2	482.5	96.3	 20
 54	  2	379.3	36.5	 16
 55	  2	576.8	94.4	 20
 56	  2	540.3	121.0	 20
 57	  2	1382.5	176.3	 16
 58	  2	2771.5	432.1	 20
 59	  2	637.3	147.3	 20
 60	  2	163.0	25.2	 20
 61	  2	106.0	31.5	 25
 62	  2	9388.0	2581.3	 25
 63	  2	127.3	22.1	 20
 64	  2	136.0	23.1	 25
 65	  2	149.0	139.8	 25
 66	  2	8901.0	1706.5	 20
 67	  2	103.0	18.1	 25
 68	  2	129.0	26.9	 25
 69	  2	116.8	14.5	 20
 70	  2	135.0	19.6	 25
 71	  2	124.0	18.7	 25
 72	  2	129.0	24.7	 20
 73	  2	103.0	17.0	 25
 74	  2	122.0	19.9	 25
 75	  2	124.3	24.3	 20
 76	  2	116.0	17.5	 25
 77	  2	113.0	23.0	 25
 78	  2	120.5	19.8	 20
 79	  2	94.0	18.1	 25
 80	  2	142.0	22.5	 25
 81	  2	131.8	16.6	 20
 82	  2	126.0	15.3	 25
 83	  2	171.0	112.1	 25
 84	  2	108.3	14.7	 20
 85	  2	117.0	103.9	 25
 86	  2	8966.0	3268.0	 25
 87	  2	145.3	26.0	 16
 88	  2	121.3	16.0	 20
 89	  2	198.0	453.1	 20
 90	  2	9090.0	2472.5	 16
 91	  2	118.8	221.1	 20
 92	  2	9206.8	2161.3	 16
 93	  2	124.3	23.5	 20
 94	  2	116.0	17.8	 20
 95	  2	112.3	22.1	 16
 96	  2	106.3	17.1	 20
 97	  2	95.3	19.8	 20
 98	  2	113.5	19.2	 16
 99	  2	126.0	16.6	 20
100	  2	115.0	19.6	 25
101	  2	124.0	22.2	 20
102	  2	103.0	19.7	 25
103	  2	95.0	13.5	 25
104	  2	127.3	21.6	 20
105	  2	116.0	17.1	 25
106	  2	130.0	13.8	 25
107	  2	111.8	15.9	 20
108	  2	115.0	20.0	 25
109	  2	98.0	18.4	 25
110	  2	96.8	18.6	 20
111	  2	237.0	57.3	 25
112	  2	201.0	28.0	 25
113	  2	757.3	148.4	 20
114	  2	160.0	30.5	 25
115	  2	163.0	309.2	 25
116	  2	10310.8	546.6	 20
117	  2	8223.0	2585.2	 25
118	  2	195.0	410.5	 25
119	  2	9092.8	1437.1	 20
120	  2	10095.0	3243.1	 25
121	  2	167.0	541.8	 25
122	  2	9408.8	2936.8	 20
123	  2	144.0	47.8	 25
124	  2	144.0	50.3	 25
125	  2	277.3	136.9	 20
126	  2	8971.0	3114.4	 25
127	  2	86.5	22.3	 20
128	  2	127.0	37.4	 16
129	  2	464.3	108.5	 20
130	  2	1366.0	456.7	 20
131	  2	1197.3	315.4	 16
132	  2	1505.5	396.5	 20
133	  2	138.0	297.5	 20
134	  2	9480.3	2170.6	 16
135	  2	124.3	21.8	 20
136	  2	122.3	20.6	 20
137	  2	146.5	56.4	 16
138	  2	9387.3	2526.6	 20
139	  2	104.5	12.7	 20
140	  2	119.0	20.2	 20
141	  2	135.0	27.9	 25
142	  2	157.0	25.1	 25
143	  2	204.3	73.1	 20
144	  2	9968.0	2832.4	 25
145	  2	102.0	14.9	 25
146	  2	147.0	42.9	 20
147	  2	7843.0	2353.1	 25
148	  2	207.0	427.6	 25
149	  2	9259.3	2219.4	 20
150	  2	133.0	20.4	 25
151	  2	88.3	12.3	 20
152	  2	147.0	61.2	 25
153	  2	9140.0	1496.4	 25
154	  2	9835.3	492.8	 20
155	  2	8786.0	2454.2	 25
156	  2	122.0	19.4	 25
157	  2	87.3	14.1	 20
158	  2	95.0	19.3	 25
159	  2	186.0	28.5	 25
160	  2	738.0	163.5	 20
161	  2	2104.0	611.6	 25
162	  2	767.0	196.8	 25
163	  2	280.0	53.7	 20
164	  2	796.0	182.3	 25
165	  2	5345.0	1612.7	 25
166	  2	2376.5	691.5	 20
167	  2	469.8	104.9	 20
168	  2	872.8	283.6	 20
169	  2	387.3	83.5	 16
170	  2	1640.3	464.7	 20
171	  2	2291.5	772.1	 20
172	  2	284.5	58.5	 16
173	  2	1033.5	257.3	 20
174	  2	1910.3	607.2	 20
175	  2	120.8	24.5	 16
176	  2	552.8	81.5	 20
177	  2	3399.5	1026.3	 20
178	  2	725.5	164.1	 16
179	  2	485.3	126.9	 20
180	  2	998.0	240.6	 25
181	  2	3720.8	899.1	 20
182	  2	1466.0	366.0	 25
183	  2	588.0	127.9	 25
184	  2	2001.0	405.3	 20
185	  2	2870.0	718.1	 25
186	  2	3029.0	945.0	 25
187	  2	604.0	149.3	 20
188	  2	1054.0	220.5	 25
189	  2	3565.0	1141.4	 25
190	  2	549.3	112.4	 20
191	  2	147.0	26.2	 25
192	  2	520.0	157.9	 25
193	  2	383.3	68.9	 20
194	  2	216.0	38.1	 25
195	  2	2918.0	941.5	 25
196	  2	5978.5	1463.3	 20
197	  2	303.0	127.3	 25
198	  2	508.0	220.9	 25
199	  2	1363.8	348.3	 20
200	  2	690.0	182.9	 25
201	  2	888.0	283.0	 25
202	  2	328.5	74.2	 20
203	  2	164.0	31.8	 25
204	  2	1948.0	592.7	 25
205	  2	1384.5	355.3	 20
206	  2	1795.0	536.5	 25
207	  2	3145.3	864.9	 20
208	  2	1106.5	149.0	 16
209	  2	850.0	167.5	 20
210	  2	3031.8	261.7	 16
211	  2	76.0	15.9	 20
212	  2	586.0	94.7	 20
213	  2	74.0	15.4	 16
214	  2	96.5	17.5	 20
215	  2	82.3	17.3	 20
216	  2	638.3	85.3	 16
217	  2	1937.5	336.4	 20
218	  2	1362.5	330.0	 20
219	  2	578.3	65.3	 16
220	  2	2010.0	302.8	 25
221	  2	6819.0	1546.2	 25
222	  2	4841.8	688.4	 20
223	  2	2206.0	421.4	 25
224	  2	743.0	177.9	 25
225	  2	1776.3	276.9	 20
226	  2	5153.0	958.7	 25
227	  2	6301.0	1325.3	 25
228	  2	9705.3	743.1	 20
229	  2	12040.0	1196.8	 25
230	  2	12352.0	2277.1	 25
231	  2	7058.8	764.8	 20
232	  2	4885.0	915.6	 25
233	  2	2958.0	598.6	 25
234	  2	3415.8	460.2	 20
235	  2	3595.0	597.3	 25
236	  2	4965.0	1144.0	 25
237	  2	5632.5	934.0	 20
238	  2	5623.0	1129.5	 25
239	  2	4645.0	1060.2	 25
240	  2	23567.0	4740.0	 20
241	  2	9109.0	2382.0	 25
242	  2	2240.0	611.6	 25
243	  2	4078.3	983.6	 20
244	  2	17760.0	4776.4	 25
245	  2	14614.0	4620.2	 25
246	  2	7683.3	1936.2	 20
247	  2	3224.8	779.2	 20
248	  2	9470.8	2790.8	 20
249	  2	8783.3	2014.0	 16
250	  2	17749.5	4756.0	 20
251	  2	10806.3	3414.9	 20
252	  2	1429.3	360.2	 16
253	  2	13689.0	3561.2	 20
254	  2	9051.0	2763.1	 20
255	  2	13838.3	3216.8	 16
256	  2	1639.3	413.9	 20
257	  2	3584.0	1149.6	 20
258	  2	5730.8	1256.4	 16
259	  2	3303.8	833.7	 20
260	  2	9270.0	3056.1	 25
261	  2	2088.8	420.2	 20
262	  2	17114.0	4468.6	 25
263	  2	20242.0	6229.6	 25
264	  2	19041.8	4358.5	 20
265	  2	7558.0	1980.4	 25
266	  2	24723.0	3918.2	 20
267	  2	10259.0	2463.0	 25
268	  2	5582.0	1640.4	 25
269	  2	3559.5	774.8	 20
270	  2	7403.0	1822.8	 25
271	  2	14132.0	4045.0	 25
272	  2	13886.0	3126.7	 20
273	  2	10029.0	2488.8	 25
274	  2	10295.0	3195.1	 25
275	  2	14804.3	3674.3	 20
276	  2	6932.0	1960.2	 25
277	  2	217.0	60.4	 25
278	  2	7815.8	2026.2	 20
279	  2	1497.0	399.3	 25
280	  2	92.0	15.8	 25
281	  2	87.3	17.7	 20
282	  2	98.0	15.1	 25
283	  2	104.0	18.3	 25
284	  2	293.0	57.5	 20
285	  2	138.0	19.3	 25
286	  2	89.0	19.6	 25
287	  2	114.0	18.6	 16
288	  2	574.5	67.9	 20
289	  2	804.8	144.8	 20
290	  2	295.0	53.6	 16
291	  2	83.8	9.8	 20
292	  2	108.3	11.9	 20
293	  2	99.3	19.1	 16
294	  2	126.0	17.7	 20
295	  2	150.3	23.0	 20
296	  2	795.0	46.2	 16
297	  2	260.3	108.8	 20
298	  2	729.3	127.2	 20
299	  2	121.8	16.3	 16
300	  2	76.0	10.1	 25
301	  2	100.0	14.7	 25
302	  2	159.0	27.0	 20
303	  2	143.0	25.3	 25
304	  2	98.0	16.4	 25
305	  2	202.5	27.0	 20
306	  2	316.0	35.9	 25
307	  2	303.0	33.4	 25
308	  2	106.8	21.9	 20
309	  2	306.0	34.3	 25
310	  2	83.0	17.1	 25
311	  2	78.5	13.0	 20
312	  2	98.0	17.5	 25
313	  2	116.0	17.2	 25
314	  2	89.8	16.1	 20
315	  2	227.0	49.7	 25
316	  2	790.0	128.5	 25
317	  2	86.3	13.9	 20
318	  2	94.0	19.4	 25
319	  2	97.0	15.8	 25
320	  2	132.5	25.1	 20
321	  2	87.0	14.4	 25
322	  2	91.0	20.5	 25
323	  2	119.3	20.1	 20
324	  2	324.0	43.7	 25
325	  2	175.8	24.7	 20
326	  2	238.0	41.2	 25
327	  2	226.8	32.5	 20
328	  2	341.5	35.3	 16
329	  2	299.8	40.4	 20
330	  2	207.0	29.6	 20
331	  2	112.0	17.7	 16
332	  2	153.5	22.8	 20
333	  2	82.0	10.9	 20
334	  2	96.5	21.1	 16
335	  2	92.8	14.4	 20
336	  2	114.8	28.7	 20
337	  2	218.5	24.7	 16
338	  2	331.0	40.8	 20
339	  2	201.8	31.9	 20
340	  2	674.8	74.9	 20
341	  2	326.0	41.0	 25
342	  2	99.0	14.4	 25
343	  2	116.8	22.2	 20
344	  2	122.0	20.8	 25
345	  2	70.0	12.7	 25
346	  2	82.8	15.5	 20
347	  2	608.0	61.9	 25
348	  2	210.0	30.0	 25
349	  2	149.3	28.2	 20
350	  2	113.0	23.6	 25
351	  2	105.0	32.7	 25
352	  2	338.5	36.1	 20
353	  2	132.0	18.2	 25
354	  2	114.0	23.2	 25
355	  2	76.5	14.2	 20
356	  2	70.0	14.5	 25
357	  2	105.0	39.8	 25
358	  2	392.5	37.9	 20
359	  2	130.0	22.2	 25
360	  2	161.0	25.3	 25
361	  2	131.5	22.1	 20
362	  2	72.0	11.7	 25
363	  2	83.0	17.2	 25
364	  2	80.5	14.3	 20
365	  2	121.0	22.0	 25
366	  2	109.0	23.0	 25
367	  2	92.5	12.3	 16
368	  2	95.0	12.5	 20
369	  2	110.5	16.6	 20
370	  2	83.8	15.8	 16
371	  2	72.0	12.7	 20
372	  2	134.3	38.8	 20
373	  2	152.5	20.8	 16
374	  2	127.0	26.5	 20
375	  2	130.0	17.7	 20
376	  2	327.0	35.9	 16
377	  2	74.3	14.3	 20
378	  2	74.5	17.1	 20
379	  2	83.8	12.2	 16
380	  2	109.0	16.9	 25
381	  2	79.0	15.0	 25
382	  2	430.0	69.6	 20
383	  2	874.0	126.3	 25
384	  2	1228.8	129.0	 20
385	  2	91.0	18.5	 25
386	  2	102.0	16.9	 25
387	  2	79.5	11.4	 20
388	  2	81.0	16.3	 25
389	  2	196.0	26.6	 25
390	  2	134.3	20.3	 20
391	  2	86.0	14.1	 25
392	  2	85.0	16.7	 25
393	  2	1071.8	141.4	 20
394	  2	924.0	98.7	 25
395	  2	155.0	27.1	 25
396	  2	63.8	10.8	 20
397	  2	298.0	49.1	 25
398	  2	394.0	70.1	 25
399	  2	107.0	18.0	 20
400	  2	255.0	33.9	 25
401	  2	67.0	10.7	 25
402	  2	82.5	15.7	 20
403	  2	1104.0	242.6	 25
404	  2	85.0	17.2	 25
405	  2	76.0	11.3	 20
406	  2	97.0	14.8	 25
407	  2	117.3	13.6	 20
408	  2	188.5	18.5	 16
409	  2	236.3	29.5	 20
410	  2	124.0	13.3	 20
411	  2	134.5	21.6	 16
412	  2	153.5	23.1	 20
413	  2	488.0	53.1	 20
414	  2	537.3	41.5	 16
415	  2	583.8	42.4	 20
416	  2	531.0	82.9	 20
417	  2	335.0	34.6	 16
418	  2	270.3	34.8	 20
419	  2	170.5	28.1	 20
420	  2	113.0	16.0	 20
421	  2	182.0	26.9	 25
422	  2	126.0	21.1	 25
423	  2	90.5	14.5	 20
424	  2	72.0	15.1	 25
425	  2	604.0	116.0	 25
426	  2	64.0	14.2	 20
427	  2	80.0	21.8	 25
428	  2	63.0	11.7	 25
429	  2	538.0	55.0	 20
430	  2	96.0	46.6	 25
431	  2	230.0	35.8	 25
432	  2	63.3	11.8	 20
433	  2	180.0	22.6	 25
434	  2	103.0	16.1	 25
435	  2	68.5	15.0	 20
436	  2	165.0	19.3	 25
437	  2	90.0	14.8	 25
438	  2	80.8	11.2	 20
439	  2	527.0	79.5	 25
440	  2	183.0	25.8	 25
441	  2	66.3	12.0	 20
442	  2	67.0	13.0	 25
443	  2	133.0	25.8	 20
444	  2	75.0	16.6	 25
445	  2	161.0	27.2	 25
446	  2	787.8	97.7	 20
447	  2	195.8	23.8	 20
448	  2	99.0	18.2	 20
449	  2	236.0	29.8	 16
450	  2	111.5	19.6	 20
451	  2	112.3	16.7	 20
452	  2	149.5	26.6	 16
453	  2	675.5	151.4	 20
454	  2	138.8	20.7	 20
455	  2	139.0	20.7	 16
456	  2	150.5	25.3	 20
457	  2	193.5	27.5	 20
458	  2	150.3	20.7	 16
459	  2	184.8	29.7	 20
460	  2	415.0	50.6	 25
461	  2	252.5	30.2	 20
462	  2	63.0	10.7	 25
463	  2	77.0	14.2	 25
464	  2	2237.3	186.4	 20
465	  2	877.0	247.4	 25
466	  2	525.0	62.1	 25
467	  2	329.5	35.5	 20
468	  2	415.0	41.4	 25
469	  2	100.0	18.8	 25
470	  2	148.0	18.5	 20
471	  2	124.0	14.0	 25
472	  2	67.0	10.8	 25
473	  2	113.5	16.0	 20
474	  2	137.0	21.7	 25
475	  2	598.0	62.9	 25
476	  2	120.3	13.2	 20
477	  2	413.0	42.3	 25
478	  2	491.0	40.5	 25
479	  2	346.8	32.7	 20
480	  2	87.0	13.3	 25
481	  2	76.0	15.4	 25
482	  2	79.5	14.8	 20
483	  2	64.0	10.6	 25
484	  2	78.0	13.7	 25
485	  2	72.5	11.9	 20
486	  2	524.0	61.6	 25
487	  2	260.8	32.1	 20
488	  2	74.3	16.9	 16
489	  2	82.0	13.3	 20
490	  2	66.3	12.2	 20
491	  2	65.5	12.9	 16
492	  2	64.8	12.5	 20
493	  2	69.3	13.2	 20
494	  2	65.0	14.5	 16
495	  2	89.5	14.1	 20
496	  2	75.0	15.1	 20
497	  2	100.0	16.0	 16
498	  2	83.0	15.5	 20
499	  2	100.5	19.0	 16
500	  2	66.0	10.8	 25
501	  2	199.0	40.3	 25
502	  2	688.8	118.1	 20
503	  2	64.0	13.5	 25
504	  2	251.0	33.1	 25
505	  2	93.0	17.6	 20
506	  2	63.0	10.1	 25
507	  2	203.0	34.1	 25
508	  2	642.8	73.2	 20
509	  2	480.0	73.1	 25
510	  2	122.0	25.0	 25
511	  2	173.3	21.4	 20
512	  2	92.0	14.4	 25
513	  2	88.0	24.3	 25
514	  2	243.3	22.6	 20
515	  2	200.0	39.6	 25
516	  2	63.0	14.9	 25
517	  2	280.8	25.1	 20
518	  2	79.0	13.5	 25
519	  2	78.0	13.5	 25
520	  2	98.0	14.6	 20
521	  2	129.0	18.6	 25
522	  2	87.0	15.7	 25
523	  2	160.8	22.4	 20
524	  2	73.0	13.2	 25
525	  2	586.0	55.9	 25
526	  2	233.3	65.9	 20
527	  2	86.0	16.7	 20
528	  2	384.8	55.4	 20
529	  2	79.5	13.7	 16
530	  2	230.5	25.4	 20
531	  2	224.3	39.0	 20
532	  2	67.5	11.9	 16
533	  2	71.3	17.1	 20
534	  2	88.0	13.3	 20
535	  2	63.3	15.4	 16
536	  2	386.0	60.5	 20
537	  2	2086.3	363.2	 20
538	  2	408.5	57.5	 16
539	  2	77.8	14.5	 20
540	  2	878.0	136.7	 25
541	  2	533.5	61.6	 20
542	  2	95.0	14.0	 25
543	  2	76.0	11.5	 25
544	  2	179.8	30.5	 20
545	  2	88.0	17.9	 25
546	  2	76.0	13.0	 25
547	  2	78.5	15.1	 20
548	  2	59.0	11.9	 25
549	  2	107.0	19.5	 25
550	  2	76.3	16.7	 20
551	  2	96.0	18.8	 25
552	  2	78.0	12.5	 25
553	  2	112.3	14.4	 20
554	  2	130.0	22.3	 25
555	  2	119.0	16.2	 25
556	  2	445.0	45.6	 20
557	  2	296.0	49.6	 25
558	  2	1519.0	161.3	 20
559	  2	145.0	21.2	 25
560	  2	94.0	14.6	 25
561	  2	301.3	35.3	 20
562	  2	206.0	29.4	 25
563	  2	74.0	11.7	 25
564	  2	71.8	13.5	 20
565	  2	71.0	14.3	 25
566	  2	71.0	11.2	 25
567	  2	424.0	42.7	 16
568	  2	326.0	55.7	 20
569	  2	256.5	36.5	 20
570	  2	125.8	15.2	 16
571	  2	72.0	9.7	 20
572	  2	76.8	12.5	 20
573	  2	154.8	23.1	 16
574	  2	88.3	12.7	 20
575	  2	155.5	21.6	 20
576	  2	340.5	24.8	 16
577	  2	949.5	119.6	 20
578	  2	392.5	41.6	 20
579	  2	406.3	41.2	 16
580	  2	126.0	23.2	 25
581	  2	97.0	18.2	 25
582	  2	68.0	15.8	 20
583	  2	114.0	22.6	 25
584	  2	135.0	24.1	 25
585	  2	90.5	17.0	 20
586	  2	142.0	29.4	 25
587	  2	77.0	15.1	 25
588	  2	147.5	25.6	 20
589	  2	509.0	78.0	 25
590	  2	1235.0	174.9	 25
591	  2	2544.8	344.1	 20
592	  2	486.0	98.8	 25
593	  2	91.0	14.5	 25
594	  2	114.3	19.5	 20
595	  2	72.0	10.1	 25
596	  2	79.0	13.7	 25
597	  2	89.3	18.1	 20
598	  2	169.0	26.2	 25
599	  2	85.0	19.1	 25
600	  2	68.0	11.7	 20
601	  2	88.0	16.2	 25
602	  2	84.0	13.0	 25
603	  2	177.5	23.1	 20
604	  2	91.0	16.1	 25
605	  2	176.0	30.0	 25
606	  2	79.0	10.0	 20
607	  2	540.0	105.4	 20
608	  2	120.0	17.3	 20
609	  2	567.3	81.4	 16
610	  2	68.5	11.5	 20
611	  2	363.3	41.5	 20
612	  2	69.5	11.6	 16
613	  2	78.8	14.9	 20
614	  2	193.5	29.8	 20
615	  2	244.3	35.2	 16
616	  2	109.5	21.4	 20
617	  2	95.8	17.8	 16
618	  2	72.0	11.6	 20
619	  2	65.3	11.0	 20
620	  2	62.5	12.3	 20
621	  2	112.0	20.0	 25
622	  2	64.0	11.8	 25
623	  2	60.0	9.6	 20
624	  2	85.0	17.4	 25
625	  2	100.0	19.2	 25
626	  2	277.0	59.1	 20
627	  2	647.0	114.2	 25
628	  2	267.0	44.3	 25
629	  2	167.5	45.5	 20
630	  2	92.0	11.9	 25
631	  2	92.0	14.5	 25
632	  2	852.0	101.8	 20
633	  2	1072.0	189.8	 25
634	  2	105.0	37.9	 25
635	  2	96.0	16.8	 20
636	  2	145.0	26.8	 25
637	  2	7253.0	1387.4	 25
638	  2	140.0	21.5	 20
639	  2	7488.0	1832.5	 25
  0	  3	10647.0	1911.5	 25
  1	  3	166.0	37.9	 20
  2	  3	10201.0	1775.0	 25
  3	  3	155.0	32.3	 25
  4	  3	96.3	18.6	 20
  5	  3	126.0	16.9	 25
  6	  3	77.0	11.4	 25
  7	  3	372.0	39.3	 20
  8	  3	88.0	18.4	 25
  9	  3	244.0	26.9	 25
 10	  3	212.3	26.9	 20
 11	  3	1042.0	155.6	 25
 12	  3	451.0	70.9	 25
 13	  3	434.3	47.7	 20
 14	  3	116.0	18.8	 25
 15	  3	226.0	27.4	 25
 16	  3	107.8	20.2	 20
 17	  3	97.0	15.3	 25
 18	  3	133.0	24.4	 25
 19	  3	155.5	34.8	 20
 20	  3	957.8	78.8	 20
 21	  3	139.3	31.4	 20
 22	  3	90.5	11.8	 16
 23	  3	79.3	10.8	 20
 24	  3	361.3	43.3	 20
 25	  3	112.0	21.6	 16
 26	  3	157.0	25.2	 20
 27	  3	662.0	86.6	 20
 28	  3	635.8	68.1	 16
 29	  3	517.0	73.5	 20
 30	  3	78.8	11.7	 20
 31	  3	157.5	22.5	 16
 32	  3	367.8	40.8	 20
 33	  3	191.0	32.3	 25
 34	  3	266.8	30.9	 20
 35	  3	155.0	31.3	 25
 36	  3	204.0	39.7	 20
 37	  3	234.0	37.7	 25
 38	  3	101.0	14.6	 25
 39	  3	170.3	23.4	 20
 40	  3	91.0	14.7	 25
 41	  3	140.0	19.9	 25
 42	  3	1238.8	141.9	 20
 43	  3	219.0	37.8	 25
 44	  3	301.0	58.0	 25
 45	  3	262.5	42.8	 20
 46	  3	270.0	48.6	 25
 47	  3	1368.0	226.7	 25
 48	  3	297.3	32.6	 20
 49	  3	107.0	17.9	 25
 50	  3	105.0	14.5	 25
 51	  3	128.8	20.0	 20
 52	  3	407.0	59.3	 25
 53	  3	176.0	32.4	 25
 54	  3	229.8	32.2	 20
 55	  3	219.0	36.5	 25
 56	  3	185.0	42.8	 25
 57	  3	268.0	70.8	 20
 58	  3	1201.0	210.0	 25
 59	  3	167.0	31.6	 25
 60	  3	127.0	15.0	 16
 61	  3	124.5	41.6	 20
 62	  3	9516.8	2532.4	 20
 63	  3	118.0	21.2	 16
 64	  3	114.8	21.0	 20
 65	  3	130.0	18.6	 20
 66	  3	126.0	20.3	 16
 67	  3	112.3	22.1	 20
 68	  3	148.5	145.6	 20
 69	  3	7453.5	753.5	 16
 70	  3	7223.8	786.7	 20
 71	  3	6944.0	2195.5	 20
 72	  3	124.5	16.8	 16
 73	  3	100.0	60.2	 25
 74	  3	8389.0	2622.0	 25
 75	  3	167.3	33.8	 20
 76	  3	6938.0	984.5	 25
 77	  3	6687.0	2164.2	 25
 78	  3	153.3	27.9	 20
 79	  3	110.0	19.5	 25
 80	  3	169.0	194.4	 25
 81	  3	7424.8	1092.7	 20
 82	  3	7209.0	1085.0	 25
 83	  3	6740.0	2251.5	 25
 84	  3	132.0	22.7	 20
 85	  3	110.0	96.9	 25
 86	  3	9360.0	3145.6	 25
 87	  3	117.0	18.1	 20
 88	  3	109.0	13.2	 25
 89	  3	116.0	14.8	 25
 90	  3	140.8	44.9	 20
 91	  3	133.0	204.9	 25
 92	  3	9318.0	3508.1	 25
 93	  3	192.0	114.1	 20
 94	  3	7130.0	1376.8	 25
 95	  3	6382.3	2017.9	 20
 96	  3	115.0	18.5	 25
 97	  3	100.0	20.5	 25
 98	  3	119.0	20.3	 20
 99	  3	157.0	215.5	 25
100	  3	5585.5	2219.8	 20
101	  3	115.5	19.6	 16
102	  3	111.5	18.6	 20
103	  3	183.5	526.6	 20
104	  3	8422.8	1009.8	 16
105	  3	7467.5	738.6	 20
106	  3	6523.8	2286.8	 20
107	  3	118.5	16.7	 16
108	  3	116.5	18.1	 20
109	  3	82.3	13.9	 20
110	  3	77.8	12.6	 16
111	  3	87.3	12.5	 20
112	  3	211.3	91.1	 20
113	  3	556.8	87.2	 20
114	  3	101.0	19.0	 25
115	  3	119.0	311.7	 25
116	  3	9994.5	2512.6	 20
117	  3	188.0	150.3	 25
118	  3	8143.0	2899.7	 25
119	  3	266.5	141.4	 20
120	  3	10414.0	3468.5	 25
121	  3	218.0	801.1	 25
122	  3	9823.8	3073.8	 20
123	  3	136.0	22.3	 25
124	  3	133.0	23.8	 25
125	  3	123.0	16.0	 20
126	  3	125.0	37.8	 25
127	  3	85.0	12.3	 25
128	  3	111.8	21.3	 20
129	  3	147.0	20.3	 25
130	  3	332.0	90.0	 25
131	  3	200.3	41.4	 20
132	  3	471.0	106.1	 25
133	  3	131.0	187.7	 25
134	  3	9106.3	1831.2	 20
135	  3	122.0	17.6	 25
136	  3	112.0	17.8	 25
137	  3	153.3	42.2	 20
138	  3	9144.0	2358.4	 25
139	  3	103.0	19.9	 25
140	  3	113.5	23.3	 16
141	  3	116.5	21.8	 20
142	  3	160.5	355.3	 20
143	  3	8717.0	2111.0	 16
144	  3	137.8	23.6	 20
145	  3	151.3	305.0	 20
146	  3	8766.0	2164.3	 16
147	  3	145.3	19.6	 20
148	  3	213.3	415.2	 20
149	  3	9247.3	2211.9	 16
150	  3	133.3	19.8	 20
151	  3	97.5	15.6	 20
152	  3	181.5	57.2	 16
153	  3	9485.0	371.2	 25
154	  3	10021.5	372.7	 20
155	  3	9830.0	2187.3	 25
156	  3	137.0	24.8	 25
157	  3	95.3	21.2	 20
158	  3	87.0	15.2	 25
159	  3	180.0	33.5	 25
160	  3	127.5	18.9	 20
161	  3	359.0	93.5	 25
162	  3	255.0	36.0	 25
163	  3	288.3	36.1	 20
164	  3	381.0	59.5	 25
165	  3	2484.0	736.4	 25
166	  3	719.8	185.2	 20
167	  3	146.0	37.2	 25
168	  3	145.0	31.5	 25
169	  3	155.0	24.8	 20
170	  3	471.0	132.7	 25
171	  3	250.0	81.8	 25
172	  3	151.5	26.2	 20
173	  3	252.0	45.0	 25
174	  3	451.0	115.4	 25
175	  3	95.3	11.6	 20
176	  3	441.0	60.9	 25
177	  3	1224.0	383.4	 25
178	  3	122.5	22.8	 20
179	  3	76.0	16.8	 25
180	  3	341.3	48.5	 20
181	  3	1192.5	189.1	 16
182	  3	215.0	34.6	 20
183	  3	130.0	21.2	 20
184	  3	582.5	94.3	 16
185	  3	923.3	209.1	 20
186	  3	780.5	227.2	 20
187	  3	172.5	24.1	 16
188	  3	322.3	44.1	 20
189	  3	1760.8	518.3	 20
190	  3	167.5	23.9	 16
191	  3	107.8	18.0	 20
192	  3	187.3	29.7	 20
193	  3	132.8	18.9	 20
194	  3	92.0	14.8	 25
195	  3	502.0	92.2	 25
196	  3	1414.0	343.8	 20
197	  3	82.0	15.0	 25
198	  3	128.0	25.2	 25
199	  3	214.3	25.0	 20
200	  3	182.0	40.6	 25
201	  3	301.0	54.9	 25
202	  3	249.0	38.8	 20
203	  3	74.0	13.9	 25
204	  3	569.0	107.2	 25
205	  3	590.0	58.8	 20
206	  3	1306.0	316.1	 25
207	  3	429.0	108.9	 25
208	  3	432.3	64.4	 20
209	  3	191.0	39.7	 25
210	  3	673.0	95.8	 20
211	  3	89.0	27.3	 25
212	  3	72.0	20.0	 25
213	  3	65.5	11.2	 20
214	  3	66.0	15.7	 25
215	  3	88.0	23.6	 25
216	  3	108.0	20.4	 20
217	  3	478.0	84.7	 25
218	  3	240.0	57.5	 25
219	  3	113.5	21.1	 20
220	  3	432.0	64.1	 20
221	  3	1247.3	283.1	 20
222	  3	878.5	116.2	 16
223	  3	99.8	28.9	 20
224	  3	109.0	18.4	 20
225	  3	292.3	39.3	 16
226	  3	2604.0	459.7	 20
227	  3	1878.0	390.1	 20
228	  3	1922.3	158.7	 16
229	  3	7115.8	708.8	 20
230	  3	3616.0	483.3	 20
231	  3	8132.5	310.0	 16
232	  3	4885.5	550.9	 20
233	  3	1079.0	208.6	 25
234	  3	1981.5	244.7	 20
235	  3	2518.0	334.7	 25
236	  3	1584.0	344.4	 25
237	  3	1523.0	239.7	 20
238	  3	1594.0	280.0	 25
239	  3	2151.0	308.5	 25
240	  3	11673.5	2280.9	 20
241	  3	1408.0	325.2	 25
242	  3	139.0	43.5	 25
243	  3	315.5	73.3	 20
244	  3	3128.0	996.6	 25
245	  3	3628.0	1132.1	 25
246	  3	1331.8	315.0	 20
247	  3	290.0	73.9	 25
248	  3	1282.0	434.7	 25
249	  3	846.0	243.2	 20
250	  3	3562.0	1083.1	 25
251	  3	3697.0	1062.6	 25
252	  3	194.0	53.7	 20
253	  3	3020.0	877.1	 25
254	  3	572.0	270.8	 25
255	  3	845.8	415.9	 20
256	  3	1242.0	326.6	 25
257	  3	163.0	63.3	 25
258	  3	1472.5	405.8	 20
259	  3	502.0	132.8	 25
260	  3	1386.5	458.8	 20
261	  3	292.0	39.8	 16
262	  3	2914.5	768.7	 20
263	  3	5893.0	1858.0	 20
264	  3	5603.5	1247.3	 16
265	  3	517.5	50.0	 20
266	  3	12995.3	4018.9	 20
267	  3	2878.0	705.1	 16
268	  3	256.3	55.8	 20
269	  3	181.0	22.9	 16
270	  3	1029.0	207.2	 20
271	  3	4926.5	1369.9	 20
272	  3	6462.0	1210.6	 16
273	  3	968.0	229.8	 25
274	  3	1450.0	409.0	 25
275	  3	5586.0	1132.6	 20
276	  3	407.0	101.3	 25
277	  3	83.0	22.2	 25
278	  3	1598.0	384.2	 20
279	  3	138.0	43.6	 25
280	  3	68.0	10.4	 25
281	  3	83.3	13.2	 20
282	  3	86.0	17.4	 25
283	  3	100.0	35.1	 25
284	  3	608.0	45.1	 20
285	  3	241.0	27.7	 25
286	  3	84.0	13.7	 25
287	  3	122.0	18.3	 20
288	  3	164.0	26.3	 25
289	  3	147.0	23.3	 25
290	  3	121.5	19.9	 20
291	  3	83.0	13.2	 25
292	  3	88.0	13.3	 25
293	  3	78.8	12.6	 20
294	  3	114.0	18.1	 25
295	  3	400.0	72.1	 25
296	  3	304.0	63.5	 20
297	  3	489.0	158.5	 25
298	  3	243.0	33.7	 25
299	  3	127.0	19.9	 20
300	  3	112.3	19.3	 20
301	  3	87.8	13.6	 20
302	  3	150.3	20.7	 16
303	  3	110.0	19.2	 20
304	  3	84.5	13.5	 20
305	  3	159.8	37.8	 16
306	  3	1358.5	124.0	 20
307	  3	502.8	65.2	 20
308	  3	78.3	12.5	 16
309	  3	87.3	13.5	 20
310	  3	66.8	10.1	 20
311	  3	105.0	18.1	 16
312	  3	82.5	17.0	 20
313	  3	217.0	30.0	 25
314	  3	103.5	17.4	 20
315	  3	330.0	38.5	 25
316	  3	466.0	94.9	 25
317	  3	94.0	18.9	 20
318	  3	82.0	15.6	 25
319	  3	77.0	12.5	 25
320	  3	224.3	28.1	 20
321	  3	71.0	13.9	 25
322	  3	83.0	13.7	 25
323	  3	269.8	32.0	 20
324	  3	694.0	96.4	 25
325	  3	517.0	80.9	 25
326	  3	153.8	22.2	 20
327	  3	458.0	72.5	 25
328	  3	510.3	55.0	 20
329	  3	118.0	22.8	 25
330	  3	210.0	37.4	 25
331	  3	105.5	16.3	 20
332	  3	96.0	15.3	 25
333	  3	77.0	14.9	 25
334	  3	102.0	15.2	 20
335	  3	290.0	42.7	 25
336	  3	114.0	15.1	 25
337	  3	138.8	25.7	 20
338	  3	242.0	31.8	 25
339	  3	92.0	15.2	 25
340	  3	196.0	23.4	 16
341	  3	594.0	79.3	 20
342	  3	101.3	18.5	 20
343	  3	138.5	19.2	 16
344	  3	91.3	16.7	 20
345	  3	97.5	19.9	 20
346	  3	75.3	13.0	 16
347	  3	1280.8	173.1	 20
348	  3	142.8	25.2	 20
349	  3	119.8	25.4	 16
350	  3	128.0	21.5	 20
351	  3	112.5	96.3	 20
352	  3	1260.0	147.6	 16
353	  3	332.0	62.7	 25
354	  3	122.0	25.7	 25
355	  3	163.8	24.7	 20
356	  3	83.0	18.7	 25
357	  3	71.0	11.8	 25
358	  3	166.5	22.7	 20
359	  3	145.0	20.8	 25
360	  3	153.0	28.8	 25
361	  3	199.5	21.8	 20
362	  3	67.0	12.1	 25
363	  3	102.0	17.5	 25
364	  3	94.5	21.3	 20
365	  3	102.0	21.4	 25
366	  3	300.0	52.1	 25
367	  3	104.5	14.1	 20
368	  3	115.0	21.4	 25
369	  3	201.0	22.8	 25
370	  3	93.5	17.5	 20
371	  3	111.0	20.1	 25
372	  3	100.0	22.6	 25
373	  3	106.8	17.5	 20
374	  3	69.0	10.6	 25
375	  3	134.0	16.7	 25
376	  3	114.5	14.4	 20
377	  3	85.0	15.2	 25
378	  3	77.0	13.7	 25
379	  3	107.0	17.7	 20
380	  3	269.8	43.4	 20
381	  3	70.0	13.8	 20
382	  3	712.8	79.3	 16
383	  3	265.3	28.6	 20
384	  3	367.3	27.1	 16
385	  3	82.3	14.1	 20
386	  3	122.3	16.7	 20
387	  3	218.5	31.2	 16
388	  3	141.8	28.1	 20
389	  3	149.3	22.3	 20
390	  3	148.3	22.4	 16
391	  3	121.0	19.1	 20
392	  3	87.3	18.6	 20
393	  3	715.3	80.5	 20
394	  3	546.0	69.8	 25
395	  3	119.0	24.2	 25
396	  3	68.5	12.3	 20
397	  3	87.0	16.0	 25
398	  3	240.0	29.9	 25
399	  3	89.3	13.0	 20
400	  3	366.0	46.2	 25
401	  3	68.0	12.2	 25
402	  3	67.5	13.6	 20
403	  3	210.0	32.2	 25
404	  3	73.0	13.9	 25
405	  3	71.3	12.7	 20
406	  3	82.0	14.8	 25
407	  3	94.0	19.7	 25
408	  3	126.5	13.7	 20
409	  3	151.0	27.3	 25
410	  3	88.0	16.0	 25
411	  3	220.3	31.3	 20
412	  3	212.0	37.2	 25
413	  3	272.0	23.9	 25
414	  3	288.8	21.9	 20
415	  3	448.0	35.6	 25
416	  3	683.0	102.6	 25
417	  3	296.5	29.5	 20
418	  3	291.0	41.3	 25
419	  3	165.0	22.3	 25
420	  3	90.8	15.3	 16
421	  3	146.0	27.5	 20
422	  3	153.3	17.2	 20
423	  3	105.3	16.9	 16
424	  3	59.0	12.4	 20
425	  3	69.5	11.8	 20
426	  3	64.5	14.9	 16
427	  3	64.3	14.4	 20
428	  3	66.0	16.4	 20
429	  3	159.8	22.7	 16
430	  3	95.0	20.3	 20
431	  3	154.5	23.9	 20
432	  3	66.3	11.5	 16
433	  3	74.0	14.3	 25
434	  3	384.0	72.7	 25
435	  3	73.3	13.6	 20
436	  3	156.0	22.7	 25
437	  3	85.0	16.8	 25
438	  3	97.3	13.0	 20
439	  3	148.0	26.7	 25
440	  3	66.0	11.1	 25
441	  3	56.0	10.5	 20
442	  3	60.0	9.9	 25
443	  3	109.8	21.5	 20
444	  3	77.0	11.1	 25
445	  3	222.0	34.1	 25
446	  3	488.5	23.3	 20
447	  3	80.0	15.9	 25
448	  3	101.0	17.5	 25
449	  3	88.3	15.6	 20
450	  3	73.0	13.1	 25
451	  3	120.0	21.6	 25
452	  3	77.0	12.7	 20
453	  3	100.0	20.9	 25
454	  3	174.0	20.2	 25
455	  3	724.3	67.1	 20
456	  3	372.0	43.6	 25
457	  3	99.0	20.1	 25
458	  3	189.5	27.6	 20
459	  3	610.0	113.4	 25
460	  3	297.8	34.3	 20
461	  3	392.8	50.6	 16
462	  3	53.5	8.5	 20
463	  3	61.3	10.5	 20
464	  3	279.8	41.3	 16
465	  3	781.5	48.6	 20
466	  3	141.3	21.0	 20
467	  3	131.0	12.6	 16
468	  3	1552.5	187.7	 20
469	  3	932.8	48.9	 20
470	  3	886.5	42.5	 16
471	  3	206.3	29.8	 20
472	  3	126.3	18.3	 20
473	  3	121.5	16.8	 20
474	  3	251.0	37.5	 25
475	  3	256.0	32.6	 25
476	  3	119.5	21.5	 20
477	  3	1365.0	141.5	 25
478	  3	224.0	20.4	 25
479	  3	141.3	23.0	 20
480	  3	120.0	22.7	 25
481	  3	239.0	39.1	 25
482	  3	236.8	22.7	 20
483	  3	434.0	39.5	 25
484	  3	433.0	40.1	 25
485	  3	521.5	50.3	 20
486	  3	245.0	52.5	 25
487	  3	142.0	18.2	 25
488	  3	111.0	17.0	 20
489	  3	250.0	42.1	 25
490	  3	217.0	26.8	 25
491	  3	3246.8	576.2	 20
492	  3	70.0	14.9	 25
493	  3	82.0	14.1	 25
494	  3	75.5	14.1	 20
495	  3	90.0	13.6	 25
496	  3	133.0	60.2	 25
497	  3	2560.0	272.8	 20
498	  3	634.0	52.1	 25
499	  3	149.0	25.9	 25
500	  3	94.3	14.0	 16
501	  3	315.8	47.8	 20
502	  3	81.3	15.0	 16
503	  3	79.3	14.9	 20
504	  3	217.3	50.5	 20
505	  3	154.3	16.5	 16
506	  3	169.3	25.5	 20
507	  3	497.0	96.3	 20
508	  3	262.8	18.5	 16
509	  3	536.3	64.7	 20
510	  3	1016.8	176.8	 20
511	  3	490.8	70.0	 16
512	  3	78.0	9.5	 20
513	  3	393.0	57.1	 25
514	  3	895.3	109.2	 20
515	  3	245.0	24.7	 25
516	  3	670.0	51.0	 25
517	  3	399.5	39.8	 20
518	  3	345.0	32.4	 25
519	  3	714.0	127.7	 25
520	  3	59.5	12.1	 20
521	  3	136.0	23.3	 25
522	  3	135.0	24.7	 25
523	  3	259.3	33.6	 20
524	  3	187.0	23.4	 25
525	  3	95.0	22.6	 25
526	  3	101.3	13.1	 20
527	  3	63.0	10.7	 25
528	  3	1106.0	126.0	 25
529	  3	71.3	12.8	 20
530	  3	71.0	10.8	 25
531	  3	63.0	12.4	 25
532	  3	70.3	11.5	 20
533	  3	87.0	15.3	 25
534	  3	154.0	20.8	 25
535	  3	541.5	47.5	 20
536	  3	250.0	54.3	 25
537	  3	62.0	13.2	 25
538	  3	63.0	10.9	 20
539	  3	62.0	10.6	 25
540	  3	95.0	13.6	 20
541	  3	231.5	18.8	 16
542	  3	188.5	23.1	 20
543	  3	161.0	24.5	 20
544	  3	252.8	51.3	 16
545	  3	146.0	22.1	 20
546	  3	58.3	8.8	 20
547	  3	92.8	12.5	 16
548	  3	67.8	12.5	 20
549	  3	86.5	12.6	 20
550	  3	244.5	35.2	 16
551	  3	220.3	32.1	 20
552	  3	220.0	21.4	 20
553	  3	104.8	17.2	 20
554	  3	621.0	65.4	 25
555	  3	282.0	64.0	 25
556	  3	112.3	19.2	 20
557	  3	279.0	25.9	 25
558	  3	290.0	32.0	 25
559	  3	97.3	18.3	 20
560	  3	262.0	39.4	 25
561	  3	705.3	60.1	 20
562	  3	676.0	102.9	 25
563	  3	180.0	27.4	 25
564	  3	62.5	12.5	 20
565	  3	178.0	27.9	 25
566	  3	76.0	15.5	 25
567	  3	316.0	49.4	 20
568	  3	6735.0	796.9	 25
569	  3	118.0	32.3	 25
570	  3	256.3	33.8	 20
571	  3	162.0	20.4	 25
572	  3	80.0	11.1	 25
573	  3	100.0	16.8	 20
574	  3	87.0	21.5	 25
575	  3	89.0	13.6	 25
576	  3	124.8	34.6	 20
577	  3	273.0	20.7	 25
578	  3	499.0	57.2	 25
579	  3	367.5	34.3	 20
580	  3	78.5	15.0	 20
581	  3	156.3	24.0	 20
582	  3	471.3	77.3	 16
583	  3	1026.5	152.0	 20
584	  3	104.8	14.9	 20
585	  3	507.0	74.2	 16
586	  3	159.3	24.8	 20
587	  3	184.8	21.4	 20
588	  3	71.3	10.9	 16
589	  3	155.0	21.8	 20
590	  3	98.0	17.4	 20
591	  3	130.8	21.4	 16
592	  3	76.8	15.4	 20
593	  3	684.0	117.0	 25
594	  3	77.3	14.9	 20
595	  3	512.0	98.2	 25
596	  3	161.0	24.3	 25
597	  3	131.5	16.7	 20
598	  3	121.0	20.4	 25
599	  3	144.0	25.8	 25
600	  3	1275.0	145.7	 20
601	  3	74.0	14.3	 25
602	  3	88.0	11.6	 25
603	  3	261.5	37.5	 20
604	  3	161.0	24.2	 25
605	  3	83.0	16.8	 25
606	  3	56.8	11.0	 20
607	  3	101.0	16.6	 25
608	  3	141.0	23.5	 25
609	  3	78.3	15.7	 20
610	  3	87.0	14.6	 25
611	  3	196.0	33.1	 25
612	  3	376.3	63.1	 20
613	  3	112.0	19.3	 25
614	  3	501.0	68.2	 25
615	  3	176.3	25.5	 20
616	  3	80.0	14.2	 25
617	  3	83.0	13.5	 20
618	  3	76.0	10.6	 25
619	  3	57.0	9.0	 25
620	  3	97.5	17.3	 16
621	  3	193.5	35.9	 20
622	  3	135.3	19.3	 20
623	  3	92.8	11.4	 16
624	  3	88.5	17.1	 20
625	  3	66.0	10.0	 20
626	  3	56.8	7.6	 16
627	  3	71.3	11.2	 20
628	  3	151.3	23.7	 20
629	  3	8584.0	925.3	 16
630	  3	303.8	157.6	 20
631	  3	99.5	16.8	 20
632	  3	247.3	21.3	 16
633	  3	399.0	48.8	 25
634	  3	384.0	34.8	 25
635	  3	95.3	14.6	 20
636	  3	7116.0	2249.6	 25
637	  3	118.0	17.8	 25
638	  3	7069.5	1735.3	 20
639	  3	151.0	43.7	 25
  0	  4	99.0	19.5	 20
  1	  4	94.5	16.8	 16
  2	  4	96.3	18.1	 20
  3	  4	89.8	15.7	 20
  4	  4	84.3	11.4	 16
  5	  4	86.3	14.0	 20
  6	  4	84.0	11.3	 20
  7	  4	99.8	16.0	 20
  8	  4	114.0	17.8	 25
  9	  4	104.0	23.4	 25
 10	  4	114.0	24.6	 20
 11	  4	98.0	14.7	 25
 12	  4	99.0	18.2	 25
 13	  4	95.3	18.1	 20
 14	  4	92.0	13.7	 25
 15	  4	101.0	23.5	 25
 16	  4	104.8	23.5	 20
 17	  4	102.0	15.3	 25
 18	  4	108.0	19.1	 25
 19	  4	88.5	17.0	 20
 20	  4	100.0	17.1	 25
 21	  4	136.0	22.4	 25
 22	  4	195.8	40.7	 20
 23	  4	129.0	18.3	 25
 24	  4	107.0	19.7	 25
 25	  4	98.5	18.4	 20
 26	  4	91.0	16.2	 25
 27	  4	74.0	11.0	 25
 28	  4	73.3	17.1	 20
 29	  4	87.0	16.8	 25
 30	  4	93.0	16.6	 25
 31	  4	136.8	27.8	 20
 32	  4	145.0	36.9	 25
 33	  4	111.0	23.4	 20
 34	  4	102.5	18.0	 16
 35	  4	98.3	15.4	 20
 36	  4	82.5	15.7	 20
 37	  4	74.0	9.7	 16
 38	  4	81.0	14.0	 20
 39	  4	102.5	16.9	 16
 40	  4	105.5	18.7	 20
 41	  4	99.5	16.2	 20
 42	  4	97.3	20.5	 16
 43	  4	102.3	14.9	 20
 44	  4	103.3	22.8	 20
 45	  4	94.0	16.8	 16
 46	  4	90.3	18.7	 20
 47	  4	96.0	16.8	 25
 48	  4	96.3	19.2	 20
 49	  4	132.0	19.9	 25
 50	  4	118.0	19.5	 25
 51	  4	87.0	15.2	 20
 52	  4	105.0	21.3	 25
 53	  4	110.0	16.1	 25
 54	  4	86.5	8.7	 20
 55	  4	97.0	14.7	 25
 56	  4	82.0	14.5	 25
 57	  4	82.0	13.3	 20
 58	  4	89.0	18.5	 25
 59	  4	84.0	12.4	 25
 60	  4	99.3	19.3	 20
 61	  4	117.0	32.6	 25
 62	  4	9514.0	2512.2	 25
 63	  4	119.0	18.4	 20
 64	  4	145.0	38.7	 25
 65	  4	7866.0	1502.3	 25
 66	  4	9214.8	2110.2	 20
 67	  4	114.0	49.9	 25
 68	  4	8661.0	2821.1	 25
 69	  4	151.5	49.8	 20
 70	  4	136.0	40.0	 25
 71	  4	251.0	157.5	 25
 72	  4	8216.0	2157.3	 20
 73	  4	121.3	62.7	 20
 74	  4	9401.3	576.3	 20
 75	  4	7866.0	1675.0	 16
 76	  4	127.8	22.2	 20
 77	  4	168.0	202.4	 20
 78	  4	8891.8	1614.4	 16
 79	  4	120.5	56.2	 20
 80	  4	8808.5	2747.2	 20
 81	  4	139.5	16.6	 16
 82	  4	140.5	19.1	 20
 83	  4	175.0	206.0	 20
 84	  4	8526.3	1761.4	 16
 85	  4	113.3	83.4	 20
 86	  4	9328.5	3108.9	 20
 87	  4	113.8	15.9	 20
 88	  4	118.0	17.6	 25
 89	  4	112.0	17.9	 25
 90	  4	113.8	18.0	 20
 91	  4	106.0	229.1	 25
 92	  4	10036.0	799.1	 25
 93	  4	7044.8	2496.7	 20
 94	  4	128.0	20.7	 25
 95	  4	157.3	95.4	 20
 96	  4	8285.0	2698.2	 25
 97	  4	95.0	17.4	 25
 98	  4	112.8	21.0	 20
 99	  4	115.0	18.3	 25
100	  4	130.0	18.1	 25
101	  4	113.5	15.0	 20
102	  4	124.0	25.1	 25
103	  4	177.0	468.2	 25
104	  4	9101.8	2402.2	 20
105	  4	143.0	20.3	 25
106	  4	168.0	214.0	 25
107	  4	6575.0	1645.8	 20
108	  4	111.0	17.6	 25
109	  4	80.0	16.0	 25
110	  4	78.5	17.7	 20
111	  4	88.0	15.3	 25
112	  4	93.0	15.7	 25
113	  4	92.0	16.4	 16
114	  4	75.0	10.5	 20
115	  4	125.8	355.3	 20
116	  4	9678.0	2548.1	 16
117	  4	128.5	21.8	 20
118	  4	125.8	17.2	 20
119	  4	218.3	151.1	 16
120	  4	10500.0	3553.3	 20
121	  4	219.3	782.0	 20
122	  4	9200.5	3014.1	 16
123	  4	107.0	12.4	 20
124	  4	210.5	593.4	 20
125	  4	8196.0	1360.0	 16
126	  4	9394.5	3176.2	 20
127	  4	75.0	11.1	 25
128	  4	61.8	13.1	 20
129	  4	95.0	17.0	 25
130	  4	108.0	14.1	 25
131	  4	83.8	15.3	 20
132	  4	79.0	10.6	 25
133	  4	129.0	208.9	 25
134	  4	9026.3	1959.7	 20
135	  4	117.0	18.4	 25
136	  4	111.0	16.1	 25
137	  4	147.0	42.4	 20
138	  4	9008.0	2482.5	 25
139	  4	88.0	20.3	 25
140	  4	128.0	23.4	 20
141	  4	123.0	19.0	 25
142	  4	196.0	391.5	 25
143	  4	8171.8	2093.0	 20
144	  4	117.0	19.4	 25
145	  4	141.0	335.4	 25
146	  4	9460.3	851.9	 20
147	  4	8761.0	2050.7	 25
148	  4	8984.0	2141.8	 25
149	  4	9623.5	815.3	 20
150	  4	9048.0	2991.1	 25
151	  4	100.0	15.8	 25
152	  4	167.0	52.2	 20
153	  4	9630.0	514.3	 20
154	  4	10060.5	447.7	 16
155	  4	9759.8	2166.5	 20
156	  4	139.3	15.5	 20
157	  4	79.0	14.1	 16
158	  4	66.0	13.4	 20
159	  4	83.0	15.1	 20
160	  4	95.0	19.6	 16
161	  4	92.5	12.3	 20
162	  4	138.0	16.7	 20
163	  4	106.3	13.1	 16
164	  4	96.5	21.0	 20
165	  4	89.8	15.8	 20
166	  4	91.5	16.2	 16
167	  4	103.0	17.5	 25
168	  4	104.0	22.8	 25
169	  4	95.0	19.0	 20
170	  4	102.0	19.0	 25
171	  4	90.0	15.2	 25
172	  4	95.8	18.6	 20
173	  4	93.0	18.6	 25
174	  4	90.0	13.4	 25
175	  4	92.3	14.2	 20
176	  4	84.0	16.1	 25
177	  4	74.0	15.9	 25
178	  4	73.8	12.8	 20
179	  4	92.0	19.2	 25
180	  4	88.0	16.0	 25
181	  4	82.0	17.4	 20
182	  4	89.0	17.5	 25
183	  4	100.0	18.2	 25
184	  4	106.0	23.3	 20
185	  4	89.0	16.9	 25
186	  4	93.0	13.3	 25
187	  4	101.0	19.9	 20
188	  4	92.0	19.8	 25
189	  4	99.0	20.0	 25
190	  4	99.3	14.2	 20
191	  4	96.0	17.3	 25
192	  4	96.0	18.0	 25
193	  4	87.0	15.9	 16
194	  4	85.5	12.1	 20
195	  4	76.3	10.9	 20
196	  4	82.5	16.3	 16
197	  4	99.3	20.8	 20
198	  4	103.0	18.9	 20
199	  4	103.0	15.5	 16
200	  4	118.3	18.0	 20
201	  4	100.3	16.2	 20
202	  4	142.8	29.1	 16
203	  4	118.5	21.3	 20
204	  4	93.3	14.4	 20
205	  4	79.5	12.0	 16
206	  4	81.0	14.9	 20
207	  4	83.0	15.9	 25
208	  4	97.8	12.8	 20
209	  4	88.0	12.4	 25
210	  4	77.0	15.4	 25
211	  4	70.0	16.2	 20
212	  4	56.0	9.2	 25
213	  4	62.0	13.5	 20
214	  4	62.0	13.7	 25
215	  4	73.0	12.5	 25
216	  4	70.8	12.7	 20
217	  4	95.0	12.7	 25
218	  4	102.0	19.1	 25
219	  4	121.5	14.8	 20
220	  4	121.0	20.5	 25
221	  4	98.0	21.2	 25
222	  4	73.0	10.8	 20
223	  4	84.0	13.2	 25
224	  4	101.0	20.6	 25
225	  4	106.5	13.6	 20
226	  4	102.0	19.2	 25
227	  4	85.0	15.0	 25
228	  4	77.8	14.1	 20
229	  4	95.0	34.0	 25
230	  4	104.0	26.4	 25
231	  4	125.3	63.9	 20
232	  4	150.0	52.8	 25
233	  4	118.0	13.7	 20
234	  4	124.3	27.0	 16
235	  4	146.5	21.2	 20
236	  4	132.3	16.1	 20
237	  4	129.5	20.9	 16
238	  4	90.5	15.5	 20
239	  4	91.3	21.6	 20
240	  4	96.5	15.6	 16
241	  4	96.3	15.5	 20
242	  4	112.5	22.6	 20
243	  4	114.5	22.9	 16
244	  4	107.5	21.3	 20
245	  4	100.5	11.3	 20
246	  4	92.3	16.6	 16
247	  4	83.0	12.6	 25
248	  4	102.0	18.3	 25
249	  4	102.5	17.6	 20
250	  4	96.0	17.0	 25
251	  4	97.0	16.7	 25
252	  4	89.3	17.5	 20
253	  4	99.0	21.0	 25
254	  4	83.0	14.7	 25
255	  4	92.3	17.6	 20
256	  4	84.0	15.1	 25
257	  4	88.0	16.3	 25
258	  4	78.3	17.0	 20
259	  4	96.0	18.5	 25
260	  4	96.0	18.9	 25
261	  4	99.3	13.4	 20
262	  4	113.0	22.8	 25
263	  4	110.0	24.0	 25
264	  4	85.5	29.4	 20
265	  4	84.0	17.8	 25
266	  4	112.0	47.8	 25
267	  4	86.0	13.8	 20
268	  4	80.0	15.5	 25
269	  4	89.0	20.3	 25
270	  4	115.3	17.9	 20
271	  4	151.0	31.7	 25
272	  4	176.8	33.2	 20
273	  4	143.3	19.7	 20
274	  4	121.0	16.8	 20
275	  4	127.0	22.2	 16
276	  4	99.8	21.1	 20
277	  4	77.5	11.6	 20
278	  4	81.0	18.3	 16
279	  4	70.5	11.9	 20
280	  4	65.5	12.9	 20
281	  4	67.0	13.5	 16
282	  4	67.3	12.0	 20
283	  4	68.8	13.5	 20
284	  4	84.0	13.9	 16
285	  4	101.0	19.0	 20
286	  4	86.5	13.1	 20
287	  4	104.8	14.7	 20
288	  4	96.0	23.6	 25
289	  4	79.0	18.6	 25
290	  4	84.5	13.3	 20
291	  4	81.0	15.9	 25
292	  4	86.0	17.1	 25
293	  4	81.8	18.0	 20
294	  4	83.0	12.8	 25
295	  4	115.0	16.5	 25
296	  4	94.8	15.5	 20
297	  4	85.0	14.2	 25
298	  4	82.0	15.5	 25
299	  4	91.5	23.4	 20
300	  4	77.0	11.3	 25
301	  4	89.0	12.1	 25
302	  4	100.3	8.6	 20
303	  4	89.0	20.4	 25
304	  4	85.0	13.7	 25
305	  4	82.3	16.1	 20
306	  4	84.0	16.4	 25
307	  4	84.0	18.4	 25
308	  4	87.5	19.2	 20
309	  4	106.0	23.9	 25
310	  4	92.0	17.0	 25
311	  4	78.5	16.4	 20
312	  4	96.0	27.6	 25
313	  4	89.3	14.8	 20
314	  4	83.3	16.2	 16
315	  4	74.5	20.8	 20
316	  4	88.5	19.9	 20
317	  4	76.5	17.9	 16
318	  4	67.5	13.0	 20
319	  4	87.5	20.0	 20
320	  4	77.0	22.1	 16
321	  4	94.0	19.9	 20
322	  4	111.8	13.4	 20
323	  4	95.0	17.6	 16
324	  4	72.8	14.3	 20
325	  4	71.5	12.2	 20
326	  4	80.5	18.2	 16
327	  4	74.0	13.3	 25
328	  4	74.5	14.2	 20
329	  4	90.0	14.8	 25
330	  4	75.0	15.9	 25
331	  4	92.3	18.3	 20
332	  4	92.0	14.3	 25
333	  4	89.0	17.3	 25
334	  4	80.3	13.9	 20
335	  4	90.0	12.2	 25
336	  4	91.0	15.4	 25
337	  4	99.3	20.6	 20
338	  4	110.0	19.3	 25
339	  4	86.0	18.8	 25
340	  4	83.8	13.5	 20
341	  4	80.0	16.8	 25
342	  4	76.0	16.5	 25
343	  4	86.3	12.2	 20
344	  4	102.0	20.8	 25
345	  4	87.0	16.2	 25
346	  4	70.5	13.4	 20
347	  4	75.0	16.1	 25
348	  4	93.0	19.1	 25
349	  4	97.5	17.0	 20
350	  4	115.0	21.9	 25
351	  4	88.0	18.6	 25
352	  4	75.0	18.2	 20
353	  4	84.5	14.9	 20
354	  4	83.5	16.3	 20
355	  4	75.5	11.4	 16
356	  4	82.3	18.5	 20
357	  4	80.5	13.5	 20
358	  4	87.5	17.8	 16
359	  4	90.3	16.8	 20
360	  4	86.3	19.6	 20
361	  4	84.8	18.1	 16
362	  4	84.5	16.3	 20
363	  4	90.0	16.1	 20
364	  4	70.3	12.5	 16
365	  4	76.3	14.4	 20
366	  4	93.3	20.1	 20
367	  4	80.3	16.3	 20
368	  4	74.0	11.8	 25
369	  4	80.0	14.6	 25
370	  4	76.5	11.5	 20
371	  4	72.0	12.3	 25
372	  4	86.0	13.3	 25
373	  4	85.3	15.5	 20
374	  4	93.0	13.2	 25
375	  4	89.0	14.6	 25
376	  4	89.0	16.0	 20
377	  4	79.0	13.0	 25
378	  4	77.0	11.3	 25
379	  4	70.3	11.3	 20
380	  4	88.0	17.2	 25
381	  4	85.0	15.1	 25
382	  4	87.3	15.1	 20
383	  4	88.0	19.0	 25
384	  4	99.0	16.1	 25
385	  4	83.3	14.5	 20
386	  4	80.0	13.4	 25
387	  4	89.8	13.3	 20
388	  4	92.0	20.3	 25
389	  4	109.0	17.7	 25
390	  4	96.5	21.7	 20
391	  4	87.0	18.7	 25
392	  4	73.0	14.9	 25
393	  4	74.5	13.1	 16
394	  4	70.3	9.8	 20
395	  4	69.5	17.9	 20
396	  4	76.8	17.3	 16
397	  4	74.0	12.9	 20
398	  4	76.5	10.9	 20
399	  4	92.5	13.5	 16
400	  4	81.3	16.0	 20
401	  4	75.5	11.9	 20
402	  4	79.0	19.6	 16
403	  4	68.5	15.9	 20
404	  4	66.0	10.2	 20
405	  4	67.5	10.4	 16
406	  4	84.3	18.7	 20
407	  4	105.0	25.2	 25
408	  4	115.0	18.9	 20
409	  4	142.0	27.7	 25
410	  4	169.0	35.2	 25
411	  4	143.3	33.1	 20
412	  4	144.0	24.3	 25
413	  4	128.0	30.6	 25
414	  4	109.3	21.0	 20
415	  4	93.0	23.1	 25
416	  4	89.0	13.2	 25
417	  4	78.3	13.3	 20
418	  4	74.0	13.2	 25
419	  4	85.0	13.5	 25
420	  4	79.5	15.7	 20
421	  4	83.0	18.5	 25
422	  4	72.0	13.1	 25
423	  4	71.0	13.8	 20
424	  4	71.0	14.7	 25
425	  4	57.0	13.5	 25
426	  4	53.8	10.3	 20
427	  4	55.0	9.9	 25
428	  4	65.0	12.5	 25
429	  4	70.3	13.8	 20
430	  4	74.0	16.1	 25
431	  4	72.0	14.2	 25
432	  4	65.3	13.8	 20
433	  4	73.3	13.5	 20
434	  4	77.0	11.4	 20
435	  4	80.3	13.6	 16
436	  4	87.3	14.6	 20
437	  4	88.0	17.4	 20
438	  4	66.0	11.9	 16
439	  4	75.3	13.9	 20
440	  4	70.0	15.3	 20
441	  4	79.8	16.9	 16
442	  4	66.0	13.2	 20
443	  4	75.0	18.6	 20
444	  4	72.3	14.0	 16
445	  4	76.8	17.9	 20
446	  4	81.3	16.2	 16
447	  4	79.0	15.3	 25
448	  4	85.0	13.0	 25
449	  4	74.3	12.3	 20
450	  4	76.0	15.3	 25
451	  4	95.0	15.3	 25
452	  4	83.3	15.3	 20
453	  4	78.0	16.0	 25
454	  4	67.0	12.5	 25
455	  4	76.3	17.3	 20
456	  4	90.0	21.0	 25
457	  4	94.0	18.7	 25
458	  4	89.0	23.6	 20
459	  4	72.0	11.4	 25
460	  4	78.0	14.8	 25
461	  4	64.8	13.2	 20
462	  4	63.0	8.8	 25
463	  4	70.0	13.0	 25
464	  4	73.3	14.6	 20
465	  4	541.0	60.0	 25
466	  4	199.0	30.6	 25
467	  4	125.5	22.9	 20
468	  4	1976.0	250.3	 25
469	  4	1398.0	109.9	 25
470	  4	316.0	45.0	 20
471	  4	139.0	20.9	 25
472	  4	74.0	14.4	 25
473	  4	150.3	21.7	 16
474	  4	306.3	33.3	 20
475	  4	240.8	28.6	 20
476	  4	183.8	29.8	 16
477	  4	984.0	95.0	 20
478	  4	133.3	22.1	 20
479	  4	107.3	17.6	 16
480	  4	156.3	23.6	 20
481	  4	120.3	19.2	 20
482	  4	119.5	15.6	 16
483	  4	380.5	28.2	 20
484	  4	399.3	32.5	 20
485	  4	416.8	43.1	 16
486	  4	139.3	21.6	 20
487	  4	152.0	27.3	 25
488	  4	87.8	18.8	 20
489	  4	196.0	32.2	 25
490	  4	315.0	41.5	 25
491	  4	224.0	45.9	 20
492	  4	68.0	14.7	 25
493	  4	58.0	9.4	 25
494	  4	75.0	14.5	 20
495	  4	99.0	15.0	 25
496	  4	202.0	46.6	 25
497	  4	1475.8	63.4	 20
498	  4	270.0	30.8	 25
499	  4	87.0	15.7	 25
500	  4	76.5	14.0	 20
501	  4	194.0	31.0	 25
502	  4	69.0	11.3	 25
503	  4	76.8	18.2	 20
504	  4	597.0	102.0	 25
505	  4	559.5	51.6	 20
506	  4	82.0	13.8	 25
507	  4	106.0	18.3	 25
508	  4	459.8	48.7	 20
509	  4	204.0	31.5	 25
510	  4	683.0	137.7	 25
511	  4	167.0	23.2	 20
512	  4	71.0	11.8	 25
513	  4	497.8	64.0	 20
514	  4	351.0	35.6	 16
515	  4	253.3	25.2	 20
516	  4	441.5	58.3	 20
517	  4	119.0	16.4	 16
518	  4	155.3	21.2	 20
519	  4	164.8	23.0	 20
520	  4	67.3	10.8	 16
521	  4	79.5	12.6	 20
522	  4	206.8	34.1	 20
523	  4	268.3	36.7	 16
524	  4	182.5	23.2	 20
525	  4	85.3	15.4	 20
526	  4	111.0	22.1	 16
527	  4	59.0	11.8	 25
528	  4	1341.0	217.2	 25
529	  4	77.3	14.6	 20
530	  4	63.0	11.6	 25
531	  4	59.0	12.4	 25
532	  4	59.5	9.9	 20
533	  4	69.0	12.8	 25
534	  4	84.0	15.3	 25
535	  4	172.3	22.5	 20
536	  4	440.0	54.8	 25
537	  4	61.0	37.8	 25
538	  4	67.8	13.6	 20
539	  4	65.0	17.3	 25
540	  4	69.0	11.8	 25
541	  4	115.0	19.6	 20
542	  4	208.0	32.5	 25
543	  4	134.0	14.4	 25
544	  4	131.5	16.2	 20
545	  4	145.0	18.2	 25
546	  4	68.0	13.0	 25
547	  4	71.3	11.9	 20
548	  4	310.0	39.6	 25
549	  4	76.0	15.2	 25
550	  4	274.0	27.8	 20
551	  4	246.0	18.7	 25
552	  4	212.0	25.1	 25
553	  4	78.3	13.2	 16
554	  4	240.8	27.1	 20
555	  4	863.3	109.9	 20
556	  4	108.5	26.2	 16
557	  4	135.0	17.5	 20
558	  4	298.0	52.6	 20
559	  4	73.0	12.1	 16
560	  4	248.5	36.4	 20
561	  4	374.8	43.5	 16
562	  4	304.3	29.4	 20
563	  4	253.5	31.1	 20
564	  4	68.8	13.4	 16
565	  4	185.0	33.3	 20
566	  4	82.0	12.2	 20
567	  4	345.5	45.6	 20
568	  4	9733.0	1782.9	 25
569	  4	137.0	35.0	 25
570	  4	499.3	59.7	 20
571	  4	145.0	19.4	 25
572	  4	76.0	13.7	 25
573	  4	98.0	14.6	 20
574	  4	78.0	15.0	 25
575	  4	116.0	17.8	 25
576	  4	80.8	15.0	 20
577	  4	177.0	20.5	 25
578	  4	182.0	26.0	 25
579	  4	183.3	26.0	 20
580	  4	91.0	14.9	 25
581	  4	274.0	45.0	 25
582	  4	894.5	62.9	 20
583	  4	1077.0	132.9	 25
584	  4	135.0	18.0	 25
585	  4	204.3	22.9	 20
586	  4	212.0	32.7	 25
587	  4	142.0	25.1	 25
588	  4	80.0	13.0	 20
589	  4	379.0	45.5	 25
590	  4	108.0	13.8	 25
591	  4	115.3	18.1	 20
592	  4	61.0	12.0	 25
593	  4	84.3	12.9	 20
594	  4	147.5	25.1	 16
595	  4	191.5	36.2	 20
596	  4	374.3	57.3	 20
597	  4	106.0	14.4	 16
598	  4	86.8	13.1	 20
599	  4	123.8	20.9	 20
600	  4	820.8	75.4	 16
601	  4	63.0	13.6	 20
602	  4	122.3	16.3	 20
603	  4	119.0	14.3	 16
604	  4	97.5	13.1	 20
605	  4	67.8	11.3	 20
606	  4	69.3	13.3	 16
607	  4	60.0	10.8	 25
608	  4	70.0	10.7	 25
609	  4	70.8	16.9	 20
610	  4	66.0	11.7	 25
611	  4	108.0	19.5	 25
612	  4	138.5	20.7	 20
613	  4	105.0	19.4	 25
614	  4	327.0	58.4	 25
615	  4	158.5	22.6	 20
616	  4	61.0	11.8	 25
617	  4	61.0	9.8	 25
618	  4	88.3	20.1	 20
619	  4	74.0	13.2	 25
620	  4	68.0	11.1	 20
621	  4	96.0	18.3	 25
622	  4	73.0	11.8	 25
623	  4	58.3	12.1	 20
624	  4	80.0	11.5	 25
625	  4	70.0	15.7	 25
626	  4	69.3	12.5	 20
627	  4	64.0	11.4	 25
628	  4	121.0	17.3	 25
629	  4	2894.0	376.1	 20
630	  4	141.0	60.0	 25
631	  4	80.0	14.3	 25
632	  4	182.5	20.1	 20
633	  4	182.8	29.1	 20
634	  4	200.8	21.4	 20
635	  4	91.0	17.0	 16
636	  4	87.0	8.7	 20
637	  4	109.3	20.4	 20
638	  4	103.3	15.7	 16
639	  4	109.3	21.8	 20
  0	  5	135.0	17.6	 25
  1	  5	159.5	17.1	 20
  2	  5	127.0	18.9	 25
  3	  5	149.0	26.3	 25
  4	  5	301.3	39.3	 20
  5	  5	4855.0	645.5	 25
  6	  5	151.0	29.0	 25
  7	  5	108.8	14.3	 16
  8	  5	346.5	40.6	 20
  9	  5	407.8	65.4	 20
 10	  5	114.0	17.4	 16
 11	  5	82.3	19.0	 20
 12	  5	98.8	11.8	 20
 13	  5	285.8	33.9	 16
 14	  5	132.0	18.9	 20
 15	  5	319.3	46.7	 20
 16	  5	277.3	36.8	 16
 17	  5	287.8	34.1	 20
 18	  5	130.0	17.6	 20
 19	  5	146.5	16.7	 16
 20	  5	612.0	83.2	 25
 21	  5	734.0	98.6	 25
 22	  5	262.8	25.5	 20
 23	  5	154.0	19.5	 25
 24	  5	69.0	11.1	 25
 25	  5	216.3	19.0	 20
 26	  5	110.0	24.2	 25
 27	  5	93.0	15.0	 25
 28	  5	351.0	36.3	 20
 29	  5	89.0	14.5	 25
 30	  5	417.0	54.0	 25
 31	  5	251.5	24.1	 20
 32	  5	89.0	14.1	 25
 33	  5	93.0	16.4	 25
 34	  5	241.3	30.2	 20
 35	  5	75.0	11.8	 25
 36	  5	228.0	43.1	 25
 37	  5	86.3	11.2	 20
 38	  5	75.0	9.7	 25
 39	  5	291.8	67.9	 20
 40	  5	2732.0	375.6	 25
 41	  5	118.0	20.6	 25
 42	  5	873.3	116.6	 20
 43	  5	901.0	170.3	 25
 44	  5	796.0	119.2	 25
 45	  5	896.0	105.5	 20
 46	  5	365.0	53.3	 25
 47	  5	203.3	24.6	 20
 48	  5	116.3	21.7	 16
 49	  5	189.0	31.8	 20
 50	  5	109.5	15.1	 20
 51	  5	144.0	27.9	 16
 52	  5	436.5	58.0	 20
 53	  5	119.5	17.7	 20
 54	  5	80.0	16.8	 16
 55	  5	66.3	8.2	 20
 56	  5	67.3	8.2	 20
 57	  5	83.3	15.7	 16
 58	  5	174.0	28.3	 20
 59	  5	619.3	125.6	 20
 60	  5	74.5	13.9	 20
 61	  5	105.0	38.9	 25
 62	  5	9203.0	2500.2	 25
 63	  5	136.0	22.9	 20
 64	  5	119.0	18.6	 25
 65	  5	157.0	160.3	 25
 66	  5	9334.5	1422.4	 20
 67	  5	113.0	51.6	 25
 68	  5	9820.0	631.4	 25
 69	  5	8450.8	1259.6	 20
 70	  5	8391.0	1251.4	 25
 71	  5	8017.0	2572.0	 25
 72	  5	140.0	26.6	 20
 73	  5	104.0	71.3	 25
 74	  5	9665.0	2999.8	 25
 75	  5	137.8	21.2	 20
 76	  5	121.0	18.9	 25
 77	  5	176.0	220.7	 25
 78	  5	9117.0	1620.1	 20
 79	  5	106.0	69.0	 25
 80	  5	10050.0	806.9	 25
 81	  5	8638.8	1681.0	 20
 82	  5	8343.0	1618.1	 25
 83	  5	8053.0	2650.6	 25
 84	  5	146.3	66.3	 20
 85	  5	108.0	75.2	 25
 86	  5	9014.0	2967.4	 25
 87	  5	105.3	18.2	 16
 88	  5	131.5	19.9	 20
 89	  5	122.5	17.6	 20
 90	  5	118.3	21.5	 16
 91	  5	145.5	233.7	 20
 92	  5	9695.0	3759.2	 20
 93	  5	132.8	16.3	 16
 94	  5	125.8	31.3	 20
 95	  5	346.0	1139.7	 20
 96	  5	8613.5	3164.8	 16
 97	  5	97.8	15.6	 20
 98	  5	111.3	17.9	 16
 99	  5	146.5	238.2	 20
100	  5	6432.0	2460.4	 25
101	  5	119.3	17.4	 20
102	  5	118.0	18.3	 25
103	  5	165.0	428.4	 25
104	  5	10167.8	633.1	 20
105	  5	8779.0	1293.2	 25
106	  5	7321.0	2513.9	 25
107	  5	123.3	20.4	 20
108	  5	103.0	21.7	 25
109	  5	76.0	14.6	 25
110	  5	72.0	11.9	 20
111	  5	1976.0	396.4	 25
112	  5	771.0	197.5	 25
113	  5	88.8	12.2	 20
114	  5	91.0	18.0	 25
115	  5	135.0	423.8	 25
116	  5	9592.0	2708.4	 20
117	  5	110.0	22.3	 25
118	  5	127.0	18.7	 25
119	  5	212.5	161.2	 20
120	  5	9900.0	3345.4	 25
121	  5	197.0	835.4	 25
122	  5	9362.0	2941.8	 20
123	  5	126.0	20.5	 25
124	  5	129.0	20.2	 25
125	  5	268.3	152.0	 20
126	  5	9807.0	3133.9	 25
127	  5	80.5	14.3	 20
128	  5	81.3	14.0	 16
129	  5	130.0	29.7	 20
130	  5	470.8	63.5	 20
131	  5	380.0	53.7	 16
132	  5	560.0	121.9	 20
133	  5	104.0	247.6	 20
134	  5	9196.8	2159.4	 16
135	  5	127.3	18.8	 20
136	  5	119.5	20.0	 20
137	  5	145.0	42.7	 16
138	  5	8948.3	2557.0	 20
139	  5	87.0	13.4	 20
140	  5	111.0	12.6	 20
141	  5	138.0	120.8	 25
142	  5	7070.0	2471.8	 25
143	  5	117.8	25.1	 20
144	  5	109.0	16.9	 25
145	  5	90.0	19.8	 25
146	  5	136.5	34.3	 20
147	  5	151.0	33.0	 25
148	  5	173.0	369.9	 25
149	  5	9440.0	2104.7	 20
150	  5	134.0	39.3	 25
151	  5	119.0	227.5	 25
152	  5	9054.8	2367.3	 20
153	  5	154.0	42.7	 25
154	  5	131.0	56.5	 25
155	  5	241.5	70.4	 20
156	  5	9871.0	3056.7	 25
157	  5	81.3	14.4	 20
158	  5	77.0	18.0	 25
159	  5	1116.0	274.9	 25
160	  5	729.0	136.3	 20
161	  5	156.0	31.5	 25
162	  5	108.0	17.8	 25
163	  5	78.5	15.4	 20
164	  5	244.0	47.1	 25
165	  5	317.0	60.4	 25
166	  5	527.0	122.2	 20
167	  5	225.5	39.6	 20
168	  5	980.3	226.1	 20
169	  5	80.3	15.9	 16
170	  5	136.5	20.9	 20
171	  5	320.5	73.6	 20
172	  5	247.0	28.8	 16
173	  5	288.8	37.0	 20
174	  5	733.8	173.5	 20
175	  5	182.3	22.2	 16
176	  5	784.0	164.6	 20
177	  5	109.5	18.9	 20
178	  5	105.5	16.7	 16
179	  5	290.5	72.4	 20
180	  5	178.0	41.8	 25
181	  5	971.0	115.1	 20
182	  5	358.0	33.6	 25
183	  5	196.0	40.4	 25
184	  5	140.3	20.3	 20
185	  5	268.0	48.6	 25
186	  5	190.0	34.6	 25
187	  5	817.3	123.6	 20
188	  5	93.0	48.1	 25
189	  5	3718.0	1108.9	 25
190	  5	1414.3	201.4	 20
191	  5	104.0	24.3	 25
192	  5	255.0	35.0	 25
193	  5	241.5	33.7	 20
194	  5	125.0	18.8	 25
195	  5	80.0	14.1	 25
196	  5	90.0	15.0	 20
197	  5	137.0	22.2	 25
198	  5	720.0	194.5	 25
199	  5	279.8	33.2	 20
200	  5	462.0	52.8	 25
201	  5	149.0	69.6	 25
202	  5	2049.8	409.6	 20
203	  5	84.0	13.0	 25
204	  5	78.0	12.8	 25
205	  5	74.5	15.5	 20
206	  5	416.0	76.7	 25
207	  5	248.5	54.9	 20
208	  5	73.3	11.5	 16
209	  5	135.3	15.1	 20
210	  5	89.0	12.6	 20
211	  5	61.3	9.6	 16
212	  5	139.8	34.3	 20
213	  5	1630.0	356.9	 20
214	  5	93.0	16.2	 16
215	  5	88.3	11.5	 20
216	  5	77.8	14.4	 16
217	  5	300.3	41.7	 20
218	  5	68.3	11.5	 20
219	  5	265.0	27.5	 16
220	  5	111.0	21.7	 25
221	  5	162.0	17.3	 25
222	  5	137.0	20.2	 20
223	  5	230.0	34.7	 25
224	  5	521.0	66.4	 25
225	  5	525.3	41.0	 20
226	  5	299.0	41.1	 25
227	  5	190.0	27.7	 25
228	  5	369.5	45.4	 20
229	  5	123.0	15.6	 25
230	  5	89.0	15.0	 25
231	  5	86.0	11.8	 20
232	  5	80.0	11.7	 25
233	  5	482.0	657.5	 25
234	  5	8910.3	1083.8	 20
235	  5	1468.0	186.1	 25
236	  5	982.0	194.3	 25
237	  5	355.0	61.9	 20
238	  5	136.0	19.4	 25
239	  5	180.0	35.9	 25
240	  5	99.0	18.0	 20
241	  5	146.0	23.5	 25
242	  5	72.0	12.6	 25
243	  5	96.0	17.5	 20
244	  5	207.0	38.0	 25
245	  5	126.0	21.9	 25
246	  5	176.8	31.1	 20
247	  5	349.3	29.9	 20
248	  5	386.0	30.0	 20
249	  5	440.5	52.3	 16
250	  5	444.3	80.4	 20
251	  5	120.5	23.0	 20
252	  5	222.0	34.7	 16
253	  5	659.0	95.3	 20
254	  5	801.5	73.9	 20
255	  5	821.3	114.1	 16
256	  5	85.0	17.4	 20
257	  5	78.5	16.0	 20
258	  5	188.3	30.5	 16
259	  5	86.5	17.9	 20
260	  5	165.0	27.3	 25
261	  5	336.3	40.6	 20
262	  5	124.0	27.7	 25
263	  5	280.0	56.3	 25
264	  5	656.3	132.4	 20
265	  5	93.0	30.1	 25
266	  5	262.0	25.7	 25
267	  5	137.8	23.7	 20
268	  5	72.0	12.5	 25
269	  5	78.0	15.2	 25
270	  5	120.0	20.1	 20
271	  5	930.0	205.1	 25
272	  5	214.8	28.8	 20
273	  5	183.0	22.7	 25
274	  5	339.0	49.0	 25
275	  5	138.3	16.4	 20
276	  5	88.0	16.4	 25
277	  5	235.0	45.3	 25
278	  5	84.5	13.9	 20
279	  5	135.0	24.2	 25
280	  5	177.0	61.1	 25
281	  5	896.5	144.4	 20
282	  5	202.0	23.3	 25
283	  5	264.0	48.3	 25
284	  5	368.0	52.5	 20
285	  5	381.0	58.8	 25
286	  5	136.0	27.6	 25
287	  5	81.0	12.8	 16
288	  5	75.3	10.7	 20
289	  5	87.0	12.0	 20
290	  5	107.0	19.3	 16
291	  5	101.8	15.1	 20
292	  5	301.5	58.4	 20
293	  5	316.3	36.6	 16
294	  5	352.8	38.8	 20
295	  5	206.8	27.1	 20
296	  5	293.3	30.0	 16
297	  5	73.3	16.6	 20
298	  5	61.5	12.2	 20
299	  5	201.3	32.0	 16
300	  5	127.0	19.2	 25
301	  5	1871.0	394.9	 25
302	  5	166.5	19.8	 20
303	  5	81.0	17.5	 25
304	  5	135.0	29.2	 25
305	  5	192.5	40.5	 20
306	  5	82.0	17.7	 25
307	  5	71.0	13.9	 25
308	  5	143.0	24.1	 20
309	  5	287.0	35.7	 25
310	  5	94.0	15.9	 25
311	  5	117.8	18.8	 20
312	  5	72.0	12.5	 25
313	  5	165.0	22.3	 25
314	  5	131.8	15.9	 20
315	  5	166.0	24.0	 25
316	  5	493.0	102.5	 25
317	  5	1671.3	226.5	 20
318	  5	358.0	63.8	 25
319	  5	209.0	48.2	 25
320	  5	92.3	15.0	 20
321	  5	84.0	15.2	 25
322	  5	295.0	63.1	 25
323	  5	77.3	14.2	 20
324	  5	143.0	26.4	 25
325	  5	347.0	78.1	 25
326	  5	140.3	30.2	 20
327	  5	226.5	26.5	 20
328	  5	625.8	92.4	 20
329	  5	172.3	33.5	 16
330	  5	89.0	19.4	 20
331	  5	709.8	81.4	 16
332	  5	243.5	37.0	 20
333	  5	117.3	15.7	 20
334	  5	85.8	13.7	 16
335	  5	99.5	15.9	 20
336	  5	55.3	14.6	 20
337	  5	70.8	12.9	 16
338	  5	83.3	16.9	 20
339	  5	86.5	15.7	 20
340	  5	128.3	18.8	 20
341	  5	64.0	10.1	 25
342	  5	131.0	22.8	 25
343	  5	120.0	30.6	 20
344	  5	484.0	52.6	 25
345	  5	112.0	21.9	 25
346	  5	71.3	11.7	 20
347	  5	61.0	13.8	 25
348	  5	71.0	16.6	 25
349	  5	343.0	49.2	 20
350	  5	882.0	125.2	 25
351	  5	2237.0	618.4	 25
352	  5	530.3	69.8	 20
353	  5	120.0	21.9	 25
354	  5	410.0	120.7	 25
355	  5	67.8	15.1	 20
356	  5	78.0	17.4	 25
357	  5	746.0	226.3	 25
358	  5	254.0	56.2	 20
359	  5	173.0	26.7	 25
360	  5	267.0	48.2	 25
361	  5	193.5	55.5	 20
362	  5	1176.0	232.2	 25
363	  5	186.0	26.5	 25
364	  5	121.8	34.8	 20
365	  5	510.0	98.7	 25
366	  5	493.0	89.2	 25
367	  5	253.3	25.7	 16
368	  5	95.0	17.3	 20
369	  5	89.8	21.6	 20
370	  5	554.3	71.3	 16
371	  5	136.5	19.3	 20
372	  5	249.3	37.3	 20
373	  5	1837.3	154.2	 16
374	  5	748.5	95.2	 20
375	  5	252.3	24.9	 20
376	  5	986.3	81.8	 16
377	  5	226.0	16.7	 20
378	  5	531.3	92.4	 20
379	  5	71.3	11.6	 16
380	  5	117.0	19.6	 25
381	  5	107.0	20.9	 25
382	  5	448.3	57.7	 20
383	  5	208.0	30.2	 25
384	  5	640.0	130.5	 25
385	  5	76.0	12.6	 20
386	  5	301.0	41.9	 25
387	  5	625.0	107.5	 25
388	  5	135.5	20.7	 20
389	  5	87.0	13.1	 25
390	  5	473.5	58.4	 20
391	  5	238.0	32.7	 25
392	  5	137.0	20.9	 25
393	  5	556.5	88.1	 20
394	  5	75.0	14.1	 25
395	  5	115.0	21.9	 25
396	  5	104.5	16.1	 20
397	  5	71.0	13.6	 25
398	  5	85.0	17.4	 25
399	  5	804.0	119.2	 20
400	  5	99.0	19.2	 25
401	  5	72.0	13.2	 25
402	  5	438.5	50.7	 20
403	  5	101.0	19.9	 25
404	  5	538.0	47.2	 25
405	  5	76.5	13.0	 20
406	  5	71.0	16.3	 25
407	  5	105.0	14.6	 20
408	  5	136.8	22.5	 16
409	  5	119.5	18.3	 20
410	  5	484.0	53.1	 20
411	  5	436.0	52.8	 16
412	  5	250.5	37.0	 20
413	  5	94.5	15.0	 20
414	  5	151.3	28.5	 16
415	  5	220.5	31.8	 20
416	  5	235.3	28.9	 20
417	  5	283.3	29.9	 16
418	  5	98.3	16.0	 20
419	  5	198.8	27.0	 20
420	  5	196.3	27.2	 20
421	  5	129.0	22.0	 25
422	  5	116.0	15.9	 25
423	  5	634.3	63.4	 20
424	  5	390.0	49.4	 25
425	  5	187.0	34.9	 25
426	  5	73.0	15.5	 20
427	  5	64.0	11.8	 25
428	  5	103.0	17.7	 25
429	  5	139.5	19.0	 20
430	  5	262.0	42.1	 25
431	  5	90.0	12.8	 25
432	  5	58.0	12.9	 20
433	  5	65.0	14.5	 25
434	  5	65.0	13.5	 25
435	  5	82.0	14.8	 20
436	  5	89.0	20.1	 25
437	  5	60.0	11.6	 25
438	  5	69.0	15.0	 20
439	  5	124.0	26.3	 25
440	  5	718.0	99.8	 25
441	  5	1201.8	180.9	 20
442	  5	71.0	9.2	 25
443	  5	203.0	29.8	 25
444	  5	336.0	46.1	 20
445	  5	268.0	31.3	 25
446	  5	281.5	49.1	 20
447	  5	2523.3	392.4	 20
448	  5	132.0	35.2	 20
449	  5	124.5	19.6	 16
450	  5	85.3	15.9	 20
451	  5	175.8	26.3	 20
452	  5	646.0	80.3	 16
453	  5	73.5	15.8	 20
454	  5	161.3	28.3	 20
455	  5	112.8	17.0	 16
456	  5	125.0	23.0	 20
457	  5	67.0	10.7	 20
458	  5	161.3	28.1	 16
459	  5	70.3	11.4	 20
460	  5	69.0	14.3	 25
461	  5	123.0	20.5	 20
462	  5	66.0	12.0	 25
463	  5	234.0	25.3	 25
464	  5	100.0	17.5	 20
465	  5	736.0	112.8	 25
466	  5	73.0	10.9	 25
467	  5	57.5	10.5	 20
468	  5	105.0	22.6	 25
469	  5	78.0	13.9	 25
470	  5	67.3	8.2	 20
471	  5	60.0	10.8	 25
472	  5	78.0	14.5	 25
473	  5	63.3	10.4	 20
474	  5	99.0	24.1	 25
475	  5	417.0	56.8	 25
476	  5	83.8	17.8	 20
477	  5	619.0	47.6	 25
478	  5	415.0	44.6	 25
479	  5	143.5	24.0	 20
480	  5	101.0	17.6	 25
481	  5	277.0	44.0	 25
482	  5	98.0	16.6	 20
483	  5	82.0	14.3	 25
484	  5	374.0	53.9	 25
485	  5	110.3	23.1	 20
486	  5	101.0	13.8	 25
487	  5	69.5	12.6	 20
488	  5	75.0	16.4	 16
489	  5	155.3	20.7	 20
490	  5	313.5	44.1	 20
491	  5	75.8	14.1	 16
492	  5	774.0	113.4	 20
493	  5	255.8	47.9	 20
494	  5	349.0	33.0	 16
495	  5	651.3	45.8	 20
496	  5	375.3	51.8	 20
497	  5	576.3	41.1	 16
498	  5	198.3	33.7	 20
499	  5	145.3	26.8	 20
500	  5	104.3	14.5	 20
501	  5	93.0	21.3	 25
502	  5	114.0	18.5	 25
503	  5	291.0	25.6	 20
504	  5	129.0	20.3	 25
505	  5	378.8	49.3	 20
506	  5	102.0	19.9	 25
507	  5	174.0	26.0	 25
508	  5	172.0	22.7	 20
509	  5	90.0	12.1	 25
510	  5	109.0	21.7	 25
511	  5	70.3	12.6	 20
512	  5	64.0	9.4	 25
513	  5	200.0	50.1	 25
514	  5	171.5	24.3	 20
515	  5	259.0	35.3	 25
516	  5	67.0	14.6	 25
517	  5	77.3	12.9	 20
518	  5	162.0	20.9	 25
519	  5	294.0	56.4	 25
520	  5	170.5	36.1	 20
521	  5	82.0	13.4	 25
522	  5	94.0	19.5	 25
523	  5	201.8	29.2	 20
524	  5	176.0	25.2	 25
525	  5	233.0	29.6	 25
526	  5	67.3	12.3	 20
527	  5	330.0	38.8	 20
528	  5	746.8	121.5	 20
529	  5	112.0	16.8	 16
530	  5	144.0	26.5	 20
531	  5	67.5	14.7	 20
532	  5	60.3	10.2	 16
533	  5	54.0	14.2	 20
534	  5	78.3	12.0	 20
535	  5	124.5	14.1	 16
536	  5	1213.8	96.6	 20
537	  5	747.0	101.2	 20
538	  5	88.3	16.5	 16
539	  5	181.0	24.6	 20
540	  5	88.0	15.3	 25
541	  5	121.8	19.9	 20
542	  5	243.0	29.1	 25
543	  5	312.0	55.3	 25
544	  5	82.3	14.4	 20
545	  5	252.0	34.7	 25
546	  5	61.0	13.0	 25
547	  5	136.5	20.1	 20
548	  5	88.0	15.7	 25
549	  5	59.0	12.8	 25
550	  5	62.0	10.3	 20
551	  5	130.0	24.8	 25
552	  5	61.0	9.9	 25
553	  5	149.5	23.8	 20
554	  5	538.0	53.0	 25
555	  5	71.0	14.2	 25
556	  5	301.0	42.2	 20
557	  5	265.0	39.0	 25
558	  5	198.0	29.6	 25
559	  5	441.3	52.3	 20
560	  5	513.0	47.8	 25
561	  5	76.0	14.5	 25
562	  5	92.3	19.3	 20
563	  5	4225.0	530.0	 25
564	  5	111.3	18.6	 20
565	  5	67.0	15.8	 25
566	  5	97.0	16.9	 25
567	  5	947.0	67.1	 16
568	  5	90.3	14.9	 20
569	  5	102.3	14.3	 20
570	  5	84.0	14.4	 16
571	  5	125.3	23.0	 20
572	  5	77.0	12.4	 20
573	  5	106.5	18.6	 16
574	  5	123.3	15.1	 20
575	  5	323.5	34.2	 20
576	  5	64.5	11.9	 16
577	  5	68.5	12.0	 20
578	  5	87.5	13.7	 20
579	  5	75.3	13.5	 16
580	  5	481.0	59.6	 25
581	  5	71.0	14.8	 25
582	  5	253.0	34.9	 20
583	  5	75.0	17.5	 25
584	  5	243.0	26.9	 25
585	  5	218.3	26.7	 20
586	  5	309.0	40.0	 25
587	  5	297.0	36.5	 25
588	  5	179.0	27.0	 20
589	  5	2815.0	278.1	 25
590	  5	1228.0	93.1	 25
591	  5	631.3	132.2	 20
592	  5	69.0	18.9	 25
593	  5	183.0	27.9	 25
594	  5	234.3	26.3	 20
595	  5	106.0	17.2	 25
596	  5	115.0	17.5	 25
597	  5	933.8	105.4	 20
598	  5	475.0	42.4	 25
599	  5	112.0	18.4	 25
600	  5	213.3	22.3	 20
601	  5	58.0	9.7	 25
602	  5	101.0	17.6	 25
603	  5	88.5	14.9	 20
604	  5	83.0	13.7	 25
605	  5	332.0	63.9	 25
606	  5	91.5	17.8	 20
607	  5	73.3	12.0	 20
608	  5	96.3	10.4	 20
609	  5	161.0	24.9	 16
610	  5	71.5	11.8	 20
611	  5	253.5	29.1	 20
612	  5	664.0	68.0	 16
613	  5	72.5	12.7	 20
614	  5	71.3	9.1	 20
615	  5	336.5	44.0	 16
616	  5	434.8	50.6	 20
617	  5	332.5	49.1	 20
618	  5	129.3	18.8	 16
619	  5	93.5	13.5	 20
620	  5	131.0	24.0	 25
621	  5	194.3	29.6	 20
622	  5	271.0	38.1	 25
623	  5	104.8	17.6	 20
624	  5	81.0	14.0	 25
625	  5	119.0	23.2	 25
626	  5	90.8	13.3	 20
627	  5	74.0	13.7	 25
628	  5	73.0	11.5	 25
629	  5	207.8	24.1	 20
630	  5	892.0	156.4	 25
631	  5	4843.0	946.4	 25
632	  5	640.0	72.2	 20
633	  5	292.0	47.9	 25
634	  5	821.0	119.3	 25
635	  5	164.0	20.8	 20
636	  5	148.0	15.2	 25
637	  5	114.0	20.0	 25
638	  5	91.8	12.1	 20
639	  5	115.0	21.3	 25
  0	  6	10508.0	1470.3	 25
  1	  6	106.8	17.7	 20
  2	  6	89.0	14.2	 25
  3	  6	94.0	13.5	 25
  4	  6	180.5	27.1	 20
  5	  6	4829.0	643.9	 25
  6	  6	102.0	13.3	 25
  7	  6	97.8	13.8	 20
  8	  6	213.0	37.0	 25
  9	  6	271.0	33.4	 25
 10	  6	115.0	18.4	 20
 11	  6	87.0	16.6	 25
 12	  6	76.0	12.0	 25
 13	  6	106.5	16.1	 20
 14	  6	135.0	21.7	 25
 15	  6	229.0	33.2	 25
 16	  6	369.3	30.6	 20
 17	  6	264.0	27.4	 25
 18	  6	143.0	20.7	 25
 19	  6	206.8	25.2	 20
 20	  6	892.8	92.9	 20
 21	  6	1024.8	103.2	 20
 22	  6	124.0	18.6	 16
 23	  6	128.0	13.7	 20
 24	  6	62.5	12.0	 20
 25	  6	101.3	9.5	 16
 26	  6	99.5	12.2	 20
 27	  6	82.0	18.2	 20
 28	  6	279.0	42.2	 16
 29	  6	73.8	13.8	 20
 30	  6	569.3	77.6	 20
 31	  6	146.3	21.4	 16
 32	  6	80.5	10.8	 20
 33	  6	78.0	14.6	 25
 34	  6	288.3	30.0	 20
 35	  6	80.0	14.8	 25
 36	  6	126.0	21.7	 25
 37	  6	70.3	11.1	 20
 38	  6	85.0	14.9	 25
 39	  6	138.0	28.0	 25
 40	  6	1763.3	98.2	 20
 41	  6	141.0	36.1	 25
 42	  6	418.5	47.4	 20
 43	  6	267.0	45.6	 25
 44	  6	399.0	45.6	 25
 45	  6	834.0	94.7	 20
 46	  6	589.0	76.8	 25
 47	  6	187.0	23.3	 25
 48	  6	114.5	19.7	 20
 49	  6	144.0	24.2	 25
 50	  6	142.0	22.1	 25
 51	  6	71.3	10.8	 20
 52	  6	200.0	33.9	 25
 53	  6	154.0	17.5	 25
 54	  6	89.3	16.7	 20
 55	  6	78.0	14.9	 25
 56	  6	79.0	14.5	 25
 57	  6	75.8	10.2	 20
 58	  6	104.0	22.6	 25
 59	  6	200.0	42.1	 25
 60	  6	69.3	15.1	 16
 61	  6	100.3	45.5	 20
 62	  6	9058.0	2493.9	 20
 63	  6	129.0	18.0	 16
 64	  6	139.5	30.7	 20
 65	  6	140.5	138.2	 20
 66	  6	9282.0	1233.6	 16
 67	  6	117.0	57.7	 20
 68	  6	9809.3	2843.7	 20
 69	  6	142.3	16.9	 16
 70	  6	140.0	18.1	 20
 71	  6	130.0	18.2	 20
 72	  6	127.8	21.1	 16
 73	  6	123.0	63.0	 25
 74	  6	9456.0	2958.4	 25
 75	  6	125.8	12.5	 20
 76	  6	115.0	17.8	 25
 77	  6	167.0	179.8	 25
 78	  6	9258.0	1528.8	 20
 79	  6	112.0	69.9	 25
 80	  6	9932.0	2994.0	 25
 81	  6	158.3	32.7	 20
 82	  6	137.0	25.5	 25
 83	  6	145.0	29.4	 25
 84	  6	112.5	17.2	 20
 85	  6	118.0	88.5	 25
 86	  6	9100.0	2957.6	 25
 87	  6	125.0	17.0	 20
 88	  6	126.0	15.6	 25
 89	  6	165.0	314.8	 25
 90	  6	7171.0	2123.8	 20
 91	  6	121.0	241.1	 25
 92	  6	9379.0	3611.5	 25
 93	  6	122.3	15.7	 20
 94	  6	113.0	12.8	 25
 95	  6	341.0	1046.3	 25
 96	  6	8657.3	3135.9	 20
 97	  6	92.0	16.6	 25
 98	  6	105.0	12.9	 25
 99	  6	269.3	282.3	 20
100	  6	7111.3	2679.9	 20
101	  6	120.5	18.8	 16
102	  6	116.5	21.1	 20
103	  6	148.5	410.4	 20
104	  6	9464.0	2333.6	 16
105	  6	107.5	14.1	 20
106	  6	117.0	18.7	 20
107	  6	113.3	10.5	 16
108	  6	106.3	20.3	 20
109	  6	79.5	16.1	 20
110	  6	63.8	10.1	 16
111	  6	521.8	45.5	 20
112	  6	684.0	153.9	 20
113	  6	88.5	13.0	 20
114	  6	138.0	21.9	 25
115	  6	161.0	432.3	 25
116	  6	9336.3	2649.0	 20
117	  6	123.0	19.9	 25
118	  6	112.0	17.3	 25
119	  6	206.0	146.0	 20
120	  6	9471.0	3246.0	 25
121	  6	214.0	775.1	 25
122	  6	9182.8	2863.0	 20
123	  6	131.0	17.7	 25
124	  6	129.0	18.8	 25
125	  6	184.5	113.4	 20
126	  6	9401.0	2968.3	 25
127	  6	81.0	11.9	 25
128	  6	120.3	31.5	 20
129	  6	194.0	27.4	 25
130	  6	905.0	62.2	 25
131	  6	690.0	73.7	 20
132	  6	990.0	195.7	 25
133	  6	101.0	231.6	 25
134	  6	9109.8	2193.0	 20
135	  6	124.0	17.4	 25
136	  6	123.0	19.4	 25
137	  6	161.5	54.6	 20
138	  6	8941.0	2638.5	 25
139	  6	90.0	14.0	 25
140	  6	118.5	19.3	 16
141	  6	128.0	135.9	 20
142	  6	7495.8	2640.1	 20
143	  6	111.8	18.3	 16
144	  6	97.3	19.7	 20
145	  6	87.0	18.4	 20
146	  6	121.5	15.4	 16
147	  6	108.3	23.0	 20
148	  6	149.5	302.1	 20
149	  6	9122.0	2075.9	 16
150	  6	110.8	18.7	 20
151	  6	114.0	262.7	 20
152	  6	9359.8	2206.6	 16
153	  6	126.0	23.0	 25
154	  6	101.0	12.5	 25
155	  6	183.8	61.0	 20
156	  6	9617.0	2822.4	 25
157	  6	76.5	13.6	 20
158	  6	65.0	17.2	 25
159	  6	424.0	48.7	 25
160	  6	413.0	48.2	 20
161	  6	102.0	21.3	 25
162	  6	93.0	17.0	 25
163	  6	95.8	25.7	 20
164	  6	1235.0	145.3	 25
165	  6	877.0	197.6	 25
166	  6	1704.5	256.9	 20
167	  6	145.0	68.9	 25
168	  6	1331.0	350.4	 25
169	  6	91.3	20.4	 20
170	  6	105.0	19.0	 25
171	  6	114.0	20.0	 25
172	  6	217.0	29.1	 20
173	  6	246.0	38.5	 25
174	  6	485.0	101.5	 25
175	  6	170.0	38.4	 20
176	  6	205.0	39.3	 25
177	  6	81.0	11.9	 25
178	  6	84.3	11.2	 20
179	  6	99.0	16.9	 25
180	  6	192.0	97.9	 20
181	  6	2411.5	432.4	 16
182	  6	358.0	40.0	 20
183	  6	151.3	34.3	 20
184	  6	98.3	10.7	 16
185	  6	209.5	48.0	 20
186	  6	173.0	47.4	 20
187	  6	307.0	31.3	 16
188	  6	126.3	45.1	 20
189	  6	2397.3	725.6	 20
190	  6	976.8	120.8	 16
191	  6	103.3	22.5	 20
192	  6	239.8	35.9	 20
193	  6	244.8	29.1	 20
194	  6	112.0	17.5	 25
195	  6	75.0	13.1	 25
196	  6	78.5	10.8	 20
197	  6	77.0	15.0	 25
198	  6	142.0	25.9	 25
199	  6	185.3	24.7	 20
200	  6	310.0	42.0	 25
201	  6	104.0	19.7	 25
202	  6	347.3	69.4	 20
203	  6	90.0	14.6	 25
204	  6	74.0	14.7	 25
205	  6	80.3	13.0	 20
206	  6	320.0	58.5	 25
207	  6	72.0	10.8	 25
208	  6	66.8	12.1	 20
209	  6	93.0	17.0	 25
210	  6	81.0	14.5	 25
211	  6	55.0	10.6	 20
212	  6	203.0	35.5	 25
213	  6	381.0	83.4	 25
214	  6	74.0	14.8	 20
215	  6	71.0	15.2	 25
216	  6	74.0	13.7	 20
217	  6	89.0	18.1	 25
218	  6	59.0	11.4	 25
219	  6	133.0	22.3	 20
220	  6	132.3	19.7	 20
221	  6	160.3	23.5	 20
222	  6	130.3	15.6	 16
223	  6	123.0	14.3	 20
224	  6	242.0	33.0	 20
225	  6	202.3	30.6	 16
226	  6	262.3	22.5	 20
227	  6	97.3	12.9	 20
228	  6	268.3	28.8	 16
229	  6	81.5	16.3	 20
230	  6	74.3	11.2	 20
231	  6	72.0	11.9	 16
232	  6	78.3	13.5	 20
233	  6	559.0	667.6	 25
234	  6	8782.3	579.7	 20
235	  6	1184.0	121.0	 25
236	  6	1171.0	186.8	 25
237	  6	237.0	32.4	 20
238	  6	94.0	16.1	 25
239	  6	107.0	16.4	 25
240	  6	73.5	12.0	 20
241	  6	70.0	11.8	 25
242	  6	68.0	16.1	 25
243	  6	213.0	27.3	 20
244	  6	313.0	39.9	 25
245	  6	85.0	13.2	 25
246	  6	144.0	29.6	 20
247	  6	353.0	31.9	 25
248	  6	336.0	25.2	 25
249	  6	331.5	45.6	 20
250	  6	537.0	79.6	 25
251	  6	107.0	18.4	 25
252	  6	104.3	20.9	 20
253	  6	294.0	43.0	 25
254	  6	456.0	45.0	 25
255	  6	581.3	90.6	 20
256	  6	74.0	17.0	 25
257	  6	69.0	13.9	 25
258	  6	130.3	16.9	 20
259	  6	73.0	14.0	 25
260	  6	181.5	32.6	 20
261	  6	337.3	22.3	 16
262	  6	145.8	20.2	 20
263	  6	143.0	28.3	 20
264	  6	116.5	23.8	 16
265	  6	102.8	13.9	 20
266	  6	239.8	27.0	 20
267	  6	117.3	18.6	 16
268	  6	66.5	16.8	 20
269	  6	76.0	10.7	 20
270	  6	100.5	24.6	 16
271	  6	961.3	196.3	 20
272	  6	177.0	32.4	 20
273	  6	296.3	33.7	 20
274	  6	363.0	53.3	 25
275	  6	92.3	14.4	 20
276	  6	104.0	18.3	 25
277	  6	214.0	34.3	 25
278	  6	101.0	20.5	 20
279	  6	250.0	34.2	 25
280	  6	328.0	171.7	 25
281	  6	2992.8	289.3	 20
282	  6	462.0	49.7	 25
283	  6	648.0	95.7	 25
284	  6	548.3	51.4	 20
285	  6	242.0	36.1	 25
286	  6	152.0	25.7	 25
287	  6	76.3	11.8	 20
288	  6	67.0	14.0	 25
289	  6	79.0	18.3	 25
290	  6	130.3	19.1	 20
291	  6	95.0	14.0	 25
292	  6	247.0	33.1	 25
293	  6	184.8	31.8	 20
294	  6	259.0	32.4	 25
295	  6	326.0	30.0	 25
296	  6	341.3	37.5	 20
297	  6	79.0	15.0	 25
298	  6	75.0	16.1	 25
299	  6	113.3	22.2	 20
300	  6	99.8	16.0	 20
301	  6	196.0	21.2	 20
302	  6	227.8	17.7	 16
303	  6	77.5	9.3	 20
304	  6	96.0	18.6	 20
305	  6	187.3	22.5	 16
306	  6	76.3	16.6	 20
307	  6	77.3	21.2	 20
308	  6	112.5	14.8	 16
309	  6	280.5	31.1	 20
310	  6	93.8	19.9	 20
311	  6	89.3	14.7	 16
312	  6	85.5	13.9	 20
313	  6	264.0	37.8	 25
314	  6	101.8	16.2	 20
315	  6	216.0	24.3	 25
316	  6	910.0	78.0	 25
317	  6	1054.0	160.9	 20
318	  6	112.0	18.1	 25
319	  6	75.0	14.8	 25
320	  6	88.0	17.9	 20
321	  6	78.0	13.2	 25
322	  6	136.0	24.4	 25
323	  6	84.0	17.4	 20
324	  6	107.0	21.3	 25
325	  6	156.0	26.4	 25
326	  6	106.8	17.7	 20
327	  6	141.0	20.0	 25
328	  6	237.0	30.0	 25
329	  6	120.3	20.3	 20
330	  6	81.0	12.5	 25
331	  6	240.0	22.9	 25
332	  6	205.5	22.3	 20
333	  6	107.0	15.0	 25
334	  6	65.5	14.5	 20
335	  6	73.0	11.1	 25
336	  6	55.0	9.8	 25
337	  6	65.0	9.9	 20
338	  6	83.0	13.8	 25
339	  6	77.0	15.4	 25
340	  6	83.5	17.0	 16
341	  6	73.3	11.0	 20
342	  6	157.3	26.9	 20
343	  6	90.8	20.8	 16
344	  6	451.3	44.1	 20
345	  6	117.0	26.9	 20
346	  6	57.5	11.0	 16
347	  6	65.5	8.2	 20
348	  6	72.0	14.1	 20
349	  6	171.0	24.0	 16
350	  6	515.8	63.5	 20
351	  6	1390.3	332.3	 20
352	  6	732.5	69.6	 16
353	  6	85.0	14.3	 25
354	  6	83.0	14.2	 25
355	  6	71.5	17.1	 20
356	  6	76.0	15.7	 25
357	  6	129.0	20.6	 25
358	  6	295.5	43.9	 20
359	  6	100.0	14.1	 25
360	  6	215.0	29.4	 25
361	  6	107.5	23.0	 20
362	  6	351.0	52.1	 25
363	  6	231.0	26.0	 25
364	  6	221.3	56.2	 20
365	  6	697.0	124.0	 25
366	  6	286.0	37.2	 25
367	  6	644.5	84.9	 20
368	  6	140.0	25.9	 25
369	  6	83.0	13.1	 25
370	  6	148.3	20.6	 20
371	  6	86.0	15.0	 25
372	  6	203.0	55.8	 25
373	  6	931.0	97.2	 20
374	  6	1147.0	164.5	 25
375	  6	213.0	34.0	 25
376	  6	357.8	50.4	 20
377	  6	114.0	33.2	 25
378	  6	543.0	87.6	 25
379	  6	84.8	12.4	 20
380	  6	91.3	12.1	 20
381	  6	81.5	14.2	 20
382	  6	167.0	23.4	 16
383	  6	146.5	20.4	 20
384	  6	169.8	27.4	 20
385	  6	65.3	10.4	 16
386	  6	333.8	36.3	 20
387	  6	857.0	139.5	 20
388	  6	100.5	16.9	 16
389	  6	83.5	16.3	 20
390	  6	253.5	31.5	 16
391	  6	223.8	32.1	 20
392	  6	98.8	19.5	 20
393	  6	175.3	29.5	 20
394	  6	94.0	16.9	 25
395	  6	90.0	15.2	 25
396	  6	66.3	9.2	 20
397	  6	78.0	13.7	 25
398	  6	270.0	49.1	 25
399	  6	928.3	90.0	 20
400	  6	89.0	19.1	 25
401	  6	68.0	13.7	 25
402	  6	368.0	52.6	 20
403	  6	66.0	12.0	 25
404	  6	287.0	24.4	 25
405	  6	72.8	11.7	 20
406	  6	75.0	14.4	 25
407	  6	103.0	19.3	 25
408	  6	94.3	14.4	 20
409	  6	97.0	16.1	 25
410	  6	366.0	45.4	 25
411	  6	249.8	23.3	 20
412	  6	283.0	35.4	 25
413	  6	115.0	17.5	 25
414	  6	137.3	19.6	 20
415	  6	196.0	26.3	 25
416	  6	255.0	30.5	 25
417	  6	358.0	41.3	 20
418	  6	103.0	14.6	 25
419	  6	171.0	24.8	 25
420	  6	176.8	24.4	 16
421	  6	131.5	20.3	 20
422	  6	93.3	15.7	 20
423	  6	205.3	31.4	 16
424	  6	141.3	18.5	 20
425	  6	157.0	23.2	 20
426	  6	80.5	14.0	 16
427	  6	72.3	15.3	 20
428	  6	153.0	24.4	 20
429	  6	179.5	25.5	 16
430	  6	122.0	16.2	 20
431	  6	173.5	24.8	 20
432	  6	69.0	11.4	 16
433	  6	78.0	13.5	 25
434	  6	62.0	10.5	 25
435	  6	66.0	9.8	 20
436	  6	76.0	14.2	 25
437	  6	66.0	15.5	 25
438	  6	64.3	11.3	 20
439	  6	171.0	29.0	 25
440	  6	238.0	40.5	 25
441	  6	781.3	72.5	 20
442	  6	67.0	10.8	 25
443	  6	152.0	24.3	 25
444	  6	234.0	35.8	 20
445	  6	409.0	42.6	 25
446	  6	361.0	36.9	 25
447	  6	2456.0	284.6	 20
448	  6	175.0	43.0	 25
449	  6	142.8	22.1	 20
450	  6	97.0	17.0	 25
451	  6	95.0	13.9	 25
452	  6	260.5	31.6	 20
453	  6	72.0	14.4	 25
454	  6	128.0	23.0	 25
455	  6	130.0	20.1	 20
456	  6	94.0	13.1	 25
457	  6	75.0	14.2	 25
458	  6	127.3	20.3	 20
459	  6	76.0	13.1	 25
460	  6	61.5	14.8	 20
461	  6	76.0	12.1	 16
462	  6	65.3	11.3	 20
463	  6	190.8	31.7	 20
464	  6	78.0	13.8	 16
465	  6	561.5	70.7	 20
466	  6	83.5	13.4	 20
467	  6	72.5	12.8	 16
468	  6	270.0	47.6	 20
469	  6	71.5	8.6	 20
470	  6	106.3	14.0	 16
471	  6	57.5	10.6	 20
472	  6	72.5	11.6	 20
473	  6	71.3	15.3	 16
474	  6	84.0	12.1	 25
475	  6	156.0	28.2	 25
476	  6	80.5	13.8	 20
477	  6	483.0	68.7	 25
478	  6	713.0	74.2	 25
479	  6	222.3	34.0	 20
480	  6	83.0	14.9	 25
481	  6	287.0	50.0	 25
482	  6	76.0	16.3	 20
483	  6	64.0	8.6	 25
484	  6	132.0	17.0	 25
485	  6	84.8	16.8	 20
486	  6	71.0	13.5	 25
487	  6	83.0	10.4	 25
488	  6	71.3	15.1	 20
489	  6	87.0	16.2	 25
490	  6	350.0	53.0	 25
491	  6	84.0	16.7	 20
492	  6	1507.0	129.1	 25
493	  6	536.0	119.2	 25
494	  6	1203.5	106.6	 20
495	  6	1488.0	124.8	 25
496	  6	553.0	66.3	 25
497	  6	938.8	63.8	 20
498	  6	352.0	45.4	 25
499	  6	251.0	44.4	 25
500	  6	103.3	14.1	 16
501	  6	79.0	9.7	 20
502	  6	83.3	17.9	 20
503	  6	138.8	12.9	 16
504	  6	81.3	12.6	 20
505	  6	146.8	24.8	 20
506	  6	125.8	20.8	 16
507	  6	172.8	28.1	 20
508	  6	209.3	34.1	 16
509	  6	92.3	15.5	 20
510	  6	77.5	21.2	 20
511	  6	60.5	13.6	 16
512	  6	67.3	12.9	 20
513	  6	90.3	15.4	 20
514	  6	81.5	14.2	 20
515	  6	155.0	27.2	 25
516	  6	55.0	12.1	 25
517	  6	66.5	10.0	 20
518	  6	121.0	26.3	 25
519	  6	97.0	16.4	 25
520	  6	99.3	17.6	 20
521	  6	90.0	16.4	 25
522	  6	91.0	17.4	 25
523	  6	251.8	35.9	 20
524	  6	238.0	48.9	 25
525	  6	101.0	19.8	 25
526	  6	59.0	8.2	 20
527	  6	149.0	18.0	 25
528	  6	194.0	28.3	 25
529	  6	84.5	14.8	 20
530	  6	127.0	16.2	 25
531	  6	78.0	9.6	 25
532	  6	53.3	11.1	 20
533	  6	63.0	12.6	 25
534	  6	75.0	13.2	 25
535	  6	102.5	13.1	 20
536	  6	297.0	50.1	 25
537	  6	167.0	26.5	 25
538	  6	67.3	11.9	 20
539	  6	101.0	21.2	 25
540	  6	120.0	17.9	 20
541	  6	106.5	16.0	 16
542	  6	222.0	21.7	 20
543	  6	93.5	15.0	 20
544	  6	90.0	16.3	 16
545	  6	189.0	23.1	 20
546	  6	67.3	10.9	 20
547	  6	68.8	14.0	 16
548	  6	102.3	18.7	 20
549	  6	74.5	13.3	 20
550	  6	70.8	11.4	 16
551	  6	65.3	10.2	 20
552	  6	61.3	10.1	 20
553	  6	96.3	13.9	 16
554	  6	121.0	17.8	 25
555	  6	55.0	10.1	 25
556	  6	163.0	25.9	 20
557	  6	114.0	17.3	 25
558	  6	103.0	14.2	 25
559	  6	191.5	26.4	 20
560	  6	321.0	30.8	 25
561	  6	91.0	20.1	 25
562	  6	78.3	12.4	 20
563	  6	883.0	132.7	 25
564	  6	125.0	15.0	 25
565	  6	64.8	15.6	 20
566	  6	84.0	13.5	 25
567	  6	487.3	62.5	 20
568	  6	81.0	10.1	 25
569	  6	113.0	22.4	 25
570	  6	86.0	16.3	 20
571	  6	152.0	18.1	 25
572	  6	87.0	14.0	 25
573	  6	116.3	12.5	 20
574	  6	90.0	17.1	 25
575	  6	108.0	14.5	 25
576	  6	65.5	12.8	 20
577	  6	69.0	13.7	 25
578	  6	86.0	14.7	 25
579	  6	66.3	11.2	 20
580	  6	325.5	41.0	 20
581	  6	74.5	13.8	 20
582	  6	185.3	24.3	 16
583	  6	86.5	16.8	 20
584	  6	143.0	24.0	 20
585	  6	211.8	21.1	 16
586	  6	256.5	30.8	 20
587	  6	250.3	29.4	 20
588	  6	103.3	13.3	 16
589	  6	1574.5	169.4	 20
590	  6	659.5	75.5	 20
591	  6	1476.0	101.1	 16
592	  6	82.5	20.1	 20
593	  6	216.0	28.4	 20
594	  6	233.8	35.9	 20
595	  6	117.0	23.5	 25
596	  6	79.0	10.5	 25
597	  6	687.0	78.4	 20
598	  6	235.0	31.0	 25
599	  6	95.0	18.4	 25
600	  6	188.5	32.8	 20
601	  6	73.0	17.4	 25
602	  6	88.0	18.4	 25
603	  6	76.3	14.0	 20
604	  6	80.0	16.0	 25
605	  6	78.0	13.9	 25
606	  6	93.0	14.4	 20
607	  6	69.0	12.0	 25
608	  6	157.0	29.3	 25
609	  6	155.3	27.2	 20
610	  6	70.0	12.4	 25
611	  6	220.0	31.2	 25
612	  6	198.3	30.7	 20
613	  6	70.0	13.7	 25
614	  6	64.0	11.7	 25
615	  6	167.5	29.3	 20
616	  6	276.0	33.7	 25
617	  6	178.0	31.9	 25
618	  6	134.8	21.3	 20
619	  6	87.0	14.1	 25
620	  6	112.3	20.1	 20
621	  6	83.5	19.0	 16
622	  6	140.0	20.3	 20
623	  6	128.0	14.2	 16
624	  6	71.3	12.7	 20
625	  6	77.5	16.1	 20
626	  6	64.8	11.4	 16
627	  6	68.0	11.0	 20
628	  6	69.3	12.5	 20
629	  6	118.8	16.0	 16
630	  6	1177.3	176.4	 20
631	  6	1215.8	143.3	 20
632	  6	252.3	25.6	 16
633	  6	160.8	35.8	 20
634	  6	717.0	107.4	 25
635	  6	246.3	45.1	 20
636	  6	105.0	14.2	 25
637	  6	156.0	27.5	 25
638	  6	84.5	11.9	 20
639	  6	7026.0	1946.7	 25
  0	  7	134.0	24.5	 20
  1	  7	244.5	35.8	 16
  2	  7	96.0	11.8	 20
  3	  7	231.5	32.6	 20
  4	  7	249.5	27.2	 16
  5	  7	189.3	25.9	 20
  6	  7	125.3	24.4	 20
  7	  7	77.0	11.1	 20
  8	  7	365.0	45.9	 25
  9	  7	116.0	21.9	 25
 10	  7	193.8	22.7	 20
 11	  7	278.0	31.4	 25
 12	  7	126.0	17.1	 25
 13	  7	206.5	25.1	 20
 14	  7	81.0	15.4	 25
 15	  7	157.0	24.5	 25
 16	  7	103.0	20.8	 20
 17	  7	127.0	26.9	 25
 18	  7	578.0	81.7	 25
 19	  7	136.8	19.0	 20
 20	  7	75.0	9.3	 25
 21	  7	396.0	46.1	 25
 22	  7	125.8	17.7	 20
 23	  7	117.0	15.5	 25
 24	  7	80.0	14.5	 25
 25	  7	66.5	12.8	 20
 26	  7	71.0	13.3	 25
 27	  7	118.0	15.9	 25
 28	  7	83.3	18.6	 20
 29	  7	91.0	22.9	 25
 30	  7	260.0	31.7	 25
 31	  7	89.5	14.8	 20
 32	  7	151.0	23.0	 25
 33	  7	190.3	44.6	 20
 34	  7	88.5	17.2	 16
 35	  7	71.5	12.0	 20
 36	  7	137.5	23.3	 20
 37	  7	92.3	14.8	 16
 38	  7	187.0	48.6	 20
 39	  7	945.5	103.8	 20
 40	  7	393.0	45.3	 16
 41	  7	1212.0	71.2	 20
 42	  7	7834.5	812.8	 20
 43	  7	680.8	55.6	 16
 44	  7	277.5	39.1	 20
 45	  7	1656.8	109.8	 16
 46	  7	3726.5	304.5	 20
 47	  7	743.0	137.9	 25
 48	  7	616.0	66.9	 20
 49	  7	710.0	59.0	 25
 50	  7	316.0	43.7	 25
 51	  7	328.3	38.2	 20
 52	  7	198.0	17.2	 25
 53	  7	219.0	29.1	 25
 54	  7	2238.5	352.3	 20
 55	  7	912.0	147.9	 25
 56	  7	124.0	19.8	 25
 57	  7	69.5	12.0	 20
 58	  7	85.0	14.9	 25
 59	  7	396.0	70.6	 25
 60	  7	461.3	80.3	 20
 61	  7	83.0	13.4	 25
 62	  7	186.0	106.0	 25
 63	  7	8358.3	1434.5	 20
 64	  7	7945.0	1425.0	 25
 65	  7	7918.0	2427.4	 25
 66	  7	120.8	47.0	 20
 67	  7	90.0	15.9	 25
 68	  7	255.0	174.4	 25
 69	  7	9282.5	1850.3	 20
 70	  7	8929.0	1844.5	 25
 71	  7	8115.0	2659.0	 25
 72	  7	120.5	23.1	 20
 73	  7	99.3	63.8	 20
 74	  7	9300.0	2835.4	 20
 75	  7	114.5	16.6	 16
 76	  7	111.5	17.7	 20
 77	  7	136.5	174.0	 20
 78	  7	9277.0	1484.1	 16
 79	  7	85.0	14.7	 20
 80	  7	161.5	183.8	 20
 81	  7	9543.0	879.6	 16
 82	  7	9135.0	933.0	 20
 83	  7	8481.0	2546.1	 20
 84	  7	109.3	14.3	 16
 85	  7	94.3	16.3	 20
 86	  7	165.8	227.0	 20
 87	  7	8257.3	1147.3	 20
 88	  7	7619.0	1114.5	 25
 89	  7	7307.0	2639.8	 25
 90	  7	121.5	23.8	 20
 91	  7	119.0	246.0	 25
 92	  7	9327.0	3607.4	 25
 93	  7	115.8	23.8	 20
 94	  7	99.0	15.5	 25
 95	  7	350.0	1059.2	 25
 96	  7	8987.3	3158.0	 20
 97	  7	83.0	19.7	 25
 98	  7	107.0	19.6	 25
 99	  7	274.0	262.4	 20
100	  7	7401.0	2805.9	 25
101	  7	115.0	23.9	 20
102	  7	114.0	15.9	 25
103	  7	129.0	298.4	 25
104	  7	9303.8	2139.9	 20
105	  7	114.0	15.3	 25
106	  7	112.0	17.0	 25
107	  7	119.3	17.8	 20
108	  7	110.0	19.6	 25
109	  7	70.0	17.5	 25
110	  7	64.5	13.7	 20
111	  7	342.0	43.3	 25
112	  7	520.0	134.3	 25
113	  7	1337.3	141.3	 16
114	  7	2273.3	646.1	 20
115	  7	149.3	457.3	 20
116	  7	8987.0	2648.1	 16
117	  7	105.3	15.9	 20
118	  7	99.3	16.9	 20
119	  7	201.5	146.7	 16
120	  7	9483.5	3228.7	 20
121	  7	83.5	19.5	 20
122	  7	228.0	142.5	 16
123	  7	8595.5	936.8	 20
124	  7	8270.5	983.9	 20
125	  7	7782.8	2248.6	 16
126	  7	132.0	27.6	 20
127	  7	68.0	10.4	 25
128	  7	68.0	12.8	 20
129	  7	187.0	29.8	 25
130	  7	303.0	116.6	 25
131	  7	1398.0	114.5	 20
132	  7	684.0	149.8	 25
133	  7	89.0	20.5	 25
134	  7	181.5	48.6	 20
135	  7	8151.0	1187.3	 25
136	  7	7888.0	1250.9	 25
137	  7	7701.8	2093.4	 20
138	  7	124.0	37.5	 25
139	  7	74.0	19.3	 25
140	  7	133.5	54.6	 20
141	  7	7488.0	2326.1	 25
142	  7	124.0	28.8	 25
143	  7	96.3	16.3	 20
144	  7	108.0	18.0	 25
145	  7	87.0	17.4	 25
146	  7	107.3	18.1	 20
147	  7	116.0	16.6	 25
148	  7	143.0	249.8	 25
149	  7	8497.3	1818.2	 20
150	  7	108.0	18.5	 25
151	  7	119.0	218.7	 25
152	  7	9295.5	2164.3	 20
153	  7	104.3	17.3	 20
154	  7	118.3	17.0	 20
155	  7	132.5	46.9	 16
156	  7	9401.5	2731.0	 20
157	  7	73.3	11.9	 20
158	  7	67.5	14.5	 16
159	  7	77.5	56.2	 20
160	  7	79.0	16.2	 16
161	  7	70.0	11.7	 20
162	  7	78.0	17.7	 20
163	  7	92.0	16.2	 16
164	  7	545.8	69.5	 20
165	  7	624.5	80.4	 20
166	  7	230.8	46.3	 16
167	  7	101.0	47.1	 25
168	  7	997.0	156.1	 25
169	  7	115.0	18.1	 20
170	  7	84.0	16.2	 25
171	  7	84.0	20.5	 25
172	  7	307.0	51.4	 20
173	  7	141.0	25.0	 25
174	  7	92.0	28.6	 25
175	  7	91.0	14.5	 20
176	  7	227.0	51.0	 25
177	  7	87.0	20.6	 25
178	  7	124.5	19.9	 20
179	  7	166.0	23.3	 25
180	  7	239.0	44.2	 25
181	  7	95.5	20.7	 20
182	  7	97.0	19.7	 25
183	  7	242.0	60.8	 25
184	  7	76.8	10.9	 20
185	  7	309.0	58.0	 25
186	  7	328.0	85.0	 25
187	  7	80.3	10.8	 20
188	  7	328.0	40.8	 25
189	  7	391.0	65.6	 25
190	  7	339.5	101.4	 20
191	  7	147.0	23.9	 25
192	  7	282.0	40.5	 25
193	  7	82.0	14.3	 16
194	  7	672.3	133.6	 20
195	  7	154.3	23.5	 20
196	  7	70.0	8.2	 16
197	  7	61.3	9.8	 20
198	  7	151.8	47.8	 20
199	  7	1851.0	267.0	 16
200	  7	70.3	9.1	 20
201	  7	120.0	19.6	 20
202	  7	128.0	21.6	 16
203	  7	627.5	110.7	 20
204	  7	92.5	16.7	 20
205	  7	146.5	18.6	 16
206	  7	66.3	12.5	 20
207	  7	201.0	44.3	 25
208	  7	82.0	15.2	 20
209	  7	75.0	12.7	 25
210	  7	71.0	12.7	 25
211	  7	102.0	19.4	 20
212	  7	360.0	67.4	 25
213	  7	95.0	18.6	 25
214	  7	75.0	13.1	 20
215	  7	549.0	72.0	 25
216	  7	179.0	39.1	 25
217	  7	300.8	46.3	 20
218	  7	78.0	14.4	 25
219	  7	88.3	14.0	 20
220	  7	720.0	122.9	 25
221	  7	1304.0	171.0	 25
222	  7	688.5	72.6	 20
223	  7	591.0	98.7	 25
224	  7	1018.0	80.7	 25
225	  7	801.3	79.6	 20
226	  7	625.0	63.9	 25
227	  7	139.0	22.6	 25
228	  7	106.0	16.8	 20
229	  7	100.0	12.7	 25
230	  7	161.0	20.2	 25
231	  7	78.3	15.8	 20
232	  7	193.0	23.7	 25
233	  7	224.0	33.5	 20
234	  7	110.5	38.9	 16
235	  7	1676.8	263.9	 20
236	  7	74.3	11.3	 20
237	  7	793.0	107.4	 16
238	  7	179.5	22.0	 20
239	  7	282.0	24.9	 20
240	  7	2096.0	321.7	 16
241	  7	81.3	11.4	 20
242	  7	76.5	13.1	 20
243	  7	140.5	24.8	 16
244	  7	1104.3	203.6	 20
245	  7	154.0	30.5	 20
246	  7	73.5	14.4	 16
247	  7	156.0	26.0	 25
248	  7	210.0	26.9	 25
249	  7	575.5	91.5	 20
250	  7	466.0	50.7	 25
251	  7	1196.0	264.3	 25
252	  7	205.5	36.0	 20
253	  7	489.0	82.3	 25
254	  7	284.0	105.7	 25
255	  7	2031.8	367.2	 20
256	  7	269.0	43.9	 25
257	  7	137.0	23.2	 25
258	  7	174.8	28.1	 20
259	  7	251.0	45.2	 25
260	  7	704.0	178.7	 25
261	  7	691.8	93.9	 20
262	  7	367.0	64.0	 25
263	  7	94.0	21.4	 25
264	  7	361.3	73.7	 20
265	  7	121.0	30.6	 25
266	  7	672.0	118.8	 25
267	  7	515.5	76.9	 20
268	  7	965.0	183.2	 25
269	  7	185.0	30.6	 25
270	  7	170.5	35.4	 20
271	  7	786.0	69.8	 25
272	  7	2653.0	699.4	 25
273	  7	566.3	63.0	 16
274	  7	201.0	38.1	 20
275	  7	100.0	22.4	 20
276	  7	446.5	47.0	 16
277	  7	1449.3	300.7	 20
278	  7	69.0	10.9	 16
279	  7	136.8	27.3	 20
280	  7	106.3	17.6	 20
281	  7	78.0	13.7	 16
282	  7	95.8	23.9	 20
283	  7	349.5	69.1	 20
284	  7	84.3	17.1	 16
285	  7	574.8	91.2	 20
286	  7	92.0	9.9	 20
287	  7	87.3	15.5	 20
288	  7	76.0	14.0	 25
289	  7	102.0	21.4	 25
290	  7	293.3	33.1	 20
291	  7	119.0	23.1	 25
292	  7	155.0	20.8	 25
293	  7	139.3	16.2	 20
294	  7	76.0	16.2	 25
295	  7	131.0	17.7	 25
296	  7	83.3	17.1	 20
297	  7	89.0	15.7	 25
298	  7	167.0	25.1	 25
299	  7	234.3	34.5	 20
300	  7	170.0	26.2	 25
301	  7	378.0	48.8	 25
302	  7	375.5	47.1	 20
303	  7	553.0	54.3	 25
304	  7	186.0	29.2	 25
305	  7	71.0	15.4	 20
306	  7	64.0	9.1	 25
307	  7	57.0	10.5	 25
308	  7	69.0	13.6	 20
309	  7	102.0	20.9	 25
310	  7	90.0	19.6	 25
311	  7	91.5	18.1	 20
312	  7	71.0	13.4	 25
313	  7	188.0	28.8	 20
314	  7	380.3	40.9	 16
315	  7	101.3	14.4	 20
316	  7	106.0	17.6	 20
317	  7	90.0	16.0	 16
318	  7	171.0	22.2	 20
319	  7	700.5	141.4	 20
320	  7	77.5	10.8	 16
321	  7	195.8	20.5	 20
322	  7	540.5	81.8	 20
323	  7	619.8	67.4	 16
324	  7	2278.3	244.7	 20
325	  7	947.8	94.4	 20
326	  7	487.0	50.5	 16
327	  7	96.0	21.5	 25
328	  7	625.0	130.7	 25
329	  7	88.5	17.4	 20
330	  7	135.0	21.4	 25
331	  7	194.0	41.1	 25
332	  7	119.5	16.6	 20
333	  7	135.0	24.0	 25
334	  7	277.0	47.6	 20
335	  7	240.0	41.7	 25
336	  7	97.0	20.2	 25
337	  7	120.8	26.3	 20
338	  7	93.0	16.2	 25
339	  7	116.0	25.0	 25
340	  7	60.3	12.1	 20
341	  7	67.0	12.9	 25
342	  7	112.0	19.2	 25
343	  7	82.8	18.6	 20
344	  7	203.0	26.2	 25
345	  7	192.0	34.7	 25
346	  7	123.3	27.7	 20
347	  7	74.0	16.2	 25
348	  7	89.0	18.8	 25
349	  7	340.8	50.4	 20
350	  7	343.0	42.8	 25
351	  7	456.0	80.5	 25
352	  7	104.3	40.1	 20
353	  7	208.5	31.2	 20
354	  7	297.3	57.0	 20
355	  7	133.8	20.9	 16
356	  7	65.3	7.9	 20
357	  7	63.0	10.2	 20
358	  7	69.3	14.1	 16
359	  7	60.5	11.4	 20
360	  7	76.3	12.1	 20
361	  7	78.0	15.3	 16
362	  7	1028.5	142.2	 20
363	  7	323.0	44.4	 20
364	  7	675.0	91.4	 16
365	  7	408.5	35.9	 20
366	  7	241.3	83.3	 20
367	  7	1585.0	191.2	 20
368	  7	154.0	30.3	 25
369	  7	100.0	26.1	 25
370	  7	87.0	17.9	 20
371	  7	708.0	72.8	 25
372	  7	100.0	15.7	 25
373	  7	411.0	58.8	 20
374	  7	435.0	48.8	 25
375	  7	147.0	22.2	 25
376	  7	555.3	57.1	 20
377	  7	491.0	103.9	 25
378	  7	719.0	64.6	 25
379	  7	3194.3	535.0	 20
380	  7	166.0	25.7	 25
381	  7	160.0	24.4	 25
382	  7	510.8	84.0	 20
383	  7	146.0	19.1	 25
384	  7	560.0	68.7	 25
385	  7	418.0	56.1	 20
386	  7	696.0	64.0	 25
387	  7	4179.0	886.0	 25
388	  7	148.5	24.4	 20
389	  7	75.0	14.2	 25
390	  7	179.0	21.2	 25
391	  7	324.3	62.4	 20
392	  7	776.0	121.1	 25
393	  7	687.8	64.0	 16
394	  7	310.5	43.3	 20
395	  7	121.3	19.9	 20
396	  7	129.3	15.4	 16
397	  7	90.8	17.5	 20
398	  7	78.0	10.8	 20
399	  7	83.5	11.5	 16
400	  7	79.0	11.8	 20
401	  7	116.0	21.7	 20
402	  7	66.0	9.2	 16
403	  7	114.8	21.0	 20
404	  7	187.0	41.1	 20
405	  7	227.3	25.8	 16
406	  7	68.3	16.2	 20
407	  7	119.0	19.8	 25
408	  7	63.3	12.4	 20
409	  7	133.0	21.0	 25
410	  7	441.0	43.3	 25
411	  7	2262.8	266.3	 20
412	  7	188.0	24.4	 25
413	  7	139.0	24.8	 25
414	  7	330.8	42.0	 20
415	  7	404.0	49.6	 25
416	  7	122.0	17.0	 25
417	  7	111.3	24.5	 20
418	  7	206.0	29.7	 25
419	  7	77.0	13.5	 25
420	  7	173.3	16.4	 20
421	  7	1650.0	301.1	 25
422	  7	111.0	25.7	 25
423	  7	1572.8	119.8	 20
424	  7	451.0	56.9	 25
425	  7	705.0	81.8	 25
426	  7	637.8	115.2	 20
427	  7	88.0	18.7	 25
428	  7	3249.0	467.8	 25
429	  7	311.8	45.2	 20
430	  7	239.0	36.7	 25
431	  7	70.0	14.3	 25
432	  7	103.0	13.2	 20
433	  7	141.0	22.5	 20
434	  7	111.3	17.0	 20
435	  7	61.3	9.4	 16
436	  7	333.0	42.5	 20
437	  7	70.3	12.0	 20
438	  7	207.3	29.6	 16
439	  7	60.5	14.6	 20
440	  7	61.0	11.0	 20
441	  7	400.5	40.7	 16
442	  7	99.5	18.2	 20
443	  7	126.8	20.1	 20
444	  7	409.0	58.1	 16
445	  7	3344.3	390.9	 20
446	  7	133.3	15.0	 20
447	  7	70.0	16.8	 20
448	  7	89.0	13.6	 25
449	  7	150.0	21.0	 25
450	  7	148.5	24.1	 20
451	  7	98.0	18.8	 25
452	  7	4020.0	564.5	 20
453	  7	100.0	26.7	 25
454	  7	152.0	25.9	 25
455	  7	184.8	32.9	 20
456	  7	939.0	171.5	 25
457	  7	76.0	12.3	 25
458	  7	198.0	30.2	 20
459	  7	84.0	13.8	 25
460	  7	100.0	18.3	 25
461	  7	75.0	14.5	 20
462	  7	1001.0	203.0	 25
463	  7	170.0	23.1	 25
464	  7	335.3	55.7	 20
465	  7	129.0	16.3	 25
466	  7	1152.0	138.2	 25
467	  7	943.3	202.1	 20
468	  7	143.0	18.9	 25
469	  7	217.0	46.2	 25
470	  7	191.0	19.4	 20
471	  7	72.0	16.9	 25
472	  7	283.0	49.2	 25
473	  7	351.3	178.3	 20
474	  7	146.0	22.7	 20
475	  7	599.0	63.6	 20
476	  7	155.3	20.5	 16
477	  7	270.0	47.5	 20
478	  7	87.5	17.4	 20
479	  7	127.0	14.2	 16
480	  7	178.3	19.1	 20
481	  7	257.0	26.8	 20
482	  7	118.8	22.2	 16
483	  7	347.5	36.3	 20
484	  7	471.8	42.0	 20
485	  7	1002.5	109.9	 16
486	  7	111.0	19.6	 20
487	  7	214.0	33.2	 25
488	  7	85.0	15.5	 20
489	  7	439.0	41.2	 25
490	  7	94.0	14.4	 25
491	  7	90.5	17.1	 20
492	  7	881.0	103.6	 25
493	  7	1518.0	141.6	 25
494	  7	1406.3	146.7	 20
495	  7	1859.0	269.9	 25
496	  7	74.0	14.6	 25
497	  7	178.5	22.9	 20
498	  7	325.0	42.9	 25
499	  7	269.0	51.1	 25
500	  7	85.3	13.8	 20
501	  7	78.0	16.7	 25
502	  7	72.0	10.8	 25
503	  7	72.5	11.7	 20
504	  7	142.0	27.8	 25
505	  7	169.0	22.7	 25
506	  7	492.5	57.9	 20
507	  7	212.0	39.7	 25
508	  7	129.5	16.0	 20
509	  7	159.0	21.7	 25
510	  7	106.0	14.5	 25
511	  7	64.5	15.2	 20
512	  7	59.0	9.5	 25
513	  7	83.0	15.1	 25
514	  7	62.8	12.7	 16
515	  7	86.3	15.5	 20
516	  7	123.8	22.2	 20
517	  7	59.0	10.1	 16
518	  7	288.0	26.3	 20
519	  7	104.5	24.3	 20
520	  7	84.3	13.0	 16
521	  7	778.0	101.3	 20
522	  7	489.3	90.1	 20
523	  7	207.5	22.6	 16
524	  7	286.0	34.1	 20
525	  7	254.3	25.7	 20
526	  7	227.5	21.2	 16
527	  7	1278.0	171.8	 25
528	  7	131.0	23.5	 25
529	  7	217.8	29.3	 20
530	  7	75.0	14.5	 25
531	  7	186.0	31.7	 25
532	  7	659.5	99.6	 20
533	  7	96.0	18.2	 25
534	  7	86.0	19.1	 25
535	  7	112.3	19.3	 20
536	  7	209.0	27.9	 25
537	  7	87.0	19.0	 25
538	  7	767.5	105.6	 20
539	  7	922.0	115.7	 25
540	  7	792.0	130.7	 25
541	  7	258.8	21.9	 20
542	  7	83.0	11.0	 25
543	  7	65.0	10.4	 25
544	  7	218.0	32.0	 20
545	  7	143.0	27.7	 25
546	  7	75.0	13.7	 25
547	  7	60.3	11.5	 20
548	  7	59.0	12.3	 25
549	  7	84.0	12.1	 25
550	  7	80.0	12.5	 20
551	  7	83.0	15.2	 25
552	  7	104.0	17.9	 25
553	  7	64.0	11.6	 20
554	  7	58.0	10.3	 20
555	  7	59.5	11.0	 20
556	  7	151.3	25.4	 16
557	  7	63.0	15.3	 20
558	  7	87.0	17.7	 20
559	  7	186.3	24.7	 16
560	  7	139.5	23.0	 20
561	  7	79.0	19.1	 20
562	  7	70.5	9.4	 16
563	  7	72.8	13.8	 20
564	  7	71.3	15.0	 20
565	  7	83.3	15.3	 16
566	  7	64.0	9.3	 20
567	  7	140.3	18.0	 20
568	  7	65.0	10.5	 25
569	  7	105.0	21.2	 25
570	  7	298.5	34.9	 20
571	  7	103.0	21.4	 25
572	  7	123.0	19.5	 25
573	  7	206.0	20.4	 20
574	  7	88.0	19.2	 25
575	  7	174.0	29.3	 25
576	  7	381.5	51.8	 20
577	  7	109.0	23.3	 25
578	  7	85.0	15.2	 25
579	  7	736.3	92.3	 20
580	  7	555.0	84.1	 25
581	  7	97.0	12.8	 25
582	  7	126.5	18.5	 20
583	  7	84.0	12.6	 25
584	  7	123.0	26.8	 25
585	  7	68.8	11.6	 20
586	  7	86.0	14.1	 25
587	  7	91.0	17.6	 25
588	  7	125.0	26.7	 20
589	  7	189.0	29.3	 25
590	  7	202.0	29.4	 25
591	  7	540.5	79.1	 20
592	  7	556.0	68.1	 25
593	  7	340.0	34.8	 25
594	  7	73.3	8.4	 16
595	  7	67.3	10.0	 20
596	  7	62.8	9.9	 20
597	  7	238.5	27.2	 16
598	  7	207.3	22.7	 20
599	  7	141.3	18.3	 20
600	  7	117.5	24.2	 16
601	  7	73.0	11.0	 20
602	  7	195.8	37.8	 20
603	  7	247.0	38.7	 16
604	  7	220.0	24.7	 20
605	  7	240.3	37.9	 20
606	  7	532.3	71.2	 16
607	  7	208.0	22.8	 25
608	  7	615.0	88.4	 25
609	  7	247.3	25.1	 20
610	  7	147.0	23.0	 25
611	  7	101.0	17.9	 25
612	  7	209.8	22.5	 20
613	  7	71.0	10.5	 25
614	  7	552.0	91.4	 25
615	  7	373.0	51.5	 20
616	  7	361.0	49.0	 25
617	  7	124.0	17.6	 25
618	  7	79.0	15.7	 20
619	  7	119.0	19.6	 25
620	  7	1010.0	147.9	 25
621	  7	386.0	52.4	 20
622	  7	108.0	14.9	 25
623	  7	283.0	44.1	 25
624	  7	1580.8	208.9	 20
625	  7	613.0	92.9	 25
626	  7	155.5	30.4	 20
627	  7	96.0	12.0	 25
628	  7	125.0	17.5	 25
629	  7	69.5	13.6	 20
630	  7	101.0	20.8	 25
631	  7	63.0	12.4	 25
632	  7	81.0	17.8	 20
633	  7	108.0	19.0	 25
634	  7	203.0	30.8	 20
635	  7	93.8	16.4	 16
636	  7	85.3	17.8	 20
637	  7	114.3	14.4	 20
638	  7	155.3	22.1	 16
639	  7	132.3	22.5	 20
  0	  8	9792.0	2032.6	 25
  1	  8	126.5	14.5	 20
  2	  8	102.0	16.1	 25
  3	  8	240.0	25.6	 25
  4	  8	180.0	17.0	 20
  5	  8	302.0	38.0	 25
  6	  8	128.0	19.5	 25
  7	  8	93.3	17.2	 16
  8	  8	332.8	38.6	 20
  9	  8	86.0	16.0	 20
 10	  8	142.5	18.4	 16
 11	  8	303.0	32.9	 20
 12	  8	101.0	19.9	 20
 13	  8	241.0	31.7	 16
 14	  8	95.5	16.6	 20
 15	  8	80.5	15.5	 20
 16	  8	84.8	11.1	 16
 17	  8	126.0	20.4	 20
 18	  8	659.3	69.7	 20
 19	  8	324.8	37.9	 16
 20	  8	70.0	10.2	 25
 21	  8	318.0	56.5	 25
 22	  8	147.8	18.3	 20
 23	  8	103.0	19.2	 25
 24	  8	76.0	12.3	 25
 25	  8	65.0	11.8	 20
 26	  8	78.0	15.7	 25
 27	  8	79.0	15.6	 25
 28	  8	94.0	16.0	 20
 29	  8	80.0	14.7	 25
 30	  8	343.0	35.2	 25
 31	  8	88.3	14.6	 20
 32	  8	137.0	17.9	 25
 33	  8	173.0	19.8	 25
 34	  8	122.8	16.4	 20
 35	  8	77.0	10.8	 25
 36	  8	91.0	12.9	 25
 37	  8	78.8	11.6	 20
 38	  8	203.0	60.5	 25
 39	  8	1844.0	224.9	 25
 40	  8	229.0	29.8	 20
 41	  8	806.0	62.2	 25
 42	  8	2712.0	381.0	 25
 43	  8	805.3	54.8	 20
 44	  8	372.0	44.4	 25
 45	  8	1555.0	123.8	 20
 46	  8	1809.0	188.1	 25
 47	  8	2360.5	185.1	 20
 48	  8	361.3	34.2	 16
 49	  8	386.8	33.6	 20
 50	  8	179.3	25.3	 20
 51	  8	182.0	19.4	 16
 52	  8	190.5	32.2	 20
 53	  8	222.5	52.2	 20
 54	  8	3996.8	212.3	 16
 55	  8	1305.8	173.5	 20
 56	  8	150.3	24.6	 20
 57	  8	76.8	16.3	 16
 58	  8	81.3	20.8	 20
 59	  8	847.0	114.0	 20
 60	  8	793.8	74.7	 20
 61	  8	71.0	16.4	 25
 62	  8	70.0	10.5	 25
 63	  8	91.8	22.4	 20
 64	  8	97.0	22.4	 25
 65	  8	106.0	22.1	 25
 66	  8	99.5	19.1	 20
 67	  8	75.0	15.6	 25
 68	  8	80.0	15.4	 25
 69	  8	81.3	21.6	 20
 70	  8	92.0	28.8	 25
 71	  8	101.0	26.3	 25
 72	  8	78.0	14.3	 20
 73	  8	71.0	14.7	 25
 74	  8	80.0	30.6	 25
 75	  8	98.0	16.8	 20
 76	  8	89.0	18.6	 25
 77	  8	79.0	15.2	 25
 78	  8	83.3	40.6	 20
 79	  8	69.0	11.7	 25
 80	  8	84.0	14.6	 25
 81	  8	109.0	59.2	 20
 82	  8	113.0	50.9	 25
 83	  8	95.0	49.9	 25
 84	  8	80.0	15.0	 20
 85	  8	77.0	15.7	 25
 86	  8	82.0	18.1	 25
 87	  8	79.8	19.2	 16
 88	  8	98.0	23.2	 20
 89	  8	94.5	15.7	 20
 90	  8	82.3	12.0	 16
 91	  8	78.0	19.1	 20
 92	  8	85.5	14.0	 20
 93	  8	72.0	7.2	 16
 94	  8	83.5	11.0	 20
 95	  8	89.0	20.4	 20
 96	  8	71.3	17.0	 16
 97	  8	74.8	14.7	 20
 98	  8	79.3	21.3	 20
 99	  8	84.3	21.3	 16
100	  8	88.0	13.2	 25
101	  8	83.0	15.8	 25
102	  8	60.8	11.0	 20
103	  8	64.0	13.1	 25
104	  8	79.3	23.4	 20
105	  8	82.0	16.4	 25
106	  8	90.0	20.3	 25
107	  8	79.5	16.3	 20
108	  8	68.0	14.2	 25
109	  8	67.0	14.1	 25
110	  8	65.0	11.6	 20
111	  8	239.0	41.8	 25
112	  8	685.0	89.1	 25
113	  8	1010.3	127.1	 20
114	  8	2544.0	670.6	 25
115	  8	73.0	12.9	 25
116	  8	91.5	45.6	 20
117	  8	86.0	14.2	 25
118	  8	78.0	14.8	 25
119	  8	80.3	12.2	 20
120	  8	81.0	54.3	 25
121	  8	64.0	10.9	 25
122	  8	73.5	17.2	 20
123	  8	85.0	74.9	 25
124	  8	98.0	72.6	 25
125	  8	96.3	69.7	 20
126	  8	86.0	17.9	 25
127	  8	70.5	11.3	 20
128	  8	78.3	14.4	 16
129	  8	81.3	14.3	 20
130	  8	296.5	25.9	 20
131	  8	685.8	103.7	 16
132	  8	1000.0	235.6	 20
133	  8	79.0	16.9	 20
134	  8	69.3	10.1	 16
135	  8	95.3	16.9	 20
136	  8	100.5	26.6	 20
137	  8	93.0	22.5	 16
138	  8	72.3	12.5	 20
139	  8	65.8	13.0	 20
140	  8	66.0	14.3	 20
141	  8	92.0	16.8	 25
142	  8	92.0	15.3	 25
143	  8	87.3	20.5	 20
144	  8	78.0	13.9	 25
145	  8	70.0	14.3	 25
146	  8	78.5	12.2	 20
147	  8	75.0	12.2	 25
148	  8	88.0	13.1	 25
149	  8	94.5	29.2	 20
150	  8	80.0	16.5	 25
151	  8	69.0	13.2	 25
152	  8	102.3	35.3	 20
153	  8	73.0	12.3	 25
154	  8	79.0	13.4	 25
155	  8	67.3	14.7	 20
156	  8	78.0	33.6	 25
157	  8	67.0	13.1	 25
158	  8	59.5	14.7	 20
159	  8	78.0	15.7	 25
160	  8	78.0	14.7	 25
161	  8	80.3	10.2	 20
162	  8	69.0	13.5	 25
163	  8	68.0	11.1	 20
164	  8	456.0	61.1	 25
165	  8	353.0	46.9	 25
166	  8	106.3	22.2	 20
167	  8	86.0	27.7	 20
168	  8	669.0	115.7	 20
169	  8	124.8	23.2	 16
170	  8	76.8	14.9	 20
171	  8	94.3	29.5	 20
172	  8	242.8	35.3	 16
173	  8	101.5	18.5	 20
174	  8	82.0	18.5	 20
175	  8	93.3	17.6	 16
176	  8	105.0	17.2	 20
177	  8	78.5	9.6	 20
178	  8	85.3	14.7	 16
179	  8	112.5	22.1	 20
180	  8	218.0	45.9	 25
181	  8	90.0	13.8	 20
182	  8	76.0	11.9	 25
183	  8	152.0	27.3	 25
184	  8	85.5	16.5	 20
185	  8	374.0	75.2	 25
186	  8	265.0	60.4	 25
187	  8	84.5	15.6	 20
188	  8	490.0	52.1	 25
189	  8	770.0	103.3	 25
190	  8	962.3	132.4	 20
191	  8	141.0	19.4	 25
192	  8	191.0	43.8	 25
193	  8	69.0	12.7	 20
194	  8	169.0	38.1	 25
195	  8	150.0	27.8	 25
196	  8	72.0	13.5	 20
197	  8	70.0	16.9	 25
198	  8	136.0	34.0	 25
199	  8	864.3	132.2	 20
200	  8	72.0	11.9	 25
201	  8	79.0	16.2	 25
202	  8	118.0	17.3	 20
203	  8	340.0	54.5	 25
204	  8	84.0	17.4	 25
205	  8	251.3	37.3	 20
206	  8	70.0	14.7	 25
207	  8	75.3	12.9	 20
208	  8	62.3	11.5	 16
209	  8	76.0	18.6	 20
210	  8	83.5	12.2	 20
211	  8	99.8	20.1	 16
212	  8	133.0	20.3	 20
213	  8	85.3	14.8	 20
214	  8	66.3	8.9	 16
215	  8	682.5	103.3	 20
216	  8	65.0	12.2	 20
217	  8	101.5	14.5	 16
218	  8	69.8	16.0	 20
219	  8	84.3	16.9	 16
220	  8	226.0	38.6	 25
221	  8	1312.0	107.0	 25
222	  8	524.3	48.3	 20
223	  8	329.0	45.3	 25
224	  8	561.0	74.4	 25
225	  8	1489.8	144.3	 20
226	  8	473.0	61.8	 25
227	  8	213.0	36.3	 25
228	  8	99.5	23.5	 20
229	  8	167.0	28.3	 25
230	  8	126.0	24.7	 25
231	  8	66.0	9.3	 20
232	  8	141.0	23.6	 25
233	  8	163.0	28.9	 25
234	  8	98.3	18.0	 20
235	  8	224.0	61.4	 25
236	  8	65.0	13.1	 25
237	  8	81.0	19.4	 20
238	  8	106.0	17.8	 25
239	  8	322.0	40.1	 25
240	  8	356.3	66.8	 20
241	  8	83.0	12.3	 25
242	  8	79.0	11.0	 25
243	  8	111.5	19.0	 20
244	  8	1964.0	356.5	 25
245	  8	87.0	17.3	 25
246	  8	69.3	12.8	 20
247	  8	105.3	25.8	 20
248	  8	140.3	41.1	 20
249	  8	185.8	27.2	 16
250	  8	291.3	32.3	 20
251	  8	278.0	58.7	 20
252	  8	128.0	18.0	 16
253	  8	225.3	35.8	 20
254	  8	171.5	95.9	 20
255	  8	1362.5	205.7	 16
256	  8	245.0	23.5	 20
257	  8	105.8	15.2	 20
258	  8	156.5	24.0	 16
259	  8	240.3	38.4	 20
260	  8	216.0	30.8	 25
261	  8	684.5	110.2	 20
262	  8	212.0	29.4	 25
263	  8	73.0	13.3	 25
264	  8	186.3	28.5	 20
265	  8	214.0	33.6	 25
266	  8	327.0	61.7	 25
267	  8	247.3	26.8	 20
268	  8	506.0	60.7	 25
269	  8	407.0	49.9	 25
270	  8	156.0	33.3	 20
271	  8	941.0	119.8	 25
272	  8	1495.0	261.3	 25
273	  8	263.0	37.6	 20
274	  8	167.0	25.8	 25
275	  8	112.0	26.5	 25
276	  8	401.8	55.9	 20
277	  8	767.0	166.3	 25
278	  8	65.0	12.1	 20
279	  8	155.0	21.6	 25
280	  8	67.0	13.6	 25
281	  8	60.8	11.2	 20
282	  8	97.0	14.2	 25
283	  8	187.0	37.4	 25
284	  8	65.5	11.0	 20
285	  8	469.0	87.0	 25
286	  8	83.0	13.3	 25
287	  8	77.3	17.8	 16
288	  8	83.3	15.9	 20
289	  8	120.3	18.3	 20
290	  8	305.8	37.2	 16
291	  8	101.3	14.2	 20
292	  8	121.5	19.6	 20
293	  8	115.8	22.2	 16
294	  8	78.5	14.2	 20
295	  8	121.3	22.1	 20
296	  8	70.8	12.6	 16
297	  8	82.8	16.5	 20
298	  8	89.3	13.8	 20
299	  8	426.8	31.2	 16
300	  8	186.0	23.0	 25
301	  8	328.0	78.7	 25
302	  8	545.8	70.3	 20
303	  8	448.0	57.1	 25
304	  8	361.0	59.7	 25
305	  8	62.3	8.3	 20
306	  8	65.0	10.9	 25
307	  8	60.0	9.7	 25
308	  8	75.0	15.4	 20
309	  8	110.0	19.2	 25
310	  8	76.0	14.3	 25
311	  8	61.8	13.9	 20
312	  8	72.0	13.3	 25
313	  8	201.0	30.1	 25
314	  8	592.5	58.1	 20
315	  8	117.0	17.4	 25
316	  8	130.0	27.4	 25
317	  8	86.8	17.8	 20
318	  8	108.0	12.5	 25
319	  8	167.0	34.6	 25
320	  8	81.5	13.4	 20
321	  8	162.0	37.6	 25
322	  8	509.0	42.9	 25
323	  8	861.3	98.6	 20
324	  8	2999.0	273.3	 25
325	  8	1274.0	162.6	 25
326	  8	400.5	47.3	 20
327	  8	135.8	21.8	 20
328	  8	370.3	68.3	 20
329	  8	83.0	14.6	 16
330	  8	116.0	21.5	 20
331	  8	106.3	17.8	 20
332	  8	107.0	19.6	 16
333	  8	161.0	24.0	 20
334	  8	106.5	24.0	 20
335	  8	94.0	14.1	 16
336	  8	92.3	17.2	 20
337	  8	89.3	17.6	 16
338	  8	73.0	9.9	 20
339	  8	95.5	13.1	 20
340	  8	58.3	9.8	 20
341	  8	76.0	13.0	 25
342	  8	137.0	16.0	 25
343	  8	76.3	13.6	 20
344	  8	194.0	30.6	 25
345	  8	187.0	44.1	 25
346	  8	78.3	12.3	 20
347	  8	74.0	10.7	 25
348	  8	75.0	17.8	 25
349	  8	239.5	32.7	 20
350	  8	238.0	35.8	 25
351	  8	365.0	62.1	 25
352	  8	106.3	19.9	 20
353	  8	222.0	83.5	 25
354	  8	393.0	69.6	 25
355	  8	148.5	26.0	 20
356	  8	75.0	21.9	 25
357	  8	60.0	12.8	 25
358	  8	55.8	11.3	 20
359	  8	59.0	10.4	 25
360	  8	85.0	17.3	 25
361	  8	59.5	11.4	 20
362	  8	388.0	43.4	 25
363	  8	251.0	95.4	 25
364	  8	1257.0	191.2	 20
365	  8	182.0	22.8	 25
366	  8	162.0	33.7	 25
367	  8	662.0	84.7	 16
368	  8	94.8	12.7	 20
369	  8	83.0	11.5	 20
370	  8	69.0	9.7	 16
371	  8	623.8	70.0	 20
372	  8	131.5	25.2	 20
373	  8	634.5	41.1	 16
374	  8	218.5	28.6	 20
375	  8	114.8	15.2	 20
376	  8	331.3	24.4	 16
377	  8	287.8	110.6	 20
378	  8	930.3	79.9	 20
379	  8	1406.8	151.0	 16
380	  8	130.0	20.6	 25
381	  8	170.0	27.2	 25
382	  8	170.0	29.7	 20
383	  8	163.0	28.4	 25
384	  8	187.0	45.3	 25
385	  8	781.0	58.5	 20
386	  8	240.0	33.8	 25
387	  8	743.0	149.7	 25
388	  8	172.3	25.6	 20
389	  8	71.0	13.5	 25
390	  8	152.0	18.9	 25
391	  8	361.3	30.2	 20
392	  8	1251.0	119.7	 25
393	  8	482.0	55.9	 25
394	  8	522.3	52.0	 20
395	  8	114.0	16.2	 25
396	  8	132.3	18.6	 20
397	  8	64.0	14.4	 25
398	  8	103.0	19.2	 25
399	  8	87.3	15.4	 20
400	  8	96.0	16.0	 25
401	  8	107.0	16.3	 25
402	  8	67.3	11.9	 20
403	  8	110.0	16.9	 25
404	  8	88.0	16.3	 25
405	  8	159.3	26.4	 20
406	  8	115.0	18.1	 25
407	  8	102.5	14.6	 20
408	  8	66.3	8.8	 16
409	  8	99.3	15.5	 20
410	  8	344.5	34.7	 20
411	  8	1413.5	119.7	 16
412	  8	234.3	30.0	 20
413	  8	186.3	26.5	 20
414	  8	233.5	33.5	 16
415	  8	266.8	48.3	 20
416	  8	138.0	16.4	 20
417	  8	99.8	19.6	 16
418	  8	172.3	20.8	 20
419	  8	128.8	19.0	 20
420	  8	157.3	30.1	 20
421	  8	1947.0	299.9	 25
422	  8	122.0	44.1	 25
423	  8	3035.5	305.2	 20
424	  8	800.0	68.1	 25
425	  8	371.0	65.5	 25
426	  8	239.5	39.4	 20
427	  8	96.0	18.9	 25
428	  8	3413.0	424.1	 25
429	  8	152.5	18.9	 20
430	  8	249.0	31.3	 25
431	  8	67.0	12.1	 25
432	  8	95.5	17.6	 20
433	  8	75.0	12.4	 25
434	  8	69.0	13.3	 25
435	  8	69.0	13.1	 20
436	  8	175.0	28.2	 25
437	  8	69.0	12.7	 25
438	  8	241.0	27.2	 20
439	  8	65.0	12.4	 25
440	  8	59.0	12.0	 25
441	  8	131.8	21.2	 20
442	  8	85.0	15.4	 25
443	  8	111.0	18.9	 25
444	  8	601.3	53.6	 20
445	  8	1726.0	302.0	 25
446	  8	292.0	41.4	 25
447	  8	74.3	19.1	 16
448	  8	75.3	12.3	 20
449	  8	101.0	19.7	 20
450	  8	95.8	7.5	 16
451	  8	167.5	25.2	 20
452	  8	5806.0	566.2	 16
453	  8	101.3	34.3	 20
454	  8	101.8	16.3	 20
455	  8	109.0	16.5	 16
456	  8	312.3	29.0	 20
457	  8	71.0	15.0	 20
458	  8	108.0	15.6	 16
459	  8	78.8	16.4	 20
460	  8	92.0	15.5	 25
461	  8	57.8	10.7	 20
462	  8	1059.0	208.0	 25
463	  8	109.0	20.6	 25
464	  8	149.5	22.4	 20
465	  8	111.0	18.3	 25
466	  8	1818.0	149.9	 25
467	  8	485.0	35.5	 20
468	  8	123.0	23.7	 25
469	  8	66.0	10.9	 25
470	  8	112.8	22.5	 20
471	  8	69.0	12.7	 25
472	  8	438.0	53.3	 25
473	  8	238.0	53.6	 20
474	  8	272.0	29.5	 25
475	  8	218.0	32.4	 25
476	  8	122.3	18.8	 20
477	  8	111.0	20.2	 25
478	  8	90.0	14.5	 25
479	  8	97.8	15.0	 20
480	  8	211.0	25.3	 25
481	  8	235.0	22.9	 25
482	  8	91.5	14.9	 20
483	  8	346.0	32.6	 25
484	  8	834.0	65.6	 25
485	  8	614.3	49.4	 20
486	  8	144.0	19.5	 25
487	  8	117.0	24.8	 20
488	  8	73.3	13.5	 16
489	  8	179.5	20.9	 20
490	  8	141.5	22.9	 20
491	  8	79.0	14.9	 16
492	  8	389.5	47.1	 20
493	  8	683.0	111.5	 20
494	  8	1726.8	107.1	 16
495	  8	3038.3	402.4	 20
496	  8	82.5	11.5	 20
497	  8	471.0	189.6	 16
498	  8	312.0	33.8	 20
499	  8	115.0	18.0	 20
500	  8	69.0	12.2	 20
501	  8	72.0	13.7	 25
502	  8	64.0	11.6	 25
503	  8	184.8	28.7	 20
504	  8	69.0	11.4	 25
505	  8	114.0	17.0	 25
506	  8	222.3	22.1	 20
507	  8	139.0	21.7	 25
508	  8	118.0	22.8	 25
509	  8	100.8	16.0	 20
510	  8	71.0	11.9	 25
511	  8	56.8	10.9	 20
512	  8	59.0	7.9	 25
513	  8	109.0	22.8	 25
514	  8	66.8	12.1	 20
515	  8	148.0	19.8	 25
516	  8	87.0	12.8	 25
517	  8	68.3	13.0	 20
518	  8	150.0	23.8	 25
519	  8	89.0	16.3	 25
520	  8	70.8	12.9	 20
521	  8	222.0	31.4	 25
522	  8	257.0	32.6	 25
523	  8	186.3	18.8	 20
524	  8	262.0	32.1	 25
525	  8	158.0	25.0	 25
526	  8	263.8	33.9	 20
527	  8	1455.3	95.3	 20
528	  8	136.5	26.3	 20
529	  8	202.3	36.1	 16
530	  8	93.8	16.6	 20
531	  8	100.3	15.4	 20
532	  8	212.8	23.7	 16
533	  8	109.0	16.7	 20
534	  8	73.8	12.2	 20
535	  8	74.3	9.0	 16
536	  8	195.0	23.8	 20
537	  8	77.3	11.6	 20
538	  8	347.0	41.2	 16
539	  8	438.0	52.6	 20
540	  8	651.0	79.0	 25
541	  8	232.3	27.7	 20
542	  8	66.0	12.2	 25
543	  8	61.0	10.1	 25
544	  8	69.8	13.1	 20
545	  8	114.0	13.6	 25
546	  8	61.0	13.9	 25
547	  8	70.3	15.6	 20
548	  8	64.0	11.0	 25
549	  8	70.0	11.4	 25
550	  8	79.3	11.2	 20
551	  8	94.0	12.9	 25
552	  8	86.0	14.2	 25
553	  8	69.3	13.7	 20
554	  8	67.0	10.1	 25
555	  8	66.0	11.1	 25
556	  8	64.3	13.4	 20
557	  8	55.0	12.0	 25
558	  8	79.0	15.3	 25
559	  8	96.5	14.6	 20
560	  8	164.0	15.7	 25
561	  8	85.0	13.1	 25
562	  8	60.0	9.7	 20
563	  8	68.0	15.4	 25
564	  8	61.0	11.6	 25
565	  8	66.0	16.0	 20
566	  8	60.0	10.7	 25
567	  8	135.3	18.1	 20
568	  8	58.0	11.6	 16
569	  8	111.3	19.6	 20
570	  8	165.0	19.1	 16
571	  8	86.8	15.4	 20
572	  8	112.3	16.7	 20
573	  8	170.5	23.4	 16
574	  8	58.5	11.1	 20
575	  8	138.5	33.3	 20
576	  8	107.3	17.0	 16
577	  8	69.8	14.9	 20
578	  8	101.5	16.7	 20
579	  8	126.5	16.7	 16
580	  8	140.0	21.4	 25
581	  8	70.0	13.3	 25
582	  8	53.3	9.8	 20
583	  8	69.0	11.7	 25
584	  8	120.0	21.1	 25
585	  8	72.5	13.5	 20
586	  8	76.0	19.1	 25
587	  8	82.0	15.8	 25
588	  8	79.3	16.1	 20
589	  8	449.0	72.4	 25
590	  8	83.0	16.9	 25
591	  8	353.3	31.5	 20
592	  8	190.0	29.2	 25
593	  8	484.0	69.1	 25
594	  8	68.3	10.4	 20
595	  8	68.0	13.0	 25
596	  8	66.0	12.6	 25
597	  8	311.8	69.5	 20
598	  8	174.0	29.2	 25
599	  8	96.0	16.8	 25
600	  8	87.8	11.5	 20
601	  8	77.0	17.0	 25
602	  8	208.0	25.5	 25
603	  8	132.0	25.4	 20
604	  8	146.0	28.1	 25
605	  8	90.0	15.4	 25
606	  8	763.0	86.8	 20
607	  8	172.0	29.4	 20
608	  8	321.8	38.5	 20
609	  8	118.3	18.4	 16
610	  8	119.3	18.2	 20
611	  8	82.0	12.9	 20
612	  8	208.0	12.2	 16
613	  8	68.3	14.2	 20
614	  8	172.8	25.5	 20
615	  8	355.0	41.0	 16
616	  8	340.5	45.9	 20
617	  8	184.3	32.2	 20
618	  8	67.0	10.6	 16
619	  8	77.8	14.4	 20
620	  8	1345.0	230.4	 25
621	  8	279.3	47.4	 20
622	  8	86.0	16.7	 25
623	  8	139.0	23.9	 25
624	  8	366.0	55.6	 20
625	  8	243.0	41.9	 25
626	  8	68.0	10.6	 25
627	  8	79.0	12.1	 20
628	  8	214.0	31.4	 25
629	  8	60.0	11.7	 20
630	  8	68.0	10.6	 25
631	  8	57.0	11.4	 25
632	  8	71.5	13.9	 20
633	  8	72.0	15.2	 25
634	  8	89.0	18.5	 25
635	  8	84.3	14.7	 20
636	  8	78.0	14.0	 25
637	  8	103.0	22.3	 25
638	  8	102.5	17.3	 20
639	  8	6915.0	1617.7	 25
  0	  9	135.0	38.1	 25
  1	  9	281.0	43.6	 20
  2	  9	162.0	28.7	 25
  3	  9	199.0	36.2	 25
  4	  9	120.0	19.3	 20
  5	  9	221.0	24.3	 25
  6	  9	735.0	139.2	 25
  7	  9	123.5	12.4	 20
  8	  9	213.0	34.3	 25
  9	  9	160.0	22.4	 25
 10	  9	237.3	40.6	 20
 11	  9	184.0	25.9	 25
 12	  9	76.0	14.5	 25
 13	  9	167.3	19.6	 20
 14	  9	772.0	135.2	 25
 15	  9	272.0	55.5	 25
 16	  9	421.8	72.4	 20
 17	  9	106.0	14.0	 25
 18	  9	99.0	20.5	 25
 19	  9	149.3	21.3	 20
 20	  9	736.3	64.5	 20
 21	  9	181.0	30.4	 20
 22	  9	86.0	8.6	 16
 23	  9	103.0	15.5	 20
 24	  9	187.8	24.5	 20
 25	  9	64.3	10.8	 16
 26	  9	67.0	7.4	 20
 27	  9	69.0	15.5	 20
 28	  9	110.5	18.7	 16
 29	  9	134.3	22.3	 20
 30	  9	145.5	29.7	 20
 31	  9	1281.3	137.5	 16
 32	  9	184.3	52.9	 20
 33	  9	291.0	37.9	 25
 34	  9	144.3	25.2	 20
 35	  9	930.0	114.3	 25
 36	  9	103.0	15.7	 25
 37	  9	112.3	16.6	 20
 38	  9	150.0	23.3	 25
 39	  9	87.0	15.5	 25
 40	  9	477.8	54.4	 20
 41	  9	1087.0	100.9	 25
 42	  9	258.0	35.5	 25
 43	  9	791.0	149.7	 20
 44	  9	126.0	33.8	 25
 45	  9	370.0	42.9	 25
 46	  9	865.3	157.6	 20
 47	  9	236.0	42.1	 25
 48	  9	199.0	28.4	 20
 49	  9	731.0	159.0	 25
 50	  9	127.0	23.5	 25
 51	  9	231.5	26.3	 20
 52	  9	80.0	14.9	 25
 53	  9	116.0	18.6	 25
 54	  9	76.0	29.9	 20
 55	  9	212.0	61.6	 25
 56	  9	133.0	23.7	 25
 57	  9	340.0	58.5	 20
 58	  9	105.0	17.6	 25
 59	  9	143.0	45.0	 25
 60	  9	424.0	44.1	 16
 61	  9	948.0	173.6	 20
 62	  9	89.3	24.3	 20
 63	  9	345.8	52.1	 16
 64	  9	99.5	20.0	 20
 65	  9	76.3	13.5	 20
 66	  9	207.0	27.9	 16
 67	  9	752.0	169.3	 20
 68	  9	117.3	20.2	 20
 69	  9	96.3	15.0	 16
 70	  9	77.0	16.8	 20
 71	  9	73.3	11.1	 20
 72	  9	76.0	17.6	 16
 73	  9	146.0	27.0	 25
 74	  9	63.0	9.4	 25
 75	  9	82.5	16.0	 20
 76	  9	176.0	38.6	 25
 77	  9	150.0	16.0	 25
 78	  9	317.5	52.1	 20
 79	  9	345.0	68.7	 25
 80	  9	1335.0	232.4	 25
 81	  9	1302.3	294.0	 20
 82	  9	1436.0	333.7	 25
 83	  9	748.0	161.6	 25
 84	  9	234.8	32.3	 20
 85	  9	424.0	63.4	 25
 86	  9	581.0	147.9	 25
 87	  9	139.3	23.5	 20
 88	  9	582.0	133.3	 25
 89	  9	172.0	51.2	 25
 90	  9	391.0	136.0	 20
 91	  9	123.0	25.4	 25
 92	  9	148.0	39.0	 25
 93	  9	230.5	60.5	 20
 94	  9	484.0	156.2	 25
 95	  9	640.0	237.4	 25
 96	  9	95.8	17.1	 20
 97	  9	82.0	11.6	 25
 98	  9	213.0	48.9	 25
 99	  9	141.8	37.1	 20
100	  9	166.0	28.8	 20
101	  9	170.3	30.3	 20
102	  9	124.3	20.7	 16
103	  9	421.5	74.8	 20
104	  9	1247.3	386.9	 20
105	  9	169.0	25.2	 16
106	  9	285.5	35.2	 20
107	  9	468.3	62.7	 16
108	  9	214.3	29.3	 20
109	  9	710.0	72.1	 20
110	  9	141.5	29.0	 16
111	  9	269.5	30.2	 20
112	  9	407.5	60.8	 20
113	  9	396.0	45.4	 20
114	  9	260.0	29.0	 25
115	  9	299.0	80.7	 25
116	  9	79.0	14.4	 20
117	  9	95.0	18.1	 25
118	  9	275.0	83.3	 25
119	  9	105.5	19.3	 20
120	  9	158.0	42.0	 25
121	  9	255.0	74.2	 25
122	  9	61.8	11.5	 20
123	  9	262.0	33.0	 25
124	  9	216.0	59.2	 25
125	  9	109.5	17.4	 20
126	  9	68.0	10.5	 25
127	  9	148.0	34.4	 25
128	  9	77.3	11.9	 20
129	  9	157.0	39.7	 25
130	  9	507.0	87.5	 25
131	  9	330.8	32.2	 20
132	  9	494.0	107.7	 25
133	  9	121.0	20.5	 25
134	  9	100.5	16.5	 20
135	  9	323.0	62.2	 25
136	  9	637.0	165.1	 25
137	  9	280.0	65.4	 20
138	  9	529.0	140.1	 25
139	  9	75.0	17.7	 25
140	  9	67.0	9.9	 16
141	  9	146.3	24.7	 20
142	  9	125.8	22.5	 20
143	  9	105.0	20.8	 16
144	  9	142.3	65.9	 20
145	  9	1060.8	123.9	 20
146	  9	1823.8	300.4	 16
147	  9	706.0	148.0	 20
148	  9	324.5	37.0	 20
149	  9	293.5	48.8	 16
150	  9	575.8	97.0	 20
151	  9	2086.5	451.7	 20
152	  9	771.8	107.8	 16
153	  9	84.0	15.4	 25
154	  9	71.0	16.5	 25
155	  9	117.8	22.5	 20
156	  9	71.0	11.2	 25
157	  9	79.0	13.5	 25
158	  9	84.3	11.7	 20
159	  9	324.0	70.5	 25
160	  9	141.0	28.3	 25
161	  9	109.5	21.1	 20
162	  9	230.0	45.1	 25
163	  9	148.3	34.4	 20
164	  9	201.0	26.8	 25
165	  9	271.0	46.5	 25
166	  9	136.3	24.7	 20
167	  9	164.0	26.6	 25
168	  9	887.0	197.8	 25
169	  9	88.5	11.7	 20
170	  9	106.0	21.4	 25
171	  9	80.0	11.2	 25
172	  9	140.3	15.8	 20
173	  9	136.0	18.8	 25
174	  9	115.0	22.7	 25
175	  9	87.3	13.7	 20
176	  9	89.0	19.3	 25
177	  9	317.0	92.8	 25
178	  9	98.5	17.0	 20
179	  9	77.0	15.1	 25
180	  9	70.5	17.1	 20
181	  9	104.5	9.3	 16
182	  9	84.0	16.4	 20
183	  9	526.0	122.2	 20
184	  9	82.0	24.9	 16
185	  9	1243.3	257.3	 20
186	  9	1277.3	253.5	 20
187	  9	137.8	27.7	 16
188	  9	121.3	21.8	 20
189	  9	88.3	13.6	 20
190	  9	71.3	9.7	 16
191	  9	107.8	19.0	 20
192	  9	343.8	98.2	 20
193	  9	158.8	23.7	 20
194	  9	613.0	100.7	 25
195	  9	161.0	31.8	 25
196	  9	70.0	11.1	 20
197	  9	200.0	32.0	 25
198	  9	89.0	19.6	 25
199	  9	71.3	11.6	 20
200	  9	140.0	29.1	 25
201	  9	107.0	14.5	 25
202	  9	238.8	37.8	 20
203	  9	208.0	23.5	 25
204	  9	256.0	44.1	 25
205	  9	353.0	36.0	 20
206	  9	363.0	50.1	 25
207	  9	211.0	49.2	 25
208	  9	120.5	15.2	 20
209	  9	99.0	14.8	 25
210	  9	65.0	13.7	 25
211	  9	79.3	14.8	 20
212	  9	109.0	17.7	 25
213	  9	65.0	11.0	 25
214	  9	61.8	12.6	 20
215	  9	158.0	22.2	 25
216	  9	195.0	25.3	 25
217	  9	837.5	195.6	 20
218	  9	78.0	12.3	 25
219	  9	146.0	17.9	 25
220	  9	191.5	34.4	 16
221	  9	266.5	44.5	 20
222	  9	99.0	12.7	 16
223	  9	4288.0	503.3	 20
224	  9	649.8	55.7	 20
225	  9	2006.0	119.9	 16
226	  9	586.3	67.1	 20
227	  9	81.3	9.6	 20
228	  9	413.5	43.7	 16
229	  9	213.5	27.3	 20
230	  9	73.0	12.2	 20
231	  9	263.0	35.8	 16
232	  9	125.5	14.4	 20
233	  9	261.0	34.4	 25
234	  9	647.0	86.2	 20
235	  9	919.0	170.8	 25
236	  9	214.0	43.6	 25
237	  9	73.0	10.9	 20
238	  9	133.0	24.0	 25
239	  9	505.0	55.3	 25
240	  9	741.3	120.8	 20
241	  9	206.0	35.5	 25
242	  9	138.0	26.9	 25
243	  9	318.3	42.7	 20
244	  9	251.0	36.9	 25
245	  9	102.0	17.8	 25
246	  9	185.0	35.4	 20
247	  9	167.0	33.9	 25
248	  9	73.0	11.5	 25
249	  9	89.5	15.8	 20
250	  9	190.0	39.0	 25
251	  9	74.0	18.0	 25
252	  9	72.3	13.9	 20
253	  9	71.0	14.8	 25
254	  9	73.0	15.3	 25
255	  9	166.5	54.3	 20
256	  9	707.0	182.4	 25
257	  9	89.0	13.1	 25
258	  9	61.3	10.7	 20
259	  9	161.0	43.5	 25
260	  9	89.8	16.8	 20
261	  9	83.5	14.2	 16
262	  9	99.3	23.2	 20
263	  9	134.8	21.6	 20
264	  9	556.3	50.8	 16
265	  9	797.3	116.1	 20
266	  9	1626.3	494.5	 20
267	  9	72.0	16.7	 16
268	  9	88.3	12.4	 20
269	  9	89.8	14.8	 20
270	  9	100.5	25.1	 16
271	  9	293.0	37.5	 20
272	  9	235.3	28.3	 20
273	  9	303.5	61.6	 20
274	  9	337.0	67.3	 25
275	  9	71.0	13.8	 25
276	  9	123.8	18.3	 20
277	  9	316.0	58.8	 25
278	  9	87.0	14.6	 25
279	  9	87.5	15.2	 20
280	  9	114.0	18.2	 25
281	  9	65.3	9.1	 20
282	  9	75.0	13.6	 25
283	  9	69.0	12.4	 25
284	  9	65.3	12.9	 20
285	  9	177.0	23.3	 25
286	  9	183.0	35.3	 25
287	  9	419.3	100.1	 20
288	  9	94.0	14.6	 25
289	  9	181.0	27.3	 25
290	  9	468.0	39.0	 20
291	  9	256.0	32.2	 25
292	  9	131.0	28.5	 25
293	  9	721.0	160.0	 20
294	  9	113.0	21.9	 25
295	  9	209.0	50.4	 25
296	  9	96.3	16.1	 20
297	  9	96.0	18.4	 25
298	  9	111.0	22.2	 25
299	  9	88.5	15.4	 20
300	  9	104.3	16.7	 20
301	  9	458.3	80.2	 20
302	  9	78.5	14.4	 16
303	  9	79.3	14.1	 20
304	  9	82.8	14.9	 20
305	  9	72.3	11.0	 16
306	  9	66.0	10.6	 20
307	  9	88.3	17.9	 20
308	  9	57.8	10.3	 16
309	  9	90.5	14.8	 20
310	  9	94.5	16.2	 20
311	  9	109.5	21.7	 16
312	  9	74.0	15.3	 20
313	  9	115.0	21.9	 25
314	  9	133.5	28.9	 20
315	  9	1639.0	224.7	 25
316	  9	1762.0	105.8	 25
317	  9	171.3	25.7	 20
318	  9	760.0	126.2	 25
319	  9	114.0	22.1	 25
320	  9	105.0	17.7	 20
321	  9	73.0	12.0	 25
322	  9	67.0	12.1	 25
323	  9	162.3	21.3	 20
324	  9	93.0	23.4	 25
325	  9	82.0	17.4	 25
326	  9	90.0	13.7	 20
327	  9	243.0	32.2	 25
328	  9	130.0	40.1	 25
329	  9	682.0	111.8	 20
330	  9	134.0	18.4	 25
331	  9	107.0	18.1	 25
332	  9	315.3	67.2	 20
333	  9	86.0	14.1	 25
334	  9	72.0	10.2	 25
335	  9	105.5	23.2	 20
336	  9	96.0	16.1	 25
337	  9	213.0	41.5	 25
338	  9	164.8	34.2	 20
339	  9	118.0	22.7	 25
340	  9	138.8	21.7	 16
341	  9	75.3	10.7	 20
342	  9	190.0	17.8	 20
343	  9	200.5	36.5	 16
344	  9	76.3	12.0	 20
345	  9	148.5	23.8	 20
346	  9	84.5	13.9	 16
347	  9	88.3	16.6	 20
348	  9	75.5	15.0	 20
349	  9	108.3	21.3	 16
350	  9	180.8	33.6	 20
351	  9	281.8	34.8	 20
352	  9	159.8	24.8	 16
353	  9	389.0	58.5	 25
354	  9	100.0	27.1	 25
355	  9	470.0	65.5	 20
356	  9	126.0	20.0	 25
357	  9	74.0	10.5	 25
358	  9	69.8	11.4	 20
359	  9	239.0	48.8	 25
360	  9	229.0	58.8	 25
361	  9	79.3	13.3	 20
362	  9	106.0	15.7	 25
363	  9	103.0	17.7	 25
364	  9	269.0	49.3	 20
365	  9	301.0	48.1	 25
366	  9	125.0	20.0	 25
367	  9	236.8	21.7	 20
368	  9	109.0	19.1	 25
369	  9	302.0	39.4	 25
370	  9	419.5	53.9	 20
371	  9	94.0	20.5	 25
372	  9	224.0	37.1	 25
373	  9	95.8	31.8	 20
374	  9	133.0	25.1	 25
375	  9	70.0	12.5	 25
376	  9	332.3	44.0	 20
377	  9	1322.0	104.2	 25
378	  9	681.0	72.7	 25
379	  9	640.5	41.6	 20
380	  9	327.5	37.6	 20
381	  9	173.5	20.8	 20
382	  9	524.8	49.3	 16
383	  9	328.3	50.1	 20
384	  9	431.0	58.5	 20
385	  9	307.0	40.9	 16
386	  9	609.8	46.5	 20
387	  9	158.0	20.1	 20
388	  9	508.8	67.8	 16
389	  9	107.5	22.1	 20
390	  9	126.0	19.8	 20
391	  9	152.8	21.1	 16
392	  9	308.5	35.6	 20
393	  9	250.3	23.8	 20
394	  9	227.8	31.5	 20
395	  9	150.0	22.0	 25
396	  9	80.8	15.2	 20
397	  9	75.0	11.6	 25
398	  9	87.0	13.7	 25
399	  9	345.5	28.3	 20
400	  9	92.0	18.9	 25
401	  9	416.0	57.1	 25
402	  9	197.3	37.1	 20
403	  9	78.0	13.7	 25
404	  9	62.0	12.6	 25
405	  9	166.3	26.9	 20
406	  9	129.0	20.2	 25
407	  9	80.0	17.1	 25
408	  9	66.3	10.3	 20
409	  9	70.0	10.5	 25
410	  9	82.0	17.5	 25
411	  9	85.3	23.0	 20
412	  9	131.0	16.0	 25
413	  9	88.0	14.9	 25
414	  9	82.3	14.7	 20
415	  9	80.0	16.8	 25
416	  9	272.0	43.7	 25
417	  9	218.8	28.7	 20
418	  9	74.0	15.5	 25
419	  9	562.0	99.3	 25
420	  9	624.5	83.8	 16
421	  9	648.8	46.6	 20
422	  9	279.8	34.2	 20
423	  9	359.3	38.7	 16
424	  9	84.0	10.6	 20
425	  9	152.8	19.7	 20
426	  9	63.5	12.1	 16
427	  9	172.8	30.3	 20
428	  9	259.5	27.0	 20
429	  9	825.3	126.5	 16
430	  9	762.3	83.9	 20
431	  9	721.0	120.2	 20
432	  9	113.0	22.2	 16
433	  9	116.3	18.7	 20
434	  9	99.0	20.5	 25
435	  9	82.0	14.8	 20
436	  9	61.0	13.3	 25
437	  9	101.0	18.8	 25
438	  9	113.0	15.3	 20
439	  9	72.0	15.0	 25
440	  9	96.0	16.7	 25
441	  9	145.0	19.8	 20
442	  9	67.0	13.1	 25
443	  9	73.0	13.9	 25
444	  9	152.5	24.3	 20
445	  9	109.0	18.6	 25
446	  9	347.0	68.6	 25
447	  9	209.3	29.7	 20
448	  9	242.0	43.1	 25
449	  9	167.0	18.5	 25
450	  9	174.0	23.6	 20
451	  9	217.0	26.1	 25
452	  9	95.0	63.0	 25
453	  9	93.5	17.0	 20
454	  9	470.0	67.3	 25
455	  9	217.0	36.1	 20
456	  9	723.0	89.1	 25
457	  9	836.0	162.1	 25
458	  9	63.8	14.0	 20
459	  9	103.0	22.2	 25
460	  9	312.3	42.0	 20
461	  9	110.8	22.4	 16
462	  9	125.3	19.7	 20
463	  9	99.3	15.8	 20
464	  9	599.8	50.3	 16
465	  9	138.0	37.0	 20
466	  9	523.8	69.2	 20
467	  9	616.8	62.4	 16
468	  9	450.3	53.6	 20
469	  9	193.8	26.0	 20
470	  9	67.3	13.3	 16
471	  9	71.0	11.6	 20
472	  9	76.5	14.4	 20
473	  9	92.0	12.9	 16
474	  9	89.0	15.5	 25
475	  9	227.0	24.1	 25
476	  9	84.3	11.5	 20
477	  9	111.0	20.5	 25
478	  9	166.0	26.6	 25
479	  9	272.0	30.3	 20
480	  9	65.0	12.3	 25
481	  9	99.0	14.5	 25
482	  9	83.5	18.2	 20
483	  9	99.0	14.7	 25
484	  9	71.0	14.6	 25
485	  9	153.3	19.1	 20
486	  9	59.0	10.2	 25
487	  9	93.0	17.0	 25
488	  9	69.0	13.8	 20
489	  9	63.0	16.2	 25
490	  9	86.0	15.3	 25
491	  9	64.8	11.7	 20
492	  9	79.0	15.4	 25
493	  9	104.0	22.3	 25
494	  9	194.8	31.9	 20
495	  9	1099.0	84.4	 25
496	  9	721.0	109.3	 25
497	  9	3151.8	324.8	 20
498	  9	1118.0	119.3	 25
499	  9	221.0	40.7	 25
500	  9	68.3	11.1	 16
501	  9	74.3	14.5	 20
502	  9	232.3	54.9	 20
503	  9	69.5	26.0	 16
504	  9	78.3	12.2	 20
505	  9	74.8	11.9	 20
506	  9	230.5	37.8	 16
507	  9	715.0	92.3	 20
508	  9	218.5	30.4	 20
509	  9	246.3	31.9	 16
510	  9	282.0	55.2	 20
511	  9	170.0	38.4	 20
512	  9	56.0	11.5	 16
513	  9	81.3	12.9	 20
514	  9	100.3	15.9	 20
515	  9	72.0	10.7	 25
516	  9	58.0	9.1	 25
517	  9	60.5	9.9	 20
518	  9	60.0	10.2	 25
519	  9	111.0	18.1	 25
520	  9	68.3	12.4	 20
521	  9	125.0	18.4	 25
522	  9	170.0	17.9	 25
523	  9	296.8	31.3	 20
524	  9	146.0	21.3	 25
525	  9	138.0	25.4	 25
526	  9	73.8	11.4	 20
527	  9	316.0	46.6	 25
528	  9	122.0	26.5	 25
529	  9	789.0	107.2	 20
530	  9	1438.0	336.8	 25
531	  9	74.0	13.3	 25
532	  9	182.3	25.7	 20
533	  9	103.0	20.9	 25
534	  9	191.0	29.2	 25
535	  9	118.5	26.9	 20
536	  9	228.0	25.9	 25
537	  9	694.0	99.4	 25
538	  9	177.5	25.9	 20
539	  9	523.0	68.4	 25
540	  9	663.3	40.1	 20
541	  9	663.3	43.2	 16
542	  9	434.5	35.9	 20
543	  9	192.5	19.4	 20
544	  9	204.5	23.5	 16
545	  9	65.3	11.1	 20
546	  9	65.0	15.6	 20
547	  9	65.5	13.2	 16
548	  9	95.5	19.1	 20
549	  9	83.0	13.6	 20
550	  9	70.0	12.4	 16
551	  9	56.3	10.2	 20
552	  9	59.3	10.9	 20
553	  9	72.5	12.2	 16
554	  9	162.0	24.0	 25
555	  9	111.0	16.7	 25
556	  9	80.3	13.7	 20
557	  9	62.0	12.7	 25
558	  9	60.0	10.8	 25
559	  9	61.5	13.0	 20
560	  9	68.0	14.4	 25
561	  9	78.0	11.1	 25
562	  9	77.5	12.4	 20
563	  9	86.0	16.7	 25
564	  9	77.0	13.1	 25
565	  9	85.8	13.1	 20
566	  9	93.0	15.6	 25
567	  9	58.0	9.7	 25
568	  9	97.0	17.2	 20
569	  9	96.0	21.3	 25
570	  9	176.8	19.8	 20
571	  9	173.0	24.5	 25
572	  9	75.0	14.6	 25
573	  9	119.0	16.8	 20
574	  9	158.0	25.1	 25
575	  9	548.0	86.5	 25
576	  9	90.0	10.9	 20
577	  9	57.0	9.6	 25
578	  9	86.0	14.4	 25
579	  9	79.3	14.5	 20
580	  9	143.0	17.4	 20
581	  9	72.3	15.0	 20
582	  9	162.3	18.3	 16
583	  9	116.3	14.2	 20
584	  9	107.5	17.8	 20
585	  9	65.5	11.4	 16
586	  9	60.0	10.4	 20
587	  9	61.3	12.5	 20
588	  9	68.3	12.1	 16
589	  9	111.3	13.8	 20
590	  9	74.3	12.3	 20
591	  9	213.5	31.5	 16
592	  9	289.5	29.0	 20
593	  9	125.8	24.5	 20
594	  9	120.0	18.3	 20
595	  9	122.0	18.6	 25
596	  9	171.0	31.9	 25
597	  9	1890.0	175.7	 20
598	  9	564.0	105.1	 25
599	  9	175.0	22.6	 25
600	  9	142.3	17.7	 20
601	  9	73.0	15.8	 25
602	  9	80.0	12.8	 25
603	  9	877.5	66.7	 20
604	  9	206.0	26.8	 25
605	  9	95.0	15.1	 25
606	  9	307.0	39.1	 20
607	  9	238.0	36.8	 25
608	  9	83.0	15.1	 25
609	  9	216.3	30.0	 20
610	  9	93.0	11.4	 25
611	  9	136.0	16.3	 25
612	  9	256.8	29.3	 20
613	  9	59.0	10.3	 25
614	  9	81.0	15.1	 25
615	  9	87.5	16.0	 20
616	  9	175.0	29.1	 25
617	  9	132.0	19.6	 25
618	  9	80.3	15.6	 20
619	  9	100.0	17.8	 25
620	  9	87.3	14.1	 20
621	  9	108.5	27.6	 16
622	  9	92.8	20.8	 20
623	  9	265.5	36.0	 20
624	  9	290.5	29.5	 16
625	  9	904.3	103.2	 20
626	  9	175.0	21.8	 20
627	  9	183.0	22.4	 16
628	  9	1247.5	158.6	 20
629	  9	232.5	40.6	 16
630	  9	87.5	14.0	 20
631	  9	93.3	17.8	 20
632	  9	91.5	15.5	 16
633	  9	78.8	15.9	 20
634	  9	120.0	19.3	 25
635	  9	117.0	16.1	 20
636	  9	236.0	35.6	 25
637	  9	154.0	24.0	 25
638	  9	67.0	10.9	 20
639	  9	123.0	21.8	 25
  0	 10	10244.3	1540.2	 20
  1	 10	340.5	43.2	 16
  2	 10	183.5	26.1	 20
  3	 10	176.5	22.7	 20
  4	 10	85.8	17.0	 16
  5	 10	291.0	31.2	 20
  6	 10	345.0	45.8	 25
  7	 10	171.5	20.7	 20
  8	 10	344.0	54.2	 25
  9	 10	121.0	18.4	 25
 10	 10	207.8	24.0	 20
 11	 10	95.0	13.7	 25
 12	 10	82.0	14.7	 25
 13	 10	214.3	25.2	 20
 14	 10	479.0	89.1	 25
 15	 10	149.0	24.5	 25
 16	 10	576.0	59.8	 20
 17	 10	91.0	14.1	 25
 18	 10	89.0	13.3	 25
 19	 10	198.0	23.1	 20
 20	 10	851.0	56.6	 25
 21	 10	120.0	25.3	 25
 22	 10	82.0	15.7	 20
 23	 10	94.0	14.8	 25
 24	 10	162.0	22.2	 25
 25	 10	62.3	11.2	 20
 26	 10	67.0	13.3	 25
 27	 10	84.0	14.6	 25
 28	 10	76.5	17.3	 20
 29	 10	85.0	13.2	 25
 30	 10	126.0	26.5	 25
 31	 10	1386.3	70.2	 20
 32	 10	241.0	78.6	 25
 33	 10	373.0	39.4	 20
 34	 10	208.0	15.1	 16
 35	 10	1572.5	128.3	 20
 36	 10	156.3	30.6	 20
 37	 10	159.3	27.8	 16
 38	 10	215.8	26.3	 20
 39	 10	79.0	14.7	 20
 40	 10	550.3	63.4	 16
 41	 10	632.3	68.2	 20
 42	 10	177.8	26.6	 20
 43	 10	406.0	41.2	 16
 44	 10	76.5	15.4	 20
 45	 10	285.0	44.1	 20
 46	 10	86.3	17.5	 20
 47	 10	293.0	29.6	 25
 48	 10	231.0	45.1	 25
 49	 10	245.3	46.3	 20
 50	 10	157.0	17.7	 25
 51	 10	287.3	23.5	 20
 52	 10	80.0	14.0	 25
 53	 10	131.0	21.7	 25
 54	 10	85.8	16.9	 20
 55	 10	114.0	17.9	 25
 56	 10	168.0	24.4	 25
 57	 10	296.0	40.4	 20
 58	 10	137.0	20.8	 25
 59	 10	190.0	28.5	 25
 60	 10	433.8	43.7	 20
 61	 10	308.0	43.8	 25
 62	 10	103.0	37.9	 25
 63	 10	528.3	57.0	 20
 64	 10	134.0	27.9	 25
 65	 10	83.0	16.7	 25
 66	 10	223.0	32.8	 20
 67	 10	169.0	33.8	 25
 68	 10	118.0	23.6	 25
 69	 10	86.3	14.2	 20
 70	 10	83.0	9.7	 25
 71	 10	63.0	9.3	 25
 72	 10	54.0	7.4	 20
 73	 10	78.5	19.5	 20
 74	 10	77.3	11.6	 20
 75	 10	83.3	12.5	 16
 76	 10	383.3	55.4	 20
 77	 10	325.5	52.8	 20
 78	 10	627.3	64.8	 16
 79	 10	133.3	18.4	 20
 80	 10	118.3	30.8	 20
 81	 10	100.0	22.3	 16
 82	 10	236.3	57.2	 20
 83	 10	1394.3	140.8	 20
 84	 10	493.0	62.4	 16
 85	 10	706.3	72.6	 20
 86	 10	327.3	42.5	 20
 87	 10	104.8	21.0	 20
 88	 10	1056.0	177.5	 25
 89	 10	232.0	57.8	 25
 90	 10	482.5	145.7	 20
 91	 10	168.0	29.2	 25
 92	 10	78.0	11.2	 25
 93	 10	105.5	15.0	 20
 94	 10	112.0	20.6	 25
 95	 10	149.0	39.2	 25
 96	 10	76.3	11.1	 20
 97	 10	68.0	13.4	 25
 98	 10	100.0	22.4	 25
 99	 10	93.5	24.9	 20
100	 10	93.0	24.0	 25
101	 10	171.0	36.4	 25
102	 10	108.5	16.7	 20
103	 10	143.0	26.5	 25
104	 10	261.0	89.9	 25
105	 10	90.3	15.0	 20
106	 10	119.0	19.1	 25
107	 10	240.3	35.1	 20
108	 10	159.0	22.8	 25
109	 10	1145.0	187.6	 25
110	 10	129.8	27.6	 20
111	 10	284.0	31.4	 25
112	 10	323.0	35.9	 25
113	 10	200.5	17.0	 16
114	 10	147.3	21.5	 20
115	 10	163.3	36.3	 20
116	 10	75.3	13.6	 16
117	 10	93.0	19.1	 20
118	 10	154.8	32.7	 20
119	 10	123.3	23.1	 16
120	 10	134.8	36.9	 20
121	 10	213.3	53.4	 20
122	 10	78.8	17.2	 16
123	 10	590.0	44.7	 20
124	 10	374.5	102.8	 20
125	 10	82.3	17.2	 16
126	 10	63.5	13.1	 20
127	 10	65.0	11.8	 25
128	 10	71.0	11.4	 20
129	 10	90.0	17.8	 25
130	 10	1049.0	286.0	 25
131	 10	373.0	33.1	 20
132	 10	474.0	43.2	 25
133	 10	187.0	52.0	 25
134	 10	87.3	19.1	 20
135	 10	216.0	55.8	 25
136	 10	801.0	204.4	 25
137	 10	140.0	26.4	 20
138	 10	315.0	80.8	 25
139	 10	87.0	19.4	 25
140	 10	75.0	15.6	 20
141	 10	71.0	13.2	 25
142	 10	76.0	12.9	 25
143	 10	78.0	12.8	 20
144	 10	123.0	80.4	 25
145	 10	1123.0	150.5	 25
146	 10	2767.3	337.1	 20
147	 10	391.0	58.2	 25
148	 10	439.0	85.5	 25
149	 10	181.3	21.4	 20
150	 10	311.0	46.2	 25
151	 10	1636.0	196.8	 25
152	 10	1579.0	207.5	 20
153	 10	92.3	15.7	 20
154	 10	61.3	10.8	 20
155	 10	63.8	11.4	 16
156	 10	67.8	14.0	 20
157	 10	75.8	17.5	 20
158	 10	159.3	17.9	 16
159	 10	188.8	21.3	 20
160	 10	232.8	49.3	 20
161	 10	85.8	16.5	 16
162	 10	120.8	20.7	 20
163	 10	174.8	36.4	 20
164	 10	247.8	31.3	 16
165	 10	322.8	70.9	 20
166	 10	79.3	14.4	 16
167	 10	92.0	34.7	 25
168	 10	1431.0	346.6	 25
169	 10	66.0	13.5	 20
170	 10	94.0	17.6	 25
171	 10	80.0	11.5	 25
172	 10	104.0	19.1	 20
173	 10	131.0	24.2	 25
174	 10	104.0	21.0	 25
175	 10	85.8	14.8	 20
176	 10	69.0	15.5	 25
177	 10	132.0	33.8	 25
178	 10	74.3	14.0	 20
179	 10	64.0	11.9	 25
180	 10	69.0	13.5	 25
181	 10	107.5	14.3	 20
182	 10	81.0	13.2	 25
183	 10	211.0	44.4	 25
184	 10	81.0	16.6	 20
185	 10	451.0	101.1	 25
186	 10	550.0	95.0	 25
187	 10	85.5	19.9	 20
188	 10	138.0	23.9	 25
189	 10	93.0	22.6	 25
190	 10	61.3	12.0	 20
191	 10	88.0	11.5	 25
192	 10	123.0	20.7	 25
193	 10	158.3	19.7	 16
194	 10	194.3	27.3	 20
195	 10	102.3	12.9	 20
196	 10	71.3	14.4	 16
197	 10	389.8	62.6	 20
198	 10	70.8	15.3	 20
199	 10	80.8	15.6	 16
200	 10	69.0	14.4	 20
201	 10	102.8	22.2	 20
202	 10	249.8	22.7	 16
203	 10	282.8	29.7	 20
204	 10	196.3	35.5	 20
205	 10	445.0	50.3	 16
206	 10	269.5	49.0	 20
207	 10	79.0	12.8	 25
208	 10	122.0	23.0	 20
209	 10	85.0	15.2	 25
210	 10	75.0	14.5	 25
211	 10	70.5	14.3	 20
212	 10	95.0	14.1	 25
213	 10	81.0	18.6	 25
214	 10	69.8	12.9	 20
215	 10	243.0	30.7	 25
216	 10	174.0	27.5	 25
217	 10	522.5	65.8	 20
218	 10	78.0	11.6	 25
219	 10	120.0	23.7	 25
220	 10	127.3	20.3	 20
221	 10	142.0	23.9	 25
222	 10	94.0	28.7	 25
223	 10	505.0	149.1	 20
224	 10	412.0	49.7	 25
225	 10	351.8	90.8	 20
226	 10	368.0	68.1	 25
227	 10	82.0	13.0	 25
228	 10	436.0	36.2	 20
229	 10	195.0	26.6	 25
230	 10	76.0	13.5	 25
231	 10	248.0	24.5	 20
232	 10	131.0	24.7	 25
233	 10	278.5	42.4	 20
234	 10	209.5	22.2	 16
235	 10	76.5	12.5	 20
236	 10	256.8	45.8	 20
237	 10	72.3	12.2	 16
238	 10	153.5	18.7	 20
239	 10	452.3	53.3	 20
240	 10	1134.8	117.9	 16
241	 10	350.3	47.7	 20
242	 10	110.5	30.7	 20
243	 10	295.8	28.3	 16
244	 10	123.5	19.4	 20
245	 10	82.3	20.6	 20
246	 10	265.0	31.7	 16
247	 10	106.0	18.4	 25
248	 10	75.0	11.0	 25
249	 10	98.5	18.7	 20
250	 10	84.0	12.4	 25
251	 10	69.0	13.2	 25
252	 10	72.3	14.0	 20
253	 10	66.0	9.4	 25
254	 10	75.0	22.4	 25
255	 10	290.8	37.5	 20
256	 10	358.0	76.2	 25
257	 10	69.0	12.2	 25
258	 10	61.8	13.0	 20
259	 10	91.0	16.5	 25
260	 10	81.0	14.3	 25
261	 10	78.5	11.7	 20
262	 10	118.0	20.5	 25
263	 10	88.0	13.2	 25
264	 10	245.5	45.6	 20
265	 10	364.0	61.3	 25
266	 10	395.0	136.9	 25
267	 10	66.5	13.0	 20
268	 10	91.0	15.4	 25
269	 10	92.0	16.9	 25
270	 10	107.5	20.8	 20
271	 10	370.0	47.6	 25
272	 10	157.0	45.1	 25
273	 10	623.5	133.5	 16
274	 10	1089.0	231.5	 20
275	 10	82.0	26.2	 20
276	 10	97.0	16.9	 16
277	 10	157.3	27.5	 20
278	 10	82.5	17.6	 20
279	 10	81.5	13.4	 16
280	 10	138.0	30.5	 20
281	 10	72.0	14.6	 16
282	 10	83.0	14.4	 20
283	 10	97.0	18.7	 20
284	 10	72.0	13.6	 16
285	 10	138.0	20.0	 20
286	 10	188.5	30.8	 20
287	 10	150.0	26.4	 20
288	 10	93.0	15.4	 25
289	 10	233.0	33.5	 25
290	 10	360.0	58.5	 20
291	 10	248.0	27.8	 25
292	 10	109.0	19.8	 25
293	 10	241.5	27.8	 20
294	 10	109.0	15.0	 25
295	 10	143.0	26.4	 25
296	 10	91.8	13.7	 20
297	 10	68.0	9.6	 25
298	 10	67.0	11.4	 25
299	 10	55.3	12.8	 20
300	 10	80.0	22.7	 25
301	 10	325.0	65.9	 25
302	 10	85.5	28.2	 20
303	 10	78.0	11.9	 25
304	 10	65.0	11.6	 25
305	 10	65.3	12.2	 20
306	 10	68.0	12.3	 25
307	 10	96.0	19.3	 25
308	 10	63.8	12.3	 20
309	 10	84.0	15.5	 25
310	 10	110.0	18.9	 25
311	 10	100.0	16.1	 20
312	 10	75.0	13.4	 25
313	 10	72.5	11.6	 20
314	 10	148.5	23.9	 16
315	 10	1790.8	170.3	 20
316	 10	793.0	88.1	 20
317	 10	244.8	29.8	 16
318	 10	913.5	124.8	 20
319	 10	79.0	13.0	 20
320	 10	86.3	10.8	 16
321	 10	75.0	13.4	 20
322	 10	66.8	10.8	 20
323	 10	92.3	14.5	 16
324	 10	80.5	15.3	 20
325	 10	79.0	12.4	 20
326	 10	79.8	13.8	 16
327	 10	234.0	40.5	 25
328	 10	106.0	29.9	 25
329	 10	589.0	59.6	 20
330	 10	90.0	18.5	 25
331	 10	236.0	51.7	 25
332	 10	97.5	16.8	 20
333	 10	80.0	15.1	 25
334	 10	83.0	14.8	 25
335	 10	83.5	20.0	 20
336	 10	77.0	11.6	 25
337	 10	494.0	56.3	 25
338	 10	315.5	52.3	 20
339	 10	123.0	21.3	 25
340	 10	127.3	25.3	 20
341	 10	92.0	17.4	 25
342	 10	143.0	37.1	 25
343	 10	415.8	58.6	 20
344	 10	86.0	14.3	 25
345	 10	157.0	30.5	 25
346	 10	102.8	19.3	 20
347	 10	79.0	13.8	 25
348	 10	94.0	22.1	 25
349	 10	117.0	17.1	 20
350	 10	212.0	34.1	 25
351	 10	363.0	52.1	 25
352	 10	111.3	22.0	 20
353	 10	170.5	25.1	 20
354	 10	104.5	52.4	 20
355	 10	771.0	76.2	 16
356	 10	110.8	16.0	 20
357	 10	82.0	16.7	 20
358	 10	74.0	14.4	 16
359	 10	150.8	23.9	 20
360	 10	86.3	14.2	 20
361	 10	81.5	12.8	 16
362	 10	85.3	10.7	 20
363	 10	106.8	19.2	 20
364	 10	148.8	20.6	 16
365	 10	227.5	37.8	 20
366	 10	110.8	17.6	 20
367	 10	381.8	42.2	 20
368	 10	150.0	34.6	 25
369	 10	235.0	18.5	 25
370	 10	263.5	28.0	 20
371	 10	137.0	23.3	 25
372	 10	252.0	40.4	 25
373	 10	64.5	11.9	 20
374	 10	355.0	50.5	 25
375	 10	68.0	12.3	 25
376	 10	137.0	22.6	 20
377	 10	638.0	86.5	 25
378	 10	737.0	80.7	 25
379	 10	1014.3	76.9	 20
380	 10	667.0	70.1	 25
381	 10	226.0	25.3	 25
382	 10	397.0	46.7	 20
383	 10	178.0	26.8	 25
384	 10	487.0	60.7	 25
385	 10	413.3	45.6	 20
386	 10	512.0	65.9	 25
387	 10	204.0	26.6	 25
388	 10	287.3	34.5	 20
389	 10	90.0	10.4	 25
390	 10	97.0	15.0	 25
391	 10	108.5	17.7	 20
392	 10	455.0	50.4	 25
393	 10	254.0	33.9	 25
394	 10	319.0	41.6	 16
395	 10	152.0	22.2	 20
396	 10	100.0	17.6	 20
397	 10	77.3	15.7	 16
398	 10	77.3	16.0	 20
399	 10	553.3	64.0	 16
400	 10	84.5	15.2	 20
401	 10	169.0	27.3	 20
402	 10	115.5	20.0	 16
403	 10	79.0	16.6	 20
404	 10	79.0	20.9	 20
405	 10	91.5	15.6	 16
406	 10	97.3	18.7	 20
407	 10	73.0	10.6	 25
408	 10	64.3	13.3	 20
409	 10	77.0	14.9	 25
410	 10	76.0	15.5	 25
411	 10	66.0	11.8	 20
412	 10	146.0	26.6	 25
413	 10	75.0	16.7	 25
414	 10	74.3	12.9	 20
415	 10	65.0	13.5	 25
416	 10	245.0	38.5	 25
417	 10	293.8	27.5	 20
418	 10	76.0	17.2	 25
419	 10	698.0	64.6	 25
420	 10	966.8	96.1	 20
421	 10	516.0	55.1	 25
422	 10	374.0	45.8	 25
423	 10	684.8	75.9	 20
424	 10	93.0	15.5	 25
425	 10	183.0	32.1	 25
426	 10	67.3	7.5	 20
427	 10	216.0	29.5	 25
428	 10	117.0	20.0	 25
429	 10	312.0	35.3	 20
430	 10	964.0	75.1	 25
431	 10	1069.0	135.6	 25
432	 10	81.8	9.6	 20
433	 10	230.0	29.4	 25
434	 10	86.0	14.2	 20
435	 10	149.8	24.9	 16
436	 10	62.3	12.3	 20
437	 10	73.8	11.3	 20
438	 10	82.0	13.4	 16
439	 10	71.3	14.4	 20
440	 10	142.0	26.2	 20
441	 10	146.3	30.8	 16
442	 10	79.8	17.6	 20
443	 10	55.0	9.2	 20
444	 10	125.3	19.4	 16
445	 10	80.3	12.9	 20
446	 10	273.3	34.3	 20
447	 10	360.8	34.0	 20
448	 10	121.0	18.5	 25
449	 10	118.0	19.0	 25
450	 10	220.3	20.9	 20
451	 10	196.0	24.6	 25
452	 10	85.0	13.1	 25
453	 10	84.5	21.2	 20
454	 10	258.0	32.6	 25
455	 10	443.0	52.4	 25
456	 10	523.5	63.5	 20
457	 10	686.0	72.8	 25
458	 10	67.8	16.0	 20
459	 10	73.0	16.1	 25
460	 10	310.0	53.6	 25
461	 10	152.8	18.2	 20
462	 10	131.0	24.2	 25
463	 10	79.0	12.3	 25
464	 10	487.8	55.2	 20
465	 10	99.0	26.1	 25
466	 10	288.0	29.4	 25
467	 10	255.3	32.8	 20
468	 10	271.0	38.8	 25
469	 10	75.0	16.1	 25
470	 10	69.3	9.1	 20
471	 10	63.0	11.2	 25
472	 10	69.0	9.6	 25
473	 10	67.3	14.0	 20
474	 10	103.8	27.7	 20
475	 10	143.3	26.4	 20
476	 10	68.5	9.9	 16
477	 10	199.0	31.5	 20
478	 10	78.3	16.3	 20
479	 10	145.8	28.4	 16
480	 10	69.3	9.7	 20
481	 10	100.0	18.8	 20
482	 10	97.3	13.6	 16
483	 10	91.5	22.1	 20
484	 10	92.3	14.4	 20
485	 10	173.3	19.5	 16
486	 10	61.3	12.4	 20
487	 10	85.0	16.9	 25
488	 10	61.0	10.8	 20
489	 10	64.0	12.4	 25
490	 10	68.0	17.8	 25
491	 10	69.0	11.9	 20
492	 10	68.0	10.8	 25
493	 10	72.0	14.7	 25
494	 10	109.3	27.7	 20
495	 10	465.0	77.9	 25
496	 10	625.0	79.8	 25
497	 10	1610.0	178.0	 20
498	 10	629.0	101.3	 25
499	 10	120.0	22.0	 25
500	 10	69.3	10.3	 20
501	 10	89.0	14.2	 25
502	 10	99.0	19.2	 25
503	 10	68.5	11.2	 20
504	 10	69.0	15.3	 25
505	 10	76.0	14.9	 25
506	 10	200.5	26.7	 20
507	 10	287.0	35.8	 25
508	 10	221.0	34.9	 25
509	 10	424.0	60.8	 20
510	 10	168.0	29.9	 25
511	 10	144.0	28.5	 25
512	 10	76.0	9.0	 20
513	 10	117.0	20.8	 25
514	 10	76.3	14.4	 16
515	 10	77.5	16.1	 20
516	 10	59.0	9.8	 20
517	 10	65.5	13.1	 16
518	 10	61.3	7.6	 20
519	 10	138.8	23.3	 20
520	 10	64.5	11.2	 16
521	 10	234.8	35.7	 20
522	 10	125.5	19.7	 20
523	 10	163.5	20.2	 16
524	 10	153.8	21.2	 20
525	 10	106.8	17.2	 20
526	 10	108.5	22.0	 16
527	 10	466.0	68.9	 25
528	 10	208.0	62.2	 25
529	 10	597.0	41.7	 20
530	 10	149.0	37.1	 25
531	 10	74.0	15.8	 25
532	 10	112.0	11.4	 20
533	 10	124.0	18.3	 25
534	 10	110.0	25.1	 25
535	 10	177.5	23.8	 20
536	 10	280.0	29.3	 25
537	 10	511.0	51.2	 25
538	 10	246.0	29.3	 20
539	 10	183.0	26.2	 25
540	 10	313.0	32.9	 25
541	 10	343.8	37.8	 20
542	 10	160.0	29.4	 25
543	 10	384.0	56.5	 25
544	 10	277.3	28.8	 20
545	 10	61.0	9.5	 25
546	 10	74.0	11.8	 25
547	 10	96.3	20.1	 20
548	 10	65.0	9.3	 25
549	 10	66.0	13.3	 25
550	 10	58.3	12.7	 20
551	 10	52.0	9.6	 25
552	 10	60.0	9.2	 25
553	 10	65.8	12.7	 20
554	 10	64.3	14.2	 20
555	 10	96.8	10.7	 20
556	 10	62.3	10.3	 16
557	 10	63.0	10.3	 20
558	 10	73.3	21.6	 20
559	 10	66.0	14.1	 16
560	 10	58.0	13.3	 20
561	 10	79.3	15.9	 20
562	 10	61.8	14.6	 16
563	 10	61.0	13.9	 20
564	 10	88.0	14.8	 20
565	 10	155.3	21.6	 16
566	 10	74.5	17.3	 20
567	 10	74.0	15.2	 25
568	 10	76.0	12.6	 20
569	 10	227.0	25.7	 25
570	 10	282.0	21.6	 25
571	 10	344.8	29.9	 20
572	 10	65.0	11.1	 25
573	 10	85.0	14.2	 20
574	 10	186.0	32.9	 25
575	 10	939.0	133.0	 25
576	 10	123.0	24.0	 20
577	 10	76.0	12.8	 25
578	 10	59.0	12.9	 25
579	 10	69.3	9.8	 20
580	 10	106.0	17.8	 25
581	 10	73.0	11.9	 25
582	 10	202.8	26.0	 20
583	 10	189.0	24.5	 25
584	 10	80.0	16.6	 25
585	 10	57.0	11.6	 20
586	 10	55.0	9.2	 25
587	 10	63.0	9.2	 25
588	 10	74.3	16.1	 20
589	 10	111.0	17.2	 25
590	 10	72.0	11.9	 25
591	 10	133.3	24.3	 20
592	 10	192.0	27.5	 25
593	 10	96.0	18.0	 25
594	 10	130.0	16.9	 16
595	 10	63.3	11.9	 20
596	 10	107.5	18.8	 20
597	 10	1378.8	88.5	 16
598	 10	1073.5	184.4	 20
599	 10	164.3	25.1	 20
600	 10	122.0	15.1	 16
601	 10	53.5	12.8	 20
602	 10	70.0	12.7	 20
603	 10	186.0	22.8	 16
604	 10	126.8	15.5	 20
605	 10	156.8	24.2	 20
606	 10	343.8	37.5	 16
607	 10	369.0	68.2	 25
608	 10	111.0	22.7	 25
609	 10	240.5	37.0	 20
610	 10	145.0	17.3	 25
611	 10	274.0	35.8	 25
612	 10	377.3	119.5	 20
613	 10	58.0	12.0	 25
614	 10	72.0	13.9	 25
615	 10	71.3	12.8	 20
616	 10	136.0	32.5	 25
617	 10	169.0	20.3	 25
618	 10	73.5	14.8	 20
619	 10	76.0	12.3	 25
620	 10	79.0	13.3	 25
621	 10	87.5	9.9	 20
622	 10	95.0	17.1	 25
623	 10	176.0	22.5	 25
624	 10	129.8	17.8	 20
625	 10	522.0	65.4	 25
626	 10	410.0	37.2	 25
627	 10	227.5	23.4	 20
628	 10	2335.0	175.9	 25
629	 10	275.0	41.5	 25
630	 10	125.3	27.8	 20
631	 10	89.0	26.9	 25
632	 10	152.3	17.5	 20
633	 10	104.0	21.4	 25
634	 10	172.0	28.9	 20
635	 10	158.8	18.4	 16
636	 10	181.0	23.3	 20
637	 10	122.5	15.8	 20
638	 10	61.5	8.4	 16
639	 10	6446.0	1564.7	 20
  0	 11	140.0	85.3	 25
  1	 11	129.3	21.5	 20
  2	 11	269.0	36.0	 25
  3	 11	723.0	156.7	 25
  4	 11	146.0	23.6	 20
  5	 11	189.0	22.8	 25
  6	 11	225.3	37.2	 20
  7	 11	86.5	15.9	 16
  8	 11	143.5	22.5	 20
  9	 11	83.3	19.3	 20
 10	 11	374.3	28.9	 16
 11	 11	82.0	12.7	 20
 12	 11	170.5	31.8	 20
 13	 11	695.0	46.1	 16
 14	 11	85.3	12.1	 20
 15	 11	106.3	20.9	 20
 16	 11	334.3	30.3	 16
 17	 11	895.5	78.7	 20
 18	 11	375.0	45.3	 20
 19	 11	265.3	35.2	 16
 20	 11	859.0	87.4	 25
 21	 11	96.0	15.0	 25
 22	 11	284.3	26.9	 20
 23	 11	116.0	15.1	 25
 24	 11	95.0	18.2	 25
 25	 11	125.5	19.9	 20
 26	 11	128.0	15.1	 25
 27	 11	85.0	13.4	 25
 28	 11	89.3	17.5	 20
 29	 11	65.0	13.4	 25
 30	 11	215.0	39.8	 25
 31	 11	99.0	22.0	 20
 32	 11	189.0	42.3	 25
 33	 11	491.0	66.0	 25
 34	 11	123.8	16.3	 20
 35	 11	76.0	15.7	 25
 36	 11	102.0	16.6	 25
 37	 11	75.0	11.8	 20
 38	 11	96.0	19.1	 25
 39	 11	142.0	16.9	 25
 40	 11	106.5	15.4	 20
 41	 11	230.0	32.1	 25
 42	 11	127.0	28.2	 25
 43	 11	129.0	26.3	 20
 44	 11	109.0	21.3	 25
 45	 11	391.0	107.0	 25
 46	 11	151.8	18.8	 16
 47	 11	69.0	11.5	 20
 48	 11	59.3	10.2	 20
 49	 11	181.5	30.6	 16
 50	 11	111.8	19.7	 20
 51	 11	71.5	10.3	 16
 52	 11	93.5	15.8	 20
 53	 11	212.0	39.6	 20
 54	 11	2820.3	175.0	 16
 55	 11	474.8	47.6	 20
 56	 11	993.8	74.6	 20
 57	 11	1007.5	55.2	 16
 58	 11	559.0	46.5	 20
 59	 11	420.5	74.3	 20
 60	 11	98.3	19.6	 20
 61	 11	95.0	18.5	 25
 62	 11	501.0	120.9	 25
 63	 11	100.5	18.5	 20
 64	 11	141.0	26.2	 25
 65	 11	73.0	13.8	 25
 66	 11	84.5	19.2	 20
 67	 11	63.0	10.5	 25
 68	 11	72.0	14.7	 25
 69	 11	81.0	11.3	 20
 70	 11	63.0	12.3	 25
 71	 11	83.0	14.9	 25
 72	 11	88.3	37.6	 20
 73	 11	6843.0	996.0	 25
 74	 11	2384.0	579.6	 25
 75	 11	745.3	138.8	 20
 76	 11	157.0	26.0	 25
 77	 11	222.0	34.1	 25
 78	 11	91.0	16.3	 20
 79	 11	64.0	14.9	 25
 80	 11	70.0	9.8	 25
 81	 11	61.0	9.2	 20
 82	 11	135.0	19.2	 25
 83	 11	87.0	42.2	 25
 84	 11	113.0	26.7	 20
 85	 11	145.0	23.8	 25
 86	 11	121.0	26.9	 25
 87	 11	95.5	26.2	 16
 88	 11	428.8	78.0	 20
 89	 11	131.5	41.0	 20
 90	 11	203.3	41.3	 16
 91	 11	728.0	193.9	 20
 92	 11	129.3	26.2	 20
 93	 11	143.3	20.2	 16
 94	 11	131.3	39.4	 20
 95	 11	139.5	37.7	 20
 96	 11	193.8	41.6	 16
 97	 11	149.8	21.9	 20
 98	 11	118.0	21.3	 20
 99	 11	109.3	19.3	 16
100	 11	647.0	208.3	 25
101	 11	862.0	312.5	 25
102	 11	55.8	11.1	 20
103	 11	200.0	31.8	 25
104	 11	127.0	22.6	 25
105	 11	121.3	29.4	 20
106	 11	117.0	17.6	 25
107	 11	82.0	15.7	 25
108	 11	99.0	24.5	 20
109	 11	84.0	15.7	 25
110	 11	97.3	18.2	 20
111	 11	372.0	48.8	 25
112	 11	352.0	56.7	 25
113	 11	152.8	32.0	 20
114	 11	116.0	21.2	 25
115	 11	173.0	56.2	 25
116	 11	938.3	217.3	 20
117	 11	146.0	24.1	 25
118	 11	256.0	49.2	 25
119	 11	299.0	40.4	 20
120	 11	687.0	99.3	 25
121	 11	976.0	183.1	 25
122	 11	359.0	47.7	 20
123	 11	1882.0	578.8	 25
124	 11	121.0	24.3	 25
125	 11	97.3	16.2	 20
126	 11	420.0	117.5	 25
127	 11	74.5	64.4	 20
128	 11	1373.0	205.0	 16
129	 11	209.8	32.1	 20
130	 11	602.0	167.9	 20
131	 11	148.5	15.4	 16
132	 11	289.0	37.7	 20
133	 11	418.3	73.6	 20
134	 11	258.5	43.6	 16
135	 11	113.3	17.9	 20
136	 11	95.0	18.4	 20
137	 11	84.0	14.7	 16
138	 11	66.8	10.9	 20
139	 11	299.3	91.8	 20
140	 11	82.0	15.8	 20
141	 11	388.0	98.5	 25
142	 11	91.0	28.8	 25
143	 11	623.3	118.3	 20
144	 11	3350.0	927.7	 25
145	 11	240.0	44.8	 25
146	 11	331.8	47.3	 20
147	 11	399.0	43.3	 25
148	 11	392.0	52.4	 25
149	 11	123.0	22.2	 20
150	 11	94.0	18.8	 25
151	 11	80.0	22.4	 25
152	 11	89.3	15.2	 20
153	 11	68.0	11.5	 25
154	 11	61.0	16.6	 25
155	 11	59.0	10.4	 20
156	 11	456.0	108.0	 25
157	 11	2713.0	787.9	 25
158	 11	3804.8	817.7	 20
159	 11	1679.0	386.1	 25
160	 11	179.0	30.1	 25
161	 11	118.3	27.0	 20
162	 11	169.0	33.5	 25
163	 11	1877.0	715.5	 25
164	 11	150.5	18.6	 20
165	 11	101.0	18.1	 25
166	 11	76.0	13.8	 25
167	 11	58.3	8.8	 16
168	 11	65.3	14.2	 20
169	 11	71.3	14.4	 16
170	 11	170.0	34.8	 20
171	 11	149.3	241.2	 20
172	 11	8948.5	1938.8	 16
173	 11	116.5	21.1	 20
174	 11	84.5	14.9	 20
175	 11	303.5	59.5	 16
176	 11	353.0	87.4	 20
177	 11	89.5	17.3	 20
178	 11	109.5	17.1	 16
179	 11	253.3	30.2	 20
180	 11	361.0	75.0	 25
181	 11	93.8	18.5	 20
182	 11	130.0	22.3	 25
183	 11	97.0	18.0	 25
184	 11	108.5	16.6	 20
185	 11	2826.0	764.3	 25
186	 11	1915.0	321.5	 25
187	 11	1728.3	233.3	 20
188	 11	538.0	95.1	 25
189	 11	270.0	43.1	 25
190	 11	153.5	23.5	 20
191	 11	190.0	25.6	 25
192	 11	101.0	18.5	 25
193	 11	150.8	26.8	 20
194	 11	141.0	24.2	 25
195	 11	226.0	59.9	 25
196	 11	88.0	19.5	 20
197	 11	95.0	16.7	 25
198	 11	129.0	20.1	 25
199	 11	274.5	43.8	 20
200	 11	483.0	118.7	 25
201	 11	73.0	11.7	 25
202	 11	139.0	19.1	 20
203	 11	230.0	43.1	 25
204	 11	116.0	19.0	 25
205	 11	122.3	33.4	 20
206	 11	1449.0	378.7	 25
207	 11	301.0	39.2	 20
208	 11	860.0	93.7	 16
209	 11	156.3	20.0	 20
210	 11	96.0	15.8	 20
211	 11	119.5	20.5	 16
212	 11	909.3	108.8	 20
213	 11	170.8	31.0	 20
214	 11	80.5	16.9	 16
215	 11	1579.0	261.7	 20
216	 11	85.8	16.1	 20
217	 11	74.0	14.9	 16
218	 11	78.8	13.8	 20
219	 11	124.3	21.8	 20
220	 11	233.0	23.7	 20
221	 11	80.0	15.8	 25
222	 11	251.0	39.9	 25
223	 11	543.0	48.9	 20
224	 11	131.0	22.1	 25
225	 11	275.0	36.2	 20
226	 11	468.0	45.9	 25
227	 11	817.0	111.9	 25
228	 11	81.3	15.9	 20
229	 11	67.0	14.6	 25
230	 11	84.0	13.4	 25
231	 11	64.3	7.9	 20
232	 11	181.0	22.6	 25
233	 11	407.0	71.2	 25
234	 11	347.3	44.4	 20
235	 11	164.0	35.9	 25
236	 11	84.0	11.8	 25
237	 11	69.0	15.9	 20
238	 11	69.0	12.5	 25
239	 11	84.0	13.9	 25
240	 11	87.3	19.8	 20
241	 11	96.0	19.3	 25
242	 11	59.0	12.0	 25
243	 11	149.3	34.9	 20
244	 11	952.0	93.1	 25
245	 11	315.0	60.7	 25
246	 11	551.3	121.2	 20
247	 11	575.0	95.0	 20
248	 11	100.5	19.1	 20
249	 11	237.0	52.4	 16
250	 11	77.3	14.6	 20
251	 11	72.8	15.4	 20
252	 11	85.5	14.6	 16
253	 11	58.3	12.2	 20
254	 11	65.3	13.4	 20
255	 11	67.3	10.3	 16
256	 11	102.3	18.6	 20
257	 11	272.5	66.3	 20
258	 11	179.5	24.1	 16
259	 11	272.8	45.9	 20
260	 11	65.0	10.8	 25
261	 11	86.3	16.7	 20
262	 11	164.0	22.7	 25
263	 11	121.0	23.9	 25
264	 11	120.8	17.0	 20
265	 11	90.0	14.5	 25
266	 11	124.0	27.0	 25
267	 11	184.5	30.1	 20
268	 11	688.0	193.7	 25
269	 11	122.0	25.6	 25
270	 11	68.3	13.1	 20
271	 11	75.0	14.5	 25
272	 11	495.0	157.8	 25
273	 11	135.0	18.4	 20
274	 11	1128.0	231.4	 25
275	 11	1866.0	406.8	 25
276	 11	202.0	26.0	 20
277	 11	141.0	19.2	 25
278	 11	182.0	27.2	 25
279	 11	322.8	79.1	 20
280	 11	67.0	8.7	 25
281	 11	121.0	25.1	 25
282	 11	178.0	37.6	 20
283	 11	66.0	10.0	 25
284	 11	156.8	36.1	 20
285	 11	113.0	14.9	 25
286	 11	124.0	23.8	 25
287	 11	76.0	13.8	 16
288	 11	837.3	167.0	 20
289	 11	105.3	20.1	 20
290	 11	1368.5	82.7	 16
291	 11	362.3	39.5	 20
292	 11	115.3	25.4	 20
293	 11	139.5	16.5	 16
294	 11	155.3	22.3	 20
295	 11	276.3	58.7	 20
296	 11	82.0	12.5	 16
297	 11	79.3	13.6	 20
298	 11	102.0	24.3	 20
299	 11	205.3	31.4	 16
300	 11	78.0	14.1	 25
301	 11	64.0	11.6	 25
302	 11	80.5	11.3	 20
303	 11	129.0	18.5	 25
304	 11	536.0	139.5	 25
305	 11	87.5	13.0	 20
306	 11	72.0	15.0	 25
307	 11	120.0	20.7	 25
308	 11	84.8	13.0	 20
309	 11	83.0	12.5	 25
310	 11	85.0	15.7	 25
311	 11	66.5	13.4	 20
312	 11	74.0	13.7	 25
313	 11	70.0	13.5	 25
314	 11	129.3	22.0	 20
315	 11	154.0	23.9	 25
316	 11	1454.0	258.5	 25
317	 11	249.3	22.8	 20
318	 11	197.0	50.8	 25
319	 11	244.0	38.4	 25
320	 11	445.8	59.0	 20
321	 11	103.0	17.6	 25
322	 11	67.0	13.7	 25
323	 11	64.3	11.2	 20
324	 11	91.0	28.3	 25
325	 11	86.0	16.4	 25
326	 11	57.0	10.5	 20
327	 11	67.8	13.2	 20
328	 11	69.8	11.9	 20
329	 11	113.0	26.4	 16
330	 11	429.3	63.2	 20
331	 11	73.8	14.1	 20
332	 11	161.3	26.0	 16
333	 11	125.8	23.4	 20
334	 11	165.0	23.5	 20
335	 11	317.5	50.4	 16
336	 11	147.8	26.2	 20
337	 11	120.3	15.5	 20
338	 11	288.5	35.9	 16
339	 11	189.5	31.2	 20
340	 11	485.0	65.2	 25
341	 11	923.5	135.8	 20
342	 11	801.0	206.9	 25
343	 11	94.0	17.2	 20
344	 11	88.0	16.4	 25
345	 11	131.0	22.2	 25
346	 11	134.0	22.2	 20
347	 11	337.0	69.3	 25
348	 11	86.0	12.6	 25
349	 11	128.5	24.7	 20
350	 11	370.0	27.9	 25
351	 11	519.0	116.0	 25
352	 11	668.5	182.4	 20
353	 11	103.0	19.8	 25
354	 11	236.0	92.1	 25
355	 11	4602.0	841.7	 20
356	 11	86.0	16.7	 25
357	 11	142.0	34.6	 25
358	 11	70.3	10.4	 20
359	 11	71.0	11.2	 25
360	 11	105.0	18.4	 25
361	 11	125.8	18.5	 20
362	 11	371.0	74.6	 25
363	 11	464.0	70.4	 25
364	 11	252.5	28.7	 20
365	 11	190.0	42.7	 25
366	 11	2797.0	768.7	 25
367	 11	115.0	16.1	 16
368	 11	485.0	56.2	 20
369	 11	494.8	42.9	 20
370	 11	1271.5	96.4	 16
371	 11	682.5	46.5	 20
372	 11	276.5	27.2	 20
373	 11	89.5	12.2	 16
374	 11	478.3	67.7	 20
375	 11	136.5	25.5	 20
376	 11	59.5	11.4	 16
377	 11	2391.5	458.1	 20
378	 11	985.5	107.6	 20
379	 11	194.8	34.1	 16
380	 11	265.0	35.7	 25
381	 11	398.0	45.7	 25
382	 11	104.3	22.9	 20
383	 11	98.0	17.5	 25
384	 11	1564.0	313.0	 25
385	 11	113.0	17.8	 20
386	 11	296.0	29.5	 25
387	 11	133.0	14.8	 25
388	 11	133.5	17.1	 20
389	 11	336.0	54.2	 25
390	 11	81.0	16.9	 25
391	 11	849.5	113.1	 20
392	 11	536.0	85.0	 25
393	 11	250.0	43.8	 25
394	 11	98.3	15.4	 20
395	 11	83.0	13.7	 25
396	 11	257.0	32.4	 25
397	 11	230.0	55.8	 20
398	 11	77.0	14.6	 25
399	 11	86.0	23.6	 25
400	 11	98.0	20.5	 20
401	 11	218.0	39.8	 25
402	 11	241.5	26.4	 20
403	 11	114.0	21.8	 25
404	 11	177.0	26.8	 25
405	 11	72.0	13.1	 20
406	 11	219.0	29.4	 25
407	 11	484.5	67.1	 20
408	 11	98.3	17.1	 16
409	 11	190.3	29.2	 20
410	 11	71.3	11.9	 20
411	 11	233.5	20.2	 16
412	 11	101.3	23.0	 20
413	 11	251.5	47.9	 20
414	 11	106.3	11.0	 16
415	 11	78.3	14.5	 20
416	 11	188.3	30.3	 20
417	 11	95.3	19.1	 16
418	 11	126.5	22.2	 20
419	 11	125.0	19.8	 20
420	 11	79.3	37.6	 20
421	 11	459.0	40.6	 25
422	 11	223.0	25.7	 25
423	 11	117.0	22.2	 20
424	 11	123.0	18.8	 25
425	 11	72.0	14.1	 25
426	 11	143.0	27.9	 20
427	 11	105.0	15.8	 25
428	 11	154.0	22.5	 25
429	 11	73.5	11.6	 20
430	 11	178.0	38.3	 25
431	 11	342.0	44.8	 25
432	 11	85.3	12.8	 20
433	 11	69.0	12.9	 25
434	 11	80.0	13.8	 25
435	 11	309.5	67.8	 20
436	 11	102.0	17.4	 25
437	 11	67.0	9.0	 25
438	 11	143.0	31.0	 20
439	 11	180.0	27.8	 25
440	 11	185.0	27.7	 25
441	 11	339.3	46.6	 20
442	 11	136.0	23.9	 25
443	 11	621.0	92.7	 25
444	 11	133.5	23.7	 20
445	 11	83.0	15.3	 25
446	 11	87.0	16.6	 25
447	 11	587.3	67.8	 16
448	 11	99.3	13.2	 20
449	 11	219.3	29.2	 20
450	 11	59.3	10.6	 16
451	 11	90.3	18.5	 20
452	 11	75.0	10.6	 20
453	 11	211.3	24.5	 16
454	 11	73.8	12.6	 20
455	 11	171.0	23.6	 20
456	 11	53.3	9.5	 16
457	 11	84.3	13.9	 20
458	 11	75.3	16.5	 16
459	 11	62.0	13.3	 20
460	 11	112.0	18.0	 25
461	 11	230.3	20.8	 20
462	 11	70.0	15.2	 25
463	 11	78.0	12.5	 25
464	 11	671.5	62.9	 20
465	 11	694.0	77.7	 25
466	 11	106.0	18.7	 25
467	 11	264.3	40.9	 20
468	 11	194.0	31.4	 25
469	 11	270.0	33.3	 25
470	 11	69.8	12.2	 20
471	 11	67.0	10.8	 25
472	 11	239.0	26.5	 25
473	 11	138.0	23.5	 20
474	 11	213.0	23.2	 25
475	 11	153.0	28.2	 25
476	 11	211.3	33.2	 20
477	 11	91.0	14.9	 25
478	 11	148.0	21.6	 25
479	 11	246.8	38.3	 20
480	 11	139.0	17.8	 25
481	 11	76.0	10.7	 25
482	 11	64.3	14.4	 20
483	 11	81.0	12.5	 25
484	 11	99.0	12.5	 25
485	 11	74.5	12.7	 20
486	 11	75.0	13.1	 25
487	 11	175.5	25.2	 20
488	 11	124.0	23.0	 16
489	 11	302.8	30.6	 20
490	 11	627.5	100.7	 20
491	 11	58.0	13.4	 16
492	 11	361.3	36.8	 20
493	 11	170.0	24.8	 20
494	 11	232.3	31.5	 16
495	 11	220.5	34.7	 20
496	 11	228.3	23.7	 20
497	 11	104.3	24.9	 16
498	 11	585.3	78.8	 20
499	 11	94.3	18.6	 20
500	 11	93.5	18.8	 20
501	 11	64.0	11.1	 25
502	 11	79.0	10.4	 25
503	 11	76.0	14.4	 20
504	 11	56.0	9.5	 25
505	 11	249.0	48.5	 25
506	 11	84.3	17.0	 20
507	 11	202.0	61.1	 25
508	 11	464.0	42.3	 25
509	 11	478.0	35.7	 20
510	 11	105.0	20.2	 25
511	 11	227.0	41.6	 25
512	 11	115.5	17.9	 20
513	 11	564.0	83.7	 25
514	 11	1536.0	375.5	 25
515	 11	206.0	22.5	 20
516	 11	326.0	40.2	 25
517	 11	186.3	25.3	 20
518	 11	95.0	19.5	 25
519	 11	165.0	31.2	 25
520	 11	70.5	11.4	 20
521	 11	96.0	19.7	 25
522	 11	569.0	69.7	 25
523	 11	479.5	42.7	 20
524	 11	129.0	18.6	 25
525	 11	168.0	20.6	 25
526	 11	647.0	63.0	 20
527	 11	85.0	12.1	 20
528	 11	97.0	22.2	 20
529	 11	763.0	52.6	 16
530	 11	131.0	20.7	 20
531	 11	140.8	49.5	 20
532	 11	145.3	18.7	 16
533	 11	214.0	22.9	 20
534	 11	1976.3	229.8	 20
535	 11	289.8	28.4	 16
536	 11	352.8	37.1	 20
537	 11	83.0	12.2	 20
538	 11	95.0	11.8	 16
539	 11	310.3	32.3	 20
540	 11	188.0	29.5	 25
541	 11	456.5	45.6	 20
542	 11	101.0	16.8	 25
543	 11	1037.0	122.2	 25
544	 11	141.5	23.5	 20
545	 11	421.0	47.2	 25
546	 11	131.0	21.0	 25
547	 11	485.8	52.9	 20
548	 11	333.0	48.3	 25
549	 11	118.0	18.2	 25
550	 11	133.3	24.9	 20
551	 11	68.0	11.2	 25
552	 11	75.0	16.1	 25
553	 11	177.5	34.9	 20
554	 11	62.0	13.2	 25
555	 11	68.0	10.7	 25
556	 11	107.5	20.5	 20
557	 11	56.0	11.2	 25
558	 11	207.0	27.8	 25
559	 11	57.0	8.7	 20
560	 11	279.0	45.2	 25
561	 11	89.0	16.0	 25
562	 11	80.0	17.2	 20
563	 11	53.0	10.5	 25
564	 11	78.0	11.1	 25
565	 11	128.0	18.3	 20
566	 11	84.0	13.9	 25
567	 11	137.0	20.2	 20
568	 11	512.3	52.9	 16
569	 11	1288.3	108.3	 20
570	 11	758.8	71.2	 20
571	 11	919.0	43.1	 16
572	 11	1625.8	204.6	 20
573	 11	68.0	11.4	 20
574	 11	91.3	30.8	 16
575	 11	74.8	9.9	 20
576	 11	51.0	8.8	 16
577	 11	60.3	11.7	 20
578	 11	60.0	11.3	 20
579	 11	90.3	20.9	 16
580	 11	89.0	13.3	 25
581	 11	59.0	10.4	 25
582	 11	65.5	11.8	 20
583	 11	68.0	13.4	 25
584	 11	69.0	11.0	 25
585	 11	164.3	24.8	 20
586	 11	90.0	16.1	 25
587	 11	98.0	17.2	 25
588	 11	96.0	15.0	 20
589	 11	75.0	13.3	 25
590	 11	286.0	51.4	 25
591	 11	142.0	19.4	 20
592	 11	356.0	46.1	 25
593	 11	814.0	101.1	 25
594	 11	314.3	52.1	 20
595	 11	1375.0	262.2	 25
596	 11	100.0	21.1	 25
597	 11	227.0	32.7	 20
598	 11	604.0	61.8	 25
599	 11	283.0	32.0	 25
600	 11	169.5	24.1	 20
601	 11	247.0	58.4	 25
602	 11	535.0	75.8	 25
603	 11	255.0	32.4	 20
604	 11	1684.0	191.3	 25
605	 11	70.0	15.4	 25
606	 11	65.0	12.0	 20
607	 11	62.5	12.2	 20
608	 11	245.5	36.6	 20
609	 11	102.3	17.6	 16
610	 11	183.0	38.5	 20
611	 11	299.5	57.5	 20
612	 11	4144.3	342.8	 16
613	 11	158.0	39.5	 20
614	 11	371.5	58.4	 20
615	 11	191.0	28.9	 16
616	 11	150.0	22.7	 20
617	 11	314.3	32.6	 20
618	 11	315.3	40.3	 16
619	 11	233.0	36.4	 20
620	 11	99.0	14.8	 25
621	 11	212.5	27.8	 20
622	 11	303.0	47.1	 25
623	 11	265.0	29.9	 25
624	 11	87.8	14.6	 20
625	 11	589.0	84.1	 25
626	 11	225.0	24.3	 25
627	 11	177.8	22.0	 20
628	 11	4650.0	573.9	 25
629	 11	2232.0	270.4	 25
630	 11	2831.3	299.8	 20
631	 11	3411.0	396.4	 25
632	 11	111.5	20.2	 20
633	 11	135.0	25.2	 25
634	 11	286.0	40.9	 25
635	 11	106.0	20.8	 20
636	 11	203.0	33.7	 25
637	 11	249.0	40.9	 25
638	 11	70.8	12.0	 20
639	 11	117.0	19.9	 25
  0	 12	9813.0	1732.6	 25
  1	 12	129.3	15.6	 20
  2	 12	299.0	30.6	 25
  3	 12	253.0	36.4	 25
  4	 12	139.0	17.9	 20
  5	 12	264.0	28.2	 25
  6	 12	109.0	17.0	 25
  7	 12	117.0	12.9	 20
  8	 12	119.0	20.2	 25
  9	 12	82.0	13.4	 25
 10	 12	234.8	28.8	 20
 11	 12	118.0	17.1	 25
 12	 12	303.0	50.4	 25
 13	 12	1167.8	101.8	 20
 14	 12	91.0	12.9	 25
 15	 12	80.0	13.4	 25
 16	 12	267.0	29.9	 20
 17	 12	579.0	46.7	 25
 18	 12	193.0	32.3	 25
 19	 12	156.3	21.8	 20
 20	 12	365.0	48.4	 20
 21	 12	104.8	17.5	 20
 22	 12	129.8	22.5	 16
 23	 12	134.0	22.6	 20
 24	 12	79.0	16.4	 20
 25	 12	149.5	25.7	 16
 26	 12	94.0	21.3	 20
 27	 12	111.8	14.5	 20
 28	 12	106.8	21.4	 16
 29	 12	71.5	10.3	 20
 30	 12	143.8	17.4	 20
 31	 12	86.3	13.5	 16
 32	 12	125.5	19.5	 20
 33	 12	208.0	29.6	 25
 34	 12	78.3	15.3	 20
 35	 12	70.0	10.3	 25
 36	 12	91.0	14.6	 25
 37	 12	77.3	12.7	 20
 38	 12	81.0	17.6	 25
 39	 12	139.0	27.1	 25
 40	 12	98.0	19.8	 20
 41	 12	125.0	16.2	 25
 42	 12	79.0	17.1	 25
 43	 12	98.3	13.3	 20
 44	 12	83.0	14.7	 25
 45	 12	236.0	34.0	 25
 46	 12	159.5	17.8	 20
 47	 12	76.0	12.7	 25
 48	 12	71.0	13.5	 25
 49	 12	73.3	15.5	 20
 50	 12	76.0	11.1	 25
 51	 12	66.0	13.5	 25
 52	 12	123.8	22.3	 20
 53	 12	253.0	73.6	 25
 54	 12	4657.0	207.1	 20
 55	 12	288.0	64.5	 25
 56	 12	1631.0	173.0	 25
 57	 12	884.8	80.6	 20
 58	 12	1219.0	89.9	 25
 59	 12	245.0	38.3	 25
 60	 12	93.5	13.7	 16
 61	 12	78.3	10.2	 20
 62	 12	127.3	22.6	 20
 63	 12	63.3	11.5	 16
 64	 12	82.5	17.1	 20
 65	 12	102.5	17.3	 20
 66	 12	82.3	11.6	 16
 67	 12	64.0	11.6	 20
 68	 12	73.5	14.0	 20
 69	 12	77.5	12.2	 16
 70	 12	65.5	12.5	 20
 71	 12	77.8	13.4	 20
 72	 12	97.8	28.3	 16
 73	 12	3384.0	188.8	 25
 74	 12	1287.0	207.4	 25
 75	 12	264.5	25.0	 20
 76	 12	136.0	24.0	 25
 77	 12	231.0	39.2	 25
 78	 12	85.3	12.6	 20
 79	 12	74.0	16.1	 25
 80	 12	69.0	13.8	 25
 81	 12	66.0	18.7	 20
 82	 12	102.0	15.9	 25
 83	 12	77.0	17.7	 25
 84	 12	226.5	27.7	 20
 85	 12	189.0	22.4	 25
 86	 12	99.0	30.9	 25
 87	 12	98.0	17.3	 20
 88	 12	201.0	31.4	 25
 89	 12	110.0	37.9	 25
 90	 12	406.3	49.0	 20
 91	 12	164.0	29.1	 25
 92	 12	100.0	16.8	 25
 93	 12	127.5	19.0	 20
 94	 12	130.0	40.6	 25
 95	 12	119.0	34.7	 25
 96	 12	101.5	24.8	 20
 97	 12	176.0	22.2	 25
 98	 12	98.0	14.9	 25
 99	 12	110.3	20.2	 20
100	 12	231.0	52.2	 20
101	 12	654.8	225.5	 20
102	 12	55.3	9.7	 16
103	 12	117.3	20.3	 20
104	 12	104.0	19.0	 20
105	 12	125.0	25.2	 16
106	 12	133.5	21.9	 20
107	 12	71.3	14.1	 20
108	 12	86.0	19.5	 16
109	 12	78.8	14.7	 20
110	 12	164.3	54.1	 20
111	 12	429.0	43.6	 16
112	 12	315.8	39.6	 20
113	 12	174.8	29.4	 20
114	 12	193.0	28.6	 25
115	 12	247.0	106.4	 25
116	 12	2155.0	440.0	 20
117	 12	105.0	20.6	 25
118	 12	243.0	66.0	 25
119	 12	304.5	45.1	 20
120	 12	279.0	33.0	 25
121	 12	563.0	117.8	 25
122	 12	240.3	32.4	 20
123	 12	686.0	158.6	 25
124	 12	77.0	11.1	 25
125	 12	71.3	13.6	 20
126	 12	268.0	58.0	 25
127	 12	93.0	14.7	 25
128	 12	362.5	60.6	 20
129	 12	485.0	113.0	 25
130	 12	128.0	25.9	 25
131	 12	103.8	24.1	 20
132	 12	284.0	27.2	 25
133	 12	222.0	36.7	 25
134	 12	167.3	26.1	 20
135	 12	142.0	23.8	 25
136	 12	88.0	19.3	 25
137	 12	77.8	10.8	 20
138	 12	85.0	12.2	 25
139	 12	101.0	22.7	 25
140	 12	80.0	15.0	 16
141	 12	100.0	16.6	 20
142	 12	88.3	19.7	 20
143	 12	333.3	29.5	 16
144	 12	1305.3	323.4	 20
145	 12	166.5	17.6	 20
146	 12	262.3	36.4	 16
147	 12	216.3	28.4	 20
148	 12	213.3	26.3	 20
149	 12	199.5	27.7	 16
150	 12	108.5	17.3	 20
151	 12	74.3	13.7	 20
152	 12	69.3	8.9	 16
153	 12	67.0	14.8	 25
154	 12	64.0	13.2	 25
155	 12	66.3	13.0	 20
156	 12	122.0	16.5	 25
157	 12	1915.0	415.1	 25
158	 12	3171.8	231.3	 20
159	 12	1217.0	223.9	 25
160	 12	108.0	18.8	 25
161	 12	87.3	17.4	 20
162	 12	113.0	20.2	 25
163	 12	241.0	50.8	 25
164	 12	92.0	13.7	 20
165	 12	91.0	17.5	 25
166	 12	74.0	16.2	 25
167	 12	73.0	15.6	 20
168	 12	76.0	14.4	 25
169	 12	61.3	9.3	 20
170	 12	105.0	16.4	 25
171	 12	131.0	118.6	 25
172	 12	3265.3	676.7	 20
173	 12	91.0	14.7	 25
174	 12	76.0	13.5	 25
175	 12	215.0	32.1	 20
176	 12	83.0	13.4	 25
177	 12	75.0	12.6	 25
178	 12	130.5	21.4	 20
179	 12	260.0	40.5	 25
180	 12	383.5	70.7	 20
181	 12	103.0	20.5	 16
182	 12	172.0	18.9	 20
183	 12	105.3	18.7	 20
184	 12	126.5	20.8	 16
185	 12	267.0	36.0	 20
186	 12	1166.3	181.1	 20
187	 12	2145.0	113.0	 16
188	 12	653.8	58.2	 20
189	 12	302.5	33.9	 20
190	 12	110.0	16.4	 16
191	 12	119.3	19.5	 20
192	 12	86.5	16.4	 20
193	 12	110.0	20.2	 20
194	 12	228.0	40.3	 25
195	 12	254.0	50.8	 25
196	 12	66.0	8.8	 20
197	 12	77.0	14.8	 25
198	 12	161.0	19.6	 25
199	 12	294.3	28.4	 20
200	 12	801.0	121.9	 25
201	 12	97.0	23.7	 25
202	 12	137.8	19.1	 20
203	 12	211.0	23.8	 25
204	 12	170.0	29.3	 25
205	 12	111.8	13.4	 20
206	 12	323.0	51.9	 25
207	 12	168.0	20.8	 25
208	 12	357.3	36.3	 20
209	 12	135.0	19.4	 25
210	 12	133.0	23.9	 25
211	 12	78.8	14.5	 20
212	 12	374.0	77.0	 25
213	 12	121.0	26.3	 25
214	 12	66.0	11.0	 20
215	 12	259.0	107.9	 25
216	 12	98.0	17.0	 25
217	 12	74.0	15.8	 20
218	 12	76.0	15.5	 25
219	 12	228.0	34.9	 25
220	 12	219.8	43.5	 16
221	 12	82.3	18.9	 20
222	 12	107.3	40.8	 20
223	 12	1896.5	168.6	 16
224	 12	86.8	19.9	 20
225	 12	117.8	19.8	 20
226	 12	209.3	24.8	 16
227	 12	411.0	51.2	 20
228	 12	66.0	9.8	 16
229	 12	64.3	12.8	 20
230	 12	71.3	12.1	 20
231	 12	68.3	16.6	 16
232	 12	119.0	19.3	 20
233	 12	216.0	25.5	 25
234	 12	394.8	53.7	 20
235	 12	142.0	25.2	 25
236	 12	108.0	19.4	 25
237	 12	64.3	10.8	 20
238	 12	69.0	12.7	 25
239	 12	69.0	9.9	 25
240	 12	72.5	15.0	 20
241	 12	116.0	17.0	 25
242	 12	66.0	11.6	 25
243	 12	95.0	21.6	 20
244	 12	647.0	106.5	 25
245	 12	154.0	25.6	 25
246	 12	289.0	33.7	 20
247	 12	161.0	28.0	 25
248	 12	71.0	13.2	 25
249	 12	74.3	13.5	 20
250	 12	67.0	12.2	 25
251	 12	68.0	11.8	 25
252	 12	68.8	13.8	 20
253	 12	60.0	9.6	 25
254	 12	64.0	10.6	 25
255	 12	81.3	18.6	 20
256	 12	83.0	16.3	 25
257	 12	237.0	32.5	 25
258	 12	274.3	42.1	 20
259	 12	529.0	94.8	 25
260	 12	74.3	13.7	 20
261	 12	94.3	14.5	 16
262	 12	312.8	58.4	 20
263	 12	94.5	17.4	 20
264	 12	212.0	28.5	 16
265	 12	86.0	12.1	 20
266	 12	105.3	22.1	 20
267	 12	138.8	16.6	 16
268	 12	232.3	53.5	 20
269	 12	83.8	16.6	 20
270	 12	67.3	11.6	 16
271	 12	69.3	16.9	 20
272	 12	125.3	22.2	 20
273	 12	99.5	26.7	 20
274	 12	3620.0	409.2	 25
275	 12	956.0	99.0	 25
276	 12	186.8	44.1	 20
277	 12	139.0	18.7	 25
278	 12	109.0	15.1	 25
279	 12	80.0	15.4	 20
280	 12	68.0	13.8	 25
281	 12	69.0	16.6	 25
282	 12	79.3	16.4	 20
283	 12	64.0	7.8	 25
284	 12	188.0	40.4	 25
285	 12	132.8	23.9	 20
286	 12	130.0	26.5	 25
287	 12	73.5	13.2	 20
288	 12	123.0	24.6	 25
289	 12	84.0	17.5	 25
290	 12	773.8	137.0	 20
291	 12	471.0	47.1	 25
292	 12	117.0	23.2	 25
293	 12	122.8	14.4	 20
294	 12	145.0	23.4	 25
295	 12	220.0	34.5	 25
296	 12	61.0	13.5	 20
297	 12	67.0	12.2	 25
298	 12	97.0	38.7	 25
299	 12	218.3	26.8	 20
300	 12	68.0	13.5	 20
301	 12	67.5	9.5	 20
302	 12	69.0	11.6	 16
303	 12	101.3	19.8	 20
304	 12	321.0	59.1	 20
305	 12	54.3	8.9	 16
306	 12	60.5	9.2	 20
307	 12	98.0	19.3	 20
308	 12	74.3	14.2	 16
309	 12	91.3	13.6	 20
310	 12	63.3	10.2	 20
311	 12	69.0	16.9	 16
312	 12	70.3	11.0	 20
313	 12	92.0	18.1	 25
314	 12	86.0	16.1	 20
315	 12	137.0	34.0	 25
316	 12	818.0	101.0	 25
317	 12	257.5	28.3	 20
318	 12	133.0	23.8	 25
319	 12	229.0	28.4	 25
320	 12	390.0	41.8	 20
321	 12	181.0	26.2	 25
322	 12	62.0	11.5	 25
323	 12	64.0	7.5	 20
324	 12	68.0	11.8	 25
325	 12	83.0	11.2	 25
326	 12	76.5	12.6	 20
327	 12	68.0	11.5	 25
328	 12	69.0	14.4	 25
329	 12	135.5	24.9	 20
330	 12	186.0	39.9	 25
331	 12	98.0	18.3	 25
332	 12	208.8	38.7	 20
333	 12	87.0	16.1	 25
334	 12	108.0	12.8	 25
335	 12	154.8	23.6	 20
336	 12	126.0	22.5	 25
337	 12	141.0	42.9	 25
338	 12	971.5	189.5	 20
339	 12	254.0	101.7	 25
340	 12	904.8	110.9	 20
341	 12	410.0	86.0	 16
342	 12	1087.0	273.2	 20
343	 12	81.0	17.6	 16
344	 12	101.5	20.3	 20
345	 12	98.0	17.9	 20
346	 12	116.0	17.0	 16
347	 12	141.3	24.2	 20
348	 12	94.0	14.7	 20
349	 12	106.0	20.1	 16
350	 12	670.3	60.6	 20
351	 12	449.0	87.8	 20
352	 12	303.5	45.6	 16
353	 12	86.5	11.7	 20
354	 12	338.0	76.7	 25
355	 12	1411.0	276.5	 20
356	 12	79.0	13.9	 25
357	 12	86.0	17.7	 25
358	 12	65.5	14.1	 20
359	 12	75.0	15.4	 25
360	 12	81.0	15.5	 25
361	 12	151.0	23.1	 20
362	 12	601.0	93.4	 25
363	 12	347.0	34.9	 25
364	 12	297.0	24.9	 20
365	 12	191.0	46.2	 25
366	 12	4256.0	754.7	 25
367	 12	85.0	13.8	 20
368	 12	258.0	29.4	 25
369	 12	279.0	38.5	 25
370	 12	1497.0	126.1	 20
371	 12	1501.0	192.4	 25
372	 12	367.0	55.9	 25
373	 12	82.5	12.6	 20
374	 12	171.0	27.6	 25
375	 12	131.0	23.6	 25
376	 12	78.8	12.9	 20
377	 12	1075.0	147.7	 25
378	 12	1081.0	150.8	 25
379	 12	144.8	19.5	 20
380	 12	189.0	25.5	 20
381	 12	448.3	72.6	 20
382	 12	98.3	12.4	 16
383	 12	116.5	13.1	 20
384	 12	679.0	111.7	 20
385	 12	88.0	13.5	 16
386	 12	232.5	31.0	 20
387	 12	118.0	22.0	 20
388	 12	381.0	36.8	 16
389	 12	319.0	47.9	 20
390	 12	69.0	12.0	 20
391	 12	284.3	16.5	 16
392	 12	380.8	67.2	 20
393	 12	155.0	26.5	 20
394	 12	81.5	13.6	 20
395	 12	80.0	14.4	 25
396	 12	265.0	43.7	 25
397	 12	88.8	13.5	 20
398	 12	84.0	14.0	 25
399	 12	85.0	12.7	 25
400	 12	121.8	26.0	 20
401	 12	196.0	27.4	 25
402	 12	266.8	33.9	 20
403	 12	164.0	32.6	 25
404	 12	153.0	22.4	 25
405	 12	77.3	17.2	 20
406	 12	186.0	27.6	 25
407	 12	467.0	65.0	 25
408	 12	130.8	23.4	 20
409	 12	88.0	12.0	 25
410	 12	79.0	10.2	 25
411	 12	137.5	19.3	 20
412	 12	104.0	20.8	 25
413	 12	228.0	36.2	 25
414	 12	112.3	18.9	 20
415	 12	70.0	20.8	 25
416	 12	117.0	18.3	 25
417	 12	135.3	19.7	 20
418	 12	125.0	23.7	 25
419	 12	133.0	19.2	 25
420	 12	84.8	12.1	 16
421	 12	423.3	40.6	 20
422	 12	151.3	20.8	 20
423	 12	79.5	13.9	 16
424	 12	99.3	14.8	 20
425	 12	66.3	11.4	 20
426	 12	128.5	21.1	 16
427	 12	99.5	17.3	 20
428	 12	315.0	47.5	 20
429	 12	89.3	18.8	 16
430	 12	171.8	27.8	 20
431	 12	172.3	20.2	 20
432	 12	74.0	15.5	 16
433	 12	70.5	15.4	 20
434	 12	93.0	19.9	 25
435	 12	100.0	16.1	 20
436	 12	92.0	16.2	 25
437	 12	84.0	16.0	 25
438	 12	98.3	18.5	 20
439	 12	113.0	17.0	 25
440	 12	110.0	22.4	 25
441	 12	227.5	29.4	 20
442	 12	176.0	22.3	 25
443	 12	430.0	45.2	 25
444	 12	80.5	12.6	 20
445	 12	79.0	16.0	 25
446	 12	78.0	14.7	 25
447	 12	363.5	44.4	 20
448	 12	105.0	18.6	 25
449	 12	196.0	31.8	 25
450	 12	64.3	9.3	 20
451	 12	71.0	13.4	 25
452	 12	96.0	17.6	 25
453	 12	93.5	22.0	 20
454	 12	85.0	12.7	 25
455	 12	80.0	14.2	 25
456	 12	53.3	10.0	 20
457	 12	88.0	17.9	 25
458	 12	72.0	13.2	 25
459	 12	58.0	11.8	 20
460	 12	90.0	19.9	 20
461	 12	1539.8	145.8	 16
462	 12	68.3	13.1	 20
463	 12	79.0	15.8	 20
464	 12	1980.3	198.0	 16
465	 12	2053.8	281.5	 20
466	 12	97.3	20.4	 20
467	 12	458.0	59.2	 16
468	 12	139.5	20.7	 20
469	 12	354.8	43.5	 20
470	 12	73.3	13.5	 16
471	 12	68.5	12.0	 20
472	 12	128.8	19.4	 20
473	 12	132.0	18.6	 16
474	 12	112.0	21.1	 25
475	 12	76.0	14.8	 25
476	 12	158.5	48.1	 20
477	 12	92.0	15.0	 25
478	 12	103.0	15.2	 25
479	 12	127.0	24.9	 20
480	 12	88.0	16.4	 25
481	 12	110.0	20.9	 25
482	 12	75.3	13.3	 20
483	 12	87.0	16.1	 25
484	 12	89.0	12.2	 25
485	 12	75.3	12.5	 20
486	 12	68.0	12.4	 25
487	 12	109.0	19.0	 25
488	 12	154.5	16.3	 20
489	 12	417.0	52.8	 25
490	 12	301.0	62.1	 25
491	 12	64.3	8.1	 20
492	 12	161.0	24.1	 25
493	 12	260.0	29.6	 25
494	 12	157.0	25.7	 20
495	 12	106.0	13.7	 25
496	 12	217.0	34.3	 25
497	 12	76.0	12.7	 20
498	 12	211.0	26.3	 25
499	 12	71.0	14.9	 25
500	 12	75.0	14.6	 16
501	 12	54.8	9.4	 20
502	 12	64.0	9.8	 20
503	 12	68.0	13.6	 16
504	 12	70.0	11.7	 20
505	 12	337.8	71.7	 20
506	 12	67.3	14.1	 16
507	 12	274.8	81.4	 20
508	 12	395.5	43.2	 20
509	 12	300.3	30.7	 16
510	 12	125.5	21.3	 20
511	 12	239.8	42.1	 20
512	 12	82.8	10.9	 16
513	 12	201.5	26.2	 20
514	 12	609.0	126.1	 25
515	 12	104.3	16.8	 20
516	 12	310.0	32.0	 25
517	 12	154.0	42.4	 25
518	 12	85.5	13.9	 20
519	 12	76.0	13.1	 25
520	 12	80.3	14.3	 20
521	 12	60.0	10.2	 25
522	 12	193.0	31.3	 25
523	 12	258.3	33.7	 20
524	 12	235.0	33.4	 25
525	 12	298.0	31.2	 25
526	 12	305.3	36.1	 20
527	 12	132.0	22.3	 25
528	 12	230.0	28.9	 25
529	 12	231.5	35.5	 20
530	 12	225.0	31.3	 25
531	 12	99.0	22.7	 25
532	 12	210.0	30.4	 20
533	 12	219.0	28.5	 25
534	 12	940.0	49.7	 25
535	 12	312.5	35.8	 20
536	 12	97.0	17.3	 25
537	 12	76.0	14.8	 25
538	 12	126.3	16.1	 20
539	 12	551.0	76.6	 25
540	 12	191.0	39.5	 20
541	 12	597.0	50.1	 16
542	 12	93.3	16.4	 20
543	 12	423.3	57.1	 20
544	 12	71.5	15.6	 16
545	 12	276.8	30.8	 20
546	 12	194.5	37.8	 20
547	 12	242.3	34.5	 16
548	 12	147.3	15.7	 20
549	 12	133.8	22.2	 20
550	 12	71.8	12.3	 16
551	 12	62.5	10.3	 20
552	 12	74.0	13.8	 20
553	 12	89.5	12.9	 16
554	 12	60.0	11.8	 25
555	 12	68.0	11.8	 25
556	 12	60.3	9.3	 20
557	 12	61.0	9.9	 25
558	 12	198.0	22.5	 25
559	 12	67.3	13.1	 20
560	 12	63.0	14.7	 25
561	 12	78.0	16.0	 25
562	 12	80.5	17.5	 20
563	 12	64.0	12.7	 25
564	 12	70.0	15.4	 25
565	 12	85.3	18.3	 20
566	 12	109.0	21.5	 25
567	 12	112.0	17.7	 25
568	 12	205.8	23.8	 20
569	 12	2622.0	243.2	 25
570	 12	490.0	89.9	 25
571	 12	1254.0	147.2	 20
572	 12	523.0	84.3	 25
573	 12	78.0	14.3	 25
574	 12	70.3	11.1	 20
575	 12	71.0	15.1	 25
576	 12	56.5	14.6	 20
577	 12	55.0	6.1	 25
578	 12	58.0	12.0	 25
579	 12	61.3	10.6	 20
580	 12	85.5	13.6	 20
581	 12	63.0	12.3	 20
582	 12	50.0	9.3	 16
583	 12	65.0	12.8	 20
584	 12	61.3	9.8	 20
585	 12	79.0	15.8	 16
586	 12	106.0	11.5	 20
587	 12	70.8	11.8	 20
588	 12	87.0	12.0	 16
589	 12	69.0	13.1	 20
590	 12	123.3	17.5	 20
591	 12	82.5	10.1	 16
592	 12	206.5	30.8	 20
593	 12	770.8	73.2	 20
594	 12	560.5	68.4	 20
595	 12	233.0	35.6	 25
596	 12	81.0	9.5	 25
597	 12	610.8	107.2	 20
598	 12	125.0	14.2	 25
599	 12	117.0	16.4	 25
600	 12	107.3	15.5	 20
601	 12	418.0	49.3	 25
602	 12	824.0	126.7	 25
603	 12	314.8	85.2	 20
604	 12	616.0	116.9	 25
605	 12	71.0	12.9	 25
606	 12	54.3	9.5	 20
607	 12	59.0	12.6	 25
608	 12	193.0	31.5	 25
609	 12	93.3	15.6	 20
610	 12	93.0	15.8	 25
611	 12	172.0	28.8	 25
612	 12	1332.8	171.8	 20
613	 12	196.0	31.3	 25
614	 12	464.0	51.9	 25
615	 12	101.0	16.6	 20
616	 12	127.0	18.0	 25
617	 12	124.0	18.9	 25
618	 12	170.5	25.5	 20
619	 12	109.0	20.1	 25
620	 12	134.5	25.0	 20
621	 12	224.3	24.4	 16
622	 12	277.3	32.8	 20
623	 12	365.5	47.0	 20
624	 12	84.0	14.0	 16
625	 12	1252.0	105.8	 20
626	 12	357.0	36.6	 20
627	 12	156.5	21.4	 16
628	 12	3632.8	510.8	 20
629	 12	1110.8	140.8	 20
630	 12	2872.0	151.5	 16
631	 12	793.8	120.0	 20
632	 12	82.0	12.5	 20
633	 12	90.0	14.0	 16
634	 12	225.0	37.7	 25
635	 12	97.8	19.2	 20
636	 12	206.0	41.0	 25
637	 12	213.0	44.3	 25
638	 12	62.3	9.7	 20
639	 12	6602.0	1811.2	 25
  0	 13	136.0	24.4	 20
  1	 13	186.5	22.7	 16
  2	 13	225.5	21.7	 20
  3	 13	99.3	10.3	 20
  4	 13	169.8	27.6	 16
  5	 13	134.3	29.2	 20
  6	 13	2030.0	292.7	 25
  7	 13	192.3	32.6	 20
  8	 13	429.0	50.2	 25
  9	 13	406.0	68.0	 25
 10	 13	67.8	11.0	 20
 11	 13	88.0	14.7	 25
 12	 13	132.0	26.0	 25
 13	 13	72.0	13.0	 20
 14	 13	151.0	29.7	 25
 15	 13	90.0	15.3	 25
 16	 13	88.8	17.9	 20
 17	 13	160.0	23.2	 25
 18	 13	432.0	51.1	 25
 19	 13	217.3	43.2	 20
 20	 13	158.0	36.9	 25
 21	 13	137.0	27.3	 25
 22	 13	132.0	16.4	 20
 23	 13	115.0	21.1	 25
 24	 13	102.0	13.8	 25
 25	 13	233.3	24.4	 20
 26	 13	208.0	31.9	 25
 27	 13	588.0	121.9	 25
 28	 13	500.3	63.5	 20
 29	 13	88.0	17.0	 25
 30	 13	152.0	23.3	 25
 31	 13	115.8	16.6	 20
 32	 13	87.0	17.5	 25
 33	 13	1247.5	166.4	 20
 34	 13	2598.8	189.8	 16
 35	 13	176.8	43.4	 20
 36	 13	906.5	101.2	 20
 37	 13	787.0	59.5	 16
 38	 13	63.0	11.0	 20
 39	 13	73.5	9.5	 20
 40	 13	198.3	28.2	 16
 41	 13	156.3	22.1	 20
 42	 13	79.3	13.8	 20
 43	 13	145.0	13.4	 16
 44	 13	71.0	11.0	 20
 45	 13	213.0	34.6	 20
 46	 13	128.3	23.4	 20
 47	 13	210.0	26.8	 25
 48	 13	96.0	17.4	 25
 49	 13	63.3	7.4	 20
 50	 13	72.0	13.5	 25
 51	 13	144.0	24.4	 25
 52	 13	76.5	15.7	 20
 53	 13	139.0	17.8	 25
 54	 13	976.5	88.9	 20
 55	 13	311.0	38.0	 25
 56	 13	268.0	37.2	 25
 57	 13	644.3	45.8	 20
 58	 13	258.0	30.4	 25
 59	 13	883.0	102.3	 25
 60	 13	170.8	13.6	 20
 61	 13	303.0	72.7	 25
 62	 13	83.0	14.2	 25
 63	 13	66.3	12.0	 20
 64	 13	66.0	11.8	 25
 65	 13	95.0	19.5	 25
 66	 13	96.5	17.3	 20
 67	 13	532.0	128.0	 25
 68	 13	296.0	97.5	 25
 69	 13	1323.0	232.7	 20
 70	 13	1254.0	263.3	 25
 71	 13	132.0	32.6	 25
 72	 13	114.3	20.1	 20
 73	 13	143.3	32.0	 20
 74	 13	278.8	42.8	 20
 75	 13	80.3	14.9	 16
 76	 13	116.0	38.0	 20
 77	 13	138.8	26.6	 20
 78	 13	154.8	20.5	 16
 79	 13	125.5	24.4	 20
 80	 13	70.3	12.5	 20
 81	 13	77.5	10.5	 16
 82	 13	98.5	21.4	 20
 83	 13	474.3	95.1	 20
 84	 13	529.3	48.2	 16
 85	 13	304.0	57.2	 20
 86	 13	179.0	40.9	 25
 87	 13	240.0	48.6	 20
 88	 13	88.0	16.7	 25
 89	 13	270.0	69.6	 25
 90	 13	1048.0	239.6	 20
 91	 13	201.0	47.4	 25
 92	 13	250.0	66.4	 25
 93	 13	79.5	14.7	 20
 94	 13	127.0	52.1	 25
 95	 13	738.0	212.4	 25
 96	 13	1210.0	291.4	 20
 97	 13	145.0	19.4	 25
 98	 13	89.0	19.1	 25
 99	 13	76.3	11.9	 20
100	 13	90.0	14.7	 25
101	 13	108.0	25.9	 25
102	 13	62.0	8.8	 20
103	 13	67.0	12.0	 25
104	 13	101.0	18.2	 25
105	 13	216.8	47.7	 20
106	 13	282.0	54.5	 25
107	 13	95.0	16.4	 25
108	 13	184.8	39.6	 20
109	 13	389.0	80.2	 25
110	 13	239.0	39.2	 25
111	 13	102.5	27.0	 20
112	 13	66.0	8.9	 25
113	 13	82.0	16.0	 16
114	 13	132.3	21.2	 20
115	 13	229.0	374.3	 20
116	 13	3932.0	461.4	 16
117	 13	457.0	55.1	 20
118	 13	716.3	63.2	 20
119	 13	824.5	69.2	 16
120	 13	2646.0	238.6	 20
121	 13	1844.0	631.5	 20
122	 13	184.8	36.9	 16
123	 13	278.3	58.4	 20
124	 13	146.3	27.5	 20
125	 13	118.3	19.3	 16
126	 13	205.8	26.2	 20
127	 13	155.0	26.6	 25
128	 13	337.3	65.7	 20
129	 13	730.0	74.6	 25
130	 13	302.0	82.7	 25
131	 13	96.0	15.9	 20
132	 13	463.0	54.7	 25
133	 13	660.0	189.3	 25
134	 13	171.5	44.0	 20
135	 13	751.0	191.3	 25
136	 13	187.0	95.9	 25
137	 13	1007.3	163.4	 20
138	 13	396.0	55.5	 25
139	 13	135.0	44.2	 25
140	 13	283.0	22.9	 20
141	 13	109.0	20.2	 25
142	 13	535.0	108.2	 25
143	 13	167.0	35.3	 20
144	 13	702.0	145.7	 25
145	 13	173.0	37.7	 25
146	 13	79.3	16.4	 20
147	 13	133.0	39.2	 25
148	 13	137.0	27.9	 25
149	 13	834.0	161.2	 20
150	 13	337.0	62.1	 25
151	 13	367.0	71.5	 25
152	 13	1292.8	323.0	 20
153	 13	257.0	54.8	 20
154	 13	66.8	11.2	 20
155	 13	75.0	13.6	 16
156	 13	110.0	48.7	 20
157	 13	1413.5	182.8	 20
158	 13	3495.3	632.8	 16
159	 13	117.0	19.5	 20
160	 13	258.5	69.4	 20
161	 13	148.5	39.8	 16
162	 13	4912.8	1491.5	 20
163	 13	88.8	16.6	 20
164	 13	87.3	16.1	 16
165	 13	155.0	53.0	 20
166	 13	365.3	61.6	 20
167	 13	301.5	46.9	 20
168	 13	265.0	60.1	 25
169	 13	91.0	100.6	 25
170	 13	1453.8	386.1	 20
171	 13	1246.0	363.1	 25
172	 13	1656.0	374.4	 20
173	 13	254.0	33.1	 25
174	 13	364.0	76.9	 25
175	 13	179.3	25.0	 20
176	 13	1008.0	230.8	 25
177	 13	207.0	39.4	 25
178	 13	92.0	24.3	 20
179	 13	871.0	150.1	 25
180	 13	488.0	78.9	 25
181	 13	760.3	148.0	 20
182	 13	405.0	75.3	 25
183	 13	320.0	63.0	 25
184	 13	284.5	56.9	 20
185	 13	79.0	13.2	 25
186	 13	97.0	29.7	 25
187	 13	356.3	68.8	 20
188	 13	922.0	130.8	 25
189	 13	1547.0	280.6	 25
190	 13	1518.5	326.8	 20
191	 13	167.0	32.1	 25
192	 13	263.0	90.8	 25
193	 13	520.8	59.7	 16
194	 13	1705.0	329.3	 20
195	 13	308.3	71.0	 20
196	 13	370.8	65.3	 16
197	 13	357.8	63.4	 20
198	 13	101.3	21.4	 20
199	 13	72.3	16.8	 16
200	 13	111.3	18.5	 20
201	 13	99.0	20.3	 20
202	 13	83.0	17.2	 16
203	 13	121.8	18.8	 20
204	 13	224.8	36.6	 20
205	 13	90.0	19.7	 16
206	 13	154.5	42.7	 20
207	 13	395.0	46.1	 25
208	 13	189.8	15.7	 20
209	 13	448.0	62.3	 25
210	 13	114.0	28.7	 25
211	 13	1351.0	135.5	 20
212	 13	122.0	27.5	 25
213	 13	972.0	206.3	 25
214	 13	163.0	25.6	 20
215	 13	314.0	64.3	 25
216	 13	65.0	12.6	 25
217	 13	86.8	13.2	 20
218	 13	104.0	16.3	 25
219	 13	69.0	12.1	 25
220	 13	81.3	13.6	 20
221	 13	146.0	23.0	 25
222	 13	110.0	18.6	 25
223	 13	291.5	29.6	 20
224	 13	168.0	31.2	 25
225	 13	750.0	63.7	 25
226	 13	1013.5	84.4	 20
227	 13	797.0	99.7	 25
228	 13	154.0	34.4	 25
229	 13	158.5	22.9	 20
230	 13	70.0	15.7	 25
231	 13	86.0	18.2	 20
232	 13	110.0	22.6	 25
233	 13	958.5	150.2	 20
234	 13	5460.0	642.4	 16
235	 13	980.8	136.7	 20
236	 13	249.3	27.1	 20
237	 13	284.8	37.4	 16
238	 13	1095.0	158.8	 20
239	 13	384.0	72.4	 20
240	 13	88.3	19.8	 16
241	 13	680.5	93.0	 20
242	 13	587.8	130.8	 20
243	 13	104.3	21.8	 16
244	 13	102.5	29.8	 20
245	 13	545.0	59.2	 20
246	 13	204.8	32.0	 16
247	 13	102.0	15.6	 25
248	 13	86.0	18.5	 25
249	 13	95.3	17.4	 20
250	 13	69.0	13.7	 25
251	 13	110.0	27.1	 25
252	 13	72.0	14.2	 20
253	 13	70.0	16.2	 25
254	 13	183.0	28.7	 25
255	 13	90.3	11.3	 20
256	 13	81.0	13.7	 25
257	 13	110.0	20.8	 25
258	 13	148.0	31.3	 20
259	 13	78.0	13.5	 25
260	 13	64.0	11.4	 25
261	 13	114.0	15.2	 20
262	 13	154.0	22.5	 25
263	 13	104.0	19.4	 25
264	 13	631.5	146.1	 20
265	 13	80.0	17.1	 25
266	 13	839.0	141.9	 25
267	 13	1004.5	173.1	 20
268	 13	75.0	11.3	 25
269	 13	122.0	18.4	 25
270	 13	142.3	33.7	 20
271	 13	80.0	18.3	 25
272	 13	68.0	12.2	 25
273	 13	496.5	125.0	 16
274	 13	169.5	30.8	 20
275	 13	149.8	19.9	 20
276	 13	82.3	13.0	 16
277	 13	277.8	40.8	 20
278	 13	612.3	128.6	 20
279	 13	93.5	24.8	 16
280	 13	542.3	76.4	 20
281	 13	147.8	22.0	 20
282	 13	241.3	32.5	 16
283	 13	159.0	24.0	 20
284	 13	69.0	15.8	 20
285	 13	77.5	11.7	 16
286	 13	65.0	10.9	 20
287	 13	74.3	17.0	 20
288	 13	74.0	11.9	 25
289	 13	101.0	22.8	 25
290	 13	396.0	48.1	 20
291	 13	140.0	20.4	 25
292	 13	241.0	35.2	 25
293	 13	104.0	20.8	 20
294	 13	81.0	12.7	 25
295	 13	313.0	64.5	 25
296	 13	562.8	63.7	 20
297	 13	84.0	14.8	 25
298	 13	75.0	15.2	 25
299	 13	92.5	16.5	 20
300	 13	64.0	12.0	 25
301	 13	276.0	40.0	 25
302	 13	139.5	21.9	 20
303	 13	125.0	22.3	 25
304	 13	348.0	57.9	 25
305	 13	63.3	9.1	 20
306	 13	81.0	14.4	 25
307	 13	111.0	30.7	 25
308	 13	267.5	29.9	 20
309	 13	802.0	122.2	 25
310	 13	454.0	81.7	 25
311	 13	89.0	18.2	 20
312	 13	161.0	39.9	 25
313	 13	62.5	10.5	 20
314	 13	71.8	14.7	 16
315	 13	181.3	28.1	 20
316	 13	378.3	56.7	 20
317	 13	205.0	29.6	 16
318	 13	208.0	23.8	 20
319	 13	84.5	16.7	 20
320	 13	113.0	17.1	 16
321	 13	132.0	17.1	 20
322	 13	70.0	14.0	 20
323	 13	74.8	16.4	 16
324	 13	64.5	9.0	 20
325	 13	309.8	80.4	 20
326	 13	341.3	55.2	 16
327	 13	1054.0	215.3	 25
328	 13	278.0	57.9	 25
329	 13	257.3	32.5	 20
330	 13	234.0	68.8	 25
331	 13	2152.0	404.5	 25
332	 13	454.5	47.4	 20
333	 13	188.0	34.6	 25
334	 13	174.0	28.7	 25
335	 13	110.8	22.6	 20
336	 13	112.0	16.7	 25
337	 13	96.0	14.8	 25
338	 13	245.3	43.4	 20
339	 13	193.0	39.8	 25
340	 13	203.0	31.3	 25
341	 13	383.0	80.7	 20
342	 13	785.0	239.9	 25
343	 13	2183.0	506.3	 25
344	 13	323.3	45.6	 20
345	 13	495.0	135.1	 25
346	 13	89.3	13.3	 20
347	 13	78.0	17.7	 25
348	 13	73.0	15.1	 25
349	 13	83.0	15.6	 20
350	 13	150.0	28.3	 25
351	 13	235.0	61.2	 25
352	 13	2408.0	624.9	 20
353	 13	83.0	19.3	 25
354	 13	68.8	12.5	 20
355	 13	80.5	16.8	 16
356	 13	116.5	19.6	 20
357	 13	86.3	13.4	 20
358	 13	65.8	12.5	 16
359	 13	165.5	28.7	 20
360	 13	149.0	34.1	 20
361	 13	127.0	22.6	 16
362	 13	106.3	18.2	 20
363	 13	105.3	14.0	 20
364	 13	157.3	25.4	 16
365	 13	462.0	63.3	 20
366	 13	1937.5	388.8	 20
367	 13	123.5	19.9	 20
368	 13	132.0	22.4	 25
369	 13	324.0	30.2	 25
370	 13	179.5	37.9	 20
371	 13	990.0	131.9	 25
372	 13	238.0	39.7	 25
373	 13	122.0	15.7	 20
374	 13	122.0	20.3	 25
375	 13	100.0	15.6	 25
376	 13	99.3	12.9	 20
377	 13	118.0	20.2	 25
378	 13	600.0	66.4	 25
379	 13	317.3	31.2	 20
380	 13	3698.0	386.0	 25
381	 13	474.0	89.8	 25
382	 13	78.3	13.9	 20
383	 13	528.0	67.8	 25
384	 13	691.0	114.5	 25
385	 13	76.0	13.9	 20
386	 13	73.0	13.9	 25
387	 13	383.0	64.1	 25
388	 13	79.0	17.0	 20
389	 13	176.0	25.7	 25
390	 13	446.0	85.9	 25
391	 13	609.3	67.9	 20
392	 13	452.0	44.9	 25
393	 13	126.0	25.6	 25
394	 13	327.5	30.7	 16
395	 13	192.8	22.3	 20
396	 13	105.8	21.8	 20
397	 13	136.3	28.1	 16
398	 13	79.0	15.3	 20
399	 13	156.8	25.0	 20
400	 13	203.0	31.9	 16
401	 13	140.3	19.0	 20
402	 13	212.3	30.9	 20
403	 13	73.5	14.7	 16
404	 13	68.3	12.6	 20
405	 13	197.0	25.0	 16
406	 13	231.5	18.4	 20
407	 13	85.0	14.4	 25
408	 13	87.3	14.8	 20
409	 13	421.0	68.9	 25
410	 13	322.0	51.9	 25
411	 13	78.5	14.4	 20
412	 13	77.0	12.4	 25
413	 13	86.0	14.2	 25
414	 13	76.3	16.7	 20
415	 13	71.0	16.2	 25
416	 13	70.0	13.4	 25
417	 13	207.3	28.4	 20
418	 13	493.0	62.4	 25
419	 13	409.0	38.9	 25
420	 13	588.3	69.4	 20
421	 13	158.0	29.8	 25
422	 13	78.0	12.6	 25
423	 13	59.5	12.5	 20
424	 13	66.0	11.7	 25
425	 13	84.0	18.4	 25
426	 13	86.5	13.5	 20
427	 13	506.0	105.8	 25
428	 13	198.0	29.0	 25
429	 13	373.5	49.3	 20
430	 13	86.0	12.8	 25
431	 13	83.0	17.3	 25
432	 13	292.0	52.3	 20
433	 13	122.0	25.2	 25
434	 13	310.5	33.8	 20
435	 13	662.0	58.3	 16
436	 13	3976.5	354.4	 20
437	 13	90.5	15.8	 20
438	 13	288.0	32.1	 16
439	 13	487.5	46.7	 20
440	 13	244.3	30.5	 20
441	 13	74.5	13.6	 16
442	 13	163.3	18.5	 20
443	 13	533.0	51.3	 20
444	 13	746.5	49.2	 16
445	 13	600.3	55.5	 20
446	 13	67.3	7.6	 20
447	 13	115.0	19.3	 20
448	 13	112.0	17.5	 25
449	 13	78.0	16.8	 25
450	 13	127.8	19.7	 20
451	 13	75.0	19.2	 25
452	 13	77.0	14.0	 25
453	 13	462.0	36.3	 20
454	 13	593.0	72.2	 25
455	 13	79.0	15.2	 25
456	 13	438.3	32.9	 20
457	 13	243.0	34.4	 25
458	 13	351.0	45.7	 25
459	 13	155.0	21.8	 20
460	 13	93.0	17.5	 25
461	 13	387.0	62.5	 25
462	 13	150.3	19.0	 20
463	 13	147.0	25.2	 25
464	 13	70.3	11.0	 20
465	 13	110.0	23.5	 25
466	 13	118.0	21.3	 25
467	 13	111.8	19.1	 20
468	 13	432.0	79.2	 25
469	 13	73.0	13.9	 25
470	 13	68.8	14.8	 20
471	 13	132.0	23.9	 25
472	 13	71.0	11.4	 25
473	 13	233.3	34.0	 20
474	 13	456.3	43.0	 20
475	 13	491.8	42.7	 20
476	 13	1537.3	106.9	 16
477	 13	124.0	17.5	 20
478	 13	165.3	27.7	 20
479	 13	92.8	18.3	 16
480	 13	168.3	23.0	 20
481	 13	424.3	49.4	 20
482	 13	122.0	22.0	 16
483	 13	251.5	34.9	 20
484	 13	59.0	10.9	 20
485	 13	65.3	12.0	 16
486	 13	399.3	53.9	 20
487	 13	799.0	85.8	 25
488	 13	210.8	26.7	 20
489	 13	193.0	25.7	 25
490	 13	78.0	10.6	 25
491	 13	83.3	14.5	 20
492	 13	86.0	16.8	 25
493	 13	573.0	68.2	 25
494	 13	170.3	25.5	 20
495	 13	124.0	16.4	 25
496	 13	88.0	12.9	 25
497	 13	302.5	31.2	 20
498	 13	82.0	16.2	 25
499	 13	268.0	41.3	 25
500	 13	151.3	31.6	 20
501	 13	59.0	9.9	 25
502	 13	54.0	10.8	 25
503	 13	101.3	14.7	 20
504	 13	117.0	18.9	 25
505	 13	135.0	24.5	 25
506	 13	90.3	12.4	 20
507	 13	603.0	58.1	 25
508	 13	232.0	41.6	 25
509	 13	112.5	13.8	 20
510	 13	179.0	31.6	 25
511	 13	67.0	11.4	 25
512	 13	65.5	8.8	 20
513	 13	131.0	19.4	 25
514	 13	96.3	25.2	 20
515	 13	189.5	19.0	 16
516	 13	175.0	27.0	 20
517	 13	151.3	33.2	 20
518	 13	195.0	31.3	 16
519	 13	72.3	11.2	 20
520	 13	161.0	22.0	 16
521	 13	155.5	18.3	 20
522	 13	98.3	15.2	 20
523	 13	127.8	18.0	 16
524	 13	73.3	16.3	 20
525	 13	343.0	27.0	 20
526	 13	1478.5	147.3	 16
527	 13	284.0	34.4	 25
528	 13	345.0	54.0	 25
529	 13	162.3	28.3	 20
530	 13	262.0	33.3	 25
531	 13	85.0	17.9	 25
532	 13	1322.8	100.3	 20
533	 13	377.0	50.8	 25
534	 13	1742.0	153.7	 25
535	 13	323.5	30.9	 20
536	 13	1091.0	78.5	 25
537	 13	107.0	20.7	 25
538	 13	78.5	15.9	 20
539	 13	73.0	12.0	 25
540	 13	499.0	82.4	 25
541	 13	360.8	47.6	 20
542	 13	212.0	25.2	 25
543	 13	146.0	20.0	 25
544	 13	191.5	23.2	 20
545	 13	335.0	44.5	 25
546	 13	196.0	17.5	 25
547	 13	193.5	30.5	 20
548	 13	653.0	79.2	 25
549	 13	4133.0	575.4	 25
550	 13	117.3	17.3	 20
551	 13	578.0	83.4	 25
552	 13	210.0	28.7	 25
553	 13	102.3	16.9	 20
554	 13	57.3	7.9	 20
555	 13	128.0	26.7	 20
556	 13	70.8	7.6	 16
557	 13	62.8	12.8	 20
558	 13	78.3	12.8	 20
559	 13	69.0	13.6	 16
560	 13	230.0	36.1	 20
561	 13	132.0	20.6	 20
562	 13	143.3	17.4	 16
563	 13	90.3	15.0	 20
564	 13	58.8	9.1	 20
565	 13	141.8	20.2	 16
566	 13	1091.3	51.9	 20
567	 13	1001.0	122.7	 25
568	 13	74.5	11.3	 20
569	 13	91.0	14.8	 25
570	 13	179.0	36.1	 25
571	 13	1497.0	91.4	 20
572	 13	118.0	21.1	 25
573	 13	70.0	13.2	 25
574	 13	66.8	10.1	 20
575	 13	61.0	14.5	 25
576	 13	124.0	20.9	 25
577	 13	64.3	9.4	 20
578	 13	71.0	13.7	 25
579	 13	55.3	13.5	 20
580	 13	66.0	10.7	 25
581	 13	74.0	14.6	 25
582	 13	120.3	21.8	 20
583	 13	59.0	11.2	 25
584	 13	131.0	26.1	 25
585	 13	67.3	8.2	 20
586	 13	71.0	15.1	 25
587	 13	76.0	15.0	 25
588	 13	126.0	14.0	 20
589	 13	108.0	13.3	 25
590	 13	92.0	11.5	 25
591	 13	348.3	43.1	 20
592	 13	1223.0	184.8	 25
593	 13	2452.0	274.9	 25
594	 13	99.0	15.4	 16
595	 13	338.0	45.2	 20
596	 13	162.5	22.9	 20
597	 13	203.3	14.2	 16
598	 13	220.3	31.0	 20
599	 13	164.0	21.7	 20
600	 13	91.0	10.9	 16
601	 13	634.0	58.2	 20
602	 13	668.3	70.0	 20
603	 13	1418.3	145.3	 16
604	 13	183.3	21.1	 20
605	 13	78.8	14.3	 20
606	 13	63.3	9.8	 16
607	 13	64.0	12.6	 25
608	 13	155.0	23.1	 25
609	 13	131.5	20.7	 20
610	 13	59.0	13.4	 25
611	 13	366.0	47.3	 25
612	 13	210.3	27.2	 20
613	 13	856.0	115.4	 25
614	 13	85.0	16.1	 25
615	 13	287.5	43.8	 20
616	 13	75.0	10.9	 25
617	 13	152.0	24.7	 25
618	 13	145.0	17.8	 20
619	 13	102.0	17.2	 25
620	 13	118.0	15.4	 25
621	 13	84.3	11.1	 20
622	 13	87.0	16.4	 25
623	 13	282.0	47.6	 25
624	 13	116.3	14.8	 20
625	 13	138.0	22.6	 25
626	 13	84.0	12.3	 25
627	 13	122.0	18.5	 20
628	 13	95.0	20.5	 25
629	 13	117.0	21.1	 25
630	 13	444.0	58.0	 20
631	 13	3476.0	669.8	 25
632	 13	66.0	13.5	 25
633	 13	70.5	11.9	 20
634	 13	96.8	13.2	 20
635	 13	73.8	16.8	 20
636	 13	67.0	13.6	 16
637	 13	65.8	11.5	 20
638	 13	70.3	12.7	 16
639	 13	105.5	13.6	 20
  0	 14	9547.0	1923.9	 25
  1	 14	127.8	22.4	 20
  2	 14	174.0	18.4	 25
  3	 14	118.0	22.1	 25
  4	 14	193.0	20.4	 20
  5	 14	141.0	18.7	 25
  6	 14	527.3	77.6	 20
  7	 14	122.5	21.3	 16
  8	 14	283.3	36.2	 20
  9	 14	213.3	24.6	 20
 10	 14	66.3	9.9	 16
 11	 14	76.0	14.2	 20
 12	 14	72.3	15.0	 20
 13	 14	65.5	11.9	 16
 14	 14	86.8	12.7	 20
 15	 14	93.3	14.2	 20
 16	 14	78.0	18.0	 16
 17	 14	125.5	22.7	 20
 18	 14	207.5	29.6	 20
 19	 14	339.3	43.8	 16
 20	 14	122.0	20.6	 25
 21	 14	175.0	27.6	 25
 22	 14	135.3	15.7	 20
 23	 14	106.0	19.3	 25
 24	 14	102.0	15.5	 25
 25	 14	107.8	17.7	 20
 26	 14	124.0	15.1	 25
 27	 14	442.0	71.6	 25
 28	 14	226.8	32.1	 20
 29	 14	79.0	14.0	 25
 30	 14	238.0	41.6	 25
 31	 14	84.8	15.0	 20
 32	 14	82.0	12.8	 25
 33	 14	464.0	68.2	 25
 34	 14	662.5	79.4	 20
 35	 14	249.0	39.8	 25
 36	 14	123.0	29.4	 25
 37	 14	143.0	28.5	 20
 38	 14	70.0	14.9	 25
 39	 14	63.0	14.2	 25
 40	 14	133.0	14.9	 20
 41	 14	130.0	22.6	 25
 42	 14	94.0	16.9	 25
 43	 14	98.3	16.2	 20
 44	 14	70.0	11.0	 25
 45	 14	323.0	36.9	 25
 46	 14	123.3	22.2	 16
 47	 14	97.3	16.6	 20
 48	 14	66.3	8.5	 20
 49	 14	57.5	7.8	 16
 50	 14	65.0	9.9	 20
 51	 14	96.3	21.8	 20
 52	 14	73.8	13.3	 16
 53	 14	89.0	18.2	 20
 54	 14	1134.3	213.7	 20
 55	 14	162.8	18.5	 16
 56	 14	129.5	20.7	 20
 57	 14	550.0	54.3	 16
 58	 14	290.5	37.9	 20
 59	 14	594.3	41.8	 20
 60	 14	137.5	24.9	 20
 61	 14	83.0	13.5	 25
 62	 14	72.0	12.9	 25
 63	 14	70.3	10.7	 20
 64	 14	60.0	11.4	 25
 65	 14	85.0	17.1	 25
 66	 14	101.8	16.2	 20
 67	 14	569.0	142.2	 25
 68	 14	5497.0	1264.7	 25
 69	 14	588.5	40.6	 20
 70	 14	580.0	83.9	 25
 71	 14	163.0	15.9	 25
 72	 14	120.3	13.2	 20
 73	 14	108.0	21.0	 25
 74	 14	211.0	35.9	 25
 75	 14	69.5	12.3	 20
 76	 14	82.0	13.3	 25
 77	 14	119.0	24.5	 25
 78	 14	138.0	22.8	 20
 79	 14	117.0	23.0	 25
 80	 14	60.0	11.3	 25
 81	 14	75.3	13.5	 20
 82	 14	107.0	16.8	 25
 83	 14	428.0	85.0	 25
 84	 14	244.5	32.7	 20
 85	 14	295.0	38.4	 25
 86	 14	80.0	12.5	 20
 87	 14	83.0	13.5	 16
 88	 14	91.8	17.5	 20
 89	 14	302.8	67.5	 20
 90	 14	1092.0	233.7	 16
 91	 14	249.8	23.7	 20
 92	 14	158.8	37.7	 20
 93	 14	72.3	9.8	 16
 94	 14	83.8	40.9	 20
 95	 14	482.3	102.7	 20
 96	 14	658.8	141.7	 16
 97	 14	128.3	27.5	 20
 98	 14	79.8	12.9	 20
 99	 14	80.5	14.4	 16
100	 14	99.0	16.1	 25
101	 14	114.0	28.8	 25
102	 14	67.5	11.9	 20
103	 14	64.0	9.2	 25
104	 14	140.0	25.5	 25
105	 14	156.3	42.3	 20
106	 14	452.0	76.3	 25
107	 14	69.0	12.2	 25
108	 14	140.3	18.2	 20
109	 14	199.0	22.9	 25
110	 14	159.0	35.2	 25
111	 14	69.8	15.3	 20
112	 14	68.0	11.8	 25
113	 14	78.0	14.6	 25
114	 14	110.8	17.4	 20
115	 14	107.0	74.0	 25
116	 14	698.3	165.8	 20
117	 14	180.0	42.5	 25
118	 14	464.0	108.5	 25
119	 14	983.0	89.5	 20
120	 14	1073.0	383.5	 25
121	 14	4098.0	1340.8	 25
122	 14	147.5	36.2	 20
123	 14	261.0	51.6	 25
124	 14	113.0	16.2	 25
125	 14	117.3	19.7	 20
126	 14	112.0	15.2	 25
127	 14	106.3	20.7	 20
128	 14	209.3	34.1	 16
129	 14	350.3	96.2	 20
130	 14	677.5	205.6	 20
131	 14	87.3	15.5	 16
132	 14	277.8	108.9	 20
133	 14	1249.0	351.4	 20
134	 14	230.5	52.4	 16
135	 14	485.5	79.2	 20
136	 14	245.0	116.1	 20
137	 14	957.8	94.3	 16
138	 14	558.8	98.1	 20
139	 14	117.3	44.4	 20
140	 14	280.5	49.0	 20
141	 14	133.0	23.0	 25
142	 14	266.0	57.6	 25
143	 14	129.5	43.9	 20
144	 14	534.0	119.3	 25
145	 14	121.0	25.8	 25
146	 14	61.5	12.1	 20
147	 14	86.0	18.9	 25
148	 14	108.0	50.6	 25
149	 14	1287.8	185.2	 20
150	 14	154.0	33.1	 25
151	 14	366.0	161.0	 25
152	 14	879.5	90.1	 20
153	 14	183.0	46.5	 25
154	 14	73.0	13.6	 25
155	 14	82.8	14.0	 20
156	 14	108.0	75.8	 25
157	 14	2899.0	402.7	 25
158	 14	2790.3	532.3	 20
159	 14	114.0	16.5	 25
160	 14	252.0	63.8	 25
161	 14	81.8	16.2	 20
162	 14	1576.0	485.5	 25
163	 14	91.0	14.4	 25
164	 14	83.3	17.1	 20
165	 14	110.0	29.8	 25
166	 14	222.0	32.0	 25
167	 14	322.0	52.4	 16
168	 14	283.5	51.4	 20
169	 14	114.5	31.6	 20
170	 14	415.8	70.1	 16
171	 14	309.8	60.8	 20
172	 14	284.3	34.2	 20
173	 14	172.5	30.2	 16
174	 14	1164.8	262.7	 20
175	 14	248.5	29.6	 16
176	 14	494.5	86.2	 20
177	 14	186.3	26.0	 20
178	 14	118.5	21.1	 16
179	 14	281.0	36.4	 20
180	 14	213.0	33.7	 25
181	 14	398.8	57.6	 20
182	 14	443.0	60.9	 25
183	 14	358.0	45.4	 25
184	 14	109.3	16.6	 20
185	 14	72.0	9.6	 25
186	 14	79.0	18.0	 25
187	 14	284.3	24.4	 20
188	 14	357.0	146.8	 25
189	 14	824.0	127.7	 25
190	 14	1573.3	202.7	 20
191	 14	147.0	20.7	 25
192	 14	216.0	36.2	 25
193	 14	397.5	53.6	 20
194	 14	823.0	165.6	 25
195	 14	95.0	23.5	 25
196	 14	74.5	18.3	 20
197	 14	209.0	21.3	 25
198	 14	103.0	23.3	 25
199	 14	158.3	26.2	 20
200	 14	90.0	14.8	 25
201	 14	71.0	15.3	 25
202	 14	84.0	17.6	 20
203	 14	112.0	29.2	 25
204	 14	196.0	33.4	 25
205	 14	105.8	19.5	 20
206	 14	180.0	31.9	 25
207	 14	267.5	38.6	 20
208	 14	137.5	23.9	 16
209	 14	264.3	44.0	 20
210	 14	99.3	23.9	 20
211	 14	961.8	89.0	 16
212	 14	117.3	26.6	 20
213	 14	1131.5	221.1	 20
214	 14	114.5	17.6	 16
215	 14	207.3	30.4	 20
216	 14	69.5	13.1	 20
217	 14	64.3	9.7	 16
218	 14	75.5	14.0	 20
219	 14	63.0	10.4	 20
220	 14	69.3	15.6	 20
221	 14	82.0	13.5	 25
222	 14	116.0	21.9	 25
223	 14	131.8	23.3	 20
224	 14	172.0	28.5	 25
225	 14	429.0	54.3	 25
226	 14	426.3	46.1	 20
227	 14	347.0	45.1	 25
228	 14	102.0	14.1	 25
229	 14	129.3	26.6	 20
230	 14	76.0	13.5	 25
231	 14	79.8	16.5	 20
232	 14	84.0	24.0	 25
233	 14	2598.0	256.1	 25
234	 14	1990.3	212.8	 20
235	 14	505.0	104.7	 25
236	 14	403.0	35.6	 25
237	 14	573.3	54.1	 20
238	 14	1248.0	136.2	 25
239	 14	198.0	28.6	 25
240	 14	122.0	23.5	 20
241	 14	388.0	46.2	 25
242	 14	454.0	77.2	 25
243	 14	114.0	21.0	 20
244	 14	117.0	15.2	 25
245	 14	249.0	34.4	 25
246	 14	122.0	23.6	 20
247	 14	152.3	30.7	 20
248	 14	75.3	14.3	 20
249	 14	84.5	13.5	 16
250	 14	79.8	14.1	 20
251	 14	84.3	11.8	 20
252	 14	65.8	12.2	 16
253	 14	75.5	13.0	 20
254	 14	244.3	35.9	 20
255	 14	94.0	15.1	 16
256	 14	62.5	11.8	 20
257	 14	72.3	12.7	 20
258	 14	152.3	26.4	 16
259	 14	62.3	12.9	 20
260	 14	73.0	14.0	 25
261	 14	104.5	16.2	 20
262	 14	127.0	16.2	 25
263	 14	127.0	25.1	 25
264	 14	352.3	52.9	 20
265	 14	67.0	12.2	 25
266	 14	181.0	39.6	 25
267	 14	501.3	85.4	 20
268	 14	72.0	9.9	 25
269	 14	141.0	18.4	 25
270	 14	103.8	16.9	 20
271	 14	82.0	14.3	 25
272	 14	67.0	9.9	 25
273	 14	126.3	25.0	 20
274	 14	144.0	21.1	 25
275	 14	149.0	23.4	 25
276	 14	71.3	12.6	 20
277	 14	145.0	19.7	 25
278	 14	206.0	37.0	 25
279	 14	104.8	19.3	 20
280	 14	214.0	33.7	 25
281	 14	112.0	22.8	 25
282	 14	130.0	21.5	 20
283	 14	100.0	17.2	 25
284	 14	58.0	13.5	 25
285	 14	84.0	16.5	 20
286	 14	67.0	11.3	 25
287	 14	76.5	14.9	 20
288	 14	76.8	14.7	 16
289	 14	108.8	14.7	 20
290	 14	320.3	45.1	 16
291	 14	161.3	21.4	 20
292	 14	253.3	31.7	 20
293	 14	104.3	16.1	 16
294	 14	106.3	19.7	 20
295	 14	238.3	63.9	 20
296	 14	683.8	52.1	 16
297	 14	70.8	14.4	 20
298	 14	82.3	12.4	 20
299	 14	88.0	14.8	 16
300	 14	63.0	9.4	 25
301	 14	119.0	18.3	 25
302	 14	171.0	28.0	 20
303	 14	192.0	36.9	 25
304	 14	711.0	133.9	 25
305	 14	78.3	12.5	 20
306	 14	83.0	20.4	 25
307	 14	99.0	16.6	 25
308	 14	170.5	28.2	 20
309	 14	392.0	38.3	 25
310	 14	208.0	28.4	 25
311	 14	66.0	13.5	 20
312	 14	67.0	13.6	 25
313	 14	74.0	12.8	 25
314	 14	71.5	9.7	 20
315	 14	145.0	23.5	 25
316	 14	183.0	37.5	 25
317	 14	123.3	21.1	 20
318	 14	116.0	21.5	 25
319	 14	84.0	15.6	 25
320	 14	130.5	20.3	 20
321	 14	128.0	20.9	 25
322	 14	65.0	10.8	 25
323	 14	64.3	8.5	 20
324	 14	66.0	12.9	 25
325	 14	101.0	19.6	 25
326	 14	158.3	31.8	 20
327	 14	1010.0	56.4	 20
328	 14	511.5	88.1	 20
329	 14	294.3	28.2	 16
330	 14	106.0	41.7	 20
331	 14	1444.8	190.7	 20
332	 14	718.3	52.8	 16
333	 14	259.3	37.0	 20
334	 14	125.5	13.7	 20
335	 14	92.0	21.2	 16
336	 14	79.3	16.0	 20
337	 14	93.8	21.2	 20
338	 14	143.5	25.2	 16
339	 14	105.0	14.3	 20
340	 14	114.0	27.8	 25
341	 14	267.0	31.9	 20
342	 14	509.0	108.2	 25
343	 14	915.0	127.1	 25
344	 14	233.0	59.0	 20
345	 14	625.0	138.1	 25
346	 14	77.0	17.0	 25
347	 14	66.3	12.1	 20
348	 14	69.0	12.9	 25
349	 14	83.0	14.9	 20
350	 14	107.0	14.9	 25
351	 14	114.0	16.1	 25
352	 14	594.3	114.1	 20
353	 14	80.0	17.2	 25
354	 14	73.0	12.3	 25
355	 14	71.0	14.4	 20
356	 14	92.0	13.6	 25
357	 14	76.0	15.7	 25
358	 14	63.8	12.1	 20
359	 14	147.0	24.9	 25
360	 14	87.0	17.9	 25
361	 14	128.5	22.8	 20
362	 14	119.0	27.8	 25
363	 14	85.0	21.5	 25
364	 14	103.8	14.3	 20
365	 14	259.0	40.7	 25
366	 14	1285.0	223.9	 25
367	 14	119.3	19.2	 16
368	 14	109.5	16.4	 20
369	 14	414.3	41.7	 20
370	 14	151.0	20.4	 16
371	 14	123.0	24.1	 20
372	 14	93.0	20.8	 20
373	 14	230.5	25.9	 16
374	 14	123.3	16.2	 20
375	 14	144.5	22.6	 20
376	 14	86.5	14.4	 16
377	 14	69.3	10.9	 20
378	 14	334.8	40.1	 20
379	 14	233.0	38.4	 16
380	 14	3596.0	490.6	 25
381	 14	586.0	95.7	 25
382	 14	71.3	13.6	 20
383	 14	276.0	37.9	 25
384	 14	969.0	156.4	 25
385	 14	77.5	10.7	 20
386	 14	82.0	11.5	 25
387	 14	217.0	39.3	 25
388	 14	83.0	17.1	 20
389	 14	107.0	19.2	 25
390	 14	212.0	24.8	 25
391	 14	385.5	53.3	 20
392	 14	169.0	31.4	 25
393	 14	108.0	17.3	 25
394	 14	287.8	35.0	 20
395	 14	104.0	22.0	 25
396	 14	100.0	20.2	 25
397	 14	71.3	14.2	 20
398	 14	135.0	28.3	 25
399	 14	105.0	15.8	 25
400	 14	115.5	19.7	 20
401	 14	181.0	24.4	 25
402	 14	361.0	64.8	 25
403	 14	66.8	11.5	 20
404	 14	68.0	10.4	 25
405	 14	187.3	29.9	 20
406	 14	98.0	14.3	 25
407	 14	71.5	13.3	 20
408	 14	170.0	17.5	 16
409	 14	381.5	47.4	 20
410	 14	347.8	49.2	 20
411	 14	69.3	11.7	 16
412	 14	62.0	10.8	 20
413	 14	101.8	16.7	 20
414	 14	78.3	15.9	 16
415	 14	55.5	8.5	 20
416	 14	74.8	23.1	 20
417	 14	207.3	34.1	 16
418	 14	760.8	56.6	 20
419	 14	242.5	28.7	 20
420	 14	252.8	35.3	 20
421	 14	94.0	17.5	 25
422	 14	66.0	9.2	 25
423	 14	70.0	12.5	 20
424	 14	68.0	11.6	 25
425	 14	80.0	14.8	 25
426	 14	82.5	15.3	 20
427	 14	113.0	21.0	 25
428	 14	137.0	27.1	 25
429	 14	276.8	30.5	 20
430	 14	83.0	14.4	 25
431	 14	77.0	17.4	 25
432	 14	672.3	72.0	 20
433	 14	106.0	16.5	 25
434	 14	116.0	15.9	 25
435	 14	1237.3	130.3	 20
436	 14	1836.0	197.6	 25
437	 14	99.0	20.3	 25
438	 14	454.8	55.8	 20
439	 14	286.0	43.2	 25
440	 14	318.0	38.9	 25
441	 14	72.5	13.9	 20
442	 14	112.0	18.0	 25
443	 14	852.0	102.5	 25
444	 14	851.3	72.5	 20
445	 14	882.0	98.0	 25
446	 14	78.0	14.1	 25
447	 14	110.8	23.3	 16
448	 14	137.0	18.0	 20
449	 14	58.0	11.8	 20
450	 14	94.0	14.3	 16
451	 14	61.0	9.3	 20
452	 14	72.3	9.6	 20
453	 14	238.0	28.6	 16
454	 14	777.5	75.7	 20
455	 14	84.5	15.1	 20
456	 14	280.0	31.7	 16
457	 14	285.5	47.2	 20
458	 14	249.5	30.4	 20
459	 14	125.0	16.8	 16
460	 14	87.0	18.0	 25
461	 14	234.0	32.5	 25
462	 14	104.3	17.8	 20
463	 14	73.0	12.5	 25
464	 14	54.3	8.5	 20
465	 14	109.0	19.9	 25
466	 14	77.0	18.9	 25
467	 14	77.3	11.6	 20
468	 14	89.0	14.8	 25
469	 14	58.0	10.7	 25
470	 14	61.0	11.4	 20
471	 14	72.0	13.2	 25
472	 14	67.0	14.5	 25
473	 14	217.5	33.4	 20
474	 14	168.0	24.1	 25
475	 14	210.0	37.9	 25
476	 14	433.8	82.1	 20
477	 14	94.0	15.3	 25
478	 14	107.0	22.0	 25
479	 14	84.0	19.2	 20
480	 14	149.0	28.8	 25
481	 14	287.0	38.1	 25
482	 14	119.0	22.0	 20
483	 14	127.0	22.4	 25
484	 14	59.0	11.3	 25
485	 14	60.0	12.5	 20
486	 14	86.0	21.3	 25
487	 14	541.0	63.9	 20
488	 14	314.5	30.4	 16
489	 14	127.5	16.3	 20
490	 14	59.0	10.0	 20
491	 14	86.3	14.3	 16
492	 14	73.8	12.0	 20
493	 14	296.3	32.1	 20
494	 14	290.3	41.6	 16
495	 14	179.5	27.7	 20
496	 14	100.3	22.4	 20
497	 14	101.3	15.9	 16
498	 14	84.3	19.1	 20
499	 14	237.3	41.5	 20
500	 14	60.0	12.5	 20
501	 14	65.0	10.1	 25
502	 14	55.0	11.6	 25
503	 14	80.8	20.4	 20
504	 14	68.0	16.9	 25
505	 14	73.0	13.5	 25
506	 14	106.0	19.0	 20
507	 14	345.0	45.4	 25
508	 14	189.0	30.1	 25
509	 14	101.0	17.5	 20
510	 14	101.0	18.5	 25
511	 14	67.0	10.0	 25
512	 14	61.3	9.5	 20
513	 14	71.0	13.7	 25
514	 14	115.0	23.3	 25
515	 14	170.0	20.5	 20
516	 14	175.0	26.1	 25
517	 14	118.0	21.0	 25
518	 14	92.5	16.4	 20
519	 14	84.0	11.1	 25
520	 14	146.0	19.4	 25
521	 14	194.3	31.7	 20
522	 14	194.0	28.6	 25
523	 14	152.3	19.0	 20
524	 14	87.0	15.3	 25
525	 14	629.0	71.5	 25
526	 14	631.8	67.2	 20
527	 14	125.0	23.1	 20
528	 14	212.5	22.1	 20
529	 14	86.3	13.0	 16
530	 14	210.3	25.0	 20
531	 14	80.0	16.0	 20
532	 14	911.5	102.2	 16
533	 14	305.8	48.6	 20
534	 14	2368.0	253.3	 20
535	 14	253.5	30.8	 16
536	 14	745.5	72.2	 20
537	 14	127.5	22.5	 20
538	 14	69.0	17.4	 16
539	 14	136.0	27.5	 20
540	 14	80.0	15.6	 25
541	 14	105.3	16.8	 20
542	 14	111.0	18.9	 25
543	 14	120.0	19.1	 25
544	 14	235.8	38.4	 20
545	 14	581.0	76.1	 25
546	 14	100.0	11.8	 25
547	 14	94.5	21.3	 20
548	 14	429.0	58.9	 25
549	 14	1995.0	222.2	 25
550	 14	273.8	34.9	 20
551	 14	173.0	27.2	 25
552	 14	85.0	12.8	 25
553	 14	73.3	14.0	 20
554	 14	61.0	13.0	 25
555	 14	90.0	16.9	 25
556	 14	82.3	18.2	 20
557	 14	66.0	14.2	 25
558	 14	93.0	14.4	 25
559	 14	63.3	11.4	 20
560	 14	163.0	27.9	 25
561	 14	190.0	25.9	 25
562	 14	94.8	13.9	 20
563	 14	73.0	15.5	 25
564	 14	61.0	10.4	 25
565	 14	98.0	13.9	 20
566	 14	1525.0	122.1	 25
567	 14	399.0	59.1	 20
568	 14	71.0	11.8	 16
569	 14	74.5	12.6	 20
570	 14	274.5	23.4	 20
571	 14	1175.8	112.3	 16
572	 14	130.3	26.1	 20
573	 14	65.5	11.7	 20
574	 14	61.8	7.7	 16
575	 14	124.0	22.3	 20
576	 14	94.3	14.3	 20
577	 14	55.3	6.4	 16
578	 14	59.0	12.0	 20
579	 14	56.5	12.2	 20
580	 14	62.0	10.9	 16
581	 14	87.0	13.5	 25
582	 14	97.3	13.8	 20
583	 14	61.0	9.0	 25
584	 14	89.0	17.6	 25
585	 14	58.3	11.6	 20
586	 14	75.0	16.7	 25
587	 14	70.0	13.4	 25
588	 14	212.5	37.7	 20
589	 14	93.0	16.6	 25
590	 14	120.0	23.6	 25
591	 14	405.0	43.6	 20
592	 14	2760.0	446.1	 25
593	 14	1734.0	293.3	 25
594	 14	78.0	9.5	 20
595	 14	465.0	69.7	 25
596	 14	152.0	17.9	 25
597	 14	250.8	30.7	 20
598	 14	438.0	41.2	 25
599	 14	272.0	55.2	 25
600	 14	84.3	10.4	 20
601	 14	359.0	45.4	 25
602	 14	268.0	47.0	 25
603	 14	520.5	46.0	 20
604	 14	106.0	15.6	 25
605	 14	76.0	12.1	 25
606	 14	63.5	9.2	 20
607	 14	66.0	12.2	 20
608	 14	76.8	9.7	 20
609	 14	87.3	17.2	 16
610	 14	65.3	15.7	 20
611	 14	234.3	37.4	 20
612	 14	121.5	15.5	 16
613	 14	367.3	60.9	 20
614	 14	110.0	21.3	 20
615	 14	137.3	19.1	 16
616	 14	89.0	13.8	 20
617	 14	202.0	20.5	 20
618	 14	162.0	26.4	 16
619	 14	81.3	14.3	 20
620	 14	130.3	28.1	 20
621	 14	113.3	22.7	 20
622	 14	101.0	36.3	 25
623	 14	86.0	13.7	 25
624	 14	140.3	14.9	 20
625	 14	158.0	25.8	 25
626	 14	111.0	16.3	 25
627	 14	91.0	15.1	 20
628	 14	77.0	17.8	 25
629	 14	136.0	24.9	 25
630	 14	391.0	38.4	 20
631	 14	433.0	87.0	 25
632	 14	65.0	11.0	 25
633	 14	69.3	10.6	 20
634	 14	85.0	11.9	 25
635	 14	71.0	11.5	 25
636	 14	58.5	9.9	 20
637	 14	62.0	11.0	 25
638	 14	84.3	15.7	 20
639	 14	6297.0	1615.4	 25
  0	 15	139.0	24.0	 25
  1	 15	224.3	34.0	 20
  2	 15	72.0	10.5	 25
  3	 15	119.0	17.1	 25
  4	 15	244.0	33.4	 20
  5	 15	127.0	17.8	 25
  6	 15	1688.0	342.6	 25
  7	 15	88.8	11.3	 20
  8	 15	202.0	29.9	 25
  9	 15	1575.0	286.9	 25
 10	 15	632.0	93.2	 20
 11	 15	75.0	13.9	 25
 12	 15	72.0	14.3	 25
 13	 15	67.3	11.7	 20
 14	 15	83.0	13.5	 25
 15	 15	122.0	21.2	 25
 16	 15	338.5	64.8	 20
 17	 15	161.0	29.3	 25
 18	 15	88.0	17.1	 25
 19	 15	78.5	14.2	 20
 20	 15	80.0	15.6	 20
 21	 15	70.5	14.7	 20
 22	 15	105.5	21.5	 16
 23	 15	90.3	12.6	 20
 24	 15	204.3	33.6	 20
 25	 15	92.0	16.5	 16
 26	 15	159.5	25.8	 20
 27	 15	84.5	21.9	 20
 28	 15	82.3	11.6	 16
 29	 15	85.3	14.4	 20
 30	 15	103.0	14.2	 20
 31	 15	120.3	14.5	 16
 32	 15	80.8	12.8	 20
 33	 15	146.0	17.5	 25
 34	 15	192.8	28.4	 20
 35	 15	88.0	15.3	 25
 36	 15	191.0	22.4	 25
 37	 15	127.3	18.6	 20
 38	 15	240.0	47.6	 25
 39	 15	147.0	23.0	 25
 40	 15	69.5	9.8	 20
 41	 15	68.0	11.5	 25
 42	 15	77.0	14.0	 25
 43	 15	218.0	28.8	 20
 44	 15	222.0	29.6	 25
 45	 15	823.0	96.6	 25
 46	 15	80.0	19.8	 20
 47	 15	94.0	18.6	 25
 48	 15	1183.0	247.8	 25
 49	 15	141.8	27.0	 20
 50	 15	104.0	21.9	 25
 51	 15	76.0	13.1	 25
 52	 15	92.5	13.3	 20
 53	 15	169.0	25.1	 25
 54	 15	206.0	25.9	 25
 55	 15	998.3	152.4	 20
 56	 15	86.0	16.8	 25
 57	 15	584.0	55.4	 25
 58	 15	277.8	122.4	 20
 59	 15	3041.0	263.5	 25
 60	 15	129.3	22.3	 16
 61	 15	112.0	18.9	 20
 62	 15	145.3	23.1	 20
 63	 15	95.0	15.8	 16
 64	 15	71.8	15.5	 20
 65	 15	125.3	19.7	 20
 66	 15	114.5	20.5	 16
 67	 15	360.3	49.9	 20
 68	 15	102.8	18.2	 20
 69	 15	93.3	22.9	 16
 70	 15	109.5	19.2	 20
 71	 15	118.8	20.0	 20
 72	 15	135.0	14.1	 16
 73	 15	3152.0	738.9	 25
 74	 15	89.0	15.3	 25
 75	 15	288.8	33.1	 20
 76	 15	123.0	16.4	 25
 77	 15	87.0	13.3	 25
 78	 15	94.0	16.8	 20
 79	 15	113.0	23.0	 25
 80	 15	166.0	42.0	 25
 81	 15	65.3	9.7	 20
 82	 15	209.0	50.2	 25
 83	 15	88.0	14.9	 25
 84	 15	96.0	17.9	 20
 85	 15	176.0	18.6	 25
 86	 15	280.0	52.6	 25
 87	 15	135.8	14.8	 20
 88	 15	93.0	19.0	 25
 89	 15	646.0	140.9	 25
 90	 15	120.8	19.9	 20
 91	 15	194.0	30.3	 25
 92	 15	153.0	21.0	 25
 93	 15	85.3	15.3	 20
 94	 15	62.0	9.6	 25
 95	 15	74.0	17.2	 25
 96	 15	142.8	26.4	 20
 97	 15	68.0	13.9	 25
 98	 15	73.0	13.4	 25
 99	 15	71.3	12.5	 20
100	 15	158.8	21.3	 20
101	 15	123.3	23.7	 20
102	 15	245.0	79.6	 16
103	 15	634.0	103.0	 20
104	 15	235.5	35.0	 20
105	 15	105.3	11.1	 16
106	 15	195.3	30.8	 20
107	 15	1325.3	319.4	 20
108	 15	288.0	56.2	 16
109	 15	114.0	19.8	 20
110	 15	134.8	27.1	 20
111	 15	199.5	39.2	 16
112	 15	132.8	27.4	 20
113	 15	74.0	13.1	 25
114	 15	72.0	15.3	 20
115	 15	162.0	106.9	 25
116	 15	1715.8	347.9	 20
117	 15	613.0	126.9	 25
118	 15	190.0	38.4	 25
119	 15	107.8	14.2	 20
120	 15	450.0	60.6	 25
121	 15	233.0	47.9	 25
122	 15	552.5	129.2	 20
123	 15	285.0	55.6	 25
124	 15	92.0	32.0	 25
125	 15	321.3	45.9	 20
126	 15	76.0	10.9	 25
127	 15	74.0	13.5	 25
128	 15	167.0	43.6	 20
129	 15	196.0	43.0	 25
130	 15	79.0	15.5	 25
131	 15	347.3	36.8	 20
132	 15	335.0	81.4	 25
133	 15	138.0	24.4	 25
134	 15	257.5	39.9	 20
135	 15	120.0	20.0	 25
136	 15	226.0	45.1	 25
137	 15	185.5	75.7	 20
138	 15	580.0	130.4	 25
139	 15	208.0	30.1	 25
140	 15	201.5	23.8	 16
141	 15	277.5	27.5	 20
142	 15	937.8	118.7	 20
143	 15	1229.5	131.9	 16
144	 15	172.3	23.2	 20
145	 15	507.8	68.6	 20
146	 15	94.8	14.4	 16
147	 15	475.8	106.3	 20
148	 15	140.3	15.7	 20
149	 15	150.5	21.3	 16
150	 15	118.0	23.3	 20
151	 15	118.8	19.6	 20
152	 15	224.3	44.4	 16
153	 15	267.0	33.1	 25
154	 15	266.0	43.3	 25
155	 15	228.0	32.0	 20
156	 15	326.0	63.6	 25
157	 15	164.0	33.9	 25
158	 15	506.0	99.1	 20
159	 15	98.0	18.1	 25
160	 15	465.0	169.0	 25
161	 15	789.3	125.0	 20
162	 15	366.0	60.3	 25
163	 15	389.0	53.2	 25
164	 15	313.3	46.1	 20
165	 15	156.0	27.3	 25
166	 15	168.0	37.9	 25
167	 15	232.3	31.8	 20
168	 15	126.0	21.1	 25
169	 15	133.0	35.5	 25
170	 15	171.0	26.1	 20
171	 15	112.0	18.7	 25
172	 15	93.0	24.8	 25
173	 15	67.3	14.4	 20
174	 15	161.0	34.5	 25
175	 15	128.8	21.5	 20
176	 15	142.0	25.0	 25
177	 15	160.0	40.6	 25
178	 15	287.8	29.3	 20
179	 15	402.0	101.4	 25
180	 15	95.8	24.1	 20
181	 15	560.5	63.8	 16
182	 15	107.0	20.0	 20
183	 15	921.3	228.0	 20
184	 15	490.0	68.5	 16
185	 15	106.0	20.3	 20
186	 15	83.5	14.4	 20
187	 15	84.3	11.3	 16
188	 15	100.3	17.7	 20
189	 15	211.0	39.2	 20
190	 15	170.5	21.5	 16
191	 15	191.0	30.5	 20
192	 15	996.5	221.4	 20
193	 15	297.3	37.5	 20
194	 15	571.0	75.3	 25
195	 15	106.0	21.1	 25
196	 15	81.3	14.9	 20
197	 15	740.0	124.5	 25
198	 15	412.0	114.5	 25
199	 15	100.5	25.2	 20
200	 15	219.0	26.1	 25
201	 15	160.0	26.3	 25
202	 15	119.5	28.0	 20
203	 15	362.0	60.7	 25
204	 15	91.0	16.7	 25
205	 15	76.8	12.1	 20
206	 15	79.0	25.0	 25
207	 15	2046.0	486.4	 25
208	 15	140.3	29.8	 20
209	 15	593.0	70.6	 25
210	 15	376.0	83.3	 25
211	 15	118.0	17.9	 20
212	 15	1291.0	210.0	 25
213	 15	731.0	127.2	 25
214	 15	247.3	29.3	 20
215	 15	1600.0	284.6	 25
216	 15	68.0	11.9	 25
217	 15	83.0	13.6	 20
218	 15	60.0	10.5	 25
219	 15	72.0	13.4	 25
220	 15	95.8	22.8	 16
221	 15	82.0	15.6	 20
222	 15	117.3	21.1	 20
223	 15	139.3	16.4	 16
224	 15	84.3	14.0	 20
225	 15	70.3	12.8	 20
226	 15	65.5	11.2	 16
227	 15	770.8	51.4	 20
228	 15	177.0	36.7	 20
229	 15	354.8	51.0	 16
230	 15	162.0	28.7	 20
231	 15	173.3	34.0	 20
232	 15	349.5	48.0	 16
233	 15	1438.0	139.2	 25
234	 15	1888.0	193.3	 20
235	 15	84.0	14.4	 25
236	 15	78.0	15.7	 25
237	 15	620.3	107.0	 20
238	 15	761.0	105.4	 25
239	 15	128.0	17.9	 25
240	 15	64.5	10.9	 20
241	 15	109.0	20.8	 25
242	 15	628.0	81.1	 25
243	 15	2591.8	541.0	 20
244	 15	114.0	20.8	 25
245	 15	104.0	16.8	 25
246	 15	201.5	48.6	 20
247	 15	92.0	16.5	 25
248	 15	85.0	12.8	 25
249	 15	118.8	14.7	 20
250	 15	83.0	16.5	 25
251	 15	134.0	64.0	 25
252	 15	673.3	124.2	 20
253	 15	155.0	29.9	 25
254	 15	193.0	36.0	 25
255	 15	71.5	12.3	 20
256	 15	64.0	13.6	 25
257	 15	335.0	94.8	 25
258	 15	79.3	14.6	 20
259	 15	66.0	10.0	 25
260	 15	133.3	31.3	 20
261	 15	95.5	15.5	 16
262	 15	71.5	14.2	 20
263	 15	138.0	24.7	 20
264	 15	146.8	22.9	 16
265	 15	351.3	45.3	 20
266	 15	254.8	44.2	 20
267	 15	233.0	42.0	 16
268	 15	203.3	35.9	 20
269	 15	102.3	19.8	 20
270	 15	134.5	21.8	 16
271	 15	109.3	20.4	 20
272	 15	71.3	9.8	 20
273	 15	68.3	14.0	 20
274	 15	98.0	22.0	 25
275	 15	71.0	13.7	 25
276	 15	70.0	14.2	 20
277	 15	70.0	13.7	 25
278	 15	74.0	15.6	 25
279	 15	294.5	44.5	 20
280	 15	486.0	67.7	 25
281	 15	86.0	15.1	 25
282	 15	82.3	12.1	 20
283	 15	460.0	62.7	 25
284	 15	191.0	24.2	 25
285	 15	256.3	28.0	 20
286	 15	70.0	12.4	 25
287	 15	83.0	14.4	 25
288	 15	141.3	19.4	 20
289	 15	138.0	20.0	 25
290	 15	207.0	27.5	 25
291	 15	500.3	68.4	 20
292	 15	72.0	9.0	 25
293	 15	148.5	23.4	 20
294	 15	284.0	39.3	 25
295	 15	2534.0	560.0	 25
296	 15	442.5	51.0	 20
297	 15	261.0	44.6	 25
298	 15	1086.0	180.1	 25
299	 15	84.8	14.9	 20
300	 15	80.3	11.5	 20
301	 15	278.3	40.0	 20
302	 15	180.3	28.7	 16
303	 15	721.3	112.2	 20
304	 15	1805.8	301.9	 20
305	 15	158.5	25.5	 16
306	 15	1184.5	144.6	 20
307	 15	515.5	60.8	 20
308	 15	1869.0	320.5	 16
309	 15	431.5	60.1	 20
310	 15	87.8	11.0	 20
311	 15	80.3	18.2	 16
312	 15	64.0	13.2	 20
313	 15	75.0	14.4	 25
314	 15	86.3	15.9	 20
315	 15	1977.0	415.3	 25
316	 15	74.0	14.8	 25
317	 15	71.5	11.1	 20
318	 15	102.0	18.3	 25
319	 15	71.0	11.8	 25
320	 15	221.3	31.9	 20
321	 15	230.0	26.3	 25
322	 15	177.0	38.6	 25
323	 15	73.3	10.5	 20
324	 15	68.0	10.4	 25
325	 15	74.0	10.5	 25
326	 15	412.5	76.2	 20
327	 15	234.0	32.9	 25
328	 15	174.0	23.9	 25
329	 15	150.5	18.1	 20
330	 15	106.0	18.2	 25
331	 15	100.0	20.2	 25
332	 15	184.0	24.4	 20
333	 15	245.0	43.6	 25
334	 15	87.0	15.1	 25
335	 15	97.3	21.0	 20
336	 15	68.0	11.5	 25
337	 15	219.0	66.0	 25
338	 15	106.3	17.6	 20
339	 15	96.0	16.3	 25
340	 15	85.3	19.9	 20
341	 15	84.8	19.2	 16
342	 15	89.3	21.8	 20
343	 15	335.8	39.3	 20
344	 15	417.5	73.1	 16
345	 15	92.3	20.1	 20
346	 15	104.5	35.1	 20
347	 15	657.8	125.1	 16
348	 15	748.8	183.4	 20
349	 15	174.3	32.1	 16
350	 15	87.3	13.4	 20
351	 15	97.0	14.3	 20
352	 15	115.3	15.8	 16
353	 15	177.3	18.7	 20
354	 15	531.0	126.3	 25
355	 15	110.0	15.1	 20
356	 15	808.0	82.2	 25
357	 15	374.0	43.6	 25
358	 15	103.5	18.2	 20
359	 15	155.0	33.0	 25
360	 15	77.0	13.9	 25
361	 15	115.0	17.5	 20
362	 15	215.0	26.9	 25
363	 15	206.0	39.6	 25
364	 15	689.3	64.2	 20
365	 15	1190.0	137.3	 25
366	 15	1197.0	93.0	 25
367	 15	428.8	40.6	 20
368	 15	793.0	126.3	 25
369	 15	120.0	38.4	 25
370	 15	3631.5	668.3	 20
371	 15	74.0	14.0	 25
372	 15	126.0	21.9	 25
373	 15	306.3	30.3	 20
374	 15	134.0	22.3	 25
375	 15	732.0	115.5	 25
376	 15	106.3	14.7	 20
377	 15	127.0	22.7	 25
378	 15	81.0	14.1	 25
379	 15	365.5	40.9	 20
380	 15	308.8	39.8	 20
381	 15	212.3	36.7	 20
382	 15	86.5	13.1	 16
383	 15	80.3	15.6	 20
384	 15	120.0	18.1	 20
385	 15	82.0	15.6	 16
386	 15	178.5	32.7	 20
387	 15	81.0	13.7	 20
388	 15	80.8	20.4	 16
389	 15	71.0	15.3	 20
390	 15	114.8	16.4	 20
391	 15	94.5	16.8	 16
392	 15	328.5	51.8	 20
393	 15	265.0	47.5	 20
394	 15	188.0	33.0	 20
395	 15	91.0	16.6	 25
396	 15	373.0	58.1	 25
397	 15	148.3	26.2	 20
398	 15	67.0	13.2	 25
399	 15	86.0	16.2	 25
400	 15	71.0	14.0	 20
401	 15	72.0	10.9	 25
402	 15	408.0	81.3	 25
403	 15	259.8	23.5	 20
404	 15	796.0	121.2	 25
405	 15	283.0	42.4	 25
406	 15	276.0	42.0	 20
407	 15	153.0	36.7	 25
408	 15	114.3	19.1	 20
409	 15	865.0	75.7	 25
410	 15	257.0	33.2	 25
411	 15	74.3	11.1	 20
412	 15	81.0	17.4	 25
413	 15	435.0	62.6	 25
414	 15	197.3	29.4	 20
415	 15	425.0	92.8	 25
416	 15	66.0	10.7	 25
417	 15	170.8	20.0	 20
418	 15	687.0	111.9	 25
419	 15	71.0	13.9	 25
420	 15	333.0	41.0	 16
421	 15	465.0	40.2	 20
422	 15	305.3	37.8	 20
423	 15	667.5	65.5	 16
424	 15	232.8	40.1	 20
425	 15	929.3	81.9	 20
426	 15	104.5	15.4	 16
427	 15	66.0	16.3	 20
428	 15	63.3	12.3	 20
429	 15	135.3	24.2	 16
430	 15	295.0	40.1	 20
431	 15	424.0	42.3	 20
432	 15	1343.5	101.0	 16
433	 15	149.8	21.1	 20
434	 15	118.0	15.8	 25
435	 15	165.3	25.1	 20
436	 15	117.0	19.7	 25
437	 15	562.0	52.1	 25
438	 15	163.3	26.5	 20
439	 15	110.0	20.6	 25
440	 15	72.0	13.7	 25
441	 15	86.8	17.7	 20
442	 15	93.0	17.3	 25
443	 15	1055.0	96.9	 25
444	 15	1482.8	125.9	 20
445	 15	105.0	18.5	 25
446	 15	62.0	11.5	 25
447	 15	164.3	20.4	 20
448	 15	262.0	28.9	 25
449	 15	83.0	16.4	 25
450	 15	101.8	17.5	 20
451	 15	444.0	90.7	 25
452	 15	85.0	12.9	 25
453	 15	111.0	16.1	 20
454	 15	102.0	20.8	 25
455	 15	85.0	12.2	 25
456	 15	174.0	18.4	 20
457	 15	134.0	20.2	 25
458	 15	79.0	13.4	 25
459	 15	91.3	14.1	 20
460	 15	233.0	24.1	 20
461	 15	308.8	41.6	 20
462	 15	66.5	11.0	 16
463	 15	54.3	10.3	 20
464	 15	85.3	17.5	 20
465	 15	81.0	14.3	 16
466	 15	1544.8	172.3	 20
467	 15	406.0	34.2	 16
468	 15	88.5	16.7	 20
469	 15	75.3	15.5	 20
470	 15	90.0	17.3	 16
471	 15	99.5	16.8	 20
472	 15	226.5	29.6	 20
473	 15	841.0	86.7	 16
474	 15	194.0	37.8	 25
475	 15	97.0	18.5	 25
476	 15	72.3	13.1	 20
477	 15	124.0	14.7	 25
478	 15	100.0	17.7	 25
479	 15	324.3	31.5	 20
480	 15	99.0	18.7	 25
481	 15	105.0	18.3	 25
482	 15	207.3	28.7	 20
483	 15	84.0	14.9	 25
484	 15	80.0	12.4	 25
485	 15	80.3	9.3	 20
486	 15	80.0	20.0	 25
487	 15	63.0	10.9	 25
488	 15	66.3	11.6	 20
489	 15	66.0	12.7	 25
490	 15	126.0	28.3	 25
491	 15	66.0	9.6	 20
492	 15	70.0	16.1	 25
493	 15	78.0	17.6	 25
494	 15	344.5	38.3	 20
495	 15	3693.0	686.2	 25
496	 15	11266.0	2439.0	 25
497	 15	91.8	18.8	 20
498	 15	65.0	13.7	 25
499	 15	131.0	21.4	 25
500	 15	75.0	15.2	 16
501	 15	77.3	14.5	 20
502	 15	65.0	11.8	 20
503	 15	90.0	14.8	 16
504	 15	72.0	14.5	 20
505	 15	75.0	13.1	 20
506	 15	72.0	17.2	 16
507	 15	75.3	16.2	 20
508	 15	66.5	11.4	 20
509	 15	79.5	12.6	 16
510	 15	162.8	33.8	 20
511	 15	72.3	15.0	 20
512	 15	1922.8	355.5	 16
513	 15	116.8	21.2	 20
514	 15	67.0	14.9	 25
515	 15	159.3	24.5	 20
516	 15	320.0	53.4	 25
517	 15	117.0	29.3	 25
518	 15	62.0	11.8	 20
519	 15	57.0	11.7	 25
520	 15	72.0	12.7	 25
521	 15	806.3	127.0	 20
522	 15	288.0	55.3	 25
523	 15	147.0	27.2	 25
524	 15	77.0	14.0	 20
525	 15	153.0	30.7	 25
526	 15	255.0	34.1	 20
527	 15	246.0	34.3	 25
528	 15	170.0	20.9	 25
529	 15	124.8	18.5	 20
530	 15	76.0	10.8	 25
531	 15	161.0	27.5	 25
532	 15	193.3	35.2	 20
533	 15	154.0	21.5	 25
534	 15	840.0	77.7	 25
535	 15	75.0	12.6	 20
536	 15	877.0	113.9	 25
537	 15	569.0	84.3	 25
538	 15	224.0	32.5	 20
539	 15	1007.0	181.7	 25
540	 15	107.0	14.8	 20
541	 15	269.0	35.9	 16
542	 15	151.5	23.8	 20
543	 15	336.8	30.8	 20
544	 15	865.0	56.8	 16
545	 15	250.5	37.7	 20
546	 15	206.8	21.7	 20
547	 15	62.3	11.1	 16
548	 15	257.5	35.9	 20
549	 15	607.8	63.2	 20
550	 15	72.8	16.2	 16
551	 15	618.0	85.4	 20
552	 15	142.5	19.9	 20
553	 15	212.8	32.4	 16
554	 15	740.0	104.5	 25
555	 15	209.0	31.6	 25
556	 15	1412.5	101.6	 20
557	 15	712.0	60.5	 25
558	 15	63.0	11.6	 25
559	 15	70.0	10.8	 20
560	 15	72.0	16.3	 25
561	 15	75.0	16.5	 25
562	 15	59.5	16.6	 20
563	 15	67.0	11.4	 25
564	 15	64.0	12.8	 25
565	 15	62.5	9.6	 20
566	 15	1202.0	191.0	 25
567	 15	147.0	25.3	 25
568	 15	193.0	28.3	 20
569	 15	67.0	12.2	 25
570	 15	200.0	24.3	 25
571	 15	602.0	59.1	 20
572	 15	307.0	39.2	 25
573	 15	225.0	39.0	 25
574	 15	72.0	14.6	 20
575	 15	79.0	12.3	 25
576	 15	69.0	12.6	 25
577	 15	56.0	10.6	 20
578	 15	94.0	26.7	 25
579	 15	288.0	50.4	 25
580	 15	63.3	13.2	 20
581	 15	59.3	11.5	 20
582	 15	139.5	21.1	 16
583	 15	182.0	27.9	 20
584	 15	403.5	62.0	 20
585	 15	236.8	45.5	 16
586	 15	137.0	27.7	 20
587	 15	205.3	22.1	 20
588	 15	753.8	82.6	 16
589	 15	528.5	46.0	 20
590	 15	182.8	25.8	 20
591	 15	320.5	23.0	 16
592	 15	97.5	15.1	 20
593	 15	121.0	19.9	 20
594	 15	82.5	12.3	 20
595	 15	226.0	28.5	 25
596	 15	173.0	29.5	 25
597	 15	235.8	26.9	 20
598	 15	379.0	53.9	 25
599	 15	1767.0	168.3	 25
600	 15	998.0	106.5	 20
601	 15	1274.0	137.6	 25
602	 15	310.0	42.2	 25
603	 15	613.5	92.2	 20
604	 15	531.0	53.8	 25
605	 15	256.0	37.0	 25
606	 15	143.3	29.4	 20
607	 15	113.0	15.9	 25
608	 15	72.0	15.0	 25
609	 15	70.0	15.6	 20
610	 15	69.0	15.1	 25
611	 15	335.0	66.3	 25
612	 15	80.5	13.8	 20
613	 15	125.0	18.3	 25
614	 15	193.0	27.0	 25
615	 15	106.5	15.3	 20
616	 15	98.0	14.6	 25
617	 15	328.0	54.1	 25
618	 15	462.0	84.8	 20
619	 15	288.0	46.9	 25
620	 15	485.0	102.8	 25
621	 15	222.3	25.8	 16
622	 15	1784.5	128.3	 20
623	 15	133.8	21.7	 20
624	 15	83.5	13.4	 16
625	 15	196.8	23.8	 20
626	 15	143.0	19.8	 20
627	 15	203.0	33.2	 16
628	 15	240.3	29.0	 20
629	 15	709.3	81.3	 20
630	 15	1352.8	66.7	 16
631	 15	436.3	47.7	 20
632	 15	113.5	13.1	 20
633	 15	520.3	34.2	 16
634	 15	234.0	27.1	 25
635	 15	94.0	14.8	 25
636	 15	65.8	12.9	 20
637	 15	63.0	10.5	 25
638	 15	293.0	35.4	 25
639	 15	134.0	34.7	 20
  0	 16	9333.5	1273.8	 20
  1	 16	75.3	11.1	 20
  2	 16	77.0	13.7	 16
  3	 16	108.5	18.3	 20
  4	 16	131.3	17.5	 16
  5	 16	81.3	10.4	 20
  6	 16	344.0	76.1	 25
  7	 16	80.8	14.2	 20
  8	 16	125.0	16.8	 25
  9	 16	499.0	55.7	 25
 10	 16	351.0	49.9	 20
 11	 16	65.0	12.2	 25
 12	 16	69.0	13.5	 25
 13	 16	79.5	15.4	 20
 14	 16	72.0	10.4	 25
 15	 16	96.0	12.1	 25
 16	 16	130.3	18.3	 20
 17	 16	160.0	25.2	 25
 18	 16	72.0	10.4	 25
 19	 16	84.0	15.5	 20
 20	 16	67.0	12.3	 25
 21	 16	67.0	13.1	 25
 22	 16	99.0	16.9	 20
 23	 16	114.0	21.6	 25
 24	 16	236.0	33.7	 25
 25	 16	102.3	16.5	 20
 26	 16	105.0	20.6	 25
 27	 16	82.0	13.1	 25
 28	 16	80.3	13.8	 20
 29	 16	79.0	24.2	 25
 30	 16	89.0	19.5	 25
 31	 16	113.3	21.3	 20
 32	 16	92.0	15.9	 25
 33	 16	207.5	23.1	 20
 34	 16	75.3	12.3	 16
 35	 16	151.0	24.2	 20
 36	 16	135.3	16.0	 20
 37	 16	113.3	16.5	 16
 38	 16	92.5	13.1	 20
 39	 16	79.3	15.8	 20
 40	 16	62.0	13.7	 16
 41	 16	64.0	13.6	 20
 42	 16	101.5	13.9	 20
 43	 16	104.3	17.9	 16
 44	 16	166.5	26.3	 20
 45	 16	573.3	83.0	 20
 46	 16	69.0	14.2	 20
 47	 16	63.0	11.5	 25
 48	 16	146.0	32.9	 25
 49	 16	85.5	17.1	 20
 50	 16	61.0	11.4	 25
 51	 16	69.0	9.8	 25
 52	 16	108.0	19.2	 20
 53	 16	110.0	16.6	 25
 54	 16	115.0	31.0	 25
 55	 16	504.0	60.1	 20
 56	 16	74.0	13.2	 25
 57	 16	892.0	72.7	 25
 58	 16	420.5	174.9	 20
 59	 16	2223.0	222.0	 25
 60	 16	156.8	28.1	 20
 61	 16	125.0	19.1	 25
 62	 16	87.0	12.7	 25
 63	 16	74.5	18.1	 20
 64	 16	66.0	11.5	 25
 65	 16	146.0	29.0	 25
 66	 16	80.3	17.9	 20
 67	 16	122.0	23.6	 25
 68	 16	73.0	12.2	 25
 69	 16	88.5	14.6	 20
 70	 16	86.0	16.3	 25
 71	 16	117.0	21.0	 25
 72	 16	152.3	27.4	 20
 73	 16	514.5	95.4	 20
 74	 16	93.5	28.2	 20
 75	 16	800.5	68.5	 16
 76	 16	205.0	26.8	 20
 77	 16	100.0	15.0	 20
 78	 16	59.3	11.3	 16
 79	 16	73.3	13.3	 20
 80	 16	216.8	35.7	 20
 81	 16	70.5	16.0	 16
 82	 16	83.3	12.9	 20
 83	 16	72.3	11.5	 20
 84	 16	82.3	15.1	 16
 85	 16	129.8	22.8	 20
 86	 16	156.0	26.6	 25
 87	 16	84.3	12.6	 20
 88	 16	91.0	26.9	 25
 89	 16	695.0	139.3	 25
 90	 16	158.3	24.0	 20
 91	 16	186.0	22.7	 25
 92	 16	262.0	52.7	 25
 93	 16	69.0	11.9	 20
 94	 16	75.0	14.8	 25
 95	 16	86.0	15.4	 25
 96	 16	149.8	29.2	 20
 97	 16	70.0	14.8	 25
 98	 16	62.0	11.1	 25
 99	 16	63.3	13.0	 20
100	 16	107.0	16.2	 25
101	 16	108.0	26.8	 25
102	 16	430.5	194.9	 20
103	 16	1073.0	244.8	 25
104	 16	108.0	12.8	 25
105	 16	78.0	13.9	 20
106	 16	121.0	17.1	 25
107	 16	340.0	80.3	 25
108	 16	98.0	14.2	 20
109	 16	127.0	25.5	 25
110	 16	113.0	16.4	 25
111	 16	86.3	15.8	 20
112	 16	105.0	24.9	 25
113	 16	73.0	14.5	 20
114	 16	67.3	12.9	 16
115	 16	85.5	29.9	 20
116	 16	581.3	140.0	 20
117	 16	301.3	59.9	 16
118	 16	142.8	17.8	 20
119	 16	101.8	19.8	 16
120	 16	273.5	56.8	 20
121	 16	117.3	24.2	 20
122	 16	165.3	25.5	 16
123	 16	278.0	68.5	 20
124	 16	101.3	30.6	 20
125	 16	171.0	26.9	 16
126	 16	73.5	12.6	 20
127	 16	74.0	11.0	 25
128	 16	73.8	14.7	 20
129	 16	94.0	17.2	 25
130	 16	77.0	21.7	 25
131	 16	299.8	47.7	 20
132	 16	299.0	50.5	 25
133	 16	238.0	35.7	 25
134	 16	308.3	49.8	 20
135	 16	245.0	52.3	 25
136	 16	88.0	18.4	 25
137	 16	157.3	27.6	 20
138	 16	168.0	28.8	 25
139	 16	205.0	38.1	 25
140	 16	162.5	22.2	 20
141	 16	159.0	42.7	 25
142	 16	1128.0	73.0	 25
143	 16	802.8	77.7	 20
144	 16	137.0	30.9	 25
145	 16	594.0	95.0	 25
146	 16	82.3	15.5	 20
147	 16	309.0	74.9	 25
148	 16	123.0	17.2	 25
149	 16	96.5	18.2	 20
150	 16	98.0	19.2	 25
151	 16	99.0	19.1	 25
152	 16	134.0	32.1	 20
153	 16	215.3	29.7	 20
154	 16	274.8	44.9	 20
155	 16	495.3	32.2	 16
156	 16	236.3	48.4	 20
157	 16	98.3	24.2	 20
158	 16	282.5	50.9	 16
159	 16	76.8	13.1	 20
160	 16	162.8	52.0	 20
161	 16	317.3	38.3	 16
162	 16	130.0	16.8	 20
163	 16	305.0	33.2	 20
164	 16	372.8	53.0	 16
165	 16	265.8	39.1	 20
166	 16	157.5	35.1	 20
167	 16	270.3	39.2	 20
168	 16	154.0	25.6	 25
169	 16	135.0	40.3	 25
170	 16	169.3	20.8	 20
171	 16	121.0	22.3	 25
172	 16	109.0	18.2	 25
173	 16	69.8	12.3	 20
174	 16	82.0	13.7	 25
175	 16	92.0	17.9	 25
176	 16	86.5	15.3	 20
177	 16	120.0	49.3	 25
178	 16	552.3	64.6	 20
179	 16	150.0	27.7	 25
180	 16	101.0	30.0	 25
181	 16	227.8	37.4	 20
182	 16	112.0	21.1	 25
183	 16	166.0	48.2	 25
184	 16	202.3	38.4	 20
185	 16	104.0	16.3	 25
186	 16	79.0	15.5	 25
187	 16	69.3	10.7	 20
188	 16	99.0	16.4	 25
189	 16	189.0	34.3	 25
190	 16	151.5	30.2	 20
191	 16	218.0	36.7	 25
192	 16	537.0	79.3	 25
193	 16	320.0	32.0	 16
194	 16	1119.0	158.9	 20
195	 16	128.8	32.5	 20
196	 16	78.5	12.8	 16
197	 16	169.8	30.2	 20
198	 16	254.8	61.2	 20
199	 16	86.3	14.8	 16
200	 16	248.8	40.7	 20
201	 16	161.5	28.8	 20
202	 16	110.0	22.8	 16
203	 16	392.8	58.6	 20
204	 16	144.3	29.5	 20
205	 16	107.0	19.3	 16
206	 16	70.0	23.0	 20
207	 16	1818.0	463.6	 25
208	 16	80.3	17.1	 20
209	 16	321.0	40.4	 25
210	 16	180.0	34.8	 25
211	 16	77.5	12.1	 20
212	 16	602.0	87.2	 25
213	 16	554.0	115.6	 25
214	 16	320.3	36.3	 20
215	 16	488.0	101.8	 25
216	 16	68.0	14.6	 25
217	 16	72.3	9.7	 20
218	 16	68.0	11.9	 25
219	 16	66.0	13.3	 25
220	 16	67.0	11.5	 20
221	 16	75.0	11.9	 25
222	 16	86.0	17.2	 25
223	 16	95.8	14.4	 20
224	 16	77.0	14.1	 25
225	 16	67.0	11.3	 25
226	 16	80.0	14.2	 20
227	 16	965.0	86.2	 25
228	 16	280.0	53.7	 25
229	 16	97.3	20.7	 20
230	 16	72.0	9.9	 25
231	 16	97.0	15.4	 25
232	 16	267.5	49.7	 20
233	 16	1911.5	147.3	 20
234	 16	2137.8	553.6	 20
235	 16	74.3	9.6	 16
236	 16	64.3	9.4	 20
237	 16	106.8	20.3	 16
238	 16	419.0	50.0	 20
239	 16	178.5	33.5	 20
240	 16	69.3	16.6	 16
241	 16	138.8	19.0	 20
242	 16	681.8	92.4	 20
243	 16	382.5	50.4	 16
244	 16	89.5	16.6	 20
245	 16	154.5	36.8	 20
246	 16	94.0	17.5	 16
247	 16	125.0	18.7	 25
248	 16	109.0	13.4	 25
249	 16	204.8	34.9	 20
250	 16	105.0	18.0	 25
251	 16	155.0	93.6	 25
252	 16	376.8	44.8	 20
253	 16	163.0	21.5	 25
254	 16	125.0	16.1	 25
255	 16	72.0	9.2	 20
256	 16	63.0	9.7	 25
257	 16	92.0	16.5	 25
258	 16	69.0	14.1	 20
259	 16	80.0	15.3	 25
260	 16	82.0	15.3	 25
261	 16	124.5	20.4	 20
262	 16	70.0	10.5	 25
263	 16	194.0	45.4	 25
264	 16	342.3	30.2	 20
265	 16	362.0	35.5	 25
266	 16	283.0	54.3	 25
267	 16	112.3	19.2	 20
268	 16	153.0	28.2	 25
269	 16	79.0	15.9	 25
270	 16	95.3	13.0	 20
271	 16	72.0	12.2	 25
272	 16	77.0	16.7	 25
273	 16	75.3	9.1	 16
274	 16	71.0	23.4	 20
275	 16	70.8	14.7	 20
276	 16	61.3	12.1	 16
277	 16	70.3	11.6	 20
278	 16	65.0	12.0	 20
279	 16	82.8	9.2	 16
280	 16	329.5	49.6	 20
281	 16	74.3	13.4	 20
282	 16	82.8	13.6	 16
283	 16	343.5	167.1	 20
284	 16	348.5	36.2	 20
285	 16	120.3	16.8	 16
286	 16	65.8	15.7	 20
287	 16	134.0	23.2	 25
288	 16	312.3	37.4	 20
289	 16	96.0	20.0	 25
290	 16	125.0	34.4	 25
291	 16	259.8	33.4	 20
292	 16	76.0	18.9	 25
293	 16	159.5	19.9	 20
294	 16	144.0	32.2	 25
295	 16	450.0	80.0	 25
296	 16	172.3	26.8	 20
297	 16	189.0	30.6	 25
298	 16	315.0	46.6	 25
299	 16	78.0	19.1	 20
300	 16	60.0	12.9	 25
301	 16	88.0	12.2	 25
302	 16	117.5	19.5	 20
303	 16	212.0	43.5	 25
304	 16	524.0	110.6	 25
305	 16	91.5	17.0	 20
306	 16	977.0	153.8	 25
307	 16	631.0	62.9	 25
308	 16	435.3	71.1	 20
309	 16	352.0	39.1	 25
310	 16	93.0	18.8	 25
311	 16	60.5	11.7	 20
312	 16	72.0	12.9	 25
313	 16	76.8	13.6	 20
314	 16	69.5	15.6	 16
315	 16	157.8	20.6	 20
316	 16	58.3	10.5	 20
317	 16	69.3	10.1	 16
318	 16	78.0	14.2	 20
319	 16	92.8	13.6	 20
320	 16	391.3	41.2	 16
321	 16	272.0	39.3	 20
322	 16	212.3	26.5	 20
323	 16	66.8	13.5	 16
324	 16	66.0	10.6	 20
325	 16	74.3	12.4	 20
326	 16	360.8	51.0	 16
327	 16	304.0	53.2	 25
328	 16	94.0	18.3	 25
329	 16	136.8	19.5	 20
330	 16	116.0	23.6	 25
331	 16	83.0	19.5	 25
332	 16	159.0	21.9	 20
333	 16	361.0	48.7	 25
334	 16	67.0	13.3	 25
335	 16	66.3	10.9	 20
336	 16	83.0	17.0	 25
337	 16	165.0	42.1	 25
338	 16	78.8	15.9	 20
339	 16	68.0	12.1	 25
340	 16	75.0	13.3	 25
341	 16	78.0	15.3	 20
342	 16	92.0	17.5	 25
343	 16	121.0	23.3	 25
344	 16	216.0	35.4	 20
345	 16	109.0	20.5	 25
346	 16	104.0	93.3	 25
347	 16	1141.3	201.6	 20
348	 16	706.0	164.6	 25
349	 16	333.0	76.4	 25
350	 16	79.3	13.3	 20
351	 16	73.0	13.0	 25
352	 16	102.0	20.3	 20
353	 16	84.0	18.7	 25
354	 16	182.0	18.8	 20
355	 16	139.0	23.4	 16
356	 16	437.0	33.7	 20
357	 16	510.0	72.8	 20
358	 16	116.8	17.8	 16
359	 16	96.0	15.1	 20
360	 16	63.0	15.7	 20
361	 16	100.0	17.0	 16
362	 16	139.8	20.6	 20
363	 16	244.0	69.4	 20
364	 16	1107.0	98.1	 16
365	 16	1136.5	75.2	 20
366	 16	714.3	71.5	 20
367	 16	292.5	24.6	 20
368	 16	229.0	36.5	 25
369	 16	79.0	13.9	 25
370	 16	1028.0	151.3	 20
371	 16	70.0	14.3	 25
372	 16	106.0	16.0	 25
373	 16	182.3	33.9	 20
374	 16	178.0	22.4	 25
375	 16	320.0	48.9	 25
376	 16	85.0	12.1	 20
377	 16	100.0	19.3	 25
378	 16	86.0	13.5	 25
379	 16	148.3	25.2	 20
380	 16	183.0	31.3	 25
381	 16	113.0	20.8	 25
382	 16	89.0	11.5	 20
383	 16	70.0	13.1	 25
384	 16	68.0	9.9	 25
385	 16	122.0	12.6	 20
386	 16	88.0	13.4	 25
387	 16	70.0	14.5	 25
388	 16	78.5	14.4	 20
389	 16	66.0	13.6	 25
390	 16	136.0	17.6	 25
391	 16	61.0	10.3	 20
392	 16	242.0	33.5	 25
393	 16	135.0	16.7	 25
394	 16	169.5	29.1	 16
395	 16	115.3	17.1	 20
396	 16	682.0	80.4	 20
397	 16	166.8	16.6	 16
398	 16	74.5	14.9	 20
399	 16	81.3	14.0	 20
400	 16	61.3	15.1	 16
401	 16	70.3	15.0	 20
402	 16	541.0	90.0	 20
403	 16	79.3	14.2	 16
404	 16	135.8	25.1	 20
405	 16	302.3	28.8	 20
406	 16	265.0	27.7	 16
407	 16	146.0	22.9	 25
408	 16	101.0	26.6	 25
409	 16	826.8	61.8	 20
410	 16	494.0	54.8	 25
411	 16	69.3	14.4	 20
412	 16	79.0	15.8	 25
413	 16	728.0	114.8	 25
414	 16	228.3	31.9	 20
415	 16	126.0	30.7	 25
416	 16	70.0	12.3	 25
417	 16	105.3	17.0	 20
418	 16	211.0	25.0	 25
419	 16	74.0	10.4	 25
420	 16	292.5	30.9	 20
421	 16	384.0	40.9	 25
422	 16	365.0	71.5	 25
423	 16	1762.0	154.4	 20
424	 16	214.0	44.7	 25
425	 16	506.0	51.6	 25
426	 16	82.0	12.9	 20
427	 16	69.0	12.4	 25
428	 16	68.0	11.1	 25
429	 16	90.5	13.4	 20
430	 16	240.0	22.1	 25
431	 16	219.0	27.1	 25
432	 16	456.3	44.6	 20
433	 16	114.0	15.8	 25
434	 16	124.5	24.1	 20
435	 16	203.0	19.7	 16
436	 16	122.3	21.2	 20
437	 16	420.3	42.2	 20
438	 16	115.3	19.9	 16
439	 16	98.3	18.8	 20
440	 16	73.0	11.5	 20
441	 16	111.5	15.3	 16
442	 16	88.3	13.4	 20
443	 16	450.0	59.2	 20
444	 16	200.3	30.2	 16
445	 16	90.0	14.0	 20
446	 16	67.5	14.4	 20
447	 16	102.3	17.8	 20
448	 16	357.0	44.7	 25
449	 16	91.0	19.1	 25
450	 16	141.5	18.6	 20
451	 16	132.0	19.8	 25
452	 16	69.0	13.3	 25
453	 16	81.5	12.8	 20
454	 16	98.0	23.9	 25
455	 16	69.0	17.3	 25
456	 16	180.0	22.8	 20
457	 16	94.0	18.1	 25
458	 16	81.0	14.0	 25
459	 16	72.8	13.8	 20
460	 16	148.0	27.4	 25
461	 16	88.0	13.8	 25
462	 16	78.0	13.5	 20
463	 16	61.0	9.4	 25
464	 16	137.0	22.1	 25
465	 16	79.3	10.8	 20
466	 16	774.0	138.7	 25
467	 16	644.3	56.9	 20
468	 16	62.0	12.4	 25
469	 16	66.0	12.5	 25
470	 16	69.5	15.7	 20
471	 16	71.0	12.7	 25
472	 16	120.0	21.7	 25
473	 16	436.8	39.5	 20
474	 16	209.8	28.7	 20
475	 16	60.5	14.0	 20
476	 16	71.5	15.2	 16
477	 16	95.3	12.7	 20
478	 16	118.3	22.7	 20
479	 16	377.5	43.6	 16
480	 16	102.5	15.5	 20
481	 16	88.8	20.9	 20
482	 16	239.0	19.7	 16
483	 16	77.0	18.0	 20
484	 16	104.8	23.8	 20
485	 16	78.3	14.4	 16
486	 16	83.3	14.8	 20
487	 16	60.0	13.3	 25
488	 16	62.0	12.5	 20
489	 16	60.0	11.1	 25
490	 16	57.0	8.4	 25
491	 16	63.3	10.1	 20
492	 16	80.0	13.4	 25
493	 16	72.0	10.0	 25
494	 16	195.5	36.0	 20
495	 16	350.0	126.9	 25
496	 16	2453.0	604.1	 25
497	 16	63.3	11.2	 20
498	 16	70.0	13.7	 25
499	 16	172.0	25.9	 25
500	 16	55.3	7.2	 20
501	 16	70.0	12.5	 25
502	 16	62.0	9.9	 25
503	 16	133.8	23.9	 20
504	 16	65.0	12.4	 25
505	 16	65.0	10.2	 25
506	 16	72.3	14.9	 20
507	 16	70.0	12.9	 25
508	 16	63.0	13.9	 25
509	 16	79.8	16.5	 20
510	 16	67.0	14.9	 25
511	 16	63.0	12.4	 25
512	 16	235.8	48.2	 20
513	 16	83.0	16.8	 25
514	 16	65.3	19.0	 20
515	 16	155.3	22.3	 16
516	 16	318.0	46.8	 20
517	 16	70.3	12.6	 20
518	 16	72.8	13.9	 16
519	 16	65.0	9.8	 20
520	 16	68.3	11.2	 20
521	 16	154.3	25.3	 16
522	 16	270.5	45.8	 20
523	 16	62.5	11.6	 20
524	 16	81.3	16.5	 16
525	 16	93.3	14.9	 20
526	 16	174.5	22.2	 16
527	 16	589.0	76.5	 25
528	 16	138.0	19.6	 25
529	 16	70.0	13.0	 20
530	 16	66.0	12.4	 25
531	 16	89.0	17.2	 25
532	 16	138.0	20.7	 20
533	 16	98.0	16.1	 25
534	 16	372.0	54.2	 25
535	 16	77.5	15.4	 20
536	 16	1043.0	184.5	 25
537	 16	114.0	15.7	 25
538	 16	588.3	55.9	 20
539	 16	449.0	36.7	 25
540	 16	114.0	19.8	 25
541	 16	230.5	22.3	 20
542	 16	116.0	26.6	 25
543	 16	290.0	38.2	 25
544	 16	690.0	52.6	 20
545	 16	660.0	69.9	 25
546	 16	236.0	30.1	 25
547	 16	59.3	11.1	 20
548	 16	95.0	13.0	 25
549	 16	164.0	21.4	 25
550	 16	106.3	16.6	 20
551	 16	138.0	25.7	 25
552	 16	150.0	20.8	 25
553	 16	102.5	16.9	 20
554	 16	216.0	31.2	 20
555	 16	106.3	20.8	 20
556	 16	1014.8	78.2	 16
557	 16	226.5	21.7	 20
558	 16	68.5	12.7	 20
559	 16	67.3	12.4	 16
560	 16	99.5	17.5	 20
561	 16	54.0	9.0	 20
562	 16	57.0	8.8	 16
563	 16	62.5	13.4	 20
564	 16	50.0	6.9	 20
565	 16	66.3	11.7	 16
566	 16	1443.0	100.4	 20
567	 16	274.0	40.2	 25
568	 16	68.3	10.5	 20
569	 16	81.0	13.9	 25
570	 16	365.0	118.1	 25
571	 16	230.8	26.0	 20
572	 16	374.0	34.7	 25
573	 16	85.0	15.3	 25
574	 16	64.8	15.4	 20
575	 16	97.0	15.1	 25
576	 16	64.0	12.9	 25
577	 16	64.0	13.3	 20
578	 16	123.0	21.4	 25
579	 16	85.0	16.9	 25
580	 16	60.3	11.5	 20
581	 16	56.0	10.3	 25
582	 16	74.0	13.0	 25
583	 16	85.5	14.3	 20
584	 16	204.0	27.6	 25
585	 16	861.3	95.9	 20
586	 16	138.0	26.2	 25
587	 16	141.0	25.0	 25
588	 16	373.8	47.6	 20
589	 16	419.0	33.0	 25
590	 16	352.0	53.8	 25
591	 16	165.5	29.5	 20
592	 16	72.0	13.0	 25
593	 16	132.0	14.7	 25
594	 16	62.8	9.4	 16
595	 16	150.0	29.2	 20
596	 16	158.8	20.9	 20
597	 16	335.0	32.6	 16
598	 16	695.8	61.5	 20
599	 16	3075.0	153.2	 20
600	 16	1085.0	138.4	 16
601	 16	615.3	67.5	 20
602	 16	290.8	38.3	 20
603	 16	1527.3	90.7	 16
604	 16	947.0	56.3	 20
605	 16	94.3	15.0	 20
606	 16	97.5	16.7	 16
607	 16	204.0	31.9	 25
608	 16	73.0	13.9	 25
609	 16	60.3	8.9	 20
610	 16	73.0	17.6	 25
611	 16	77.0	15.4	 25
612	 16	68.5	12.8	 20
613	 16	97.0	16.5	 25
614	 16	136.0	22.7	 25
615	 16	122.0	45.8	 20
616	 16	65.0	12.3	 25
617	 16	203.0	34.2	 25
618	 16	233.8	28.4	 20
619	 16	513.0	49.1	 25
620	 16	164.0	18.5	 25
621	 16	119.5	21.6	 20
622	 16	499.0	58.6	 25
623	 16	248.0	38.2	 25
624	 16	84.0	12.3	 20
625	 16	101.0	19.6	 25
626	 16	176.0	28.5	 25
627	 16	124.8	21.6	 20
628	 16	313.0	37.7	 25
629	 16	210.0	27.5	 25
630	 16	522.5	71.9	 20
631	 16	203.0	27.5	 25
632	 16	112.0	18.7	 25
633	 16	248.3	32.2	 20
634	 16	236.8	30.1	 20
635	 16	88.3	16.9	 20
636	 16	61.0	11.3	 16
637	 16	56.3	8.1	 20
638	 16	224.3	23.8	 20
639	 16	6770.8	781.5	 16
  0	 17	136.0	56.9	 25
  1	 17	94.0	14.0	 25
  2	 17	144.0	23.1	 20
  3	 17	1809.0	397.9	 25
  4	 17	2772.8	608.3	 20
  5	 17	270.0	39.3	 25
  6	 17	102.5	16.9	 20
  7	 17	643.5	52.9	 16
  8	 17	245.3	23.8	 20
  9	 17	1808.8	200.5	 20
 10	 17	159.5	18.8	 16
 11	 17	77.0	15.0	 20
 12	 17	157.3	23.6	 20
 13	 17	206.8	26.7	 16
 14	 17	76.8	13.5	 20
 15	 17	87.0	18.7	 20
 16	 17	74.0	13.4	 16
 17	 17	87.5	15.6	 20
 18	 17	91.3	17.3	 20
 19	 17	71.8	9.8	 16
 20	 17	120.0	17.8	 25
 21	 17	86.0	17.3	 25
 22	 17	158.0	19.8	 20
 23	 17	68.0	11.7	 25
 24	 17	165.0	40.2	 25
 25	 17	1296.3	98.3	 20
 26	 17	108.0	54.4	 25
 27	 17	491.0	56.1	 25
 28	 17	183.0	30.4	 20
 29	 17	3112.0	559.7	 25
 30	 17	97.0	16.5	 25
 31	 17	100.5	16.2	 20
 32	 17	428.0	79.7	 25
 33	 17	74.0	11.5	 25
 34	 17	95.0	14.6	 20
 35	 17	202.0	29.6	 25
 36	 17	537.0	63.9	 25
 37	 17	5245.5	650.5	 20
 38	 17	167.0	34.9	 25
 39	 17	100.0	20.0	 25
 40	 17	121.0	16.3	 20
 41	 17	72.0	12.6	 25
 42	 17	159.0	22.8	 25
 43	 17	150.3	17.9	 20
 44	 17	136.0	21.8	 25
 45	 17	74.0	31.5	 25
 46	 17	66.3	9.0	 16
 47	 17	81.0	12.8	 20
 48	 17	61.0	9.3	 20
 49	 17	87.3	12.3	 16
 50	 17	112.5	23.4	 20
 51	 17	64.0	9.0	 20
 52	 17	127.0	19.5	 16
 53	 17	135.3	26.0	 20
 54	 17	332.3	65.6	 20
 55	 17	148.5	21.0	 16
 56	 17	358.5	47.1	 20
 57	 17	144.3	30.5	 20
 58	 17	85.5	11.0	 16
 59	 17	137.3	18.9	 20
 60	 17	119.0	20.7	 25
 61	 17	106.3	21.1	 20
 62	 17	108.0	19.4	 25
 63	 17	103.0	17.8	 20
 64	 17	62.0	10.8	 25
 65	 17	178.0	25.5	 25
 66	 17	77.0	11.9	 20
 67	 17	79.0	16.0	 25
 68	 17	121.0	23.2	 25
 69	 17	339.3	49.3	 20
 70	 17	479.0	71.9	 25
 71	 17	236.0	45.4	 25
 72	 17	263.8	26.7	 20
 73	 17	275.0	59.4	 25
 74	 17	76.0	17.8	 25
 75	 17	78.8	17.8	 20
 76	 17	201.0	32.0	 25
 77	 17	762.0	149.4	 25
 78	 17	402.8	55.4	 20
 79	 17	317.0	39.0	 25
 80	 17	140.0	28.9	 25
 81	 17	694.8	131.5	 20
 82	 17	143.0	20.9	 25
 83	 17	98.0	20.5	 25
 84	 17	627.3	133.8	 20
 85	 17	303.0	43.4	 25
 86	 17	128.8	16.4	 20
 87	 17	142.5	23.4	 16
 88	 17	230.0	34.9	 20
 89	 17	303.0	56.1	 20
 90	 17	385.8	48.1	 16
 91	 17	81.8	17.5	 20
 92	 17	67.8	12.0	 20
 93	 17	67.0	9.7	 16
 94	 17	73.0	14.3	 20
 95	 17	62.3	11.8	 20
 96	 17	72.5	12.8	 16
 97	 17	69.8	18.0	 20
 98	 17	63.0	12.9	 20
 99	 17	69.8	14.6	 16
100	 17	71.0	16.3	 25
101	 17	248.0	137.6	 25
102	 17	839.0	134.8	 20
103	 17	128.0	23.1	 25
104	 17	69.0	16.2	 25
105	 17	106.5	19.2	 20
106	 17	344.0	67.0	 25
107	 17	286.0	78.8	 25
108	 17	93.8	16.2	 20
109	 17	280.0	79.0	 25
110	 17	74.0	14.3	 25
111	 17	61.3	11.4	 20
112	 17	69.0	9.8	 25
113	 17	61.0	10.5	 25
114	 17	71.3	12.3	 20
115	 17	133.0	27.5	 25
116	 17	74.0	19.2	 25
117	 17	133.5	17.1	 20
118	 17	138.0	32.0	 25
119	 17	87.0	16.3	 25
120	 17	164.5	39.1	 20
121	 17	56.0	9.6	 25
122	 17	70.8	7.6	 20
123	 17	93.0	19.2	 25
124	 17	270.0	220.9	 25
125	 17	2416.0	513.0	 20
126	 17	94.0	18.5	 25
127	 17	108.5	29.1	 20
128	 17	498.5	72.6	 16
129	 17	727.8	111.0	 20
130	 17	413.3	54.2	 20
131	 17	897.8	156.5	 16
132	 17	88.8	14.9	 20
133	 17	71.3	13.4	 20
134	 17	85.5	13.1	 16
135	 17	135.3	28.1	 20
136	 17	111.0	31.8	 20
137	 17	435.0	74.1	 16
138	 17	69.5	12.1	 20
139	 17	338.8	50.4	 20
140	 17	599.0	68.5	 20
141	 17	202.0	37.6	 25
142	 17	235.0	40.0	 25
143	 17	336.3	43.5	 20
144	 17	295.0	49.9	 25
145	 17	208.0	57.9	 25
146	 17	67.3	11.0	 20
147	 17	149.0	26.9	 25
148	 17	132.0	32.1	 25
149	 17	114.3	19.4	 20
150	 17	112.0	24.7	 25
151	 17	90.0	16.7	 25
152	 17	93.5	18.7	 20
153	 17	61.0	11.1	 25
154	 17	92.0	15.2	 25
155	 17	90.5	17.5	 20
156	 17	132.0	24.0	 25
157	 17	75.0	12.0	 25
158	 17	99.5	20.1	 20
159	 17	72.0	9.3	 25
160	 17	168.0	24.3	 25
161	 17	139.3	19.5	 20
162	 17	185.0	32.6	 25
163	 17	178.0	27.0	 25
164	 17	169.5	31.0	 20
165	 17	660.0	145.9	 25
166	 17	152.0	23.8	 25
167	 17	93.5	16.0	 16
168	 17	97.5	20.6	 20
169	 17	101.3	20.4	 20
170	 17	106.5	19.4	 16
171	 17	70.3	11.3	 20
172	 17	96.5	29.3	 20
173	 17	258.0	40.9	 16
174	 17	705.8	135.0	 20
175	 17	236.0	39.6	 20
176	 17	137.5	22.2	 16
177	 17	188.0	20.2	 20
178	 17	3232.5	601.4	 16
179	 17	151.3	21.0	 20
180	 17	294.0	55.6	 25
181	 17	313.0	33.1	 20
182	 17	121.0	21.6	 25
183	 17	266.0	64.6	 25
184	 17	186.3	32.8	 20
185	 17	148.0	26.2	 25
186	 17	80.0	12.2	 25
187	 17	155.3	23.1	 20
188	 17	77.0	14.1	 25
189	 17	100.0	19.8	 25
190	 17	73.3	13.9	 20
191	 17	174.0	28.3	 25
192	 17	146.0	83.0	 25
193	 17	2610.0	368.2	 20
194	 17	442.0	74.8	 25
195	 17	696.0	136.6	 25
196	 17	91.3	19.8	 20
197	 17	76.0	12.6	 25
198	 17	95.0	16.7	 25
199	 17	344.5	46.0	 20
200	 17	104.0	17.6	 25
201	 17	243.0	32.0	 25
202	 17	130.0	21.7	 20
203	 17	78.0	12.7	 25
204	 17	110.0	22.4	 25
205	 17	240.5	34.7	 20
206	 17	118.0	23.9	 25
207	 17	86.3	12.6	 20
208	 17	243.5	38.9	 16
209	 17	633.0	57.4	 20
210	 17	674.0	125.7	 20
211	 17	101.8	17.9	 16
212	 17	79.0	15.8	 20
213	 17	80.0	15.1	 20
214	 17	73.0	12.3	 16
215	 17	64.0	12.3	 20
216	 17	88.0	16.1	 20
217	 17	77.0	14.7	 16
218	 17	62.3	13.6	 20
219	 17	61.5	10.6	 20
220	 17	64.3	10.0	 20
221	 17	70.0	15.4	 25
222	 17	73.0	14.4	 25
223	 17	70.3	12.6	 20
224	 17	77.0	16.8	 25
225	 17	118.0	23.2	 25
226	 17	189.3	23.3	 20
227	 17	806.0	77.3	 25
228	 17	421.0	52.5	 25
229	 17	862.0	131.0	 20
230	 17	489.0	94.6	 25
231	 17	109.0	18.1	 25
232	 17	115.8	16.6	 20
233	 17	168.0	40.5	 25
234	 17	981.0	103.4	 25
235	 17	1476.0	233.1	 20
236	 17	113.0	18.9	 25
237	 17	76.3	13.0	 20
238	 17	225.0	40.3	 25
239	 17	99.0	19.0	 25
240	 17	137.0	22.3	 20
241	 17	296.0	36.5	 25
242	 17	711.0	185.6	 25
243	 17	74.5	11.6	 20
244	 17	168.0	50.3	 25
245	 17	71.0	13.2	 25
246	 17	98.3	13.6	 20
247	 17	101.0	27.4	 20
248	 17	1439.5	281.2	 20
249	 17	333.5	44.9	 16
250	 17	263.8	43.5	 20
251	 17	248.8	78.2	 20
252	 17	4631.8	452.0	 16
253	 17	4694.3	817.3	 20
254	 17	278.8	44.1	 20
255	 17	300.0	23.1	 16
256	 17	287.5	38.5	 20
257	 17	213.8	40.1	 20
258	 17	103.3	17.0	 16
259	 17	67.3	11.1	 20
260	 17	58.0	8.6	 25
261	 17	65.0	13.3	 20
262	 17	76.0	14.8	 25
263	 17	463.0	54.3	 25
264	 17	213.3	29.7	 20
265	 17	255.0	35.2	 25
266	 17	131.0	18.3	 25
267	 17	140.5	24.4	 20
268	 17	2232.0	418.0	 25
269	 17	142.0	34.7	 25
270	 17	940.8	97.7	 20
271	 17	252.0	35.1	 25
272	 17	97.0	15.0	 25
273	 17	78.0	13.6	 20
274	 17	73.0	15.6	 25
275	 17	326.0	60.2	 25
276	 17	114.0	11.3	 20
277	 17	95.0	12.4	 25
278	 17	170.0	28.9	 25
279	 17	68.5	10.4	 20
280	 17	87.0	19.7	 25
281	 17	81.0	15.1	 25
282	 17	122.0	19.1	 20
283	 17	158.0	24.3	 25
284	 17	195.0	44.9	 25
285	 17	134.8	19.8	 20
286	 17	122.0	25.5	 25
287	 17	179.3	29.5	 20
288	 17	250.5	27.7	 16
289	 17	105.8	21.0	 20
290	 17	81.3	10.3	 20
291	 17	435.8	26.3	 16
292	 17	353.0	53.5	 20
293	 17	424.0	60.0	 20
294	 17	959.5	75.5	 16
295	 17	1129.3	97.4	 20
296	 17	446.8	44.3	 16
297	 17	154.8	24.4	 20
298	 17	228.8	21.8	 20
299	 17	147.5	18.2	 16
300	 17	67.0	14.5	 25
301	 17	69.0	12.9	 25
302	 17	69.3	12.7	 20
303	 17	77.0	13.2	 25
304	 17	203.0	31.9	 25
305	 17	160.0	16.5	 20
306	 17	76.0	15.1	 25
307	 17	164.0	30.3	 25
308	 17	648.3	88.5	 20
309	 17	1836.0	342.3	 25
310	 17	103.0	17.4	 25
311	 17	200.0	25.7	 20
312	 17	980.0	183.4	 25
313	 17	122.0	24.8	 25
314	 17	110.0	17.5	 20
315	 17	163.0	28.0	 25
316	 17	172.0	27.3	 25
317	 17	249.3	42.5	 20
318	 17	320.0	47.5	 25
319	 17	155.0	31.5	 25
320	 17	70.8	7.8	 20
321	 17	108.0	16.3	 25
322	 17	124.0	24.7	 25
323	 17	68.5	13.6	 20
324	 17	61.0	11.3	 25
325	 17	88.0	25.7	 25
326	 17	215.3	27.3	 20
327	 17	123.0	24.8	 20
328	 17	167.0	15.6	 20
329	 17	206.5	39.6	 16
330	 17	75.5	15.1	 20
331	 17	72.5	11.9	 20
332	 17	76.3	11.7	 16
333	 17	191.5	18.6	 20
334	 17	265.0	34.7	 20
335	 17	117.3	20.8	 16
336	 17	66.0	11.1	 20
337	 17	70.5	15.4	 20
338	 17	67.3	10.8	 16
339	 17	74.3	13.0	 20
340	 17	177.0	39.3	 25
341	 17	74.3	12.0	 20
342	 17	130.0	19.3	 25
343	 17	76.0	13.7	 25
344	 17	68.5	13.4	 20
345	 17	193.0	49.0	 25
346	 17	136.0	23.7	 25
347	 17	210.8	46.0	 20
348	 17	102.0	20.4	 25
349	 17	76.0	13.0	 25
350	 17	60.5	10.2	 20
351	 17	301.0	77.6	 25
352	 17	73.0	13.2	 25
353	 17	110.8	28.5	 20
354	 17	77.0	14.4	 25
355	 17	250.8	47.0	 20
356	 17	84.0	15.7	 25
357	 17	64.0	9.3	 25
358	 17	78.0	12.6	 20
359	 17	113.0	20.5	 25
360	 17	389.0	79.5	 25
361	 17	82.0	15.5	 20
362	 17	97.0	20.8	 25
363	 17	73.0	12.7	 25
364	 17	87.5	36.3	 20
365	 17	69.0	11.9	 25
366	 17	141.0	36.4	 25
367	 17	673.0	51.4	 16
368	 17	732.0	78.5	 20
369	 17	1245.0	267.1	 20
370	 17	69.8	11.8	 16
371	 17	56.5	6.6	 20
372	 17	74.5	14.1	 20
373	 17	269.8	25.1	 16
374	 17	148.8	25.7	 20
375	 17	150.0	22.0	 20
376	 17	588.3	53.8	 16
377	 17	202.3	25.5	 20
378	 17	149.0	19.5	 20
379	 17	101.5	26.0	 16
380	 17	226.0	26.8	 25
381	 17	231.0	45.8	 25
382	 17	65.3	14.1	 20
383	 17	58.0	9.1	 25
384	 17	73.0	14.9	 25
385	 17	68.3	9.4	 20
386	 17	75.0	15.2	 25
387	 17	69.0	10.5	 25
388	 17	67.5	16.4	 20
389	 17	171.0	25.4	 25
390	 17	175.0	21.2	 25
391	 17	129.5	22.5	 20
392	 17	90.0	16.3	 25
393	 17	73.0	19.5	 25
394	 17	69.5	13.7	 20
395	 17	177.0	23.0	 25
396	 17	104.0	15.7	 25
397	 17	76.3	10.5	 20
398	 17	63.0	13.0	 25
399	 17	63.0	11.6	 25
400	 17	87.0	17.8	 20
401	 17	93.0	17.8	 25
402	 17	79.0	18.7	 25
403	 17	96.5	18.6	 20
404	 17	147.0	18.0	 25
405	 17	435.0	63.4	 25
406	 17	231.8	29.4	 20
407	 17	124.3	17.0	 20
408	 17	70.3	14.0	 20
409	 17	121.3	21.4	 16
410	 17	165.5	17.9	 20
411	 17	270.5	24.7	 16
412	 17	191.5	19.8	 20
413	 17	301.0	53.6	 20
414	 17	117.3	15.5	 16
415	 17	72.5	10.5	 20
416	 17	472.5	75.4	 20
417	 17	359.5	40.2	 16
418	 17	405.8	43.4	 20
419	 17	353.3	57.5	 20
420	 17	87.0	13.2	 20
421	 17	363.0	46.1	 25
422	 17	960.0	145.9	 25
423	 17	142.5	38.4	 20
424	 17	286.0	42.7	 25
425	 17	408.0	49.5	 25
426	 17	77.0	14.3	 20
427	 17	69.0	14.5	 25
428	 17	135.0	13.2	 25
429	 17	141.5	20.2	 20
430	 17	210.0	26.9	 25
431	 17	66.0	11.1	 25
432	 17	242.3	37.0	 20
433	 17	225.0	40.7	 25
434	 17	73.0	17.4	 25
435	 17	113.8	19.4	 20
436	 17	107.0	17.4	 25
437	 17	95.0	14.3	 25
438	 17	113.3	20.3	 20
439	 17	131.0	23.0	 25
440	 17	77.0	11.2	 25
441	 17	77.5	14.5	 20
442	 17	149.0	30.7	 25
443	 17	134.0	26.8	 25
444	 17	261.0	62.2	 20
445	 17	76.0	16.5	 25
446	 17	222.0	41.5	 25
447	 17	356.8	35.0	 16
448	 17	851.3	116.9	 20
449	 17	71.5	11.8	 20
450	 17	83.3	16.7	 16
451	 17	61.0	9.9	 20
452	 17	76.0	8.5	 20
453	 17	88.3	17.0	 16
454	 17	96.0	16.8	 20
455	 17	60.3	12.7	 20
456	 17	1766.8	198.2	 16
457	 17	73.8	12.9	 20
458	 17	123.0	24.8	 20
459	 17	92.5	16.9	 16
460	 17	104.0	15.4	 25
461	 17	109.0	23.4	 25
462	 17	1633.5	119.3	 20
463	 17	832.0	107.1	 25
464	 17	74.0	12.1	 25
465	 17	107.0	14.5	 20
466	 17	71.0	13.7	 25
467	 17	146.0	18.3	 25
468	 17	148.8	41.0	 20
469	 17	108.0	17.3	 25
470	 17	167.3	30.1	 20
471	 17	59.0	12.9	 25
472	 17	57.0	7.3	 25
473	 17	80.8	13.1	 20
474	 17	149.0	26.6	 25
475	 17	58.0	11.8	 25
476	 17	77.0	17.2	 20
477	 17	198.0	29.7	 25
478	 17	181.0	25.9	 25
479	 17	177.3	27.8	 20
480	 17	346.0	37.0	 25
481	 17	559.0	72.2	 25
482	 17	105.3	20.5	 20
483	 17	273.0	35.2	 25
484	 17	115.0	21.8	 25
485	 17	87.5	17.6	 20
486	 17	66.0	15.1	 25
487	 17	124.0	18.7	 20
488	 17	200.8	20.5	 16
489	 17	64.3	11.3	 20
490	 17	54.0	9.9	 20
491	 17	70.5	13.4	 16
492	 17	153.3	25.2	 20
493	 17	70.8	17.1	 20
494	 17	72.0	13.3	 16
495	 17	212.3	23.5	 20
496	 17	188.8	22.9	 20
497	 17	257.8	28.3	 16
498	 17	342.0	51.4	 20
499	 17	117.0	21.5	 20
500	 17	70.5	12.3	 16
501	 17	68.0	11.2	 25
502	 17	91.0	17.8	 25
503	 17	62.3	12.9	 20
504	 17	59.0	12.3	 25
505	 17	68.0	10.7	 25
506	 17	64.8	10.4	 20
507	 17	90.0	17.1	 25
508	 17	75.0	12.8	 25
509	 17	189.5	31.1	 20
510	 17	505.0	96.4	 25
511	 17	141.0	30.7	 25
512	 17	83.3	11.7	 20
513	 17	58.0	14.6	 25
514	 17	54.0	8.8	 25
515	 17	54.0	12.2	 20
516	 17	56.0	12.7	 25
517	 17	69.0	13.8	 25
518	 17	78.3	14.5	 20
519	 17	155.0	27.2	 25
520	 17	79.0	14.5	 25
521	 17	423.8	62.7	 20
522	 17	274.0	43.5	 25
523	 17	64.0	13.6	 25
524	 17	612.0	107.6	 20
525	 17	96.0	15.2	 25
526	 17	119.0	23.5	 25
527	 17	156.5	27.8	 16
528	 17	72.0	9.6	 20
529	 17	113.8	19.5	 16
530	 17	61.5	11.9	 20
531	 17	144.8	21.4	 20
532	 17	61.0	12.0	 16
533	 17	127.5	15.2	 20
534	 17	103.8	14.8	 20
535	 17	58.3	12.5	 16
536	 17	63.0	13.6	 20
537	 17	68.5	19.7	 20
538	 17	118.0	25.1	 16
539	 17	478.0	58.4	 20
540	 17	172.0	24.8	 20
541	 17	361.5	46.9	 20
542	 17	6189.0	690.7	 25
543	 17	1310.0	95.9	 25
544	 17	4101.5	265.3	 20
545	 17	125.0	25.7	 25
546	 17	155.0	16.8	 25
547	 17	78.3	13.9	 20
548	 17	86.0	16.0	 25
549	 17	132.0	24.4	 25
550	 17	76.8	10.1	 20
551	 17	76.0	11.0	 25
552	 17	382.0	41.6	 25
553	 17	132.0	15.4	 20
554	 17	313.0	44.0	 25
555	 17	126.0	18.1	 25
556	 17	1293.0	62.3	 20
557	 17	109.0	16.8	 25
558	 17	468.0	51.3	 25
559	 17	250.3	33.5	 20
560	 17	101.0	14.8	 25
561	 17	61.0	10.3	 25
562	 17	211.3	23.3	 20
563	 17	101.0	18.6	 25
564	 17	76.0	14.4	 25
565	 17	55.0	12.7	 20
566	 17	1271.0	155.2	 25
567	 17	527.5	71.3	 20
568	 17	65.0	9.6	 16
569	 17	98.3	18.3	 20
570	 17	341.8	51.0	 20
571	 17	215.0	22.5	 16
572	 17	98.3	14.3	 20
573	 17	88.8	13.9	 20
574	 17	79.8	14.7	 16
575	 17	130.8	19.8	 20
576	 17	69.8	13.1	 20
577	 17	60.3	10.7	 16
578	 17	74.3	17.7	 20
579	 17	61.3	8.6	 20
580	 17	98.5	19.3	 16
581	 17	105.0	22.0	 25
582	 17	61.0	9.9	 25
583	 17	84.3	18.7	 20
584	 17	73.0	16.4	 25
585	 17	81.0	18.8	 25
586	 17	55.8	12.3	 20
587	 17	63.0	12.3	 25
588	 17	97.0	15.4	 20
589	 17	930.0	98.8	 25
590	 17	642.0	65.3	 25
591	 17	297.0	32.3	 20
592	 17	72.0	10.8	 25
593	 17	74.0	18.4	 25
594	 17	78.3	23.1	 20
595	 17	71.0	14.5	 25
596	 17	60.0	10.3	 25
597	 17	532.3	91.8	 20
598	 17	79.0	13.4	 25
599	 17	68.0	11.0	 25
600	 17	101.0	14.0	 20
601	 17	123.0	20.5	 25
602	 17	94.0	14.7	 25
603	 17	111.0	21.1	 20
604	 17	141.0	27.3	 25
605	 17	1269.0	178.2	 25
606	 17	2128.0	242.1	 20
607	 17	1952.5	153.6	 20
608	 17	107.0	15.5	 20
609	 17	173.8	18.6	 16
610	 17	164.8	25.5	 20
611	 17	129.8	26.4	 20
612	 17	513.8	62.6	 16
613	 17	241.8	33.6	 20
614	 17	324.5	45.6	 20
615	 17	3377.3	245.6	 16
616	 17	345.3	82.0	 20
617	 17	244.3	25.6	 20
618	 17	1430.3	106.2	 16
619	 17	2277.5	280.9	 20
620	 17	543.8	58.6	 20
621	 17	225.3	28.3	 20
622	 17	363.0	42.1	 25
623	 17	290.0	38.8	 25
624	 17	117.8	21.9	 20
625	 17	78.0	13.8	 25
626	 17	89.0	16.1	 25
627	 17	62.0	10.9	 20
628	 17	67.0	9.9	 25
629	 17	71.0	9.6	 25
630	 17	268.3	75.9	 20
631	 17	110.0	26.5	 25
632	 17	105.0	15.3	 25
633	 17	776.8	130.7	 20
634	 17	101.0	17.5	 25
635	 17	108.0	13.9	 25
636	 17	554.3	71.6	 20
637	 17	141.0	17.3	 25
638	 17	126.0	22.7	 25
639	 17	130.0	17.6	 20
  0	 18	9194.0	1435.0	 25
  1	 18	97.0	15.2	 25
  2	 18	100.5	18.9	 20
  3	 18	301.0	47.5	 25
  4	 18	956.0	176.8	 25
  5	 18	281.3	27.4	 20
  6	 18	188.0	29.6	 25
  7	 18	370.0	35.6	 20
  8	 18	253.0	30.0	 25
  9	 18	1385.0	102.4	 25
 10	 18	119.0	17.9	 20
 11	 18	97.0	12.5	 25
 12	 18	256.0	25.4	 25
 13	 18	210.5	29.0	 20
 14	 18	65.0	12.2	 25
 15	 18	80.0	19.5	 25
 16	 18	69.3	9.9	 20
 17	 18	97.0	16.4	 25
 18	 18	118.0	16.6	 25
 19	 18	64.3	13.6	 20
 20	 18	127.3	27.4	 20
 21	 18	75.5	11.5	 20
 22	 18	128.8	16.4	 16
 23	 18	62.0	11.8	 20
 24	 18	91.3	12.6	 20
 25	 18	511.3	66.7	 16
 26	 18	88.3	16.2	 20
 27	 18	212.0	25.7	 20
 28	 18	105.8	17.1	 16
 29	 18	1190.8	216.8	 20
 30	 18	90.0	15.0	 20
 31	 18	87.0	9.2	 16
 32	 18	193.0	26.1	 20
 33	 18	67.0	14.3	 25
 34	 18	58.0	11.0	 20
 35	 18	101.0	18.7	 25
 36	 18	103.0	22.1	 25
 37	 18	2656.0	319.4	 20
 38	 18	113.0	19.8	 25
 39	 18	69.0	10.9	 25
 40	 18	114.0	18.9	 20
 41	 18	69.0	11.1	 25
 42	 18	105.0	21.8	 25
 43	 18	100.8	13.9	 20
 44	 18	71.0	12.6	 25
 45	 18	59.0	10.4	 25
 46	 18	74.0	15.7	 20
 47	 18	82.0	12.1	 25
 48	 18	74.0	10.3	 25
 49	 18	80.5	12.6	 20
 50	 18	143.0	20.6	 25
 51	 18	90.0	18.5	 25
 52	 18	148.3	25.9	 20
 53	 18	129.0	19.9	 25
 54	 18	284.0	38.7	 25
 55	 18	120.0	16.8	 20
 56	 18	183.0	32.5	 25
 57	 18	89.0	16.8	 25
 58	 18	74.3	13.0	 20
 59	 18	91.0	14.8	 25
 60	 18	103.3	25.4	 20
 61	 18	95.5	13.6	 16
 62	 18	80.3	15.8	 20
 63	 18	93.3	18.0	 20
 64	 18	78.0	16.1	 16
 65	 18	224.5	26.8	 20
 66	 18	79.5	21.3	 16
 67	 18	82.3	11.7	 20
 68	 18	90.3	15.3	 20
 69	 18	155.3	23.8	 16
 70	 18	305.8	57.6	 20
 71	 18	105.0	24.8	 20
 72	 18	125.3	20.5	 16
 73	 18	106.0	19.8	 25
 74	 18	68.0	10.7	 25
 75	 18	121.8	18.4	 20
 76	 18	112.0	24.7	 25
 77	 18	161.0	14.4	 25
 78	 18	300.0	30.2	 20
 79	 18	140.0	21.8	 25
 80	 18	78.0	14.9	 25
 81	 18	288.0	38.2	 20
 82	 18	111.0	15.8	 25
 83	 18	75.0	16.9	 25
 84	 18	246.5	24.5	 20
 85	 18	341.0	38.4	 25
 86	 18	93.0	14.9	 25
 87	 18	156.3	24.6	 20
 88	 18	215.0	31.3	 25
 89	 18	373.0	41.8	 25
 90	 18	315.5	52.8	 20
 91	 18	288.0	61.6	 25
 92	 18	62.0	11.2	 25
 93	 18	58.0	13.1	 20
 94	 18	63.0	13.7	 25
 95	 18	64.0	9.0	 25
 96	 18	70.0	11.3	 20
 97	 18	56.0	11.7	 25
 98	 18	59.0	8.9	 25
 99	 18	59.3	11.5	 20
100	 18	72.0	13.1	 20
101	 18	284.5	104.2	 20
102	 18	558.5	65.3	 16
103	 18	90.8	17.0	 20
104	 18	69.3	16.9	 20
105	 18	99.8	24.7	 16
106	 18	396.5	63.3	 20
107	 18	463.5	124.5	 20
108	 18	107.8	13.0	 16
109	 18	124.0	25.2	 20
110	 18	59.8	10.7	 20
111	 18	55.3	8.2	 16
112	 18	74.5	17.5	 20
113	 18	57.0	12.7	 25
114	 18	67.5	10.9	 20
115	 18	72.0	14.1	 25
116	 18	87.0	19.0	 25
117	 18	140.5	23.9	 20
118	 18	138.0	32.2	 25
119	 18	74.0	14.2	 25
120	 18	90.0	13.7	 20
121	 18	71.0	18.8	 25
122	 18	70.0	14.5	 20
123	 18	79.0	14.7	 25
124	 18	276.0	397.1	 25
125	 18	3895.8	653.8	 20
126	 18	111.0	17.4	 25
127	 18	122.0	19.2	 25
128	 18	284.3	46.8	 20
129	 18	864.0	100.0	 25
130	 18	867.0	176.5	 25
131	 18	471.0	67.9	 20
132	 18	87.0	18.1	 25
133	 18	63.0	11.9	 25
134	 18	96.3	22.3	 20
135	 18	195.0	37.8	 25
136	 18	131.0	30.8	 25
137	 18	299.8	48.0	 20
138	 18	63.0	11.4	 25
139	 18	183.0	29.3	 25
140	 18	491.0	60.5	 16
141	 18	136.3	24.5	 20
142	 18	197.5	30.6	 20
143	 18	370.8	34.8	 16
144	 18	319.5	36.8	 20
145	 18	113.0	21.8	 20
146	 18	65.3	10.6	 16
147	 18	187.3	32.3	 20
148	 18	117.0	38.9	 20
149	 18	133.3	20.3	 16
150	 18	75.0	12.4	 20
151	 18	63.8	12.0	 20
152	 18	86.3	12.5	 16
153	 18	68.0	15.8	 25
154	 18	73.0	9.7	 25
155	 18	96.3	19.7	 20
156	 18	175.0	28.6	 25
157	 18	85.0	16.2	 25
158	 18	98.0	18.8	 20
159	 18	75.0	12.6	 25
160	 18	86.0	17.2	 25
161	 18	147.5	21.4	 20
162	 18	114.0	22.5	 25
163	 18	197.0	32.7	 25
164	 18	129.8	26.9	 20
165	 18	361.0	71.6	 25
166	 18	110.0	20.1	 25
167	 18	108.5	15.6	 20
168	 18	103.0	19.6	 25
169	 18	117.0	25.9	 25
170	 18	89.8	14.8	 20
171	 18	80.0	16.5	 25
172	 18	90.0	34.5	 25
173	 18	449.8	121.4	 20
174	 18	2049.0	454.0	 25
175	 18	328.0	51.9	 25
176	 18	128.5	23.4	 20
177	 18	88.0	16.3	 25
178	 18	627.0	298.2	 25
179	 18	153.3	21.2	 20
180	 18	204.3	30.3	 20
181	 18	301.8	34.9	 16
182	 18	100.3	19.5	 20
183	 18	86.3	11.6	 20
184	 18	292.5	30.9	 16
185	 18	150.5	25.3	 20
186	 18	85.0	18.3	 20
187	 18	153.0	19.7	 16
188	 18	81.3	18.1	 20
189	 18	85.8	23.1	 20
190	 18	73.0	15.0	 16
191	 18	85.3	19.6	 20
192	 18	87.8	49.1	 20
193	 18	773.0	125.2	 20
194	 18	652.0	304.2	 25
195	 18	1586.0	389.9	 25
196	 18	102.0	20.7	 20
197	 18	73.0	14.6	 25
198	 18	75.0	20.1	 25
199	 18	263.8	25.9	 20
200	 18	130.0	21.1	 25
201	 18	295.0	36.2	 25
202	 18	91.5	14.8	 20
203	 18	87.0	16.3	 25
204	 18	87.0	13.6	 25
205	 18	180.3	24.6	 20
206	 18	201.0	36.8	 25
207	 18	116.0	21.7	 25
208	 18	95.5	16.6	 20
209	 18	818.0	114.2	 25
210	 18	566.0	82.9	 25
211	 18	93.0	13.5	 20
212	 18	68.0	12.3	 25
213	 18	74.0	15.5	 25
214	 18	75.0	12.4	 20
215	 18	78.0	20.6	 25
216	 18	79.0	16.3	 25
217	 18	59.8	9.8	 20
218	 18	62.0	13.2	 25
219	 18	59.0	10.2	 25
220	 18	66.8	13.4	 16
221	 18	57.0	12.7	 20
222	 18	74.5	12.8	 20
223	 18	64.3	12.4	 16
224	 18	69.3	12.6	 20
225	 18	85.5	15.3	 20
226	 18	78.3	13.3	 16
227	 18	1080.0	98.0	 20
228	 18	206.0	28.1	 20
229	 18	258.5	30.9	 16
230	 18	497.5	81.1	 20
231	 18	103.5	19.8	 20
232	 18	101.0	14.0	 16
233	 18	141.0	22.7	 25
234	 18	227.0	49.9	 25
235	 18	477.0	53.3	 20
236	 18	96.0	13.5	 25
237	 18	71.0	12.2	 25
238	 18	76.5	14.2	 20
239	 18	62.0	14.0	 25
240	 18	91.5	15.3	 20
241	 18	151.0	25.6	 25
242	 18	97.0	25.1	 25
243	 18	63.8	13.3	 20
244	 18	77.0	12.2	 25
245	 18	69.0	13.7	 25
246	 18	129.0	17.8	 20
247	 18	101.0	20.1	 25
248	 18	564.0	64.5	 25
249	 18	223.0	47.1	 20
250	 18	195.0	33.9	 25
251	 18	197.0	30.3	 25
252	 18	1337.5	243.0	 20
253	 18	1621.0	321.7	 25
254	 18	270.0	52.8	 25
255	 18	408.5	47.7	 20
256	 18	346.0	43.4	 25
257	 18	163.0	29.8	 25
258	 18	138.0	19.1	 20
259	 18	70.0	14.9	 25
260	 18	73.3	14.7	 20
261	 18	61.5	8.2	 16
262	 18	67.5	11.6	 20
263	 18	183.0	23.2	 20
264	 18	110.8	22.0	 16
265	 18	548.0	111.0	 20
266	 18	162.8	21.8	 20
267	 18	152.0	29.7	 16
268	 18	884.8	144.8	 20
269	 18	117.3	53.5	 20
270	 18	1814.8	143.6	 16
271	 18	151.8	27.1	 20
272	 18	155.3	21.6	 20
273	 18	114.8	19.1	 20
274	 18	65.0	12.6	 25
275	 18	236.0	46.7	 25
276	 18	91.3	14.5	 20
277	 18	133.0	25.3	 25
278	 18	320.0	49.3	 25
279	 18	67.8	11.0	 20
280	 18	81.0	18.7	 25
281	 18	71.0	12.6	 25
282	 18	143.0	31.5	 20
283	 18	168.0	23.8	 25
284	 18	310.0	48.0	 25
285	 18	105.5	15.0	 20
286	 18	186.0	25.7	 25
287	 18	110.0	22.7	 25
288	 18	81.3	14.9	 20
289	 18	107.0	18.3	 25
290	 18	75.0	11.4	 25
291	 18	228.0	27.5	 20
292	 18	232.0	33.0	 25
293	 18	174.0	34.4	 25
294	 18	525.8	96.4	 20
295	 18	552.0	152.1	 25
296	 18	229.0	50.7	 25
297	 18	137.0	24.8	 20
298	 18	321.0	29.4	 25
299	 18	150.0	29.6	 20
300	 18	68.3	11.4	 20
301	 18	72.0	12.9	 20
302	 18	63.3	14.4	 16
303	 18	69.8	9.9	 20
304	 18	78.8	11.6	 20
305	 18	124.5	18.1	 16
306	 18	65.0	13.1	 20
307	 18	180.5	41.7	 20
308	 18	799.8	95.5	 16
309	 18	429.8	63.4	 20
310	 18	89.5	13.2	 20
311	 18	110.3	20.1	 16
312	 18	803.3	112.9	 20
313	 18	112.5	15.5	 20
314	 18	61.3	12.2	 20
315	 18	182.0	30.5	 25
316	 18	199.0	25.6	 25
317	 18	296.3	40.5	 20
318	 18	974.0	142.2	 25
319	 18	122.0	28.9	 25
320	 18	81.5	10.9	 20
321	 18	71.0	17.1	 25
322	 18	76.0	10.4	 25
323	 18	67.3	12.5	 20
324	 18	57.0	6.8	 25
325	 18	123.0	18.5	 25
326	 18	140.0	21.6	 20
327	 18	132.0	23.7	 25
328	 18	252.0	38.5	 25
329	 18	202.5	32.2	 20
330	 18	76.0	10.2	 25
331	 18	78.0	13.1	 25
332	 18	130.8	15.1	 20
333	 18	447.0	72.0	 25
334	 18	152.0	35.0	 25
335	 18	142.0	34.5	 20
336	 18	70.0	19.2	 25
337	 18	132.0	28.8	 25
338	 18	67.3	14.6	 20
339	 18	68.0	19.0	 25
340	 18	123.0	26.2	 20
341	 18	73.5	16.4	 16
342	 18	97.8	18.7	 20
343	 18	98.8	13.7	 20
344	 18	69.0	11.8	 16
345	 18	93.0	11.8	 20
346	 18	118.3	19.7	 20
347	 18	78.3	17.0	 16
348	 18	69.0	9.7	 20
349	 18	70.8	12.4	 20
350	 18	74.3	14.3	 16
351	 18	106.5	20.1	 20
352	 18	68.3	15.7	 20
353	 18	67.0	13.4	 16
354	 18	77.0	14.3	 25
355	 18	92.5	12.1	 20
356	 18	68.0	9.6	 25
357	 18	66.0	11.3	 25
358	 18	61.5	9.3	 20
359	 18	132.0	22.7	 25
360	 18	136.0	31.5	 25
361	 18	66.3	13.8	 20
362	 18	100.0	16.1	 25
363	 18	70.0	14.0	 25
364	 18	87.5	19.2	 20
365	 18	69.0	12.2	 25
366	 18	104.0	21.8	 25
367	 18	388.3	42.8	 20
368	 18	375.0	49.1	 25
369	 18	343.0	66.3	 25
370	 18	65.3	11.0	 20
371	 18	68.0	13.2	 25
372	 18	63.0	16.3	 25
373	 18	299.0	38.6	 20
374	 18	87.0	14.7	 25
375	 18	90.0	17.0	 25
376	 18	582.5	57.2	 20
377	 18	241.0	29.2	 25
378	 18	131.0	19.5	 25
379	 18	66.3	13.4	 20
380	 18	79.3	11.9	 20
381	 18	117.3	19.8	 20
382	 18	72.3	8.6	 16
383	 18	68.5	19.3	 20
384	 18	68.8	12.3	 20
385	 18	61.0	9.9	 16
386	 18	72.0	16.6	 20
387	 18	84.8	16.9	 20
388	 18	76.0	15.0	 16
389	 18	211.0	26.0	 20
390	 18	221.0	34.8	 20
391	 18	107.3	19.3	 16
392	 18	96.3	15.4	 20
393	 18	74.3	12.0	 20
394	 18	73.8	13.0	 20
395	 18	134.0	23.3	 25
396	 18	106.0	15.4	 25
397	 18	78.0	12.5	 20
398	 18	65.0	8.7	 25
399	 18	66.0	10.0	 25
400	 18	80.3	13.4	 20
401	 18	57.0	10.9	 25
402	 18	84.0	16.3	 25
403	 18	67.5	8.5	 20
404	 18	102.0	16.9	 25
405	 18	496.0	56.0	 25
406	 18	196.8	30.5	 20
407	 18	92.0	19.0	 25
408	 18	80.0	13.6	 25
409	 18	114.3	16.8	 20
410	 18	187.0	27.3	 25
411	 18	244.0	33.1	 25
412	 18	385.0	39.9	 20
413	 18	167.0	22.8	 25
414	 18	92.3	13.9	 20
415	 18	64.0	15.1	 25
416	 18	194.0	32.3	 25
417	 18	177.5	24.2	 20
418	 18	258.0	29.5	 25
419	 18	147.0	20.6	 25
420	 18	59.3	11.8	 16
421	 18	213.8	36.6	 20
422	 18	251.0	31.9	 20
423	 18	127.8	18.4	 16
424	 18	314.8	34.6	 20
425	 18	429.3	49.6	 20
426	 18	93.3	20.5	 16
427	 18	60.3	11.0	 20
428	 18	89.0	14.0	 20
429	 18	89.3	14.3	 16
430	 18	229.0	21.3	 20
431	 18	64.0	14.2	 20
432	 18	166.3	25.5	 16
433	 18	112.3	21.2	 20
434	 18	66.0	11.0	 25
435	 18	134.3	14.1	 20
436	 18	86.0	15.3	 25
437	 18	102.0	15.2	 25
438	 18	110.0	23.0	 20
439	 18	85.0	14.8	 25
440	 18	80.0	13.9	 25
441	 18	70.3	9.7	 20
442	 18	217.0	29.9	 25
443	 18	103.0	18.9	 25
444	 18	97.5	18.5	 20
445	 18	74.0	11.7	 25
446	 18	133.0	18.1	 25
447	 18	505.0	50.2	 20
448	 18	312.0	40.7	 25
449	 18	79.0	14.7	 25
450	 18	69.8	12.7	 20
451	 18	76.0	12.9	 25
452	 18	77.0	15.6	 25
453	 18	78.0	11.1	 20
454	 18	80.0	12.9	 25
455	 18	64.0	14.4	 25
456	 18	367.5	42.8	 20
457	 18	118.0	19.5	 25
458	 18	239.0	36.3	 25
459	 18	70.3	13.0	 20
460	 18	148.0	26.3	 20
461	 18	121.3	32.7	 20
462	 18	1421.5	95.0	 16
463	 18	316.3	31.6	 20
464	 18	73.3	16.0	 20
465	 18	131.0	25.3	 16
466	 18	59.3	10.6	 20
467	 18	99.8	15.6	 20
468	 18	93.0	19.2	 16
469	 18	166.8	50.6	 20
470	 18	91.3	14.8	 20
471	 18	61.0	16.6	 16
472	 18	69.3	16.2	 20
473	 18	74.3	13.7	 16
474	 18	87.0	16.6	 25
475	 18	74.0	12.9	 25
476	 18	69.5	14.1	 20
477	 18	212.0	21.7	 25
478	 18	149.0	24.4	 25
479	 18	141.8	22.0	 20
480	 18	316.0	50.1	 25
481	 18	587.0	62.4	 25
482	 18	128.5	17.8	 20
483	 18	194.0	36.1	 25
484	 18	98.0	18.7	 25
485	 18	82.5	15.7	 20
486	 18	65.0	11.9	 25
487	 18	72.0	10.7	 25
488	 18	170.5	23.0	 20
489	 18	60.0	12.5	 25
490	 18	66.0	11.9	 25
491	 18	56.3	12.7	 20
492	 18	124.0	19.3	 25
493	 18	56.0	12.0	 25
494	 18	68.5	12.4	 20
495	 18	248.0	44.8	 25
496	 18	280.0	66.8	 25
497	 18	223.3	23.7	 20
498	 18	410.0	51.0	 25
499	 18	142.0	24.3	 25
500	 18	70.3	17.7	 20
501	 18	84.0	13.2	 20
502	 18	77.3	10.7	 20
503	 18	64.0	10.1	 16
504	 18	72.0	14.7	 20
505	 18	60.0	9.9	 20
506	 18	66.3	9.2	 16
507	 18	70.8	13.1	 20
508	 18	88.5	16.2	 20
509	 18	80.3	14.9	 16
510	 18	137.8	29.0	 20
511	 18	85.5	11.2	 20
512	 18	81.5	12.6	 16
513	 18	62.3	11.0	 20
514	 18	51.0	11.6	 25
515	 18	68.3	14.6	 20
516	 18	76.0	15.2	 25
517	 18	72.0	11.9	 25
518	 18	93.3	15.7	 20
519	 18	157.0	27.3	 25
520	 18	89.0	19.8	 25
521	 18	474.5	73.8	 20
522	 18	259.0	32.9	 25
523	 18	63.0	10.5	 25
524	 18	164.8	30.1	 20
525	 18	78.0	16.2	 25
526	 18	79.0	14.6	 25
527	 18	71.0	13.9	 20
528	 18	58.0	11.3	 25
529	 18	153.5	22.5	 20
530	 18	73.0	14.6	 25
531	 18	178.0	24.1	 25
532	 18	61.5	9.9	 20
533	 18	135.0	20.3	 25
534	 18	118.0	18.8	 25
535	 18	56.0	12.4	 20
536	 18	64.0	10.5	 25
537	 18	61.0	10.7	 25
538	 18	456.3	66.5	 20
539	 18	282.0	31.4	 25
540	 18	114.0	17.8	 25
541	 18	179.5	22.7	 16
542	 18	3438.8	442.9	 20
543	 18	709.3	46.1	 20
544	 18	2441.8	98.4	 16
545	 18	111.3	23.7	 20
546	 18	135.0	20.9	 20
547	 18	122.3	17.1	 16
548	 18	74.0	13.6	 20
549	 18	83.5	17.9	 20
550	 18	85.0	15.5	 16
551	 18	83.0	13.4	 20
552	 18	253.8	38.9	 20
553	 18	167.0	18.9	 16
554	 18	497.0	47.0	 25
555	 18	102.0	21.5	 25
556	 18	333.0	43.9	 20
557	 18	136.0	21.7	 25
558	 18	352.0	40.7	 25
559	 18	118.3	19.7	 20
560	 18	83.0	12.6	 25
561	 18	69.0	13.7	 25
562	 18	314.5	44.3	 20
563	 18	72.0	12.3	 25
564	 18	72.0	14.5	 25
565	 18	52.5	13.2	 20
566	 18	956.0	181.4	 25
567	 18	643.0	109.8	 25
568	 18	70.3	10.8	 20
569	 18	96.0	18.7	 25
570	 18	130.0	22.8	 25
571	 18	273.0	25.6	 20
572	 18	98.0	18.8	 25
573	 18	69.0	10.4	 25
574	 18	81.5	15.8	 20
575	 18	112.0	17.2	 25
576	 18	68.0	14.6	 25
577	 18	67.0	11.8	 20
578	 18	65.0	12.8	 25
579	 18	55.0	10.1	 25
580	 18	61.8	10.2	 20
581	 18	99.0	18.5	 20
582	 18	60.3	10.0	 20
583	 18	105.3	14.1	 16
584	 18	108.5	21.0	 20
585	 18	107.0	24.8	 20
586	 18	65.0	11.4	 16
587	 18	49.5	7.4	 20
588	 18	74.8	12.3	 16
589	 18	578.3	84.7	 20
590	 18	1171.5	98.1	 20
591	 18	192.0	24.3	 16
592	 18	62.5	10.2	 20
593	 18	69.0	12.5	 20
594	 18	60.5	11.8	 20
595	 18	75.0	14.7	 25
596	 18	69.0	14.0	 25
597	 18	99.0	12.2	 20
598	 18	78.0	17.3	 25
599	 18	60.0	11.9	 25
600	 18	66.3	10.4	 20
601	 18	87.0	14.9	 25
602	 18	102.0	13.9	 25
603	 18	72.5	15.2	 20
604	 18	213.0	39.8	 25
605	 18	599.0	75.4	 25
606	 18	763.5	82.4	 20
607	 18	826.0	65.5	 25
608	 18	149.0	25.0	 25
609	 18	429.3	50.3	 20
610	 18	159.0	25.2	 25
611	 18	192.0	26.8	 25
612	 18	155.5	25.7	 20
613	 18	149.0	16.2	 25
614	 18	144.0	23.4	 25
615	 18	2143.3	181.8	 20
616	 18	242.0	80.7	 25
617	 18	134.0	20.2	 25
618	 18	289.3	47.8	 20
619	 18	388.0	78.0	 25
620	 18	533.0	60.9	 25
621	 18	201.3	20.8	 16
622	 18	141.3	25.4	 20
623	 18	189.5	27.1	 20
624	 18	89.8	15.8	 16
625	 18	82.3	15.7	 20
626	 18	97.0	15.2	 20
627	 18	59.3	9.2	 16
628	 18	58.0	8.3	 20
629	 18	85.0	20.1	 20
630	 18	2339.5	157.1	 16
631	 18	76.0	15.4	 20
632	 18	123.5	14.3	 20
633	 18	2157.5	218.3	 16
634	 18	131.0	20.6	 25
635	 18	138.0	26.1	 25
636	 18	300.5	51.4	 20
637	 18	90.0	17.3	 25
638	 18	89.0	16.9	 25
639	 18	6627.8	1498.8	 20
  0	 19	139.3	21.0	 20
  1	 19	459.3	46.7	 20
  2	 19	1255.0	89.9	 16
  3	 19	113.3	16.6	 20
  4	 19	575.3	88.2	 20
  5	 19	282.5	32.8	 16
  6	 19	129.0	18.8	 25
  7	 19	525.0	89.2	 25
  8	 19	1036.5	121.3	 20
  9	 19	247.0	43.4	 25
 10	 19	155.3	20.0	 20
 11	 19	132.0	16.4	 25
 12	 19	108.0	18.9	 25
 13	 19	467.8	45.3	 20
 14	 19	98.0	12.5	 25
 15	 19	280.0	34.0	 25
 16	 19	1065.3	107.8	 20
 17	 19	911.0	89.3	 25
 18	 19	104.0	15.8	 25
 19	 19	80.3	13.4	 20
 20	 19	61.0	10.9	 25
 21	 19	71.0	13.2	 25
 22	 19	72.5	11.3	 20
 23	 19	76.0	15.9	 25
 24	 19	194.0	28.7	 25
 25	 19	93.8	15.8	 20
 26	 19	174.0	26.3	 25
 27	 19	75.0	13.2	 25
 28	 19	89.3	12.9	 20
 29	 19	84.0	20.2	 25
 30	 19	303.0	35.2	 25
 31	 19	200.8	35.3	 20
 32	 19	198.0	37.2	 25
 33	 19	120.8	21.1	 20
 34	 19	68.3	16.0	 16
 35	 19	158.8	29.5	 20
 36	 19	67.8	14.0	 20
 37	 19	127.3	18.4	 16
 38	 19	78.0	8.8	 20
 39	 19	80.5	17.3	 20
 40	 19	92.0	12.7	 16
 41	 19	73.3	13.5	 20
 42	 19	101.3	22.8	 20
 43	 19	127.0	14.6	 16
 44	 19	76.0	15.3	 20
 45	 19	83.8	12.5	 20
 46	 19	94.8	13.7	 20
 47	 19	57.0	10.2	 25
 48	 19	58.0	14.6	 25
 49	 19	64.3	10.7	 20
 50	 19	68.0	12.6	 25
 51	 19	68.0	14.2	 25
 52	 19	79.8	12.1	 20
 53	 19	665.0	122.6	 25
 54	 19	67.0	12.0	 25
 55	 19	129.3	18.0	 20
 56	 19	130.0	26.5	 25
 57	 19	89.0	16.8	 25
 58	 19	64.0	13.0	 20
 59	 19	314.0	51.2	 25
 60	 19	1620.0	387.6	 25
 61	 19	511.0	55.5	 20
 62	 19	381.0	60.3	 25
 63	 19	312.0	70.5	 25
 64	 19	378.0	66.9	 20
 65	 19	1573.0	307.2	 25
 66	 19	490.8	66.3	 20
 67	 19	760.0	151.7	 25
 68	 19	294.0	60.9	 25
 69	 19	83.3	17.1	 20
 70	 19	158.0	24.8	 25
 71	 19	339.0	65.8	 25
 72	 19	999.0	125.6	 20
 73	 19	1203.8	118.3	 20
 74	 19	337.0	48.0	 20
 75	 19	428.3	68.7	 16
 76	 19	156.3	19.3	 20
 77	 19	112.5	17.5	 20
 78	 19	81.0	10.7	 16
 79	 19	152.8	29.5	 20
 80	 19	61.3	10.9	 20
 81	 19	75.3	12.8	 16
 82	 19	79.0	14.1	 20
 83	 19	101.5	19.8	 20
 84	 19	155.3	23.0	 16
 85	 19	98.0	13.7	 20
 86	 19	125.0	25.7	 25
 87	 19	83.3	9.4	 20
 88	 19	56.0	9.3	 25
 89	 19	129.0	15.9	 25
 90	 19	387.5	63.5	 20
 91	 19	120.0	26.4	 25
 92	 19	62.0	9.2	 25
 93	 19	66.8	14.3	 20
 94	 19	67.0	13.2	 25
 95	 19	64.0	11.9	 25
 96	 19	109.5	19.5	 20
 97	 19	70.0	13.3	 25
 98	 19	257.0	78.3	 25
 99	 19	57.5	11.9	 20
100	 19	64.0	13.4	 25
101	 19	150.0	29.5	 25
102	 19	449.5	44.7	 20
103	 19	186.0	62.0	 25
104	 19	522.0	102.4	 25
105	 19	631.5	108.9	 20
106	 19	466.0	47.4	 25
107	 19	690.0	73.5	 25
108	 19	388.5	89.0	 20
109	 19	65.0	10.0	 25
110	 19	67.0	13.5	 25
111	 19	94.0	20.3	 20
112	 19	91.0	14.2	 25
113	 19	78.0	16.6	 20
114	 19	52.5	10.5	 16
115	 19	97.8	16.3	 20
116	 19	86.0	19.0	 20
117	 19	283.5	78.3	 16
118	 19	175.5	22.4	 20
119	 19	122.3	16.4	 20
120	 19	124.3	21.9	 16
121	 19	171.0	28.7	 20
122	 19	115.5	20.8	 20
123	 19	142.3	26.3	 16
124	 19	135.0	21.9	 20
125	 19	185.3	32.0	 16
126	 19	91.0	14.9	 25
127	 19	102.0	13.7	 25
128	 19	107.5	20.2	 20
129	 19	505.0	92.1	 25
130	 19	523.0	89.8	 25
131	 19	1099.3	189.1	 20
132	 19	181.0	37.2	 25
133	 19	562.0	174.3	 25
134	 19	411.3	125.5	 20
135	 19	142.0	33.6	 25
136	 19	63.0	11.5	 25
137	 19	73.8	14.7	 20
138	 19	61.0	9.4	 25
139	 19	82.0	19.3	 25
140	 19	430.0	65.1	 20
141	 19	296.0	119.4	 25
142	 19	10812.0	3855.3	 25
143	 19	172.0	29.7	 20
144	 19	73.0	14.3	 25
145	 19	94.0	20.4	 25
146	 19	70.8	13.2	 20
147	 19	115.0	20.6	 25
148	 19	204.0	44.2	 25
149	 19	78.0	16.0	 20
150	 19	93.0	16.8	 25
151	 19	128.0	27.2	 25
152	 19	92.5	18.1	 20
153	 19	89.5	17.7	 20
154	 19	130.0	28.8	 20
155	 19	87.3	17.2	 16
156	 19	301.3	53.7	 20
157	 19	276.3	78.9	 20
158	 19	57.0	11.5	 16
159	 19	128.0	29.8	 20
160	 19	94.8	23.9	 20
161	 19	123.8	20.5	 16
162	 19	107.0	19.5	 20
163	 19	315.3	656.5	 20
164	 19	11891.0	3075.1	 16
165	 19	2832.5	785.9	 20
166	 19	216.3	38.1	 20
167	 19	281.0	56.5	 20
168	 19	67.0	10.4	 25
169	 19	72.0	9.6	 25
170	 19	70.3	15.0	 20
171	 19	113.0	25.0	 25
172	 19	58.0	9.6	 25
173	 19	113.3	18.1	 20
174	 19	106.0	26.8	 25
175	 19	722.0	118.7	 25
176	 19	737.5	96.7	 20
177	 19	107.0	18.6	 25
178	 19	466.0	50.0	 25
179	 19	794.5	86.0	 20
180	 19	310.0	59.8	 25
181	 19	160.0	31.7	 25
182	 19	371.8	35.2	 20
183	 19	1355.0	290.5	 25
184	 19	127.0	24.8	 20
185	 19	133.0	22.6	 25
186	 19	310.0	32.7	 25
187	 19	228.3	30.3	 20
188	 19	151.0	19.8	 25
189	 19	193.0	32.7	 25
190	 19	128.0	26.6	 20
191	 19	80.0	14.5	 25
192	 19	65.0	9.0	 25
193	 19	69.8	10.3	 16
194	 19	278.0	48.3	 20
195	 19	165.8	28.1	 20
196	 19	92.5	14.1	 16
197	 19	200.0	38.4	 20
198	 19	63.0	7.7	 20
199	 19	148.3	23.5	 16
200	 19	306.5	68.2	 20
201	 19	62.3	11.1	 20
202	 19	71.3	12.0	 16
203	 19	116.3	17.3	 20
204	 19	83.3	11.8	 20
205	 19	109.5	18.8	 16
206	 19	116.5	20.2	 20
207	 19	109.0	25.1	 25
208	 19	83.3	16.2	 20
209	 19	78.0	16.5	 25
210	 19	756.0	111.7	 25
211	 19	100.3	17.4	 20
212	 19	64.0	10.5	 25
213	 19	72.0	13.8	 25
214	 19	68.8	13.3	 20
215	 19	465.0	76.3	 25
216	 19	188.0	40.2	 25
217	 19	86.3	15.7	 20
218	 19	107.0	20.7	 25
219	 19	61.0	13.2	 25
220	 19	72.5	11.5	 20
221	 19	78.0	14.9	 25
222	 19	695.0	172.4	 25
223	 19	100.8	14.9	 20
224	 19	67.0	12.5	 25
225	 19	111.0	19.6	 25
226	 19	976.8	164.8	 20
227	 19	845.0	126.8	 25
228	 19	152.0	24.4	 25
229	 19	66.3	11.0	 20
230	 19	120.0	15.5	 25
231	 19	80.0	15.4	 25
232	 19	78.0	11.6	 20
233	 19	84.0	24.0	 20
234	 19	555.8	52.4	 20
235	 19	527.5	34.4	 16
236	 19	584.8	82.4	 20
237	 19	171.3	27.2	 20
238	 19	64.5	14.3	 16
239	 19	1420.5	327.1	 20
240	 19	93.3	15.3	 16
241	 19	104.3	13.4	 20
242	 19	120.0	23.1	 20
243	 19	82.0	18.6	 16
244	 19	93.8	16.9	 20
245	 19	70.0	16.3	 20
246	 19	862.0	127.9	 16
247	 19	115.0	15.7	 25
248	 19	101.0	20.9	 25
249	 19	86.8	13.1	 20
250	 19	69.0	12.5	 25
251	 19	84.0	16.0	 25
252	 19	91.8	15.3	 20
253	 19	466.0	90.6	 25
254	 19	123.0	24.0	 25
255	 19	188.3	26.9	 20
256	 19	212.0	27.5	 25
257	 19	178.0	26.8	 25
258	 19	130.8	20.4	 20
259	 19	144.0	26.1	 25
260	 19	95.0	11.9	 25
261	 19	77.3	13.7	 20
262	 19	59.0	9.5	 25
263	 19	84.0	14.9	 25
264	 19	94.3	18.5	 20
265	 19	265.0	45.3	 25
266	 19	529.0	153.6	 25
267	 19	1463.0	190.9	 20
268	 19	688.0	111.7	 25
269	 19	157.0	26.2	 25
270	 19	158.8	49.4	 20
271	 19	567.0	80.3	 25
272	 19	124.0	24.5	 25
273	 19	68.5	13.1	 16
274	 19	69.3	12.1	 20
275	 19	501.8	138.5	 20
276	 19	67.0	13.2	 16
277	 19	144.0	27.6	 20
278	 19	357.3	42.6	 20
279	 19	663.5	64.2	 16
280	 19	448.0	41.5	 20
281	 19	170.8	35.3	 20
282	 19	72.0	11.5	 16
283	 19	71.5	10.8	 20
284	 19	92.3	15.6	 20
285	 19	77.5	14.1	 16
286	 19	64.3	12.6	 20
287	 19	138.0	37.4	 25
288	 19	70.3	13.8	 20
289	 19	59.0	11.4	 25
290	 19	89.0	14.2	 25
291	 19	101.8	18.8	 20
292	 19	450.0	80.4	 25
293	 19	127.0	22.1	 25
294	 19	170.3	24.9	 20
295	 19	72.0	13.2	 25
296	 19	209.0	32.2	 25
297	 19	180.0	25.6	 20
298	 19	100.0	20.0	 25
299	 19	74.0	11.9	 20
300	 19	95.0	16.0	 25
301	 19	60.0	10.5	 25
302	 19	78.5	12.1	 20
303	 19	84.0	13.5	 25
304	 19	658.0	127.9	 25
305	 19	151.8	22.9	 20
306	 19	85.0	14.4	 25
307	 19	147.0	26.4	 25
308	 19	492.3	63.4	 20
309	 19	102.0	13.8	 25
310	 19	363.0	76.1	 25
311	 19	147.0	26.0	 20
312	 19	1409.0	141.4	 25
313	 19	522.0	109.2	 25
314	 19	224.5	25.0	 16
315	 19	92.3	10.2	 20
316	 19	124.5	18.2	 20
317	 19	203.8	34.9	 16
318	 19	213.5	22.5	 20
319	 19	138.3	33.7	 20
320	 19	144.5	19.4	 16
321	 19	99.0	16.7	 20
322	 19	292.0	42.1	 20
323	 19	231.3	30.4	 16
324	 19	287.3	60.6	 20
325	 19	75.3	15.1	 20
326	 19	70.5	14.1	 16
327	 19	388.0	50.8	 25
328	 19	107.0	28.2	 25
329	 19	83.5	13.7	 20
330	 19	96.0	15.8	 25
331	 19	121.0	28.7	 25
332	 19	831.0	86.4	 20
333	 19	388.0	41.5	 25
334	 19	425.0	61.1	 25
335	 19	160.8	71.2	 20
336	 19	707.0	94.6	 25
337	 19	394.0	104.5	 25
338	 19	108.3	18.2	 20
339	 19	66.0	11.4	 25
340	 19	86.0	26.8	 25
341	 19	290.5	55.8	 20
342	 19	73.0	10.5	 25
343	 19	142.0	30.4	 25
344	 19	151.8	26.0	 20
345	 19	139.0	25.1	 25
346	 19	478.0	75.4	 25
347	 19	424.8	61.0	 20
348	 19	201.0	41.4	 25
349	 19	197.0	85.3	 25
350	 19	486.5	80.6	 20
351	 19	377.0	70.7	 25
352	 19	854.0	172.6	 25
353	 19	340.8	44.8	 20
354	 19	442.3	83.3	 20
355	 19	86.3	13.6	 20
356	 19	80.0	13.4	 16
357	 19	175.3	20.0	 20
358	 19	198.0	40.8	 16
359	 19	356.0	42.1	 20
360	 19	110.8	15.4	 20
361	 19	122.0	15.8	 16
362	 19	875.0	148.4	 20
363	 19	232.3	53.0	 20
364	 19	343.3	46.8	 16
365	 19	104.3	15.1	 20
366	 19	629.3	75.3	 20
367	 19	122.5	17.9	 20
368	 19	105.0	17.3	 25
369	 19	155.0	18.5	 25
370	 19	125.5	18.7	 20
371	 19	76.0	13.1	 25
372	 19	82.0	13.0	 25
373	 19	1395.8	124.8	 20
374	 19	181.0	34.4	 25
375	 19	83.0	10.6	 25
376	 19	210.8	25.3	 20
377	 19	1502.0	253.2	 25
378	 19	97.0	16.6	 25
379	 19	265.5	28.6	 20
380	 19	616.0	93.7	 25
381	 19	457.0	68.5	 25
382	 19	1231.8	183.8	 20
383	 19	61.0	12.6	 25
384	 19	121.0	24.4	 25
385	 19	102.3	20.6	 20
386	 19	62.0	11.4	 25
387	 19	72.0	13.3	 25
388	 19	99.3	22.7	 20
389	 19	117.0	15.7	 25
390	 19	129.0	17.9	 25
391	 19	170.5	34.0	 20
392	 19	117.0	21.7	 25
393	 19	177.0	32.1	 25
394	 19	171.8	23.8	 16
395	 19	137.3	18.6	 20
396	 19	102.5	11.5	 20
397	 19	1081.8	132.6	 16
398	 19	73.5	15.1	 20
399	 19	82.5	18.5	 20
400	 19	225.0	28.9	 16
401	 19	97.8	17.5	 20
402	 19	150.0	25.5	 20
403	 19	65.0	9.5	 16
404	 19	63.5	13.5	 20
405	 19	81.0	12.3	 20
406	 19	91.5	18.8	 16
407	 19	62.0	12.8	 25
408	 19	67.0	11.7	 25
409	 19	151.8	23.5	 20
410	 19	448.0	90.0	 25
411	 19	94.0	17.8	 25
412	 19	340.0	44.7	 20
413	 19	114.0	18.5	 25
414	 19	113.0	15.8	 25
415	 19	105.0	14.8	 20
416	 19	75.0	14.0	 25
417	 19	137.5	15.1	 20
418	 19	146.0	20.9	 25
419	 19	79.0	9.7	 25
420	 19	72.3	12.0	 20
421	 19	91.0	14.5	 25
422	 19	137.0	28.3	 25
423	 19	430.3	52.8	 20
424	 19	559.0	58.4	 25
425	 19	294.0	25.7	 25
426	 19	361.3	60.9	 20
427	 19	115.0	18.8	 25
428	 19	81.0	14.5	 25
429	 19	66.5	10.3	 20
430	 19	208.0	41.3	 25
431	 19	207.0	44.0	 25
432	 19	841.5	176.3	 20
433	 19	191.0	34.3	 25
434	 19	429.8	47.7	 20
435	 19	578.0	53.1	 16
436	 19	281.5	31.3	 20
437	 19	103.5	22.4	 20
438	 19	169.0	27.7	 16
439	 19	2799.3	471.1	 20
440	 19	71.8	10.2	 20
441	 19	46.0	11.5	 16
442	 19	92.8	14.4	 20
443	 19	85.0	14.5	 20
444	 19	67.0	12.4	 16
445	 19	209.3	30.2	 20
446	 19	165.3	18.8	 20
447	 19	117.0	20.0	 20
448	 19	93.0	18.8	 25
449	 19	108.0	19.4	 25
450	 19	240.3	29.9	 20
451	 19	93.0	19.5	 25
452	 19	383.0	47.0	 25
453	 19	90.5	15.3	 20
454	 19	90.0	17.5	 25
455	 19	61.0	12.2	 25
456	 19	85.3	14.5	 20
457	 19	91.0	21.5	 25
458	 19	71.0	11.6	 25
459	 19	86.5	19.3	 20
460	 19	103.0	19.1	 25
461	 19	61.0	12.6	 25
462	 19	62.0	11.9	 20
463	 19	56.0	8.9	 25
464	 19	69.0	14.0	 25
465	 19	74.8	13.6	 20
466	 19	67.0	13.7	 25
467	 19	137.0	20.5	 25
468	 19	356.5	59.5	 20
469	 19	71.0	11.1	 25
470	 19	433.0	82.2	 25
471	 19	266.0	26.7	 20
472	 19	231.0	28.5	 25
473	 19	149.5	25.7	 20
474	 19	293.0	39.4	 20
475	 19	1443.8	196.0	 20
476	 19	351.5	38.6	 16
477	 19	245.8	30.1	 20
478	 19	65.0	13.1	 20
479	 19	105.0	22.6	 16
480	 19	126.3	23.4	 20
481	 19	104.5	18.2	 20
482	 19	125.3	16.5	 16
483	 19	145.3	21.9	 20
484	 19	69.0	9.0	 20
485	 19	61.0	9.0	 16
486	 19	58.8	7.0	 20
487	 19	284.0	43.8	 25
488	 19	150.0	25.1	 20
489	 19	70.0	14.8	 25
490	 19	58.0	12.8	 25
491	 19	54.0	13.1	 20
492	 19	73.0	9.4	 25
493	 19	97.0	16.1	 25
494	 19	120.0	16.8	 20
495	 19	314.0	39.2	 25
496	 19	469.0	91.7	 25
497	 19	1097.8	77.0	 20
498	 19	658.0	82.1	 25
499	 19	110.0	18.1	 25
500	 19	107.0	18.3	 20
501	 19	210.0	41.2	 25
502	 19	71.0	14.2	 25
503	 19	103.5	14.3	 20
504	 19	116.0	21.1	 25
505	 19	118.0	23.0	 25
506	 19	388.5	39.6	 20
507	 19	191.0	34.1	 25
508	 19	126.0	23.8	 25
509	 19	328.3	37.1	 20
510	 19	190.0	34.0	 25
511	 19	493.0	139.4	 25
512	 19	66.8	10.5	 20
513	 19	77.0	12.9	 25
514	 19	53.3	8.7	 20
515	 19	62.5	15.6	 16
516	 19	188.0	26.3	 20
517	 19	82.5	14.7	 20
518	 19	166.8	20.5	 16
519	 19	75.3	12.1	 20
520	 19	105.3	33.3	 20
521	 19	87.0	15.3	 16
522	 19	200.5	20.5	 20
523	 19	356.5	65.7	 20
524	 19	159.3	32.1	 16
525	 19	136.0	19.6	 20
526	 19	306.8	29.4	 20
527	 19	514.0	44.2	 20
528	 19	1123.0	162.2	 25
529	 19	951.0	118.2	 25
530	 19	126.3	17.6	 20
531	 19	340.0	40.1	 25
532	 19	62.3	11.4	 20
533	 19	90.0	15.1	 25
534	 19	1179.0	95.3	 25
535	 19	495.3	36.3	 20
536	 19	68.0	14.0	 25
537	 19	63.0	11.7	 25
538	 19	61.0	11.6	 20
539	 19	68.0	15.6	 25
540	 19	183.0	23.8	 25
541	 19	80.5	13.9	 20
542	 19	1302.0	169.0	 25
543	 19	1180.0	104.8	 25
544	 19	120.3	22.1	 20
545	 19	107.0	16.0	 25
546	 19	72.0	13.3	 25
547	 19	143.5	19.0	 20
548	 19	4833.0	704.3	 25
549	 19	730.0	82.7	 25
550	 19	241.0	31.7	 20
551	 19	138.0	21.1	 25
552	 19	110.0	46.0	 25
553	 19	1783.3	111.7	 20
554	 19	468.0	47.5	 20
555	 19	816.3	61.9	 20
556	 19	541.3	49.9	 16
557	 19	280.8	29.9	 20
558	 19	153.8	29.9	 20
559	 19	125.3	15.5	 16
560	 19	123.5	20.9	 20
561	 19	109.3	11.1	 20
562	 19	174.5	23.8	 16
563	 19	90.3	19.0	 20
564	 19	81.3	16.5	 20
565	 19	60.3	7.8	 16
566	 19	91.0	13.3	 20
567	 19	84.0	14.1	 25
568	 19	100.5	20.6	 20
569	 19	100.0	16.7	 25
570	 19	241.0	30.2	 25
571	 19	202.0	25.3	 20
572	 19	261.0	35.4	 25
573	 19	296.0	32.1	 25
574	 19	153.3	28.5	 20
575	 19	281.0	32.0	 25
576	 19	280.0	29.5	 25
577	 19	283.0	26.0	 20
578	 19	111.0	20.9	 25
579	 19	138.0	26.8	 25
580	 19	58.8	11.5	 20
581	 19	50.0	9.1	 25
582	 19	60.0	11.8	 25
583	 19	89.3	17.2	 20
584	 19	78.0	13.2	 25
585	 19	82.0	11.0	 25
586	 19	65.0	12.1	 20
587	 19	56.0	11.4	 25
588	 19	71.0	15.3	 25
589	 19	106.3	18.5	 20
590	 19	245.0	27.6	 25
591	 19	305.3	33.8	 20
592	 19	589.0	93.9	 25
593	 19	265.0	34.5	 25
594	 19	147.0	23.8	 16
595	 19	62.8	15.8	 20
596	 19	216.8	35.5	 20
597	 19	2172.3	114.2	 16
598	 19	96.8	11.8	 20
599	 19	282.5	34.8	 20
600	 19	74.3	12.9	 16
601	 19	58.0	10.3	 20
602	 19	284.3	19.4	 20
603	 19	369.0	34.0	 16
604	 19	302.0	27.4	 20
605	 19	234.0	35.2	 20
606	 19	509.8	29.8	 16
607	 19	756.0	60.4	 25
608	 19	189.0	23.8	 25
609	 19	244.0	27.2	 20
610	 19	133.0	19.4	 25
611	 19	520.0	80.9	 25
612	 19	462.5	35.5	 20
613	 19	264.0	33.7	 25
614	 19	266.0	28.3	 25
615	 19	250.8	28.6	 20
616	 19	802.0	83.8	 25
617	 19	456.0	42.3	 25
618	 19	1691.5	127.4	 20
619	 19	122.0	18.8	 25
620	 19	86.0	13.6	 25
621	 19	107.3	17.5	 20
622	 19	84.0	16.9	 25
623	 19	101.0	15.7	 25
624	 19	106.8	13.0	 20
625	 19	255.0	35.0	 25
626	 19	235.0	23.2	 25
627	 19	165.5	30.9	 20
628	 19	95.0	17.7	 25
629	 19	72.0	10.8	 25
630	 19	93.8	21.0	 20
631	 19	65.0	12.4	 25
632	 19	55.0	9.5	 25
633	 19	82.0	13.1	 20
634	 19	74.3	16.2	 20
635	 19	112.5	17.5	 20
636	 19	120.8	18.3	 16
637	 19	107.3	17.4	 20
638	 19	118.5	17.1	 20
639	 19	121.3	18.7	 16
  0	 20	9256.0	1747.9	 25
  1	 20	333.0	58.1	 25
  2	 20	942.8	87.2	 20
  3	 20	167.0	19.4	 25
  4	 20	490.0	62.4	 25
  5	 20	106.3	19.3	 20
  6	 20	69.0	13.5	 20
  7	 20	189.5	20.1	 20
  8	 20	143.8	18.6	 16
  9	 20	225.5	36.9	 20
 10	 20	69.0	8.4	 16
 11	 20	89.3	18.6	 20
 12	 20	72.3	14.7	 20
 13	 20	258.3	34.0	 16
 14	 20	124.3	20.8	 20
 15	 20	182.0	27.3	 20
 16	 20	730.0	60.0	 16
 17	 20	955.8	123.5	 20
 18	 20	82.3	15.1	 20
 19	 20	80.5	15.9	 16
 20	 20	67.0	11.4	 25
 21	 20	63.0	10.3	 25
 22	 20	77.8	15.3	 20
 23	 20	83.0	19.0	 25
 24	 20	265.0	23.8	 25
 25	 20	126.8	17.7	 20
 26	 20	319.0	38.8	 25
 27	 20	63.0	13.9	 25
 28	 20	77.0	17.0	 20
 29	 20	84.0	14.1	 25
 30	 20	231.0	24.5	 25
 31	 20	75.5	12.2	 20
 32	 20	104.0	15.4	 25
 33	 20	276.0	51.2	 25
 34	 20	84.8	18.1	 20
 35	 20	63.0	11.4	 25
 36	 20	71.0	12.5	 25
 37	 20	68.5	11.3	 20
 38	 20	60.0	11.0	 25
 39	 20	74.0	13.1	 25
 40	 20	117.3	25.0	 20
 41	 20	77.0	12.7	 25
 42	 20	127.0	22.3	 25
 43	 20	96.5	16.5	 20
 44	 20	78.0	15.8	 25
 45	 20	110.0	14.4	 25
 46	 20	84.5	13.1	 16
 47	 20	69.0	19.2	 20
 48	 20	62.0	11.1	 20
 49	 20	56.8	10.7	 16
 50	 20	86.0	14.8	 20
 51	 20	64.0	12.1	 20
 52	 20	77.3	11.0	 16
 53	 20	134.0	22.1	 20
 54	 20	61.8	11.1	 20
 55	 20	138.5	16.1	 16
 56	 20	67.8	14.2	 20
 57	 20	122.5	19.0	 20
 58	 20	113.8	14.3	 16
 59	 20	99.5	17.1	 20
 60	 20	426.0	67.5	 25
 61	 20	303.8	42.6	 20
 62	 20	212.0	27.2	 25
 63	 20	187.0	46.7	 25
 64	 20	132.3	22.3	 20
 65	 20	520.0	80.8	 25
 66	 20	370.0	64.9	 25
 67	 20	346.3	45.1	 20
 68	 20	269.0	63.1	 25
 69	 20	72.0	13.9	 20
 70	 20	93.0	18.6	 25
 71	 20	138.0	29.1	 25
 72	 20	359.5	48.4	 20
 73	 20	983.0	94.4	 25
 74	 20	902.0	192.3	 25
 75	 20	104.8	17.7	 20
 76	 20	117.0	17.7	 25
 77	 20	90.0	18.6	 25
 78	 20	86.0	10.0	 20
 79	 20	182.0	29.6	 25
 80	 20	64.0	14.5	 25
 81	 20	66.3	13.7	 20
 82	 20	63.0	11.3	 25
 83	 20	65.0	10.2	 25
 84	 20	76.5	11.8	 20
 85	 20	105.0	20.3	 25
 86	 20	70.3	10.8	 20
 87	 20	87.3	11.7	 16
 88	 20	60.5	13.9	 20
 89	 20	78.5	12.7	 20
 90	 20	186.3	52.6	 16
 91	 20	87.8	15.4	 20
 92	 20	63.0	18.1	 20
 93	 20	63.0	9.4	 16
 94	 20	75.5	12.0	 20
 95	 20	61.5	13.9	 20
 96	 20	100.5	14.3	 16
 97	 20	69.8	12.8	 20
 98	 20	80.3	16.1	 20
 99	 20	65.3	10.5	 16
100	 20	69.0	11.2	 25
101	 20	132.0	57.8	 25
102	 20	493.0	42.7	 20
103	 20	167.0	33.6	 25
104	 20	273.0	42.5	 25
105	 20	437.0	56.4	 20
106	 20	362.0	34.3	 25
107	 20	301.0	46.4	 25
108	 20	299.8	54.9	 20
109	 20	67.0	13.1	 25
110	 20	53.0	9.7	 25
111	 20	78.5	15.1	 20
112	 20	309.0	66.1	 25
113	 20	61.0	12.0	 25
114	 20	60.8	12.4	 20
115	 20	75.0	15.9	 25
116	 20	80.0	15.8	 25
117	 20	120.5	17.0	 20
118	 20	173.0	27.5	 25
119	 20	123.0	18.6	 25
120	 20	183.3	30.7	 20
121	 20	388.0	58.5	 25
122	 20	159.0	28.6	 25
123	 20	133.5	19.6	 20
124	 20	124.0	23.2	 25
125	 20	205.0	38.8	 25
126	 20	124.8	31.1	 16
127	 20	67.5	12.7	 20
128	 20	77.0	16.4	 16
129	 20	160.3	27.4	 20
130	 20	185.0	115.8	 20
131	 20	1049.3	196.6	 16
132	 20	96.0	15.4	 20
133	 20	145.5	37.0	 20
134	 20	99.8	19.6	 16
135	 20	77.5	14.2	 20
136	 20	59.5	11.5	 20
137	 20	65.0	10.8	 16
138	 20	68.0	12.6	 20
139	 20	80.3	12.9	 20
140	 20	166.8	40.5	 20
141	 20	291.0	27.5	 25
142	 20	2771.0	973.5	 25
143	 20	120.0	16.9	 20
144	 20	78.0	17.0	 25
145	 20	154.0	28.9	 25
146	 20	61.3	13.6	 20
147	 20	126.0	25.1	 25
148	 20	212.0	40.0	 25
149	 20	64.3	16.2	 20
150	 20	81.0	12.9	 25
151	 20	129.0	23.7	 25
152	 20	87.5	12.7	 20
153	 20	70.0	10.9	 25
154	 20	83.0	14.3	 25
155	 20	69.5	13.2	 20
156	 20	193.0	33.4	 25
157	 20	127.0	30.4	 25
158	 20	63.5	11.5	 20
159	 20	72.0	13.2	 25
160	 20	80.0	15.8	 25
161	 20	69.5	12.4	 20
162	 20	89.0	20.4	 25
163	 20	259.0	286.6	 25
164	 20	5980.0	1764.0	 20
165	 20	960.0	288.7	 25
166	 20	209.0	36.0	 25
167	 20	304.8	60.2	 16
168	 20	60.0	8.4	 20
169	 20	79.3	12.4	 20
170	 20	58.3	10.6	 16
171	 20	63.0	9.7	 20
172	 20	56.5	9.1	 20
173	 20	79.0	10.4	 16
174	 20	100.8	29.8	 20
175	 20	355.0	56.8	 20
176	 20	522.5	77.6	 16
177	 20	119.3	23.1	 20
178	 20	299.8	82.6	 20
179	 20	1004.8	97.3	 16
180	 20	257.0	47.3	 25
181	 20	129.0	34.3	 25
182	 20	238.3	37.0	 20
183	 20	480.0	85.5	 25
184	 20	88.3	17.1	 20
185	 20	113.0	19.5	 25
186	 20	277.0	40.6	 25
187	 20	351.5	50.2	 20
188	 20	132.0	24.5	 25
189	 20	191.0	30.3	 25
190	 20	224.0	37.7	 20
191	 20	76.0	10.2	 25
192	 20	98.0	13.1	 25
193	 20	59.3	8.7	 20
194	 20	197.0	38.5	 25
195	 20	196.0	26.7	 25
196	 20	70.3	24.0	 20
197	 20	86.0	17.9	 25
198	 20	63.0	14.0	 25
199	 20	81.8	16.9	 20
200	 20	149.0	30.9	 25
201	 20	61.0	12.0	 25
202	 20	69.5	12.7	 20
203	 20	255.0	34.9	 25
204	 20	80.0	14.0	 25
205	 20	75.5	14.1	 20
206	 20	149.0	19.9	 25
207	 20	112.8	14.3	 20
208	 20	121.8	14.7	 16
209	 20	72.5	12.6	 20
210	 20	1204.8	179.6	 20
211	 20	89.3	12.3	 16
212	 20	66.3	12.9	 20
213	 20	63.3	10.0	 20
214	 20	75.3	13.1	 16
215	 20	830.3	112.8	 20
216	 20	150.5	23.4	 20
217	 20	75.8	13.9	 16
218	 20	82.5	15.9	 20
219	 20	61.3	11.6	 20
220	 20	72.3	14.3	 20
221	 20	96.0	16.6	 25
222	 20	1161.0	253.3	 25
223	 20	77.3	11.2	 20
224	 20	65.0	12.1	 25
225	 20	77.0	16.5	 25
226	 20	313.3	33.8	 20
227	 20	408.0	52.7	 25
228	 20	72.0	11.8	 25
229	 20	76.3	15.2	 20
230	 20	88.0	16.6	 25
231	 20	76.0	14.1	 25
232	 20	114.8	14.0	 20
233	 20	73.0	13.7	 25
234	 20	946.0	127.8	 25
235	 20	291.0	33.4	 20
236	 20	759.0	107.0	 25
237	 20	251.0	51.3	 25
238	 20	66.8	9.2	 20
239	 20	390.0	59.9	 25
240	 20	75.0	12.6	 25
241	 20	86.3	16.4	 20
242	 20	186.0	39.1	 25
243	 20	68.8	10.2	 20
244	 20	73.0	13.0	 25
245	 20	76.0	16.0	 25
246	 20	513.0	62.5	 20
247	 20	74.3	12.8	 20
248	 20	85.0	13.6	 20
249	 20	81.0	12.0	 16
250	 20	70.3	11.0	 20
251	 20	74.3	10.6	 20
252	 20	65.5	11.1	 16
253	 20	178.3	25.2	 20
254	 20	120.0	24.4	 20
255	 20	195.3	25.0	 16
256	 20	211.8	33.7	 20
257	 20	122.5	26.2	 20
258	 20	102.3	18.4	 16
259	 20	82.3	11.3	 20
260	 20	77.0	14.4	 25
261	 20	59.0	9.2	 20
262	 20	60.0	11.3	 25
263	 20	69.0	10.5	 25
264	 20	70.3	13.8	 20
265	 20	123.0	28.1	 25
266	 20	372.0	213.6	 25
267	 20	2312.5	189.0	 20
268	 20	1014.0	84.5	 25
269	 20	121.0	19.7	 25
270	 20	85.3	12.9	 20
271	 20	919.0	137.8	 25
272	 20	166.0	39.0	 25
273	 20	67.5	10.6	 20
274	 20	65.0	12.8	 25
275	 20	182.0	30.8	 25
276	 20	70.5	13.6	 20
277	 20	126.0	27.6	 25
278	 20	187.0	61.2	 25
279	 20	1055.0	79.8	 20
280	 20	250.0	30.8	 25
281	 20	151.0	32.3	 25
282	 20	83.5	18.5	 20
283	 20	87.0	13.5	 25
284	 20	74.0	13.7	 25
285	 20	71.3	14.6	 20
286	 20	64.0	11.5	 25
287	 20	68.3	12.6	 20
288	 20	72.8	16.3	 16
289	 20	72.3	12.0	 20
290	 20	83.5	13.7	 20
291	 20	84.3	9.4	 16
292	 20	117.0	16.0	 20
293	 20	106.5	23.8	 20
294	 20	202.0	31.5	 16
295	 20	102.0	19.6	 20
296	 20	264.5	32.0	 20
297	 20	239.3	40.7	 16
298	 20	68.8	12.7	 20
299	 20	69.3	10.3	 20
300	 20	78.8	15.7	 20
301	 20	65.0	11.7	 25
302	 20	76.3	13.1	 20
303	 20	82.0	13.4	 25
304	 20	369.0	37.4	 25
305	 20	118.8	15.8	 20
306	 20	67.0	16.0	 25
307	 20	167.0	26.5	 25
308	 20	247.3	28.4	 20
309	 20	81.0	14.4	 25
310	 20	191.0	24.1	 25
311	 20	127.5	32.8	 20
312	 20	824.0	85.7	 25
313	 20	172.0	27.5	 25
314	 20	279.8	35.0	 20
315	 20	82.0	14.1	 25
316	 20	107.0	22.3	 25
317	 20	104.8	14.9	 20
318	 20	117.0	23.9	 25
319	 20	98.0	16.7	 25
320	 20	87.8	16.0	 20
321	 20	85.0	18.1	 25
322	 20	132.0	29.8	 25
323	 20	169.5	25.8	 20
324	 20	147.0	27.6	 25
325	 20	68.0	8.9	 25
326	 20	67.0	11.2	 20
327	 20	162.0	18.4	 20
328	 20	119.5	22.9	 20
329	 20	69.0	10.4	 16
330	 20	67.3	10.4	 20
331	 20	85.0	21.3	 20
332	 20	681.8	71.8	 16
333	 20	244.0	50.8	 20
334	 20	392.0	61.7	 20
335	 20	163.0	91.0	 16
336	 20	1988.5	171.8	 20
337	 20	1072.3	173.1	 20
338	 20	144.3	19.5	 16
339	 20	73.0	12.7	 20
340	 20	74.0	23.2	 25
341	 20	178.0	31.7	 20
342	 20	75.0	11.1	 25
343	 20	142.0	47.2	 25
344	 20	207.8	28.2	 20
345	 20	96.0	22.9	 25
346	 20	1176.0	158.3	 25
347	 20	218.8	33.4	 20
348	 20	504.0	97.2	 25
349	 20	137.0	123.7	 25
350	 20	855.3	120.2	 20
351	 20	182.0	20.6	 25
352	 20	347.0	54.2	 25
353	 20	561.8	74.1	 20
354	 20	273.0	55.5	 25
355	 20	67.0	13.7	 25
356	 20	76.5	13.7	 20
357	 20	170.0	18.8	 25
358	 20	179.0	28.4	 25
359	 20	251.5	40.9	 20
360	 20	114.0	17.9	 25
361	 20	75.3	10.1	 20
362	 20	366.0	41.7	 25
363	 20	82.0	12.6	 25
364	 20	192.3	28.6	 20
365	 20	84.0	13.3	 25
366	 20	207.0	24.9	 25
367	 20	111.3	18.5	 16
368	 20	100.3	20.4	 20
369	 20	110.3	18.4	 20
370	 20	123.3	32.6	 16
371	 20	72.0	15.5	 20
372	 20	67.0	11.9	 20
373	 20	650.5	50.8	 16
374	 20	221.0	36.3	 20
375	 20	78.5	10.2	 20
376	 20	238.5	29.7	 16
377	 20	405.5	39.8	 20
378	 20	107.0	23.0	 20
379	 20	278.8	35.8	 16
380	 20	294.0	38.3	 25
381	 20	530.0	71.9	 25
382	 20	853.5	76.8	 20
383	 20	71.0	15.2	 25
384	 20	94.0	15.4	 25
385	 20	81.3	15.1	 20
386	 20	70.0	12.1	 25
387	 20	85.0	16.7	 25
388	 20	79.3	13.2	 20
389	 20	90.0	16.1	 25
390	 20	82.0	14.6	 25
391	 20	101.3	14.9	 20
392	 20	97.0	16.9	 25
393	 20	125.0	17.9	 25
394	 20	105.0	16.1	 20
395	 20	135.0	22.8	 25
396	 20	99.0	18.1	 25
397	 20	234.5	41.7	 20
398	 20	114.0	18.7	 25
399	 20	105.0	18.5	 25
400	 20	93.0	22.8	 20
401	 20	82.0	16.0	 25
402	 20	86.0	10.6	 25
403	 20	70.0	12.3	 20
404	 20	72.0	14.1	 25
405	 20	76.0	17.7	 25
406	 20	82.5	13.5	 20
407	 20	71.5	11.2	 20
408	 20	66.0	15.8	 20
409	 20	72.5	14.2	 16
410	 20	93.8	15.4	 20
411	 20	71.0	13.1	 20
412	 20	279.8	31.6	 16
413	 20	105.5	21.7	 20
414	 20	106.5	17.3	 20
415	 20	82.5	11.7	 16
416	 20	92.0	21.4	 20
417	 20	103.5	20.5	 16
418	 20	106.5	17.1	 20
419	 20	71.8	11.3	 20
420	 20	75.0	16.8	 20
421	 20	73.0	13.5	 25
422	 20	138.0	29.8	 25
423	 20	342.3	49.4	 20
424	 20	1037.0	141.7	 25
425	 20	331.0	37.6	 25
426	 20	543.0	45.4	 20
427	 20	112.0	20.6	 25
428	 20	74.0	12.3	 25
429	 20	68.3	14.5	 20
430	 20	125.0	21.6	 25
431	 20	80.0	17.2	 25
432	 20	173.8	32.8	 20
433	 20	175.0	22.3	 25
434	 20	185.0	29.0	 25
435	 20	575.0	40.3	 20
436	 20	134.0	16.2	 25
437	 20	81.0	13.9	 25
438	 20	198.0	25.1	 20
439	 20	714.0	142.3	 25
440	 20	83.0	13.2	 25
441	 20	56.3	10.9	 20
442	 20	68.0	9.2	 25
443	 20	82.0	14.4	 25
444	 20	70.8	11.4	 20
445	 20	74.0	18.4	 25
446	 20	84.0	19.6	 25
447	 20	75.3	13.1	 16
448	 20	90.8	16.8	 20
449	 20	96.8	16.6	 20
450	 20	221.8	27.7	 16
451	 20	82.5	16.3	 20
452	 20	139.8	18.9	 20
453	 20	68.8	10.6	 16
454	 20	77.8	13.6	 20
455	 20	49.5	8.7	 20
456	 20	67.3	10.4	 16
457	 20	65.3	12.5	 20
458	 20	101.8	15.5	 20
459	 20	86.0	14.2	 16
460	 20	96.3	20.8	 20
461	 20	69.0	12.3	 25
462	 20	57.3	10.9	 20
463	 20	58.0	12.8	 25
464	 20	75.0	18.6	 25
465	 20	71.3	9.8	 20
466	 20	52.0	6.5	 25
467	 20	84.0	12.8	 25
468	 20	99.3	12.1	 20
469	 20	60.0	10.0	 25
470	 20	127.0	21.8	 25
471	 20	236.0	31.3	 20
472	 20	214.0	31.9	 25
473	 20	205.0	26.0	 25
474	 20	109.8	13.1	 20
475	 20	362.0	56.8	 25
476	 20	218.3	20.5	 20
477	 20	313.0	43.4	 25
478	 20	65.0	10.7	 25
479	 20	79.0	10.6	 20
480	 20	292.0	38.7	 25
481	 20	82.0	21.0	 25
482	 20	169.3	22.6	 20
483	 20	119.0	20.9	 25
484	 20	152.0	27.4	 25
485	 20	68.5	13.0	 20
486	 20	61.0	11.3	 25
487	 20	409.3	44.8	 20
488	 20	174.5	19.8	 16
489	 20	68.8	11.0	 20
490	 20	55.3	12.8	 20
491	 20	64.5	10.9	 16
492	 20	67.0	16.4	 20
493	 20	134.3	23.2	 20
494	 20	180.3	21.9	 16
495	 20	652.3	55.3	 20
496	 20	655.8	197.7	 20
497	 20	1514.8	118.8	 16
498	 20	311.3	25.9	 20
499	 20	96.3	16.7	 20
500	 20	88.8	17.4	 16
501	 20	65.0	12.8	 25
502	 20	105.0	18.7	 25
503	 20	142.3	16.6	 20
504	 20	80.0	15.3	 25
505	 20	117.0	22.8	 25
506	 20	179.0	24.4	 20
507	 20	123.0	18.3	 25
508	 20	247.0	79.3	 25
509	 20	305.8	37.4	 20
510	 20	106.0	16.0	 25
511	 20	140.0	29.4	 25
512	 20	67.0	10.6	 20
513	 20	99.0	18.0	 25
514	 20	64.0	15.7	 25
515	 20	56.5	12.7	 20
516	 20	219.0	37.1	 25
517	 20	87.0	14.1	 25
518	 20	164.3	20.0	 20
519	 20	68.0	12.3	 25
520	 20	124.0	15.8	 25
521	 20	96.5	19.7	 20
522	 20	195.0	26.8	 25
523	 20	183.0	32.8	 25
524	 20	260.5	26.6	 20
525	 20	120.0	22.3	 25
526	 20	348.0	34.3	 25
527	 20	506.5	60.4	 16
528	 20	501.3	54.4	 20
529	 20	391.3	57.1	 20
530	 20	101.0	18.6	 16
531	 20	193.5	40.7	 20
532	 20	68.8	11.6	 20
533	 20	102.0	19.3	 16
534	 20	248.0	36.4	 20
535	 20	434.8	61.0	 16
536	 20	58.3	11.6	 20
537	 20	56.3	9.2	 20
538	 20	59.3	9.8	 16
539	 20	54.5	12.7	 20
540	 20	264.3	30.6	 20
541	 20	68.5	15.2	 20
542	 20	560.0	67.3	 25
543	 20	1030.0	129.9	 25
544	 20	99.0	18.2	 20
545	 20	127.0	20.7	 25
546	 20	90.0	18.8	 25
547	 20	92.3	17.1	 20
548	 20	703.0	135.0	 25
549	 20	413.0	56.5	 25
550	 20	206.8	24.9	 20
551	 20	126.0	22.8	 25
552	 20	161.0	43.5	 25
553	 20	979.3	112.7	 20
554	 20	553.0	50.8	 25
555	 20	1521.0	105.1	 25
556	 20	578.5	64.6	 20
557	 20	485.0	54.9	 25
558	 20	131.0	20.5	 25
559	 20	71.3	12.3	 20
560	 20	95.0	20.0	 25
561	 20	100.0	15.9	 25
562	 20	98.3	18.7	 20
563	 20	57.0	40.4	 25
564	 20	64.0	9.3	 25
565	 20	86.3	13.2	 20
566	 20	110.0	23.3	 25
567	 20	77.3	16.3	 20
568	 20	67.8	11.7	 16
569	 20	125.3	20.9	 20
570	 20	79.8	15.4	 20
571	 20	224.3	21.6	 16
572	 20	83.8	13.1	 20
573	 20	156.0	25.4	 20
574	 20	185.0	20.6	 16
575	 20	438.3	33.3	 20
576	 20	289.5	29.5	 20
577	 20	146.8	23.5	 16
578	 20	76.8	12.6	 20
579	 20	199.3	24.8	 20
580	 20	59.3	13.9	 16
581	 20	57.0	11.8	 25
582	 20	60.0	9.4	 25
583	 20	64.5	12.4	 20
584	 20	70.0	10.6	 25
585	 20	75.0	11.4	 25
586	 20	54.3	11.6	 20
587	 20	55.0	9.0	 25
588	 20	69.0	10.6	 25
589	 20	98.5	20.3	 20
590	 20	203.0	23.1	 25
591	 20	508.3	44.8	 20
592	 20	652.0	76.9	 25
593	 20	291.0	36.8	 25
594	 20	120.0	14.3	 20
595	 20	70.0	14.4	 25
596	 20	206.0	35.9	 25
597	 20	2217.8	237.9	 20
598	 20	80.0	16.1	 25
599	 20	71.0	15.6	 25
600	 20	54.0	8.5	 20
601	 20	55.0	10.1	 25
602	 20	264.0	35.3	 25
603	 20	186.0	30.4	 20
604	 20	204.0	28.5	 25
605	 20	163.0	24.1	 25
606	 20	283.8	37.7	 20
607	 20	535.0	54.0	 20
608	 20	138.3	18.5	 20
609	 20	101.0	12.4	 16
610	 20	72.3	17.2	 20
611	 20	106.3	12.8	 20
612	 20	175.3	20.8	 16
613	 20	151.0	19.8	 20
614	 20	143.5	33.0	 20
615	 20	147.3	25.2	 16
616	 20	644.8	52.8	 20
617	 20	255.0	32.2	 20
618	 20	571.5	60.1	 16
619	 20	121.3	17.4	 20
620	 20	82.5	10.7	 20
621	 20	101.0	18.9	 20
622	 20	85.0	19.4	 25
623	 20	95.0	26.3	 25
624	 20	141.0	27.5	 20
625	 20	193.0	26.9	 25
626	 20	127.0	18.3	 25
627	 20	202.5	35.9	 20
628	 20	103.0	16.8	 25
629	 20	65.0	11.7	 25
630	 20	81.0	13.2	 20
631	 20	65.0	13.8	 25
632	 20	58.0	11.5	 25
633	 20	57.3	11.5	 20
634	 20	95.0	16.6	 25
635	 20	95.0	14.6	 25
636	 20	68.0	10.1	 20
637	 20	113.0	22.5	 25
638	 20	101.0	18.4	 25
639	 20	6840.0	923.8	 20
  0	 21	148.0	27.4	 25
  1	 21	663.0	56.9	 25
  2	 21	2560.3	219.3	 20
  3	 21	992.0	159.1	 25
  4	 21	199.0	43.9	 25
  5	 21	80.0	12.7	 20
  6	 21	94.0	12.1	 25
  7	 21	493.0	88.2	 25
  8	 21	171.5	24.6	 20
  9	 21	184.0	28.0	 25
 10	 21	71.0	9.9	 25
 11	 21	66.5	15.8	 20
 12	 21	118.0	19.0	 25
 13	 21	333.5	32.3	 20
 14	 21	148.0	24.7	 25
 15	 21	340.0	57.4	 25
 16	 21	87.5	16.5	 20
 17	 21	100.0	18.2	 25
 18	 21	134.0	22.9	 25
 19	 21	976.0	121.4	 20
 20	 21	194.3	30.1	 20
 21	 21	107.8	19.8	 20
 22	 21	87.3	16.3	 16
 23	 21	88.3	16.0	 20
 24	 21	270.5	33.5	 20
 25	 21	126.0	17.8	 16
 26	 21	104.5	19.1	 20
 27	 21	462.0	58.4	 20
 28	 21	716.3	77.4	 16
 29	 21	164.3	24.2	 20
 30	 21	187.3	19.4	 20
 31	 21	96.8	12.2	 16
 32	 21	140.0	22.1	 20
 33	 21	255.0	59.9	 25
 34	 21	1863.3	154.5	 20
 35	 21	411.0	35.7	 25
 36	 21	600.0	76.6	 25
 37	 21	1654.5	224.9	 20
 38	 21	125.0	20.6	 25
 39	 21	741.0	114.0	 25
 40	 21	1355.5	132.8	 20
 41	 21	204.0	32.2	 25
 42	 21	182.0	46.4	 25
 43	 21	295.5	30.0	 20
 44	 21	94.0	14.3	 25
 45	 21	65.0	12.8	 25
 46	 21	56.3	10.7	 20
 47	 21	69.0	13.2	 25
 48	 21	59.0	11.6	 25
 49	 21	65.5	13.2	 20
 50	 21	83.0	17.4	 25
 51	 21	255.0	50.4	 25
 52	 21	79.5	17.8	 20
 53	 21	162.0	32.6	 25
 54	 21	244.0	70.1	 25
 55	 21	71.0	9.9	 20
 56	 21	94.0	17.2	 25
 57	 21	160.0	26.6	 25
 58	 21	243.0	37.6	 20
 59	 21	213.0	27.8	 25
 60	 21	258.3	25.0	 20
 61	 21	83.0	9.5	 16
 62	 21	76.8	12.9	 20
 63	 21	238.3	54.2	 20
 64	 21	77.8	14.5	 16
 65	 21	139.5	20.1	 20
 66	 21	83.0	13.2	 20
 67	 21	133.0	26.6	 16
 68	 21	281.3	32.8	 20
 69	 21	137.3	32.7	 20
 70	 21	340.0	35.6	 16
 71	 21	111.0	18.3	 20
 72	 21	411.0	84.9	 16
 73	 21	3677.0	226.4	 25
 74	 21	3721.0	649.4	 25
 75	 21	1934.3	304.8	 20
 76	 21	111.0	17.3	 25
 77	 21	64.0	9.9	 25
 78	 21	108.5	135.5	 20
 79	 21	64.0	11.7	 25
 80	 21	75.0	12.8	 25
 81	 21	72.5	12.1	 20
 82	 21	260.0	60.7	 25
 83	 21	99.0	21.5	 25
 84	 21	196.5	30.5	 20
 85	 21	188.0	30.5	 25
 86	 21	782.0	239.0	 25
 87	 21	140.3	23.1	 20
 88	 21	63.0	9.8	 25
 89	 21	79.0	14.6	 25
 90	 21	80.3	13.1	 20
 91	 21	68.0	11.5	 25
 92	 21	63.0	13.9	 25
 93	 21	53.0	6.4	 20
 94	 21	65.0	11.8	 25
 95	 21	56.0	8.5	 25
 96	 21	59.0	11.6	 20
 97	 21	63.0	11.0	 25
 98	 21	77.0	17.0	 25
 99	 21	54.0	10.2	 20
100	 21	71.0	10.3	 20
101	 21	105.3	17.7	 20
102	 21	177.0	35.4	 16
103	 21	72.3	11.5	 20
104	 21	233.3	32.8	 20
105	 21	182.5	24.8	 16
106	 21	361.3	39.2	 20
107	 21	329.0	52.5	 20
108	 21	338.0	44.9	 16
109	 21	138.0	20.4	 20
110	 21	123.5	17.9	 20
111	 21	284.8	45.2	 16
112	 21	167.3	34.8	 20
113	 21	127.0	32.7	 25
114	 21	63.3	9.1	 20
115	 21	187.0	27.3	 25
116	 21	333.0	184.7	 25
117	 21	2354.0	544.6	 20
118	 21	217.0	41.7	 25
119	 21	126.0	17.5	 25
120	 21	115.3	18.8	 20
121	 21	194.0	43.9	 25
122	 21	111.0	17.2	 25
123	 21	77.5	12.6	 20
124	 21	72.0	12.7	 25
125	 21	72.0	13.4	 25
126	 21	97.8	19.8	 20
127	 21	70.0	15.8	 25
128	 21	67.3	13.4	 20
129	 21	70.0	19.7	 25
130	 21	105.0	39.3	 25
131	 21	415.3	48.4	 20
132	 21	1309.0	408.5	 25
133	 21	787.0	257.9	 25
134	 21	71.0	15.3	 20
135	 21	91.0	10.2	 25
136	 21	154.0	37.0	 25
137	 21	351.0	45.9	 20
138	 21	181.0	33.1	 25
139	 21	255.0	41.7	 25
140	 21	309.3	36.5	 16
141	 21	744.5	126.1	 20
142	 21	1383.8	303.6	 20
143	 21	263.0	33.8	 16
144	 21	1319.8	189.3	 20
145	 21	1032.8	260.3	 20
146	 21	92.5	39.1	 16
147	 21	3440.3	541.0	 20
148	 21	708.8	161.5	 20
149	 21	277.8	51.7	 16
150	 21	86.0	15.4	 20
151	 21	126.0	20.3	 20
152	 21	80.3	11.0	 16
153	 21	144.0	20.2	 25
154	 21	809.0	230.8	 25
155	 21	122.5	25.5	 20
156	 21	173.0	27.4	 25
157	 21	123.0	29.1	 25
158	 21	346.5	80.4	 20
159	 21	113.0	30.9	 25
160	 21	161.0	267.0	 25
161	 21	4533.3	922.1	 20
162	 21	178.0	27.2	 25
163	 21	107.0	16.0	 25
164	 21	191.0	26.6	 20
165	 21	84.0	14.3	 25
166	 21	64.0	11.5	 25
167	 21	70.3	11.3	 20
168	 21	102.0	22.1	 25
169	 21	56.0	11.1	 25
170	 21	76.0	13.4	 20
171	 21	67.0	11.0	 25
172	 21	64.0	10.3	 25
173	 21	88.8	16.1	 20
174	 21	92.0	15.7	 25
175	 21	81.0	29.0	 25
176	 21	614.5	141.5	 20
177	 21	87.0	17.9	 25
178	 21	79.0	45.6	 25
179	 21	797.8	174.0	 20
180	 21	98.0	20.9	 20
181	 21	544.8	99.9	 20
182	 21	97.3	19.6	 16
183	 21	73.0	11.8	 20
184	 21	101.0	21.7	 20
185	 21	376.0	83.4	 16
186	 21	130.5	42.9	 20
187	 21	1042.5	101.6	 16
188	 21	137.5	25.7	 20
189	 21	141.3	20.0	 20
190	 21	127.3	21.1	 16
191	 21	106.3	19.3	 20
192	 21	83.5	14.8	 20
193	 21	68.8	8.2	 20
194	 21	73.0	11.9	 25
195	 21	275.0	33.2	 25
196	 21	224.5	25.8	 20
197	 21	279.0	51.4	 25
198	 21	67.0	14.3	 25
199	 21	131.5	22.0	 20
200	 21	104.0	20.1	 25
201	 21	125.0	23.9	 25
202	 21	85.0	18.4	 20
203	 21	277.0	57.6	 25
204	 21	100.0	18.7	 25
205	 21	132.0	19.5	 20
206	 21	84.0	13.3	 25
207	 21	632.0	165.7	 25
208	 21	133.0	23.5	 20
209	 21	68.0	11.6	 25
210	 21	420.0	61.0	 25
211	 21	121.3	22.7	 20
212	 21	150.0	21.8	 25
213	 21	85.0	12.2	 25
214	 21	82.3	17.5	 20
215	 21	441.0	69.9	 25
216	 21	73.0	14.0	 25
217	 21	69.0	13.2	 20
218	 21	123.0	25.0	 25
219	 21	60.0	11.8	 25
220	 21	67.0	11.6	 16
221	 21	456.5	70.9	 20
222	 21	77.3	13.9	 20
223	 21	512.3	56.9	 16
224	 21	374.5	67.8	 20
225	 21	194.3	25.2	 20
226	 21	182.3	28.2	 16
227	 21	126.3	15.7	 20
228	 21	130.8	27.5	 20
229	 21	115.0	20.6	 16
230	 21	149.0	21.5	 20
231	 21	77.5	12.8	 20
232	 21	134.0	25.7	 16
233	 21	74.0	17.0	 25
234	 21	194.0	28.4	 25
235	 21	462.3	71.8	 20
236	 21	738.0	136.6	 25
237	 21	68.0	12.8	 25
238	 21	67.5	10.2	 20
239	 21	65.0	12.0	 25
240	 21	138.0	20.6	 25
241	 21	290.8	55.0	 20
242	 21	319.0	65.3	 25
243	 21	60.0	13.1	 25
244	 21	77.0	15.8	 20
245	 21	192.0	55.8	 25
246	 21	1181.0	242.0	 20
247	 21	144.0	29.4	 25
248	 21	360.0	90.9	 25
249	 21	70.0	13.9	 20
250	 21	67.0	13.3	 25
251	 21	73.0	9.4	 25
252	 21	133.5	27.5	 20
253	 21	63.0	12.4	 25
254	 21	175.0	41.6	 25
255	 21	300.3	40.1	 20
256	 21	83.0	16.0	 25
257	 21	95.0	18.8	 25
258	 21	115.5	15.1	 20
259	 21	106.0	16.8	 25
260	 21	103.8	25.8	 20
261	 21	382.3	45.9	 16
262	 21	156.5	22.5	 20
263	 21	302.3	48.3	 20
264	 21	75.0	15.4	 16
265	 21	231.0	25.1	 20
266	 21	3253.8	901.3	 20
267	 21	247.5	26.4	 16
268	 21	483.8	56.7	 20
269	 21	913.8	199.2	 20
270	 21	67.5	10.9	 16
271	 21	79.8	15.7	 20
272	 21	98.5	11.2	 20
273	 21	123.8	12.8	 20
274	 21	95.0	13.9	 25
275	 21	84.0	14.8	 25
276	 21	104.0	19.5	 20
277	 21	84.0	14.4	 25
278	 21	124.0	22.9	 25
279	 21	222.5	27.8	 20
280	 21	307.0	23.2	 25
281	 21	725.0	99.9	 25
282	 21	156.8	22.5	 20
283	 21	134.0	30.2	 25
284	 21	1513.0	384.0	 25
285	 21	114.8	19.7	 20
286	 21	80.0	15.4	 25
287	 21	132.0	22.7	 25
288	 21	192.5	31.0	 20
289	 21	110.0	13.3	 25
290	 21	122.0	24.8	 25
291	 21	704.8	89.1	 20
292	 21	332.0	54.4	 25
293	 21	260.0	68.7	 25
294	 21	2928.0	462.9	 20
295	 21	176.0	35.1	 25
296	 21	118.0	21.7	 25
297	 21	241.3	38.6	 20
298	 21	248.0	51.3	 25
299	 21	129.0	28.0	 25
300	 21	389.3	46.1	 16
301	 21	211.5	29.3	 20
302	 21	170.5	26.8	 16
303	 21	85.3	15.5	 20
304	 21	75.0	17.6	 20
305	 21	126.3	18.5	 16
306	 21	103.0	15.9	 20
307	 21	260.5	37.0	 20
308	 21	285.5	37.1	 16
309	 21	557.5	54.1	 20
310	 21	168.3	27.9	 20
311	 21	283.5	27.3	 16
312	 21	276.5	36.0	 20
313	 21	460.5	93.6	 20
314	 21	111.0	20.1	 20
315	 21	179.0	35.6	 25
316	 21	79.0	15.3	 25
317	 21	88.3	16.0	 20
318	 21	116.0	18.4	 25
319	 21	136.0	23.4	 25
320	 21	129.8	18.6	 20
321	 21	112.0	25.7	 25
322	 21	128.0	20.5	 25
323	 21	178.0	18.4	 20
324	 21	749.0	151.4	 25
325	 21	124.0	25.8	 25
326	 21	99.5	17.1	 20
327	 21	106.0	24.0	 25
328	 21	249.0	74.0	 25
329	 21	62.0	9.0	 20
330	 21	56.0	10.6	 25
331	 21	75.0	13.7	 25
332	 21	251.0	48.6	 20
333	 21	4354.0	1324.7	 25
334	 21	252.0	44.5	 25
335	 21	199.0	34.8	 20
336	 21	130.0	40.7	 25
337	 21	784.0	197.9	 25
338	 21	556.5	118.4	 20
339	 21	281.0	45.4	 25
340	 21	249.0	98.8	 20
341	 21	1282.0	161.1	 16
342	 21	166.5	28.9	 20
343	 21	534.8	87.4	 20
344	 21	322.8	37.3	 16
345	 21	213.8	26.0	 20
346	 21	149.3	18.7	 20
347	 21	93.3	20.0	 16
348	 21	102.3	21.9	 20
349	 21	68.5	18.5	 20
350	 21	64.3	11.7	 16
351	 21	104.5	17.6	 20
352	 21	206.5	25.0	 20
353	 21	264.3	27.9	 16
354	 21	126.0	21.2	 25
355	 21	113.0	17.5	 25
356	 21	183.3	28.4	 20
357	 21	79.0	19.5	 25
358	 21	69.0	16.3	 25
359	 21	187.8	34.9	 20
360	 21	75.0	12.9	 25
361	 21	162.3	21.6	 20
362	 21	84.0	19.5	 25
363	 21	1097.0	219.8	 25
364	 21	62.0	12.7	 20
365	 21	169.0	25.4	 25
366	 21	128.0	23.2	 25
367	 21	1205.0	80.3	 20
368	 21	143.0	27.0	 25
369	 21	257.0	37.0	 25
370	 21	601.3	90.9	 20
371	 21	1265.0	214.1	 25
372	 21	94.0	41.8	 25
373	 21	2399.8	314.5	 20
374	 21	155.0	23.9	 25
375	 21	115.0	22.8	 25
376	 21	192.3	25.9	 20
377	 21	332.0	41.4	 25
378	 21	209.0	26.9	 25
379	 21	162.3	21.7	 20
380	 21	2601.3	297.3	 20
381	 21	2588.5	256.1	 20
382	 21	644.0	50.6	 16
383	 21	190.3	26.8	 20
384	 21	358.0	37.4	 20
385	 21	87.3	11.5	 16
386	 21	108.8	16.6	 20
387	 21	80.0	15.2	 20
388	 21	179.3	26.6	 16
389	 21	92.3	14.5	 20
390	 21	82.3	12.7	 20
391	 21	119.3	20.8	 16
392	 21	95.5	17.5	 20
393	 21	87.0	14.5	 20
394	 21	672.5	66.9	 20
395	 21	71.0	13.4	 25
396	 21	130.0	26.4	 25
397	 21	208.0	23.2	 20
398	 21	129.0	19.8	 25
399	 21	119.0	22.5	 25
400	 21	82.3	16.1	 20
401	 21	89.0	18.4	 25
402	 21	186.0	35.4	 25
403	 21	155.5	22.3	 20
404	 21	67.0	12.9	 25
405	 21	1416.0	285.3	 25
406	 21	718.3	119.8	 20
407	 21	151.0	22.7	 25
408	 21	56.0	10.4	 25
409	 21	67.3	14.0	 20
410	 21	76.0	12.5	 25
411	 21	134.0	27.0	 25
412	 21	77.8	12.3	 20
413	 21	112.0	23.2	 25
414	 21	5957.0	1688.6	 25
415	 21	185.5	26.4	 20
416	 21	93.0	15.4	 25
417	 21	69.0	12.9	 25
418	 21	71.3	8.7	 20
419	 21	138.0	23.8	 25
420	 21	248.5	22.0	 16
421	 21	106.3	16.3	 20
422	 21	106.3	15.5	 20
423	 21	180.3	29.3	 16
424	 21	261.0	30.4	 20
425	 21	298.8	33.6	 20
426	 21	374.5	29.0	 16
427	 21	659.8	47.4	 20
428	 21	613.3	69.2	 20
429	 21	307.8	35.0	 16
430	 21	187.5	19.0	 20
431	 21	103.0	15.4	 20
432	 21	432.0	54.0	 16
433	 21	101.0	16.8	 20
434	 21	114.0	16.6	 25
435	 21	386.5	47.6	 20
436	 21	597.0	53.3	 25
437	 21	84.0	16.2	 25
438	 21	68.0	10.8	 20
439	 21	83.0	13.7	 25
440	 21	81.0	17.1	 25
441	 21	68.0	12.9	 20
442	 21	59.0	12.6	 25
443	 21	60.0	13.8	 25
444	 21	58.5	11.6	 20
445	 21	64.0	91.4	 25
446	 21	94.0	12.8	 25
447	 21	206.8	38.7	 20
448	 21	1023.0	188.6	 25
449	 21	130.0	23.9	 25
450	 21	181.3	27.0	 20
451	 21	87.0	15.0	 25
452	 21	105.0	18.1	 25
453	 21	68.0	12.7	 20
454	 21	54.0	8.5	 25
455	 21	74.0	13.4	 25
456	 21	100.3	16.5	 20
457	 21	65.0	11.7	 25
458	 21	57.0	10.2	 25
459	 21	142.8	19.8	 20
460	 21	125.0	21.1	 25
461	 21	475.3	61.9	 20
462	 21	169.0	21.2	 16
463	 21	71.3	12.9	 20
464	 21	59.3	9.1	 20
465	 21	71.8	10.6	 16
466	 21	72.8	12.7	 20
467	 21	64.3	12.9	 20
468	 21	58.8	9.5	 16
469	 21	70.3	10.5	 20
470	 21	90.3	17.4	 20
471	 21	338.3	34.5	 16
472	 21	111.0	16.7	 20
473	 21	82.5	12.2	 20
474	 21	71.0	15.5	 20
475	 21	90.0	20.7	 25
476	 21	97.0	43.1	 25
477	 21	86.5	12.1	 20
478	 21	100.0	24.6	 25
479	 21	95.5	22.9	 20
480	 21	386.0	44.3	 25
481	 21	563.0	69.2	 25
482	 21	198.3	23.2	 20
483	 21	110.0	17.2	 25
484	 21	94.0	19.4	 25
485	 21	339.8	41.5	 20
486	 21	168.0	19.4	 25
487	 21	328.0	45.4	 25
488	 21	200.0	33.4	 20
489	 21	131.0	19.5	 25
490	 21	56.0	9.2	 25
491	 21	66.8	13.7	 20
492	 21	268.0	46.9	 25
493	 21	79.0	11.2	 25
494	 21	401.0	49.2	 20
495	 21	364.0	39.4	 25
496	 21	836.0	70.8	 25
497	 21	262.0	51.7	 20
498	 21	72.0	15.4	 25
499	 21	121.0	20.0	 25
500	 21	70.8	10.5	 20
501	 21	69.3	11.2	 20
502	 21	85.8	15.1	 20
503	 21	380.0	38.9	 16
504	 21	81.0	16.5	 20
505	 21	101.3	15.6	 20
506	 21	151.5	23.7	 16
507	 21	317.8	40.0	 20
508	 21	143.0	29.2	 20
509	 21	78.0	16.1	 16
510	 21	56.3	10.7	 20
511	 21	78.0	9.1	 20
512	 21	129.3	20.9	 16
513	 21	202.5	34.9	 20
514	 21	106.0	22.6	 25
515	 21	61.3	9.3	 20
516	 21	56.0	13.6	 25
517	 21	95.0	17.1	 25
518	 21	135.0	25.5	 20
519	 21	66.0	11.9	 25
520	 21	204.0	46.0	 25
521	 21	109.3	26.2	 20
522	 21	74.0	13.8	 25
523	 21	113.0	13.8	 25
524	 21	226.0	27.2	 20
525	 21	434.0	50.3	 25
526	 21	346.0	43.1	 25
527	 21	243.3	24.9	 20
528	 21	285.0	19.8	 25
529	 21	220.0	38.7	 25
530	 21	120.0	18.6	 20
531	 21	94.0	23.3	 25
532	 21	73.0	16.5	 25
533	 21	113.5	20.6	 20
534	 21	294.0	31.1	 25
535	 21	110.8	22.5	 20
536	 21	96.0	16.0	 25
537	 21	150.0	32.2	 25
538	 21	68.8	13.0	 20
539	 21	89.0	14.4	 25
540	 21	228.0	30.5	 25
541	 21	289.3	29.9	 16
542	 21	345.8	47.2	 20
543	 21	270.0	34.4	 20
544	 21	158.3	17.8	 16
545	 21	676.5	76.5	 20
546	 21	92.5	17.5	 20
547	 21	177.5	22.6	 16
548	 21	339.0	34.5	 20
549	 21	547.8	65.5	 20
550	 21	106.5	19.1	 16
551	 21	396.3	37.5	 20
552	 21	547.3	51.6	 20
553	 21	520.0	31.7	 16
554	 21	440.0	39.2	 25
555	 21	286.0	35.5	 25
556	 21	299.3	33.8	 20
557	 21	510.0	42.5	 25
558	 21	76.0	11.4	 25
559	 21	126.3	22.7	 20
560	 21	311.0	44.1	 25
561	 21	102.0	23.4	 25
562	 21	103.8	17.9	 20
563	 21	85.0	14.2	 25
564	 21	79.0	13.1	 25
565	 21	71.5	13.2	 20
566	 21	3762.0	595.6	 25
567	 21	168.0	25.9	 25
568	 21	209.3	27.9	 20
569	 21	63.0	9.8	 25
570	 21	79.0	14.2	 25
571	 21	597.5	41.4	 20
572	 21	114.0	14.9	 25
573	 21	92.0	17.7	 25
574	 21	315.3	39.9	 20
575	 21	79.0	14.5	 25
576	 21	101.0	21.7	 25
577	 21	69.3	11.0	 20
578	 21	69.0	15.1	 25
579	 21	61.0	11.0	 25
580	 21	377.0	48.5	 20
581	 21	156.3	20.5	 20
582	 21	83.3	15.4	 20
583	 21	62.0	13.1	 16
584	 21	60.0	11.6	 20
585	 21	82.3	15.8	 20
586	 21	54.3	8.8	 16
587	 21	173.8	27.1	 20
588	 21	219.3	34.8	 20
589	 21	285.5	42.7	 16
590	 21	161.5	23.1	 20
591	 21	294.8	27.8	 20
592	 21	100.0	20.0	 16
593	 21	77.0	12.2	 20
594	 21	141.8	19.4	 20
595	 21	74.0	12.6	 25
596	 21	161.0	17.8	 25
597	 21	187.0	26.8	 20
598	 21	796.0	104.1	 25
599	 21	350.0	36.3	 25
600	 21	501.0	55.0	 20
601	 21	66.0	11.0	 25
602	 21	66.0	19.0	 25
603	 21	184.5	24.1	 20
604	 21	178.0	22.6	 25
605	 21	610.0	47.9	 25
606	 21	69.3	11.3	 20
607	 21	74.0	13.2	 25
608	 21	1131.0	144.5	 25
609	 21	61.0	8.9	 20
610	 21	95.0	14.5	 25
611	 21	337.0	43.8	 25
612	 21	1229.0	80.5	 20
613	 21	834.0	66.0	 25
614	 21	299.0	36.6	 25
615	 21	430.0	50.4	 20
616	 21	138.0	18.6	 25
617	 21	333.0	39.8	 25
618	 21	3219.5	173.8	 20
619	 21	3642.0	423.7	 25
620	 21	1236.0	128.0	 25
621	 21	177.5	14.9	 16
622	 21	2196.0	211.1	 20
623	 21	272.3	36.9	 20
624	 21	354.0	47.5	 16
625	 21	128.8	21.3	 20
626	 21	147.3	17.6	 20
627	 21	71.5	12.0	 16
628	 21	273.0	25.9	 20
629	 21	113.3	15.2	 20
630	 21	109.0	12.2	 16
631	 21	112.5	14.6	 20
632	 21	83.5	15.8	 20
633	 21	59.3	11.5	 16
634	 21	67.0	13.9	 25
635	 21	63.0	14.4	 25
636	 21	108.5	22.2	 20
637	 21	169.0	31.5	 25
638	 21	71.0	13.0	 25
639	 21	132.8	34.0	 20
  0	 22	9806.3	1353.7	 20
  1	 22	306.3	28.2	 20
  2	 22	431.5	28.0	 16
  3	 22	564.3	72.7	 20
  4	 22	343.5	50.1	 20
  5	 22	70.8	15.8	 16
  6	 22	183.0	30.0	 25
  7	 22	193.0	32.2	 25
  8	 22	86.5	14.4	 20
  9	 22	140.0	22.4	 25
 10	 22	84.0	16.3	 25
 11	 22	70.0	13.9	 20
 12	 22	118.0	16.0	 25
 13	 22	199.5	25.0	 20
 14	 22	209.0	25.9	 25
 15	 22	143.0	22.4	 25
 16	 22	85.3	15.6	 20
 17	 22	93.0	14.2	 25
 18	 22	235.0	19.0	 25
 19	 22	1474.5	141.0	 20
 20	 22	132.0	23.6	 25
 21	 22	123.0	19.4	 25
 22	 22	90.5	20.6	 20
 23	 22	108.0	18.5	 25
 24	 22	110.0	18.0	 25
 25	 22	70.3	11.4	 20
 26	 22	153.0	28.0	 25
 27	 22	305.0	39.9	 25
 28	 22	490.0	50.6	 20
 29	 22	248.0	39.4	 25
 30	 22	327.0	42.8	 25
 31	 22	168.3	23.2	 20
 32	 22	185.0	32.0	 25
 33	 22	1191.5	115.8	 20
 34	 22	543.5	59.1	 16
 35	 22	434.8	46.0	 20
 36	 22	250.5	31.2	 20
 37	 22	771.3	75.5	 16
 38	 22	113.3	17.6	 20
 39	 22	390.3	41.8	 20
 40	 22	964.8	75.5	 16
 41	 22	251.8	36.8	 20
 42	 22	307.5	42.3	 20
 43	 22	301.5	45.2	 16
 44	 22	82.3	15.0	 20
 45	 22	69.8	14.6	 20
 46	 22	66.3	9.6	 20
 47	 22	62.0	13.2	 25
 48	 22	64.0	13.4	 25
 49	 22	68.8	11.9	 20
 50	 22	77.0	12.1	 25
 51	 22	83.0	15.8	 25
 52	 22	65.5	11.9	 20
 53	 22	65.0	12.4	 25
 54	 22	97.0	17.4	 25
 55	 22	87.3	14.6	 20
 56	 22	128.0	15.5	 25
 57	 22	188.0	29.9	 25
 58	 22	544.3	50.6	 20
 59	 22	233.0	37.5	 25
 60	 22	99.0	18.8	 25
 61	 22	316.0	51.4	 20
 62	 22	92.0	20.0	 25
 63	 22	104.0	20.0	 25
 64	 22	95.5	18.6	 20
 65	 22	98.0	15.3	 25
 66	 22	85.0	13.3	 25
 67	 22	84.0	15.2	 20
 68	 22	186.0	29.5	 25
 69	 22	222.0	27.6	 25
 70	 22	283.0	28.0	 20
 71	 22	117.0	23.8	 25
 72	 22	215.0	45.7	 20
 73	 22	2296.8	186.8	 20
 74	 22	1360.3	237.8	 20
 75	 22	279.0	31.3	 16
 76	 22	107.3	17.8	 20
 77	 22	58.3	13.2	 20
 78	 22	68.3	14.2	 16
 79	 22	63.3	9.7	 20
 80	 22	70.3	13.3	 20
 81	 22	69.0	12.0	 16
 82	 22	97.5	18.2	 20
 83	 22	90.3	13.4	 20
 84	 22	202.8	28.5	 16
 85	 22	166.8	22.8	 20
 86	 22	151.0	29.2	 25
 87	 22	68.3	12.0	 20
 88	 22	55.0	13.0	 25
 89	 22	76.0	15.5	 25
 90	 22	62.5	9.8	 20
 91	 22	67.0	13.1	 25
 92	 22	64.0	12.6	 25
 93	 22	73.3	13.3	 20
 94	 22	63.0	12.6	 25
 95	 22	54.0	10.3	 25
 96	 22	50.5	7.8	 20
 97	 22	54.0	8.5	 25
 98	 22	76.0	11.9	 25
 99	 22	60.3	9.5	 20
100	 22	66.0	14.7	 25
101	 22	81.0	15.0	 25
102	 22	90.0	16.0	 20
103	 22	78.0	14.3	 25
104	 22	134.0	25.0	 25
105	 22	118.0	14.0	 20
106	 22	262.0	105.8	 25
107	 22	616.0	132.8	 25
108	 22	387.8	67.6	 20
109	 22	114.0	17.0	 25
110	 22	114.0	31.9	 25
111	 22	300.5	54.8	 20
112	 22	128.0	28.8	 25
113	 22	75.8	16.8	 20
114	 22	63.3	11.3	 16
115	 22	120.5	16.8	 20
116	 22	385.3	682.6	 20
117	 22	7698.0	2056.7	 16
118	 22	221.5	42.7	 20
119	 22	122.3	16.4	 20
120	 22	112.0	18.9	 16
121	 22	277.3	60.4	 20
122	 22	139.3	32.2	 20
123	 22	77.8	16.3	 16
124	 22	78.3	15.8	 20
125	 22	79.8	10.8	 20
126	 22	100.5	18.3	 20
127	 22	72.0	14.1	 25
128	 22	67.0	10.0	 25
129	 22	66.5	14.9	 20
130	 22	87.0	20.4	 25
131	 22	234.0	36.1	 20
132	 22	563.0	135.8	 25
133	 22	392.0	122.1	 25
134	 22	79.5	11.5	 20
135	 22	113.0	38.8	 25
136	 22	111.0	18.6	 25
137	 22	196.3	26.8	 20
138	 22	111.0	20.3	 25
139	 22	215.0	40.8	 25
140	 22	156.0	25.5	 20
141	 22	337.0	97.9	 25
142	 22	490.0	108.1	 25
143	 22	129.0	21.4	 20
144	 22	727.0	43.2	 25
145	 22	452.0	128.9	 25
146	 22	131.0	46.1	 20
147	 22	2158.0	408.7	 25
148	 22	211.0	43.2	 25
149	 22	116.3	23.4	 20
150	 22	75.0	12.0	 25
151	 22	148.0	25.4	 25
152	 22	78.0	16.1	 20
153	 22	115.0	16.0	 20
154	 22	199.0	31.1	 20
155	 22	83.3	16.0	 16
156	 22	110.0	16.7	 20
157	 22	129.5	26.0	 20
158	 22	297.5	47.9	 16
159	 22	85.0	34.4	 20
160	 22	136.3	88.8	 20
161	 22	1285.5	238.3	 16
162	 22	116.3	17.2	 20
163	 22	104.5	19.8	 20
164	 22	126.0	20.6	 16
165	 22	70.5	14.9	 20
166	 22	65.3	11.1	 20
167	 22	66.0	8.6	 20
168	 22	162.0	33.3	 25
169	 22	61.0	9.9	 25
170	 22	65.3	10.6	 20
171	 22	65.0	11.5	 25
172	 22	73.0	22.3	 25
173	 22	77.5	14.2	 20
174	 22	88.0	17.8	 25
175	 22	68.0	15.7	 25
176	 22	317.3	47.3	 20
177	 22	76.0	15.8	 25
178	 22	81.0	14.7	 25
179	 22	344.0	40.7	 20
180	 22	92.0	20.2	 25
181	 22	421.0	95.7	 25
182	 22	99.0	13.2	 20
183	 22	61.0	9.5	 25
184	 22	69.0	14.2	 25
185	 22	213.0	34.1	 20
186	 22	84.0	24.3	 25
187	 22	469.0	91.1	 25
188	 22	202.3	35.9	 20
189	 22	79.0	13.7	 25
190	 22	80.0	12.3	 20
191	 22	68.0	14.5	 25
192	 22	82.0	17.4	 25
193	 22	63.3	13.4	 16
194	 22	80.0	16.2	 20
195	 22	142.5	24.7	 20
196	 22	135.3	14.2	 16
197	 22	152.3	26.5	 20
198	 22	66.3	10.4	 20
199	 22	78.3	15.9	 16
200	 22	79.8	15.1	 20
201	 22	155.5	33.4	 20
202	 22	84.3	16.7	 16
203	 22	84.8	17.8	 20
204	 22	146.3	22.5	 20
205	 22	183.0	26.7	 16
206	 22	87.0	16.7	 20
207	 22	306.0	66.3	 25
208	 22	125.3	16.4	 20
209	 22	77.0	16.0	 25
210	 22	284.0	18.8	 25
211	 22	105.0	13.4	 20
212	 22	151.0	23.3	 25
213	 22	104.0	14.2	 25
214	 22	80.3	13.6	 20
215	 22	201.0	31.1	 25
216	 22	68.0	13.8	 25
217	 22	70.3	11.0	 20
218	 22	120.0	24.2	 25
219	 22	64.0	13.4	 25
220	 22	77.8	14.7	 20
221	 22	392.0	41.6	 25
222	 22	72.0	16.4	 25
223	 22	342.8	44.1	 20
224	 22	93.0	16.5	 25
225	 22	118.0	21.6	 25
226	 22	125.3	14.7	 20
227	 22	89.0	13.7	 25
228	 22	86.0	19.0	 25
229	 22	77.3	12.5	 20
230	 22	106.0	19.0	 25
231	 22	83.0	13.3	 25
232	 22	109.0	14.7	 20
233	 22	72.0	10.9	 20
234	 22	180.5	26.4	 20
235	 22	170.3	26.8	 16
236	 22	623.3	74.8	 20
237	 22	63.5	11.6	 20
238	 22	68.0	15.2	 16
239	 22	65.0	12.8	 20
240	 22	75.3	12.0	 20
241	 22	136.3	30.6	 16
242	 22	375.8	65.0	 20
243	 22	67.5	18.5	 20
244	 22	57.8	13.7	 16
245	 22	213.5	29.8	 20
246	 22	477.5	64.9	 16
247	 22	118.0	21.2	 25
248	 22	142.0	25.4	 25
249	 22	67.0	10.5	 20
250	 22	76.0	11.8	 25
251	 22	64.0	9.1	 25
252	 22	95.8	13.8	 20
253	 22	59.0	11.6	 25
254	 22	120.0	16.9	 25
255	 22	480.0	62.0	 20
256	 22	66.0	14.0	 25
257	 22	130.0	18.3	 25
258	 22	152.0	20.6	 20
259	 22	80.0	13.3	 25
260	 22	154.0	37.2	 25
261	 22	216.5	40.4	 20
262	 22	95.0	17.9	 25
263	 22	372.0	48.8	 25
264	 22	93.5	17.3	 20
265	 22	169.0	20.9	 25
266	 22	848.0	221.6	 25
267	 22	326.5	58.1	 20
268	 22	207.0	38.9	 25
269	 22	147.0	55.7	 25
270	 22	66.8	11.7	 20
271	 22	73.0	19.1	 25
272	 22	91.0	18.0	 25
273	 22	82.3	13.5	 16
274	 22	98.8	15.5	 20
275	 22	84.3	16.5	 20
276	 22	84.3	18.3	 16
277	 22	73.3	10.0	 20
278	 22	136.5	18.0	 20
279	 22	294.8	24.7	 16
280	 22	143.0	20.3	 20
281	 22	914.3	117.9	 20
282	 22	175.0	24.4	 16
283	 22	108.3	14.9	 20
284	 22	1069.5	277.9	 20
285	 22	73.5	11.2	 16
286	 22	86.3	17.6	 20
287	 22	185.0	26.6	 25
288	 22	316.8	38.4	 20
289	 22	102.0	16.3	 25
290	 22	138.0	35.4	 25
291	 22	966.0	108.0	 20
292	 22	180.0	27.4	 25
293	 22	126.0	35.3	 25
294	 22	775.8	124.6	 20
295	 22	80.0	14.5	 25
296	 22	83.0	13.2	 25
297	 22	187.8	17.3	 20
298	 22	83.0	18.2	 25
299	 22	80.0	14.1	 25
300	 22	196.0	25.7	 20
301	 22	176.0	26.0	 25
302	 22	96.0	19.9	 25
303	 22	72.3	13.9	 20
304	 22	67.0	10.9	 25
305	 22	98.0	17.6	 20
306	 22	97.0	12.6	 25
307	 22	172.0	25.6	 25
308	 22	359.3	33.1	 20
309	 22	782.0	52.8	 25
310	 22	234.0	36.4	 25
311	 22	339.3	20.9	 20
312	 22	305.0	33.9	 25
313	 22	371.0	56.4	 25
314	 22	86.3	11.6	 16
315	 22	127.0	17.9	 20
316	 22	65.0	11.3	 20
317	 22	67.0	13.2	 16
318	 22	83.5	11.6	 20
319	 22	77.5	16.2	 20
320	 22	100.5	10.3	 16
321	 22	82.8	13.2	 20
322	 22	94.3	16.4	 20
323	 22	193.3	22.9	 16
324	 22	337.5	41.3	 20
325	 22	196.5	20.1	 20
326	 22	119.3	13.4	 16
327	 22	110.0	21.3	 25
328	 22	77.0	16.4	 25
329	 22	59.3	12.6	 20
330	 22	60.0	13.4	 25
331	 22	76.0	14.5	 25
332	 22	116.3	20.3	 20
333	 22	1922.0	502.8	 25
334	 22	265.0	31.0	 25
335	 22	239.0	37.9	 20
336	 22	71.0	12.4	 25
337	 22	241.0	34.0	 25
338	 22	275.0	32.4	 20
339	 22	674.0	100.9	 25
340	 22	183.0	139.4	 25
341	 22	1891.5	250.8	 20
342	 22	165.0	18.5	 25
343	 22	189.0	31.5	 25
344	 22	163.3	24.8	 20
345	 22	143.0	20.6	 25
346	 22	130.0	23.0	 25
347	 22	89.3	15.9	 20
348	 22	90.0	20.0	 25
349	 22	59.0	8.8	 25
350	 22	69.0	14.7	 20
351	 22	112.0	21.9	 25
352	 22	315.0	32.6	 25
353	 22	412.0	38.1	 20
354	 22	159.8	24.8	 20
355	 22	116.8	18.5	 20
356	 22	136.5	22.5	 16
357	 22	75.0	9.6	 20
358	 22	66.5	14.0	 20
359	 22	140.5	30.6	 16
360	 22	62.3	14.9	 20
361	 22	123.8	18.7	 20
362	 22	64.8	15.3	 16
363	 22	1886.0	360.9	 20
364	 22	60.0	9.4	 16
365	 22	203.8	27.1	 20
366	 22	119.8	22.9	 20
367	 22	533.8	39.6	 20
368	 22	105.0	19.0	 25
369	 22	319.0	37.6	 25
370	 22	255.0	30.0	 20
371	 22	602.0	77.3	 25
372	 22	76.0	55.8	 25
373	 22	2777.3	258.1	 20
374	 22	112.0	19.7	 25
375	 22	101.0	19.0	 25
376	 22	156.3	20.1	 20
377	 22	283.0	35.0	 25
378	 22	139.0	17.1	 25
379	 22	108.8	16.4	 20
380	 22	1454.0	135.6	 25
381	 22	319.0	74.9	 25
382	 22	1206.0	80.1	 20
383	 22	117.0	17.2	 25
384	 22	180.0	23.7	 25
385	 22	204.3	27.5	 20
386	 22	99.0	17.4	 25
387	 22	77.0	14.0	 25
388	 22	165.3	23.1	 20
389	 22	90.0	17.1	 25
390	 22	71.0	14.0	 25
391	 22	89.3	12.2	 20
392	 22	110.0	17.4	 25
393	 22	82.0	15.4	 25
394	 22	187.5	13.7	 16
395	 22	69.8	12.8	 20
396	 22	91.0	17.0	 20
397	 22	149.8	20.1	 16
398	 22	123.5	19.0	 20
399	 22	167.8	29.7	 20
400	 22	85.3	10.5	 16
401	 22	86.5	13.5	 20
402	 22	84.3	19.2	 20
403	 22	120.0	25.5	 16
404	 22	70.0	12.5	 20
405	 22	359.3	40.0	 20
406	 22	236.0	30.2	 16
407	 22	107.0	15.2	 25
408	 22	55.0	9.1	 25
409	 22	62.0	12.7	 20
410	 22	60.0	9.4	 25
411	 22	88.0	11.2	 25
412	 22	89.3	17.4	 20
413	 22	91.0	17.5	 25
414	 22	1982.0	417.0	 25
415	 22	150.3	23.3	 20
416	 22	81.0	16.3	 25
417	 22	69.0	13.9	 25
418	 22	69.3	12.9	 20
419	 22	112.0	15.6	 25
420	 22	313.0	45.2	 25
421	 22	103.0	13.3	 20
422	 22	125.0	14.5	 25
423	 22	137.5	17.6	 20
424	 22	114.0	16.9	 25
425	 22	292.0	86.0	 25
426	 22	402.0	28.7	 20
427	 22	292.0	35.9	 25
428	 22	193.0	26.7	 25
429	 22	173.3	21.9	 20
430	 22	140.0	23.0	 25
431	 22	153.0	23.3	 25
432	 22	573.8	52.7	 20
433	 22	112.0	22.4	 25
434	 22	173.0	26.8	 20
435	 22	503.5	57.2	 16
436	 22	283.5	33.3	 20
437	 22	76.3	14.6	 20
438	 22	56.3	9.0	 16
439	 22	58.0	11.1	 20
440	 22	72.3	15.6	 20
441	 22	61.5	8.9	 16
442	 22	60.8	10.8	 20
443	 22	64.0	10.7	 20
444	 22	57.5	12.9	 16
445	 22	66.3	12.7	 20
446	 22	83.0	15.6	 20
447	 22	96.3	21.1	 20
448	 22	173.0	35.1	 25
449	 22	117.0	21.7	 25
450	 22	150.8	23.3	 20
451	 22	88.0	13.2	 25
452	 22	81.0	13.0	 25
453	 22	63.8	12.2	 20
454	 22	64.0	11.6	 25
455	 22	59.0	13.1	 25
456	 22	79.5	14.4	 20
457	 22	62.0	10.3	 25
458	 22	64.0	10.1	 25
459	 22	197.5	31.0	 20
460	 22	138.0	16.9	 25
461	 22	218.0	26.8	 25
462	 22	75.8	11.2	 20
463	 22	61.0	10.9	 25
464	 22	61.0	18.6	 25
465	 22	69.0	10.8	 20
466	 22	68.0	13.5	 25
467	 22	60.0	13.7	 25
468	 22	48.3	10.3	 20
469	 22	58.0	10.0	 25
470	 22	93.0	19.2	 25
471	 22	285.5	24.9	 20
472	 22	84.0	15.5	 25
473	 22	65.0	13.9	 25
474	 22	70.3	13.2	 16
475	 22	77.3	14.1	 20
476	 22	115.0	14.1	 20
477	 22	68.0	15.0	 16
478	 22	98.3	11.8	 20
479	 22	92.5	13.0	 16
480	 22	587.0	52.8	 20
481	 22	1434.3	125.4	 20
482	 22	124.3	19.8	 16
483	 22	93.8	20.8	 20
484	 22	70.0	11.2	 20
485	 22	241.5	29.2	 16
486	 22	119.0	20.3	 20
487	 22	184.0	34.9	 25
488	 22	295.0	49.9	 20
489	 22	115.0	18.9	 25
490	 22	64.0	11.6	 25
491	 22	55.3	14.7	 20
492	 22	118.0	22.0	 25
493	 22	108.0	18.8	 25
494	 22	219.3	39.1	 20
495	 22	146.0	23.7	 25
496	 22	386.0	48.2	 25
497	 22	223.8	34.2	 20
498	 22	59.0	8.0	 25
499	 22	131.0	29.3	 25
500	 22	69.0	11.7	 20
501	 22	62.0	13.1	 25
502	 22	64.0	12.1	 25
503	 22	167.0	23.1	 20
504	 22	81.0	15.9	 25
505	 22	81.0	16.3	 25
506	 22	318.8	35.4	 20
507	 22	869.0	91.7	 25
508	 22	150.0	20.1	 25
509	 22	80.0	16.6	 20
510	 22	64.0	11.9	 25
511	 22	88.0	15.7	 25
512	 22	66.5	14.0	 20
513	 22	268.0	40.5	 25
514	 22	63.0	10.2	 20
515	 22	56.8	8.3	 16
516	 22	55.0	13.0	 20
517	 22	90.0	13.4	 20
518	 22	106.3	17.1	 16
519	 22	52.3	7.6	 20
520	 22	145.3	20.5	 20
521	 22	66.3	10.3	 16
522	 22	67.5	11.2	 20
523	 22	88.0	19.9	 20
524	 22	151.8	24.9	 16
525	 22	538.3	69.3	 20
526	 22	143.0	21.8	 20
527	 22	144.0	21.6	 20
528	 22	317.0	41.4	 25
529	 22	108.0	20.7	 25
530	 22	77.3	13.9	 20
531	 22	76.0	12.6	 25
532	 22	72.0	10.5	 25
533	 22	107.5	32.9	 20
534	 22	725.0	87.8	 25
535	 22	190.0	32.4	 25
536	 22	75.3	11.5	 20
537	 22	73.0	14.9	 25
538	 22	60.0	14.8	 20
539	 22	212.0	37.4	 25
540	 22	546.0	55.9	 25
541	 22	134.0	26.5	 20
542	 22	154.0	23.5	 25
543	 22	148.0	28.4	 25
544	 22	90.3	13.5	 20
545	 22	215.0	24.7	 25
546	 22	110.0	18.7	 25
547	 22	118.5	25.5	 20
548	 22	228.0	35.9	 25
549	 22	253.0	44.5	 25
550	 22	247.8	34.7	 20
551	 22	443.0	48.4	 25
552	 22	882.0	82.8	 25
553	 22	261.3	27.8	 20
554	 22	671.8	60.7	 20
555	 22	185.3	32.6	 20
556	 22	87.5	13.9	 16
557	 22	343.3	37.8	 20
558	 22	69.0	10.7	 20
559	 22	132.3	19.8	 16
560	 22	116.5	23.0	 20
561	 22	79.0	16.7	 20
562	 22	67.0	8.5	 16
563	 22	67.0	13.2	 20
564	 22	63.0	12.2	 20
565	 22	97.3	22.8	 16
566	 22	1531.8	224.1	 20
567	 22	149.0	23.5	 25
568	 22	215.0	32.7	 20
569	 22	75.0	13.4	 25
570	 22	80.0	13.4	 25
571	 22	169.8	25.3	 20
572	 22	77.0	18.1	 25
573	 22	61.0	13.2	 25
574	 22	192.8	22.9	 20
575	 22	62.0	13.8	 25
576	 22	101.0	19.4	 25
577	 22	74.0	11.3	 20
578	 22	63.0	12.8	 25
579	 22	58.0	10.6	 25
580	 22	144.0	22.8	 20
581	 22	87.0	17.9	 25
582	 22	77.0	12.4	 25
583	 22	54.5	8.6	 20
584	 22	64.0	12.3	 25
585	 22	71.0	12.7	 25
586	 22	71.3	10.9	 20
587	 22	69.0	11.5	 25
588	 22	172.0	27.2	 25
589	 22	223.8	27.2	 20
590	 22	164.0	26.2	 25
591	 22	350.0	40.3	 25
592	 22	75.3	12.5	 20
593	 22	69.0	11.8	 25
594	 22	62.5	12.8	 20
595	 22	99.5	22.1	 16
596	 22	164.8	19.9	 20
597	 22	232.8	34.6	 16
598	 22	810.3	89.9	 20
599	 22	184.0	21.5	 20
600	 22	625.3	56.1	 16
601	 22	78.5	16.7	 20
602	 22	67.0	12.7	 20
603	 22	188.0	33.4	 16
604	 22	218.8	32.3	 20
605	 22	1238.0	108.8	 20
606	 22	70.0	13.1	 16
607	 22	65.0	10.7	 20
608	 22	366.0	61.3	 25
609	 22	57.0	9.5	 20
610	 22	69.0	16.0	 25
611	 22	91.0	16.3	 25
612	 22	595.3	52.5	 20
613	 22	826.0	101.3	 25
614	 22	250.0	42.3	 25
615	 22	885.3	75.9	 20
616	 22	105.0	22.6	 25
617	 22	189.0	23.5	 25
618	 22	1516.5	169.8	 20
619	 22	2293.0	339.2	 25
620	 22	886.0	148.0	 25
621	 22	428.0	46.6	 20
622	 22	4043.0	322.3	 25
623	 22	248.0	42.5	 25
624	 22	399.5	31.2	 20
625	 22	102.0	16.8	 25
626	 22	108.0	18.5	 25
627	 22	56.3	8.7	 20
628	 22	213.0	39.1	 25
629	 22	114.0	19.6	 25
630	 22	144.3	22.7	 20
631	 22	166.0	22.1	 25
632	 22	73.0	12.9	 25
633	 22	63.0	14.5	 20
634	 22	68.3	10.1	 20
635	 22	66.3	9.3	 20
636	 22	120.3	19.3	 16
637	 22	226.3	22.4	 20
638	 22	84.5	15.7	 20
639	 22	6859.8	871.9	 16
  0	 23	161.0	48.4	 25
  1	 23	138.0	25.9	 25
  2	 23	115.3	17.1	 20
  3	 23	148.0	18.9	 25
  4	 23	578.0	73.8	 25
  5	 23	417.5	33.4	 20
  6	 23	121.0	17.9	 20
  7	 23	86.0	11.7	 20
  8	 23	485.0	32.7	 16
  9	 23	85.3	33.4	 20
 10	 23	3055.3	207.4	 20
 11	 23	486.0	32.4	 16
 12	 23	272.5	25.6	 20
 13	 23	392.5	45.1	 20
 14	 23	849.3	64.0	 16
 15	 23	326.3	32.7	 20
 16	 23	126.3	22.6	 16
 17	 23	157.0	17.4	 20
 18	 23	64.0	11.8	 20
 19	 23	77.3	11.8	 16
 20	 23	112.0	17.6	 25
 21	 23	68.0	14.0	 25
 22	 23	936.3	92.3	 20
 23	 23	98.0	17.2	 25
 24	 23	188.0	28.0	 25
 25	 23	597.3	84.2	 20
 26	 23	206.0	31.7	 25
 27	 23	165.0	20.7	 25
 28	 23	300.5	34.6	 20
 29	 23	125.0	18.4	 25
 30	 23	99.0	20.8	 25
 31	 23	192.8	22.0	 20
 32	 23	71.0	17.1	 25
 33	 23	126.0	28.1	 25
 34	 23	305.8	38.3	 20
 35	 23	210.0	32.1	 25
 36	 23	518.0	46.8	 25
 37	 23	931.5	120.4	 20
 38	 23	1812.0	296.5	 25
 39	 23	4487.0	687.5	 25
 40	 23	111.8	23.3	 20
 41	 23	222.0	35.3	 25
 42	 23	584.0	66.1	 25
 43	 23	174.3	28.5	 20
 44	 23	101.0	19.6	 25
 45	 23	128.0	24.6	 25
 46	 23	80.3	11.9	 16
 47	 23	89.5	16.6	 20
 48	 23	68.5	15.0	 20
 49	 23	234.3	40.4	 16
 50	 23	105.5	19.8	 20
 51	 23	108.8	17.3	 20
 52	 23	69.8	13.2	 16
 53	 23	3378.0	579.3	 20
 54	 23	233.8	29.7	 20
 55	 23	232.3	29.9	 16
 56	 23	191.0	44.1	 20
 57	 23	173.5	23.4	 20
 58	 23	72.0	7.3	 16
 59	 23	222.5	46.8	 20
 60	 23	158.0	30.6	 25
 61	 23	86.5	13.7	 20
 62	 23	151.0	26.6	 25
 63	 23	75.0	14.7	 25
 64	 23	79.5	14.2	 20
 65	 23	96.0	16.1	 25
 66	 23	288.0	61.8	 25
 67	 23	1959.0	162.3	 20
 68	 23	279.0	47.0	 25
 69	 23	583.0	80.0	 25
 70	 23	267.0	32.9	 20
 71	 23	908.0	77.2	 25
 72	 23	1003.0	175.6	 25
 73	 23	735.5	145.6	 20
 74	 23	211.0	34.3	 25
 75	 23	290.5	45.0	 20
 76	 23	69.0	12.3	 25
 77	 23	59.0	10.8	 25
 78	 23	123.3	19.3	 20
 79	 23	131.0	23.3	 25
 80	 23	299.0	90.3	 25
 81	 23	66.0	12.2	 20
 82	 23	74.0	14.6	 25
 83	 23	191.0	46.4	 25
 84	 23	229.0	50.9	 20
 85	 23	71.0	15.2	 25
 86	 23	83.8	17.2	 20
 87	 23	435.8	63.0	 16
 88	 23	113.0	14.4	 20
 89	 23	65.5	14.7	 20
 90	 23	62.8	11.8	 16
 91	 23	64.3	9.1	 20
 92	 23	72.0	15.2	 20
 93	 23	87.8	14.2	 16
 94	 23	435.0	91.9	 20
 95	 23	68.0	12.0	 20
 96	 23	82.8	14.6	 16
 97	 23	105.5	20.2	 20
 98	 23	432.8	148.0	 20
 99	 23	78.3	14.0	 16
100	 23	153.0	24.4	 25
101	 23	516.0	150.4	 25
102	 23	78.0	11.4	 20
103	 23	305.0	82.2	 25
104	 23	71.0	11.6	 25
105	 23	87.8	17.3	 20
106	 23	644.0	117.4	 25
107	 23	316.0	57.1	 25
108	 23	387.3	44.7	 20
109	 23	432.0	62.5	 25
110	 23	243.0	54.5	 25
111	 23	251.0	62.1	 20
112	 23	976.0	227.0	 25
113	 23	82.0	16.8	 25
114	 23	65.3	9.7	 20
115	 23	113.0	18.8	 25
116	 23	159.0	37.0	 25
117	 23	583.5	181.4	 20
118	 23	140.0	21.1	 25
119	 23	91.0	18.1	 25
120	 23	189.5	44.2	 20
121	 23	205.0	110.4	 25
122	 23	1754.0	526.9	 25
123	 23	459.0	143.1	 20
124	 23	91.0	17.4	 25
125	 23	79.0	14.5	 25
126	 23	145.0	24.1	 16
127	 23	117.8	17.8	 20
128	 23	87.0	14.2	 20
129	 23	102.8	15.7	 16
130	 23	180.0	49.7	 20
131	 23	73.8	15.5	 20
132	 23	59.8	10.3	 16
133	 23	66.8	12.7	 20
134	 23	68.8	10.8	 16
135	 23	70.5	12.3	 20
136	 23	84.0	29.8	 20
137	 23	271.3	32.0	 16
138	 23	224.3	25.7	 20
139	 23	488.8	89.1	 20
140	 23	178.3	31.7	 20
141	 23	435.0	79.7	 25
142	 23	90.0	17.2	 25
143	 23	84.8	13.0	 20
144	 23	126.0	24.7	 25
145	 23	69.0	13.6	 25
146	 23	81.8	11.8	 20
147	 23	111.0	19.7	 25
148	 23	167.0	62.6	 25
149	 23	1506.3	350.6	 20
150	 23	1002.0	219.2	 25
151	 23	443.0	116.9	 25
152	 23	6055.5	1690.2	 20
153	 23	208.0	30.6	 25
154	 23	144.0	24.1	 25
155	 23	93.0	15.7	 20
156	 23	82.0	16.9	 25
157	 23	366.0	75.9	 25
158	 23	105.5	14.9	 20
159	 23	159.0	32.3	 25
160	 23	207.0	184.2	 25
161	 23	1225.3	226.8	 20
162	 23	192.0	31.8	 25
163	 23	231.0	53.6	 25
164	 23	69.5	14.1	 20
165	 23	144.0	34.2	 25
166	 23	79.0	15.0	 25
167	 23	62.3	12.2	 16
168	 23	318.0	68.8	 20
169	 23	164.5	42.8	 20
170	 23	80.3	14.0	 16
171	 23	166.8	41.2	 20
172	 23	60.5	10.9	 20
173	 23	61.3	8.0	 16
174	 23	68.3	17.0	 20
175	 23	114.3	14.9	 20
176	 23	402.8	70.1	 16
177	 23	136.0	19.6	 20
178	 23	258.5	56.5	 20
179	 23	112.5	24.8	 16
180	 23	151.0	28.1	 25
181	 23	67.0	11.6	 25
182	 23	68.3	12.7	 20
183	 23	122.0	22.5	 25
184	 23	83.0	13.9	 25
185	 23	87.3	17.8	 20
186	 23	150.0	17.7	 25
187	 23	254.0	57.5	 25
188	 23	87.3	15.3	 20
189	 23	263.0	67.4	 25
190	 23	68.3	14.4	 20
191	 23	128.0	23.5	 25
192	 23	321.0	47.3	 25
193	 23	86.5	12.8	 20
194	 23	79.0	11.6	 25
195	 23	398.0	105.3	 25
196	 23	77.8	13.2	 20
197	 23	588.0	138.4	 25
198	 23	111.0	19.3	 25
199	 23	151.8	40.8	 20
200	 23	1595.0	303.6	 25
201	 23	2228.0	654.2	 25
202	 23	166.0	36.0	 20
203	 23	132.0	64.2	 25
204	 23	1855.0	236.8	 25
205	 23	3338.8	555.8	 20
206	 23	483.0	80.8	 25
207	 23	2038.3	171.1	 20
208	 23	3099.5	294.0	 16
209	 23	75.0	14.7	 20
210	 23	181.5	24.7	 20
211	 23	158.5	21.5	 16
212	 23	247.5	29.6	 20
213	 23	203.8	32.3	 20
214	 23	108.5	19.6	 16
215	 23	126.8	18.5	 20
216	 23	72.3	14.0	 20
217	 23	193.3	27.9	 16
218	 23	508.3	83.6	 20
219	 23	119.5	20.9	 20
220	 23	72.8	12.5	 20
221	 23	93.0	13.9	 25
222	 23	396.0	64.2	 25
223	 23	313.5	40.6	 20
224	 23	179.0	27.8	 25
225	 23	96.0	14.8	 25
226	 23	78.8	19.7	 20
227	 23	110.0	18.2	 25
228	 23	66.0	12.3	 25
229	 23	73.3	13.4	 20
230	 23	73.0	10.7	 25
231	 23	248.0	40.5	 25
232	 23	744.8	109.9	 20
233	 23	1413.0	254.9	 25
234	 23	236.0	39.3	 25
235	 23	340.3	55.5	 20
236	 23	186.0	32.9	 25
237	 23	58.0	15.2	 25
238	 23	94.3	16.3	 20
239	 23	205.0	48.2	 25
240	 23	68.0	21.5	 25
241	 23	561.3	108.7	 20
242	 23	80.0	18.8	 25
243	 23	1529.0	347.5	 25
244	 23	951.5	181.2	 20
245	 23	1644.0	395.3	 25
246	 23	1116.0	162.6	 25
247	 23	2085.0	199.3	 16
248	 23	531.5	110.5	 20
249	 23	73.3	9.7	 16
250	 23	667.3	119.3	 20
251	 23	146.0	21.0	 20
252	 23	98.5	20.4	 16
253	 23	77.8	15.9	 20
254	 23	97.5	14.3	 20
255	 23	80.3	14.3	 16
256	 23	69.5	12.9	 20
257	 23	498.5	96.5	 20
258	 23	110.5	16.0	 16
259	 23	81.5	12.6	 20
260	 23	135.0	34.0	 25
261	 23	415.8	40.6	 20
262	 23	281.0	36.8	 25
263	 23	402.0	44.4	 25
264	 23	271.5	33.1	 20
265	 23	290.0	28.2	 25
266	 23	307.0	31.6	 25
267	 23	312.8	29.0	 20
268	 23	861.0	130.4	 25
269	 23	115.0	22.0	 25
270	 23	215.0	27.3	 20
271	 23	454.0	56.8	 25
272	 23	200.0	60.4	 25
273	 23	1667.0	200.0	 20
274	 23	158.0	27.9	 25
275	 23	144.0	28.2	 25
276	 23	2485.8	483.5	 20
277	 23	81.0	12.8	 25
278	 23	65.0	8.6	 25
279	 23	188.8	39.8	 20
280	 23	1552.0	307.7	 25
281	 23	164.0	49.4	 25
282	 23	68.5	10.7	 20
283	 23	63.0	14.1	 25
284	 23	202.0	35.8	 25
285	 23	106.8	25.3	 20
286	 23	78.0	15.6	 25
287	 23	372.3	86.5	 20
288	 23	174.3	29.2	 16
289	 23	77.3	15.0	 20
290	 23	185.5	29.5	 20
291	 23	202.8	43.2	 16
292	 23	81.5	14.6	 20
293	 23	95.0	18.9	 20
294	 23	207.3	35.6	 16
295	 23	298.3	54.1	 20
296	 23	167.5	37.1	 20
297	 23	76.0	10.8	 16
298	 23	623.8	126.8	 20
299	 23	218.8	40.4	 20
300	 23	1293.8	160.5	 20
301	 23	309.0	46.1	 25
302	 23	356.0	139.1	 25
303	 23	1649.3	298.5	 20
304	 23	111.0	19.7	 25
305	 23	109.0	27.8	 25
306	 23	75.5	13.9	 20
307	 23	332.0	55.7	 25
308	 23	194.0	26.3	 20
309	 23	365.0	40.9	 25
310	 23	161.0	28.5	 25
311	 23	100.8	19.4	 20
312	 23	320.0	30.0	 25
313	 23	727.0	143.8	 25
314	 23	258.3	58.8	 20
315	 23	77.0	14.0	 25
316	 23	227.0	51.1	 25
317	 23	93.0	21.0	 20
318	 23	145.0	22.5	 25
319	 23	101.0	36.3	 25
320	 23	335.0	57.2	 20
321	 23	128.0	22.0	 25
322	 23	77.0	15.1	 25
323	 23	88.3	19.7	 20
324	 23	114.0	19.4	 25
325	 23	155.0	44.7	 25
326	 23	552.0	124.3	 20
327	 23	135.8	29.5	 20
328	 23	135.5	99.0	 20
329	 23	555.3	92.0	 16
330	 23	135.0	24.9	 20
331	 23	95.0	19.7	 20
332	 23	113.3	17.9	 16
333	 23	366.5	72.8	 20
334	 23	476.0	141.3	 20
335	 23	82.0	13.3	 16
336	 23	71.3	13.6	 20
337	 23	161.0	23.0	 20
338	 23	129.5	19.4	 16
339	 23	200.5	28.1	 20
340	 23	212.0	39.6	 25
341	 23	207.0	23.8	 20
342	 23	120.0	23.5	 25
343	 23	154.0	21.8	 25
344	 23	139.3	23.0	 20
345	 23	209.0	29.9	 25
346	 23	84.0	14.9	 25
347	 23	57.8	10.3	 20
348	 23	93.0	14.6	 25
349	 23	87.0	13.7	 25
350	 23	94.3	19.6	 20
351	 23	130.0	18.6	 25
352	 23	142.0	47.5	 25
353	 23	299.5	26.3	 20
354	 23	416.0	43.2	 25
355	 23	232.0	41.9	 25
356	 23	92.0	16.0	 20
357	 23	156.0	23.5	 25
358	 23	190.0	34.9	 25
359	 23	101.3	15.9	 20
360	 23	125.0	19.6	 25
361	 23	71.0	12.9	 25
362	 23	59.3	10.6	 20
363	 23	86.0	18.6	 25
364	 23	54.0	12.0	 20
365	 23	222.0	34.2	 25
366	 23	153.0	21.8	 25
367	 23	192.3	35.4	 16
368	 23	133.3	23.2	 20
369	 23	128.3	23.2	 20
370	 23	711.3	61.4	 16
371	 23	100.3	14.6	 20
372	 23	703.5	88.1	 20
373	 23	232.0	24.9	 16
374	 23	188.0	22.0	 20
375	 23	210.8	30.6	 20
376	 23	197.0	34.8	 16
377	 23	190.8	22.8	 20
378	 23	351.8	66.9	 20
379	 23	112.5	15.1	 16
380	 23	261.0	38.9	 25
381	 23	362.0	32.4	 25
382	 23	238.5	32.9	 20
383	 23	74.0	14.5	 25
384	 23	409.0	49.3	 25
385	 23	555.5	49.7	 20
386	 23	1301.0	185.7	 25
387	 23	112.0	24.2	 25
388	 23	195.0	30.3	 20
389	 23	98.0	12.9	 25
390	 23	137.0	25.0	 25
391	 23	77.3	17.6	 20
392	 23	150.0	19.7	 25
393	 23	412.0	70.9	 25
394	 23	152.5	25.8	 20
395	 23	114.0	33.2	 25
396	 23	7949.0	2098.0	 25
397	 23	60.5	7.7	 20
398	 23	87.0	13.8	 25
399	 23	62.0	10.4	 25
400	 23	81.3	14.0	 20
401	 23	136.0	24.1	 25
402	 23	1753.0	469.8	 25
403	 23	336.0	45.7	 20
404	 23	1996.0	393.0	 25
405	 23	101.0	17.1	 25
406	 23	97.0	15.3	 20
407	 23	670.0	68.8	 20
408	 23	110.5	18.1	 20
409	 23	70.0	10.2	 16
410	 23	75.3	13.5	 20
411	 23	97.3	17.3	 20
412	 23	89.8	20.5	 16
413	 23	146.0	29.8	 20
414	 23	77.8	12.8	 20
415	 23	171.5	25.3	 16
416	 23	140.0	21.9	 20
417	 23	98.0	13.6	 20
418	 23	74.0	15.5	 16
419	 23	79.3	12.6	 20
420	 23	73.0	12.3	 25
421	 23	240.0	22.0	 20
422	 23	2543.0	359.2	 25
423	 23	1265.8	104.8	 20
424	 23	102.0	18.1	 25
425	 23	67.0	13.9	 25
426	 23	142.8	32.5	 20
427	 23	300.0	25.4	 25
428	 23	305.0	27.4	 25
429	 23	70.0	9.9	 20
430	 23	75.0	9.7	 25
431	 23	84.0	19.7	 25
432	 23	360.3	42.3	 20
433	 23	247.0	36.2	 25
434	 23	147.0	20.6	 25
435	 23	1169.5	74.0	 20
436	 23	299.0	55.3	 25
437	 23	74.0	12.0	 25
438	 23	120.3	18.7	 20
439	 23	87.0	18.0	 25
440	 23	61.0	12.6	 25
441	 23	69.3	10.9	 20
442	 23	65.0	11.3	 25
443	 23	63.0	12.5	 25
444	 23	71.3	16.4	 20
445	 23	79.0	14.3	 25
446	 23	69.0	15.8	 25
447	 23	117.3	17.0	 16
448	 23	191.3	25.9	 20
449	 23	89.3	15.4	 20
450	 23	96.0	13.5	 16
451	 23	150.8	24.2	 20
452	 23	198.0	26.0	 20
453	 23	90.8	20.7	 16
454	 23	213.5	41.6	 20
455	 23	55.3	11.1	 20
456	 23	143.5	24.1	 16
457	 23	65.5	9.7	 20
458	 23	60.5	10.6	 20
459	 23	82.0	13.3	 16
460	 23	69.0	16.8	 20
461	 23	210.0	32.5	 25
462	 23	90.3	11.6	 20
463	 23	253.0	30.7	 25
464	 23	143.0	23.2	 25
465	 23	145.5	16.4	 20
466	 23	68.0	12.4	 25
467	 23	55.0	9.8	 25
468	 23	89.3	14.2	 20
469	 23	119.0	25.0	 25
470	 23	1149.0	158.3	 25
471	 23	164.5	19.2	 20
472	 23	526.0	44.8	 25
473	 23	80.0	14.3	 25
474	 23	68.0	14.4	 20
475	 23	72.0	13.7	 25
476	 23	59.0	12.4	 25
477	 23	177.3	32.8	 20
478	 23	141.0	23.3	 25
479	 23	342.0	44.3	 25
480	 23	851.3	80.7	 20
481	 23	757.0	98.8	 25
482	 23	370.8	46.4	 20
483	 23	2488.0	376.4	 25
484	 23	125.0	23.9	 25
485	 23	166.0	24.2	 20
486	 23	69.0	13.0	 25
487	 23	71.0	14.6	 20
488	 23	64.3	11.2	 16
489	 23	148.8	25.2	 20
490	 23	54.0	11.4	 20
491	 23	55.5	10.2	 16
492	 23	82.0	12.3	 20
493	 23	98.3	16.7	 20
494	 23	82.3	8.8	 16
495	 23	428.8	47.8	 20
496	 23	1198.0	173.3	 20
497	 23	95.5	15.9	 16
498	 23	462.5	66.5	 20
499	 23	71.5	14.0	 20
500	 23	76.3	16.5	 16
501	 23	308.0	37.9	 25
502	 23	67.0	12.8	 25
503	 23	96.0	19.2	 20
504	 23	170.0	35.4	 25
505	 23	92.0	14.2	 25
506	 23	136.5	28.7	 20
507	 23	71.0	14.0	 25
508	 23	60.0	11.3	 25
509	 23	54.0	8.8	 20
510	 23	70.0	12.7	 25
511	 23	339.0	70.0	 25
512	 23	74.0	15.5	 20
513	 23	133.0	22.7	 25
514	 23	48.0	7.4	 25
515	 23	58.0	14.9	 20
516	 23	57.0	10.1	 25
517	 23	58.0	10.7	 25
518	 23	52.0	7.0	 20
519	 23	55.0	10.8	 25
520	 23	63.0	12.6	 25
521	 23	147.8	21.8	 20
522	 23	200.0	35.8	 25
523	 23	312.0	58.8	 25
524	 23	66.5	13.1	 20
525	 23	69.0	12.7	 25
526	 23	65.0	14.2	 25
527	 23	71.3	10.6	 16
528	 23	101.3	14.9	 20
529	 23	82.3	16.2	 20
530	 23	66.8	13.9	 16
531	 23	107.5	14.4	 20
532	 23	85.3	13.4	 20
533	 23	1416.3	74.6	 16
534	 23	150.8	25.2	 20
535	 23	116.5	18.3	 20
536	 23	122.8	12.5	 16
537	 23	62.0	10.7	 20
538	 23	62.5	12.9	 20
539	 23	67.3	8.6	 16
540	 23	92.3	19.9	 20
541	 23	233.5	26.4	 20
542	 23	473.0	44.3	 25
543	 23	95.0	19.1	 25
544	 23	167.5	25.9	 20
545	 23	438.0	58.6	 25
546	 23	327.0	59.7	 25
547	 23	219.8	20.4	 20
548	 23	887.0	79.9	 25
549	 23	2201.0	170.7	 25
550	 23	1686.3	139.9	 20
551	 23	692.0	63.2	 25
552	 23	356.0	47.4	 25
553	 23	92.5	16.6	 20
554	 23	259.0	38.9	 25
555	 23	1040.0	93.8	 25
556	 23	1304.3	161.2	 20
557	 23	570.0	70.0	 25
558	 23	838.0	110.3	 25
559	 23	82.0	11.9	 20
560	 23	381.0	60.9	 25
561	 23	71.0	13.2	 25
562	 23	241.5	22.8	 20
563	 23	152.0	26.9	 25
564	 23	160.0	26.7	 25
565	 23	176.8	21.6	 20
566	 23	187.0	28.7	 25
567	 23	90.0	17.2	 20
568	 23	150.0	19.5	 16
569	 23	66.0	14.8	 20
570	 23	77.8	12.1	 20
571	 23	92.3	17.4	 16
572	 23	81.8	13.6	 20
573	 23	389.3	49.5	 20
574	 23	109.3	13.7	 16
575	 23	66.3	11.0	 20
576	 23	292.0	37.1	 20
577	 23	61.5	11.3	 16
578	 23	370.8	57.2	 20
579	 23	183.0	22.0	 20
580	 23	57.3	7.7	 16
581	 23	73.0	12.4	 25
582	 23	75.0	13.6	 25
583	 23	80.0	18.2	 20
584	 23	62.0	11.2	 25
585	 23	94.0	15.3	 25
586	 23	65.3	15.7	 20
587	 23	976.0	129.2	 25
588	 23	1084.0	153.8	 25
589	 23	69.3	13.3	 20
590	 23	255.0	33.3	 25
591	 23	994.0	140.9	 25
592	 23	73.3	13.0	 20
593	 23	73.0	13.8	 25
594	 23	82.0	14.5	 25
595	 23	115.3	23.4	 20
596	 23	64.0	11.0	 25
597	 23	334.8	39.9	 20
598	 23	305.0	42.3	 25
599	 23	1593.0	214.2	 25
600	 23	546.0	58.3	 20
601	 23	2765.0	342.4	 25
602	 23	167.0	23.4	 25
603	 23	79.0	13.5	 20
604	 23	237.0	28.5	 25
605	 23	204.0	62.2	 25
606	 23	304.8	40.9	 20
607	 23	196.0	29.7	 25
608	 23	625.8	74.4	 20
609	 23	346.8	35.3	 16
610	 23	121.5	14.5	 20
611	 23	70.5	14.2	 20
612	 23	1110.0	89.7	 16
613	 23	450.8	50.5	 20
614	 23	81.0	12.5	 20
615	 23	439.8	33.0	 16
616	 23	254.3	33.0	 20
617	 23	138.0	18.9	 20
618	 23	112.5	17.9	 16
619	 23	551.5	55.8	 20
620	 23	94.3	16.4	 20
621	 23	252.5	31.7	 20
622	 23	981.0	105.9	 25
623	 23	240.0	35.5	 25
624	 23	118.5	25.5	 20
625	 23	73.0	15.2	 25
626	 23	78.0	13.6	 25
627	 23	72.3	12.5	 20
628	 23	374.0	40.9	 25
629	 23	5034.0	688.4	 25
630	 23	74.0	14.7	 20
631	 23	69.0	13.5	 25
632	 23	182.0	33.0	 25
633	 23	104.3	16.7	 20
634	 23	74.0	13.4	 25
635	 23	237.0	34.0	 25
636	 23	110.3	19.1	 20
637	 23	756.0	98.3	 25
638	 23	269.0	30.6	 25
639	 23	138.5	31.5	 20
  0	 24	9114.0	1446.3	 25
  1	 24	204.0	45.3	 25
  2	 24	143.8	18.4	 20
  3	 24	126.0	37.7	 25
  4	 24	933.0	124.2	 25
  5	 24	280.3	45.6	 20
  6	 24	86.0	14.6	 25
  7	 24	95.0	24.1	 25
  8	 24	708.5	68.8	 20
  9	 24	88.0	17.6	 25
 10	 24	1228.0	264.4	 25
 11	 24	727.0	57.2	 20
 12	 24	231.0	43.1	 25
 13	 24	192.0	73.1	 25
 14	 24	1010.8	62.6	 20
 15	 24	300.0	31.1	 25
 16	 24	171.0	28.9	 25
 17	 24	120.3	23.6	 20
 18	 24	66.0	13.5	 25
 19	 24	62.8	13.1	 20
 20	 24	73.0	13.4	 20
 21	 24	61.3	10.6	 20
 22	 24	507.3	60.7	 16
 23	 24	83.3	11.3	 20
 24	 24	79.0	14.6	 20
 25	 24	182.0	33.4	 16
 26	 24	131.8	23.9	 20
 27	 24	124.3	18.6	 20
 28	 24	267.8	28.5	 16
 29	 24	127.8	21.1	 20
 30	 24	90.3	15.8	 20
 31	 24	173.3	31.1	 16
 32	 24	75.8	16.4	 20
 33	 24	92.0	13.8	 25
 34	 24	172.3	20.6	 20
 35	 24	292.0	48.6	 25
 36	 24	462.0	47.3	 25
 37	 24	1927.3	199.0	 20
 38	 24	779.0	89.4	 25
 39	 24	5338.0	688.9	 25
 40	 24	114.8	18.1	 20
 41	 24	116.0	18.8	 25
 42	 24	247.0	28.6	 25
 43	 24	188.0	33.1	 20
 44	 24	98.0	18.3	 25
 45	 24	82.0	15.5	 25
 46	 24	75.0	12.6	 20
 47	 24	89.0	14.2	 25
 48	 24	61.0	12.8	 25
 49	 24	74.5	13.9	 20
 50	 24	86.0	12.1	 25
 51	 24	70.0	15.1	 25
 52	 24	65.5	11.0	 20
 53	 24	283.0	199.9	 25
 54	 24	193.0	41.3	 25
 55	 24	77.3	17.3	 20
 56	 24	105.0	18.1	 25
 57	 24	186.0	33.3	 25
 58	 24	127.0	17.8	 20
 59	 24	108.0	18.6	 25
 60	 24	80.0	13.0	 20
 61	 24	61.0	11.0	 16
 62	 24	67.3	16.7	 20
 63	 24	70.3	12.4	 20
 64	 24	96.3	15.0	 16
 65	 24	102.0	16.5	 20
 66	 24	153.5	32.1	 20
 67	 24	457.3	70.3	 16
 68	 24	354.5	41.1	 20
 69	 24	472.5	75.2	 20
 70	 24	168.3	22.5	 16
 71	 24	427.3	117.7	 20
 72	 24	4383.3	1002.7	 20
 73	 24	845.8	77.8	 20
 74	 24	496.0	97.5	 25
 75	 24	109.0	19.4	 20
 76	 24	59.0	13.3	 25
 77	 24	57.0	10.5	 25
 78	 24	111.5	13.7	 20
 79	 24	98.0	21.9	 25
 80	 24	76.0	14.1	 25
 81	 24	70.3	16.5	 20
 82	 24	67.0	14.9	 25
 83	 24	80.0	17.8	 25
 84	 24	92.5	16.5	 20
 85	 24	82.0	15.2	 25
 86	 24	104.0	23.7	 25
 87	 24	387.0	39.5	 20
 88	 24	189.0	34.5	 25
 89	 24	76.0	12.7	 25
 90	 24	59.8	9.6	 20
 91	 24	70.0	12.9	 25
 92	 24	118.0	22.7	 25
 93	 24	88.5	13.9	 20
 94	 24	244.0	60.6	 25
 95	 24	66.0	8.9	 25
 96	 24	72.5	10.6	 20
 97	 24	86.0	20.4	 25
 98	 24	274.0	68.6	 25
 99	 24	66.3	9.1	 20
100	 24	84.0	15.6	 20
101	 24	161.0	33.9	 20
102	 24	82.3	16.0	 16
103	 24	120.8	26.1	 20
104	 24	58.3	13.1	 20
105	 24	75.8	17.2	 16
106	 24	277.3	29.8	 20
107	 24	175.0	24.1	 20
108	 24	286.5	44.6	 16
109	 24	208.5	31.2	 20
110	 24	138.3	27.2	 20
111	 24	149.8	41.9	 16
112	 24	861.3	181.4	 20
113	 24	89.0	11.4	 25
114	 24	83.5	17.9	 20
115	 24	87.0	15.6	 25
116	 24	122.0	25.6	 25
117	 24	149.3	31.7	 20
118	 24	152.0	20.2	 25
119	 24	75.0	13.6	 25
120	 24	127.0	18.9	 20
121	 24	129.0	80.0	 25
122	 24	980.0	278.1	 25
123	 24	151.5	33.6	 20
124	 24	118.0	22.4	 25
125	 24	93.0	18.8	 25
126	 24	94.5	17.7	 20
127	 24	76.0	15.6	 25
128	 24	100.0	20.9	 25
129	 24	62.0	11.5	 20
130	 24	76.0	7.4	 25
131	 24	62.0	11.1	 25
132	 24	65.8	14.6	 20
133	 24	62.0	10.1	 25
134	 24	82.8	17.7	 20
135	 24	60.0	10.5	 25
136	 24	89.0	31.5	 25
137	 24	312.0	50.2	 20
138	 24	209.0	28.1	 25
139	 24	321.0	56.2	 25
140	 24	152.5	31.7	 16
141	 24	326.0	57.3	 20
142	 24	80.3	13.7	 20
143	 24	62.3	7.9	 16
144	 24	72.0	12.0	 20
145	 24	71.3	11.5	 20
146	 24	65.8	10.7	 16
147	 24	88.0	15.4	 20
148	 24	105.3	41.6	 20
149	 24	917.0	306.6	 16
150	 24	2984.5	427.5	 20
151	 24	980.8	200.7	 20
152	 24	1803.3	400.9	 16
153	 24	200.0	30.7	 25
154	 24	116.0	18.7	 25
155	 24	95.3	20.9	 20
156	 24	111.0	29.3	 25
157	 24	214.0	41.5	 25
158	 24	76.8	13.9	 20
159	 24	137.0	48.0	 25
160	 24	294.0	173.9	 25
161	 24	1714.5	306.1	 20
162	 24	325.0	54.6	 25
163	 24	135.0	29.1	 25
164	 24	80.0	16.1	 20
165	 24	63.0	12.8	 25
166	 24	67.0	12.3	 25
167	 24	84.5	16.5	 20
168	 24	155.0	39.2	 25
169	 24	129.0	23.3	 25
170	 24	59.8	12.5	 20
171	 24	143.0	22.8	 25
172	 24	74.0	14.4	 25
173	 24	73.8	13.6	 20
174	 24	81.0	13.4	 25
175	 24	118.0	34.8	 25
176	 24	530.5	73.3	 20
177	 24	107.0	19.5	 25
178	 24	284.0	46.3	 25
179	 24	106.8	43.8	 20
180	 24	126.8	24.4	 20
181	 24	66.8	12.2	 20
182	 24	82.3	15.2	 16
183	 24	122.8	15.9	 20
184	 24	71.0	16.9	 20
185	 24	75.3	13.8	 16
186	 24	123.0	23.8	 20
187	 24	180.0	42.0	 20
188	 24	81.8	12.9	 16
189	 24	167.3	30.1	 20
190	 24	67.0	12.2	 20
191	 24	89.0	25.3	 16
192	 24	317.8	53.2	 20
193	 24	103.8	17.7	 20
194	 24	84.0	18.2	 25
195	 24	1863.0	510.6	 25
196	 24	124.3	16.7	 20
197	 24	218.0	42.3	 25
198	 24	75.0	17.6	 25
199	 24	88.3	11.7	 20
200	 24	398.0	78.1	 25
201	 24	731.0	208.2	 25
202	 24	92.0	16.8	 20
203	 24	102.0	32.1	 25
204	 24	836.0	276.8	 25
205	 24	2354.8	213.3	 20
206	 24	371.0	55.1	 25
207	 24	1000.0	180.0	 25
208	 24	1405.3	298.9	 20
209	 24	69.0	14.3	 25
210	 24	148.0	24.2	 25
211	 24	104.0	20.5	 20
212	 24	165.0	19.3	 25
213	 24	122.0	14.7	 25
214	 24	118.0	21.0	 20
215	 24	115.0	18.6	 25
216	 24	69.0	12.4	 25
217	 24	186.5	29.0	 20
218	 24	220.0	25.1	 25
219	 24	231.0	53.3	 25
220	 24	72.8	12.8	 16
221	 24	102.5	24.1	 20
222	 24	604.5	65.8	 20
223	 24	683.5	55.8	 16
224	 24	88.0	14.9	 20
225	 24	71.5	10.9	 20
226	 24	73.3	14.0	 16
227	 24	65.8	12.0	 20
228	 24	79.3	15.6	 20
229	 24	61.0	7.1	 16
230	 24	66.0	11.7	 20
231	 24	245.8	42.6	 20
232	 24	565.5	42.1	 16
233	 24	1074.0	141.6	 25
234	 24	139.0	20.6	 25
235	 24	183.3	24.9	 20
236	 24	147.0	25.3	 25
237	 24	68.0	9.9	 25
238	 24	89.3	15.5	 20
239	 24	90.0	18.5	 25
240	 24	61.0	8.2	 25
241	 24	142.3	24.6	 20
242	 24	72.0	15.7	 25
243	 24	858.0	91.7	 25
244	 24	654.0	62.1	 20
245	 24	779.0	123.2	 25
246	 24	882.0	115.4	 25
247	 24	1329.8	162.1	 20
248	 24	369.0	72.8	 25
249	 24	75.0	13.4	 25
250	 24	152.8	25.5	 20
251	 24	141.0	17.6	 25
252	 24	103.5	15.0	 20
253	 24	77.0	13.4	 25
254	 24	73.0	13.7	 25
255	 24	78.3	15.2	 20
256	 24	64.0	11.0	 25
257	 24	252.0	38.8	 25
258	 24	116.0	18.7	 20
259	 24	85.0	16.0	 25
260	 24	127.8	25.3	 20
261	 24	278.3	68.0	 16
262	 24	753.8	90.2	 20
263	 24	229.3	58.5	 20
264	 24	155.3	18.0	 16
265	 24	141.8	19.3	 20
266	 24	248.0	32.7	 20
267	 24	86.5	10.6	 16
268	 24	335.0	37.9	 20
269	 24	138.3	19.7	 20
270	 24	348.8	43.2	 16
271	 24	713.3	57.2	 20
272	 24	240.8	36.6	 20
273	 24	655.3	89.0	 20
274	 24	101.0	18.1	 25
275	 24	192.0	32.9	 25
276	 24	290.8	60.0	 20
277	 24	62.0	11.9	 25
278	 24	69.0	12.9	 25
279	 24	120.3	29.2	 20
280	 24	1357.0	181.6	 25
281	 24	111.0	18.0	 25
282	 24	80.3	24.1	 20
283	 24	62.0	10.4	 25
284	 24	195.0	25.9	 25
285	 24	149.0	17.6	 20
286	 24	75.0	13.0	 25
287	 24	138.0	25.4	 25
288	 24	125.0	27.6	 20
289	 24	73.0	11.5	 25
290	 24	127.0	23.5	 25
291	 24	112.8	20.1	 20
292	 24	73.0	14.5	 25
293	 24	84.0	18.0	 25
294	 24	82.0	17.2	 20
295	 24	131.0	21.0	 25
296	 24	105.0	18.9	 25
297	 24	97.3	18.0	 20
298	 24	508.0	59.4	 25
299	 24	114.0	48.1	 25
300	 24	1368.8	114.5	 16
301	 24	394.0	27.6	 20
302	 24	321.3	93.0	 20
303	 24	800.3	42.5	 16
304	 24	134.0	23.4	 20
305	 24	79.3	12.6	 20
306	 24	74.3	7.7	 16
307	 24	204.3	21.6	 20
308	 24	152.0	28.3	 16
309	 24	180.3	24.1	 20
310	 24	155.5	20.8	 20
311	 24	95.0	16.0	 16
312	 24	161.3	23.1	 20
313	 24	380.8	46.6	 20
314	 24	122.8	18.9	 20
315	 24	66.0	10.8	 25
316	 24	68.0	12.2	 25
317	 24	85.5	11.2	 20
318	 24	149.0	25.4	 25
319	 24	113.0	43.4	 25
320	 24	617.5	63.7	 20
321	 24	132.0	19.7	 25
322	 24	87.0	13.0	 25
323	 24	78.5	13.3	 20
324	 24	92.0	17.5	 25
325	 24	108.0	41.9	 25
326	 24	207.5	26.9	 20
327	 24	75.0	13.0	 25
328	 24	97.0	88.1	 25
329	 24	1046.3	168.7	 20
330	 24	105.0	21.3	 25
331	 24	93.0	19.4	 25
332	 24	183.8	23.6	 20
333	 24	147.0	19.3	 25
334	 24	263.0	58.1	 25
335	 24	78.0	11.4	 20
336	 24	79.0	20.9	 25
337	 24	182.0	32.5	 25
338	 24	173.5	23.0	 20
339	 24	196.0	28.3	 25
340	 24	573.0	136.1	 20
341	 24	233.8	33.1	 16
342	 24	173.3	21.5	 20
343	 24	163.0	24.1	 20
344	 24	117.8	26.1	 16
345	 24	181.0	35.8	 20
346	 24	78.8	13.7	 20
347	 24	69.8	11.2	 16
348	 24	88.5	20.0	 20
349	 24	87.3	14.8	 20
350	 24	107.0	13.2	 16
351	 24	202.3	41.3	 20
352	 24	321.0	249.4	 20
353	 24	314.5	38.4	 16
354	 24	232.0	46.5	 25
355	 24	1059.0	247.1	 25
356	 24	133.0	32.6	 20
357	 24	288.0	41.9	 25
358	 24	323.0	72.7	 25
359	 24	94.0	10.1	 20
360	 24	135.0	29.0	 25
361	 24	66.0	13.3	 25
362	 24	67.5	13.1	 20
363	 24	61.0	12.9	 25
364	 24	72.0	19.0	 25
365	 24	378.5	42.4	 20
366	 24	148.0	28.5	 25
367	 24	331.0	37.6	 20
368	 24	71.0	9.9	 25
369	 24	88.0	18.1	 25
370	 24	306.5	27.2	 20
371	 24	83.0	14.9	 25
372	 24	210.0	28.8	 25
373	 24	154.3	19.7	 20
374	 24	166.0	28.5	 25
375	 24	156.0	18.6	 25
376	 24	344.0	35.9	 20
377	 24	213.0	26.7	 25
378	 24	355.0	61.0	 25
379	 24	123.3	18.6	 20
380	 24	176.3	22.5	 20
381	 24	320.3	48.4	 20
382	 24	267.5	30.1	 16
383	 24	82.5	16.1	 20
384	 24	273.8	27.4	 20
385	 24	238.5	24.0	 16
386	 24	574.3	54.9	 20
387	 24	87.3	16.6	 20
388	 24	114.3	21.5	 16
389	 24	120.0	17.5	 20
390	 24	102.0	15.5	 20
391	 24	107.3	17.4	 16
392	 24	87.3	16.4	 20
393	 24	199.8	31.4	 20
394	 24	112.0	18.2	 20
395	 24	162.0	29.6	 25
396	 24	2789.0	640.2	 25
397	 24	64.5	11.5	 20
398	 24	67.0	12.0	 25
399	 24	71.0	11.6	 25
400	 24	83.5	11.8	 20
401	 24	165.0	29.9	 25
402	 24	262.0	44.4	 25
403	 24	135.5	20.7	 20
404	 24	1280.0	136.6	 25
405	 24	97.0	15.9	 25
406	 24	183.3	34.1	 20
407	 24	695.0	79.2	 25
408	 24	155.0	27.7	 25
409	 24	73.0	15.1	 20
410	 24	66.0	14.8	 25
411	 24	82.0	13.5	 25
412	 24	105.0	13.2	 20
413	 24	175.0	26.4	 25
414	 24	90.0	17.9	 25
415	 24	113.3	18.5	 20
416	 24	85.0	14.0	 25
417	 24	99.0	16.4	 25
418	 24	59.8	9.9	 20
419	 24	86.0	20.7	 25
420	 24	79.8	13.6	 20
421	 24	293.5	32.4	 16
422	 24	589.0	64.0	 20
423	 24	840.8	127.5	 20
424	 24	95.8	15.4	 16
425	 24	66.8	10.9	 20
426	 24	113.8	17.3	 16
427	 24	280.0	29.6	 20
428	 24	215.3	29.9	 20
429	 24	74.3	18.5	 16
430	 24	61.5	10.7	 20
431	 24	65.8	14.4	 20
432	 24	233.0	20.9	 16
433	 24	151.8	27.8	 20
434	 24	124.0	20.9	 25
435	 24	570.3	52.4	 20
436	 24	447.0	49.5	 25
437	 24	83.0	14.4	 25
438	 24	97.3	12.5	 20
439	 24	62.0	12.0	 25
440	 24	69.0	11.5	 25
441	 24	63.8	8.6	 20
442	 24	66.0	15.2	 25
443	 24	66.0	11.6	 25
444	 24	61.5	11.3	 20
445	 24	71.0	11.7	 25
446	 24	60.0	14.6	 25
447	 24	113.3	28.1	 20
448	 24	140.0	18.9	 25
449	 24	94.0	14.6	 25
450	 24	115.0	18.7	 20
451	 24	156.0	27.1	 25
452	 24	148.0	38.0	 25
453	 24	94.8	14.0	 20
454	 24	108.0	20.9	 25
455	 24	60.0	12.2	 25
456	 24	69.5	11.8	 20
457	 24	82.0	15.7	 25
458	 24	77.0	11.2	 25
459	 24	74.8	15.2	 20
460	 24	58.0	10.2	 25
461	 24	65.5	18.7	 20
462	 24	82.3	13.6	 16
463	 24	268.8	34.8	 20
464	 24	85.3	14.4	 20
465	 24	93.3	11.5	 16
466	 24	89.0	28.5	 20
467	 24	62.8	14.0	 20
468	 24	60.8	10.4	 16
469	 24	64.3	12.8	 20
470	 24	461.3	57.2	 20
471	 24	430.3	36.9	 16
472	 24	298.3	35.5	 20
473	 24	92.0	15.7	 20
474	 24	72.5	16.8	 20
475	 24	73.0	14.7	 25
476	 24	57.0	11.7	 25
477	 24	78.3	12.9	 20
478	 24	100.0	19.9	 25
479	 24	167.0	22.7	 25
480	 24	478.3	62.8	 20
481	 24	316.0	33.6	 25
482	 24	228.0	36.9	 25
483	 24	1310.8	237.7	 20
484	 24	324.0	33.1	 25
485	 24	357.8	36.6	 20
486	 24	67.0	14.3	 25
487	 24	69.0	12.0	 25
488	 24	61.0	12.5	 20
489	 24	144.0	20.7	 25
490	 24	56.0	13.7	 25
491	 24	54.0	9.5	 20
492	 24	77.0	13.2	 25
493	 24	80.0	13.6	 25
494	 24	76.3	12.9	 20
495	 24	389.0	47.4	 25
496	 24	1715.0	138.7	 25
497	 24	172.5	26.9	 20
498	 24	144.0	25.8	 25
499	 24	70.0	13.0	 25
500	 24	72.0	9.2	 20
501	 24	539.3	58.0	 20
502	 24	75.5	15.4	 20
503	 24	69.3	12.3	 16
504	 24	82.8	15.6	 20
505	 24	119.0	34.6	 20
506	 24	143.0	19.8	 16
507	 24	68.0	12.4	 20
508	 24	54.5	9.9	 20
509	 24	58.8	11.4	 16
510	 24	73.0	15.9	 20
511	 24	750.0	150.5	 20
512	 24	60.5	9.3	 16
513	 24	112.8	23.8	 20
514	 24	57.0	11.3	 25
515	 24	54.3	11.7	 20
516	 24	47.0	8.5	 25
517	 24	55.0	10.3	 25
518	 24	63.3	13.0	 20
519	 24	63.0	10.3	 25
520	 24	65.0	16.5	 25
521	 24	147.8	23.5	 20
522	 24	106.0	16.2	 25
523	 24	156.0	30.6	 25
524	 24	75.0	13.5	 20
525	 24	70.0	11.4	 25
526	 24	55.0	12.8	 25
527	 24	62.8	9.8	 20
528	 24	84.0	15.9	 25
529	 24	77.0	13.7	 25
530	 24	92.0	13.7	 20
531	 24	83.0	13.9	 25
532	 24	101.0	20.5	 25
533	 24	595.5	61.1	 20
534	 24	136.0	17.5	 25
535	 24	196.0	35.3	 25
536	 24	104.8	21.5	 20
537	 24	59.0	10.9	 25
538	 24	65.0	11.9	 25
539	 24	94.0	16.5	 20
540	 24	94.0	16.7	 25
541	 24	148.0	25.5	 16
542	 24	380.0	46.8	 20
543	 24	86.0	13.2	 20
544	 24	96.0	17.9	 16
545	 24	203.5	25.0	 20
546	 24	527.0	60.7	 20
547	 24	269.0	36.6	 16
548	 24	902.3	88.8	 20
549	 24	1324.0	70.4	 20
550	 24	753.0	72.6	 16
551	 24	264.5	46.4	 20
552	 24	396.8	31.2	 20
553	 24	88.8	15.2	 16
554	 24	231.0	25.8	 25
555	 24	900.0	145.0	 25
556	 24	896.3	125.9	 20
557	 24	392.0	57.9	 25
558	 24	537.0	38.6	 25
559	 24	332.8	45.1	 20
560	 24	465.0	40.0	 25
561	 24	112.0	18.2	 25
562	 24	345.8	40.6	 20
563	 24	110.0	25.2	 25
564	 24	196.0	30.1	 25
565	 24	150.0	26.7	 20
566	 24	114.0	19.5	 25
567	 24	84.0	14.9	 25
568	 24	90.3	10.8	 20
569	 24	62.0	11.5	 25
570	 24	80.0	14.6	 25
571	 24	81.5	11.7	 20
572	 24	79.0	15.4	 25
573	 24	326.0	38.7	 25
574	 24	68.0	9.7	 20
575	 24	54.0	11.0	 25
576	 24	131.0	26.1	 25
577	 24	71.0	12.8	 20
578	 24	144.0	28.4	 25
579	 24	76.0	13.3	 25
580	 24	47.3	9.9	 20
581	 24	99.5	20.2	 20
582	 24	61.3	10.9	 20
583	 24	59.8	13.0	 16
584	 24	53.3	8.3	 20
585	 24	87.5	16.8	 20
586	 24	52.3	16.5	 16
587	 24	709.5	93.7	 20
588	 24	482.5	71.0	 20
589	 24	75.5	14.1	 16
590	 24	144.0	13.5	 20
591	 24	1109.5	132.6	 20
592	 24	71.5	14.5	 16
593	 24	65.0	12.2	 20
594	 24	77.0	9.9	 25
595	 24	104.3	21.1	 20
596	 24	56.0	20.6	 25
597	 24	243.0	42.1	 25
598	 24	78.3	13.1	 20
599	 24	277.0	44.8	 25
600	 24	256.5	30.5	 20
601	 24	1182.0	151.8	 25
602	 24	290.0	34.5	 25
603	 24	77.8	15.2	 20
604	 24	96.0	15.3	 25
605	 24	230.0	40.7	 25
606	 24	309.8	42.0	 20
607	 24	192.0	30.5	 25
608	 24	960.0	117.4	 25
609	 24	351.3	35.8	 20
610	 24	218.0	50.7	 25
611	 24	69.0	14.1	 25
612	 24	262.3	38.8	 20
613	 24	386.0	44.1	 25
614	 24	144.0	18.1	 25
615	 24	488.3	40.5	 20
616	 24	147.0	32.1	 25
617	 24	113.0	23.2	 25
618	 24	87.5	10.9	 20
619	 24	201.0	31.9	 25
620	 24	85.0	13.0	 25
621	 24	329.0	34.5	 16
622	 24	417.5	52.0	 20
623	 24	194.3	20.3	 20
624	 24	172.5	19.3	 16
625	 24	62.5	10.8	 20
626	 24	73.5	13.5	 20
627	 24	65.3	8.2	 16
628	 24	196.0	38.4	 20
629	 24	1053.0	141.2	 20
630	 24	83.8	10.0	 16
631	 24	55.3	8.5	 20
632	 24	93.3	16.4	 20
633	 24	77.8	11.5	 16
634	 24	61.0	11.1	 25
635	 24	95.0	16.2	 25
636	 24	87.0	16.5	 20
637	 24	273.0	41.1	 25
638	 24	207.0	29.3	 25
639	 24	7229.5	1693.7	 20
  0	 25	135.5	19.3	 20
  1	 25	195.3	21.5	 20
  2	 25	99.5	18.1	 16
  3	 25	167.3	20.1	 20
  4	 25	655.5	177.7	 20
  5	 25	221.0	26.1	 16
  6	 25	123.0	15.6	 25
  7	 25	157.0	23.9	 25
  8	 25	314.3	45.6	 20
  9	 25	71.0	12.6	 25
 10	 25	272.0	46.7	 25
 11	 25	76.8	16.4	 20
 12	 25	118.0	18.0	 25
 13	 25	249.0	30.2	 25
 14	 25	682.5	41.1	 20
 15	 25	157.0	25.4	 25
 16	 25	118.0	39.6	 25
 17	 25	4247.3	648.9	 20
 18	 25	202.0	28.1	 25
 19	 25	81.3	14.3	 20
 20	 25	90.0	16.5	 25
 21	 25	77.0	15.0	 25
 22	 25	368.5	40.2	 20
 23	 25	76.0	12.2	 25
 24	 25	57.0	10.5	 25
 25	 25	65.0	9.6	 20
 26	 25	80.0	14.8	 25
 27	 25	616.0	109.8	 25
 28	 25	232.5	47.7	 20
 29	 25	224.0	50.3	 25
 30	 25	194.0	36.0	 25
 31	 25	84.0	17.5	 20
 32	 25	382.0	65.6	 25
 33	 25	128.0	22.1	 20
 34	 25	88.0	11.5	 16
 35	 25	109.5	18.2	 20
 36	 25	1983.5	230.8	 20
 37	 25	137.0	14.5	 16
 38	 25	172.0	28.5	 20
 39	 25	253.0	33.5	 20
 40	 25	68.5	11.5	 16
 41	 25	129.3	16.7	 20
 42	 25	149.0	24.1	 20
 43	 25	1007.0	68.7	 16
 44	 25	95.0	12.7	 20
 45	 25	365.8	70.7	 20
 46	 25	94.0	16.9	 20
 47	 25	147.0	22.3	 25
 48	 25	73.0	13.8	 25
 49	 25	63.5	10.3	 20
 50	 25	89.0	18.9	 25
 51	 25	960.0	163.1	 25
 52	 25	340.0	39.8	 20
 53	 25	165.0	25.9	 25
 54	 25	172.0	23.0	 25
 55	 25	68.5	15.5	 20
 56	 25	95.0	18.0	 25
 57	 25	304.0	52.9	 25
 58	 25	75.0	15.3	 20
 59	 25	134.0	22.7	 25
 60	 25	218.0	46.5	 25
 61	 25	87.3	10.8	 20
 62	 25	106.0	16.9	 25
 63	 25	61.0	11.5	 25
 64	 25	71.3	16.6	 20
 65	 25	72.0	14.9	 25
 66	 25	112.0	21.3	 25
 67	 25	61.5	9.6	 20
 68	 25	70.0	12.8	 25
 69	 25	128.0	49.9	 25
 70	 25	300.5	45.0	 20
 71	 25	82.0	16.9	 25
 72	 25	103.0	61.4	 25
 73	 25	317.8	49.2	 16
 74	 25	961.5	246.1	 20
 75	 25	904.8	245.5	 20
 76	 25	65.5	12.7	 16
 77	 25	704.3	174.0	 20
 78	 25	66.3	13.0	 16
 79	 25	69.5	13.5	 20
 80	 25	236.5	48.6	 20
 81	 25	66.5	10.1	 16
 82	 25	80.0	11.7	 20
 83	 25	67.3	11.5	 20
 84	 25	91.3	20.4	 16
 85	 25	70.8	16.3	 20
 86	 25	104.0	12.2	 25
 87	 25	102.8	20.6	 20
 88	 25	97.0	17.7	 25
 89	 25	960.0	273.0	 25
 90	 25	69.0	9.0	 20
 91	 25	418.0	56.5	 25
 92	 25	204.0	41.2	 25
 93	 25	106.5	17.0	 20
 94	 25	149.0	32.2	 25
 95	 25	62.0	10.6	 25
 96	 25	96.0	17.9	 20
 97	 25	93.0	17.0	 25
 98	 25	73.0	12.1	 25
 99	 25	94.3	16.4	 20
100	 25	159.0	28.3	 25
101	 25	189.0	46.8	 25
102	 25	92.5	13.4	 20
103	 25	108.0	15.9	 25
104	 25	92.0	16.8	 25
105	 25	125.8	28.8	 20
106	 25	771.0	159.4	 25
107	 25	309.0	45.6	 25
108	 25	650.0	81.6	 20
109	 25	210.0	40.4	 25
110	 25	92.0	40.2	 25
111	 25	543.3	72.2	 20
112	 25	738.0	217.5	 25
113	 25	84.8	11.6	 20
114	 25	93.8	14.5	 16
115	 25	256.3	57.1	 20
116	 25	67.0	13.6	 20
117	 25	53.0	12.9	 16
118	 25	58.5	7.8	 20
119	 25	242.8	54.8	 20
120	 25	130.5	21.3	 16
121	 25	114.0	89.5	 20
122	 25	1388.5	282.9	 20
123	 25	1040.8	255.4	 16
124	 25	571.5	150.2	 20
125	 25	116.0	17.0	 20
126	 25	137.5	24.6	 20
127	 25	104.0	25.3	 25
128	 25	107.0	23.4	 25
129	 25	63.8	11.0	 20
130	 25	79.0	12.5	 25
131	 25	68.0	11.8	 25
132	 25	86.0	14.4	 20
133	 25	76.0	16.9	 25
134	 25	98.0	19.3	 25
135	 25	128.0	27.7	 20
136	 25	443.0	80.2	 25
137	 25	1731.3	411.9	 20
138	 25	335.0	68.4	 25
139	 25	381.0	107.5	 25
140	 25	74.5	15.0	 20
141	 25	202.0	27.9	 25
142	 25	423.0	125.6	 25
143	 25	126.0	24.9	 20
144	 25	93.0	19.6	 25
145	 25	129.0	55.7	 25
146	 25	375.5	78.3	 20
147	 25	256.0	59.2	 25
148	 25	845.0	213.9	 25
149	 25	142.8	28.9	 20
150	 25	117.0	85.6	 25
151	 25	177.0	43.1	 25
152	 25	170.0	25.0	 20
153	 25	659.5	79.9	 20
154	 25	174.8	45.4	 20
155	 25	84.5	16.7	 16
156	 25	105.3	18.7	 20
157	 25	153.5	27.7	 20
158	 25	143.8	27.0	 16
159	 25	174.0	36.7	 20
160	 25	75.8	14.8	 20
161	 25	95.5	16.8	 16
162	 25	531.5	87.8	 20
163	 25	226.5	53.9	 20
164	 25	123.8	17.6	 16
165	 25	216.8	30.2	 20
166	 25	105.0	136.4	 20
167	 25	1973.0	285.4	 20
168	 25	263.0	150.9	 25
169	 25	1769.0	462.2	 25
170	 25	160.3	22.1	 20
171	 25	2082.0	576.7	 25
172	 25	93.0	20.7	 25
173	 25	145.5	25.0	 20
174	 25	91.0	13.8	 25
175	 25	238.0	52.8	 25
176	 25	352.5	43.9	 20
177	 25	160.0	25.6	 25
178	 25	120.0	18.1	 25
179	 25	329.8	29.2	 20
180	 25	1375.0	128.6	 25
181	 25	584.0	141.1	 25
182	 25	924.3	136.2	 20
183	 25	757.0	183.8	 25
184	 25	95.0	14.9	 25
185	 25	103.8	17.6	 20
186	 25	573.0	162.4	 25
187	 25	175.0	36.9	 25
188	 25	105.0	16.8	 20
189	 25	95.0	17.6	 25
190	 25	677.0	203.4	 25
191	 25	191.5	78.6	 20
192	 25	1819.0	276.8	 25
193	 25	833.5	219.3	 20
194	 25	219.3	41.3	 16
195	 25	214.8	52.5	 20
196	 25	73.5	16.4	 16
197	 25	67.8	11.2	 20
198	 25	180.5	31.8	 20
199	 25	235.3	33.1	 16
200	 25	237.3	39.7	 20
201	 25	106.3	17.9	 20
202	 25	88.3	13.7	 16
203	 25	108.3	18.4	 20
204	 25	393.3	66.7	 20
205	 25	613.0	49.4	 16
206	 25	828.5	225.6	 20
207	 25	6448.0	1109.8	 25
208	 25	695.5	70.3	 20
209	 25	299.0	36.5	 25
210	 25	209.0	27.9	 25
211	 25	183.3	27.6	 20
212	 25	445.0	57.7	 25
213	 25	157.0	21.9	 25
214	 25	1019.3	144.9	 20
215	 25	162.0	26.0	 25
216	 25	285.0	75.5	 25
217	 25	66.3	11.9	 20
218	 25	68.0	13.2	 25
219	 25	971.0	201.2	 25
220	 25	86.8	13.5	 20
221	 25	837.0	88.1	 25
222	 25	346.0	44.1	 25
223	 25	930.3	125.2	 20
224	 25	181.0	37.3	 25
225	 25	128.0	27.4	 25
226	 25	63.8	14.0	 20
227	 25	740.0	196.5	 25
228	 25	74.0	12.8	 25
229	 25	65.8	15.1	 20
230	 25	511.0	118.7	 25
231	 25	77.0	12.6	 25
232	 25	85.0	19.7	 20
233	 25	764.8	53.0	 20
234	 25	618.5	89.9	 20
235	 25	111.5	15.8	 16
236	 25	178.0	23.3	 20
237	 25	762.5	171.5	 20
238	 25	107.8	16.1	 16
239	 25	58.5	10.6	 20
240	 25	67.8	12.0	 20
241	 25	110.8	17.4	 16
242	 25	1563.8	355.7	 20
243	 25	114.0	83.5	 20
244	 25	1595.0	179.8	 16
245	 25	131.3	18.7	 20
246	 25	504.5	100.6	 20
247	 25	285.8	54.7	 20
248	 25	110.0	25.8	 25
249	 25	525.0	146.2	 25
250	 25	128.8	29.7	 20
251	 25	948.0	182.2	 25
252	 25	2591.0	218.3	 20
253	 25	648.0	65.5	 25
254	 25	358.0	72.1	 25
255	 25	166.3	28.4	 20
256	 25	1402.0	300.0	 25
257	 25	64.0	12.6	 25
258	 25	98.8	20.0	 20
259	 25	575.0	67.3	 25
260	 25	273.0	52.1	 25
261	 25	69.0	13.0	 20
262	 25	81.0	12.6	 25
263	 25	389.0	83.3	 25
264	 25	127.3	18.4	 20
265	 25	100.0	18.6	 25
266	 25	76.0	13.0	 25
267	 25	113.0	19.0	 20
268	 25	84.0	12.5	 25
269	 25	106.0	29.1	 25
270	 25	187.8	28.8	 20
271	 25	1130.0	123.2	 25
272	 25	471.0	96.3	 25
273	 25	225.0	31.8	 16
274	 25	257.5	29.4	 20
275	 25	97.5	14.9	 20
276	 25	67.3	8.2	 16
277	 25	72.8	14.0	 20
278	 25	63.0	12.4	 20
279	 25	72.0	13.7	 16
280	 25	349.0	35.1	 20
281	 25	150.5	23.1	 20
282	 25	68.3	8.9	 16
283	 25	74.0	25.3	 20
284	 25	59.8	9.7	 20
285	 25	83.3	9.6	 16
286	 25	66.3	11.4	 20
287	 25	119.0	27.8	 25
288	 25	336.3	42.1	 20
289	 25	174.0	30.9	 25
290	 25	2283.0	600.6	 25
291	 25	2694.0	474.5	 20
292	 25	92.0	15.3	 25
293	 25	89.0	14.3	 25
294	 25	73.5	19.4	 20
295	 25	75.0	11.8	 25
296	 25	85.0	17.0	 25
297	 25	264.5	37.5	 20
298	 25	149.0	35.5	 25
299	 25	659.0	126.0	 25
300	 25	101.5	21.8	 20
301	 25	602.0	69.8	 25
302	 25	370.0	51.1	 25
303	 25	613.3	60.7	 20
304	 25	321.0	48.7	 25
305	 25	123.0	29.8	 25
306	 25	670.5	93.4	 20
307	 25	140.0	18.1	 25
308	 25	106.0	14.0	 25
309	 25	277.5	26.6	 20
310	 25	144.0	20.0	 25
311	 25	95.3	16.3	 20
312	 25	84.0	14.0	 25
313	 25	79.0	15.7	 25
314	 25	78.0	15.0	 16
315	 25	104.5	20.2	 20
316	 25	59.0	10.0	 20
317	 25	187.3	21.4	 16
318	 25	139.5	23.0	 20
319	 25	112.5	20.1	 20
320	 25	934.5	76.8	 16
321	 25	222.0	31.0	 20
322	 25	539.0	90.5	 20
323	 25	530.8	55.2	 16
324	 25	128.5	19.7	 20
325	 25	182.8	59.0	 20
326	 25	430.3	58.3	 16
327	 25	79.0	15.5	 25
328	 25	303.0	77.3	 25
329	 25	102.0	18.9	 20
330	 25	183.0	22.0	 25
331	 25	319.0	55.3	 25
332	 25	152.5	58.3	 20
333	 25	2036.0	448.8	 25
334	 25	378.0	105.3	 25
335	 25	73.0	14.6	 20
336	 25	115.0	19.8	 25
337	 25	136.0	35.5	 25
338	 25	534.8	99.1	 20
339	 25	219.0	63.9	 25
340	 25	120.0	23.4	 25
341	 25	116.8	21.2	 20
342	 25	273.0	54.2	 25
343	 25	77.0	21.2	 25
344	 25	395.8	63.9	 20
345	 25	265.0	28.4	 25
346	 25	148.0	34.7	 25
347	 25	238.5	45.7	 20
348	 25	95.0	13.0	 25
349	 25	66.0	12.0	 25
350	 25	94.8	20.4	 20
351	 25	78.0	12.3	 25
352	 25	76.0	13.2	 25
353	 25	192.3	32.3	 20
354	 25	129.0	61.0	 20
355	 25	3004.5	824.1	 20
356	 25	233.3	34.3	 16
357	 25	223.0	21.2	 20
358	 25	134.3	20.8	 20
359	 25	63.0	16.4	 16
360	 25	172.8	31.6	 20
361	 25	306.5	72.3	 20
362	 25	186.0	20.3	 16
363	 25	125.8	27.1	 20
364	 25	70.8	13.6	 20
365	 25	61.3	8.9	 16
366	 25	67.3	11.5	 20
367	 25	85.0	14.5	 25
368	 25	61.3	10.4	 20
369	 25	67.0	13.0	 25
370	 25	89.3	13.6	 20
371	 25	81.0	13.0	 25
372	 25	307.0	44.7	 25
373	 25	161.0	20.9	 20
374	 25	415.0	71.7	 25
375	 25	66.0	14.5	 25
376	 25	100.3	20.3	 20
377	 25	75.0	16.1	 25
378	 25	730.0	131.5	 25
379	 25	102.8	20.2	 20
380	 25	129.0	18.7	 25
381	 25	90.0	19.0	 25
382	 25	453.0	45.4	 20
383	 25	423.0	41.3	 25
384	 25	169.0	22.1	 25
385	 25	116.0	12.3	 20
386	 25	96.0	14.4	 25
387	 25	88.0	17.1	 25
388	 25	76.5	14.3	 20
389	 25	3029.0	507.1	 25
390	 25	313.0	47.6	 25
391	 25	358.5	41.5	 20
392	 25	391.0	59.4	 25
393	 25	414.0	71.6	 25
394	 25	73.3	9.3	 16
395	 25	106.3	20.8	 20
396	 25	130.0	18.7	 20
397	 25	85.8	17.2	 16
398	 25	102.0	20.6	 20
399	 25	76.5	14.0	 20
400	 25	60.3	10.9	 16
401	 25	96.0	14.9	 20
402	 25	233.5	27.4	 20
403	 25	216.8	27.4	 16
404	 25	373.3	31.6	 20
405	 25	1165.0	141.6	 20
406	 25	194.3	25.3	 16
407	 25	90.0	15.3	 25
408	 25	174.0	27.9	 25
409	 25	141.0	13.4	 20
410	 25	212.0	45.3	 25
411	 25	1507.0	206.8	 25
412	 25	388.8	40.1	 20
413	 25	177.0	30.5	 25
414	 25	184.0	26.5	 25
415	 25	130.3	25.5	 20
416	 25	370.0	35.6	 25
417	 25	262.0	28.8	 25
418	 25	298.0	51.3	 20
419	 25	115.0	44.9	 25
420	 25	80.0	19.2	 25
421	 25	135.0	27.0	 20
422	 25	111.0	17.2	 25
423	 25	128.0	16.4	 25
424	 25	119.3	16.1	 20
425	 25	607.0	109.7	 25
426	 25	406.8	52.5	 20
427	 25	87.0	16.6	 25
428	 25	292.0	26.7	 25
429	 25	94.3	13.8	 20
430	 25	171.0	30.9	 25
431	 25	118.0	21.0	 25
432	 25	103.8	16.8	 20
433	 25	79.0	12.5	 25
434	 25	125.5	26.9	 20
435	 25	514.5	57.8	 16
436	 25	90.0	17.2	 20
437	 25	65.5	10.1	 20
438	 25	188.3	21.3	 16
439	 25	76.3	11.4	 20
440	 25	62.5	11.2	 20
441	 25	75.0	32.7	 16
442	 25	83.5	13.3	 20
443	 25	445.0	58.4	 20
444	 25	59.8	9.7	 16
445	 25	67.3	13.6	 20
446	 25	71.0	12.2	 20
447	 25	772.0	73.9	 20
448	 25	175.0	27.8	 25
449	 25	89.0	13.6	 25
450	 25	236.0	28.2	 20
451	 25	71.0	10.5	 25
452	 25	996.0	82.8	 25
453	 25	83.5	16.5	 20
454	 25	563.0	53.2	 25
455	 25	154.0	29.1	 25
456	 25	117.5	16.8	 20
457	 25	70.0	11.6	 25
458	 25	132.0	21.5	 25
459	 25	76.5	14.4	 20
460	 25	211.0	28.7	 25
461	 25	74.0	14.5	 25
462	 25	74.0	14.4	 20
463	 25	253.0	34.4	 25
464	 25	132.0	24.3	 25
465	 25	124.5	22.4	 20
466	 25	686.0	84.8	 25
467	 25	1558.0	259.0	 25
468	 25	183.8	25.4	 20
469	 25	99.0	21.6	 25
470	 25	200.0	32.2	 25
471	 25	283.3	21.9	 20
472	 25	146.0	33.4	 25
473	 25	693.0	67.0	 25
474	 25	92.3	12.7	 16
475	 25	93.0	13.2	 20
476	 25	81.5	21.9	 20
477	 25	238.0	27.2	 16
478	 25	73.8	17.6	 20
479	 25	73.5	16.7	 20
480	 25	134.3	14.5	 16
481	 25	207.5	27.0	 20
482	 25	98.0	14.0	 20
483	 25	92.0	14.2	 16
484	 25	443.0	47.8	 20
485	 25	284.8	26.9	 16
486	 25	142.0	14.2	 20
487	 25	68.0	13.2	 25
488	 25	84.8	23.1	 20
489	 25	93.0	17.6	 25
490	 25	69.0	13.9	 25
491	 25	85.3	16.1	 20
492	 25	69.0	12.9	 25
493	 25	176.0	29.3	 25
494	 25	84.5	14.1	 20
495	 25	346.0	51.1	 25
496	 25	94.0	15.6	 25
497	 25	315.3	48.1	 20
498	 25	90.0	16.2	 25
499	 25	82.0	14.5	 25
500	 25	102.3	15.0	 20
501	 25	63.0	12.6	 25
502	 25	95.0	16.3	 25
503	 25	101.0	20.3	 20
504	 25	522.0	68.2	 25
505	 25	118.0	20.5	 25
506	 25	146.8	30.0	 20
507	 25	128.0	23.4	 25
508	 25	532.0	120.9	 25
509	 25	318.0	44.7	 20
510	 25	71.0	11.4	 25
511	 25	60.0	10.5	 25
512	 25	60.0	10.2	 20
513	 25	79.0	17.5	 25
514	 25	61.3	13.3	 20
515	 25	66.8	12.7	 16
516	 25	76.3	15.9	 20
517	 25	51.3	10.3	 20
518	 25	71.3	15.2	 16
519	 25	144.5	19.9	 20
520	 25	95.5	19.8	 20
521	 25	129.0	20.6	 16
522	 25	192.3	28.2	 20
523	 25	78.3	13.7	 20
524	 25	90.3	14.5	 16
525	 25	183.3	20.5	 20
526	 25	79.0	15.7	 20
527	 25	89.0	14.1	 20
528	 25	70.0	13.9	 25
529	 25	196.0	25.4	 25
530	 25	98.3	16.0	 20
531	 25	602.0	56.6	 25
532	 25	466.0	120.1	 25
533	 25	481.5	74.5	 20
534	 25	292.0	32.0	 25
535	 25	139.0	19.7	 25
536	 25	312.5	29.2	 20
537	 25	241.0	23.3	 25
538	 25	240.0	22.7	 25
539	 25	110.0	18.0	 20
540	 25	74.0	15.1	 25
541	 25	135.0	23.3	 25
542	 25	272.3	40.5	 20
543	 25	81.0	16.2	 25
544	 25	287.5	37.7	 20
545	 25	143.0	19.4	 25
546	 25	94.0	17.7	 25
547	 25	191.0	22.0	 20
548	 25	264.0	20.9	 25
549	 25	121.0	19.4	 25
550	 25	333.0	44.7	 20
551	 25	212.0	24.7	 25
552	 25	292.0	36.3	 25
553	 25	111.3	13.0	 20
554	 25	63.3	11.0	 20
555	 25	89.3	21.0	 20
556	 25	1154.5	76.7	 16
557	 25	102.0	19.6	 20
558	 25	379.0	39.2	 20
559	 25	141.0	11.3	 16
560	 25	519.8	51.5	 20
561	 25	146.3	20.6	 20
562	 25	90.0	15.0	 16
563	 25	64.8	10.0	 20
564	 25	85.5	14.9	 20
565	 25	85.5	20.9	 16
566	 25	74.8	11.7	 20
567	 25	99.5	14.4	 20
568	 25	140.0	26.4	 20
569	 25	80.0	11.2	 25
570	 25	65.0	12.3	 25
571	 25	215.8	25.7	 20
572	 25	180.0	20.3	 25
573	 25	805.0	70.2	 25
574	 25	206.0	23.2	 20
575	 25	135.0	26.1	 25
576	 25	110.0	15.7	 25
577	 25	72.3	12.2	 20
578	 25	76.0	14.0	 25
579	 25	76.0	19.2	 25
580	 25	283.3	28.0	 20
581	 25	316.0	52.1	 25
582	 25	97.0	11.8	 25
583	 25	70.0	16.3	 20
584	 25	125.0	21.7	 25
585	 25	65.0	9.9	 25
586	 25	68.5	12.9	 20
587	 25	405.0	52.6	 25
588	 25	1114.0	160.3	 25
589	 25	911.5	105.7	 20
590	 25	173.0	24.3	 25
591	 25	69.0	11.1	 25
592	 25	90.5	16.6	 20
593	 25	56.0	12.5	 25
594	 25	63.3	15.1	 20
595	 25	212.8	30.5	 16
596	 25	189.0	24.6	 20
597	 25	110.5	19.5	 20
598	 25	60.3	10.8	 16
599	 25	95.3	16.2	 20
600	 25	149.5	17.9	 20
601	 25	127.8	20.9	 16
602	 25	158.5	23.6	 20
603	 25	163.0	16.4	 16
604	 25	371.3	41.1	 20
605	 25	102.5	15.7	 20
606	 25	137.0	19.8	 16
607	 25	101.8	16.0	 20
608	 25	135.0	25.2	 25
609	 25	78.8	15.5	 20
610	 25	1373.0	224.4	 25
611	 25	91.0	14.6	 25
612	 25	272.8	33.4	 20
613	 25	1309.0	196.2	 25
614	 25	413.0	47.9	 25
615	 25	740.5	71.7	 20
616	 25	1416.0	129.9	 25
617	 25	248.0	30.1	 25
618	 25	99.5	17.3	 20
619	 25	301.0	47.2	 25
620	 25	109.0	19.8	 25
621	 25	189.8	33.8	 20
622	 25	158.0	20.6	 25
623	 25	106.0	17.4	 25
624	 25	826.5	87.3	 20
625	 25	263.0	25.9	 25
626	 25	76.0	12.9	 25
627	 25	123.5	25.3	 20
628	 25	85.0	11.2	 25
629	 25	98.0	12.5	 25
630	 25	1979.0	273.3	 20
631	 25	89.0	15.0	 25
632	 25	59.0	10.1	 25
633	 25	169.0	19.9	 20
634	 25	75.3	11.8	 20
635	 25	68.5	11.2	 20
636	 25	114.8	20.4	 16
637	 25	162.0	23.6	 20
638	 25	651.8	61.4	 20
639	 25	140.3	23.6	 16
  0	 26	9310.0	1609.7	 25
  1	 26	162.0	29.3	 25
  2	 26	82.5	15.0	 20
  3	 26	104.0	25.7	 25
  4	 26	844.0	101.4	 25
  5	 26	144.3	23.6	 20
  6	 26	95.3	16.0	 20
  7	 26	120.0	16.6	 20
  8	 26	205.3	22.1	 16
  9	 26	76.0	9.2	 20
 10	 26	78.3	14.9	 20
 11	 26	70.3	11.7	 16
 12	 26	218.3	52.1	 20
 13	 26	302.0	39.9	 20
 14	 26	316.5	41.4	 16
 15	 26	195.0	22.4	 20
 16	 26	117.8	23.2	 20
 17	 26	1081.0	126.5	 16
 18	 26	121.0	17.4	 20
 19	 26	67.0	11.9	 25
 20	 26	119.5	16.4	 20
 21	 26	67.0	11.4	 25
 22	 26	117.3	19.0	 20
 23	 26	64.0	11.7	 25
 24	 26	57.0	9.7	 25
 25	 26	63.0	11.4	 20
 26	 26	87.0	15.9	 25
 27	 26	660.0	86.0	 25
 28	 26	173.5	23.7	 20
 29	 26	182.0	28.8	 25
 30	 26	103.0	16.7	 25
 31	 26	110.8	15.3	 20
 32	 26	252.0	31.1	 25
 33	 26	80.0	18.4	 25
 34	 26	78.0	11.2	 20
 35	 26	74.0	14.8	 25
 36	 26	1297.0	166.8	 25
 37	 26	170.5	22.1	 20
 38	 26	108.0	17.3	 25
 39	 26	141.0	22.6	 25
 40	 26	62.0	11.7	 20
 41	 26	76.0	17.6	 25
 42	 26	103.0	17.6	 25
 43	 26	2161.3	213.9	 20
 44	 26	96.0	19.6	 25
 45	 26	141.0	26.3	 25
 46	 26	99.3	19.3	 16
 47	 26	147.3	17.8	 20
 48	 26	81.5	15.0	 20
 49	 26	63.5	14.5	 16
 50	 26	77.8	12.7	 20
 51	 26	894.8	105.4	 20
 52	 26	495.8	31.4	 16
 53	 26	98.0	15.3	 20
 54	 26	179.3	30.5	 20
 55	 26	69.0	7.1	 16
 56	 26	156.5	21.6	 20
 57	 26	202.0	31.9	 20
 58	 26	114.5	19.6	 16
 59	 26	118.0	20.8	 20
 60	 26	88.0	15.3	 25
 61	 26	88.5	11.9	 20
 62	 26	70.0	13.9	 25
 63	 26	60.0	12.4	 25
 64	 26	62.3	11.8	 20
 65	 26	76.0	15.7	 25
 66	 26	77.0	13.8	 25
 67	 26	62.0	14.8	 20
 68	 26	67.0	16.6	 25
 69	 26	158.0	39.6	 25
 70	 26	349.3	55.4	 20
 71	 26	84.0	13.6	 25
 72	 26	100.0	50.6	 25
 73	 26	827.8	59.2	 20
 74	 26	659.0	289.9	 25
 75	 26	598.0	136.9	 25
 76	 26	78.3	9.4	 20
 77	 26	295.0	68.3	 25
 78	 26	75.0	16.4	 25
 79	 26	64.0	17.3	 20
 80	 26	162.0	29.5	 25
 81	 26	57.8	6.8	 20
 82	 26	89.0	21.7	 25
 83	 26	54.0	8.1	 25
 84	 26	75.3	13.0	 20
 85	 26	80.0	15.0	 25
 86	 26	155.3	25.9	 20
 87	 26	156.5	18.3	 16
 88	 26	87.3	13.5	 20
 89	 26	194.0	47.9	 20
 90	 26	76.0	14.9	 16
 91	 26	215.3	26.4	 20
 92	 26	154.3	24.1	 20
 93	 26	81.8	17.3	 16
 94	 26	77.8	14.1	 20
 95	 26	66.3	9.5	 20
 96	 26	89.3	19.2	 16
 97	 26	76.0	11.4	 20
 98	 26	63.3	13.8	 20
 99	 26	110.8	24.4	 16
100	 26	96.0	15.6	 25
101	 26	245.0	58.0	 25
102	 26	101.3	19.6	 20
103	 26	137.0	28.0	 25
104	 26	84.0	12.4	 25
105	 26	126.5	20.9	 20
106	 26	422.0	61.4	 25
107	 26	247.0	31.0	 25
108	 26	660.8	82.0	 20
109	 26	243.0	32.6	 25
110	 26	71.0	51.0	 25
111	 26	1049.3	140.1	 20
112	 26	574.0	136.4	 25
113	 26	105.0	22.1	 25
114	 26	103.8	19.9	 20
115	 26	109.0	17.4	 25
116	 26	77.0	12.3	 25
117	 26	66.8	11.9	 20
118	 26	84.0	23.3	 25
119	 26	523.0	147.9	 25
120	 26	111.3	21.8	 20
121	 26	126.0	53.3	 25
122	 26	470.0	76.3	 25
123	 26	533.0	107.2	 20
124	 26	240.0	25.9	 25
125	 26	143.0	20.4	 25
126	 26	90.8	17.0	 16
127	 26	91.5	17.2	 20
128	 26	73.3	11.3	 20
129	 26	64.5	11.2	 16
130	 26	93.3	16.9	 20
131	 26	85.3	18.2	 20
132	 26	107.8	23.9	 16
133	 26	84.5	20.0	 20
134	 26	111.8	19.9	 20
135	 26	106.0	29.3	 16
136	 26	610.3	131.5	 20
137	 26	476.3	97.3	 16
138	 26	269.3	59.8	 20
139	 26	300.8	92.9	 20
140	 26	71.3	13.4	 20
141	 26	133.0	20.9	 25
142	 26	263.0	128.7	 25
143	 26	84.3	9.9	 20
144	 26	109.0	15.6	 25
145	 26	127.0	37.1	 25
146	 26	242.0	36.8	 20
147	 26	267.0	48.1	 25
148	 26	293.0	35.5	 25
149	 26	87.3	14.7	 20
150	 26	72.0	11.3	 25
151	 26	151.0	32.4	 25
152	 26	91.0	21.0	 20
153	 26	465.0	51.3	 25
154	 26	126.0	23.5	 25
155	 26	69.3	11.9	 20
156	 26	166.0	33.0	 25
157	 26	82.0	11.9	 25
158	 26	74.3	12.2	 20
159	 26	73.0	12.5	 25
160	 26	77.0	12.9	 25
161	 26	81.5	16.5	 20
162	 26	194.0	34.6	 25
163	 26	178.0	32.8	 25
164	 26	81.0	12.9	 20
165	 26	120.0	15.6	 25
166	 26	112.0	52.0	 25
167	 26	688.0	97.9	 16
168	 26	182.8	67.6	 20
169	 26	946.8	208.0	 20
170	 26	300.5	34.1	 16
171	 26	396.3	87.7	 20
172	 26	77.3	10.5	 20
173	 26	103.3	11.6	 16
174	 26	175.3	33.4	 20
175	 26	103.0	21.3	 20
176	 26	125.3	29.5	 16
177	 26	313.0	63.1	 20
178	 26	191.3	21.5	 20
179	 26	449.0	43.6	 16
180	 26	449.0	57.0	 25
181	 26	331.0	109.4	 25
182	 26	725.5	87.2	 20
183	 26	381.0	88.7	 25
184	 26	67.0	13.3	 25
185	 26	154.3	22.8	 20
186	 26	397.0	67.0	 25
187	 26	454.0	73.7	 25
188	 26	163.0	26.0	 20
189	 26	96.0	13.9	 25
190	 26	317.0	76.1	 25
191	 26	117.5	37.4	 20
192	 26	1094.0	92.9	 25
193	 26	540.0	93.3	 25
194	 26	281.5	33.1	 20
195	 26	186.0	27.4	 25
196	 26	75.5	17.0	 20
197	 26	64.0	11.8	 25
198	 26	227.0	47.0	 25
199	 26	227.0	27.4	 20
200	 26	239.0	28.9	 25
201	 26	85.0	17.1	 25
202	 26	86.8	14.4	 20
203	 26	129.0	22.7	 25
204	 26	407.0	48.5	 25
205	 26	272.3	37.0	 20
206	 26	1289.0	152.8	 25
207	 26	4730.8	852.5	 20
208	 26	453.0	31.4	 16
209	 26	199.0	30.8	 20
210	 26	261.8	28.7	 20
211	 26	124.5	13.7	 16
212	 26	656.3	74.5	 20
213	 26	225.0	33.1	 20
214	 26	348.8	33.7	 16
215	 26	269.3	40.6	 20
216	 26	132.5	24.8	 20
217	 26	75.5	11.2	 16
218	 26	54.0	10.5	 20
219	 26	199.8	37.1	 20
220	 26	89.5	14.4	 20
221	 26	554.0	94.5	 25
222	 26	212.0	26.5	 25
223	 26	332.3	62.1	 20
224	 26	84.0	13.2	 25
225	 26	163.0	28.1	 25
226	 26	64.0	5.7	 20
227	 26	165.0	29.3	 25
228	 26	78.0	18.5	 25
229	 26	65.3	15.2	 20
230	 26	404.0	52.7	 25
231	 26	70.0	10.4	 25
232	 26	78.8	14.6	 20
233	 26	382.0	57.2	 25
234	 26	292.0	40.8	 25
235	 26	122.0	19.6	 20
236	 26	138.0	25.9	 25
237	 26	202.0	37.6	 25
238	 26	77.8	13.0	 20
239	 26	56.0	12.1	 25
240	 26	61.0	12.9	 25
241	 26	116.0	24.3	 20
242	 26	247.0	78.3	 25
243	 26	103.0	39.7	 25
244	 26	769.8	99.1	 20
245	 26	106.0	17.8	 25
246	 26	231.0	35.8	 25
247	 26	116.3	15.3	 16
248	 26	116.3	22.2	 20
249	 26	165.8	23.8	 20
250	 26	140.3	43.3	 16
251	 26	952.5	69.5	 20
252	 26	1160.8	310.9	 20
253	 26	749.0	63.9	 16
254	 26	495.3	108.6	 20
255	 26	58.8	7.2	 16
256	 26	333.8	64.3	 20
257	 26	67.0	16.9	 20
258	 26	79.5	15.5	 16
259	 26	240.5	40.2	 20
260	 26	109.0	19.5	 25
261	 26	94.3	15.5	 20
262	 26	101.0	14.5	 25
263	 26	88.0	14.7	 25
264	 26	76.8	12.7	 20
265	 26	79.0	16.6	 25
266	 26	73.0	15.2	 25
267	 26	138.5	19.8	 20
268	 26	86.0	15.2	 25
269	 26	93.0	24.0	 25
270	 26	225.8	28.1	 20
271	 26	620.0	55.9	 25
272	 26	181.0	24.0	 25
273	 26	217.5	25.3	 20
274	 26	269.0	33.6	 25
275	 26	100.0	19.6	 25
276	 26	70.5	11.7	 20
277	 26	67.0	12.0	 25
278	 26	62.0	12.1	 25
279	 26	65.0	13.9	 20
280	 26	222.0	42.4	 25
281	 26	210.0	34.3	 25
282	 26	75.3	16.6	 20
283	 26	73.0	13.3	 25
284	 26	73.0	15.3	 25
285	 26	117.5	20.2	 20
286	 26	64.0	11.5	 25
287	 26	88.5	20.1	 20
288	 26	102.0	17.8	 16
289	 26	106.0	35.0	 20
290	 26	4436.3	966.8	 20
291	 26	888.0	106.1	 16
292	 26	97.3	12.9	 20
293	 26	83.8	15.3	 20
294	 26	56.5	8.1	 16
295	 26	65.3	15.3	 20
296	 26	74.0	12.7	 20
297	 26	116.0	21.2	 16
298	 26	91.3	15.8	 20
299	 26	360.0	30.2	 20
300	 26	116.5	23.1	 20
301	 26	1042.0	103.5	 25
302	 26	495.0	48.9	 25
303	 26	304.8	34.4	 20
304	 26	459.0	89.1	 25
305	 26	132.0	48.3	 25
306	 26	952.8	122.8	 20
307	 26	109.0	22.9	 25
308	 26	106.0	22.0	 25
309	 26	272.3	43.5	 20
310	 26	175.0	21.5	 25
311	 26	109.0	17.0	 25
312	 26	68.0	17.1	 20
313	 26	85.0	16.4	 25
314	 26	68.3	9.5	 20
315	 26	66.0	13.1	 25
316	 26	59.0	11.2	 25
317	 26	75.5	14.3	 20
318	 26	116.0	19.6	 25
319	 26	111.0	13.0	 25
320	 26	254.0	36.1	 20
321	 26	452.0	41.7	 25
322	 26	877.0	109.8	 25
323	 26	947.8	120.1	 20
324	 26	946.0	191.7	 25
325	 26	154.0	52.9	 25
326	 26	268.3	36.9	 20
327	 26	90.8	15.0	 20
328	 26	154.8	40.0	 20
329	 26	136.3	21.7	 16
330	 26	257.3	27.0	 20
331	 26	363.5	62.7	 20
332	 26	117.3	32.0	 16
333	 26	727.3	110.3	 20
334	 26	258.8	58.6	 20
335	 26	73.8	14.5	 16
336	 26	102.5	15.9	 20
337	 26	101.8	16.8	 20
338	 26	247.0	35.2	 16
339	 26	79.5	16.9	 20
340	 26	100.0	19.8	 25
341	 26	134.8	28.6	 20
342	 26	354.0	79.8	 25
343	 26	70.0	13.8	 25
344	 26	172.5	31.3	 20
345	 26	187.0	33.1	 25
346	 26	132.0	24.5	 25
347	 26	186.0	24.8	 20
348	 26	75.0	15.6	 25
349	 26	63.0	10.8	 25
350	 26	82.8	13.8	 20
351	 26	66.0	10.0	 25
352	 26	59.0	11.5	 25
353	 26	94.3	18.6	 20
354	 26	168.0	104.1	 25
355	 26	1145.0	191.0	 25
356	 26	162.3	24.6	 20
357	 26	182.0	38.2	 25
358	 26	101.0	18.4	 25
359	 26	67.0	11.5	 20
360	 26	84.0	14.0	 25
361	 26	185.0	28.4	 25
362	 26	128.0	22.9	 20
363	 26	68.0	13.3	 25
364	 26	65.0	14.3	 25
365	 26	61.0	14.0	 20
366	 26	79.0	14.0	 25
367	 26	101.5	19.5	 20
368	 26	58.8	13.0	 16
369	 26	60.3	11.7	 20
370	 26	77.3	19.0	 16
371	 26	79.5	14.3	 20
372	 26	343.0	42.8	 20
373	 26	124.5	21.3	 16
374	 26	72.3	13.8	 20
375	 26	70.3	15.2	 20
376	 26	62.5	10.9	 16
377	 26	81.3	13.0	 20
378	 26	175.5	34.4	 20
379	 26	74.8	12.9	 16
380	 26	150.0	25.6	 25
381	 26	89.0	18.5	 25
382	 26	1015.8	135.7	 20
383	 26	275.0	32.7	 25
384	 26	158.0	29.5	 25
385	 26	90.0	14.2	 20
386	 26	103.0	18.0	 25
387	 26	66.0	10.3	 25
388	 26	71.3	17.6	 20
389	 26	1910.0	276.0	 25
390	 26	394.0	41.0	 25
391	 26	204.3	22.5	 20
392	 26	302.0	38.6	 25
393	 26	229.0	36.9	 25
394	 26	67.8	10.7	 20
395	 26	85.0	17.1	 25
396	 26	82.0	13.0	 25
397	 26	72.3	10.6	 20
398	 26	139.0	20.1	 25
399	 26	73.0	11.1	 25
400	 26	64.0	14.4	 20
401	 26	148.0	21.9	 25
402	 26	138.0	15.5	 25
403	 26	149.3	19.7	 20
404	 26	211.0	40.8	 25
405	 26	1332.0	194.8	 25
406	 26	151.3	32.7	 20
407	 26	98.3	15.8	 20
408	 26	105.3	18.7	 20
409	 26	144.3	23.2	 16
410	 26	165.0	37.4	 20
411	 26	1012.0	107.5	 20
412	 26	681.5	86.3	 16
413	 26	113.0	12.2	 20
414	 26	133.5	27.3	 20
415	 26	87.3	18.2	 16
416	 26	352.3	25.8	 20
417	 26	270.8	29.9	 20
418	 26	249.5	28.7	 16
419	 26	97.3	20.6	 20
420	 26	111.3	18.5	 20
421	 26	199.3	33.1	 20
422	 26	201.0	27.7	 25
423	 26	98.0	16.9	 25
424	 26	86.5	14.8	 20
425	 26	146.0	21.2	 25
426	 26	138.0	22.6	 25
427	 26	91.8	15.0	 20
428	 26	285.0	31.5	 25
429	 26	108.8	23.6	 20
430	 26	212.0	28.4	 25
431	 26	99.0	19.5	 25
432	 26	76.0	16.9	 20
433	 26	117.0	18.4	 25
434	 26	118.0	20.3	 25
435	 26	169.3	24.9	 20
436	 26	71.0	21.0	 25
437	 26	61.0	12.6	 25
438	 26	142.5	27.1	 20
439	 26	81.0	16.0	 25
440	 26	64.0	13.6	 25
441	 26	61.0	11.9	 20
442	 26	67.0	11.7	 25
443	 26	163.0	30.0	 25
444	 26	55.3	8.2	 20
445	 26	78.0	18.1	 25
446	 26	67.0	17.2	 25
447	 26	614.3	67.9	 16
448	 26	217.5	25.1	 20
449	 26	224.3	28.5	 20
450	 26	166.5	27.3	 16
451	 26	73.5	14.8	 20
452	 26	1696.8	202.9	 20
453	 26	67.5	13.4	 16
454	 26	264.0	34.7	 20
455	 26	194.8	22.2	 20
456	 26	117.5	14.8	 16
457	 26	68.5	14.5	 20
458	 26	81.8	15.2	 20
459	 26	74.5	11.0	 16
460	 26	159.3	22.6	 20
461	 26	59.0	13.1	 25
462	 26	67.5	13.7	 20
463	 26	215.0	29.4	 25
464	 26	134.0	22.4	 25
465	 26	101.8	20.3	 20
466	 26	345.0	43.2	 25
467	 26	515.0	82.7	 25
468	 26	162.5	26.9	 20
469	 26	120.0	14.9	 25
470	 26	186.0	28.7	 25
471	 26	318.5	39.0	 20
472	 26	82.0	14.8	 25
473	 26	545.0	57.3	 25
474	 26	75.3	12.3	 20
475	 26	94.0	18.3	 25
476	 26	80.0	20.7	 25
477	 26	206.5	23.7	 20
478	 26	71.0	13.7	 25
479	 26	68.0	13.9	 25
480	 26	102.3	17.1	 20
481	 26	124.0	21.4	 25
482	 26	87.0	15.5	 25
483	 26	89.3	21.6	 20
484	 26	608.0	66.2	 25
485	 26	169.0	27.3	 25
486	 26	154.5	26.1	 20
487	 26	75.0	13.7	 20
488	 26	61.8	12.1	 16
489	 26	101.0	19.2	 20
490	 26	97.8	31.6	 20
491	 26	73.8	9.2	 16
492	 26	62.0	16.0	 20
493	 26	210.3	27.4	 20
494	 26	59.3	9.7	 16
495	 26	136.0	15.0	 20
496	 26	68.3	13.3	 20
497	 26	100.5	15.4	 16
498	 26	81.3	16.4	 20
499	 26	79.0	9.2	 20
500	 26	68.5	13.2	 16
501	 26	80.0	12.4	 25
502	 26	84.0	12.4	 25
503	 26	107.3	21.9	 20
504	 26	158.0	32.8	 25
505	 26	79.0	13.7	 25
506	 26	63.5	14.4	 20
507	 26	97.0	13.6	 25
508	 26	153.0	26.3	 25
509	 26	170.3	23.9	 20
510	 26	64.0	11.0	 25
511	 26	64.0	14.4	 25
512	 26	53.0	7.9	 20
513	 26	73.0	18.0	 25
514	 26	63.0	13.5	 25
515	 26	74.8	11.3	 20
516	 26	76.0	11.6	 25
517	 26	53.0	12.5	 25
518	 26	80.0	15.6	 20
519	 26	114.0	17.1	 25
520	 26	75.0	14.0	 25
521	 26	124.3	20.2	 20
522	 26	199.0	22.3	 25
523	 26	88.0	15.5	 25
524	 26	97.0	17.1	 20
525	 26	189.0	20.6	 25
526	 26	72.0	13.6	 25
527	 26	70.0	13.1	 16
528	 26	93.0	20.3	 20
529	 26	90.0	14.9	 20
530	 26	74.5	10.7	 16
531	 26	482.5	51.2	 20
532	 26	625.0	43.0	 20
533	 26	1811.0	71.7	 16
534	 26	449.8	45.4	 20
535	 26	198.3	29.9	 20
536	 26	815.8	63.0	 16
537	 26	335.8	34.6	 20
538	 26	282.0	38.2	 20
539	 26	133.5	22.2	 16
540	 26	63.3	8.3	 20
541	 26	105.0	14.2	 25
542	 26	81.3	14.0	 20
543	 26	69.0	16.0	 25
544	 26	174.0	38.1	 25
545	 26	91.3	14.3	 20
546	 26	64.0	13.5	 25
547	 26	185.3	29.1	 20
548	 26	234.0	38.1	 25
549	 26	84.0	12.2	 25
550	 26	261.5	33.3	 20
551	 26	443.0	60.9	 25
552	 26	146.0	23.9	 25
553	 26	92.3	18.9	 20
554	 26	56.0	10.4	 25
555	 26	73.0	12.9	 25
556	 26	392.8	58.1	 20
557	 26	97.0	27.7	 25
558	 26	179.0	21.7	 25
559	 26	300.5	33.7	 20
560	 26	370.0	36.0	 25
561	 26	205.0	25.2	 25
562	 26	79.3	10.1	 20
563	 26	70.0	12.8	 25
564	 26	76.0	10.7	 25
565	 26	85.0	14.0	 20
566	 26	65.0	14.3	 25
567	 26	104.0	16.5	 25
568	 26	85.3	14.9	 16
569	 26	82.3	13.7	 20
570	 26	68.0	11.5	 20
571	 26	121.0	20.4	 16
572	 26	147.0	21.9	 20
573	 26	587.5	57.2	 20
574	 26	216.5	36.9	 16
575	 26	76.5	12.9	 20
576	 26	160.0	26.0	 20
577	 26	78.5	14.0	 16
578	 26	59.5	9.2	 20
579	 26	59.8	10.0	 20
580	 26	87.0	10.0	 16
581	 26	77.0	15.4	 25
582	 26	78.0	12.2	 25
583	 26	59.5	11.6	 20
584	 26	80.0	14.3	 25
585	 26	71.0	13.2	 25
586	 26	82.0	17.6	 20
587	 26	993.0	135.4	 25
588	 26	1183.0	79.5	 25
589	 26	679.3	396.3	 20
590	 26	188.0	39.9	 25
591	 26	64.0	14.8	 25
592	 26	64.3	14.2	 20
593	 26	63.0	12.9	 25
594	 26	62.0	14.1	 25
595	 26	304.0	32.4	 20
596	 26	92.0	13.0	 25
597	 26	156.0	25.9	 25
598	 26	64.8	12.9	 20
599	 26	114.0	14.2	 25
600	 26	96.0	14.7	 25
601	 26	68.5	8.0	 20
602	 26	90.0	15.8	 25
603	 26	110.3	12.6	 20
604	 26	780.0	337.1	 25
605	 26	130.0	27.4	 25
606	 26	80.5	17.6	 20
607	 26	65.0	15.4	 25
608	 26	90.5	18.2	 20
609	 26	70.0	13.1	 16
610	 26	457.5	65.6	 20
611	 26	79.0	16.6	 20
612	 26	101.5	22.3	 16
613	 26	1556.0	191.8	 20
614	 26	657.0	81.9	 20
615	 26	410.0	43.2	 16
616	 26	936.8	124.6	 20
617	 26	184.3	25.3	 20
618	 26	92.3	17.8	 16
619	 26	84.3	16.5	 20
620	 26	74.0	13.0	 20
621	 26	110.0	15.6	 20
622	 26	174.0	26.5	 25
623	 26	93.0	17.3	 25
624	 26	356.8	38.2	 20
625	 26	356.0	44.6	 25
626	 26	104.0	22.0	 25
627	 26	82.8	14.6	 20
628	 26	74.0	9.2	 25
629	 26	102.0	18.2	 25
630	 26	259.8	43.6	 20
631	 26	80.0	9.8	 25
632	 26	57.0	15.3	 25
633	 26	125.0	24.0	 20
634	 26	121.0	20.7	 25
635	 26	70.0	12.7	 25
636	 26	91.8	20.7	 20
637	 26	105.0	15.8	 25
638	 26	2262.0	321.9	 25
639	 26	7468.3	1336.6	 20
  0	 27	139.0	20.2	 25
  1	 27	507.0	63.9	 25
  2	 27	189.3	22.5	 20
  3	 27	681.0	83.2	 25
  4	 27	680.0	95.5	 25
  5	 27	256.0	37.0	 20
  6	 27	207.0	39.6	 25
  7	 27	98.0	15.2	 25
  8	 27	163.0	21.7	 20
  9	 27	320.0	27.2	 25
 10	 27	186.0	25.9	 25
 11	 27	170.0	20.4	 20
 12	 27	181.0	41.6	 25
 13	 27	939.0	126.3	 25
 14	 27	148.0	23.3	 20
 15	 27	132.0	22.6	 25
 16	 27	87.0	13.9	 25
 17	 27	81.8	12.8	 20
 18	 27	280.0	34.7	 25
 19	 27	147.5	29.2	 20
 20	 27	120.3	12.1	 16
 21	 27	93.3	12.5	 20
 22	 27	207.3	27.0	 20
 23	 27	114.3	20.4	 16
 24	 27	94.5	15.6	 20
 25	 27	319.0	28.6	 16
 26	 27	75.0	13.9	 20
 27	 27	217.0	23.6	 20
 28	 27	1042.8	113.2	 16
 29	 27	305.0	33.6	 20
 30	 27	1424.3	110.7	 20
 31	 27	146.5	25.1	 16
 32	 27	84.3	18.1	 20
 33	 27	128.0	21.0	 25
 34	 27	63.8	13.0	 20
 35	 27	86.0	14.9	 25
 36	 27	165.0	25.8	 25
 37	 27	107.0	23.6	 20
 38	 27	439.0	80.2	 25
 39	 27	80.0	16.1	 25
 40	 27	663.0	107.6	 20
 41	 27	281.0	48.5	 25
 42	 27	161.0	30.5	 25
 43	 27	275.3	38.8	 20
 44	 27	98.0	16.4	 25
 45	 27	107.0	18.1	 25
 46	 27	219.5	33.0	 20
 47	 27	225.0	36.1	 25
 48	 27	282.0	47.7	 25
 49	 27	147.3	21.8	 20
 50	 27	109.0	23.2	 25
 51	 27	448.0	47.7	 25
 52	 27	534.5	51.3	 20
 53	 27	1180.0	257.5	 25
 54	 27	188.0	25.9	 25
 55	 27	1101.5	178.6	 20
 56	 27	72.0	14.8	 25
 57	 27	86.0	16.3	 25
 58	 27	86.5	14.5	 20
 59	 27	145.0	23.6	 25
 60	 27	68.0	13.7	 20
 61	 27	79.0	10.2	 16
 62	 27	113.3	21.5	 20
 63	 27	78.3	14.2	 20
 64	 27	72.5	23.3	 16
 65	 27	98.0	16.4	 20
 66	 27	99.5	13.5	 20
 67	 27	153.3	19.6	 16
 68	 27	161.3	23.2	 20
 69	 27	1261.0	359.1	 20
 70	 27	517.8	67.8	 16
 71	 27	134.3	25.3	 20
 72	 27	103.3	13.8	 20
 73	 27	96.0	18.4	 20
 74	 27	247.0	79.1	 25
 75	 27	532.0	82.2	 25
 76	 27	371.5	58.6	 20
 77	 27	303.0	31.9	 25
 78	 27	210.0	38.7	 25
 79	 27	162.3	30.1	 20
 80	 27	253.0	52.7	 25
 81	 27	70.5	12.4	 20
 82	 27	70.0	16.0	 25
 83	 27	194.0	38.6	 25
 84	 27	113.5	19.1	 20
 85	 27	260.0	29.9	 25
 86	 27	743.0	105.1	 25
 87	 27	394.8	37.5	 20
 88	 27	489.0	50.2	 25
 89	 27	1754.0	393.0	 25
 90	 27	261.8	35.6	 20
 91	 27	116.0	19.9	 25
 92	 27	181.0	45.7	 25
 93	 27	68.5	9.9	 20
 94	 27	184.0	31.3	 25
 95	 27	123.0	22.7	 25
 96	 27	363.0	64.8	 20
 97	 27	376.0	57.2	 25
 98	 27	238.0	38.7	 25
 99	 27	464.5	70.7	 20
100	 27	147.3	19.7	 20
101	 27	221.3	41.4	 20
102	 27	198.0	29.0	 16
103	 27	237.0	38.1	 20
104	 27	164.8	30.3	 20
105	 27	82.8	15.4	 16
106	 27	354.8	79.1	 20
107	 27	108.5	24.8	 20
108	 27	119.5	15.9	 16
109	 27	77.0	15.3	 20
110	 27	98.3	12.8	 20
111	 27	143.8	25.5	 16
112	 27	719.3	95.1	 20
113	 27	224.0	46.8	 25
114	 27	296.8	64.0	 20
115	 27	1209.0	346.2	 25
116	 27	184.0	45.2	 25
117	 27	86.0	15.5	 20
118	 27	196.0	65.9	 25
119	 27	1762.0	219.4	 25
120	 27	1612.0	208.1	 20
121	 27	783.0	215.1	 25
122	 27	1439.0	359.4	 25
123	 27	479.0	64.9	 20
124	 27	396.0	71.8	 25
125	 27	122.0	21.4	 25
126	 27	124.5	15.5	 20
127	 27	355.0	106.6	 25
128	 27	81.0	17.1	 25
129	 27	90.3	28.3	 20
130	 27	350.0	65.2	 25
131	 27	664.0	218.6	 25
132	 27	84.5	15.2	 20
133	 27	94.0	23.6	 25
134	 27	67.0	14.5	 25
135	 27	114.5	28.1	 20
136	 27	111.0	32.1	 25
137	 27	350.0	65.8	 25
138	 27	544.0	138.3	 20
139	 27	609.0	131.3	 25
140	 27	199.8	30.9	 16
141	 27	155.5	18.8	 20
142	 27	667.5	100.6	 20
143	 27	483.3	50.7	 16
144	 27	2126.5	442.8	 20
145	 27	291.0	36.4	 20
146	 27	150.0	36.5	 16
147	 27	628.3	125.1	 20
148	 27	222.5	82.2	 20
149	 27	303.8	35.7	 16
150	 27	1171.3	237.9	 20
151	 27	1417.3	417.3	 20
152	 27	73.3	17.2	 16
153	 27	110.0	51.0	 25
154	 27	893.0	268.8	 25
155	 27	75.0	15.9	 20
156	 27	289.0	60.6	 25
157	 27	64.0	10.7	 25
158	 27	231.5	53.1	 20
159	 27	220.0	45.5	 25
160	 27	88.0	16.3	 25
161	 27	127.8	23.7	 20
162	 27	156.0	29.2	 25
163	 27	378.0	110.5	 25
164	 27	62.5	11.2	 20
165	 27	242.0	53.7	 25
166	 27	103.0	43.7	 25
167	 27	197.8	25.1	 20
168	 27	218.0	42.8	 25
169	 27	284.0	64.8	 25
170	 27	275.8	130.5	 20
171	 27	723.0	75.5	 25
172	 27	674.0	160.1	 25
173	 27	559.8	113.6	 20
174	 27	201.0	48.1	 25
175	 27	70.0	9.6	 25
176	 27	63.8	13.0	 20
177	 27	105.0	17.7	 25
178	 27	103.0	35.4	 25
179	 27	1081.8	124.6	 20
180	 27	1079.3	159.5	 20
181	 27	191.3	24.1	 20
182	 27	228.8	19.4	 16
183	 27	379.0	46.5	 20
184	 27	799.8	157.6	 20
185	 27	589.3	64.3	 16
186	 27	929.3	216.7	 20
187	 27	223.5	47.2	 20
188	 27	829.5	140.1	 16
189	 27	96.0	13.5	 20
190	 27	376.8	66.4	 20
191	 27	297.8	40.8	 16
192	 27	179.0	36.1	 20
193	 27	425.0	85.4	 25
194	 27	199.0	27.1	 20
195	 27	200.0	37.4	 25
196	 27	114.0	30.3	 25
197	 27	225.0	35.8	 20
198	 27	138.0	27.9	 25
199	 27	853.5	128.6	 20
200	 27	101.0	20.1	 25
201	 27	118.0	22.5	 25
202	 27	154.8	24.3	 20
203	 27	80.0	11.7	 25
204	 27	84.0	16.7	 25
205	 27	136.0	18.7	 20
206	 27	232.0	51.6	 25
207	 27	971.0	145.8	 25
[truncated: 8,886,104 more chars]
