# Supplementary material for: Genomic analysis of early murine mammary gland development using novel probe-level algorithms
Source: Genome Biol. 2005 Feb 1;6(2):R20. doi: 10.1186/gb-2005-6-2-r20 (PMC551540; doi:10.1186/gb-2005-6-2-r20)
Supplement: Additional data file 10 — CEL file 2 of data from Affymetrix MG_U74Av2 oligonucleotide microarrays hybridized with mammary gland RNA from independent pools of 10 female FVB mice harvested at 2 weeks of age [file gb-2005-6-2-r20-s10.zip › 2wk_G0P0_2.CEL]

[CEL]
Version=3

[HEADER]
Cols=640
Rows=640
TotalX=640
TotalY=640
OffsetX=0
OffsetY=0
GridCornerUL=229 232
GridCornerUR=4491 230
GridCornerLR=4515 4496
GridCornerLL=253 4498
Axis-invertX=0
AxisInvertY=0
swapXY=0
DatHeader=[3..37057]  2wkG0P0_2_MG_U74Av2:CLS=4733 RWS=4733 XIN=3  YIN=3  VE=17        2.0 06/19/01 11:51:20       MG_U74Av2.1sq                  6
Algorithm=Percentile
AlgorithmParameters=Percentile:75;CellMargin:2;OutlierHigh:1.500;OutlierLow:1.004

[INTENSITY]
NumberCells=409600
CellHeader=X	Y	MEAN	STDV	NPIXELS
  0	  0	261.0	135.3	 25
  1	  0	11082.8	1363.5	 20
  2	  0	210.0	70.7	 25
  3	  0	11011.0	2427.9	 25
  4	  0	103.8	21.3	 20
  5	  0	201.0	67.7	 25
  6	  0	10650.0	2491.4	 25
  7	  0	213.8	63.3	 20
  8	  0	10762.0	2013.1	 25
  9	  0	182.0	214.4	 25
 10	  0	10748.8	1566.7	 20
 11	  0	187.0	96.5	 25
 12	  0	10677.0	2750.2	 25
 13	  0	212.8	45.7	 20
 14	  0	10401.0	2144.2	 25
 15	  0	222.0	232.3	 25
 16	  0	10728.8	1722.7	 20
 17	  0	209.0	96.9	 25
 18	  0	10639.0	2843.4	 25
 19	  0	206.5	49.1	 20
 20	  0	10379.0	2159.2	 25
 21	  0	199.0	185.4	 25
 22	  0	10382.8	1644.7	 20
 23	  0	231.0	84.4	 25
 24	  0	10247.0	2557.5	 25
 25	  0	182.0	42.9	 20
 26	  0	10302.0	1932.1	 25
 27	  0	190.0	135.0	 25
 28	  0	10677.0	1496.4	 20
 29	  0	180.0	63.8	 25
 30	  0	10317.0	2312.7	 25
 31	  0	172.0	27.6	 20
 32	  0	10228.0	1736.8	 25
 33	  0	171.5	24.4	 20
 34	  0	10234.0	1459.5	 25
 35	  0	203.0	43.4	 25
 36	  0	10372.5	1337.4	 20
 37	  0	195.0	37.8	 25
 38	  0	10261.0	1786.9	 25
 39	  0	155.0	26.5	 20
 40	  0	10294.0	1496.2	 25
 41	  0	165.0	54.8	 25
 42	  0	10434.8	1256.8	 20
 43	  0	174.0	23.9	 25
 44	  0	10248.0	1981.1	 25
 45	  0	158.5	27.4	 20
 46	  0	10232.0	1609.0	 25
 47	  0	194.0	73.0	 25
 48	  0	10434.3	1422.0	 20
 49	  0	205.0	26.7	 25
 50	  0	10083.0	2344.6	 25
 51	  0	183.3	28.4	 20
 52	  0	10018.0	1963.3	 25
 53	  0	171.5	118.2	 20
 54	  0	10388.0	1221.9	 16
 55	  0	180.5	63.5	 20
 56	  0	10346.8	2739.4	 20
 57	  0	192.5	30.8	 16
 58	  0	10078.5	2067.9	 20
 59	  0	212.5	211.6	 20
 60	  0	10136.0	1640.8	 16
 61	  0	193.8	81.1	 20
 62	  0	10170.0	3005.5	 20
 63	  0	212.3	43.5	 16
 64	  0	10099.3	2418.9	 20
 65	  0	308.3	316.8	 20
 66	  0	10019.8	1978.7	 16
 67	  0	182.8	115.9	 20
 68	  0	9531.8	3054.3	 20
 69	  0	194.3	56.2	 16
 70	  0	9739.5	2549.8	 20
 71	  0	199.0	376.0	 20
 72	  0	9758.5	2033.3	 16
 73	  0	182.5	145.8	 20
 74	  0	9879.8	3198.4	 20
 75	  0	218.3	54.8	 16
 76	  0	9854.0	2666.4	 20
 77	  0	188.3	431.4	 20
 78	  0	9733.5	2147.0	 16
 79	  0	191.5	157.5	 20
 80	  0	9663.3	3314.5	 20
 81	  0	235.3	60.5	 16
 82	  0	9659.3	2765.9	 20
 83	  0	200.0	465.4	 20
 84	  0	9692.8	2391.9	 16
 85	  0	168.8	184.5	 20
 86	  0	9898.8	3437.3	 20
 87	  0	224.8	91.3	 16
 88	  0	9965.3	2898.5	 20
 89	  0	217.8	523.7	 20
 90	  0	9683.8	2401.7	 16
 91	  0	203.5	196.3	 20
 92	  0	9820.0	1538.6	 16
 93	  0	191.5	57.3	 20
 94	  0	9688.3	2771.3	 20
 95	  0	188.5	37.3	 16
 96	  0	9321.3	1891.8	 20
 97	  0	194.0	137.1	 20
 98	  0	9676.8	1273.8	 16
 99	  0	189.3	52.3	 20
100	  0	9849.8	2807.8	 20
101	  0	160.3	30.8	 16
102	  0	9651.8	2241.2	 20
103	  0	180.5	249.8	 20
104	  0	9693.5	1822.2	 16
105	  0	189.8	113.5	 20
106	  0	9839.5	3242.5	 20
107	  0	222.8	50.2	 16
108	  0	9691.5	2748.1	 20
109	  0	204.5	507.5	 20
110	  0	9725.3	2408.9	 16
111	  0	182.3	218.3	 20
112	  0	9839.0	3527.4	 20
113	  0	200.0	84.5	 16
114	  0	9763.3	3067.1	 20
115	  0	243.3	691.6	 20
116	  0	9770.0	2675.5	 16
117	  0	196.3	262.6	 20
118	  0	9673.3	3580.5	 20
119	  0	258.0	149.1	 16
120	  0	9782.8	3188.6	 20
121	  0	236.8	814.8	 20
122	  0	9864.0	2868.0	 16
123	  0	199.8	429.6	 20
124	  0	9672.8	3736.6	 20
125	  0	270.5	172.9	 16
126	  0	9958.0	3412.1	 20
127	  0	292.8	1070.7	 20
128	  0	9925.0	3073.0	 16
129	  0	197.3	513.8	 20
130	  0	9738.3	3803.2	 20
131	  0	296.0	194.4	 16
132	  0	9914.3	3450.3	 20
133	  0	323.8	1103.7	 20
134	  0	9833.0	3084.9	 16
135	  0	214.3	504.7	 20
136	  0	9856.5	3808.3	 20
137	  0	313.8	197.8	 16
138	  0	10075.5	3460.0	 20
139	  0	340.5	1030.7	 20
140	  0	9802.3	3046.2	 16
141	  0	270.5	476.5	 20
142	  0	9832.0	3799.8	 20
143	  0	276.5	174.7	 16
144	  0	10176.0	3378.9	 20
145	  0	276.5	946.2	 20
146	  0	10052.3	2964.8	 16
147	  0	227.0	388.4	 20
148	  0	10088.0	2099.3	 16
149	  0	183.0	124.4	 20
150	  0	9986.3	3280.3	 20
151	  0	210.3	37.7	 16
152	  0	10017.0	2649.6	 20
153	  0	184.8	342.1	 20
154	  0	10108.8	2021.5	 16
155	  0	192.5	117.1	 20
156	  0	9989.5	3215.0	 20
157	  0	199.3	39.4	 16
158	  0	9986.8	2644.3	 20
159	  0	242.8	314.8	 20
160	  0	9875.0	2611.7	 20
161	  0	195.0	106.4	 25
162	  0	9967.0	3410.6	 25
163	  0	192.0	33.2	 20
164	  0	10004.0	3049.8	 25
165	  0	253.0	389.7	 25
166	  0	9845.0	2713.8	 20
167	  0	173.0	150.9	 25
168	  0	9901.0	3470.8	 25
169	  0	236.0	64.7	 20
170	  0	9827.0	3084.8	 25
171	  0	233.0	509.0	 25
172	  0	9643.8	2746.5	 20
173	  0	208.0	209.6	 25
174	  0	9811.0	3529.2	 25
175	  0	201.3	81.2	 20
176	  0	9934.0	3176.3	 25
177	  0	242.0	587.5	 25
178	  0	9934.8	2949.2	 20
179	  0	191.0	248.2	 25
180	  0	9647.0	3577.7	 25
181	  0	193.5	102.2	 20
182	  0	10085.0	3324.4	 25
183	  0	232.0	699.0	 25
184	  0	9963.8	2948.8	 20
185	  0	204.0	307.3	 25
186	  0	9795.0	3675.5	 25
187	  0	215.8	104.5	 20
188	  0	9916.0	3266.1	 25
189	  0	238.0	747.1	 25
190	  0	9781.3	2965.9	 20
191	  0	236.0	357.6	 25
192	  0	9768.0	3643.1	 25
193	  0	236.3	157.1	 20
194	  0	9761.0	3267.8	 25
195	  0	266.0	796.5	 25
196	  0	9855.0	3050.4	 20
197	  0	198.0	333.3	 25
198	  0	9605.0	3626.2	 25
199	  0	298.8	125.9	 20
200	  0	9889.0	3290.6	 25
201	  0	255.0	671.0	 25
202	  0	9784.5	2880.6	 20
203	  0	213.0	255.9	 25
204	  0	9692.0	3504.3	 25
205	  0	201.3	79.5	 20
206	  0	9748.0	3099.8	 25
207	  0	174.5	38.9	 20
208	  0	9580.0	2515.1	 25
209	  0	184.0	173.7	 25
210	  0	10131.5	2229.0	 20
211	  0	89.0	26.3	 25
212	  0	4597.0	1351.7	 25
213	  0	77.3	12.8	 20
214	  0	164.0	31.3	 25
215	  0	91.0	88.8	 25
216	  0	9795.3	1900.7	 20
217	  0	213.0	45.1	 25
218	  0	9428.0	2579.1	 25
219	  0	161.3	20.7	 20
220	  0	9475.0	2036.9	 25
221	  0	154.0	83.9	 25
222	  0	9484.8	1779.2	 20
223	  0	186.0	31.1	 25
224	  0	9165.0	2436.8	 25
225	  0	167.5	25.1	 20
226	  0	9265.0	1982.9	 25
227	  0	185.0	82.5	 25
228	  0	9371.3	1777.1	 20
229	  0	192.0	30.3	 25
230	  0	9084.0	2492.9	 25
231	  0	185.5	36.0	 20
232	  0	8832.0	1982.4	 25
233	  0	174.0	97.8	 25
234	  0	9206.5	1795.9	 20
235	  0	176.0	49.1	 25
236	  0	9208.0	2620.1	 25
237	  0	210.3	45.8	 20
238	  0	8978.0	2250.5	 25
239	  0	221.0	166.0	 25
240	  0	9105.0	1905.8	 20
241	  0	189.0	66.0	 25
242	  0	9202.0	2822.0	 25
243	  0	210.0	48.6	 20
244	  0	8944.0	2385.4	 25
245	  0	239.0	264.5	 25
246	  0	9342.3	2075.3	 20
247	  0	227.0	90.5	 25
248	  0	8986.0	2894.9	 25
249	  0	205.8	57.5	 20
250	  0	9183.0	2525.4	 25
251	  0	208.0	271.0	 25
252	  0	9089.8	2110.4	 20
253	  0	193.0	128.0	 25
254	  0	9123.0	2966.6	 25
255	  0	200.8	64.4	 20
256	  0	9068.0	2559.3	 25
257	  0	207.0	331.2	 25
258	  0	9122.3	2224.2	 20
259	  0	197.0	146.4	 25
260	  0	9056.0	3045.8	 25
261	  0	215.5	56.6	 20
262	  0	9360.0	2698.2	 25
263	  0	236.0	378.6	 25
264	  0	9423.5	2365.3	 20
265	  0	180.0	164.2	 25
266	  0	9497.5	1830.7	 20
267	  0	210.0	68.5	 25
268	  0	9256.0	2747.8	 25
269	  0	179.5	22.9	 20
270	  0	9042.0	2202.3	 25
271	  0	228.0	191.2	 25
272	  0	9551.5	1997.3	 20
273	  0	272.0	95.1	 25
274	  0	9393.0	2975.2	 25
275	  0	195.3	47.2	 20
276	  0	9494.0	2543.9	 25
277	  0	229.0	342.2	 25
278	  0	9639.3	2202.9	 20
279	  0	200.0	126.1	 25
280	  0	9721.0	3246.1	 25
281	  0	200.5	69.2	 20
282	  0	9593.0	2724.1	 25
283	  0	238.0	399.5	 25
284	  0	9906.8	2382.1	 20
285	  0	223.0	174.5	 25
286	  0	9718.0	3220.5	 25
287	  0	236.5	76.3	 20
288	  0	9700.0	2819.2	 25
289	  0	278.0	450.0	 25
290	  0	9871.5	2481.1	 20
291	  0	202.0	177.8	 25
292	  0	9836.0	3269.0	 25
293	  0	234.8	84.5	 20
294	  0	9878.0	2885.7	 25
295	  0	264.0	458.6	 25
296	  0	9825.8	2424.8	 20
297	  0	256.0	165.3	 25
298	  0	9680.0	3223.8	 25
299	  0	214.3	77.1	 20
300	  0	9927.0	2782.3	 25
301	  0	211.0	404.7	 25
302	  0	9837.5	2391.5	 20
303	  0	186.0	139.8	 25
304	  0	9819.0	3144.5	 25
305	  0	213.5	62.5	 20
306	  0	9718.0	2595.7	 25
307	  0	239.0	302.8	 25
308	  0	9856.3	2187.4	 20
309	  0	189.0	101.2	 25
310	  0	9753.0	3065.0	 25
311	  0	189.0	49.8	 20
312	  0	9780.0	2572.6	 25
313	  0	192.0	264.8	 25
314	  0	9855.0	2143.4	 20
315	  0	212.0	117.9	 25
316	  0	9463.0	2990.9	 25
317	  0	198.3	53.6	 20
318	  0	9719.0	2527.8	 25
319	  0	247.0	276.9	 25
320	  0	9767.5	2080.7	 20
321	  0	202.0	103.9	 25
322	  0	9827.0	3042.4	 25
323	  0	180.3	47.9	 20
324	  0	9477.0	2409.1	 25
325	  0	175.3	31.7	 20
326	  0	9457.0	1837.3	 25
327	  0	181.0	112.3	 25
328	  0	9631.0	1381.5	 20
329	  0	166.0	43.5	 25
330	  0	9579.0	2342.3	 25
331	  0	157.8	41.6	 20
332	  0	9456.0	1704.4	 25
333	  0	201.0	92.6	 25
334	  0	9554.0	1342.7	 20
335	  0	145.0	43.9	 25
336	  0	9553.0	2355.3	 25
337	  0	176.3	29.8	 20
338	  0	9415.0	1770.5	 25
339	  0	182.0	106.6	 25
340	  0	9579.5	1408.3	 20
341	  0	170.0	48.9	 25
342	  0	9570.0	2539.1	 25
343	  0	176.0	28.8	 20
344	  0	9314.0	1958.6	 25
345	  0	188.0	145.3	 25
346	  0	9499.3	1585.1	 20
347	  0	200.0	77.8	 25
348	  0	9413.0	2737.8	 25
349	  0	181.0	52.5	 20
350	  0	9510.0	2217.5	 25
351	  0	187.0	212.4	 25
352	  0	9751.8	1880.5	 20
353	  0	191.0	96.2	 25
354	  0	9467.0	2919.0	 25
355	  0	193.0	42.1	 20
356	  0	9435.0	2439.6	 25
357	  0	208.0	303.5	 25
358	  0	9602.5	2024.5	 20
359	  0	199.0	129.9	 25
360	  0	9541.0	3011.0	 25
361	  0	192.3	51.7	 20
362	  0	9561.0	2494.7	 25
363	  0	205.0	333.9	 25
364	  0	9535.3	2005.4	 20
365	  0	163.0	113.8	 25
366	  0	9593.0	2971.1	 25
367	  0	195.0	53.6	 20
368	  0	9711.0	2490.6	 25
369	  0	223.0	268.6	 25
370	  0	9517.0	1991.4	 20
371	  0	186.0	97.0	 25
372	  0	9552.0	2974.9	 25
373	  0	178.5	52.4	 20
374	  0	9874.8	2484.4	 20
375	  0	237.8	242.5	 20
376	  0	9927.3	1910.1	 16
377	  0	179.8	85.4	 20
378	  0	10118.3	3141.1	 20
379	  0	190.5	45.6	 16
380	  0	10025.8	2460.2	 20
381	  0	192.0	39.2	 16
382	  0	9828.0	1714.0	 20
383	  0	173.8	96.0	 20
384	  0	10233.0	1300.1	 16
385	  0	180.0	73.8	 20
386	  0	10470.8	2589.0	 20
387	  0	175.3	21.6	 16
388	  0	10354.0	1826.2	 20
389	  0	179.8	102.5	 20
390	  0	10638.8	1417.2	 16
391	  0	193.3	56.9	 20
392	  0	10414.3	2718.7	 20
393	  0	215.5	53.3	 16
394	  0	10497.3	2009.0	 20
395	  0	201.0	145.7	 20
396	  0	10570.0	1480.4	 16
397	  0	201.0	56.7	 20
398	  0	10539.5	2773.8	 20
399	  0	198.8	33.1	 16
400	  0	10554.5	2053.2	 20
401	  0	232.3	130.8	 20
402	  0	10584.5	1435.5	 16
403	  0	185.5	53.4	 20
404	  0	10592.5	2765.5	 20
405	  0	188.5	32.0	 16
406	  0	10211.0	1864.0	 20
407	  0	181.0	90.7	 20
408	  0	10498.0	1313.1	 16
409	  0	194.3	46.3	 20
410	  0	10465.5	2630.2	 20
411	  0	169.3	42.8	 16
412	  0	10351.0	1849.7	 20
413	  0	189.8	89.4	 20
414	  0	10496.0	1205.3	 16
415	  0	181.0	51.6	 20
416	  0	10394.5	2449.5	 20
417	  0	185.0	45.1	 16
418	  0	10423.3	1693.2	 20
419	  0	199.5	85.9	 20
420	  0	10519.3	1086.0	 16
421	  0	176.5	40.3	 20
422	  0	10370.0	2327.1	 20
423	  0	175.5	34.5	 16
424	  0	88.0	23.8	 20
425	  0	5442.8	1258.8	 20
426	  0	59.3	13.7	 16
427	  0	149.3	20.3	 20
428	  0	78.0	23.8	 20
429	  0	174.5	33.5	 16
430	  0	10435.3	1451.2	 20
431	  0	210.0	71.6	 20
432	  0	10438.0	917.6	 16
433	  0	187.3	35.7	 20
434	  0	10315.5	2254.5	 20
435	  0	154.3	32.6	 16
436	  0	10320.3	1493.3	 20
437	  0	170.0	62.8	 20
438	  0	10685.0	1026.0	 16
439	  0	171.3	34.9	 20
440	  0	10512.8	653.2	 16
441	  0	186.8	38.2	 20
442	  0	10485.3	1533.6	 20
443	  0	162.3	21.7	 16
444	  0	10493.5	1063.2	 20
445	  0	177.3	46.5	 20
446	  0	10486.0	421.5	 16
447	  0	165.5	25.1	 20
448	  0	10449.8	1317.5	 20
449	  0	171.0	23.6	 16
450	  0	10637.3	1110.1	 20
451	  0	205.3	47.9	 20
452	  0	10387.3	479.3	 16
453	  0	186.5	29.7	 20
454	  0	10480.8	1456.9	 20
455	  0	147.5	23.4	 16
456	  0	10358.8	943.3	 20
457	  0	199.3	45.3	 20
458	  0	10295.5	531.3	 16
459	  0	181.8	30.9	 20
460	  0	10467.3	1682.0	 20
461	  0	166.8	24.7	 16
462	  0	10249.0	1035.7	 20
463	  0	184.8	44.6	 20
464	  0	10327.8	624.7	 16
465	  0	181.3	38.1	 20
466	  0	10086.8	1832.5	 20
467	  0	206.8	35.1	 16
468	  0	10358.5	1144.1	 20
469	  0	180.5	39.1	 20
470	  0	10242.3	638.8	 16
471	  0	171.3	32.6	 20
472	  0	10127.0	1921.7	 20
473	  0	169.5	23.9	 16
474	  0	10168.0	1167.5	 20
475	  0	172.0	47.1	 20
476	  0	10228.8	546.1	 16
477	  0	154.5	27.7	 20
478	  0	10027.3	1973.2	 20
479	  0	170.8	40.1	 16
480	  0	10324.0	2560.7	 25
481	  0	171.0	49.5	 25
482	  0	10300.8	2511.6	 20
483	  0	171.0	32.6	 25
484	  0	10320.0	3084.2	 25
485	  0	158.8	24.2	 20
486	  0	10261.0	2624.8	 25
487	  0	178.0	65.0	 25
488	  0	10485.8	2509.1	 20
489	  0	160.0	37.2	 25
490	  0	10414.0	3194.2	 25
491	  0	156.0	26.9	 20
492	  0	10235.0	2811.7	 25
493	  0	166.0	117.5	 25
494	  0	10224.0	2546.5	 20
495	  0	168.0	40.6	 25
496	  0	10304.0	3404.4	 25
497	  0	185.8	38.3	 20
498	  0	10025.0	2979.3	 25
499	  0	156.8	27.5	 20
500	  0	10080.0	2556.1	 25
501	  0	181.0	75.1	 25
502	  0	10332.8	2388.4	 20
503	  0	152.0	31.4	 25
504	  0	10268.0	3210.8	 25
505	  0	166.0	26.4	 20
506	  0	10246.0	2754.6	 25
507	  0	178.0	111.8	 25
508	  0	10239.0	2376.1	 20
509	  0	179.0	48.2	 25
510	  0	9996.0	3220.6	 25
511	  0	174.5	29.4	 20
512	  0	10137.0	2758.4	 25
513	  0	191.0	147.0	 25
514	  0	10446.8	2495.5	 20
515	  0	176.0	41.1	 25
516	  0	10438.0	3351.3	 25
517	  0	174.5	41.4	 20
518	  0	10449.0	2804.8	 25
519	  0	154.0	128.5	 25
520	  0	10419.0	2429.3	 20
521	  0	176.0	43.9	 25
522	  0	10298.0	3176.7	 25
523	  0	151.8	26.9	 20
524	  0	10427.0	2618.7	 25
525	  0	171.0	85.4	 25
526	  0	10444.8	2163.1	 20
527	  0	150.0	32.9	 25
528	  0	10355.0	3013.8	 25
529	  0	157.8	29.1	 20
530	  0	10537.0	2500.6	 25
531	  0	184.0	62.0	 25
532	  0	10478.3	2110.8	 20
533	  0	163.0	35.9	 25
534	  0	10588.0	2966.2	 25
535	  0	146.5	20.2	 20
536	  0	10563.0	2407.0	 25
537	  0	206.0	62.1	 25
538	  0	10529.8	2050.3	 20
539	  0	162.0	30.9	 25
540	  0	10380.0	2893.7	 25
541	  0	161.5	32.5	 20
542	  0	10522.0	2285.8	 25
543	  0	171.0	52.0	 25
544	  0	10460.8	1968.0	 20
545	  0	165.0	29.4	 25
546	  0	10302.0	2800.1	 25
547	  0	149.3	19.0	 20
548	  0	10320.0	2290.2	 25
549	  0	167.0	53.4	 25
550	  0	10714.8	1976.3	 20
551	  0	162.0	27.6	 25
552	  0	10521.0	2844.0	 25
553	  0	158.5	24.2	 20
554	  0	10462.0	2363.4	 25
555	  0	168.0	73.2	 25
556	  0	10532.5	1919.6	 20
557	  0	153.0	27.3	 25
558	  0	10533.5	1708.0	 20
559	  0	150.0	19.6	 25
560	  0	10596.0	2265.4	 25
561	  0	161.8	34.8	 20
562	  0	10543.0	1924.9	 25
563	  0	154.0	35.5	 25
564	  0	10526.8	1676.7	 20
565	  0	156.0	25.0	 25
566	  0	10284.0	2218.7	 25
567	  0	169.5	19.5	 20
568	  0	10510.0	1777.4	 25
569	  0	169.0	26.9	 25
570	  0	10591.8	1635.9	 20
571	  0	146.0	27.7	 25
572	  0	10398.0	2116.6	 25
573	  0	161.5	24.7	 20
574	  0	10503.0	1731.8	 25
575	  0	180.0	36.3	 25
576	  0	10443.8	1589.1	 20
577	  0	157.0	24.3	 25
578	  0	10310.0	1965.4	 25
579	  0	151.8	20.4	 20
580	  0	10292.0	1585.0	 25
581	  0	161.0	27.7	 25
582	  0	10402.3	1477.9	 20
583	  0	157.0	21.1	 25
584	  0	10358.0	1878.2	 25
585	  0	161.5	27.6	 20
586	  0	10190.0	1595.1	 25
587	  0	161.0	26.7	 25
588	  0	10313.0	1483.8	 20
589	  0	164.0	20.3	 25
590	  0	10284.0	1788.7	 25
591	  0	183.0	33.1	 20
592	  0	10386.0	1561.8	 25
593	  0	159.0	27.8	 25
594	  0	10357.5	1454.6	 20
595	  0	145.0	24.8	 25
596	  0	10344.0	1795.3	 25
597	  0	139.3	18.5	 20
598	  0	10576.0	1605.0	 25
599	  0	166.0	25.3	 25
600	  0	10656.8	1464.2	 20
601	  0	160.0	25.5	 25
602	  0	10162.0	1924.5	 25
603	  0	171.3	30.4	 20
604	  0	10557.0	1606.1	 25
605	  0	149.0	42.3	 25
606	  0	10428.5	1391.0	 20
607	  0	150.0	29.9	 25
608	  0	10213.0	2117.8	 25
609	  0	164.8	26.0	 20
610	  0	10317.0	1640.9	 25
611	  0	170.0	27.8	 25
612	  0	10231.0	1439.3	 20
613	  0	162.0	20.4	 25
614	  0	10189.5	1383.1	 20
615	  0	180.0	26.8	 25
616	  0	10234.0	1628.0	 25
617	  0	161.5	28.8	 20
618	  0	10280.0	1472.2	 25
619	  0	170.0	24.5	 25
620	  0	10113.0	1216.3	 20
621	  0	186.0	27.2	 25
622	  0	10104.0	1515.8	 25
623	  0	163.3	34.1	 20
624	  0	9999.0	1519.0	 25
625	  0	170.0	20.1	 25
626	  0	10283.0	1279.8	 20
627	  0	166.0	28.8	 25
628	  0	9969.0	1497.8	 25
629	  0	181.0	20.9	 20
630	  0	9718.0	1589.4	 25
631	  0	181.0	19.7	 25
632	  0	10126.3	1213.2	 20
633	  0	182.0	20.8	 25
634	  0	10202.0	1517.3	 25
635	  0	93.3	21.5	 20
636	  0	181.0	30.5	 25
637	  0	9731.0	1469.5	 25
638	  0	187.3	34.2	 20
639	  0	10297.0	1542.0	 25
  0	  1	10097.0	1787.7	 20
  1	  1	209.0	38.3	 16
  2	  1	10470.5	1243.0	 20
  3	  1	186.0	30.5	 20
  4	  1	102.3	13.0	 16
  5	  1	108.5	17.4	 20
  6	  1	125.8	26.9	 20
  7	  1	121.3	15.7	 16
  8	  1	109.3	18.4	 20
  9	  1	114.3	21.5	 20
 10	  1	145.5	38.2	 16
 11	  1	135.5	35.5	 20
 12	  1	104.8	19.3	 20
 13	  1	103.0	18.7	 16
 14	  1	111.5	23.7	 20
 15	  1	98.0	13.9	 20
 16	  1	114.3	22.1	 16
 17	  1	115.8	19.3	 20
 18	  1	109.0	19.2	 20
 19	  1	95.3	20.8	 16
 20	  1	120.0	31.5	 20
 21	  1	92.5	15.5	 20
 22	  1	77.8	12.5	 16
 23	  1	81.8	11.1	 20
 24	  1	93.0	15.6	 20
 25	  1	102.5	18.0	 16
 26	  1	93.0	16.2	 20
 27	  1	101.3	17.4	 20
 28	  1	112.0	17.5	 16
 29	  1	105.3	16.8	 20
 30	  1	104.3	18.7	 20
 31	  1	97.8	19.4	 16
 32	  1	107.5	19.4	 20
 33	  1	85.3	17.2	 20
 34	  1	77.3	11.8	 16
 35	  1	85.5	16.1	 20
 36	  1	120.5	22.1	 20
 37	  1	96.5	21.1	 16
 38	  1	118.5	28.1	 20
 39	  1	118.8	27.8	 16
 40	  1	95.8	17.8	 20
 41	  1	88.0	15.3	 20
 42	  1	96.0	22.2	 16
 43	  1	87.5	19.3	 20
 44	  1	107.0	21.8	 20
 45	  1	98.0	21.0	 16
 46	  1	110.5	20.1	 20
 47	  1	76.8	17.0	 20
 48	  1	88.0	16.0	 16
 49	  1	88.5	18.2	 20
 50	  1	106.0	23.5	 20
 51	  1	86.3	16.5	 16
 52	  1	123.3	30.3	 20
 53	  1	104.0	18.6	 25
 54	  1	123.3	45.5	 20
 55	  1	112.0	25.3	 25
 56	  1	121.0	25.2	 25
 57	  1	88.5	17.9	 20
 58	  1	124.0	29.9	 25
 59	  1	104.0	20.7	 25
 60	  1	95.0	36.1	 20
 61	  1	110.0	18.7	 25
 62	  1	236.0	197.3	 25
 63	  1	9501.8	864.2	 20
 64	  1	9728.0	517.0	 25
 65	  1	9211.0	2845.0	 25
 66	  1	169.0	27.4	 20
 67	  1	133.0	27.0	 25
 68	  1	156.0	31.2	 25
 69	  1	136.3	17.5	 20
 70	  1	147.0	29.8	 25
 71	  1	129.0	26.4	 25
 72	  1	165.5	28.9	 20
 73	  1	123.0	22.0	 25
 74	  1	155.0	34.6	 25
 75	  1	135.0	18.7	 20
 76	  1	148.0	25.6	 25
 77	  1	169.0	42.4	 25
 78	  1	171.3	44.9	 20
 79	  1	145.0	34.0	 25
 80	  1	155.0	21.6	 25
 81	  1	142.8	28.3	 20
 82	  1	141.0	36.7	 25
 83	  1	140.0	19.4	 25
 84	  1	135.0	29.2	 20
 85	  1	132.0	20.3	 25
 86	  1	211.0	406.2	 25
 87	  1	8993.5	799.9	 20
 88	  1	9489.0	560.7	 25
 89	  1	9076.0	3069.5	 25
 90	  1	188.0	29.7	 20
 91	  1	142.0	111.4	 25
 92	  1	9284.0	3211.7	 25
 93	  1	163.3	22.5	 20
 94	  1	150.0	28.2	 25
 95	  1	149.0	26.5	 25
 96	  1	186.5	58.6	 20
 97	  1	112.0	21.0	 25
 98	  1	157.8	46.4	 20
 99	  1	155.0	25.7	 25
100	  1	147.0	31.2	 25
101	  1	127.3	15.8	 20
102	  1	145.0	32.3	 25
103	  1	110.0	23.6	 25
104	  1	157.0	39.0	 20
105	  1	148.0	20.9	 25
106	  1	154.0	26.4	 25
107	  1	165.5	39.6	 20
108	  1	147.0	29.2	 25
109	  1	106.0	21.3	 25
110	  1	117.3	24.3	 20
111	  1	94.0	16.6	 25
112	  1	137.0	33.3	 25
113	  1	94.3	19.8	 20
114	  1	127.0	36.3	 25
115	  1	157.0	405.2	 25
116	  1	9271.8	2404.7	 20
117	  1	178.0	29.1	 25
118	  1	166.0	29.4	 25
119	  1	227.0	102.9	 20
120	  1	9525.0	3109.6	 25
121	  1	128.0	27.4	 25
122	  1	262.0	117.0	 20
123	  1	9270.0	661.0	 25
124	  1	9671.0	693.3	 25
125	  1	8897.3	2659.5	 20
126	  1	168.0	30.6	 25
127	  1	96.0	22.0	 25
128	  1	104.8	21.7	 20
129	  1	99.0	16.1	 25
130	  1	112.0	34.6	 25
131	  1	112.3	17.9	 20
132	  1	137.0	27.9	 25
133	  1	248.0	815.4	 25
134	  1	9106.0	2914.2	 20
135	  1	153.0	21.6	 25
136	  1	137.0	29.0	 25
137	  1	256.3	211.7	 20
138	  1	9671.0	3432.3	 25
139	  1	127.0	31.7	 25
140	  1	276.8	150.9	 20
141	  1	9367.0	613.8	 25
142	  1	9651.0	642.4	 25
143	  1	9356.3	664.8	 20
144	  1	9817.0	3400.3	 25
145	  1	130.0	31.3	 25
146	  1	159.5	34.3	 20
147	  1	217.0	300.0	 25
148	  1	9659.0	599.1	 25
149	  1	9104.0	2552.9	 20
150	  1	175.0	34.0	 25
151	  1	137.0	72.9	 25
152	  1	160.8	32.9	 20
153	  1	186.0	290.7	 25
154	  1	9285.0	3450.4	 25
155	  1	156.3	23.7	 20
156	  1	170.0	27.7	 25
157	  1	113.5	24.1	 20
158	  1	112.0	24.7	 25
159	  1	111.0	24.1	 25
160	  1	108.5	26.2	 20
161	  1	128.0	39.5	 25
162	  1	128.0	26.5	 25
163	  1	109.3	21.5	 20
164	  1	95.0	22.3	 25
165	  1	111.0	22.8	 25
166	  1	111.8	25.8	 20
167	  1	96.0	16.6	 25
168	  1	117.0	25.4	 25
169	  1	92.8	13.9	 20
170	  1	115.0	30.0	 25
171	  1	114.0	21.4	 25
172	  1	148.8	34.9	 20
173	  1	111.0	21.8	 25
174	  1	105.0	25.4	 25
175	  1	99.5	20.1	 20
176	  1	103.0	24.0	 25
177	  1	88.0	19.6	 25
178	  1	120.5	28.4	 20
179	  1	93.0	19.4	 25
180	  1	105.0	25.4	 25
181	  1	112.0	19.2	 20
182	  1	120.0	33.2	 25
183	  1	115.0	24.0	 25
184	  1	117.8	27.5	 20
185	  1	108.0	35.6	 25
186	  1	135.0	91.7	 25
187	  1	103.0	19.3	 20
188	  1	95.0	24.8	 25
189	  1	106.0	25.3	 25
190	  1	101.8	21.2	 20
191	  1	90.0	14.4	 25
192	  1	99.0	21.5	 25
193	  1	104.0	37.8	 20
194	  1	103.0	28.6	 25
195	  1	98.0	16.1	 25
196	  1	108.5	27.3	 20
197	  1	108.0	16.9	 25
198	  1	121.0	29.3	 25
199	  1	121.8	21.5	 20
200	  1	119.0	25.9	 25
201	  1	87.0	16.8	 25
202	  1	100.0	22.0	 20
203	  1	105.0	31.8	 25
204	  1	124.0	23.3	 25
205	  1	137.3	30.9	 20
206	  1	102.0	22.2	 25
207	  1	101.0	33.1	 25
208	  1	102.5	29.7	 20
209	  1	84.0	18.1	 25
210	  1	89.0	21.1	 25
211	  1	76.0	18.5	 20
212	  1	931.0	197.7	 25
213	  1	75.0	19.3	 20
214	  1	128.0	23.8	 25
215	  1	89.0	16.5	 25
216	  1	143.5	41.8	 20
217	  1	162.0	26.7	 25
218	  1	157.0	22.3	 25
219	  1	116.5	24.8	 20
220	  1	98.0	23.9	 25
221	  1	102.0	20.2	 25
222	  1	142.3	29.6	 20
223	  1	119.0	21.5	 25
224	  1	114.0	20.3	 25
225	  1	95.8	24.3	 20
226	  1	123.0	35.6	 25
227	  1	128.0	22.6	 25
228	  1	149.5	34.2	 20
229	  1	102.0	18.5	 25
230	  1	128.0	20.3	 25
231	  1	130.0	29.9	 20
232	  1	130.0	25.1	 25
233	  1	132.0	27.3	 25
234	  1	132.3	26.4	 20
235	  1	119.0	25.6	 25
236	  1	122.0	18.8	 25
237	  1	120.3	19.3	 20
238	  1	127.0	30.8	 25
239	  1	125.0	18.5	 25
240	  1	155.5	24.6	 20
241	  1	152.0	32.1	 25
242	  1	116.0	18.4	 25
243	  1	106.0	17.1	 20
244	  1	134.0	25.8	 25
245	  1	161.0	25.0	 25
246	  1	173.8	34.5	 20
247	  1	132.0	26.1	 25
248	  1	170.0	39.3	 25
249	  1	161.5	28.4	 20
250	  1	165.0	18.4	 25
251	  1	153.0	24.3	 25
252	  1	137.3	23.6	 20
253	  1	142.0	25.6	 25
254	  1	134.0	27.8	 25
255	  1	152.5	29.4	 20
256	  1	129.0	21.8	 25
257	  1	114.0	14.5	 25
258	  1	116.0	17.8	 20
259	  1	122.0	20.8	 25
260	  1	141.0	37.5	 25
261	  1	135.0	24.5	 20
262	  1	146.0	29.9	 25
263	  1	134.0	25.8	 25
264	  1	148.0	22.4	 20
265	  1	124.0	20.1	 25
266	  1	128.0	16.9	 25
267	  1	110.3	16.8	 16
268	  1	113.5	16.2	 20
269	  1	120.3	25.0	 20
270	  1	137.5	26.3	 16
271	  1	146.5	31.8	 20
272	  1	148.5	31.8	 16
273	  1	113.8	22.3	 20
274	  1	146.8	23.5	 20
275	  1	109.8	24.5	 16
276	  1	134.3	21.1	 20
277	  1	109.5	24.3	 20
278	  1	135.3	22.2	 16
279	  1	103.5	18.6	 20
280	  1	104.5	21.7	 20
281	  1	127.8	39.9	 16
282	  1	101.0	29.8	 20
283	  1	93.3	18.1	 20
284	  1	101.3	26.0	 16
285	  1	95.3	16.5	 20
286	  1	118.3	25.2	 20
287	  1	103.3	15.3	 16
288	  1	112.5	23.7	 20
289	  1	107.5	25.2	 20
290	  1	98.8	18.5	 16
291	  1	84.0	12.9	 20
292	  1	102.3	23.3	 20
293	  1	91.3	15.9	 16
294	  1	97.3	19.5	 20
295	  1	87.0	14.6	 20
296	  1	110.8	26.0	 16
297	  1	94.0	15.6	 20
298	  1	99.8	22.6	 20
299	  1	96.5	17.6	 16
300	  1	89.3	15.1	 20
301	  1	89.0	19.0	 20
302	  1	105.8	21.2	 16
303	  1	97.5	22.4	 20
304	  1	99.3	21.1	 20
305	  1	110.5	27.6	 16
306	  1	99.3	22.2	 20
307	  1	91.3	13.6	 20
308	  1	99.5	24.1	 16
309	  1	86.3	15.0	 20
310	  1	80.5	18.7	 20
311	  1	106.3	25.8	 16
312	  1	100.0	23.0	 20
313	  1	85.3	17.8	 20
314	  1	127.0	33.4	 16
315	  1	88.0	17.8	 20
316	  1	103.0	23.2	 20
317	  1	81.0	16.8	 16
318	  1	95.8	25.7	 20
319	  1	104.3	25.2	 20
320	  1	108.0	23.5	 16
321	  1	111.0	33.8	 20
322	  1	106.8	23.6	 20
323	  1	88.0	16.5	 16
324	  1	107.8	28.8	 20
325	  1	101.8	28.0	 20
326	  1	103.3	21.4	 16
327	  1	99.3	34.3	 20
328	  1	102.5	22.1	 20
329	  1	84.0	15.4	 16
330	  1	124.3	27.1	 20
331	  1	89.5	13.6	 16
332	  1	111.3	22.6	 20
333	  1	91.5	13.4	 20
334	  1	120.0	20.2	 16
335	  1	91.0	18.0	 20
336	  1	90.3	22.2	 20
337	  1	117.3	49.7	 16
338	  1	108.0	21.1	 20
339	  1	75.0	13.2	 20
340	  1	102.3	18.9	 16
341	  1	91.8	24.3	 20
342	  1	80.3	16.1	 20
343	  1	85.0	15.1	 16
344	  1	104.3	22.6	 20
345	  1	93.5	21.4	 20
346	  1	106.0	26.5	 16
347	  1	100.8	20.1	 20
348	  1	94.5	23.1	 20
349	  1	105.3	22.4	 16
350	  1	127.5	39.2	 20
351	  1	97.5	11.9	 20
352	  1	100.8	18.7	 16
353	  1	96.0	20.9	 20
354	  1	78.8	18.7	 20
355	  1	83.3	17.5	 16
356	  1	86.3	18.6	 20
357	  1	86.8	17.6	 20
358	  1	89.5	13.7	 16
359	  1	84.3	17.2	 20
360	  1	91.0	18.8	 20
361	  1	80.3	19.0	 16
362	  1	94.0	19.4	 20
363	  1	90.8	17.3	 20
364	  1	105.8	25.9	 16
365	  1	88.5	24.3	 20
366	  1	93.5	20.5	 20
367	  1	83.0	19.6	 16
368	  1	85.3	13.8	 20
369	  1	94.3	31.1	 20
370	  1	106.0	24.8	 16
371	  1	89.3	17.3	 20
372	  1	77.0	8.9	 20
373	  1	95.3	17.2	 16
374	  1	113.0	153.3	 25
375	  1	104.0	24.4	 25
376	  1	119.8	157.0	 20
377	  1	80.0	20.9	 25
378	  1	137.0	163.9	 25
379	  1	92.3	23.6	 20
380	  1	138.0	160.2	 25
381	  1	83.0	34.1	 25
382	  1	100.3	159.9	 20
383	  1	88.0	26.3	 25
384	  1	126.0	142.8	 25
385	  1	103.8	24.4	 20
386	  1	108.0	145.4	 25
387	  1	124.0	28.2	 20
388	  1	92.0	156.2	 25
389	  1	88.0	18.6	 25
390	  1	99.5	165.3	 20
391	  1	92.0	26.7	 25
392	  1	132.0	138.0	 25
393	  1	100.5	26.3	 20
394	  1	125.0	148.2	 25
395	  1	80.0	15.6	 25
396	  1	124.8	142.2	 20
397	  1	104.0	27.6	 25
398	  1	127.0	149.2	 25
399	  1	97.5	36.2	 20
400	  1	110.0	140.5	 25
401	  1	101.0	25.0	 25
402	  1	127.0	136.0	 20
403	  1	101.0	27.3	 25
404	  1	130.0	142.8	 25
405	  1	102.8	24.4	 20
406	  1	173.0	116.4	 25
407	  1	99.0	14.0	 25
408	  1	149.0	142.3	 20
409	  1	116.0	24.0	 25
410	  1	146.0	139.3	 25
411	  1	115.3	26.6	 20
412	  1	112.0	143.5	 25
413	  1	81.0	12.5	 25
414	  1	125.3	141.1	 20
415	  1	98.0	19.8	 25
416	  1	105.0	121.1	 25
417	  1	84.0	27.1	 20
418	  1	142.0	128.9	 25
419	  1	117.0	39.9	 25
420	  1	111.5	132.5	 20
421	  1	97.0	22.7	 25
422	  1	88.0	122.9	 25
423	  1	85.5	18.6	 20
424	  1	82.0	16.8	 25
425	  1	1455.0	327.8	 25
426	  1	73.3	16.5	 20
427	  1	117.0	24.3	 25
428	  1	74.0	16.4	 25
429	  1	85.5	18.7	 20
430	  1	97.0	112.0	 25
431	  1	95.0	18.5	 25
432	  1	137.0	105.3	 20
433	  1	102.0	22.9	 25
434	  1	132.0	110.0	 25
435	  1	86.8	20.5	 20
436	  1	117.0	99.5	 25
437	  1	97.0	35.8	 25
438	  1	119.0	106.2	 20
439	  1	102.0	19.8	 25
440	  1	84.0	98.9	 25
441	  1	76.5	18.2	 20
442	  1	105.0	98.4	 25
443	  1	77.0	17.0	 25
444	  1	89.8	100.7	 20
445	  1	95.0	41.4	 25
446	  1	131.8	91.8	 20
447	  1	118.0	31.8	 25
448	  1	106.0	98.5	 25
449	  1	96.8	22.9	 20
450	  1	93.0	106.2	 25
451	  1	98.0	24.1	 25
452	  1	110.5	103.6	 20
453	  1	113.0	48.6	 25
454	  1	95.0	91.7	 25
455	  1	88.5	16.3	 20
456	  1	109.0	97.1	 25
457	  1	90.0	19.5	 25
458	  1	112.0	102.5	 20
459	  1	77.0	11.3	 25
460	  1	102.0	87.6	 25
461	  1	89.8	15.6	 20
462	  1	94.0	85.2	 25
463	  1	102.0	17.0	 25
464	  1	135.3	76.3	 20
465	  1	2775.0	309.8	 25
466	  1	3050.0	501.5	 25
467	  1	1012.5	166.4	 20
468	  1	1270.0	106.4	 25
469	  1	169.0	25.6	 25
470	  1	774.8	72.4	 20
471	  1	301.0	41.7	 25
472	  1	226.0	74.6	 25
473	  1	164.3	21.9	 20
474	  1	508.0	43.0	 25
475	  1	583.0	97.6	 25
476	  1	157.8	79.6	 20
477	  1	968.0	167.6	 25
478	  1	511.0	60.5	 25
479	  1	871.3	138.3	 20
480	  1	96.0	80.7	 25
481	  1	85.0	20.5	 25
482	  1	434.5	60.7	 20
483	  1	70.0	13.7	 25
484	  1	154.0	76.7	 25
485	  1	89.0	20.4	 20
486	  1	2142.0	254.4	 25
487	  1	1597.0	343.7	 25
488	  1	116.8	80.3	 20
489	  1	117.0	19.2	 25
490	  1	106.0	74.3	 25
491	  1	139.0	29.9	 20
492	  1	84.0	67.9	 25
493	  1	94.0	19.7	 25
494	  1	85.5	76.6	 20
495	  1	75.0	11.1	 25
496	  1	91.0	63.9	 25
497	  1	99.0	25.2	 20
498	  1	180.0	56.0	 25
499	  1	406.0	90.4	 25
500	  1	98.3	61.7	 20
501	  1	351.0	160.5	 25
502	  1	3547.0	1139.9	 25
503	  1	80.3	10.1	 20
504	  1	335.0	79.2	 25
505	  1	496.3	86.7	 20
506	  1	93.0	77.0	 25
507	  1	206.0	35.2	 25
508	  1	1224.8	146.0	 20
509	  1	370.0	64.2	 25
510	  1	213.0	66.9	 25
511	  1	755.3	131.9	 20
512	  1	130.0	49.3	 25
513	  1	128.0	14.8	 25
514	  1	287.3	53.8	 20
515	  1	220.0	46.3	 25
516	  1	129.0	70.0	 25
517	  1	363.5	56.2	 20
518	  1	346.0	64.6	 25
519	  1	91.0	15.6	 25
520	  1	305.3	33.0	 20
521	  1	343.0	66.0	 25
522	  1	204.0	60.2	 25
523	  1	128.0	19.8	 20
524	  1	87.0	47.9	 25
525	  1	1283.0	252.7	 25
526	  1	1013.5	94.3	 20
527	  1	250.0	32.8	 25
528	  1	697.0	145.5	 25
529	  1	100.3	14.3	 20
530	  1	275.0	55.8	 25
531	  1	348.0	76.7	 25
532	  1	82.3	41.4	 20
533	  1	145.0	42.7	 25
534	  1	114.0	47.7	 25
535	  1	83.3	13.4	 20
536	  1	2140.0	275.6	 25
537	  1	5770.0	1335.4	 25
538	  1	361.3	50.3	 20
539	  1	85.0	25.8	 25
540	  1	709.0	101.6	 25
541	  1	4018.8	624.5	 20
542	  1	109.0	30.7	 25
543	  1	103.0	19.9	 25
544	  1	171.3	36.9	 20
545	  1	139.0	27.6	 25
546	  1	370.0	68.9	 25
547	  1	102.3	17.1	 20
548	  1	96.0	38.2	 25
549	  1	223.0	41.7	 25
550	  1	90.0	44.4	 20
551	  1	732.0	137.9	 25
552	  1	124.0	37.5	 25
553	  1	106.8	26.4	 20
554	  1	219.0	32.3	 25
555	  1	154.0	18.1	 25
556	  1	1101.3	104.9	 20
557	  1	764.0	112.5	 25
558	  1	1214.0	105.1	 25
559	  1	323.3	34.4	 20
560	  1	333.0	61.1	 25
561	  1	447.0	85.8	 25
562	  1	145.3	34.9	 20
563	  1	95.0	16.6	 25
564	  1	280.3	59.4	 20
565	  1	97.0	14.4	 25
566	  1	134.0	37.8	 25
567	  1	2453.8	242.3	 20
568	  1	617.0	44.5	 25
569	  1	310.0	29.2	 25
570	  1	443.8	41.1	 20
571	  1	89.0	24.3	 25
572	  1	223.0	46.0	 25
573	  1	404.0	46.2	 20
574	  1	317.0	32.5	 25
575	  1	187.0	31.8	 25
576	  1	1503.8	133.9	 20
577	  1	1225.0	153.2	 25
578	  1	599.0	60.7	 25
579	  1	2394.0	237.0	 20
580	  1	320.0	54.4	 25
581	  1	166.0	15.1	 25
582	  1	250.5	29.8	 20
583	  1	283.0	46.2	 25
584	  1	878.0	122.3	 25
585	  1	146.0	22.3	 20
586	  1	184.0	34.6	 25
587	  1	100.3	16.1	 20
588	  1	551.8	41.7	 16
589	  1	268.0	27.9	 20
590	  1	678.3	74.1	 20
591	  1	1870.0	196.2	 16
592	  1	416.8	55.4	 20
593	  1	192.0	24.7	 20
594	  1	262.8	27.5	 16
595	  1	88.3	16.4	 20
596	  1	143.0	37.1	 20
597	  1	94.3	14.6	 16
598	  1	162.3	31.8	 20
599	  1	83.5	18.6	 20
600	  1	103.5	34.3	 16
601	  1	330.0	49.2	 20
602	  1	181.8	40.8	 20
603	  1	391.0	42.2	 16
604	  1	116.3	31.6	 20
605	  1	978.5	169.3	 20
606	  1	231.0	48.6	 16
607	  1	827.0	155.7	 20
608	  1	433.5	58.3	 20
609	  1	289.3	44.8	 16
610	  1	293.0	43.5	 20
611	  1	1396.8	173.7	 20
612	  1	157.3	30.0	 16
613	  1	104.8	19.7	 20
614	  1	2555.8	434.2	 20
615	  1	1521.8	138.7	 16
616	  1	178.5	24.7	 20
617	  1	684.8	136.5	 20
618	  1	511.3	64.7	 16
619	  1	83.3	12.6	 20
620	  1	85.0	33.2	 16
621	  1	121.0	16.0	 20
622	  1	94.3	29.9	 20
623	  1	73.8	13.4	 16
624	  1	593.5	80.7	 20
625	  1	114.5	17.6	 20
626	  1	263.5	34.6	 16
627	  1	646.3	82.2	 20
628	  1	893.3	118.7	 20
629	  1	1236.3	143.7	 16
630	  1	114.3	35.2	 20
631	  1	201.3	31.0	 20
632	  1	709.5	39.0	 16
633	  1	1636.8	146.3	 20
634	  1	122.5	26.4	 20
635	  1	100.3	22.2	 16
636	  1	9195.0	1584.7	 20
637	  1	181.0	21.4	 20
638	  1	9546.3	913.4	 16
639	  1	194.3	37.3	 20
  0	  2	224.0	106.5	 25
  1	  2	9581.5	950.4	 20
  2	  2	210.0	53.6	 25
  3	  2	9751.0	2042.5	 25
  4	  2	110.0	20.3	 20
  5	  2	423.0	72.0	 25
  6	  2	253.0	43.7	 25
  7	  2	762.8	80.2	 20
  8	  2	135.0	21.6	 25
  9	  2	540.0	87.9	 25
 10	  2	743.5	80.0	 20
 11	  2	1655.0	212.2	 25
 12	  2	1128.0	203.9	 25
 13	  2	1101.0	154.0	 20
 14	  2	334.0	39.6	 25
 15	  2	284.0	57.2	 25
 16	  2	185.5	26.2	 20
 17	  2	218.0	33.9	 25
 18	  2	172.0	28.6	 25
 19	  2	808.8	75.0	 20
 20	  2	316.0	49.2	 25
 21	  2	292.0	38.6	 25
 22	  2	122.8	30.2	 20
 23	  2	147.0	22.6	 25
 24	  2	532.0	92.5	 25
 25	  2	154.8	26.8	 20
 26	  2	717.0	98.9	 25
 27	  2	1664.0	259.9	 25
 28	  2	1284.0	110.9	 20
 29	  2	1014.0	117.8	 25
 30	  2	119.0	20.9	 25
 31	  2	229.3	35.1	 20
 32	  2	315.0	33.7	 25
 33	  2	648.0	96.2	 25
 34	  2	529.0	48.0	 20
 35	  2	579.0	83.3	 25
 36	  2	671.0	110.5	 25
 37	  2	547.0	72.8	 20
 38	  2	346.0	48.5	 25
 39	  2	579.0	111.5	 25
 40	  2	170.3	37.6	 20
 41	  2	240.0	36.4	 25
 42	  2	1306.0	258.0	 25
 43	  2	591.5	56.0	 20
 44	  2	770.0	111.6	 25
 45	  2	481.0	33.8	 20
 46	  2	1196.0	192.1	 25
 47	  2	1511.0	327.6	 25
 48	  2	281.0	41.4	 20
 49	  2	118.0	21.5	 25
 50	  2	249.0	39.6	 25
 51	  2	288.5	22.6	 20
 52	  2	387.0	55.5	 25
 53	  2	435.0	85.1	 25
 54	  2	353.3	42.8	 20
 55	  2	485.0	63.5	 25
 56	  2	468.0	78.8	 25
 57	  2	1227.0	147.9	 20
 58	  2	2109.0	365.2	 25
 59	  2	550.0	118.1	 25
 60	  2	190.5	25.6	 20
 61	  2	228.0	63.9	 25
 62	  2	8742.0	2567.6	 25
 63	  2	163.8	37.6	 20
 64	  2	147.0	21.2	 25
 65	  2	190.0	176.3	 25
 66	  2	8396.5	1717.7	 20
 67	  2	171.0	43.8	 25
 68	  2	146.0	25.0	 25
 69	  2	168.3	31.2	 20
 70	  2	149.0	26.5	 25
 71	  2	143.0	27.3	 25
 72	  2	143.3	16.0	 20
 73	  2	142.0	61.7	 25
 74	  2	171.0	30.8	 25
 75	  2	176.0	29.8	 20
 76	  2	159.0	31.3	 25
 77	  2	180.0	29.3	 25
 78	  2	155.3	23.5	 20
 79	  2	135.0	21.9	 25
 80	  2	153.0	28.0	 25
 81	  2	152.8	24.8	 20
 82	  2	178.0	24.2	 25
 83	  2	158.0	15.6	 25
 84	  2	158.0	23.9	 20
 85	  2	179.0	105.8	 25
 86	  2	8449.0	2970.4	 25
 87	  2	189.8	42.9	 20
 88	  2	153.0	25.7	 25
 89	  2	187.0	360.4	 25
 90	  2	8833.3	2081.9	 20
 91	  2	192.0	103.8	 25
 92	  2	8045.0	2795.8	 25
 93	  2	148.8	26.2	 20
 94	  2	143.0	18.4	 25
 95	  2	149.0	31.9	 25
 96	  2	131.5	19.3	 20
 97	  2	135.0	32.2	 25
 98	  2	143.0	18.8	 25
 99	  2	131.0	20.2	 20
100	  2	138.0	17.4	 25
101	  2	136.0	23.0	 25
102	  2	140.8	13.9	 20
103	  2	121.0	27.2	 25
104	  2	145.3	14.4	 20
105	  2	159.0	25.0	 25
106	  2	140.0	16.0	 25
107	  2	134.5	23.7	 20
108	  2	141.0	19.5	 25
109	  2	102.0	15.4	 25
110	  2	114.3	32.6	 20
111	  2	190.0	38.4	 25
112	  2	229.0	31.4	 25
113	  2	750.0	134.3	 20
114	  2	149.0	29.6	 25
115	  2	152.0	303.1	 25
116	  2	8916.5	545.6	 20
117	  2	8024.0	2454.4	 25
118	  2	210.0	470.9	 25
119	  2	8768.8	743.9	 20
120	  2	9522.0	3077.9	 25
121	  2	203.0	490.6	 25
122	  2	8814.5	2512.0	 20
123	  2	156.0	25.6	 25
124	  2	186.0	30.9	 25
125	  2	236.0	158.6	 20
126	  2	9226.0	3205.2	 25
127	  2	117.0	28.9	 25
128	  2	117.3	34.9	 20
129	  2	493.0	93.2	 25
130	  2	1235.0	396.7	 25
131	  2	963.5	275.9	 20
132	  2	1114.0	353.1	 25
133	  2	218.0	698.9	 25
134	  2	7973.0	2629.3	 20
135	  2	155.0	31.5	 25
136	  2	154.0	28.7	 25
137	  2	266.5	175.1	 20
138	  2	9238.0	3278.7	 25
139	  2	131.0	21.1	 25
140	  2	137.3	19.6	 20
141	  2	158.0	19.0	 25
142	  2	154.0	22.3	 25
143	  2	246.8	127.0	 20
144	  2	9074.0	3180.3	 25
145	  2	138.0	31.6	 25
146	  2	257.0	86.0	 20
147	  2	8547.0	2688.3	 25
148	  2	288.0	645.7	 25
149	  2	8928.5	2540.8	 20
150	  2	159.0	27.0	 25
151	  2	138.0	41.6	 25
152	  2	214.3	96.9	 20
153	  2	8897.0	424.9	 25
154	  2	9455.0	549.5	 25
155	  2	8626.8	2353.6	 20
156	  2	157.0	23.6	 25
157	  2	103.0	23.1	 25
158	  2	121.5	24.9	 20
159	  2	220.0	30.3	 25
160	  2	784.0	170.2	 25
161	  2	1742.8	465.2	 16
162	  2	1047.8	280.1	 20
163	  2	266.0	42.5	 16
164	  2	718.8	102.3	 20
165	  2	4826.3	1351.6	 20
166	  2	1997.5	456.0	 16
167	  2	493.5	117.1	 20
168	  2	776.0	218.7	 20
169	  2	360.3	65.0	 16
170	  2	1456.0	405.2	 20
171	  2	2048.0	678.2	 20
172	  2	258.3	46.4	 16
173	  2	917.0	225.9	 20
174	  2	1679.8	545.3	 20
175	  2	128.0	24.5	 16
176	  2	572.5	70.5	 20
177	  2	2996.0	955.9	 20
178	  2	623.5	145.0	 16
179	  2	500.3	132.5	 20
180	  2	949.8	169.9	 20
181	  2	2979.3	682.5	 16
182	  2	1421.8	376.3	 20
183	  2	557.3	111.4	 20
184	  2	1603.3	358.7	 16
185	  2	2360.8	632.2	 20
186	  2	2660.0	908.4	 20
187	  2	523.0	122.6	 16
188	  2	966.5	141.9	 20
189	  2	3067.0	1049.9	 20
190	  2	551.8	129.4	 16
191	  2	180.5	25.8	 20
192	  2	480.3	144.9	 20
193	  2	364.3	70.5	 16
194	  2	243.5	31.0	 20
195	  2	2667.8	768.0	 20
196	  2	5425.3	1466.3	 16
197	  2	426.5	98.7	 20
198	  2	613.8	140.2	 20
199	  2	1228.8	325.5	 16
200	  2	596.5	167.2	 20
201	  2	772.5	247.1	 20
202	  2	306.3	63.3	 16
203	  2	200.8	34.4	 20
204	  2	1614.3	489.0	 20
205	  2	1159.5	278.5	 16
206	  2	1712.3	489.9	 20
207	  2	2778.8	904.4	 20
208	  2	1005.3	181.3	 16
209	  2	881.5	218.2	 20
210	  2	2513.8	824.6	 20
211	  2	85.0	12.6	 16
212	  2	473.5	90.7	 20
213	  2	96.8	24.1	 20
214	  2	122.3	22.3	 16
215	  2	104.0	25.4	 20
216	  2	383.0	74.6	 20
217	  2	1760.3	299.5	 16
218	  2	1398.0	325.3	 20
219	  2	470.3	72.8	 20
220	  2	2106.0	315.3	 16
221	  2	5503.3	1174.1	 20
222	  2	3657.3	332.3	 16
223	  2	1680.8	245.5	 20
224	  2	619.0	118.3	 20
225	  2	1313.3	180.5	 16
226	  2	4273.0	674.3	 20
227	  2	4989.0	1039.7	 20
228	  2	7442.0	516.1	 16
229	  2	8966.0	749.4	 20
230	  2	9991.0	1497.2	 20
231	  2	5594.3	338.8	 16
232	  2	3916.8	539.7	 20
233	  2	2634.0	538.6	 20
234	  2	2526.5	205.4	 16
235	  2	2984.0	374.6	 20
236	  2	4401.8	939.4	 20
237	  2	5132.5	612.3	 16
238	  2	5349.5	854.2	 20
239	  2	4188.0	788.2	 20
240	  2	20299.3	3091.1	 16
241	  2	7460.5	1609.6	 20
242	  2	1693.3	413.2	 20
243	  2	3609.0	646.2	 16
244	  2	15023.0	3507.5	 20
245	  2	13538.8	3690.3	 20
246	  2	6044.3	1022.3	 16
247	  2	2698.5	535.2	 20
248	  2	8267.5	2316.1	 20
249	  2	6775.8	1296.3	 16
250	  2	15011.5	3601.9	 20
251	  2	9700.5	2911.2	 20
252	  2	1114.5	194.3	 16
253	  2	12337.3	2862.2	 20
254	  2	7595.0	2201.3	 20
255	  2	11686.8	2375.6	 16
256	  2	1182.3	263.4	 20
257	  2	2740.5	795.2	 20
258	  2	4772.3	916.4	 16
259	  2	2696.8	646.4	 20
260	  2	7199.3	2336.3	 20
261	  2	1565.5	279.0	 16
262	  2	13606.3	3410.7	 20
263	  2	18703.5	5735.0	 20
264	  2	15559.3	3342.2	 16
265	  2	6296.3	1600.3	 20
266	  2	21480.5	6369.6	 20
267	  2	8370.3	2829.8	 20
268	  2	5124.0	1768.8	 25
269	  2	2722.0	873.5	 25
270	  2	6462.8	2032.0	 20
271	  2	12358.0	4216.9	 25
272	  2	11551.0	4061.9	 25
273	  2	8366.3	2662.0	 20
274	  2	9133.0	3289.7	 25
275	  2	10990.0	4185.6	 25
276	  2	6557.3	2324.8	 20
277	  2	200.0	102.4	 25
278	  2	7077.8	2225.1	 20
279	  2	1596.0	526.3	 25
280	  2	97.0	20.1	 25
281	  2	94.8	17.8	 20
282	  2	120.0	19.0	 25
283	  2	102.0	26.5	 25
284	  2	391.0	84.4	 20
285	  2	138.0	22.9	 25
286	  2	113.0	23.2	 25
287	  2	146.3	28.9	 20
288	  2	700.0	152.2	 25
289	  2	1082.0	299.6	 25
290	  2	341.3	82.4	 20
291	  2	104.0	24.3	 25
292	  2	127.0	31.3	 25
293	  2	95.3	20.2	 20
294	  2	134.0	22.8	 25
295	  2	181.0	51.2	 25
296	  2	1041.5	185.9	 20
297	  2	385.0	188.4	 25
298	  2	931.0	246.8	 25
299	  2	162.3	28.0	 20
300	  2	107.0	18.0	 25
301	  2	133.0	24.1	 25
302	  2	176.5	23.1	 20
303	  2	185.0	20.9	 25
304	  2	110.0	24.8	 25
305	  2	256.3	115.0	 20
306	  2	392.0	61.5	 25
307	  2	340.0	73.5	 25
308	  2	139.5	27.8	 20
309	  2	333.0	53.9	 25
310	  2	81.0	16.7	 25
311	  2	94.3	17.1	 20
312	  2	123.0	18.1	 25
313	  2	159.0	30.6	 25
314	  2	114.0	21.4	 20
315	  2	283.0	80.8	 25
316	  2	1434.0	360.8	 25
317	  2	103.8	16.6	 20
318	  2	103.0	18.6	 25
319	  2	110.0	22.0	 25
320	  2	137.3	21.2	 20
321	  2	101.0	18.4	 25
322	  2	111.0	22.7	 25
323	  2	168.0	29.4	 20
324	  2	653.0	127.9	 25
325	  2	267.0	47.4	 25
326	  2	308.3	59.0	 20
327	  2	266.0	62.9	 25
328	  2	463.0	95.5	 25
329	  2	527.3	108.0	 20
330	  2	366.0	92.0	 25
331	  2	114.0	26.3	 25
332	  2	193.3	27.5	 20
333	  2	99.0	19.3	 25
334	  2	117.0	16.4	 25
335	  2	132.3	20.9	 20
336	  2	143.0	25.1	 25
337	  2	319.0	59.1	 20
338	  2	398.0	56.3	 25
339	  2	286.0	51.4	 25
340	  2	1111.8	218.4	 20
341	  2	549.0	123.6	 25
342	  2	139.0	45.5	 25
343	  2	121.8	22.4	 20
344	  2	157.0	22.5	 25
345	  2	94.0	17.5	 25
346	  2	92.0	18.6	 20
347	  2	987.0	233.6	 25
348	  2	266.0	57.0	 25
349	  2	251.3	37.1	 20
350	  2	125.0	18.2	 25
351	  2	124.0	45.1	 25
352	  2	586.8	113.9	 20
353	  2	196.0	34.9	 25
354	  2	133.0	20.5	 25
355	  2	80.5	12.0	 20
356	  2	94.0	20.9	 25
357	  2	110.0	32.4	 25
358	  2	556.5	84.9	 20
359	  2	163.0	21.8	 25
360	  2	230.0	30.7	 25
361	  2	159.5	24.8	 20
362	  2	89.0	29.0	 25
363	  2	115.0	20.1	 25
364	  2	99.8	18.7	 20
365	  2	133.0	17.7	 25
366	  2	117.0	20.4	 25
367	  2	94.5	18.7	 20
368	  2	114.0	21.6	 25
369	  2	116.0	16.6	 25
370	  2	99.8	23.1	 20
371	  2	91.0	16.9	 25
372	  2	190.0	54.9	 25
373	  2	218.0	32.6	 20
374	  2	121.0	19.9	 25
375	  2	159.0	28.7	 25
376	  2	516.3	55.4	 20
377	  2	106.0	24.4	 25
378	  2	93.0	19.9	 25
379	  2	133.0	35.0	 20
380	  2	147.0	35.6	 25
381	  2	79.0	16.5	 25
382	  2	763.5	152.2	 20
383	  2	1876.0	370.0	 25
384	  2	2193.0	599.6	 25
385	  2	94.3	15.8	 20
386	  2	143.0	19.0	 25
387	  2	143.0	52.3	 25
388	  2	104.8	22.2	 20
389	  2	422.0	71.6	 25
390	  2	262.0	53.6	 25
391	  2	105.0	16.0	 20
392	  2	96.0	51.6	 25
393	  2	2089.0	346.8	 25
394	  2	2221.5	409.7	 20
395	  2	213.0	38.9	 25
396	  2	80.5	12.5	 20
397	  2	487.0	83.4	 25
398	  2	687.0	149.8	 25
399	  2	120.0	19.6	 20
400	  2	440.0	68.5	 25
401	  2	71.0	12.4	 25
402	  2	87.0	19.1	 20
403	  2	1640.0	353.1	 25
404	  2	105.0	15.5	 25
405	  2	93.0	25.7	 20
406	  2	144.0	30.4	 25
407	  2	162.0	24.1	 25
408	  2	262.0	43.4	 20
409	  2	287.0	28.6	 25
410	  2	135.0	20.1	 25
411	  2	134.5	15.3	 20
412	  2	212.0	34.3	 25
413	  2	715.0	125.0	 25
414	  2	808.5	105.2	 20
415	  2	814.0	127.3	 25
416	  2	687.0	131.5	 25
417	  2	332.5	54.5	 20
418	  2	267.0	33.6	 25
419	  2	213.0	43.1	 25
420	  2	151.5	20.8	 20
421	  2	215.0	30.4	 25
422	  2	181.0	27.4	 25
423	  2	115.3	20.3	 20
424	  2	81.0	13.9	 25
425	  2	711.0	101.5	 25
426	  2	77.5	19.2	 20
427	  2	104.0	15.9	 25
428	  2	86.0	17.9	 25
429	  2	655.5	81.7	 20
430	  2	111.0	16.7	 25
431	  2	342.0	95.5	 25
432	  2	65.3	9.3	 20
433	  2	252.0	37.0	 25
434	  2	146.0	22.4	 25
435	  2	80.8	16.2	 20
436	  2	227.0	37.0	 25
437	  2	95.0	16.2	 25
438	  2	92.3	11.4	 20
439	  2	823.0	138.4	 25
440	  2	293.0	60.4	 25
441	  2	66.5	10.0	 20
442	  2	77.0	15.8	 25
443	  2	247.0	43.3	 25
444	  2	82.5	13.2	 20
445	  2	248.0	34.0	 25
446	  2	1581.0	329.9	 25
447	  2	281.3	40.4	 20
448	  2	115.0	14.4	 25
449	  2	261.0	55.1	 25
450	  2	161.3	31.9	 20
451	  2	151.0	28.0	 25
452	  2	188.8	27.0	 20
453	  2	866.0	138.8	 25
454	  2	208.0	29.0	 25
455	  2	208.8	20.0	 20
456	  2	224.0	31.0	 25
457	  2	329.0	153.0	 25
458	  2	170.3	24.4	 20
459	  2	208.0	25.0	 25
460	  2	464.0	64.0	 25
461	  2	303.5	29.2	 20
462	  2	76.0	15.9	 25
463	  2	95.0	16.9	 25
464	  2	3963.5	450.6	 20
465	  2	1676.0	263.3	 25
466	  2	1101.0	174.2	 25
467	  2	596.8	60.3	 20
468	  2	688.0	89.3	 25
469	  2	115.0	18.6	 25
470	  2	267.3	27.5	 20
471	  2	194.0	30.2	 25
472	  2	83.0	15.6	 25
473	  2	134.0	23.2	 20
474	  2	228.0	29.4	 25
475	  2	971.0	98.3	 25
476	  2	159.8	26.0	 20
477	  2	543.0	49.6	 25
478	  2	818.0	89.8	 25
479	  2	592.8	76.9	 20
480	  2	96.0	13.5	 25
481	  2	87.3	15.4	 20
482	  2	134.0	20.6	 16
483	  2	73.0	13.8	 20
484	  2	94.3	17.1	 20
485	  2	103.8	22.5	 16
486	  2	819.8	82.9	 20
487	  2	387.8	69.1	 20
488	  2	62.3	11.0	 16
489	  2	85.5	15.1	 20
490	  2	71.0	18.2	 20
491	  2	66.8	11.5	 16
492	  2	68.8	15.0	 20
493	  2	72.3	12.7	 20
494	  2	81.0	18.1	 16
495	  2	100.3	16.6	 20
496	  2	102.3	15.5	 20
497	  2	120.0	20.2	 16
498	  2	105.0	21.2	 20
499	  2	191.3	41.1	 20
500	  2	78.0	13.0	 16
501	  2	255.0	62.4	 20
502	  2	1473.3	436.1	 20
503	  2	54.0	7.9	 16
504	  2	352.5	66.2	 20
505	  2	189.0	30.8	 20
506	  2	74.0	13.6	 16
507	  2	274.8	44.7	 20
508	  2	1157.0	291.7	 20
509	  2	794.8	110.0	 16
510	  2	165.3	58.7	 20
511	  2	297.0	30.8	 16
512	  2	118.5	16.6	 20
513	  2	127.8	30.5	 20
514	  2	399.5	28.8	 16
515	  2	293.5	58.0	 20
516	  2	79.3	11.7	 20
517	  2	444.0	61.2	 16
518	  2	105.0	21.4	 20
519	  2	101.0	19.0	 20
520	  2	139.3	30.9	 16
521	  2	138.8	19.2	 20
522	  2	100.3	22.2	 20
523	  2	222.0	35.5	 16
524	  2	78.3	19.4	 20
525	  2	795.0	79.2	 20
526	  2	377.0	84.5	 16
527	  2	120.3	31.8	 20
528	  2	566.0	111.8	 20
529	  2	97.0	15.1	 16
530	  2	223.8	29.6	 20
531	  2	283.3	53.8	 20
532	  2	64.3	26.4	 16
533	  2	65.5	12.3	 20
534	  2	105.3	17.4	 20
535	  2	89.5	19.5	 16
536	  2	664.8	80.2	 20
537	  2	2307.0	467.8	 20
538	  2	735.3	53.5	 16
539	  2	78.8	14.7	 20
540	  2	1564.5	161.9	 20
541	  2	987.0	62.3	 16
542	  2	98.5	33.5	 20
543	  2	86.8	16.4	 20
544	  2	277.3	36.8	 16
545	  2	101.3	28.1	 20
546	  2	115.3	24.7	 20
547	  2	99.3	14.6	 16
548	  2	67.3	12.2	 20
549	  2	145.3	25.4	 20
550	  2	96.5	26.1	 16
551	  2	194.8	54.7	 20
552	  2	97.5	15.1	 20
553	  2	129.8	18.9	 16
554	  2	196.0	29.5	 20
555	  2	153.5	19.8	 20
556	  2	622.3	62.1	 16
557	  2	468.3	52.4	 20
558	  2	2523.5	483.7	 20
559	  2	194.3	28.7	 16
560	  2	111.0	15.7	 20
561	  2	476.5	78.0	 20
562	  2	291.3	24.3	 16
563	  2	80.0	14.1	 20
564	  2	94.8	14.0	 20
565	  2	74.3	11.4	 16
566	  2	87.0	18.6	 20
567	  2	838.0	114.4	 20
568	  2	461.0	61.2	 16
569	  2	451.5	70.2	 20
570	  2	171.5	16.6	 16
571	  2	83.3	17.6	 20
572	  2	91.8	14.6	 20
573	  2	234.3	32.4	 16
574	  2	122.5	19.3	 20
575	  2	204.5	26.0	 20
576	  2	701.3	75.2	 16
577	  2	1709.0	160.5	 20
578	  2	763.8	65.7	 20
579	  2	909.8	77.6	 16
580	  2	159.0	28.4	 20
581	  2	143.3	24.9	 20
582	  2	109.0	19.0	 16
583	  2	124.5	21.2	 20
584	  2	204.5	28.0	 20
585	  2	124.3	15.6	 16
586	  2	216.5	24.4	 20
587	  2	86.0	16.1	 25
588	  2	241.0	32.6	 20
589	  2	871.0	94.9	 25
590	  2	2432.0	241.1	 25
591	  2	4097.5	289.9	 20
592	  2	677.0	97.2	 25
593	  2	131.0	23.6	 25
594	  2	145.8	25.8	 20
595	  2	94.0	17.8	 25
596	  2	87.0	15.1	 25
597	  2	124.8	26.7	 20
598	  2	246.0	35.7	 25
599	  2	93.0	37.3	 25
600	  2	95.8	17.7	 20
601	  2	106.0	13.8	 25
602	  2	95.0	16.1	 25
603	  2	226.0	25.8	 20
604	  2	107.0	18.2	 25
605	  2	251.0	38.1	 25
606	  2	104.0	16.1	 20
607	  2	1131.0	158.2	 25
608	  2	216.0	32.3	 25
609	  2	1029.5	96.7	 20
610	  2	91.0	16.0	 25
611	  2	516.0	72.9	 25
612	  2	87.0	11.7	 20
613	  2	80.0	19.1	 25
614	  2	405.0	93.7	 25
615	  2	499.0	92.9	 20
616	  2	116.0	19.8	 25
617	  2	183.0	49.2	 25
618	  2	90.5	20.3	 20
619	  2	74.0	9.7	 25
620	  2	65.0	10.9	 25
621	  2	145.0	23.7	 20
622	  2	81.0	13.5	 25
623	  2	69.0	14.0	 25
624	  2	96.3	16.9	 20
625	  2	118.0	23.9	 25
626	  2	386.0	35.3	 25
627	  2	846.3	70.0	 20
628	  2	419.0	34.5	 25
629	  2	236.0	35.4	 20
630	  2	101.0	20.4	 25
631	  2	148.0	37.0	 25
632	  2	1404.0	90.4	 20
633	  2	1473.0	158.4	 25
634	  2	114.0	22.0	 25
635	  2	101.8	17.7	 20
636	  2	175.0	49.5	 25
637	  2	8395.0	1313.4	 25
638	  2	168.3	48.5	 20
639	  2	8975.0	1578.8	 25
  0	  3	9638.0	1807.4	 25
  1	  3	174.0	25.4	 20
  2	  3	9570.0	1441.4	 25
  3	  3	198.0	51.5	 25
  4	  3	173.3	46.7	 20
  5	  3	125.0	23.2	 25
  6	  3	95.0	26.3	 25
  7	  3	518.5	67.7	 20
  8	  3	104.0	13.1	 25
  9	  3	259.0	31.5	 25
 10	  3	227.5	40.3	 20
 11	  3	835.0	121.6	 25
 12	  3	378.0	75.4	 25
 13	  3	375.5	65.6	 20
 14	  3	135.0	35.4	 25
 15	  3	250.0	29.9	 25
 16	  3	109.8	14.3	 20
 17	  3	125.0	25.5	 25
 18	  3	181.0	40.1	 25
 19	  3	165.0	24.9	 20
 20	  3	1134.0	155.8	 25
 21	  3	134.0	25.3	 25
 22	  3	104.5	18.0	 20
 23	  3	91.0	17.6	 25
 24	  3	417.0	66.3	 25
 25	  3	112.3	17.6	 20
 26	  3	162.0	28.2	 25
 27	  3	495.0	82.5	 25
 28	  3	465.5	63.8	 20
 29	  3	418.0	62.7	 25
 30	  3	106.0	19.2	 25
 31	  3	146.5	17.5	 20
 32	  3	291.0	35.0	 25
 33	  3	183.0	33.9	 25
 34	  3	304.5	35.0	 20
 35	  3	178.0	29.1	 25
 36	  3	177.0	24.0	 25
 37	  3	221.8	39.6	 20
 38	  3	83.0	15.2	 25
 39	  3	177.0	34.0	 25
 40	  3	120.3	20.1	 20
 41	  3	164.0	25.1	 25
 42	  3	1448.0	292.3	 25
 43	  3	192.0	23.2	 20
 44	  3	294.0	34.5	 25
 45	  3	243.0	56.7	 25
 46	  3	220.8	36.9	 20
 47	  3	893.0	189.8	 25
 48	  3	174.0	23.1	 25
 49	  3	99.3	16.2	 20
 50	  3	131.0	21.4	 25
 51	  3	144.3	24.0	 20
 52	  3	363.0	57.8	 25
 53	  3	172.0	27.2	 25
 54	  3	259.5	33.5	 16
 55	  3	207.5	23.5	 20
 56	  3	215.0	28.3	 20
 57	  3	248.0	28.8	 16
 58	  3	936.8	153.4	 20
 59	  3	159.0	27.2	 20
 60	  3	159.0	21.7	 16
 61	  3	144.3	49.9	 20
 62	  3	9048.5	2509.7	 20
 63	  3	141.0	23.4	 16
 64	  3	135.0	21.4	 20
 65	  3	154.3	20.5	 20
 66	  3	164.8	25.2	 16
 67	  3	125.8	20.0	 20
 68	  3	196.3	150.4	 20
 69	  3	6980.8	364.1	 16
 70	  3	7364.5	363.4	 20
 71	  3	7468.3	2427.1	 20
 72	  3	166.3	34.4	 16
 73	  3	127.3	74.9	 20
 74	  3	7155.5	2345.8	 20
 75	  3	180.8	41.5	 16
 76	  3	7064.3	404.8	 20
 77	  3	7389.3	2509.9	 20
 78	  3	163.3	34.2	 16
 79	  3	136.8	25.1	 20
 80	  3	202.3	275.9	 20
 81	  3	6854.5	431.4	 16
 82	  3	7145.0	347.2	 20
 83	  3	7558.0	2551.2	 20
 84	  3	143.3	25.9	 16
 85	  3	168.0	96.8	 20
 86	  3	8445.0	2906.2	 20
 87	  3	133.5	21.6	 16
 88	  3	148.0	19.3	 20
 89	  3	153.5	26.5	 20
 90	  3	144.5	22.5	 16
 91	  3	170.8	79.2	 20
 92	  3	7993.0	2655.1	 20
 93	  3	186.0	26.1	 16
 94	  3	7049.0	402.6	 20
 95	  3	7372.3	2352.4	 20
 96	  3	152.8	33.5	 16
 97	  3	116.3	14.3	 20
 98	  3	153.0	23.0	 20
 99	  3	163.3	27.4	 16
100	  3	6292.3	1730.4	 20
101	  3	143.3	22.5	 20
102	  3	137.8	32.1	 16
103	  3	135.8	108.2	 20
104	  3	7314.3	410.8	 20
105	  3	6816.5	422.8	 16
106	  3	6658.5	2101.2	 20
107	  3	158.0	23.3	 20
108	  3	138.3	23.5	 16
109	  3	92.3	45.7	 20
110	  3	112.3	19.5	 16
111	  3	99.3	14.9	 20
112	  3	205.5	95.6	 20
113	  3	644.8	59.2	 16
114	  3	131.5	27.5	 20
115	  3	184.0	248.8	 20
116	  3	8487.5	2086.4	 16
117	  3	187.8	120.9	 20
118	  3	8310.8	2894.9	 20
119	  3	233.8	77.0	 16
120	  3	10050.5	3052.2	 20
121	  3	187.0	420.4	 20
122	  3	8195.8	2391.7	 16
123	  3	146.8	22.0	 20
124	  3	150.3	20.9	 20
125	  3	153.5	21.6	 16
126	  3	142.5	23.5	 20
127	  3	104.3	23.7	 20
128	  3	125.3	31.0	 16
129	  3	154.0	19.3	 20
130	  3	341.5	91.5	 20
131	  3	167.8	26.3	 16
132	  3	324.3	83.9	 20
133	  3	212.0	634.4	 20
134	  3	7637.3	2480.5	 16
135	  3	133.8	19.2	 20
136	  3	138.0	16.7	 20
137	  3	222.0	139.8	 16
138	  3	9268.8	3056.2	 20
139	  3	125.0	26.0	 20
140	  3	171.0	30.4	 16
141	  3	144.8	22.4	 20
142	  3	262.3	687.4	 20
143	  3	9300.8	2652.7	 16
144	  3	150.5	26.5	 20
145	  3	174.5	450.1	 20
146	  3	8254.3	2283.3	 16
147	  3	154.8	21.9	 20
148	  3	255.3	597.1	 20
149	  3	8578.0	2370.8	 16
150	  3	161.3	27.9	 20
151	  3	145.0	37.7	 20
152	  3	195.3	77.7	 16
153	  3	9414.8	554.3	 20
154	  3	9284.5	520.7	 20
155	  3	8691.8	2325.2	 16
156	  3	153.3	20.9	 20
157	  3	99.5	17.1	 20
158	  3	125.3	23.6	 16
159	  3	216.0	50.4	 20
160	  3	155.0	27.9	 20
161	  3	329.8	63.6	 20
162	  3	303.0	49.8	 25
163	  3	377.0	49.9	 25
164	  3	475.8	114.3	 20
165	  3	2373.0	743.7	 25
166	  3	610.0	206.9	 25
167	  3	160.0	32.4	 20
168	  3	171.0	39.8	 25
169	  3	177.5	27.5	 20
170	  3	413.0	114.2	 25
171	  3	232.0	103.5	 25
172	  3	154.8	21.3	 20
173	  3	238.0	45.8	 25
174	  3	435.0	115.2	 25
175	  3	118.3	16.8	 20
176	  3	538.0	104.6	 25
177	  3	1185.0	383.4	 25
178	  3	130.3	33.3	 20
179	  3	114.0	42.1	 25
180	  3	338.0	49.3	 25
181	  3	999.0	190.0	 20
182	  3	245.0	58.6	 25
183	  3	153.0	33.8	 25
184	  3	525.3	110.6	 20
185	  3	856.0	198.7	 25
186	  3	764.0	222.7	 25
187	  3	217.3	46.8	 20
188	  3	389.0	99.4	 25
189	  3	1535.0	469.8	 25
190	  3	191.8	37.6	 20
191	  3	133.0	21.6	 25
192	  3	208.0	40.7	 25
193	  3	120.3	17.8	 20
194	  3	116.0	21.9	 25
195	  3	496.0	88.5	 25
196	  3	1272.5	394.9	 20
197	  3	93.0	19.2	 25
198	  3	147.0	29.9	 25
199	  3	270.0	59.9	 20
200	  3	173.0	28.4	 25
201	  3	319.0	75.8	 25
202	  3	254.3	41.0	 20
203	  3	92.0	20.3	 25
204	  3	436.0	79.8	 25
205	  3	542.0	54.0	 20
206	  3	1384.0	400.9	 25
207	  3	412.0	144.8	 25
208	  3	371.8	72.3	 20
209	  3	182.0	30.0	 25
210	  3	584.0	151.3	 25
211	  3	81.5	17.0	 20
212	  3	69.0	17.0	 25
213	  3	84.0	15.3	 25
214	  3	81.8	23.2	 20
215	  3	105.0	25.0	 25
216	  3	102.0	22.8	 25
217	  3	409.8	100.5	 20
218	  3	254.0	33.9	 25
219	  3	135.0	40.5	 25
220	  3	389.3	62.7	 20
221	  3	864.0	247.8	 25
222	  3	590.0	217.5	 25
223	  3	112.0	35.8	 20
224	  3	115.0	26.7	 25
225	  3	184.0	47.9	 25
226	  3	1658.8	360.2	 20
227	  3	1351.0	287.9	 25
228	  3	1241.0	260.0	 20
229	  3	5023.0	518.6	 25
230	  3	2358.0	466.7	 25
231	  3	7339.5	498.3	 20
232	  3	4219.0	414.0	 25
233	  3	1025.0	235.7	 25
234	  3	1703.3	193.3	 20
235	  3	2427.0	278.2	 25
236	  3	1549.0	292.2	 25
237	  3	1367.8	175.0	 20
238	  3	1678.0	277.8	 25
239	  3	2257.0	302.5	 25
240	  3	9702.8	1576.4	 20
241	  3	853.0	223.9	 25
242	  3	126.0	34.0	 25
243	  3	307.0	81.0	 20
244	  3	2295.0	844.7	 25
245	  3	2794.0	850.3	 25
246	  3	885.3	175.1	 20
247	  3	270.0	63.6	 25
248	  3	1013.0	362.1	 25
249	  3	620.3	153.7	 20
250	  3	2129.0	538.8	 25
251	  3	3557.0	952.3	 25
252	  3	199.5	26.9	 20
253	  3	2378.0	600.8	 25
254	  3	356.0	154.8	 25
255	  3	526.0	228.5	 20
256	  3	817.0	187.7	 25
257	  3	144.0	41.9	 25
258	  3	1402.5	271.5	 20
259	  3	325.0	76.4	 25
260	  3	925.0	349.3	 25
261	  3	263.3	55.0	 20
262	  3	1937.0	642.8	 25
263	  3	4692.0	1552.2	 25
264	  3	3833.8	845.0	 20
265	  3	376.0	90.8	 25
266	  3	10227.0	3120.5	 25
267	  3	2128.8	540.7	 20
268	  3	216.0	102.5	 25
269	  3	222.0	62.4	 25
270	  3	1053.8	237.4	 20
271	  3	5004.0	1447.5	 25
272	  3	5475.0	1783.8	 25
273	  3	879.8	275.5	 20
274	  3	1179.0	320.1	 25
275	  3	3704.0	1319.2	 25
276	  3	358.8	133.1	 20
277	  3	82.0	18.0	 25
278	  3	1078.0	432.5	 25
279	  3	209.3	72.3	 20
280	  3	83.0	12.1	 25
281	  3	89.0	20.1	 25
282	  3	91.5	10.7	 20
283	  3	127.0	45.6	 25
284	  3	876.8	87.2	 20
285	  3	383.0	83.9	 25
286	  3	103.0	19.9	 25
287	  3	171.0	31.0	 20
288	  3	222.0	40.9	 25
289	  3	161.0	46.4	 25
290	  3	155.3	26.8	 20
291	  3	99.0	17.8	 25
292	  3	110.0	21.7	 25
293	  3	92.0	14.0	 20
294	  3	124.0	24.3	 25
295	  3	394.0	71.8	 25
296	  3	432.8	177.0	 20
297	  3	880.0	285.7	 25
298	  3	399.0	70.4	 25
299	  3	142.8	18.3	 20
300	  3	122.0	23.7	 25
301	  3	126.0	21.3	 25
302	  3	150.3	18.3	 20
303	  3	161.0	34.9	 25
304	  3	86.0	21.8	 25
305	  3	144.8	70.0	 20
306	  3	1791.0	203.3	 25
307	  3	585.0	69.4	 25
308	  3	102.0	17.0	 20
309	  3	88.0	13.3	 25
310	  3	91.0	35.2	 25
311	  3	118.3	20.7	 20
312	  3	109.0	19.0	 25
313	  3	338.0	58.0	 25
314	  3	118.3	16.9	 20
315	  3	538.0	80.6	 25
316	  3	866.0	221.6	 25
317	  3	92.5	18.3	 20
318	  3	79.0	12.9	 25
319	  3	100.0	17.5	 25
320	  3	346.0	51.9	 20
321	  3	86.0	20.2	 25
322	  3	100.0	19.2	 25
323	  3	533.8	111.2	 20
324	  3	1211.0	118.6	 25
325	  3	828.0	171.8	 25
326	  3	191.3	28.5	 20
327	  3	742.0	113.6	 25
328	  3	772.0	72.8	 25
329	  3	156.5	24.5	 20
330	  3	318.0	62.5	 25
331	  3	136.0	16.4	 25
332	  3	122.0	23.0	 20
333	  3	85.0	13.8	 25
334	  3	157.0	58.0	 25
335	  3	409.3	55.7	 20
336	  3	152.0	21.5	 25
337	  3	175.0	27.8	 25
338	  3	309.5	37.5	 20
339	  3	103.0	20.0	 25
340	  3	309.0	43.7	 25
341	  3	1056.5	153.6	 20
342	  3	129.0	26.5	 25
343	  3	181.3	22.7	 20
344	  3	113.0	25.4	 25
345	  3	99.0	29.3	 25
346	  3	108.0	19.0	 20
347	  3	2138.0	217.1	 25
348	  3	171.0	22.7	 25
349	  3	147.3	26.3	 20
350	  3	136.0	18.3	 25
351	  3	155.0	120.4	 25
352	  3	2060.0	287.9	 20
353	  3	505.0	78.0	 25
354	  3	140.0	21.4	 25
355	  3	223.5	29.7	 20
356	  3	86.0	14.1	 25
357	  3	78.0	18.0	 25
358	  3	244.3	32.8	 20
359	  3	195.0	28.5	 25
360	  3	222.0	40.0	 25
361	  3	366.3	45.7	 20
362	  3	74.0	11.2	 25
363	  3	128.0	20.1	 25
364	  3	98.0	18.5	 20
365	  3	110.0	22.1	 25
366	  3	257.0	51.3	 25
367	  3	113.3	18.7	 20
368	  3	124.0	28.9	 25
369	  3	268.0	38.1	 25
370	  3	90.5	16.5	 20
371	  3	102.0	20.1	 25
372	  3	105.0	16.4	 25
373	  3	144.8	18.6	 20
374	  3	85.3	13.3	 20
375	  3	184.5	22.5	 20
376	  3	169.8	20.3	 16
377	  3	110.3	52.4	 20
378	  3	69.3	15.5	 20
379	  3	179.0	22.8	 16
380	  3	232.0	48.6	 20
381	  3	99.5	30.0	 20
382	  3	1262.3	108.1	 16
383	  3	539.8	50.8	 20
384	  3	738.3	185.1	 20
385	  3	107.5	21.7	 16
386	  3	130.5	20.7	 20
387	  3	306.3	60.5	 20
388	  3	154.0	19.5	 16
389	  3	211.5	29.5	 20
390	  3	246.8	36.6	 20
391	  3	163.3	23.8	 16
392	  3	116.5	65.3	 20
393	  3	1471.8	184.4	 20
394	  3	1531.0	186.1	 16
395	  3	154.5	24.8	 20
396	  3	93.5	16.2	 20
397	  3	103.0	11.8	 16
398	  3	343.3	48.1	 20
399	  3	99.0	36.3	 20
400	  3	753.5	118.3	 16
401	  3	87.3	22.5	 20
402	  3	62.3	11.3	 16
403	  3	380.5	58.3	 20
404	  3	83.5	15.2	 20
405	  3	77.3	15.6	 16
406	  3	131.3	34.2	 20
407	  3	120.0	19.5	 20
408	  3	196.0	35.3	 16
409	  3	163.3	26.3	 20
410	  3	101.5	19.4	 20
411	  3	226.5	31.8	 16
412	  3	265.3	44.2	 20
413	  3	369.5	51.2	 20
414	  3	424.8	35.0	 16
415	  3	586.3	41.4	 20
416	  3	1192.3	152.9	 20
417	  3	387.3	52.1	 16
418	  3	304.3	36.4	 20
419	  3	177.0	34.2	 20
420	  3	117.0	23.2	 16
421	  3	189.3	25.5	 20
422	  3	244.5	28.2	 20
423	  3	149.3	19.3	 16
424	  3	73.0	14.5	 20
425	  3	81.8	18.5	 20
426	  3	70.3	19.4	 16
427	  3	72.3	19.0	 20
428	  3	99.8	28.2	 20
429	  3	242.3	29.8	 16
430	  3	106.0	12.0	 20
431	  3	201.3	29.1	 20
432	  3	78.3	16.2	 16
433	  3	81.0	17.3	 20
434	  3	616.3	89.9	 20
435	  3	84.0	8.9	 16
436	  3	237.3	37.0	 20
437	  3	105.0	25.0	 20
438	  3	134.3	27.5	 16
439	  3	211.0	20.1	 20
440	  3	77.5	15.9	 20
441	  3	78.3	16.2	 16
442	  3	81.5	13.6	 20
443	  3	148.3	23.9	 20
444	  3	64.0	7.7	 16
445	  3	356.5	34.7	 20
446	  3	842.8	156.9	 20
447	  3	85.5	14.2	 16
448	  3	124.5	21.0	 20
449	  3	86.5	12.4	 20
450	  3	95.3	18.7	 16
451	  3	163.5	18.7	 20
452	  3	91.0	13.9	 20
453	  3	136.8	33.2	 16
454	  3	265.3	55.4	 20
455	  3	1181.5	155.3	 20
456	  3	533.8	65.1	 16
457	  3	163.0	76.8	 20
458	  3	355.3	47.0	 20
459	  3	866.0	80.8	 16
460	  3	337.0	40.7	 20
461	  3	542.5	41.9	 16
462	  3	65.3	13.6	 20
463	  3	70.5	21.3	 20
464	  3	525.5	76.2	 16
465	  3	1628.0	142.2	 20
466	  3	256.0	39.5	 20
467	  3	210.8	23.8	 16
468	  3	2465.3	218.1	 20
469	  3	1685.8	145.7	 20
470	  3	1733.5	190.7	 16
471	  3	270.5	30.9	 20
472	  3	225.0	21.6	 20
473	  3	152.8	19.4	 16
474	  3	326.3	44.4	 20
475	  3	301.0	35.0	 20
476	  3	160.0	26.4	 16
477	  3	2688.5	270.8	 20
478	  3	355.5	59.3	 20
479	  3	207.5	27.9	 16
480	  3	184.3	23.0	 20
481	  3	501.0	87.5	 25
482	  3	415.3	72.8	 20
483	  3	836.0	136.7	 25
484	  3	853.0	134.8	 25
485	  3	1311.3	250.5	 20
486	  3	643.0	140.6	 25
487	  3	184.0	26.2	 25
488	  3	129.8	17.7	 20
489	  3	562.0	131.4	 25
490	  3	340.0	66.6	 25
491	  3	6168.0	1462.5	 20
492	  3	83.0	15.7	 25
493	  3	190.0	45.2	 25
494	  3	82.3	16.2	 20
495	  3	134.0	17.7	 25
496	  3	189.0	127.3	 25
497	  3	5523.8	841.1	 20
498	  3	1235.0	109.6	 25
499	  3	240.0	59.9	 25
500	  3	158.0	27.5	 20
501	  3	579.0	115.8	 25
502	  3	87.0	20.0	 25
503	  3	92.0	12.3	 20
504	  3	280.0	112.3	 25
505	  3	234.0	33.2	 25
506	  3	267.3	58.9	 20
507	  3	843.0	184.6	 25
508	  3	525.0	97.9	 25
509	  3	880.5	134.5	 20
510	  3	1662.0	399.8	 25
511	  3	924.0	311.6	 25
512	  3	100.3	25.4	 20
513	  3	664.0	109.8	 25
514	  3	1655.0	503.8	 25
515	  3	242.5	33.1	 20
516	  3	1087.0	167.2	 25
517	  3	715.8	106.6	 20
518	  3	563.0	99.0	 25
519	  3	1340.0	375.2	 25
520	  3	81.3	15.9	 20
521	  3	182.0	31.7	 25
522	  3	169.0	26.8	 25
523	  3	224.3	28.6	 20
524	  3	342.0	62.2	 25
525	  3	96.0	25.1	 25
526	  3	126.0	24.2	 20
527	  3	78.0	13.1	 25
528	  3	1130.0	121.7	 25
529	  3	98.3	16.6	 20
530	  3	85.0	15.0	 25
531	  3	90.0	19.2	 25
532	  3	78.8	13.9	 20
533	  3	119.0	16.7	 25
534	  3	215.0	31.5	 25
535	  3	967.5	105.4	 20
536	  3	400.0	123.0	 25
537	  3	73.0	24.8	 25
538	  3	79.3	12.6	 20
539	  3	79.0	16.2	 25
540	  3	162.0	18.9	 25
541	  3	449.0	51.9	 20
542	  3	249.0	38.3	 25
543	  3	149.0	26.0	 25
544	  3	503.8	92.6	 20
545	  3	124.0	23.9	 25
546	  3	98.0	24.9	 25
547	  3	120.0	26.0	 20
548	  3	79.0	13.7	 25
549	  3	95.0	14.7	 25
550	  3	228.5	33.7	 20
551	  3	196.0	28.7	 25
552	  3	194.0	26.6	 25
553	  3	176.3	27.4	 20
554	  3	1400.0	257.0	 25
555	  3	391.0	68.9	 25
556	  3	157.5	26.1	 20
557	  3	427.0	69.4	 25
558	  3	340.0	42.7	 25
559	  3	122.5	17.3	 20
560	  3	889.0	140.3	 25
561	  3	1123.0	103.2	 25
562	  3	1812.3	270.7	 20
563	  3	253.0	45.2	 25
564	  3	85.0	16.5	 25
565	  3	257.5	35.9	 20
566	  3	86.0	14.4	 25
567	  3	525.0	292.7	 25
568	  3	10989.0	1147.6	 20
569	  3	168.0	39.6	 25
570	  3	353.0	54.1	 25
571	  3	206.8	39.3	 20
572	  3	120.0	20.9	 25
573	  3	92.0	20.6	 25
574	  3	118.5	15.6	 20
575	  3	114.0	20.6	 25
576	  3	127.3	35.8	 20
577	  3	443.0	38.6	 25
578	  3	874.0	61.3	 25
579	  3	535.0	48.8	 20
580	  3	87.0	18.5	 25
581	  3	274.0	49.0	 25
582	  3	820.0	169.6	 20
583	  3	1627.0	238.2	 25
584	  3	137.0	21.7	 25
585	  3	1034.0	126.7	 20
586	  3	258.0	31.6	 25
587	  3	246.0	35.0	 25
588	  3	83.5	13.7	 20
589	  3	278.0	49.5	 25
590	  3	154.0	25.4	 25
591	  3	266.0	36.1	 20
592	  3	133.0	24.9	 25
593	  3	1594.0	273.3	 25
594	  3	97.0	17.8	 20
595	  3	1006.0	151.3	 25
596	  3	210.0	36.6	 25
597	  3	193.0	21.2	 20
598	  3	168.0	28.1	 25
599	  3	182.0	15.3	 25
600	  3	1959.0	198.4	 20
601	  3	81.0	19.7	 25
602	  3	121.0	22.8	 25
603	  3	428.5	48.2	 20
604	  3	327.0	49.8	 25
605	  3	108.0	18.7	 25
606	  3	67.5	16.3	 20
607	  3	190.0	26.3	 25
608	  3	277.0	47.6	 25
609	  3	80.5	14.4	 20
610	  3	114.0	20.0	 25
611	  3	291.0	51.6	 25
612	  3	579.3	80.1	 20
613	  3	165.0	20.9	 25
614	  3	746.0	102.7	 25
615	  3	274.5	32.7	 20
616	  3	89.0	15.4	 25
617	  3	98.0	20.8	 25
618	  3	85.0	13.8	 20
619	  3	58.0	9.3	 25
620	  3	141.0	26.3	 25
621	  3	334.3	49.3	 20
622	  3	206.0	23.3	 25
623	  3	145.0	22.5	 25
624	  3	111.0	15.4	 20
625	  3	68.0	12.8	 25
626	  3	71.0	12.3	 25
627	  3	79.0	11.3	 20
628	  3	339.0	46.3	 25
629	  3	12940.0	1600.6	 25
630	  3	541.0	63.4	 20
631	  3	117.0	19.4	 25
632	  3	388.0	49.8	 25
633	  3	940.3	108.2	 20
634	  3	989.0	112.2	 25
635	  3	114.3	20.9	 20
636	  3	8620.0	1643.0	 25
637	  3	167.0	33.4	 25
638	  3	8696.8	1014.9	 20
639	  3	189.0	39.5	 25
  0	  4	157.5	18.4	 20
  1	  4	122.0	15.1	 16
  2	  4	131.3	23.8	 20
  3	  4	108.8	22.1	 20
  4	  4	117.3	22.7	 16
  5	  4	133.8	23.8	 20
  6	  4	163.0	43.2	 20
  7	  4	142.5	31.5	 16
  8	  4	164.0	29.4	 20
  9	  4	159.8	26.9	 20
 10	  4	125.3	21.8	 16
 11	  4	141.0	29.0	 20
 12	  4	125.3	17.1	 20
 13	  4	150.5	49.2	 16
 14	  4	147.0	38.4	 20
 15	  4	154.5	37.6	 20
 16	  4	136.8	26.6	 16
 17	  4	140.5	35.0	 20
 18	  4	136.8	23.4	 20
 19	  4	124.8	29.4	 16
 20	  4	173.3	26.1	 20
 21	  4	161.8	32.8	 20
 22	  4	224.0	54.3	 16
 23	  4	136.3	22.7	 20
 24	  4	106.3	18.7	 20
 25	  4	108.0	19.4	 16
 26	  4	123.5	29.0	 20
 27	  4	122.0	30.1	 20
 28	  4	110.0	23.5	 16
 29	  4	134.8	25.8	 20
 30	  4	158.5	33.7	 20
 31	  4	156.3	21.2	 16
 32	  4	151.3	25.3	 20
 33	  4	143.3	27.4	 20
 34	  4	140.3	22.9	 16
 35	  4	126.3	19.4	 20
 36	  4	133.3	23.7	 20
 37	  4	121.5	27.6	 16
 38	  4	108.5	12.7	 20
 39	  4	143.8	25.2	 20
 40	  4	142.3	36.3	 16
 41	  4	124.5	27.9	 20
 42	  4	111.0	10.5	 20
 43	  4	103.5	16.3	 16
 44	  4	141.3	30.2	 20
 45	  4	113.0	19.1	 20
 46	  4	125.3	27.4	 16
 47	  4	128.5	27.8	 20
 48	  4	148.0	21.7	 20
 49	  4	150.0	41.7	 16
 50	  4	117.5	25.5	 20
 51	  4	115.0	20.0	 20
 52	  4	123.3	26.0	 16
 53	  4	128.5	25.9	 20
 54	  4	125.0	24.2	 25
 55	  4	108.3	19.8	 20
 56	  4	96.0	22.1	 25
 57	  4	148.0	32.9	 25
 58	  4	141.8	30.2	 20
 59	  4	117.0	24.7	 25
 60	  4	120.8	26.4	 20
 61	  4	128.0	46.3	 25
 62	  4	8147.0	2251.8	 25
 63	  4	158.3	23.0	 20
 64	  4	168.0	48.5	 25
 65	  4	8554.0	1120.0	 25
 66	  4	8645.3	1677.6	 20
 67	  4	154.0	41.0	 25
 68	  4	7643.0	2371.8	 25
 69	  4	206.8	39.6	 20
 70	  4	175.0	36.6	 25
 71	  4	205.0	237.6	 25
 72	  4	8357.5	1890.4	 20
 73	  4	169.0	73.2	 25
 74	  4	7936.0	557.6	 25
 75	  4	7230.3	1663.8	 20
 76	  4	167.0	31.9	 25
 77	  4	240.0	285.0	 25
 78	  4	8282.3	1995.4	 20
 79	  4	136.0	69.6	 25
 80	  4	7612.0	2555.6	 25
 81	  4	172.3	28.4	 20
 82	  4	178.0	35.8	 25
 83	  4	216.0	315.5	 25
 84	  4	8715.3	2030.7	 20
 85	  4	170.0	70.2	 25
 86	  4	7919.0	2618.6	 25
 87	  4	138.5	20.1	 20
 88	  4	144.0	22.3	 25
 89	  4	138.0	19.0	 25
 90	  4	153.3	25.2	 20
 91	  4	122.0	80.0	 25
 92	  4	8339.0	533.0	 25
 93	  4	7240.0	1648.7	 20
 94	  4	167.0	36.6	 25
 95	  4	179.0	199.9	 25
 96	  4	7818.8	1705.1	 20
 97	  4	108.0	18.3	 25
 98	  4	152.0	26.3	 25
 99	  4	138.3	26.7	 20
100	  4	147.0	18.7	 25
101	  4	138.0	17.3	 25
102	  4	138.0	19.0	 20
103	  4	128.0	88.3	 25
104	  4	7935.0	2791.4	 25
105	  4	162.0	24.4	 20
106	  4	193.0	155.0	 25
107	  4	7374.0	2603.3	 25
108	  4	137.8	22.8	 20
109	  4	87.0	18.8	 25
110	  4	101.0	22.3	 25
111	  4	99.3	21.4	 20
112	  4	106.0	24.4	 25
113	  4	111.0	17.1	 25
114	  4	109.8	21.0	 20
115	  4	151.0	255.4	 25
116	  4	8700.0	1967.5	 20
117	  4	157.0	22.0	 25
118	  4	166.0	31.7	 25
119	  4	198.5	63.7	 20
120	  4	9663.0	2913.0	 25
121	  4	191.0	329.0	 25
122	  4	7982.5	2127.6	 20
123	  4	166.0	23.4	 25
124	  4	187.0	553.7	 25
125	  4	8664.0	945.8	 20
126	  4	9358.0	3087.0	 25
127	  4	117.0	22.5	 25
128	  4	133.8	34.6	 20
129	  4	130.0	26.6	 25
130	  4	120.0	22.0	 25
131	  4	119.0	21.6	 20
132	  4	112.0	24.0	 25
133	  4	212.0	605.6	 25
134	  4	7537.5	2309.8	 20
135	  4	138.0	21.7	 25
136	  4	136.0	21.6	 25
137	  4	239.5	138.9	 20
138	  4	8878.0	3003.5	 25
139	  4	133.0	19.2	 25
140	  4	135.3	21.6	 20
141	  4	159.0	22.4	 25
142	  4	236.0	672.3	 25
143	  4	8862.3	2427.5	 20
144	  4	152.0	29.1	 25
145	  4	214.0	413.6	 25
146	  4	8632.5	508.8	 20
147	  4	8522.0	890.3	 25
148	  4	8795.0	931.2	 25
149	  4	9158.5	474.4	 20
150	  4	8647.0	2625.9	 25
151	  4	137.0	25.7	 25
152	  4	200.3	71.9	 20
153	  4	9388.0	482.1	 25
154	  4	9381.0	527.1	 25
155	  4	9072.8	2296.6	 20
156	  4	156.0	25.9	 25
157	  4	83.0	13.6	 25
158	  4	142.0	25.6	 20
159	  4	109.0	20.0	 25
160	  4	113.0	21.1	 25
161	  4	160.5	31.3	 20
162	  4	153.0	26.6	 25
163	  4	139.0	20.5	 25
164	  4	126.0	23.0	 20
165	  4	132.0	29.5	 25
166	  4	116.0	17.2	 25
167	  4	149.5	22.3	 20
168	  4	119.0	18.1	 25
169	  4	122.0	22.0	 25
170	  4	123.3	29.1	 20
171	  4	126.0	19.4	 25
172	  4	112.0	18.6	 25
173	  4	157.3	39.9	 20
174	  4	115.0	18.4	 25
175	  4	114.5	14.2	 20
176	  4	121.0	32.1	 25
177	  4	112.0	25.3	 25
178	  4	120.3	25.0	 20
179	  4	113.0	26.6	 25
180	  4	118.0	20.5	 25
181	  4	101.3	17.3	 20
182	  4	119.0	23.7	 25
183	  4	141.0	36.4	 25
184	  4	96.0	12.7	 20
185	  4	133.0	29.9	 25
186	  4	114.0	18.7	 25
187	  4	123.5	19.0	 20
188	  4	133.0	29.9	 25
189	  4	127.0	17.5	 25
190	  4	126.5	23.9	 20
191	  4	124.0	45.4	 25
192	  4	136.0	25.2	 25
193	  4	125.8	15.3	 20
194	  4	103.0	18.9	 25
195	  4	136.0	33.5	 25
196	  4	105.0	15.4	 20
197	  4	115.0	19.0	 25
198	  4	117.0	17.1	 25
199	  4	132.5	21.0	 20
200	  4	145.0	16.9	 25
201	  4	151.0	29.1	 25
202	  4	122.0	14.8	 20
203	  4	124.0	44.5	 25
204	  4	101.0	20.3	 25
205	  4	124.8	15.0	 20
206	  4	119.0	23.7	 25
207	  4	135.0	26.7	 25
208	  4	149.5	34.2	 20
209	  4	124.0	29.0	 25
210	  4	122.0	31.2	 25
211	  4	68.8	12.0	 20
212	  4	83.0	20.5	 25
213	  4	82.0	16.3	 25
214	  4	80.8	13.0	 20
215	  4	104.0	20.2	 25
216	  4	127.0	22.4	 25
217	  4	184.5	61.4	 20
218	  4	147.0	26.0	 25
219	  4	135.0	31.6	 25
220	  4	115.3	24.1	 20
221	  4	104.0	18.1	 25
222	  4	112.0	50.6	 25
223	  4	93.0	20.3	 20
224	  4	91.0	14.7	 25
225	  4	113.0	21.5	 25
226	  4	107.8	21.8	 20
227	  4	123.0	19.3	 25
228	  4	99.0	19.4	 25
229	  4	143.3	32.5	 20
230	  4	135.0	25.8	 25
231	  4	135.0	33.3	 25
232	  4	132.0	16.3	 20
233	  4	158.0	26.4	 25
234	  4	188.0	23.1	 20
235	  4	197.0	36.6	 25
236	  4	154.0	27.0	 25
237	  4	146.0	28.4	 20
238	  4	107.0	20.5	 25
239	  4	139.0	24.8	 25
240	  4	138.5	26.1	 20
241	  4	131.0	28.4	 25
242	  4	125.0	19.0	 25
243	  4	136.3	33.9	 20
244	  4	119.0	18.7	 25
245	  4	121.0	17.4	 25
246	  4	119.8	18.4	 20
247	  4	129.0	26.1	 25
248	  4	107.0	19.3	 25
249	  4	106.8	18.2	 20
250	  4	122.0	26.5	 25
251	  4	141.0	26.2	 25
252	  4	123.3	24.0	 20
253	  4	143.0	21.5	 25
254	  4	123.0	21.5	 25
255	  4	134.8	27.1	 20
256	  4	114.0	19.2	 25
257	  4	101.0	17.1	 25
258	  4	136.5	27.9	 20
259	  4	129.0	22.7	 25
260	  4	136.0	23.5	 25
261	  4	139.8	22.5	 20
262	  4	116.0	24.8	 25
263	  4	103.0	16.1	 25
264	  4	105.3	18.9	 20
265	  4	110.0	21.7	 25
266	  4	132.0	25.1	 25
267	  4	104.5	17.1	 20
268	  4	118.3	21.7	 20
269	  4	129.8	17.5	 20
270	  4	174.0	23.5	 16
271	  4	187.8	33.8	 20
272	  4	159.8	28.1	 20
273	  4	145.8	17.7	 16
274	  4	136.3	22.4	 20
275	  4	135.0	30.5	 20
276	  4	128.5	21.3	 16
277	  4	111.5	37.1	 20
278	  4	111.8	29.7	 20
279	  4	109.5	15.1	 16
280	  4	84.0	18.1	 20
281	  4	88.5	17.1	 20
282	  4	97.8	22.1	 16
283	  4	110.5	18.8	 20
284	  4	112.8	17.5	 20
285	  4	132.8	51.1	 16
286	  4	126.0	22.2	 20
287	  4	136.8	38.5	 20
288	  4	123.3	17.7	 16
289	  4	127.3	24.7	 20
290	  4	106.5	15.1	 20
291	  4	105.8	18.4	 16
292	  4	107.3	17.2	 20
293	  4	109.3	15.9	 16
294	  4	150.5	31.5	 20
295	  4	132.3	30.8	 20
296	  4	120.5	28.5	 16
297	  4	100.0	21.2	 20
298	  4	98.0	13.1	 20
299	  4	113.8	25.6	 16
300	  4	115.0	30.0	 20
301	  4	123.8	24.1	 20
302	  4	124.3	24.7	 16
303	  4	118.3	25.9	 20
304	  4	86.8	17.1	 20
305	  4	90.5	21.5	 16
306	  4	172.0	51.9	 20
307	  4	101.5	27.4	 20
308	  4	132.5	25.2	 16
309	  4	114.5	22.6	 20
310	  4	129.5	24.8	 20
311	  4	97.3	35.9	 16
312	  4	100.3	19.9	 20
313	  4	120.8	27.5	 20
314	  4	101.3	15.8	 16
315	  4	92.8	20.6	 20
316	  4	111.8	23.2	 20
317	  4	126.8	58.3	 16
318	  4	117.5	16.9	 20
319	  4	116.0	23.0	 20
320	  4	102.8	21.9	 16
321	  4	134.8	37.7	 20
322	  4	127.0	24.2	 20
323	  4	90.3	12.7	 16
324	  4	111.3	19.0	 20
325	  4	103.5	26.8	 20
326	  4	96.3	15.7	 16
327	  4	84.0	15.0	 20
328	  4	114.5	26.8	 20
329	  4	100.8	18.1	 16
330	  4	117.5	28.0	 20
331	  4	170.5	56.0	 20
332	  4	123.0	41.8	 16
333	  4	126.3	17.6	 20
334	  4	105.5	17.1	 20
335	  4	141.5	30.3	 16
336	  4	114.3	18.5	 20
337	  4	123.5	19.2	 20
338	  4	106.3	22.7	 16
339	  4	92.0	16.7	 20
340	  4	108.3	23.0	 20
341	  4	105.0	18.5	 16
342	  4	107.0	29.0	 20
343	  4	123.0	31.2	 20
344	  4	89.0	17.9	 16
345	  4	87.3	14.6	 20
346	  4	103.3	17.2	 20
347	  4	111.5	22.7	 16
348	  4	121.5	22.3	 20
349	  4	107.3	27.5	 16
350	  4	142.8	21.7	 20
351	  4	115.0	17.3	 20
352	  4	104.3	15.9	 16
353	  4	94.8	18.2	 20
354	  4	92.0	15.7	 20
355	  4	124.0	26.6	 16
356	  4	105.3	24.0	 20
357	  4	115.3	20.5	 20
358	  4	127.3	22.2	 16
359	  4	113.0	22.8	 20
360	  4	119.0	18.9	 20
361	  4	101.8	16.3	 16
362	  4	111.5	17.9	 20
363	  4	103.3	19.3	 20
364	  4	111.8	21.0	 16
365	  4	106.3	16.2	 20
366	  4	100.8	17.1	 20
367	  4	115.5	21.5	 16
368	  4	90.8	30.7	 20
369	  4	103.3	12.9	 20
370	  4	97.8	12.7	 16
371	  4	106.0	20.6	 20
372	  4	141.5	35.0	 20
373	  4	131.0	25.4	 16
374	  4	130.0	36.6	 25
375	  4	143.0	33.7	 25
376	  4	138.3	44.0	 20
377	  4	125.0	25.1	 25
378	  4	119.0	29.6	 25
379	  4	122.3	14.2	 20
380	  4	133.0	33.1	 25
381	  4	129.0	27.0	 25
382	  4	124.0	22.7	 20
383	  4	145.0	27.8	 25
384	  4	126.0	25.6	 25
385	  4	131.5	29.2	 20
386	  4	106.0	22.9	 25
387	  4	130.0	29.9	 25
388	  4	104.5	16.1	 20
389	  4	117.0	16.9	 25
390	  4	151.0	36.0	 25
391	  4	107.0	15.1	 20
392	  4	94.0	19.3	 25
393	  4	117.0	24.7	 25
394	  4	95.8	26.6	 20
395	  4	85.0	22.3	 25
396	  4	90.0	15.0	 25
397	  4	104.3	23.2	 20
398	  4	122.0	28.2	 25
399	  4	118.0	23.6	 25
400	  4	120.3	22.3	 20
401	  4	95.0	13.9	 25
402	  4	99.0	23.2	 25
403	  4	95.3	21.5	 20
404	  4	99.0	20.5	 25
405	  4	147.0	55.8	 25
406	  4	124.5	21.5	 20
407	  4	171.0	36.8	 25
408	  4	210.8	28.1	 20
409	  4	219.0	33.3	 25
410	  4	227.0	40.2	 25
411	  4	192.5	25.6	 20
412	  4	174.0	29.2	 25
413	  4	151.0	20.8	 25
414	  4	136.3	30.7	 20
415	  4	136.0	21.2	 25
416	  4	108.0	20.5	 25
417	  4	104.0	18.1	 20
418	  4	118.0	20.9	 25
419	  4	114.0	26.9	 25
420	  4	119.5	23.2	 20
421	  4	90.0	15.5	 25
422	  4	82.0	17.2	 25
423	  4	88.0	17.8	 20
424	  4	71.0	20.2	 25
425	  4	67.0	12.0	 25
426	  4	66.5	15.5	 20
427	  4	78.0	17.8	 25
428	  4	99.0	30.0	 25
429	  4	106.8	30.1	 20
430	  4	120.0	33.0	 25
431	  4	103.0	17.0	 25
432	  4	109.3	49.8	 20
433	  4	101.0	19.1	 25
434	  4	116.0	19.6	 25
435	  4	147.3	32.6	 20
436	  4	102.0	20.3	 25
437	  4	91.0	16.0	 25
438	  4	111.8	17.8	 20
439	  4	98.0	21.6	 25
440	  4	95.0	19.5	 25
441	  4	125.5	33.0	 20
442	  4	88.0	20.6	 25
443	  4	78.0	18.3	 25
444	  4	79.3	20.9	 20
445	  4	96.0	19.7	 25
446	  4	122.0	24.2	 25
447	  4	93.5	20.2	 20
448	  4	101.0	17.7	 25
449	  4	108.0	23.2	 25
450	  4	101.0	23.7	 20
451	  4	109.0	21.8	 25
452	  4	81.0	23.9	 25
453	  4	89.8	15.1	 20
454	  4	101.0	27.1	 25
455	  4	100.0	16.6	 25
456	  4	118.0	26.5	 20
457	  4	91.0	14.3	 25
458	  4	109.0	24.5	 25
459	  4	100.5	33.7	 20
460	  4	81.0	11.3	 25
461	  4	87.0	16.0	 25
462	  4	70.5	14.0	 20
463	  4	79.0	20.8	 25
464	  4	106.0	24.6	 25
465	  4	1137.5	83.0	 20
466	  4	340.0	45.7	 25
467	  4	176.0	23.1	 20
468	  4	3341.0	235.5	 25
469	  4	2760.0	130.9	 25
470	  4	537.5	81.3	 20
471	  4	191.0	36.0	 25
472	  4	110.0	20.6	 25
473	  4	254.8	26.8	 20
474	  4	356.0	47.8	 25
475	  4	293.0	21.4	 25
476	  4	283.3	25.1	 20
477	  4	1776.0	198.3	 25
478	  4	206.0	27.0	 25
479	  4	146.8	20.3	 20
480	  4	252.0	29.5	 25
481	  4	210.0	32.5	 25
482	  4	251.8	54.3	 20
483	  4	682.0	38.2	 25
484	  4	736.0	61.8	 25
485	  4	989.8	80.2	 20
486	  4	351.0	57.5	 25
487	  4	246.0	35.5	 25
488	  4	103.3	18.7	 20
489	  4	359.0	37.7	 25
490	  4	529.0	75.2	 25
491	  4	510.0	126.1	 20
492	  4	79.0	15.6	 25
493	  4	74.0	11.7	 25
494	  4	76.0	23.4	 20
495	  4	128.0	31.7	 25
496	  4	351.0	89.9	 25
497	  4	2981.0	247.0	 20
498	  4	431.0	51.7	 25
499	  4	89.0	10.3	 25
500	  4	94.5	13.3	 20
501	  4	362.0	68.2	 25
502	  4	75.0	13.0	 25
503	  4	88.3	19.5	 20
504	  4	810.0	328.6	 25
505	  4	826.0	181.7	 25
506	  4	100.0	15.8	 20
507	  4	171.0	29.2	 25
508	  4	886.0	189.2	 25
509	  4	327.0	51.4	 20
510	  4	1222.0	288.8	 25
511	  4	264.0	74.4	 25
512	  4	77.3	18.8	 20
513	  4	973.0	169.5	 25
514	  4	622.0	126.7	 25
515	  4	241.0	26.9	 20
516	  4	688.0	107.1	 25
517	  4	169.0	36.1	 25
518	  4	187.0	33.1	 20
519	  4	351.0	75.9	 25
520	  4	75.0	13.1	 25
521	  4	103.3	20.0	 20
522	  4	256.0	34.9	 25
523	  4	230.8	30.1	 20
524	  4	330.0	34.7	 25
525	  4	97.0	14.6	 25
526	  4	133.8	22.9	 20
527	  4	87.0	21.4	 25
528	  4	1711.0	251.7	 25
529	  4	100.5	14.5	 20
530	  4	71.0	10.7	 25
531	  4	67.0	11.5	 25
532	  4	63.0	11.3	 20
533	  4	77.0	21.4	 25
534	  4	91.0	17.1	 25
535	  4	245.3	38.3	 20
536	  4	538.0	62.7	 25
537	  4	70.0	14.4	 25
538	  4	106.3	57.7	 20
539	  4	64.0	12.9	 25
540	  4	75.0	15.6	 25
541	  4	185.5	60.9	 20
542	  4	273.0	32.2	 25
543	  4	139.0	21.3	 25
544	  4	211.0	31.2	 20
545	  4	126.0	21.6	 25
546	  4	69.0	12.4	 25
547	  4	106.8	21.3	 20
548	  4	266.0	26.6	 25
549	  4	76.0	12.4	 25
550	  4	260.5	22.9	 20
551	  4	226.0	25.0	 25
552	  4	184.0	27.7	 25
553	  4	102.3	19.5	 20
554	  4	487.0	52.3	 25
555	  4	1787.0	246.9	 25
556	  4	140.5	18.3	 20
557	  4	168.0	15.0	 25
558	  4	450.0	70.8	 25
559	  4	87.3	15.4	 20
560	  4	314.0	36.8	 25
561	  4	584.0	72.4	 25
562	  4	708.0	91.4	 20
563	  4	373.0	42.6	 25
564	  4	96.0	18.8	 25
565	  4	260.3	33.0	 20
566	  4	98.0	11.0	 25
567	  4	736.0	373.7	 25
568	  4	14670.3	1743.1	 20
569	  4	202.0	33.4	 25
570	  4	763.0	126.4	 25
571	  4	183.8	26.7	 20
572	  4	78.0	13.9	 25
573	  4	118.0	19.6	 25
574	  4	99.8	28.7	 20
575	  4	165.0	21.5	 25
576	  4	111.0	25.4	 25
577	  4	322.0	37.2	 20
578	  4	276.0	40.0	 25
579	  4	249.0	39.0	 25
580	  4	109.3	17.9	 20
581	  4	439.0	56.4	 25
582	  4	2047.3	214.7	 20
583	  4	1976.0	275.1	 25
584	  4	187.0	30.4	 25
585	  4	378.0	43.9	 20
586	  4	211.0	25.8	 25
587	  4	163.0	22.8	 25
588	  4	88.3	12.8	 16
589	  4	832.8	59.1	 20
590	  4	154.8	25.7	 20
591	  4	179.0	27.1	 16
592	  4	79.3	16.7	 20
593	  4	129.5	17.1	 20
594	  4	192.3	26.0	 16
595	  4	326.0	40.3	 20
596	  4	521.0	34.8	 20
597	  4	142.5	23.0	 16
598	  4	118.0	17.2	 20
599	  4	160.3	21.6	 20
600	  4	1230.3	46.1	 16
601	  4	67.3	9.8	 20
602	  4	140.0	15.8	 20
603	  4	164.5	32.0	 16
604	  4	147.0	27.0	 20
605	  4	83.8	17.6	 20
606	  4	67.8	27.1	 16
607	  4	169.3	73.7	 20
608	  4	116.3	24.8	 20
609	  4	74.3	14.9	 16
610	  4	78.5	12.3	 20
611	  4	176.3	24.2	 20
612	  4	179.3	22.1	 16
613	  4	160.5	31.9	 20
614	  4	500.5	76.2	 20
615	  4	229.8	24.2	 16
616	  4	74.5	11.8	 20
617	  4	56.5	9.9	 20
618	  4	81.5	16.5	 16
619	  4	66.3	9.7	 20
620	  4	67.0	11.6	 20
621	  4	128.3	23.7	 16
622	  4	89.3	14.3	 20
623	  4	77.0	14.3	 20
624	  4	94.0	10.4	 16
625	  4	81.3	15.0	 20
626	  4	82.0	16.5	 20
627	  4	75.0	12.8	 16
628	  4	192.5	31.6	 20
629	  4	5402.5	527.4	 20
630	  4	142.5	18.2	 16
631	  4	103.5	21.5	 20
632	  4	351.0	43.0	 20
633	  4	341.0	26.5	 16
634	  4	575.0	57.0	 20
635	  4	96.5	18.1	 20
636	  4	124.0	23.0	 16
637	  4	113.8	16.2	 20
638	  4	111.5	23.8	 20
639	  4	118.0	17.4	 16
  0	  5	157.0	27.0	 25
  1	  5	221.0	26.5	 25
  2	  5	128.3	20.4	 20
  3	  5	219.0	30.5	 25
  4	  5	542.0	411.9	 25
  5	  5	5221.3	560.4	 20
  6	  5	231.0	38.9	 25
  7	  5	127.5	15.6	 20
  8	  5	467.0	123.1	 25
  9	  5	592.0	99.1	 25
 10	  5	143.3	19.7	 20
 11	  5	81.0	14.4	 25
 12	  5	118.0	20.5	 25
 13	  5	259.3	37.9	 20
 14	  5	122.0	18.1	 25
 15	  5	461.0	76.3	 25
 16	  5	386.3	48.7	 20
 17	  5	378.0	40.0	 25
 18	  5	157.0	30.4	 25
 19	  5	156.5	17.5	 20
 20	  5	631.0	54.6	 25
 21	  5	951.0	165.9	 25
 22	  5	317.5	35.2	 20
 23	  5	208.0	20.8	 25
 24	  5	71.0	13.4	 25
 25	  5	493.8	65.4	 20
 26	  5	128.0	19.7	 25
 27	  5	147.0	22.8	 25
 28	  5	359.8	36.1	 20
 29	  5	108.0	18.6	 25
 30	  5	537.0	71.9	 25
 31	  5	275.0	26.5	 20
 32	  5	143.0	26.9	 25
 33	  5	97.0	17.0	 25
 34	  5	310.0	33.2	 20
 35	  5	83.0	19.9	 25
 36	  5	386.0	54.2	 25
 37	  5	93.3	15.5	 20
 38	  5	111.0	15.6	 25
 39	  5	591.0	79.3	 25
 40	  5	4407.0	315.7	 20
 41	  5	149.0	22.5	 25
 42	  5	1552.0	136.3	 25
 43	  5	2090.0	242.6	 20
 44	  5	1483.0	106.7	 25
 45	  5	966.0	75.1	 25
 46	  5	422.3	66.5	 20
 47	  5	240.0	32.4	 25
 48	  5	153.0	44.5	 25
 49	  5	230.3	30.2	 20
 50	  5	165.0	37.4	 25
 51	  5	241.0	55.6	 25
 52	  5	648.3	92.3	 20
 53	  5	139.0	23.2	 25
 54	  5	85.0	15.4	 25
 55	  5	74.0	17.2	 20
 56	  5	77.0	12.4	 25
 57	  5	116.0	18.0	 25
 58	  5	250.3	38.2	 20
 59	  5	862.0	204.2	 25
 60	  5	87.0	20.1	 25
 61	  5	165.5	45.5	 20
 62	  5	7732.0	2168.3	 25
 63	  5	144.0	26.8	 25
 64	  5	156.3	26.0	 20
 65	  5	182.0	177.5	 25
 66	  5	9473.3	1467.5	 20
 67	  5	173.0	50.3	 25
 68	  5	8790.0	370.3	 25
 69	  5	8201.5	565.4	 20
 70	  5	8365.0	602.1	 25
 71	  5	8629.0	2664.9	 25
 72	  5	156.3	31.5	 20
 73	  5	142.0	79.4	 25
 74	  5	8665.0	2820.5	 25
 75	  5	169.5	36.9	 20
 76	  5	141.0	19.9	 25
 77	  5	203.0	345.9	 25
 78	  5	9294.5	2072.5	 20
 79	  5	142.0	93.7	 25
 80	  5	8689.0	435.6	 25
 81	  5	8122.3	634.2	 20
 82	  5	8241.0	666.0	 25
 83	  5	8591.0	2747.4	 25
 84	  5	154.5	25.0	 20
 85	  5	150.0	83.4	 25
 86	  5	7366.0	2397.6	 25
 87	  5	133.3	17.1	 20
 88	  5	145.0	26.1	 25
 89	  5	148.0	27.5	 25
 90	  5	149.5	27.5	 20
 91	  5	149.0	75.0	 25
 92	  5	8675.0	2748.4	 25
 93	  5	159.3	24.3	 20
 94	  5	139.0	22.8	 25
 95	  5	210.0	192.4	 25
 96	  5	8652.3	1632.5	 20
 97	  5	115.0	18.6	 25
 98	  5	149.0	18.9	 25
 99	  5	160.8	27.2	 20
100	  5	6662.0	1683.9	 25
101	  5	128.0	16.0	 25
102	  5	148.3	20.6	 20
103	  5	133.0	90.8	 25
104	  5	8989.0	438.8	 25
105	  5	8232.0	714.9	 20
106	  5	7331.0	2206.6	 25
107	  5	142.0	27.7	 25
108	  5	145.3	26.5	 20
109	  5	82.0	16.6	 25
110	  5	159.0	68.8	 25
111	  5	996.8	203.5	 20
112	  5	986.0	235.7	 25
113	  5	114.0	16.2	 25
114	  5	113.3	15.5	 20
115	  5	141.0	191.8	 25
116	  5	8002.0	3030.8	 25
117	  5	133.0	25.4	 20
118	  5	143.0	17.4	 25
119	  5	255.0	900.4	 25
120	  5	9796.3	2973.0	 20
121	  5	175.0	262.7	 25
122	  5	7748.0	2998.1	 25
123	  5	137.8	18.5	 20
124	  5	158.0	28.8	 25
125	  5	192.5	111.9	 20
126	  5	9854.0	3196.6	 25
127	  5	96.0	17.5	 25
128	  5	123.3	26.0	 20
129	  5	184.0	35.0	 25
130	  5	591.0	87.7	 25
131	  5	431.8	50.0	 20
132	  5	625.0	159.5	 25
133	  5	184.0	598.4	 25
134	  5	7322.5	2272.7	 20
135	  5	148.0	19.8	 25
136	  5	131.0	19.4	 25
137	  5	233.8	142.8	 20
138	  5	8871.0	3038.2	 25
139	  5	143.0	28.0	 25
140	  5	126.3	23.2	 20
141	  5	166.0	216.4	 25
142	  5	7626.0	2796.3	 25
143	  5	153.8	30.3	 20
144	  5	131.0	16.6	 25
145	  5	123.0	26.6	 25
146	  5	150.0	27.8	 20
147	  5	164.0	31.5	 25
148	  5	260.0	471.0	 25
149	  5	9550.8	2309.1	 20
150	  5	139.0	32.8	 25
151	  5	229.0	311.3	 25
152	  5	8798.8	2121.8	 20
153	  5	166.0	34.6	 25
154	  5	154.0	22.6	 25
155	  5	189.0	63.7	 20
156	  5	9475.0	2841.4	 25
157	  5	109.0	24.0	 25
158	  5	110.5	24.4	 20
159	  5	1122.0	213.0	 25
160	  5	1048.0	243.4	 25
161	  5	179.5	29.3	 16
162	  5	157.0	30.3	 20
163	  5	102.3	22.6	 20
164	  5	345.0	40.1	 16
165	  5	437.5	54.9	 20
166	  5	1095.5	335.5	 20
167	  5	354.0	70.4	 16
168	  5	1189.8	304.9	 20
169	  5	98.3	24.5	 20
170	  5	177.8	31.0	 16
171	  5	561.5	132.4	 20
172	  5	237.5	29.5	 20
173	  5	297.3	32.9	 16
174	  5	761.5	188.8	 20
175	  5	227.0	91.9	 20
176	  5	1248.3	335.4	 16
177	  5	140.5	22.3	 20
178	  5	157.5	23.7	 20
179	  5	307.8	82.3	 16
180	  5	189.8	58.1	 20
181	  5	1097.0	170.4	 16
182	  5	433.3	70.4	 20
183	  5	336.0	79.5	 20
184	  5	206.8	34.4	 16
185	  5	363.3	105.5	 20
186	  5	260.3	47.2	 20
187	  5	1102.5	149.8	 16
188	  5	147.8	53.9	 20
189	  5	3207.3	1027.7	 20
190	  5	1783.3	295.9	 16
191	  5	97.0	26.6	 20
192	  5	208.5	25.6	 20
193	  5	231.5	30.3	 16
194	  5	145.0	28.9	 20
195	  5	116.0	20.3	 20
196	  5	95.8	22.8	 16
197	  5	162.5	22.9	 20
198	  5	1151.5	344.6	 20
199	  5	468.0	42.4	 16
200	  5	598.5	91.6	 20
201	  5	264.5	274.9	 20
202	  5	3055.0	712.2	 16
203	  5	104.8	18.3	 20
204	  5	113.3	20.5	 20
205	  5	87.3	16.1	 16
206	  5	463.3	109.7	 20
207	  5	323.5	87.3	 20
208	  5	71.8	19.8	 16
209	  5	163.0	34.0	 20
210	  5	154.5	34.4	 20
211	  5	77.0	14.6	 16
212	  5	182.5	78.4	 20
213	  5	2980.0	783.2	 20
214	  5	85.5	14.3	 16
215	  5	126.0	22.3	 20
216	  5	102.0	21.4	 20
217	  5	489.0	58.4	 16
218	  5	77.3	15.9	 20
219	  5	372.5	52.2	 20
220	  5	160.8	20.0	 16
221	  5	186.5	25.6	 20
222	  5	171.3	25.2	 20
223	  5	348.8	61.5	 16
224	  5	675.8	44.2	 20
225	  5	690.5	83.1	 20
226	  5	364.8	31.2	 16
227	  5	274.5	36.7	 20
228	  5	413.5	31.8	 20
229	  5	157.0	22.8	 16
230	  5	169.8	30.8	 20
231	  5	100.3	14.5	 20
232	  5	76.3	17.3	 16
233	  5	672.5	965.2	 20
234	  5	9702.5	2203.5	 20
235	  5	1707.8	110.5	 16
236	  5	1668.3	266.8	 20
237	  5	471.0	96.0	 20
238	  5	190.0	31.5	 16
239	  5	341.8	62.4	 20
240	  5	108.5	18.4	 16
241	  5	219.3	44.5	 20
242	  5	82.3	17.4	 20
243	  5	114.5	11.4	 16
244	  5	246.3	32.2	 20
245	  5	154.3	23.9	 20
246	  5	184.5	25.0	 16
247	  5	336.3	37.0	 20
248	  5	385.0	32.9	 20
249	  5	550.5	59.9	 16
250	  5	809.5	136.8	 20
251	  5	151.0	17.5	 20
252	  5	458.0	58.3	 16
253	  5	1109.8	174.0	 20
254	  5	1188.5	190.0	 20
255	  5	1167.3	163.7	 16
256	  5	128.3	21.3	 20
257	  5	90.8	18.1	 20
258	  5	274.3	35.7	 16
259	  5	156.0	28.6	 20
260	  5	376.5	34.5	 20
261	  5	292.3	30.8	 16
262	  5	147.3	26.0	 20
263	  5	559.3	145.2	 20
264	  5	1140.3	228.4	 16
265	  5	108.5	16.0	 20
266	  5	281.0	28.5	 20
267	  5	128.8	19.9	 16
268	  5	77.0	16.5	 25
269	  5	96.0	16.5	 25
270	  5	152.5	58.9	 20
271	  5	1513.0	455.0	 25
272	  5	221.0	31.1	 25
273	  5	244.3	43.5	 20
274	  5	299.0	51.9	 25
275	  5	176.0	45.1	 25
276	  5	124.5	25.3	 20
277	  5	296.0	73.8	 25
278	  5	115.0	25.3	 25
279	  5	194.5	31.3	 20
280	  5	286.0	90.9	 25
281	  5	1221.0	311.4	 25
282	  5	269.0	47.2	 20
283	  5	389.0	91.8	 25
284	  5	423.0	75.9	 25
285	  5	429.3	97.2	 20
286	  5	183.0	41.1	 25
287	  5	107.0	25.7	 25
288	  5	86.8	18.0	 20
289	  5	94.0	20.0	 25
290	  5	126.0	18.2	 25
291	  5	130.8	30.9	 20
292	  5	428.0	93.2	 25
293	  5	396.0	76.0	 25
294	  5	527.3	98.2	 20
295	  5	297.0	43.9	 25
296	  5	378.0	112.0	 25
297	  5	77.3	14.5	 20
298	  5	85.0	25.4	 25
299	  5	379.3	88.3	 20
300	  5	202.0	46.2	 25
301	  5	3794.0	1139.0	 25
302	  5	295.5	58.5	 20
303	  5	107.0	17.9	 25
304	  5	137.0	34.0	 25
305	  5	195.8	23.4	 20
306	  5	85.0	15.6	 25
307	  5	86.0	17.7	 25
308	  5	199.0	32.9	 20
309	  5	271.0	33.6	 25
310	  5	84.0	16.5	 25
311	  5	179.8	27.4	 20
312	  5	122.0	32.6	 25
313	  5	200.0	30.8	 25
314	  5	193.8	42.9	 20
315	  5	251.0	44.6	 25
316	  5	825.0	201.2	 25
317	  5	3472.5	708.5	 20
318	  5	680.0	168.0	 25
319	  5	556.0	169.4	 25
320	  5	104.5	16.9	 20
321	  5	120.0	27.4	 25
322	  5	649.0	188.7	 25
323	  5	82.8	17.6	 20
324	  5	191.0	24.8	 25
325	  5	1141.0	319.8	 25
326	  5	200.0	27.7	 20
327	  5	515.0	89.4	 25
328	  5	1179.0	254.6	 25
329	  5	293.8	44.8	 20
330	  5	104.0	18.5	 25
331	  5	1105.0	243.8	 25
332	  5	413.0	56.3	 20
333	  5	159.0	26.1	 25
334	  5	191.0	50.5	 25
335	  5	165.8	40.1	 20
336	  5	74.0	12.9	 25
337	  5	90.0	18.6	 25
338	  5	111.3	18.7	 20
339	  5	142.0	27.9	 25
340	  5	261.0	73.7	 25
341	  5	83.0	19.0	 20
342	  5	177.0	34.7	 25
343	  5	184.0	96.7	 25
344	  5	646.5	94.8	 20
345	  5	108.0	21.3	 25
346	  5	70.0	17.2	 25
347	  5	64.0	10.6	 20
348	  5	100.0	17.9	 25
349	  5	645.0	111.8	 25
350	  5	1534.3	246.8	 20
351	  5	4312.0	1185.0	 25
352	  5	969.0	259.7	 25
353	  5	193.0	29.3	 20
354	  5	1342.0	430.5	 25
355	  5	83.0	20.7	 25
356	  5	98.8	24.3	 20
357	  5	1727.0	494.2	 25
358	  5	318.0	55.9	 20
359	  5	324.0	43.4	 25
360	  5	382.0	83.5	 25
361	  5	281.3	61.2	 20
362	  5	2611.0	542.0	 25
363	  5	232.0	35.8	 25
364	  5	157.5	61.1	 20
365	  5	986.0	225.5	 25
366	  5	1026.0	208.0	 25
367	  5	523.5	75.6	 20
368	  5	154.0	28.9	 25
369	  5	98.0	26.5	 25
370	  5	1415.0	270.1	 20
371	  5	241.0	28.8	 25
372	  5	554.0	112.8	 25
373	  5	4521.0	763.9	 20
374	  5	1585.0	351.4	 25
375	  5	415.0	61.3	 25
376	  5	2222.8	374.1	 20
377	  5	384.0	59.0	 25
378	  5	768.0	194.1	 25
379	  5	97.5	19.4	 20
380	  5	196.0	35.7	 25
381	  5	160.0	42.5	 25
382	  5	763.3	118.9	 20
383	  5	364.0	65.4	 25
384	  5	1375.0	343.5	 25
385	  5	98.0	14.7	 20
386	  5	456.0	61.7	 25
387	  5	1065.0	283.9	 25
388	  5	245.8	43.5	 20
389	  5	131.0	17.2	 25
390	  5	1147.0	282.2	 25
391	  5	459.8	92.5	 20
392	  5	204.0	36.6	 25
393	  5	1579.0	488.5	 25
394	  5	87.8	17.6	 20
395	  5	255.0	53.1	 25
396	  5	216.0	54.0	 25
397	  5	97.8	21.4	 20
398	  5	158.0	30.3	 25
399	  5	1703.0	438.7	 25
400	  5	132.3	21.9	 20
401	  5	74.0	18.6	 25
402	  5	879.0	137.0	 25
403	  5	146.3	21.2	 20
404	  5	1101.0	200.6	 25
405	  5	97.0	20.9	 25
406	  5	99.0	22.1	 20
407	  5	153.0	24.3	 25
408	  5	257.0	41.0	 25
409	  5	136.0	23.2	 20
410	  5	709.0	121.6	 25
411	  5	855.0	173.7	 25
412	  5	209.8	22.5	 20
413	  5	126.0	22.8	 25
414	  5	226.5	35.0	 20
415	  5	328.0	52.2	 25
416	  5	309.0	49.4	 25
417	  5	438.3	48.4	 20
418	  5	109.0	17.1	 25
419	  5	330.0	41.0	 25
420	  5	351.0	44.6	 20
421	  5	235.0	37.7	 25
422	  5	197.0	35.4	 25
423	  5	1370.8	170.5	 20
424	  5	630.0	95.2	 25
425	  5	239.0	41.6	 25
426	  5	137.3	22.9	 20
427	  5	99.0	17.1	 25
428	  5	149.0	22.4	 25
429	  5	252.3	31.7	 20
430	  5	466.0	64.5	 25
431	  5	111.0	17.4	 25
432	  5	78.0	13.6	 20
433	  5	72.0	14.2	 25
434	  5	85.0	16.2	 25
435	  5	109.3	19.4	 20
436	  5	126.0	16.8	 25
437	  5	70.0	13.2	 25
438	  5	94.3	17.9	 20
439	  5	171.0	29.4	 25
440	  5	1348.0	200.6	 25
441	  5	2269.3	282.4	 20
442	  5	94.0	13.5	 25
443	  5	340.0	40.6	 25
444	  5	786.5	115.5	 20
445	  5	592.0	101.7	 25
446	  5	454.0	56.1	 25
447	  5	4680.8	694.1	 20
448	  5	159.0	25.3	 25
449	  5	127.0	19.5	 25
450	  5	103.5	14.8	 20
451	  5	254.0	40.4	 25
452	  5	1248.0	266.1	 25
453	  5	81.3	17.3	 20
454	  5	235.0	35.8	 25
455	  5	111.0	17.7	 25
456	  5	133.5	18.2	 20
457	  5	85.0	11.7	 25
458	  5	192.0	37.2	 25
459	  5	82.3	14.8	 20
460	  5	69.0	12.3	 25
461	  5	245.0	46.4	 25
462	  5	74.5	15.8	 20
463	  5	227.0	40.7	 25
464	  5	153.0	24.0	 25
465	  5	1292.8	90.2	 20
466	  5	83.0	13.1	 25
467	  5	65.0	10.2	 25
468	  5	118.8	35.5	 20
469	  5	116.0	25.1	 25
470	  5	94.0	18.8	 25
471	  5	69.0	15.1	 20
472	  5	103.0	32.5	 25
473	  5	65.5	10.8	 20
474	  5	130.0	20.7	 25
475	  5	991.0	185.7	 25
476	  5	111.3	24.3	 20
477	  5	1068.0	83.8	 25
478	  5	641.0	104.3	 25
479	  5	254.3	34.8	 20
480	  5	118.0	21.5	 25
481	  5	356.3	61.0	 20
482	  5	159.0	17.7	 16
483	  5	96.3	13.0	 20
484	  5	708.0	103.6	 20
485	  5	158.5	18.4	 16
486	  5	177.5	24.0	 20
487	  5	90.3	24.7	 20
488	  5	118.0	19.6	 16
489	  5	235.0	24.3	 20
490	  5	402.5	76.1	 20
491	  5	100.3	13.7	 16
492	  5	1035.8	134.1	 20
493	  5	355.0	107.0	 20
494	  5	579.5	62.8	 16
495	  5	1126.8	112.4	 20
496	  5	545.5	74.1	 20
497	  5	856.3	53.5	 16
498	  5	283.0	44.6	 20
499	  5	263.8	52.5	 20
500	  5	373.8	66.0	 16
501	  5	376.3	70.4	 20
502	  5	401.8	88.5	 20
503	  5	619.8	63.7	 16
504	  5	178.5	40.8	 20
505	  5	669.5	138.8	 20
506	  5	129.5	16.7	 16
507	  5	167.5	19.7	 20
508	  5	173.3	37.5	 20
509	  5	138.8	26.9	 16
510	  5	205.5	46.7	 20
511	  5	64.3	12.6	 20
512	  5	69.5	11.2	 16
513	  5	523.3	109.7	 20
514	  5	357.0	77.5	 20
515	  5	557.3	83.3	 16
516	  5	72.3	13.5	 20
517	  5	78.8	15.4	 20
518	  5	207.5	35.6	 16
519	  5	671.8	159.9	 20
520	  5	273.5	66.4	 20
521	  5	84.8	13.4	 16
522	  5	92.5	12.8	 20
523	  5	231.0	35.6	 20
524	  5	224.0	23.1	 16
525	  5	428.3	53.1	 20
526	  5	76.3	10.5	 20
527	  5	761.8	122.1	 16
528	  5	1524.5	346.9	 20
529	  5	123.5	19.0	 20
530	  5	189.0	29.5	 16
531	  5	96.3	23.0	 20
532	  5	64.5	11.1	 16
533	  5	74.0	14.6	 20
534	  5	114.5	18.3	 20
535	  5	192.0	37.5	 16
536	  5	1957.8	185.5	 20
537	  5	1265.8	234.3	 20
538	  5	86.5	16.8	 16
539	  5	277.3	43.5	 20
540	  5	126.5	19.5	 20
541	  5	168.5	26.2	 16
542	  5	327.3	42.7	 20
543	  5	1026.3	224.9	 20
544	  5	90.5	21.4	 16
545	  5	278.5	41.4	 20
546	  5	71.8	11.8	 20
547	  5	331.0	49.6	 16
548	  5	98.0	13.1	 20
549	  5	69.8	15.8	 20
550	  5	85.8	14.0	 16
551	  5	201.3	28.8	 20
552	  5	69.5	18.2	 20
553	  5	246.3	26.9	 16
554	  5	999.5	122.3	 20
555	  5	69.0	10.7	 20
556	  5	685.5	75.1	 16
557	  5	424.3	47.6	 20
558	  5	314.5	52.1	 20
559	  5	924.8	85.0	 16
560	  5	978.8	82.5	 20
561	  5	100.3	14.7	 20
562	  5	131.3	20.9	 16
563	  5	11973.8	1337.4	 20
564	  5	133.5	17.4	 20
565	  5	80.8	22.8	 16
566	  5	130.8	24.6	 20
567	  5	1713.5	275.5	 20
568	  5	132.5	37.4	 16
569	  5	120.0	17.6	 20
570	  5	101.5	15.8	 20
571	  5	173.8	26.8	 16
572	  5	90.3	20.0	 20
573	  5	118.8	17.5	 20
574	  5	191.3	22.8	 16
575	  5	550.5	56.3	 20
576	  5	63.3	13.1	 20
577	  5	86.3	16.0	 16
578	  5	113.8	27.1	 20
579	  5	112.8	18.7	 20
580	  5	885.8	48.0	 16
581	  5	79.0	16.5	 20
582	  5	294.3	27.0	 20
583	  5	82.3	20.0	 16
584	  5	435.3	34.9	 20
585	  5	294.5	28.6	 20
586	  5	317.3	35.1	 16
587	  5	539.3	56.1	 20
588	  5	356.3	43.6	 20
589	  5	4812.0	543.4	 25
590	  5	2162.0	275.4	 25
591	  5	897.8	101.6	 20
592	  5	82.0	14.2	 25
593	  5	361.0	44.2	 25
594	  5	260.0	33.7	 20
595	  5	124.0	21.8	 25
596	  5	185.0	26.6	 25
597	  5	1625.8	209.6	 20
598	  5	653.0	44.1	 25
599	  5	109.0	22.5	 25
600	  5	290.8	43.3	 20
601	  5	62.0	10.7	 25
602	  5	107.0	17.2	 25
603	  5	73.3	15.6	 20
604	  5	150.0	25.8	 25
605	  5	666.0	121.1	 25
606	  5	79.3	13.4	 20
607	  5	81.0	18.3	 25
608	  5	134.0	24.3	 25
609	  5	220.0	38.6	 20
610	  5	86.0	16.7	 25
611	  5	216.0	21.6	 25
612	  5	1258.3	114.0	 20
613	  5	87.0	17.4	 25
614	  5	104.0	159.9	 25
615	  5	472.5	47.5	 20
616	  5	582.0	58.9	 25
617	  5	528.0	80.8	 25
618	  5	132.8	19.8	 20
619	  5	100.0	20.8	 25
620	  5	205.0	39.5	 25
621	  5	438.8	55.3	 20
622	  5	525.0	74.4	 25
623	  5	121.0	22.8	 25
624	  5	118.0	17.0	 20
625	  5	237.0	30.4	 25
626	  5	120.0	18.7	 25
627	  5	110.5	28.2	 20
628	  5	83.0	11.8	 25
629	  5	336.0	28.2	 25
630	  5	1271.0	91.0	 20
631	  5	6995.0	1107.2	 25
632	  5	936.0	71.8	 25
633	  5	856.5	132.4	 20
634	  5	1259.0	100.4	 25
635	  5	178.0	23.3	 25
636	  5	235.0	42.5	 20
637	  5	168.0	19.3	 25
638	  5	107.0	16.2	 25
639	  5	163.8	22.5	 20
  0	  6	9544.0	1607.2	 25
  1	  6	111.0	18.7	 25
  2	  6	107.8	21.7	 20
  3	  6	121.0	25.6	 25
  4	  6	225.0	148.7	 25
  5	  6	5370.8	585.6	 20
  6	  6	148.0	35.1	 25
  7	  6	117.0	29.8	 25
  8	  6	275.0	31.8	 20
  9	  6	410.0	51.4	 25
 10	  6	106.0	20.3	 25
 11	  6	75.8	12.0	 20
 12	  6	88.0	16.4	 25
 13	  6	97.8	22.2	 20
 14	  6	188.0	27.9	 25
 15	  6	271.0	27.4	 25
 16	  6	584.3	38.8	 20
 17	  6	386.0	37.2	 25
 18	  6	173.0	16.3	 25
 19	  6	307.0	32.6	 20
 20	  6	1039.0	119.9	 25
 21	  6	1315.0	228.1	 25
 22	  6	168.8	24.3	 20
 23	  6	161.0	20.6	 25
 24	  6	72.0	14.7	 25
 25	  6	153.8	26.1	 20
 26	  6	124.0	22.1	 25
 27	  6	101.0	14.6	 25
 28	  6	356.8	39.4	 20
 29	  6	101.0	15.4	 25
 30	  6	737.0	120.5	 25
 31	  6	176.5	25.1	 20
 32	  6	100.0	26.9	 25
 33	  6	93.0	19.2	 25
 34	  6	443.8	71.0	 20
 35	  6	85.0	15.9	 25
 36	  6	154.0	20.6	 25
 37	  6	109.5	19.5	 20
 38	  6	162.0	33.5	 25
 39	  6	245.0	46.5	 25
 40	  6	3089.3	213.2	 20
 41	  6	155.0	26.2	 25
 42	  6	681.0	91.1	 25
 43	  6	478.5	51.0	 20
 44	  6	690.0	75.7	 25
 45	  6	885.0	119.2	 25
 46	  6	624.5	55.8	 20
 47	  6	231.0	29.0	 25
 48	  6	147.0	37.4	 25
 49	  6	171.5	45.5	 20
 50	  6	214.0	42.7	 25
 51	  6	100.0	21.6	 25
 52	  6	282.0	41.3	 20
 53	  6	212.0	40.8	 25
 54	  6	81.0	17.0	 20
 55	  6	77.5	13.4	 16
 56	  6	82.3	15.9	 20
 57	  6	87.0	12.9	 20
 58	  6	121.5	17.9	 16
 59	  6	236.5	37.2	 20
 60	  6	92.5	23.7	 20
 61	  6	151.3	48.5	 16
 62	  6	7872.5	2087.4	 20
 63	  6	167.0	31.9	 20
 64	  6	140.0	16.5	 16
 65	  6	189.0	154.0	 20
 66	  6	9987.8	3361.7	 20
 67	  6	183.5	51.6	 16
 68	  6	9163.8	2660.2	 20
 69	  6	153.3	22.0	 20
 70	  6	159.8	24.5	 16
 71	  6	154.8	23.5	 20
 72	  6	133.0	16.4	 16
 73	  6	141.0	83.0	 20
 74	  6	8437.3	2771.2	 20
 75	  6	138.8	27.2	 16
 76	  6	153.5	25.3	 20
 77	  6	180.8	341.8	 20
 78	  6	9663.3	2008.6	 16
 79	  6	140.0	77.8	 20
 80	  6	9099.0	2917.9	 20
 81	  6	143.3	15.0	 16
 82	  6	145.0	17.2	 20
 83	  6	153.3	24.5	 20
 84	  6	159.3	26.5	 16
 85	  6	161.0	62.4	 20
 86	  6	7454.5	2525.4	 20
 87	  6	128.3	18.0	 16
 88	  6	141.3	18.3	 20
 89	  6	181.3	229.3	 20
 90	  6	8643.0	1766.1	 16
 91	  6	130.5	65.0	 20
 92	  6	8279.5	2619.4	 20
 93	  6	149.5	20.3	 16
 94	  6	135.0	17.0	 20
 95	  6	193.3	172.8	 20
 96	  6	8710.3	1533.0	 16
 97	  6	109.3	11.4	 20
 98	  6	135.8	18.2	 20
 99	  6	178.3	38.6	 16
100	  6	7081.5	1717.4	 20
101	  6	149.5	24.7	 20
102	  6	158.8	18.6	 16
103	  6	134.3	82.1	 20
104	  6	9079.5	3016.1	 20
105	  6	132.3	18.2	 16
106	  6	140.8	22.1	 20
107	  6	141.8	19.0	 20
108	  6	124.0	17.8	 16
109	  6	79.8	14.3	 20
110	  6	122.0	33.2	 20
111	  6	551.0	59.6	 16
112	  6	885.8	173.9	 20
113	  6	88.3	13.6	 20
114	  6	159.5	26.5	 16
115	  6	124.5	154.5	 20
116	  6	7386.8	2771.5	 20
117	  6	163.3	26.0	 16
118	  6	138.5	19.9	 20
119	  6	270.5	782.5	 20
120	  6	9592.8	2875.8	 16
121	  6	136.0	231.7	 20
122	  6	7490.3	2974.4	 20
123	  6	134.3	13.5	 16
124	  6	142.3	22.0	 20
125	  6	346.0	1280.3	 20
126	  6	9794.8	3410.0	 16
127	  6	81.5	17.2	 20
128	  6	136.0	38.0	 20
129	  6	210.5	39.7	 16
130	  6	1234.5	90.6	 20
131	  6	770.0	115.8	 16
132	  6	1141.5	338.2	 20
133	  6	170.8	595.8	 20
134	  6	7291.8	2292.2	 16
135	  6	143.8	19.7	 20
136	  6	152.3	23.9	 20
137	  6	262.3	142.2	 16
138	  6	9137.5	3040.5	 20
139	  6	99.3	18.5	 20
140	  6	152.0	21.2	 16
141	  6	163.0	224.3	 20
142	  6	7723.8	2831.4	 20
143	  6	138.3	18.2	 16
144	  6	123.5	19.9	 20
145	  6	123.0	43.4	 20
146	  6	145.8	22.0	 16
147	  6	139.5	26.4	 20
148	  6	182.8	468.5	 20
149	  6	9267.8	2157.9	 16
150	  6	135.8	16.3	 20
151	  6	155.3	305.3	 20
152	  6	8720.0	2148.5	 16
153	  6	116.8	31.8	 20
154	  6	142.3	16.4	 20
155	  6	168.5	51.8	 16
156	  6	9842.5	2874.7	 20
157	  6	84.5	18.2	 20
158	  6	115.3	17.5	 16
159	  6	490.3	47.5	 20
160	  6	455.8	109.0	 20
161	  6	111.3	19.1	 20
162	  6	117.0	15.5	 25
163	  6	123.0	119.7	 25
164	  6	1884.0	207.3	 20
165	  6	1243.0	276.7	 25
166	  6	2514.0	807.6	 25
167	  6	207.5	97.2	 20
168	  6	1879.0	523.1	 25
169	  6	130.0	38.7	 25
170	  6	116.8	15.0	 20
171	  6	179.0	33.5	 25
172	  6	241.0	32.1	 25
173	  6	218.8	35.5	 20
174	  6	582.0	116.3	 25
175	  6	180.0	31.7	 25
176	  6	285.0	61.0	 20
177	  6	94.0	22.0	 25
178	  6	98.0	17.6	 25
179	  6	124.5	19.7	 20
180	  6	208.0	139.7	 25
181	  6	3424.0	1166.8	 25
182	  6	390.5	56.9	 20
183	  6	166.0	23.2	 25
184	  6	128.0	28.2	 25
185	  6	335.0	71.1	 20
186	  6	262.0	41.8	 25
187	  6	412.0	71.0	 25
188	  6	177.8	63.4	 20
189	  6	2368.0	742.5	 25
190	  6	1184.0	248.2	 20
191	  6	130.0	33.0	 25
192	  6	234.0	30.0	 25
193	  6	240.3	20.7	 20
194	  6	143.0	23.7	 25
195	  6	91.0	15.8	 25
196	  6	79.0	11.7	 20
197	  6	88.0	22.4	 25
198	  6	190.0	30.5	 25
199	  6	282.5	38.8	 20
200	  6	391.0	63.7	 25
201	  6	137.0	33.9	 25
202	  6	609.8	136.5	 20
203	  6	96.0	22.5	 25
204	  6	98.0	21.7	 25
205	  6	87.8	16.3	 20
206	  6	340.0	73.1	 25
207	  6	95.0	23.5	 25
208	  6	73.0	8.4	 20
209	  6	95.0	16.6	 25
210	  6	93.0	34.8	 25
211	  6	77.8	19.7	 20
212	  6	205.0	36.4	 25
213	  6	654.0	170.0	 25
214	  6	73.5	18.1	 20
215	  6	70.0	13.4	 25
216	  6	93.0	23.3	 25
217	  6	112.5	25.4	 20
218	  6	74.0	15.8	 25
219	  6	153.0	17.2	 25
220	  6	175.8	24.0	 20
221	  6	180.0	25.8	 25
222	  6	141.0	17.2	 25
223	  6	130.0	18.3	 20
224	  6	287.0	52.2	 25
225	  6	272.0	32.0	 25
226	  6	313.8	43.8	 20
227	  6	102.0	18.0	 25
228	  6	273.0	31.3	 25
229	  6	110.3	15.5	 20
230	  6	94.0	19.2	 25
231	  6	78.0	14.4	 25
232	  6	87.0	16.7	 20
233	  6	768.0	733.0	 25
234	  6	9870.0	1876.9	 25
235	  6	1487.3	82.5	 20
236	  6	1801.0	284.4	 25
237	  6	286.0	46.9	 25
238	  6	96.5	10.9	 20
239	  6	134.0	26.8	 25
240	  6	77.0	14.6	 25
241	  6	82.5	18.0	 20
242	  6	78.0	18.5	 25
243	  6	243.0	35.9	 25
244	  6	390.3	66.8	 20
245	  6	100.0	13.3	 25
246	  6	193.0	25.1	 20
247	  6	267.0	33.8	 25
248	  6	359.0	43.8	 25
249	  6	295.8	36.9	 20
250	  6	845.0	129.0	 25
251	  6	143.0	32.6	 25
252	  6	109.8	22.4	 20
253	  6	423.0	41.4	 25
254	  6	622.0	59.2	 25
255	  6	695.3	108.6	 20
256	  6	79.0	13.3	 25
257	  6	81.0	17.8	 25
258	  6	175.0	23.4	 20
259	  6	74.0	13.2	 25
260	  6	343.0	39.2	 25
261	  6	309.8	34.2	 20
262	  6	205.0	34.3	 25
263	  6	143.0	26.3	 25
264	  6	153.5	30.3	 20
265	  6	101.0	24.2	 25
266	  6	255.0	31.1	 25
267	  6	116.0	15.5	 20
268	  6	87.0	17.3	 25
269	  6	72.0	12.3	 25
270	  6	134.5	61.4	 20
271	  6	1562.0	355.0	 25
272	  6	210.0	36.1	 25
273	  6	395.8	64.1	 20
274	  6	320.0	48.7	 25
275	  6	120.0	20.4	 25
276	  6	114.5	22.2	 20
277	  6	275.0	50.2	 25
278	  6	120.0	32.0	 25
279	  6	316.8	56.0	 20
280	  6	526.0	342.9	 25
281	  6	3870.0	783.8	 25
282	  6	624.8	52.8	 20
283	  6	944.0	177.1	 25
284	  6	691.0	114.8	 25
285	  6	284.5	34.1	 20
286	  6	224.0	48.2	 25
287	  6	83.0	12.7	 25
288	  6	74.5	13.4	 20
289	  6	97.0	32.9	 25
290	  6	172.0	37.3	 25
291	  6	100.5	21.1	 20
292	  6	263.0	37.2	 25
293	  6	217.0	30.4	 25
294	  6	386.3	43.4	 20
295	  6	461.0	36.8	 25
296	  6	458.0	110.6	 25
297	  6	87.8	21.7	 20
298	  6	82.0	13.8	 25
299	  6	153.0	28.4	 25
300	  6	126.3	19.1	 20
301	  6	383.0	68.8	 25
302	  6	388.0	110.1	 25
303	  6	115.8	32.1	 20
304	  6	102.0	26.5	 25
305	  6	233.0	28.4	 20
306	  6	89.0	18.8	 25
307	  6	88.0	14.3	 25
308	  6	156.5	21.1	 20
309	  6	273.0	46.8	 25
310	  6	84.0	11.8	 25
311	  6	102.5	19.6	 20
312	  6	110.0	21.2	 25
313	  6	379.0	43.0	 25
314	  6	110.3	18.6	 20
315	  6	342.0	48.0	 25
316	  6	1694.0	103.7	 25
317	  6	2138.8	192.5	 20
318	  6	232.0	48.8	 25
319	  6	116.0	19.1	 25
320	  6	115.0	17.7	 20
321	  6	90.0	15.6	 25
322	  6	305.0	59.3	 25
323	  6	133.5	26.4	 20
324	  6	153.0	27.2	 25
325	  6	387.0	74.1	 25
326	  6	117.3	18.0	 20
327	  6	300.0	37.7	 25
328	  6	406.0	59.9	 25
329	  6	190.5	30.2	 20
330	  6	80.0	16.0	 25
331	  6	300.0	46.5	 25
332	  6	340.5	42.4	 20
333	  6	140.0	20.3	 25
334	  6	74.0	16.8	 25
335	  6	76.3	13.4	 20
336	  6	89.0	17.2	 25
337	  6	73.0	10.6	 25
338	  6	135.5	23.4	 20
339	  6	94.0	16.7	 25
340	  6	109.0	58.4	 25
341	  6	72.3	11.8	 20
342	  6	285.0	46.7	 25
343	  6	94.0	26.0	 25
344	  6	474.8	42.3	 20
345	  6	125.0	31.0	 25
346	  6	60.0	8.4	 25
347	  6	62.3	11.1	 20
348	  6	74.0	12.2	 25
349	  6	323.0	48.5	 25
350	  6	974.5	72.8	 20
351	  6	2778.0	657.5	 25
352	  6	1324.0	346.8	 25
353	  6	96.0	19.4	 20
354	  6	191.0	48.0	 25
355	  6	85.0	28.7	 25
356	  6	88.3	17.0	 20
357	  6	248.0	50.8	 25
358	  6	300.0	53.1	 25
359	  6	145.5	16.1	 20
360	  6	274.0	40.6	 25
361	  6	131.0	80.2	 25
362	  6	666.3	68.1	 20
363	  6	281.0	34.6	 25
364	  6	356.3	82.9	 20
365	  6	1639.0	281.0	 25
366	  6	482.0	40.7	 25
367	  6	1816.3	178.8	 20
368	  6	253.0	40.7	 25
369	  6	127.0	28.9	 25
370	  6	304.5	46.4	 20
371	  6	132.0	24.8	 25
372	  6	424.0	134.4	 25
373	  6	2028.3	162.0	 20
374	  6	2162.0	355.7	 25
375	  6	342.8	41.2	 20
376	  6	635.0	74.1	 16
377	  6	133.3	51.7	 20
378	  6	899.0	196.1	 20
379	  6	98.3	19.2	 16
380	  6	122.3	17.9	 20
381	  6	136.8	27.4	 20
382	  6	315.3	33.6	 16
383	  6	173.5	29.1	 20
384	  6	319.0	69.3	 20
385	  6	88.8	15.6	 16
386	  6	574.0	161.9	 20
387	  6	1877.0	368.2	 20
388	  6	179.3	24.2	 16
389	  6	106.3	14.8	 20
390	  6	491.8	74.6	 20
391	  6	387.5	45.2	 16
392	  6	137.5	27.6	 20
393	  6	505.8	129.3	 20
394	  6	92.5	14.2	 16
395	  6	149.0	24.6	 20
396	  6	85.3	14.3	 20
397	  6	77.3	16.4	 16
398	  6	464.3	160.5	 20
399	  6	2270.5	494.0	 20
400	  6	98.5	13.0	 16
401	  6	83.5	17.3	 20
402	  6	670.5	90.0	 20
403	  6	76.8	10.1	 16
404	  6	506.5	56.0	 20
405	  6	92.0	17.8	 20
406	  6	84.0	19.8	 16
407	  6	128.8	23.6	 20
408	  6	135.3	17.1	 20
409	  6	133.5	20.7	 16
410	  6	486.3	47.2	 20
411	  6	362.5	35.1	 20
412	  6	224.8	26.1	 16
413	  6	148.5	22.1	 20
414	  6	218.0	24.9	 20
415	  6	334.5	33.1	 16
416	  6	381.5	48.3	 20
417	  6	676.3	110.3	 20
418	  6	153.5	23.6	 16
419	  6	255.8	35.5	 20
420	  6	244.3	36.9	 16
421	  6	218.5	31.8	 20
422	  6	120.0	19.0	 20
423	  6	364.8	36.0	 16
424	  6	178.0	17.0	 20
425	  6	195.0	26.3	 20
426	  6	70.3	13.0	 16
427	  6	96.8	16.2	 20
428	  6	226.0	25.6	 20
429	  6	373.5	41.1	 16
430	  6	213.8	25.9	 20
431	  6	252.3	41.9	 20
432	  6	60.5	13.3	 16
433	  6	96.3	20.1	 20
434	  6	73.8	16.4	 20
435	  6	73.3	14.2	 16
436	  6	98.0	23.0	 20
437	  6	58.5	11.7	 20
438	  6	80.8	15.8	 16
439	  6	274.0	29.4	 20
440	  6	448.0	54.0	 20
441	  6	1255.3	84.6	 16
442	  6	79.3	11.6	 20
443	  6	199.5	29.2	 20
444	  6	384.0	29.6	 16
445	  6	824.8	63.5	 20
446	  6	595.3	56.6	 20
447	  6	4368.0	140.0	 16
448	  6	270.0	58.1	 20
449	  6	172.8	25.0	 20
450	  6	142.5	20.2	 16
451	  6	133.3	18.6	 20
452	  6	564.3	87.8	 20
453	  6	78.3	10.9	 16
454	  6	150.8	23.4	 20
455	  6	185.3	23.2	 20
456	  6	86.8	13.3	 16
457	  6	77.0	12.6	 20
458	  6	172.0	32.9	 20
459	  6	75.0	15.3	 16
460	  6	76.0	14.0	 20
461	  6	77.3	19.2	 20
462	  6	57.0	9.9	 16
463	  6	210.5	28.7	 20
464	  6	83.3	13.2	 20
465	  6	984.0	90.9	 16
466	  6	98.5	15.5	 20
467	  6	77.8	14.1	 20
468	  6	502.8	51.3	 16
469	  6	101.0	16.3	 20
470	  6	115.8	17.7	 20
471	  6	76.3	16.4	 16
472	  6	109.5	24.5	 20
473	  6	70.5	14.9	 20
474	  6	115.3	13.6	 16
475	  6	253.5	36.3	 20
476	  6	109.3	21.7	 20
477	  6	810.3	50.1	 16
478	  6	1286.5	120.1	 20
479	  6	546.8	51.5	 16
480	  6	97.3	12.8	 20
481	  6	259.0	43.0	 25
482	  6	99.0	23.2	 20
483	  6	77.0	11.4	 25
484	  6	236.0	39.9	 25
485	  6	143.0	22.2	 20
486	  6	79.0	14.5	 25
487	  6	92.0	12.3	 25
488	  6	69.0	13.9	 20
489	  6	109.0	19.4	 25
490	  6	443.0	68.5	 25
491	  6	109.3	15.3	 20
492	  6	2156.0	196.4	 25
493	  6	873.0	280.8	 25
494	  6	1963.3	237.8	 20
495	  6	2758.0	197.7	 25
496	  6	831.0	130.2	 25
497	  6	1544.3	84.0	 20
498	  6	580.0	102.8	 25
499	  6	471.0	85.3	 25
500	  6	195.8	23.4	 20
501	  6	135.0	26.0	 25
502	  6	130.0	24.1	 25
503	  6	258.3	35.8	 20
504	  6	87.0	12.8	 25
505	  6	274.0	42.3	 25
506	  6	209.0	28.3	 20
507	  6	198.0	33.5	 25
508	  6	228.0	43.7	 25
509	  6	103.3	20.3	 20
510	  6	112.0	25.7	 25
511	  6	66.0	12.2	 25
512	  6	67.3	9.9	 20
513	  6	161.0	33.4	 25
514	  6	113.0	21.3	 25
515	  6	289.8	32.7	 20
516	  6	76.0	10.2	 25
517	  6	85.0	18.2	 25
518	  6	175.3	27.5	 20
519	  6	152.0	31.6	 25
520	  6	157.0	29.4	 25
521	  6	79.5	15.9	 20
522	  6	109.0	23.4	 25
523	  6	245.0	37.6	 25
524	  6	186.0	32.1	 20
525	  6	149.0	31.8	 25
526	  6	71.0	14.6	 25
527	  6	281.8	46.3	 20
528	  6	379.0	84.4	 25
529	  6	119.0	19.7	 25
530	  6	175.3	33.4	 20
531	  6	92.0	14.7	 25
532	  6	62.0	11.5	 25
533	  6	80.3	18.4	 20
534	  6	86.0	16.0	 25
535	  6	157.0	26.1	 25
536	  6	467.3	66.6	 20
537	  6	224.0	41.2	 25
538	  6	73.5	13.2	 20
539	  6	161.0	23.5	 25
540	  6	166.0	23.5	 25
541	  6	162.8	22.9	 20
542	  6	263.0	23.2	 25
543	  6	246.0	49.8	 25
544	  6	101.0	15.9	 20
545	  6	173.0	31.0	 25
546	  6	60.0	10.1	 25
547	  6	73.5	16.0	 20
548	  6	124.0	17.4	 25
549	  6	66.0	9.8	 25
550	  6	73.8	10.7	 20
551	  6	76.0	31.5	 25
552	  6	68.0	18.2	 25
553	  6	106.0	17.1	 20
554	  6	193.0	39.6	 25
555	  6	62.0	11.6	 25
556	  6	328.8	44.0	 20
557	  6	156.0	20.1	 25
558	  6	112.0	14.7	 25
559	  6	348.3	45.9	 20
560	  6	632.0	66.4	 25
561	  6	116.0	36.7	 25
562	  6	94.3	18.1	 20
563	  6	3470.0	367.4	 25
564	  6	192.0	26.9	 25
565	  6	86.8	17.6	 20
566	  6	95.0	13.9	 25
567	  6	805.0	124.5	 25
568	  6	82.5	14.8	 20
569	  6	134.0	23.6	 25
570	  6	105.0	23.7	 25
571	  6	203.5	22.7	 20
572	  6	94.0	20.9	 25
573	  6	126.0	20.6	 25
574	  6	102.3	17.1	 20
575	  6	177.0	24.4	 25
576	  6	80.0	13.1	 25
577	  6	67.5	14.3	 20
578	  6	112.0	22.1	 25
579	  6	86.0	11.2	 25
580	  6	644.0	68.1	 20
581	  6	78.0	18.3	 25
582	  6	210.0	19.0	 25
583	  6	107.0	17.1	 20
584	  6	217.0	28.9	 25
585	  6	304.0	59.8	 25
586	  6	279.0	32.5	 20
587	  6	471.0	45.7	 25
588	  6	167.0	47.5	 25
589	  6	2713.0	260.5	 20
590	  6	1164.0	153.3	 25
591	  6	2211.0	262.7	 25
592	  6	84.8	18.5	 20
593	  6	470.0	50.0	 25
594	  6	230.0	23.3	 25
595	  6	128.3	12.8	 20
596	  6	106.0	22.8	 25
597	  6	1158.5	86.6	 20
598	  6	339.0	44.0	 25
599	  6	109.0	16.0	 25
600	  6	262.3	41.7	 20
601	  6	74.0	16.4	 25
602	  6	97.0	15.8	 25
603	  6	78.3	15.3	 20
604	  6	86.0	12.9	 25
605	  6	108.0	17.5	 25
606	  6	90.3	13.5	 20
607	  6	77.0	14.7	 25
608	  6	236.0	39.5	 25
609	  6	223.5	30.3	 20
610	  6	74.0	15.2	 25
611	  6	243.0	44.9	 25
612	  6	358.5	53.9	 20
613	  6	61.0	13.3	 25
614	  6	66.0	13.6	 25
615	  6	255.3	32.0	 20
616	  6	352.0	36.5	 25
617	  6	238.0	32.8	 25
618	  6	188.5	46.4	 20
619	  6	107.0	17.4	 25
620	  6	181.0	33.6	 25
621	  6	136.0	23.9	 20
622	  6	247.0	33.6	 25
623	  6	214.0	31.9	 25
624	  6	80.5	13.5	 20
625	  6	93.0	14.1	 25
626	  6	93.0	16.4	 25
627	  6	79.8	13.2	 20
628	  6	90.0	19.4	 25
629	  6	196.0	28.7	 25
630	  6	1730.3	181.2	 20
631	  6	2109.0	358.7	 25
632	  6	383.0	56.1	 25
633	  6	315.8	37.7	 20
634	  6	1161.0	134.0	 25
635	  6	318.0	38.9	 25
636	  6	107.5	24.0	 20
637	  6	185.0	24.5	 25
638	  6	96.0	17.1	 25
639	  6	9512.3	1185.8	 20
  0	  7	164.0	24.0	 20
  1	  7	319.5	46.6	 20
  2	  7	153.3	27.7	 16
  3	  7	319.8	38.6	 20
  4	  7	308.3	42.4	 20
  5	  7	260.8	33.9	 16
  6	  7	149.3	21.2	 20
  7	  7	119.0	22.8	 20
  8	  7	897.3	95.3	 16
  9	  7	230.0	31.2	 20
 10	  7	317.8	31.4	 20
 11	  7	399.8	55.2	 16
 12	  7	175.8	28.5	 20
 13	  7	276.8	30.3	 20
 14	  7	93.3	15.2	 16
 15	  7	349.0	57.0	 20
 16	  7	148.3	20.6	 20
 17	  7	190.8	33.9	 16
 18	  7	800.8	144.1	 20
 19	  7	184.8	24.3	 20
 20	  7	70.3	8.4	 16
 21	  7	428.3	70.6	 20
 22	  7	187.8	22.4	 16
 23	  7	183.3	25.7	 20
 24	  7	92.8	20.0	 20
 25	  7	75.0	10.3	 16
 26	  7	72.0	10.5	 20
 27	  7	221.3	59.4	 20
 28	  7	91.3	15.7	 16
 29	  7	92.5	21.0	 20
 30	  7	303.3	34.1	 20
 31	  7	97.3	16.7	 16
 32	  7	206.5	30.0	 20
 33	  7	193.0	27.6	 20
 34	  7	98.8	14.3	 16
 35	  7	84.5	14.8	 20
 36	  7	155.3	30.2	 20
 37	  7	134.5	27.6	 16
 38	  7	359.3	96.0	 20
 39	  7	1655.0	173.0	 20
 40	  7	753.3	57.1	 16
 41	  7	2234.3	163.8	 20
 42	  7	4194.0	311.6	 20
 43	  7	1029.5	62.5	 16
 44	  7	330.3	42.1	 20
 45	  7	1922.0	150.6	 20
 46	  7	4533.5	363.0	 16
 47	  7	835.0	74.6	 20
 48	  7	847.8	156.8	 20
 49	  7	1106.5	82.8	 16
 50	  7	490.8	37.5	 20
 51	  7	615.8	101.5	 20
 52	  7	243.5	35.0	 16
 53	  7	343.3	35.9	 20
 54	  7	3098.0	453.7	 25
 55	  7	1240.0	189.2	 20
 56	  7	216.0	55.4	 25
 57	  7	85.0	16.2	 25
 58	  7	110.3	17.1	 20
 59	  7	467.0	73.2	 25
 60	  7	567.0	132.0	 25
 61	  7	98.8	19.4	 20
 62	  7	237.0	82.6	 25
 63	  7	7650.0	1150.5	 25
 64	  7	8271.5	1207.8	 20
 65	  7	8814.0	2492.5	 25
 66	  7	148.0	51.4	 25
 67	  7	108.5	22.4	 20
 68	  7	259.0	145.6	 25
 69	  7	8685.0	1194.7	 25
 70	  7	8523.3	1100.7	 20
 71	  7	8355.0	2672.9	 25
 72	  7	122.0	25.5	 25
 73	  7	152.0	82.6	 20
 74	  7	8030.0	2564.0	 25
 75	  7	131.0	17.9	 25
 76	  7	152.3	22.2	 20
 77	  7	174.0	313.0	 25
 78	  7	10010.3	2027.0	 20
 79	  7	122.0	22.3	 25
 80	  7	209.0	269.0	 25
 81	  7	8577.8	1178.2	 20
 82	  7	8358.0	1049.7	 25
 83	  7	8438.0	2723.5	 25
 84	  7	151.3	24.8	 20
 85	  7	129.0	23.1	 25
 86	  7	192.0	193.2	 25
 87	  7	7148.3	1014.9	 20
 88	  7	7361.0	1163.9	 25
 89	  7	7942.0	2556.4	 25
 90	  7	146.0	32.8	 20
 91	  7	160.0	58.4	 25
 92	  7	8015.0	2445.3	 25
 93	  7	133.8	24.9	 20
 94	  7	128.0	24.6	 25
 95	  7	169.0	193.2	 25
 96	  7	8969.5	1531.5	 20
 97	  7	109.0	22.4	 25
 98	  7	143.0	31.6	 25
 99	  7	161.5	21.8	 20
100	  7	7235.0	1733.9	 25
101	  7	137.0	26.2	 25
102	  7	117.8	23.3	 20
103	  7	145.0	75.0	 25
104	  7	8807.0	2909.3	 25
105	  7	153.5	30.0	 20
106	  7	133.0	22.1	 25
107	  7	146.0	20.6	 25
108	  7	137.0	20.0	 20
109	  7	75.0	14.6	 25
110	  7	114.0	20.1	 25
111	  7	451.5	55.5	 20
112	  7	629.0	111.9	 25
113	  7	1714.0	266.1	 25
114	  7	3504.8	853.7	 20
115	  7	112.0	117.5	 25
116	  7	7242.0	2684.9	 25
117	  7	128.0	18.2	 20
118	  7	149.0	24.9	 25
119	  7	277.0	737.5	 25
120	  7	9943.0	2919.2	 20
121	  7	110.0	24.8	 25
122	  7	248.0	714.5	 25
123	  7	7484.5	979.8	 20
124	  7	8406.0	1106.7	 25
125	  7	8827.0	3480.6	 25
126	  7	177.0	39.7	 20
127	  7	93.0	15.1	 25
128	  7	126.0	52.4	 25
129	  7	366.5	75.0	 20
130	  7	335.0	227.1	 25
131	  7	1961.0	514.3	 25
132	  7	749.8	217.1	 20
133	  7	125.0	24.7	 25
134	  7	368.0	1098.8	 25
135	  7	7293.0	1050.5	 20
136	  7	8243.0	1046.2	 25
137	  7	8505.3	2564.3	 20
138	  7	141.0	33.2	 25
139	  7	100.0	22.5	 25
140	  7	177.0	86.6	 20
141	  7	7578.0	2445.4	 25
142	  7	143.0	32.1	 25
143	  7	122.0	15.9	 20
144	  7	113.0	20.6	 25
145	  7	98.0	18.6	 25
146	  7	137.3	18.6	 20
147	  7	141.0	30.9	 25
148	  7	184.0	459.2	 25
149	  7	9508.5	2144.7	 20
150	  7	144.0	30.2	 25
151	  7	142.0	278.2	 25
152	  7	8176.8	1948.7	 20
153	  7	143.0	21.1	 25
154	  7	133.0	24.6	 25
155	  7	200.5	41.5	 20
156	  7	10120.0	2870.1	 25
157	  7	78.0	12.1	 25
158	  7	100.5	21.5	 20
159	  7	140.0	26.5	 25
160	  7	94.0	16.9	 25
161	  7	98.0	21.3	 20
162	  7	86.0	17.2	 25
163	  7	113.0	52.4	 25
164	  7	556.0	99.4	 20
165	  7	1098.0	163.2	 25
166	  7	356.0	94.6	 25
167	  7	145.3	62.7	 20
168	  7	1242.0	225.8	 25
169	  7	129.0	22.7	 25
170	  7	115.0	18.7	 20
171	  7	121.0	26.2	 25
172	  7	477.0	112.8	 25
173	  7	185.0	32.4	 20
174	  7	104.0	13.6	 25
175	  7	142.0	33.9	 25
176	  7	417.5	98.2	 20
177	  7	113.0	32.6	 25
178	  7	179.0	43.1	 25
179	  7	246.3	31.5	 20
180	  7	276.0	53.4	 25
181	  7	107.0	26.1	 25
182	  7	100.5	24.8	 20
183	  7	272.0	72.3	 25
184	  7	126.0	57.1	 25
185	  7	582.8	121.2	 20
186	  7	509.0	141.0	 25
187	  7	123.0	22.7	 25
188	  7	413.5	42.6	 20
189	  7	685.0	142.1	 25
190	  7	335.0	80.5	 25
191	  7	172.5	25.3	 20
192	  7	380.0	81.7	 25
193	  7	158.0	131.9	 25
194	  7	1448.0	414.1	 20
195	  7	192.0	38.3	 25
196	  7	94.3	17.3	 20
197	  7	89.0	20.2	 25
198	  7	188.0	182.7	 25
199	  7	3246.0	699.1	 20
200	  7	77.0	16.6	 25
201	  7	131.0	21.7	 25
202	  7	146.8	31.0	 20
203	  7	1298.0	324.6	 25
204	  7	109.0	20.8	 25
205	  7	211.8	34.4	 20
206	  7	104.0	19.8	 25
207	  7	379.0	105.8	 25
208	  7	84.0	16.9	 20
209	  7	115.0	49.8	 25
210	  7	86.0	17.2	 25
211	  7	125.0	17.6	 20
212	  7	657.0	121.5	 25
213	  7	152.0	31.3	 25
214	  7	68.0	18.3	 20
215	  7	638.0	106.7	 25
216	  7	370.0	95.1	 25
217	  7	500.0	61.3	 20
218	  7	84.0	12.9	 25
219	  7	112.0	20.7	 25
220	  7	809.0	78.1	 20
221	  7	1792.0	189.0	 25
222	  7	801.0	86.0	 25
223	  7	917.8	141.2	 20
224	  7	1281.0	90.0	 25
225	  7	936.0	64.3	 25
226	  7	839.5	64.0	 20
227	  7	174.0	26.5	 25
228	  7	104.0	14.0	 25
229	  7	153.5	36.8	 20
230	  7	167.0	28.4	 25
231	  7	96.0	25.7	 25
232	  7	353.0	53.2	 20
233	  7	427.0	42.6	 25
234	  7	207.0	96.8	 25
235	  7	2826.3	308.1	 20
236	  7	97.0	20.5	 25
237	  7	1636.0	445.9	 25
238	  7	259.0	27.5	 20
239	  7	271.0	29.1	 25
240	  7	2502.0	603.9	 25
241	  7	99.3	21.6	 20
242	  7	83.0	10.0	 25
243	  7	194.0	30.8	 25
244	  7	1202.3	153.6	 20
245	  7	206.0	32.9	 25
246	  7	77.0	22.9	 25
247	  7	240.8	47.6	 20
248	  7	312.0	48.1	 25
249	  7	983.0	239.7	 25
250	  7	587.5	76.0	 20
251	  7	1719.0	316.6	 25
252	  7	321.0	45.0	 20
253	  7	695.0	97.0	 25
254	  7	337.0	76.8	 25
255	  7	2614.8	386.0	 20
256	  7	295.0	42.6	 25
257	  7	162.0	20.7	 25
258	  7	203.3	30.2	 20
259	  7	227.0	31.3	 25
260	  7	1178.0	307.4	 25
261	  7	934.3	114.5	 20
262	  7	512.0	76.9	 25
263	  7	114.0	40.2	 25
264	  7	502.0	71.2	 20
265	  7	156.0	30.9	 25
266	  7	960.0	130.7	 25
267	  7	714.8	61.0	 20
268	  7	2055.3	240.7	 20
269	  7	317.5	46.2	 20
270	  7	216.5	37.8	 16
271	  7	1441.8	88.7	 20
272	  7	4331.0	1034.3	 20
273	  7	862.5	105.6	 16
274	  7	302.8	38.1	 20
275	  7	139.8	38.1	 20
276	  7	586.0	61.8	 16
277	  7	2052.3	525.0	 20
278	  7	113.8	24.1	 20
279	  7	165.3	21.1	 16
280	  7	139.8	32.8	 20
281	  7	80.0	25.8	 20
282	  7	130.0	30.1	 16
283	  7	595.0	148.3	 20
284	  7	115.5	51.5	 20
285	  7	581.5	110.9	 16
286	  7	84.3	15.6	 20
287	  7	99.3	18.7	 20
288	  7	100.5	34.2	 16
289	  7	110.0	24.0	 20
290	  7	269.3	31.5	 20
291	  7	189.5	44.2	 16
292	  7	177.5	26.3	 20
293	  7	179.0	30.1	 20
294	  7	82.3	12.3	 16
295	  7	239.0	35.9	 20
296	  7	92.0	14.5	 20
297	  7	99.8	19.3	 16
298	  7	303.3	57.1	 20
299	  7	481.3	110.3	 20
300	  7	214.5	51.1	 16
301	  7	783.0	102.3	 20
302	  7	696.8	96.0	 20
303	  7	797.5	52.0	 16
304	  7	318.0	62.6	 20
305	  7	109.8	19.2	 20
306	  7	77.3	15.0	 16
307	  7	97.8	27.3	 20
308	  7	80.0	11.9	 20
309	  7	88.3	18.9	 16
310	  7	124.3	20.7	 20
311	  7	97.3	15.1	 16
312	  7	81.3	12.5	 20
313	  7	200.8	38.1	 20
314	  7	637.0	48.7	 16
315	  7	119.5	21.9	 20
316	  7	158.5	29.7	 20
317	  7	100.5	14.2	 16
318	  7	256.0	30.4	 20
319	  7	2312.3	501.5	 20
320	  7	115.5	25.8	 16
321	  7	293.8	35.0	 20
322	  7	1661.8	275.0	 20
323	  7	1075.0	271.0	 16
324	  7	4172.5	292.1	 20
325	  7	2017.8	223.5	 20
326	  7	950.8	80.5	 16
327	  7	150.0	32.5	 20
328	  7	1412.5	261.6	 20
329	  7	108.5	18.8	 16
330	  7	191.8	27.3	 20
331	  7	577.5	117.6	 20
332	  7	179.8	30.1	 16
333	  7	217.0	30.2	 20
334	  7	1143.0	295.3	 20
335	  7	518.8	70.4	 16
336	  7	163.0	23.1	 20
337	  7	160.5	38.7	 20
338	  7	123.0	18.2	 16
339	  7	224.5	43.3	 20
340	  7	73.3	12.4	 20
341	  7	85.5	15.0	 16
342	  7	156.3	28.8	 20
343	  7	89.5	20.5	 20
344	  7	216.8	25.9	 16
345	  7	197.5	39.5	 20
346	  7	358.3	97.2	 20
347	  7	80.0	17.1	 16
348	  7	86.0	18.6	 20
349	  7	829.3	118.9	 20
350	  7	738.3	70.8	 16
351	  7	990.3	179.1	 20
352	  7	120.3	26.1	 20
353	  7	355.0	45.5	 16
354	  7	441.0	63.7	 20
355	  7	142.0	25.2	 20
356	  7	73.3	18.3	 16
357	  7	60.8	11.5	 20
358	  7	62.3	15.3	 20
359	  7	67.0	10.1	 16
360	  7	111.8	20.9	 20
361	  7	129.0	101.6	 20
362	  7	2976.8	421.7	 16
363	  7	713.0	98.2	 20
364	  7	1485.8	352.4	 20
365	  7	878.0	78.2	 16
366	  7	365.8	177.0	 20
367	  7	4158.3	1120.2	 20
368	  7	359.0	43.1	 16
369	  7	137.0	21.5	 20
370	  7	114.8	21.2	 16
371	  7	1612.3	110.5	 20
372	  7	139.0	29.3	 20
373	  7	619.5	56.3	 16
374	  7	847.5	76.2	 20
375	  7	298.0	42.2	 25
376	  7	1405.3	160.4	 20
377	  7	848.0	261.6	 25
378	  7	1233.0	170.2	 25
379	  7	6182.0	1251.5	 20
380	  7	280.0	37.4	 25
381	  7	224.0	34.6	 25
382	  7	714.3	110.2	 20
383	  7	178.0	49.9	 25
384	  7	989.0	182.1	 25
385	  7	771.3	154.1	 20
386	  7	1314.0	81.2	 25
387	  7	7194.0	1930.2	 25
388	  7	156.3	19.7	 20
389	  7	69.0	13.2	 25
390	  7	360.0	34.4	 25
391	  7	687.3	112.8	 20
392	  7	1375.0	226.4	 25
393	  7	1570.0	393.7	 25
394	  7	639.5	132.5	 20
395	  7	145.0	21.5	 25
396	  7	178.0	26.0	 25
397	  7	102.3	18.7	 20
398	  7	127.0	19.0	 25
399	  7	122.0	27.5	 25
400	  7	99.0	15.8	 20
401	  7	166.0	22.7	 25
402	  7	87.0	13.2	 25
403	  7	135.3	19.7	 20
404	  7	518.0	133.0	 25
405	  7	467.0	114.4	 25
406	  7	84.3	13.7	 20
407	  7	229.0	42.5	 25
408	  7	83.0	19.8	 25
409	  7	213.3	28.1	 20
410	  7	605.0	63.0	 25
411	  7	1904.0	451.6	 25
412	  7	232.5	23.4	 20
413	  7	277.0	45.8	 25
414	  7	551.0	106.8	 25
415	  7	954.3	134.2	 20
416	  7	152.0	19.6	 25
417	  7	230.0	68.0	 25
418	  7	335.8	43.5	 20
419	  7	94.0	21.0	 25
420	  7	303.0	39.0	 25
421	  7	2780.5	496.0	 20
422	  7	164.0	47.6	 25
423	  7	3426.0	631.7	 25
424	  7	700.0	81.5	 20
425	  7	1467.0	146.8	 25
426	  7	1565.0	359.3	 25
427	  7	108.3	14.4	 20
428	  7	5109.0	832.5	 25
429	  7	530.0	92.9	 20
430	  7	224.0	24.8	 25
431	  7	85.0	15.8	 25
432	  7	142.3	23.1	 20
433	  7	185.0	34.6	 25
434	  7	230.0	46.7	 25
435	  7	80.3	12.9	 20
436	  7	790.0	125.6	 25
437	  7	81.0	16.7	 25
438	  7	406.0	65.2	 20
439	  7	110.0	46.7	 25
440	  7	81.0	13.6	 25
441	  7	953.3	113.4	 20
442	  7	140.0	27.0	 25
443	  7	153.0	20.6	 25
444	  7	864.8	125.9	 20
445	  7	7120.0	749.4	 25
446	  7	196.0	39.4	 25
447	  7	110.3	45.1	 20
448	  7	121.0	19.1	 25
449	  7	317.0	50.0	 25
450	  7	272.3	31.0	 20
451	  7	149.0	30.7	 25
452	  7	5936.0	1136.8	 25
453	  7	115.8	19.5	 20
454	  7	335.0	59.0	 25
455	  7	300.0	44.2	 25
456	  7	1771.8	256.0	 20
457	  7	74.0	14.8	 25
458	  7	332.0	59.4	 25
459	  7	113.0	17.4	 20
460	  7	143.0	36.0	 25
461	  7	86.0	21.4	 25
462	  7	1469.5	265.7	 20
463	  7	371.0	59.9	 25
464	  7	633.0	123.2	 25
465	  7	196.5	33.7	 20
466	  7	2152.0	206.8	 25
467	  7	2767.0	658.2	 25
468	  7	485.0	72.3	 20
469	  7	492.0	92.7	 25
470	  7	377.0	69.3	 25
471	  7	93.8	18.2	 20
472	  7	470.0	81.2	 25
473	  7	454.0	97.7	 25
474	  7	277.8	35.6	 20
475	  7	1916.0	268.5	 25
476	  7	240.0	40.5	 25
477	  7	531.5	93.6	 20
478	  7	130.0	24.5	 25
479	  7	190.0	36.3	 25
480	  7	201.8	26.4	 20
481	  7	246.0	36.7	 25
482	  7	179.0	26.3	 25
483	  7	361.0	44.3	 20
484	  7	975.0	118.0	 25
485	  7	1858.5	241.3	 20
486	  7	129.0	24.0	 25
487	  7	627.0	94.2	 25
488	  7	118.0	21.5	 20
489	  7	1162.0	143.6	 25
490	  7	184.0	30.2	 25
491	  7	135.5	17.9	 20
492	  7	1615.0	155.2	 25
493	  7	2799.0	203.3	 25
494	  7	2898.0	236.4	 20
495	  7	3172.0	347.6	 25
496	  7	102.0	19.3	 25
497	  7	244.0	24.1	 20
498	  7	574.0	49.0	 25
499	  7	586.0	118.0	 25
500	  7	189.0	28.3	 20
501	  7	112.0	23.8	 25
502	  7	105.0	27.4	 25
503	  7	123.3	20.3	 20
504	  7	472.0	87.5	 25
505	  7	351.0	41.4	 25
506	  7	1876.8	266.9	 20
507	  7	373.0	62.2	 25
508	  7	172.0	32.1	 25
509	  7	291.0	43.8	 20
510	  7	287.0	59.7	 25
511	  7	62.0	9.9	 25
512	  7	72.5	18.3	 20
513	  7	89.0	17.0	 25
514	  7	74.0	23.3	 25
515	  7	105.3	17.4	 20
516	  7	238.0	47.3	 25
517	  7	80.0	19.7	 25
518	  7	502.5	69.5	 20
519	  7	125.0	15.1	 25
520	  7	131.0	45.8	 25
521	  7	1778.3	260.3	 20
522	  7	754.0	145.2	 25
523	  7	264.0	24.5	 25
524	  7	274.5	25.9	 20
525	  7	502.0	73.0	 25
526	  7	375.0	91.1	 25
527	  7	2216.3	244.4	 20
528	  7	167.0	22.5	 25
529	  7	368.0	84.9	 25
530	  7	114.3	20.3	 20
531	  7	416.0	86.4	 25
532	  7	1568.0	402.1	 25
533	  7	109.8	23.0	 20
534	  7	101.0	29.9	 25
535	  7	185.0	36.5	 25
536	  7	210.3	30.0	 20
537	  7	76.0	11.9	 25
538	  7	1421.0	218.6	 25
539	  7	1754.0	234.3	 20
540	  7	1693.0	276.9	 25
541	  7	427.0	55.6	 25
542	  7	100.5	13.3	 20
543	  7	69.0	14.4	 25
544	  7	786.8	100.6	 20
545	  7	207.0	34.3	 25
546	  7	70.0	10.4	 25
547	  7	102.8	39.5	 20
548	  7	67.0	16.6	 25
549	  7	108.0	23.2	 25
550	  7	84.3	15.4	 20
551	  7	90.0	17.0	 25
552	  7	196.0	41.3	 25
553	  7	75.3	14.2	 20
554	  7	63.0	11.6	 25
555	  7	70.0	13.6	 25
556	  7	315.0	36.9	 20
557	  7	58.0	13.7	 25
558	  7	82.0	13.6	 25
559	  7	357.8	33.8	 20
560	  7	251.0	28.8	 25
561	  7	108.0	16.4	 25
562	  7	79.3	12.5	 20
563	  7	130.0	22.9	 25
564	  7	86.0	21.7	 25
565	  7	82.3	17.2	 20
566	  7	67.0	15.8	 25
567	  7	155.0	24.1	 25
568	  7	74.0	25.4	 20
569	  7	174.0	31.5	 25
570	  7	793.0	127.1	 25
571	  7	114.8	20.1	 20
572	  7	88.0	20.4	 25
573	  7	231.0	41.5	 25
574	  7	150.5	20.4	 20
575	  7	281.0	48.8	 25
576	  7	1225.0	270.6	 25
577	  7	284.5	45.0	 20
578	  7	89.0	17.5	 25
579	  7	895.0	145.5	 25
580	  7	1090.3	127.4	 20
581	  7	164.0	32.2	 25
582	  7	185.0	33.5	 25
583	  7	100.5	14.7	 20
584	  7	185.0	28.2	 25
585	  7	72.0	11.9	 25
586	  7	101.0	19.9	 20
587	  7	131.0	20.0	 25
588	  7	247.8	30.1	 20
589	  7	339.8	37.5	 16
590	  7	450.3	47.2	 20
591	  7	760.5	65.8	 20
592	  7	1319.8	125.9	 16
593	  7	598.3	34.3	 20
594	  7	96.5	18.2	 20
595	  7	91.3	18.2	 16
596	  7	90.5	15.5	 20
597	  7	350.3	43.2	 20
598	  7	274.5	34.5	 16
599	  7	183.3	22.4	 20
600	  7	144.8	27.4	 20
601	  7	127.0	67.3	 16
602	  7	333.0	31.2	 20
603	  7	320.8	40.8	 16
604	  7	304.0	39.7	 20
605	  7	415.8	42.4	 20
606	  7	791.5	38.9	 16
607	  7	338.8	44.6	 20
608	  7	964.0	77.9	 20
609	  7	388.8	47.4	 16
610	  7	213.0	24.0	 20
611	  7	126.3	22.6	 20
612	  7	331.3	27.5	 16
613	  7	63.5	12.0	 20
614	  7	1214.3	173.9	 20
615	  7	753.5	74.1	 16
616	  7	536.5	35.6	 20
617	  7	130.0	18.0	 20
618	  7	122.5	19.4	 16
619	  7	187.8	22.1	 20
620	  7	1641.5	194.0	 20
621	  7	862.3	77.3	 16
622	  7	129.3	15.0	 20
623	  7	679.8	64.2	 20
624	  7	3141.3	224.9	 16
625	  7	1352.8	137.7	 20
626	  7	300.3	41.9	 20
627	  7	138.5	22.9	 16
628	  7	180.8	33.7	 20
629	  7	80.0	16.8	 20
630	  7	150.0	24.9	 16
631	  7	62.0	9.8	 20
632	  7	95.3	20.3	 20
633	  7	204.8	30.6	 16
634	  7	493.3	82.4	 20
635	  7	100.0	18.3	 20
636	  7	70.3	13.1	 16
637	  7	120.8	17.4	 20
638	  7	287.8	45.1	 20
639	  7	133.8	19.2	 16
  0	  8	8132.0	1107.1	 25
  1	  8	174.0	28.6	 25
  2	  8	105.0	12.5	 20
  3	  8	292.0	33.5	 25
  4	  8	225.0	30.9	 25
  5	  8	444.5	37.4	 20
  6	  8	153.0	22.6	 25
  7	  8	84.0	24.2	 25
  8	  8	492.0	51.4	 20
  9	  8	103.0	16.6	 25
 10	  8	241.0	28.8	 25
 11	  8	396.8	60.9	 20
 12	  8	132.0	18.4	 25
 13	  8	437.0	64.3	 25
 14	  8	137.8	17.7	 20
 15	  8	125.0	39.2	 25
 16	  8	122.0	29.0	 25
 17	  8	201.0	38.3	 20
 18	  8	802.0	109.8	 25
 19	  8	583.0	111.5	 25
 20	  8	78.3	12.7	 20
 21	  8	374.0	58.2	 25
 22	  8	177.0	23.4	 25
 23	  8	112.8	17.8	 20
 24	  8	74.0	12.5	 25
 25	  8	73.0	15.7	 25
 26	  8	79.8	20.9	 20
 27	  8	75.0	13.0	 25
 28	  8	108.3	21.6	 20
 29	  8	86.0	14.5	 25
 30	  8	410.0	56.8	 25
 31	  8	107.3	17.6	 20
 32	  8	159.0	34.6	 25
 33	  8	206.0	37.0	 25
 34	  8	109.0	19.5	 20
 35	  8	102.0	17.5	 25
 36	  8	115.0	20.3	 25
 37	  8	101.3	20.5	 20
 38	  8	398.0	109.4	 25
 39	  8	3370.0	418.4	 25
 40	  8	417.8	61.4	 20
 41	  8	1481.0	114.9	 25
 42	  8	1372.0	134.9	 25
 43	  8	1257.3	76.5	 20
 44	  8	505.0	66.5	 25
 45	  8	1854.0	164.2	 25
 46	  8	2496.5	192.3	 20
 47	  8	2950.0	232.6	 25
 48	  8	493.0	57.7	 25
 49	  8	626.5	56.9	 20
 50	  8	311.0	36.0	 25
 51	  8	266.0	50.3	 25
 52	  8	223.8	31.4	 20
 53	  8	358.0	46.7	 25
 54	  8	4967.0	241.4	 25
 55	  8	1599.3	184.0	 20
 56	  8	210.0	34.1	 25
 57	  8	72.0	11.9	 25
 58	  8	89.5	18.5	 20
 59	  8	1224.0	123.2	 25
 60	  8	1065.0	243.7	 25
 61	  8	127.3	28.5	 20
 62	  8	126.0	29.4	 25
 63	  8	128.0	28.5	 25
 64	  8	112.3	25.0	 20
 65	  8	118.0	23.3	 25
 66	  8	118.0	26.6	 25
 67	  8	105.3	18.8	 20
 68	  8	115.0	18.2	 25
 69	  8	117.0	22.7	 25
 70	  8	124.3	28.3	 20
 71	  8	134.0	36.1	 25
 72	  8	103.0	22.5	 25
 73	  8	101.5	29.6	 20
 74	  8	115.0	19.7	 25
 75	  8	109.0	21.3	 25
 76	  8	108.3	23.5	 20
 77	  8	85.0	14.9	 25
 78	  8	122.0	21.9	 25
 79	  8	91.0	18.2	 20
 80	  8	111.0	20.5	 25
 81	  8	122.0	28.2	 25
 82	  8	107.0	17.7	 20
 83	  8	140.0	35.5	 25
 84	  8	88.5	24.7	 20
 85	  8	90.0	13.8	 25
 86	  8	119.0	20.0	 25
 87	  8	105.8	23.5	 20
 88	  8	119.0	30.9	 25
 89	  8	96.0	14.9	 25
 90	  8	102.8	21.1	 20
 91	  8	95.0	18.3	 25
 92	  8	122.0	22.9	 25
 93	  8	121.8	25.5	 20
 94	  8	117.0	24.0	 25
 95	  8	88.0	16.0	 25
 96	  8	108.0	13.6	 20
 97	  8	107.0	23.7	 25
 98	  8	101.0	15.2	 25
 99	  8	126.5	27.0	 20
100	  8	107.0	19.8	 25
101	  8	102.0	19.9	 25
102	  8	113.3	25.2	 20
103	  8	108.0	18.5	 25
104	  8	118.0	22.6	 25
105	  8	122.3	26.3	 20
106	  8	106.0	19.5	 25
107	  8	112.0	22.9	 25
108	  8	75.3	16.4	 20
109	  8	85.0	17.8	 25
110	  8	104.0	23.5	 25
111	  8	334.0	39.1	 20
112	  8	865.0	67.2	 25
113	  8	1251.0	167.2	 25
114	  8	3244.0	679.7	 20
115	  8	112.0	19.7	 25
116	  8	116.0	26.8	 25
117	  8	108.0	28.5	 20
118	  8	98.0	15.8	 25
119	  8	113.0	26.7	 25
120	  8	102.8	17.5	 20
121	  8	100.0	28.0	 25
122	  8	112.0	26.3	 25
123	  8	128.5	29.6	 20
124	  8	111.0	29.0	 25
125	  8	88.0	18.8	 25
126	  8	76.3	18.8	 20
127	  8	86.0	19.5	 25
128	  8	107.0	18.0	 25
129	  8	117.8	37.4	 20
130	  8	335.0	104.5	 25
131	  8	895.0	87.4	 25
132	  8	1001.8	293.9	 20
133	  8	97.0	19.3	 25
134	  8	103.0	21.8	 25
135	  8	110.0	25.5	 20
136	  8	117.0	19.5	 25
137	  8	107.0	21.3	 25
138	  8	91.0	16.5	 20
139	  8	126.0	31.9	 25
140	  8	131.0	35.8	 25
141	  8	102.0	24.9	 20
142	  8	93.0	18.5	 25
143	  8	110.5	25.6	 20
144	  8	94.0	19.5	 25
145	  8	114.0	32.9	 25
146	  8	107.3	25.4	 20
147	  8	113.0	19.0	 25
148	  8	109.0	23.3	 25
149	  8	106.5	18.5	 20
150	  8	111.0	26.6	 25
151	  8	104.0	27.2	 25
152	  8	101.0	18.1	 20
153	  8	116.0	20.5	 25
154	  8	106.0	18.7	 25
155	  8	93.3	19.9	 20
156	  8	97.0	26.2	 25
157	  8	71.0	12.8	 25
158	  8	88.0	13.8	 20
159	  8	121.0	23.8	 25
160	  8	91.0	19.3	 25
161	  8	97.5	17.9	 20
162	  8	82.8	21.4	 20
163	  8	97.8	34.9	 20
164	  8	594.0	88.7	 16
165	  8	511.3	75.2	 20
166	  8	136.3	20.5	 20
167	  8	103.3	30.7	 16
168	  8	842.3	212.2	 20
169	  8	137.5	36.9	 20
170	  8	81.3	33.0	 16
171	  8	124.8	45.2	 20
172	  8	396.0	80.2	 20
173	  8	130.5	30.1	 16
174	  8	109.0	21.9	 20
175	  8	124.5	28.6	 20
176	  8	159.3	34.7	 16
177	  8	69.0	9.8	 20
178	  8	118.3	25.7	 20
179	  8	153.3	32.8	 16
180	  8	184.5	30.2	 20
181	  8	118.8	34.0	 20
182	  8	92.3	19.5	 16
183	  8	245.3	50.9	 20
184	  8	102.3	70.0	 20
185	  8	599.8	137.0	 16
186	  8	418.0	111.7	 20
187	  8	109.3	43.4	 20
188	  8	610.3	76.3	 16
189	  8	1215.3	136.0	 20
190	  8	1121.3	308.8	 20
191	  8	200.5	37.9	 16
192	  8	254.3	61.4	 20
193	  8	77.3	26.6	 20
194	  8	225.0	50.7	 16
195	  8	181.8	45.9	 20
196	  8	73.8	13.2	 20
197	  8	75.8	10.1	 16
198	  8	276.0	81.8	 20
199	  8	1381.3	487.8	 20
200	  8	89.8	16.9	 16
201	  8	94.5	19.0	 20
202	  8	136.8	20.5	 16
203	  8	611.8	134.9	 20
204	  8	103.8	28.8	 20
205	  8	412.3	70.4	 16
206	  8	82.3	18.2	 20
207	  8	98.8	19.0	 20
208	  8	89.0	15.3	 16
209	  8	89.3	17.2	 20
210	  8	92.0	14.3	 20
211	  8	120.8	16.7	 16
212	  8	228.8	43.1	 20
213	  8	143.3	28.6	 20
214	  8	92.3	17.5	 16
215	  8	854.3	152.7	 20
216	  8	84.3	13.4	 20
217	  8	137.5	20.7	 16
218	  8	81.3	14.2	 20
219	  8	71.3	15.4	 20
220	  8	227.3	30.4	 16
221	  8	1711.0	129.0	 20
222	  8	628.3	106.2	 20
223	  8	381.8	47.5	 16
224	  8	648.8	67.0	 20
225	  8	1729.3	144.4	 20
226	  8	574.0	65.0	 16
227	  8	276.5	29.0	 20
228	  8	158.0	23.1	 20
229	  8	194.8	26.5	 16
230	  8	128.3	25.2	 20
231	  8	73.3	15.0	 20
232	  8	193.8	32.7	 16
233	  8	221.3	24.7	 20
234	  8	124.0	38.9	 20
235	  8	374.0	42.1	 16
236	  8	72.3	12.5	 20
237	  8	92.3	22.4	 20
238	  8	108.5	13.4	 16
239	  8	274.8	34.3	 20
240	  8	426.0	81.7	 20
241	  8	92.0	12.2	 16
242	  8	77.8	17.0	 20
243	  8	152.3	65.0	 20
244	  8	2479.3	251.9	 16
245	  8	104.3	19.6	 20
246	  8	69.3	11.3	 20
247	  8	176.5	34.6	 16
248	  8	137.5	14.2	 20
249	  8	260.8	32.8	 20
250	  8	346.5	33.8	 16
251	  8	369.3	58.1	 20
252	  8	188.8	30.5	 20
253	  8	325.0	32.6	 16
254	  8	283.3	71.4	 20
255	  8	1863.5	503.8	 20
256	  8	231.5	38.0	 16
257	  8	124.0	27.7	 20
258	  8	219.5	36.4	 20
259	  8	230.0	31.1	 16
260	  8	377.5	71.8	 20
261	  8	975.8	138.7	 16
262	  8	289.5	41.9	 20
263	  8	87.0	20.7	 20
264	  8	264.0	44.4	 16
265	  8	284.3	29.7	 20
266	  8	492.8	88.9	 20
267	  8	297.3	27.4	 16
268	  8	913.0	101.6	 25
269	  8	598.0	83.0	 25
270	  8	219.5	46.0	 20
271	  8	1478.0	156.6	 25
272	  8	2385.0	476.2	 25
273	  8	387.0	90.3	 20
274	  8	204.0	50.6	 25
275	  8	149.0	31.0	 25
276	  8	542.0	99.2	 20
277	  8	1131.0	288.4	 25
278	  8	138.0	25.9	 25
279	  8	259.5	47.0	 20
280	  8	73.0	16.5	 25
281	  8	83.0	19.4	 25
282	  8	151.3	30.0	 20
283	  8	276.0	66.5	 25
284	  8	112.0	51.3	 25
285	  8	621.0	131.3	 20
286	  8	99.0	20.5	 25
287	  8	97.0	22.6	 25
288	  8	96.0	19.3	 20
289	  8	141.0	26.7	 25
290	  8	279.0	30.3	 25
291	  8	112.3	17.5	 20
292	  8	144.0	19.7	 25
293	  8	144.0	22.9	 25
294	  8	91.3	12.6	 20
295	  8	210.0	37.3	 25
296	  8	75.0	13.3	 25
297	  8	97.3	18.2	 20
298	  8	130.0	26.6	 25
299	  8	855.0	171.8	 25
300	  8	221.3	31.1	 20
301	  8	416.0	206.5	 25
302	  8	848.0	85.5	 25
303	  8	673.0	66.0	 20
304	  8	541.0	105.1	 25
305	  8	77.0	19.2	 25
306	  8	81.3	14.3	 20
307	  8	70.0	14.4	 25
308	  8	66.0	10.4	 25
309	  8	104.5	21.2	 20
310	  8	67.0	13.6	 25
311	  8	79.0	30.0	 25
312	  8	86.0	17.0	 20
313	  8	249.0	33.3	 25
314	  8	993.0	183.3	 25
315	  8	129.5	28.4	 20
316	  8	183.0	22.3	 25
317	  8	73.8	11.5	 20
318	  8	180.0	24.4	 25
319	  8	365.0	136.2	 25
320	  8	99.3	18.1	 20
321	  8	223.0	31.3	 25
322	  8	943.0	98.3	 25
323	  8	1447.8	274.0	 20
324	  8	5595.0	549.8	 25
325	  8	2614.0	187.7	 25
326	  8	605.3	50.0	 20
327	  8	303.0	42.1	 25
328	  8	777.0	195.3	 25
329	  8	89.3	13.9	 20
330	  8	159.0	35.0	 25
331	  8	150.0	30.5	 25
332	  8	131.5	14.3	 20
333	  8	234.0	36.6	 25
334	  8	215.0	52.3	 25
335	  8	166.3	30.4	 20
336	  8	133.0	23.7	 25
337	  8	134.0	23.5	 25
338	  8	85.5	12.3	 20
339	  8	110.0	21.9	 25
340	  8	62.0	12.9	 25
341	  8	64.0	8.7	 20
342	  8	216.0	35.3	 25
343	  8	96.0	12.7	 25
344	  8	231.8	19.0	 20
345	  8	195.0	40.1	 25
346	  8	92.0	18.4	 25
347	  8	68.5	12.5	 20
348	  8	71.0	15.8	 25
349	  8	533.0	94.8	 25
350	  8	451.3	57.6	 20
351	  8	868.0	174.8	 25
352	  8	153.0	31.5	 25
353	  8	430.3	153.1	 20
354	  8	710.0	129.8	 25
355	  8	162.0	36.6	 25
356	  8	92.8	19.0	 20
357	  8	63.0	10.9	 25
358	  8	68.0	12.0	 25
359	  8	70.0	11.9	 20
360	  8	76.0	13.8	 25
361	  8	88.0	35.3	 25
362	  8	1092.3	164.7	 20
363	  8	380.0	222.8	 25
364	  8	3154.0	896.2	 25
365	  8	301.8	39.6	 20
366	  8	267.0	48.7	 25
367	  8	1353.0	316.8	 25
368	  8	198.5	30.2	 20
369	  8	121.0	21.2	 25
370	  8	101.0	27.2	 25
371	  8	1449.5	144.0	 20
372	  8	163.0	36.0	 25
373	  8	1183.0	204.8	 25
374	  8	400.3	40.0	 20
375	  8	171.0	26.7	 25
376	  8	775.8	108.6	 20
377	  8	512.0	303.2	 25
378	  8	1885.0	112.5	 25
379	  8	3004.5	354.8	 20
380	  8	176.0	24.4	 25
381	  8	214.0	39.9	 25
382	  8	230.3	26.7	 20
383	  8	187.0	27.8	 25
384	  8	295.0	68.7	 25
385	  8	1739.8	176.2	 20
386	  8	426.0	49.7	 25
387	  8	1424.0	366.7	 25
388	  8	203.5	39.2	 20
389	  8	89.0	16.8	 25
390	  8	269.0	41.4	 25
391	  8	780.3	70.8	 20
392	  8	2620.0	381.9	 25
393	  8	897.0	103.3	 25
394	  8	1011.5	108.5	 20
395	  8	174.0	32.5	 25
396	  8	158.0	25.7	 25
397	  8	87.0	22.5	 20
398	  8	156.0	23.2	 25
399	  8	137.0	28.1	 25
400	  8	149.8	28.3	 20
401	  8	142.0	24.9	 25
402	  8	77.0	22.9	 25
403	  8	176.3	20.6	 20
404	  8	115.0	22.5	 25
405	  8	286.0	54.7	 25
406	  8	112.0	24.1	 20
407	  8	132.0	24.2	 25
408	  8	85.0	16.4	 25
409	  8	133.0	26.5	 20
410	  8	371.0	35.9	 25
411	  8	1216.0	279.4	 25
412	  8	300.5	36.8	 20
413	  8	276.0	31.1	 25
414	  8	379.0	32.6	 25
415	  8	552.5	59.6	 20
416	  8	221.0	29.6	 25
417	  8	155.0	61.6	 25
418	  8	256.0	32.2	 20
419	  8	187.0	24.2	 25
420	  8	336.0	40.4	 25
421	  8	4423.0	400.7	 20
422	  8	208.0	68.1	 25
423	  8	5843.0	717.3	 25
424	  8	1407.3	94.3	 20
425	  8	673.0	94.7	 25
426	  8	504.0	101.2	 25
427	  8	124.5	27.0	 20
428	  8	5252.0	618.7	 25
429	  8	243.0	42.0	 25
430	  8	251.0	39.0	 20
431	  8	79.0	13.9	 25
432	  8	123.0	21.6	 25
433	  8	75.0	12.3	 20
434	  8	73.0	12.9	 25
435	  8	70.0	11.9	 20
436	  8	279.0	46.3	 25
437	  8	87.0	13.7	 25
438	  8	503.3	39.7	 20
439	  8	64.0	13.3	 25
440	  8	64.0	13.5	 25
441	  8	208.8	38.2	 20
442	  8	123.0	107.5	 25
443	  8	141.0	23.8	 25
444	  8	1575.5	102.1	 20
445	  8	3942.0	599.8	 25
446	  8	472.0	71.3	 25
447	  8	101.0	20.4	 20
448	  8	92.0	17.0	 25
449	  8	156.0	20.2	 25
450	  8	156.5	21.6	 20
451	  8	288.0	45.1	 25
452	  8	8626.0	1276.0	 25
453	  8	125.3	18.8	 20
454	  8	163.0	28.9	 25
455	  8	140.0	18.0	 25
456	  8	594.8	66.0	 20
457	  8	81.0	19.5	 25
458	  8	109.0	16.7	 25
459	  8	74.5	13.6	 20
460	  8	106.0	19.6	 25
461	  8	91.0	23.8	 25
462	  8	1682.5	190.0	 20
463	  8	136.0	22.5	 25
464	  8	253.0	41.3	 25
465	  8	137.3	19.7	 20
466	  8	3630.0	236.0	 25
467	  8	1104.0	191.8	 25
468	  8	201.3	26.3	 20
469	  8	109.0	20.5	 25
470	  8	160.0	23.4	 25
471	  8	86.8	15.7	 20
472	  8	1021.0	130.1	 25
473	  8	365.0	48.1	 25
474	  8	751.8	97.2	 20
475	  8	584.0	88.1	 25
476	  8	167.0	23.7	 25
477	  8	158.5	28.4	 20
478	  8	112.0	20.6	 25
479	  8	137.0	35.7	 25
480	  8	245.8	27.2	 20
481	  8	197.0	30.4	 25
482	  8	113.3	20.4	 20
483	  8	333.3	32.2	 16
484	  8	1803.0	182.9	 20
485	  8	962.8	118.1	 20
486	  8	268.8	28.0	 16
487	  8	204.5	31.3	 20
488	  8	115.5	24.0	 20
489	  8	348.3	30.4	 16
490	  8	251.0	37.0	 20
491	  8	120.5	47.8	 20
492	  8	687.0	95.4	 16
493	  8	1197.5	210.6	 20
494	  8	3359.5	224.0	 16
495	  8	5736.0	774.5	 20
496	  8	100.5	20.3	 20
497	  8	338.3	32.2	 16
498	  8	522.5	92.2	 20
499	  8	233.0	54.6	 20
500	  8	80.3	17.5	 16
501	  8	94.5	19.7	 20
502	  8	66.5	11.2	 20
503	  8	458.0	66.1	 16
504	  8	101.8	13.3	 20
505	  8	230.5	34.5	 20
506	  8	621.8	91.5	 16
507	  8	175.8	27.4	 20
508	  8	140.8	31.8	 20
509	  8	134.3	17.8	 16
510	  8	78.0	23.6	 20
511	  8	72.0	12.3	 20
512	  8	57.5	8.3	 16
513	  8	115.3	20.7	 20
514	  8	67.3	20.4	 20
515	  8	253.3	35.7	 16
516	  8	97.5	16.5	 20
517	  8	83.3	16.5	 20
518	  8	215.3	28.8	 16
519	  8	98.5	17.1	 20
520	  8	95.0	25.0	 20
521	  8	439.5	56.9	 16
522	  8	401.5	58.7	 20
523	  8	460.3	190.5	 20
524	  8	256.0	29.8	 16
525	  8	242.5	26.0	 20
526	  8	433.3	108.8	 20
527	  8	2354.3	138.3	 16
528	  8	155.3	17.1	 20
529	  8	324.8	53.2	 20
530	  8	104.3	20.2	 16
531	  8	152.0	28.8	 20
532	  8	484.3	109.1	 20
533	  8	142.5	24.7	 16
534	  8	78.0	11.7	 20
535	  8	86.0	16.3	 20
536	  8	179.5	26.0	 16
537	  8	87.3	12.2	 20
538	  8	609.5	90.4	 20
539	  8	836.0	109.9	 16
540	  8	1526.5	208.3	 20
541	  8	353.5	51.3	 20
542	  8	68.5	14.0	 16
543	  8	72.8	14.9	 20
544	  8	78.3	14.0	 20
545	  8	164.0	27.7	 16
546	  8	60.3	10.4	 20
547	  8	55.3	10.2	 20
548	  8	76.8	15.4	 16
549	  8	74.3	13.3	 20
550	  8	92.5	9.9	 16
551	  8	106.8	14.4	 20
552	  8	105.0	20.6	 20
553	  8	72.3	11.9	 16
554	  8	65.0	12.4	 20
555	  8	72.5	13.1	 20
556	  8	75.5	16.0	 16
557	  8	57.0	9.8	 20
558	  8	74.0	17.7	 20
559	  8	146.8	20.7	 16
560	  8	336.8	36.9	 20
561	  8	123.5	18.5	 20
562	  8	90.3	19.4	 16
563	  8	65.8	12.3	 20
564	  8	70.8	13.5	 20
565	  8	66.3	16.6	 16
566	  8	56.5	12.6	 20
567	  8	182.0	24.8	 20
568	  8	51.0	12.5	 16
569	  8	147.5	20.6	 20
570	  8	235.0	32.0	 20
571	  8	101.8	21.2	 16
572	  8	89.3	12.8	 20
573	  8	253.5	36.0	 20
574	  8	56.0	8.7	 16
575	  8	152.0	18.2	 20
576	  8	197.5	31.6	 20
577	  8	57.3	10.7	 16
578	  8	81.5	18.9	 20
579	  8	187.3	26.0	 20
580	  8	276.3	29.8	 16
581	  8	69.3	14.9	 20
582	  8	70.5	12.4	 20
583	  8	81.3	13.1	 16
584	  8	147.3	26.8	 20
585	  8	63.8	15.1	 20
586	  8	84.8	15.3	 16
587	  8	94.3	16.6	 20
588	  8	101.0	14.0	 25
589	  8	884.8	85.7	 20
590	  8	127.0	25.1	 25
591	  8	654.0	69.2	 25
592	  8	322.8	77.1	 20
593	  8	1158.0	138.5	 25
594	  8	78.0	15.2	 25
595	  8	91.3	17.0	 20
596	  8	89.0	14.4	 25
597	  8	425.0	45.1	 25
598	  8	187.3	24.7	 20
599	  8	108.0	23.8	 25
600	  8	96.0	15.2	 25
601	  8	91.8	16.0	 20
602	  8	399.0	37.0	 25
603	  8	170.0	28.8	 25
604	  8	194.8	26.5	 20
605	  8	109.0	19.0	 25
606	  8	1096.0	120.8	 25
607	  8	290.3	31.9	 20
608	  8	517.0	54.2	 25
609	  8	178.3	29.0	 20
610	  8	162.0	26.2	 25
611	  8	97.0	22.3	 25
612	  8	276.0	28.1	 20
613	  8	71.0	12.1	 25
614	  8	315.0	44.4	 25
615	  8	585.5	49.4	 20
616	  8	559.0	34.7	 25
617	  8	284.0	35.7	 25
618	  8	87.5	16.4	 20
619	  8	107.0	20.1	 25
620	  8	2243.0	167.8	 25
621	  8	559.8	51.2	 20
622	  8	109.0	20.3	 25
623	  8	258.0	33.5	 25
624	  8	770.5	76.4	 20
625	  8	474.0	53.3	 25
626	  8	101.0	20.0	 25
627	  8	102.5	13.7	 20
628	  8	248.0	30.7	 25
629	  8	71.0	11.2	 25
630	  8	85.0	17.9	 20
631	  8	68.0	14.7	 25
632	  8	85.0	14.3	 25
633	  8	105.0	20.7	 20
634	  8	141.0	28.5	 25
635	  8	111.0	23.7	 25
636	  8	93.5	22.1	 20
637	  8	123.0	26.4	 25
638	  8	173.0	22.9	 25
639	  8	9141.5	1057.7	 20
  0	  9	152.0	22.8	 25
  1	  9	317.0	31.0	 25
  2	  9	194.3	31.1	 20
  3	  9	248.0	34.9	 25
  4	  9	132.0	24.2	 25
  5	  9	321.5	34.2	 20
  6	  9	1600.0	235.2	 25
  7	  9	166.0	24.1	 25
  8	  9	242.5	28.8	 20
  9	  9	305.0	53.9	 25
 10	  9	340.0	54.0	 25
 11	  9	200.8	21.1	 20
 12	  9	85.0	15.1	 25
 13	  9	278.0	91.2	 25
 14	  9	1637.8	151.3	 20
 15	  9	481.0	61.3	 25
 16	  9	636.0	132.2	 25
 17	  9	143.3	27.4	 20
 18	  9	105.0	22.4	 25
 19	  9	294.0	65.6	 25
 20	  9	991.0	81.7	 20
 21	  9	280.0	43.2	 25
 22	  9	123.0	23.0	 25
 23	  9	144.5	25.5	 20
 24	  9	224.0	28.1	 25
 25	  9	86.0	16.0	 25
 26	  9	73.5	15.8	 20
 27	  9	87.0	16.6	 25
 28	  9	150.0	27.2	 25
 29	  9	286.8	62.8	 20
 30	  9	178.0	63.3	 25
 31	  9	2231.0	148.2	 25
 32	  9	197.0	21.5	 20
 33	  9	440.0	54.8	 25
 34	  9	208.5	39.5	 20
 35	  9	1479.0	132.2	 25
 36	  9	126.0	21.1	 25
 37	  9	148.5	23.0	 20
 38	  9	199.0	30.1	 25
 39	  9	110.0	18.3	 25
 40	  9	768.5	69.1	 20
 41	  9	2253.0	201.9	 25
 42	  9	391.0	44.2	 25
 43	  9	1159.8	119.8	 20
 44	  9	189.0	52.5	 25
 45	  9	445.0	52.6	 25
 46	  9	1308.5	127.7	 20
 47	  9	267.0	39.1	 25
 48	  9	212.0	28.7	 25
 49	  9	1131.0	94.1	 20
 50	  9	157.0	19.7	 25
 51	  9	387.0	49.0	 25
 52	  9	94.3	15.4	 20
 53	  9	145.0	22.8	 25
 54	  9	99.0	27.0	 25
 55	  9	234.0	29.0	 16
 56	  9	152.0	22.3	 20
 57	  9	573.8	129.1	 20
 58	  9	135.0	26.8	 16
 59	  9	172.3	25.0	 20
 60	  9	953.3	178.7	 20
 61	  9	1644.0	214.5	 16
 62	  9	90.5	22.6	 20
 63	  9	330.0	46.5	 20
 64	  9	138.0	22.0	 16
 65	  9	79.0	8.5	 20
 66	  9	184.5	21.5	 20
 67	  9	1171.0	226.1	 16
 68	  9	199.5	34.9	 20
 69	  9	133.5	24.8	 20
 70	  9	87.5	15.8	 16
 71	  9	92.0	20.7	 20
 72	  9	95.5	16.6	 20
 73	  9	283.5	75.7	 16
 74	  9	73.3	15.1	 20
 75	  9	127.8	26.6	 20
 76	  9	355.3	61.7	 16
 77	  9	229.0	33.6	 20
 78	  9	445.0	66.3	 20
 79	  9	466.5	75.1	 16
 80	  9	2492.5	160.9	 20
 81	  9	2152.3	647.8	 20
 82	  9	1815.5	303.6	 16
 83	  9	1114.5	201.9	 20
 84	  9	464.3	194.8	 20
 85	  9	676.3	74.3	 16
 86	  9	769.3	178.2	 20
 87	  9	261.8	72.3	 20
 88	  9	702.0	111.3	 16
 89	  9	355.5	40.9	 20
 90	  9	1103.0	492.8	 20
 91	  9	222.0	36.8	 16
 92	  9	259.5	55.5	 20
 93	  9	380.8	63.2	 16
 94	  9	991.8	171.1	 20
 95	  9	1213.5	321.5	 20
 96	  9	176.0	28.6	 16
 97	  9	128.3	17.0	 20
 98	  9	376.5	41.4	 20
 99	  9	281.0	42.7	 16
100	  9	297.0	48.4	 20
101	  9	220.5	24.7	 20
102	  9	175.8	22.3	 16
103	  9	724.5	142.5	 20
104	  9	2108.3	620.6	 20
105	  9	258.3	41.6	 16
106	  9	354.3	45.1	 20
107	  9	743.5	141.8	 20
108	  9	580.3	106.1	 16
109	  9	745.0	55.7	 20
110	  9	248.5	38.5	 20
111	  9	409.3	40.7	 16
112	  9	667.3	95.2	 20
113	  9	512.8	97.1	 20
114	  9	504.3	47.6	 16
115	  9	623.8	136.1	 20
116	  9	103.3	20.7	 20
117	  9	148.3	35.6	 16
118	  9	338.0	62.3	 20
119	  9	177.3	25.2	 20
120	  9	218.0	40.9	 16
121	  9	340.5	91.5	 20
122	  9	112.3	41.0	 20
123	  9	342.5	48.0	 16
124	  9	275.3	71.1	 20
125	  9	174.8	38.0	 20
126	  9	84.8	14.4	 16
127	  9	467.5	144.3	 20
128	  9	100.5	25.5	 20
129	  9	305.5	86.7	 16
130	  9	651.5	142.0	 20
131	  9	384.0	71.0	 20
132	  9	592.3	134.9	 16
133	  9	173.8	43.6	 20
134	  9	158.3	58.1	 20
135	  9	505.5	108.4	 16
136	  9	914.5	302.7	 20
137	  9	315.5	76.5	 20
138	  9	825.3	254.8	 16
139	  9	84.0	17.7	 20
140	  9	101.8	35.9	 20
141	  9	212.8	51.7	 16
142	  9	193.3	33.8	 20
143	  9	147.8	31.6	 20
144	  9	199.8	89.8	 16
145	  9	1383.0	138.8	 20
146	  9	1947.5	484.8	 20
147	  9	844.5	172.1	 16
148	  9	376.8	36.0	 20
149	  9	461.5	64.9	 16
150	  9	1097.8	208.4	 20
151	  9	2562.3	457.9	 20
152	  9	1055.3	121.7	 16
153	  9	94.5	16.2	 20
154	  9	77.5	16.0	 20
155	  9	244.5	44.1	 16
156	  9	105.3	24.4	 20
157	  9	68.5	11.3	 20
158	  9	111.0	17.0	 16
159	  9	385.0	77.7	 20
160	  9	164.0	34.7	 20
161	  9	164.8	26.9	 16
162	  9	439.0	98.8	 25
163	  9	232.0	35.4	 25
164	  9	212.0	25.8	 20
165	  9	448.0	79.2	 25
166	  9	186.0	34.1	 25
167	  9	313.3	65.1	 20
168	  9	1268.0	338.0	 25
169	  9	112.0	18.7	 25
170	  9	143.0	15.9	 20
171	  9	101.0	16.2	 25
172	  9	188.0	31.8	 25
173	  9	132.5	26.1	 20
174	  9	140.0	26.3	 25
175	  9	103.0	17.2	 25
176	  9	86.8	16.4	 20
177	  9	420.0	115.2	 25
178	  9	111.0	19.7	 25
179	  9	81.8	18.3	 20
180	  9	77.0	15.8	 25
181	  9	121.0	22.9	 25
182	  9	126.0	25.9	 20
183	  9	633.0	186.9	 25
184	  9	181.0	252.7	 25
185	  9	2550.0	712.7	 20
186	  9	1937.0	476.1	 25
187	  9	182.0	31.2	 25
188	  9	179.0	39.7	 20
189	  9	120.0	29.6	 25
190	  9	88.0	31.5	 25
191	  9	133.5	26.0	 20
192	  9	434.0	127.7	 25
193	  9	155.0	59.0	 25
194	  9	805.0	201.6	 20
195	  9	228.0	58.9	 25
196	  9	70.0	23.9	 25
197	  9	242.3	69.1	 20
198	  9	112.0	22.1	 25
199	  9	95.0	18.2	 25
200	  9	240.5	67.6	 20
201	  9	175.0	42.3	 25
202	  9	330.0	90.1	 25
203	  9	250.3	51.3	 20
204	  9	277.0	70.9	 25
205	  9	582.0	136.8	 25
206	  9	438.0	100.8	 20
207	  9	398.0	123.6	 25
208	  9	189.0	27.1	 20
209	  9	121.0	22.5	 25
210	  9	68.0	13.7	 25
211	  9	85.5	16.9	 20
212	  9	129.0	24.4	 25
213	  9	91.0	16.8	 25
214	  9	69.8	17.2	 20
215	  9	229.0	35.3	 25
216	  9	246.0	46.7	 25
217	  9	1246.3	302.2	 20
218	  9	95.0	15.7	 25
219	  9	163.0	26.0	 25
220	  9	252.8	47.4	 20
221	  9	328.0	108.7	 25
222	  9	126.0	64.8	 25
223	  9	4140.5	902.4	 20
224	  9	902.0	144.8	 25
225	  9	2915.0	567.5	 25
226	  9	829.3	135.6	 20
227	  9	90.0	15.2	 25
228	  9	526.0	104.5	 25
229	  9	269.5	54.5	 20
230	  9	70.0	14.3	 25
231	  9	221.0	37.6	 25
232	  9	138.0	24.0	 20
233	  9	271.0	40.7	 25
234	  9	1219.0	306.7	 25
235	  9	1766.3	392.6	 20
236	  9	280.0	66.0	 25
237	  9	77.0	13.2	 25
238	  9	167.5	27.6	 20
239	  9	702.0	107.5	 25
240	  9	1000.0	244.1	 25
241	  9	325.0	64.8	 20
242	  9	180.0	32.4	 25
243	  9	540.0	98.7	 25
244	  9	351.0	45.5	 20
245	  9	135.0	24.2	 25
246	  9	259.0	58.1	 25
247	  9	219.3	35.0	 20
248	  9	81.0	10.8	 25
249	  9	116.0	18.5	 25
250	  9	215.3	42.9	 20
251	  9	67.0	23.9	 25
252	  9	68.0	12.8	 25
253	  9	84.3	13.5	 20
254	  9	73.0	17.8	 25
255	  9	310.0	81.3	 25
256	  9	1234.0	316.4	 20
257	  9	106.0	16.8	 25
258	  9	74.0	13.7	 25
259	  9	244.5	54.0	 20
260	  9	141.0	31.0	 25
261	  9	115.0	21.2	 25
262	  9	116.0	18.2	 20
263	  9	186.0	26.1	 25
264	  9	945.0	150.5	 25
265	  9	1393.3	311.9	 20
266	  9	2367.0	755.3	 25
267	  9	77.3	16.4	 20
268	  9	103.0	22.6	 25
269	  9	117.0	26.7	 25
270	  9	124.8	23.3	 20
271	  9	399.0	150.2	 25
272	  9	360.0	59.4	 25
273	  9	361.5	96.6	 20
274	  9	443.0	91.5	 25
275	  9	73.0	13.2	 25
276	  9	181.5	32.9	 20
277	  9	520.0	123.4	 25
278	  9	104.0	19.8	 25
279	  9	116.5	16.2	 20
280	  9	170.0	28.2	 25
281	  9	79.0	19.4	 25
282	  9	98.0	28.0	 20
283	  9	86.0	13.4	 25
284	  9	94.0	19.3	 25
285	  9	251.5	52.0	 20
286	  9	310.0	67.5	 25
287	  9	782.0	260.8	 25
288	  9	108.0	17.9	 20
289	  9	238.0	35.7	 25
290	  9	500.0	93.2	 25
291	  9	224.5	43.7	 20
292	  9	127.0	29.0	 25
293	  9	1306.0	417.1	 25
294	  9	116.3	30.1	 20
295	  9	417.0	96.5	 25
296	  9	128.0	30.4	 25
297	  9	96.3	18.2	 20
298	  9	105.0	20.4	 25
299	  9	87.0	18.2	 25
300	  9	164.0	27.1	 20
301	  9	741.0	127.2	 25
302	  9	103.0	19.6	 25
303	  9	93.5	18.1	 20
304	  9	107.0	24.3	 25
305	  9	70.0	12.1	 25
306	  9	66.3	12.2	 20
307	  9	125.0	26.9	 25
308	  9	66.0	16.0	 25
309	  9	143.0	24.3	 20
310	  9	102.0	19.2	 25
311	  9	131.0	27.8	 25
312	  9	67.0	14.7	 20
313	  9	144.0	26.5	 25
314	  9	171.0	49.0	 25
315	  9	2742.5	466.8	 20
316	  9	3367.0	256.8	 25
317	  9	302.0	67.5	 25
318	  9	1317.0	259.4	 20
319	  9	225.0	50.2	 25
320	  9	156.0	34.9	 25
321	  9	100.8	14.4	 20
322	  9	74.0	12.9	 25
323	  9	692.3	154.6	 20
324	  9	188.0	38.4	 25
325	  9	81.0	22.3	 25
326	  9	144.8	20.8	 20
327	  9	230.0	34.8	 25
328	  9	205.0	72.8	 25
329	  9	1774.8	286.3	 20
330	  9	181.0	25.2	 25
331	  9	165.0	24.6	 25
332	  9	956.3	172.4	 20
333	  9	104.0	19.5	 25
334	  9	89.0	17.3	 25
335	  9	199.3	31.8	 20
336	  9	122.0	13.4	 25
337	  9	380.0	76.2	 25
338	  9	265.0	34.4	 20
339	  9	158.0	26.0	 25
340	  9	424.0	112.7	 25
341	  9	108.3	17.3	 20
342	  9	445.0	47.5	 25
343	  9	386.0	79.0	 25
344	  9	103.3	18.7	 20
345	  9	160.0	25.5	 25
346	  9	105.0	22.2	 25
347	  9	116.8	23.5	 20
348	  9	94.0	17.6	 25
349	  9	139.0	23.8	 25
350	  9	334.8	53.2	 20
351	  9	315.0	32.6	 25
352	  9	396.0	65.1	 25
353	  9	879.5	138.3	 20
354	  9	129.0	33.4	 25
355	  9	767.0	172.2	 25
356	  9	159.8	26.6	 20
357	  9	84.0	21.6	 25
358	  9	90.0	21.4	 25
359	  9	364.3	80.5	 20
360	  9	578.0	151.8	 25
361	  9	110.0	22.4	 25
362	  9	128.5	17.8	 20
363	  9	132.0	34.9	 25
364	  9	652.0	98.4	 25
365	  9	549.5	71.6	 20
366	  9	178.0	21.3	 25
367	  9	426.0	44.0	 25
368	  9	190.8	35.6	 20
369	  9	690.0	92.5	 25
370	  9	1253.0	277.3	 25
371	  9	113.0	27.3	 20
372	  9	354.0	54.0	 25
373	  9	117.0	23.0	 25
374	  9	204.5	40.7	 20
375	  9	79.8	15.3	 20
376	  9	603.5	232.9	 20
377	  9	2864.0	181.2	 16
378	  9	2142.0	216.1	 20
379	  9	1106.8	235.6	 20
380	  9	535.0	73.9	 16
381	  9	234.5	34.6	 20
382	  9	874.5	131.3	 16
383	  9	735.5	150.3	 20
384	  9	520.3	95.1	 20
385	  9	523.3	70.7	 16
386	  9	1275.0	97.0	 20
387	  9	232.5	23.2	 20
388	  9	1048.0	147.6	 16
389	  9	133.5	20.9	 20
390	  9	202.3	29.6	 20
391	  9	294.0	25.1	 16
392	  9	558.5	90.4	 20
393	  9	469.0	75.8	 20
394	  9	396.8	60.1	 16
395	  9	236.3	44.1	 20
396	  9	95.3	16.1	 20
397	  9	93.8	19.5	 16
398	  9	138.0	28.6	 20
399	  9	781.3	191.3	 20
400	  9	120.0	17.1	 16
401	  9	728.0	93.6	 20
402	  9	367.3	61.1	 20
403	  9	106.3	21.7	 16
404	  9	116.8	27.5	 20
405	  9	280.0	26.1	 20
406	  9	174.5	30.0	 16
407	  9	109.5	14.5	 20
408	  9	89.0	26.1	 20
409	  9	83.8	17.0	 16
410	  9	133.8	25.2	 20
411	  9	97.8	16.8	 20
412	  9	214.8	22.5	 16
413	  9	170.3	30.4	 20
414	  9	82.8	14.1	 20
415	  9	83.0	15.7	 16
416	  9	251.5	32.6	 20
417	  9	394.3	71.3	 20
418	  9	86.0	31.2	 16
419	  9	889.0	120.2	 20
420	  9	1514.5	153.2	 20
421	  9	879.3	89.6	 16
422	  9	508.0	61.7	 20
423	  9	902.8	145.1	 20
424	  9	120.0	16.7	 16
425	  9	292.8	57.5	 20
426	  9	72.0	13.6	 20
427	  9	281.3	36.1	 16
428	  9	491.5	49.3	 20
429	  9	1355.0	226.0	 20
430	  9	1162.0	165.5	 16
431	  9	1485.0	251.8	 20
432	  9	142.3	21.0	 20
433	  9	139.5	26.2	 16
434	  9	172.8	30.1	 20
435	  9	104.3	19.3	 20
436	  9	65.8	15.2	 16
437	  9	137.8	21.0	 20
438	  9	143.0	22.0	 20
439	  9	74.5	13.6	 16
440	  9	155.0	22.9	 20
441	  9	256.0	32.5	 16
442	  9	84.3	41.4	 20
443	  9	98.0	16.6	 20
444	  9	202.8	24.5	 16
445	  9	147.3	23.9	 20
446	  9	358.3	49.7	 20
447	  9	265.8	27.2	 16
448	  9	553.8	79.4	 20
449	  9	289.5	42.9	 20
450	  9	348.8	38.0	 16
451	  9	598.3	48.1	 20
452	  9	148.3	29.6	 20
453	  9	105.5	19.4	 16
454	  9	749.0	75.0	 20
455	  9	307.3	63.7	 20
456	  9	1139.5	115.5	 16
457	  9	1285.5	204.4	 20
458	  9	70.0	15.6	 20
459	  9	260.5	43.9	 16
460	  9	277.3	28.5	 20
461	  9	111.0	21.7	 20
462	  9	130.0	14.0	 16
463	  9	144.5	21.6	 20
464	  9	1320.0	141.4	 20
465	  9	140.3	29.2	 16
466	  9	1102.5	133.3	 20
467	  9	1731.0	333.8	 20
468	  9	784.8	89.0	 16
469	  9	438.8	70.0	 20
470	  9	75.8	16.4	 20
471	  9	116.8	15.4	 16
472	  9	90.5	33.5	 20
473	  9	200.8	41.7	 20
474	  9	130.5	18.4	 16
475	  9	456.3	45.8	 20
476	  9	297.8	68.6	 20
477	  9	144.0	22.4	 16
478	  9	389.5	69.8	 20
479	  9	763.8	174.9	 20
480	  9	79.0	12.8	 16
481	  9	124.5	17.2	 20
482	  9	104.0	20.9	 25
483	  9	109.8	12.9	 20
484	  9	77.0	31.8	 25
485	  9	262.0	42.6	 25
486	  9	70.3	15.9	 20
487	  9	114.0	21.1	 25
488	  9	69.0	19.6	 25
489	  9	73.0	22.1	 20
490	  9	263.0	58.6	 25
491	  9	100.0	17.4	 25
492	  9	97.5	36.7	 20
493	  9	167.0	49.5	 25
494	  9	444.0	56.3	 25
495	  9	2033.3	215.6	 20
496	  9	1407.0	241.9	 25
497	  9	5865.0	1092.8	 25
498	  9	2072.3	217.5	 20
499	  9	398.0	76.4	 25
500	  9	106.3	19.4	 20
501	  9	131.0	29.6	 25
502	  9	913.0	278.1	 25
503	  9	75.8	15.7	 20
504	  9	77.0	12.8	 25
505	  9	77.0	15.5	 25
506	  9	265.3	34.3	 20
507	  9	1859.0	336.0	 25
508	  9	209.0	40.0	 25
509	  9	306.0	54.8	 20
510	  9	560.0	136.2	 25
511	  9	332.0	96.9	 25
512	  9	73.5	13.7	 20
513	  9	96.0	16.9	 25
514	  9	180.0	42.5	 25
515	  9	98.3	15.9	 20
516	  9	60.0	8.7	 25
517	  9	87.0	22.4	 25
518	  9	81.5	20.0	 20
519	  9	143.0	26.5	 25
520	  9	78.0	13.5	 25
521	  9	166.8	23.1	 20
522	  9	259.0	39.4	 25
523	  9	406.0	55.4	 25
524	  9	147.0	13.4	 20
525	  9	183.0	33.9	 25
526	  9	88.0	17.1	 25
527	  9	326.3	32.8	 20
528	  9	136.0	40.3	 25
529	  9	933.0	191.6	 25
530	  9	3079.0	671.3	 20
531	  9	85.0	14.4	 25
532	  9	362.0	54.9	 25
533	  9	148.5	26.3	 20
534	  9	296.0	73.6	 25
535	  9	154.0	26.2	 25
536	  9	257.8	38.7	 20
537	  9	1243.0	190.9	 25
538	  9	308.0	35.3	 25
539	  9	1151.3	170.8	 20
540	  9	1326.0	163.6	 25
541	  9	1154.0	104.9	 25
542	  9	611.0	75.4	 20
543	  9	267.0	45.5	 25
544	  9	285.0	47.8	 25
545	  9	68.5	14.8	 20
546	  9	94.0	18.3	 25
547	  9	92.0	12.4	 25
548	  9	148.5	27.0	 20
549	  9	94.0	15.4	 25
550	  9	57.0	9.4	 25
551	  9	59.3	14.8	 20
552	  9	64.0	15.2	 25
553	  9	73.0	14.4	 25
554	  9	505.0	103.4	 20
555	  9	137.0	21.0	 25
556	  9	86.3	17.7	 20
557	  9	61.0	11.8	 25
558	  9	54.0	8.4	 25
559	  9	66.0	16.5	 20
560	  9	77.0	20.9	 25
561	  9	109.0	19.9	 25
562	  9	83.0	14.0	 20
563	  9	146.0	31.8	 25
564	  9	102.0	23.8	 25
565	  9	112.8	16.0	 20
566	  9	141.0	25.3	 25
567	  9	70.0	16.5	 25
568	  9	150.0	26.3	 20
569	  9	113.0	22.6	 25
570	  9	308.0	41.0	 25
571	  9	265.0	43.9	 20
572	  9	71.0	14.2	 25
573	  9	265.0	60.6	 25
574	  9	203.3	27.5	 20
575	  9	635.0	118.2	 25
576	  9	86.0	11.3	 25
577	  9	63.0	11.9	 20
578	  9	224.0	50.6	 25
579	  9	104.0	18.2	 25
580	  9	222.3	36.7	 20
581	  9	69.0	17.0	 25
582	  9	207.0	26.6	 25
583	  9	132.3	20.6	 20
584	  9	167.0	27.2	 25
585	  9	83.0	19.6	 25
586	  9	64.3	13.5	 20
587	  9	54.0	10.9	 25
588	  9	88.0	13.9	 25
589	  9	193.3	23.7	 20
590	  9	73.0	14.6	 25
591	  9	397.0	49.9	 25
592	  9	628.3	42.9	 20
593	  9	152.0	28.2	 25
594	  9	157.0	28.7	 25
595	  9	405.8	69.7	 20
596	  9	221.0	31.1	 25
597	  9	2857.0	169.4	 25
598	  9	755.3	67.5	 20
599	  9	273.0	43.9	 25
600	  9	170.0	30.4	 25
601	  9	68.3	13.4	 20
602	  9	91.0	26.5	 25
603	  9	1217.0	156.1	 25
604	  9	274.3	31.3	 20
605	  9	155.0	30.4	 25
606	  9	584.0	65.9	 25
607	  9	400.5	37.7	 20
608	  9	112.0	16.6	 25
609	  9	321.0	50.2	 25
610	  9	103.5	23.3	 20
611	  9	158.0	15.6	 25
612	  9	308.0	43.1	 25
613	  9	67.3	11.3	 20
614	  9	89.0	14.8	 25
615	  9	107.8	27.2	 20
616	  9	240.0	25.6	 25
617	  9	154.0	30.7	 25
618	  9	87.5	12.9	 20
619	  9	94.0	17.7	 25
620	  9	145.0	22.8	 25
621	  9	115.8	17.3	 20
622	  9	87.0	17.5	 25
623	  9	403.0	49.5	 25
624	  9	481.5	51.9	 20
625	  9	1443.0	139.3	 25
626	  9	277.0	28.8	 25
627	  9	220.8	38.5	 20
628	  9	1885.0	200.9	 25
629	  9	346.0	38.6	 25
630	  9	129.3	33.3	 20
631	  9	108.0	16.5	 25
632	  9	116.0	16.9	 25
633	  9	109.3	19.2	 20
634	  9	141.0	19.0	 25
635	  9	178.0	30.3	 25
636	  9	307.8	36.6	 20
637	  9	235.0	44.9	 25
638	  9	61.0	9.9	 25
639	  9	166.3	42.4	 20
  0	 10	8533.8	1113.6	 20
  1	 10	340.8	31.8	 20
  2	 10	194.0	28.0	 16
  3	 10	204.5	29.8	 20
  4	 10	95.3	18.7	 20
  5	 10	406.0	35.6	 16
  6	 10	568.0	76.6	 20
  7	 10	232.5	26.7	 20
  8	 10	595.0	81.7	 16
  9	 10	169.0	20.0	 20
 10	 10	300.3	49.5	 20
 11	 10	145.8	20.9	 16
 12	 10	96.3	21.5	 20
 13	 10	312.8	74.1	 20
 14	 10	809.5	105.9	 16
 15	 10	193.0	22.8	 20
 16	 10	818.5	184.4	 20
 17	 10	133.8	26.5	 16
 18	 10	130.0	20.2	 20
 19	 10	325.0	119.9	 20
 20	 10	1196.3	86.3	 16
 21	 10	165.8	22.6	 20
 22	 10	110.3	35.5	 20
 23	 10	153.0	15.5	 16
 24	 10	210.3	38.1	 20
 25	 10	77.8	12.2	 20
 26	 10	80.0	13.1	 16
 27	 10	75.5	11.2	 20
 28	 10	72.0	12.9	 20
 29	 10	96.3	13.4	 16
 30	 10	152.5	54.9	 20
 31	 10	2376.0	147.5	 20
 32	 10	337.3	33.9	 16
 33	 10	497.0	60.4	 20
 34	 10	384.5	156.0	 20
 35	 10	2662.5	236.6	 16
 36	 10	173.3	29.7	 20
 37	 10	206.5	20.7	 20
 38	 10	325.5	37.9	 16
 39	 10	99.5	41.2	 20
 40	 10	923.8	78.0	 16
 41	 10	1012.5	62.6	 20
 42	 10	274.5	31.6	 20
 43	 10	611.3	67.7	 16
 44	 10	97.3	17.7	 20
 45	 10	318.0	39.5	 20
 46	 10	108.0	18.6	 16
 47	 10	407.5	52.2	 20
 48	 10	264.0	44.5	 20
 49	 10	390.8	47.6	 16
 50	 10	176.5	28.6	 20
 51	 10	378.8	38.7	 20
 52	 10	82.3	14.9	 16
 53	 10	131.0	19.2	 20
 54	 10	125.5	43.7	 20
 55	 10	163.5	40.5	 20
 56	 10	212.0	29.6	 25
 57	 10	497.0	79.9	 25
 58	 10	167.0	24.0	 20
 59	 10	253.0	29.2	 25
 60	 10	698.0	91.0	 25
 61	 10	481.3	92.9	 20
 62	 10	130.0	45.9	 25
 63	 10	627.0	82.4	 25
 64	 10	136.5	24.1	 20
 65	 10	80.0	13.6	 25
 66	 10	176.0	27.9	 25
 67	 10	261.3	62.3	 20
 68	 10	151.0	26.6	 25
 69	 10	95.0	11.9	 25
 70	 10	96.3	14.8	 20
 71	 10	68.0	10.6	 25
 72	 10	86.0	18.6	 25
 73	 10	116.5	20.3	 20
 74	 10	120.0	17.9	 25
 75	 10	110.0	46.1	 25
 76	 10	644.3	102.5	 20
 77	 10	477.0	86.1	 25
 78	 10	1013.0	251.3	 25
 79	 10	149.8	25.5	 20
 80	 10	175.0	88.9	 25
 81	 10	179.0	55.0	 25
 82	 10	389.8	101.5	 20
 83	 10	2291.0	118.5	 25
 84	 10	768.0	83.9	 25
 85	 10	1191.5	117.1	 20
 86	 10	457.0	73.7	 25
 87	 10	179.0	127.0	 25
 88	 10	1405.0	181.2	 20
 89	 10	342.0	48.1	 25
 90	 10	1329.0	729.5	 25
 91	 10	228.5	27.1	 20
 92	 10	85.0	12.6	 25
 93	 10	145.0	28.8	 25
 94	 10	182.3	51.4	 20
 95	 10	235.0	65.0	 25
 96	 10	73.0	13.0	 25
 97	 10	97.3	21.2	 20
 98	 10	153.0	25.6	 25
 99	 10	95.0	21.0	 20
100	 10	107.0	20.8	 25
101	 10	218.0	32.1	 25
102	 10	140.3	22.8	 20
103	 10	182.0	42.3	 25
104	 10	362.0	109.3	 25
105	 10	111.3	27.1	 20
106	 10	146.0	20.9	 25
107	 10	333.0	42.5	 25
108	 10	285.5	56.7	 20
109	 10	1250.0	157.0	 25
110	 10	226.0	46.6	 25
111	 10	462.3	36.3	 20
112	 10	561.0	67.3	 25
113	 10	271.0	48.8	 25
114	 10	233.3	27.7	 20
115	 10	320.0	87.5	 25
116	 10	99.0	21.0	 25
117	 10	99.5	18.5	 20
118	 10	221.0	36.7	 25
119	 10	223.0	26.3	 25
120	 10	209.5	41.2	 20
121	 10	264.0	54.7	 25
122	 10	102.0	48.5	 25
123	 10	790.5	107.3	 20
124	 10	587.0	146.0	 25
125	 10	106.0	18.7	 25
126	 10	80.5	17.7	 20
127	 10	106.0	25.6	 25
128	 10	87.0	14.8	 25
129	 10	124.0	22.3	 20
130	 10	1335.0	384.8	 25
131	 10	430.0	90.3	 25
132	 10	733.8	145.8	 20
133	 10	204.0	33.3	 25
134	 10	120.0	24.8	 25
135	 10	297.3	82.8	 20
136	 10	1091.0	353.4	 25
137	 10	176.0	76.0	 25
138	 10	477.8	119.4	 20
139	 10	91.0	16.6	 25
140	 10	101.0	21.2	 25
141	 10	88.5	19.9	 20
142	 10	85.0	17.3	 25
143	 10	109.0	18.6	 25
144	 10	253.5	110.9	 20
145	 10	1539.0	160.8	 25
146	 10	3500.0	933.8	 25
147	 10	441.8	51.9	 20
148	 10	563.0	120.4	 25
149	 10	305.0	35.6	 25
150	 10	593.3	77.1	 20
151	 10	2310.0	336.6	 25
152	 10	2178.0	628.6	 25
153	 10	112.3	17.7	 20
154	 10	87.0	17.4	 25
155	 10	76.0	17.5	 25
156	 10	85.3	18.8	 20
157	 10	78.0	13.8	 25
158	 10	211.5	38.0	 20
159	 10	255.0	44.2	 25
160	 10	280.0	69.1	 25
161	 10	108.0	18.1	 20
162	 10	240.0	47.5	 25
163	 10	284.0	34.9	 25
164	 10	267.3	40.8	 20
165	 10	582.0	106.1	 25
166	 10	88.0	15.8	 25
167	 10	125.0	50.8	 20
168	 10	2001.0	469.8	 25
169	 10	92.0	20.0	 25
170	 10	109.3	21.6	 20
171	 10	89.0	19.4	 25
172	 10	125.0	27.0	 25
173	 10	124.0	23.9	 20
174	 10	106.0	26.0	 25
175	 10	82.0	14.3	 25
176	 10	73.3	12.5	 20
177	 10	157.0	23.2	 25
178	 10	82.0	15.3	 25
179	 10	84.0	18.9	 20
180	 10	83.0	19.0	 25
181	 10	145.0	31.3	 25
182	 10	95.3	18.3	 20
183	 10	259.0	60.6	 25
184	 10	173.0	140.8	 25
185	 10	947.3	233.5	 20
186	 10	864.0	147.6	 25
187	 10	133.0	39.5	 25
188	 10	168.0	31.5	 20
189	 10	91.0	15.1	 25
190	 10	67.0	10.0	 25
191	 10	107.5	26.6	 20
192	 10	155.0	18.9	 25
193	 10	160.0	28.1	 25
194	 10	256.5	41.3	 20
195	 10	114.0	24.2	 25
196	 10	106.0	40.5	 25
197	 10	423.5	92.8	 20
198	 10	77.0	16.2	 25
199	 10	98.0	21.9	 25
200	 10	91.0	18.5	 20
201	 10	90.0	30.8	 25
202	 10	321.0	69.8	 25
203	 10	350.5	39.4	 20
204	 10	238.0	57.6	 25
205	 10	653.0	87.2	 25
206	 10	290.5	58.5	 20
207	 10	113.0	25.7	 25
208	 10	122.0	21.9	 25
209	 10	99.3	16.3	 20
210	 10	72.0	12.4	 25
211	 10	87.0	16.0	 25
212	 10	119.0	20.0	 20
213	 10	93.0	18.7	 25
214	 10	88.5	15.9	 20
215	 10	339.0	33.7	 25
216	 10	248.0	33.4	 25
217	 10	660.8	87.6	 20
218	 10	102.0	19.8	 25
219	 10	175.0	26.0	 25
220	 10	167.3	31.0	 20
221	 10	180.0	25.9	 25
222	 10	104.0	29.3	 25
223	 10	532.0	82.3	 20
224	 10	501.0	61.8	 25
225	 10	547.0	115.4	 25
226	 10	505.8	68.4	 20
227	 10	73.0	7.6	 25
228	 10	557.0	88.0	 25
229	 10	253.5	26.1	 20
230	 10	75.0	16.4	 25
231	 10	224.0	30.0	 25
232	 10	119.0	20.4	 20
233	 10	253.0	28.3	 25
234	 10	258.0	46.1	 25
235	 10	105.0	34.0	 20
236	 10	348.0	52.4	 25
237	 10	79.0	16.5	 25
238	 10	165.8	27.8	 20
239	 10	675.0	57.0	 25
240	 10	1401.0	213.3	 25
241	 10	454.5	43.5	 20
242	 10	121.0	19.8	 25
243	 10	428.0	77.8	 25
244	 10	128.0	22.1	 20
245	 10	89.0	21.9	 25
246	 10	331.0	73.4	 25
247	 10	113.3	16.9	 20
248	 10	76.0	12.7	 25
249	 10	104.0	11.6	 25
250	 10	87.3	21.8	 20
251	 10	62.0	15.5	 25
252	 10	64.0	12.1	 25
253	 10	77.3	14.0	 20
254	 10	91.0	17.7	 25
255	 10	420.0	32.9	 25
256	 10	568.3	125.0	 20
257	 10	76.0	14.7	 25
258	 10	71.0	18.8	 25
259	 10	93.0	20.0	 20
260	 10	81.0	12.1	 25
261	 10	104.0	24.1	 25
262	 10	159.3	19.9	 20
263	 10	94.0	15.8	 25
264	 10	377.0	36.3	 25
265	 10	532.5	93.0	 20
266	 10	525.0	140.2	 25
267	 10	73.0	14.5	 25
268	 10	95.3	22.4	 20
269	 10	91.8	15.1	 20
270	 10	148.0	57.7	 20
271	 10	547.3	100.5	 16
272	 10	285.5	59.4	 20
273	 10	876.5	225.8	 16
274	 10	1471.0	347.2	 20
275	 10	78.5	14.5	 20
276	 10	125.0	21.3	 16
277	 10	206.3	38.9	 20
278	 10	89.3	20.0	 20
279	 10	86.0	18.3	 16
280	 10	174.3	42.1	 20
281	 10	88.5	19.8	 20
282	 10	96.5	16.9	 16
283	 10	97.3	15.2	 20
284	 10	73.3	9.9	 20
285	 10	195.3	35.4	 16
286	 10	252.5	46.6	 20
287	 10	220.0	56.5	 20
288	 10	135.5	26.5	 16
289	 10	395.3	47.9	 20
290	 10	318.5	43.0	 20
291	 10	210.0	25.1	 16
292	 10	118.0	22.5	 20
293	 10	389.3	111.3	 20
294	 10	121.5	20.7	 16
295	 10	179.3	30.1	 20
296	 10	92.3	19.1	 20
297	 10	67.3	16.0	 16
298	 10	83.3	15.5	 20
299	 10	73.3	12.8	 20
300	 10	91.5	12.3	 16
301	 10	540.3	102.7	 20
302	 10	65.0	11.8	 20
303	 10	87.5	12.0	 16
304	 10	85.3	24.2	 20
305	 10	83.5	19.4	 20
306	 10	67.8	9.8	 16
307	 10	132.3	25.1	 20
308	 10	67.3	12.3	 20
309	 10	93.8	18.1	 16
310	 10	136.8	28.2	 20
311	 10	112.0	21.8	 20
312	 10	83.3	21.9	 16
313	 10	111.5	16.5	 20
314	 10	222.3	84.8	 20
315	 10	3496.3	364.6	 16
316	 10	1439.5	350.3	 20
317	 10	397.3	122.1	 20
318	 10	1695.3	212.8	 16
319	 10	87.3	12.4	 20
320	 10	118.5	19.5	 20
321	 10	95.8	17.8	 16
322	 10	61.5	14.1	 20
323	 10	209.3	55.2	 20
324	 10	114.3	14.5	 16
325	 10	107.8	21.9	 20
326	 10	85.3	21.4	 20
327	 10	236.0	33.4	 16
328	 10	115.5	48.1	 20
329	 10	1385.5	316.9	 20
330	 10	162.0	16.9	 16
331	 10	542.3	102.1	 20
332	 10	183.3	32.8	 16
333	 10	76.3	16.7	 20
334	 10	80.0	13.6	 20
335	 10	112.3	20.5	 16
336	 10	89.5	21.3	 20
337	 10	1079.0	158.7	 20
338	 10	553.5	69.3	 16
339	 10	180.0	28.8	 20
340	 10	302.5	65.8	 20
341	 10	99.5	21.8	 16
342	 10	219.5	39.2	 20
343	 10	1015.5	233.3	 20
344	 10	83.3	17.3	 16
345	 10	166.5	27.9	 20
346	 10	125.0	39.3	 20
347	 10	87.0	17.1	 16
348	 10	115.8	22.5	 20
349	 10	161.3	20.9	 20
350	 10	394.8	47.2	 16
351	 10	504.8	60.3	 20
352	 10	186.5	21.3	 20
353	 10	335.8	39.3	 16
354	 10	121.3	46.6	 20
355	 10	1296.0	260.4	 20
356	 10	115.0	18.3	 16
357	 10	77.8	11.7	 20
358	 10	96.5	20.3	 20
359	 10	217.0	33.1	 16
360	 10	126.3	33.0	 20
361	 10	95.0	18.3	 20
362	 10	106.3	18.6	 16
363	 10	155.0	24.3	 20
364	 10	272.8	50.6	 20
365	 10	455.5	55.4	 16
366	 10	199.5	28.9	 20
367	 10	863.5	90.8	 20
368	 10	235.8	33.3	 16
369	 10	401.0	62.0	 20
370	 10	576.8	73.8	 20
371	 10	215.5	24.8	 16
372	 10	452.0	81.6	 20
373	 10	103.5	24.8	 20
374	 10	610.8	79.3	 16
375	 10	88.0	20.6	 25
376	 10	297.0	187.1	 25
377	 10	1467.5	584.8	 20
378	 10	1753.0	146.3	 25
379	 10	1985.0	397.3	 25
380	 10	1020.3	170.7	 20
381	 10	315.0	46.8	 25
382	 10	589.0	134.5	 25
383	 10	267.5	53.0	 20
384	 10	829.0	122.7	 25
385	 10	914.0	203.9	 25
386	 10	1112.5	111.0	 20
387	 10	278.0	23.3	 25
388	 10	552.3	72.3	 20
389	 10	104.0	16.3	 25
390	 10	121.0	13.6	 25
391	 10	175.8	29.3	 20
392	 10	1133.0	133.6	 25
393	 10	513.0	107.3	 25
394	 10	530.3	82.0	 20
395	 10	289.0	41.2	 25
396	 10	117.0	24.0	 25
397	 10	90.5	15.5	 20
398	 10	93.0	23.1	 25
399	 10	1242.0	292.4	 25
400	 10	86.0	14.1	 20
401	 10	283.0	41.2	 25
402	 10	159.0	77.4	 25
403	 10	118.3	39.3	 20
404	 10	101.0	17.7	 25
405	 10	137.0	21.6	 25
406	 10	108.0	19.2	 20
407	 10	83.0	20.4	 25
408	 10	69.0	9.2	 25
409	 10	79.0	11.8	 20
410	 10	87.0	14.4	 25
411	 10	79.0	15.4	 25
412	 10	236.3	35.4	 20
413	 10	97.0	20.2	 25
414	 10	72.0	13.4	 25
415	 10	78.5	14.6	 20
416	 10	220.0	25.6	 25
417	 10	659.0	107.0	 25
418	 10	89.0	12.0	 20
419	 10	1403.0	181.0	 25
420	 10	2445.0	299.3	 25
421	 10	593.8	49.2	 20
422	 10	697.0	82.1	 25
423	 10	1357.0	265.1	 25
424	 10	127.3	13.1	 20
425	 10	276.0	36.3	 25
426	 10	71.0	14.8	 25
427	 10	357.0	30.8	 20
428	 10	185.0	26.1	 25
429	 10	470.0	99.3	 25
430	 10	1654.5	128.7	 20
431	 10	1997.0	284.5	 25
432	 10	116.0	17.5	 25
433	 10	336.3	36.7	 20
434	 10	103.0	14.8	 25
435	 10	182.0	29.2	 25
436	 10	61.5	14.7	 20
437	 10	90.0	13.1	 25
438	 10	127.0	18.2	 25
439	 10	70.3	11.7	 20
440	 10	238.0	27.3	 25
441	 10	158.0	25.1	 25
442	 10	72.0	11.9	 20
443	 10	64.0	12.4	 25
444	 10	173.0	33.1	 25
445	 10	115.5	24.5	 20
446	 10	273.0	38.1	 25
447	 10	587.5	70.0	 20
448	 10	172.0	30.1	 25
449	 10	159.0	29.4	 25
450	 10	484.5	59.6	 20
451	 10	408.0	41.1	 25
452	 10	85.0	11.7	 25
453	 10	121.3	28.5	 20
454	 10	395.0	44.6	 25
455	 10	736.0	115.0	 25
456	 10	735.8	61.9	 20
457	 10	938.0	127.5	 25
458	 10	68.0	10.7	 25
459	 10	85.3	18.3	 20
460	 10	266.0	35.3	 25
461	 10	172.0	27.3	 25
462	 10	108.0	20.2	 20
463	 10	107.0	15.6	 25
464	 10	871.0	94.1	 25
465	 10	97.8	14.2	 20
466	 10	523.0	49.3	 25
467	 10	763.0	127.1	 25
468	 10	529.5	80.4	 20
469	 10	105.0	22.3	 25
470	 10	94.0	29.7	 25
471	 10	71.5	14.0	 20
472	 10	96.0	18.1	 25
473	 10	88.0	19.9	 25
474	 10	118.8	16.1	 20
475	 10	203.0	28.6	 25
476	 10	93.0	15.5	 25
477	 10	283.3	48.5	 20
478	 10	146.0	32.3	 25
479	 10	254.0	43.2	 25
480	 10	89.0	19.3	 20
481	 10	142.0	16.4	 25
482	 10	125.0	23.6	 25
483	 10	90.3	20.8	 20
484	 10	91.0	16.2	 25
485	 10	247.0	35.3	 25
486	 10	64.3	11.2	 20
487	 10	110.0	21.3	 25
488	 10	62.0	15.3	 25
489	 10	61.3	9.1	 20
490	 10	99.0	15.4	 25
491	 10	72.0	16.5	 25
492	 10	62.0	10.2	 20
493	 10	103.0	26.7	 25
494	 10	189.0	34.6	 25
495	 10	867.8	92.6	 20
496	 10	1162.0	113.2	 25
497	 10	3059.0	352.8	 25
498	 10	1110.0	204.4	 20
499	 10	130.0	27.0	 25
500	 10	72.0	13.8	 25
501	 10	131.0	26.7	 20
502	 10	233.0	53.0	 25
503	 10	78.0	14.1	 25
504	 10	85.3	16.5	 20
505	 10	98.0	16.0	 25
506	 10	213.0	26.3	 20
507	 10	674.0	68.8	 25
508	 10	213.0	24.1	 25
509	 10	555.0	64.5	 20
510	 10	250.0	37.7	 25
511	 10	192.0	42.5	 25
512	 10	65.5	12.3	 20
513	 10	160.0	27.2	 25
514	 10	84.0	17.2	 25
515	 10	87.5	14.2	 20
516	 10	65.0	12.3	 25
517	 10	68.0	12.6	 25
518	 10	72.0	14.6	 20
519	 10	218.0	34.8	 25
520	 10	77.0	10.1	 25
521	 10	303.3	37.7	 20
522	 10	157.0	19.7	 25
523	 10	215.0	25.5	 25
524	 10	170.0	24.8	 20
525	 10	141.0	23.9	 25
526	 10	103.0	22.9	 25
527	 10	689.3	49.3	 20
528	 10	235.0	130.6	 25
529	 10	780.0	136.0	 25
530	 10	292.0	102.9	 20
531	 10	85.0	14.6	 25
532	 10	149.0	14.3	 25
533	 10	153.0	15.6	 20
534	 10	136.0	23.5	 25
535	 10	249.0	42.1	 25
536	 10	329.5	39.4	 20
537	 10	761.0	72.9	 25
538	 10	491.0	41.8	 25
539	 10	345.5	49.2	 20
540	 10	674.0	68.4	 25
541	 10	630.0	79.5	 25
542	 10	241.5	31.5	 20
543	 10	794.0	95.9	 25
544	 10	445.0	71.3	 25
545	 10	58.3	7.5	 20
546	 10	77.0	14.0	 25
547	 10	95.0	16.6	 25
548	 10	58.3	14.1	 20
549	 10	66.0	17.2	 25
550	 10	62.0	11.4	 25
551	 10	57.8	11.3	 20
552	 10	59.0	8.1	 25
553	 10	69.0	11.9	 25
554	 10	69.5	12.4	 20
555	 10	113.0	20.3	 25
556	 10	78.0	16.0	 25
557	 10	57.5	12.1	 20
558	 10	103.0	18.2	 25
559	 10	62.0	11.7	 25
560	 10	80.5	17.4	 20
561	 10	82.0	11.8	 25
562	 10	85.0	24.4	 25
563	 10	64.0	12.3	 20
564	 10	134.0	23.1	 25
565	 10	197.0	25.3	 20
566	 10	77.0	14.4	 25
567	 10	58.0	11.6	 25
568	 10	72.0	14.5	 20
569	 10	348.0	52.7	 25
570	 10	436.0	47.1	 25
571	 10	521.3	65.1	 20
572	 10	74.0	10.7	 25
573	 10	103.0	15.4	 25
574	 10	226.0	30.2	 20
575	 10	1026.0	112.1	 25
576	 10	143.0	26.1	 25
577	 10	64.5	15.4	 20
578	 10	72.0	15.1	 25
579	 10	88.0	14.9	 25
580	 10	145.3	25.3	 20
581	 10	84.0	15.1	 25
582	 10	265.0	44.7	 25
583	 10	232.8	32.0	 20
584	 10	87.0	14.1	 25
585	 10	57.0	14.2	 25
586	 10	59.3	9.2	 20
587	 10	59.0	10.1	 25
588	 10	71.0	14.1	 25
589	 10	164.8	22.0	 16
590	 10	85.3	17.4	 20
591	 10	217.0	34.8	 20
592	 10	510.8	54.0	 16
593	 10	108.0	16.7	 20
594	 10	179.8	20.6	 20
595	 10	81.5	8.0	 16
596	 10	126.5	20.4	 20
597	 10	2230.3	153.0	 20
598	 10	1514.3	91.2	 16
599	 10	264.5	35.9	 20
600	 10	142.5	23.9	 20
601	 10	66.0	13.7	 16
602	 10	79.8	15.7	 20
603	 10	215.3	30.6	 20
604	 10	136.0	19.2	 16
605	 10	236.8	30.2	 20
606	 10	661.0	57.3	 20
607	 10	687.8	64.4	 16
608	 10	113.0	20.9	 20
609	 10	327.0	45.8	 20
610	 10	181.0	25.3	 16
611	 10	378.8	35.6	 20
612	 10	490.0	65.3	 20
613	 10	65.3	8.7	 16
614	 10	70.3	14.8	 20
615	 10	73.3	11.8	 20
616	 10	162.0	25.6	 16
617	 10	222.8	35.9	 20
618	 10	88.5	14.3	 20
619	 10	70.3	18.9	 16
620	 10	95.8	19.9	 20
621	 10	126.5	23.6	 16
622	 10	101.8	22.3	 20
623	 10	230.3	28.7	 20
624	 10	207.8	26.0	 16
625	 10	1021.3	113.6	 20
626	 10	785.8	59.1	 20
627	 10	290.5	35.9	 16
628	 10	4206.5	277.5	 20
629	 10	432.0	57.8	 20
630	 10	142.5	26.1	 16
631	 10	95.0	12.7	 20
632	 10	253.3	21.9	 20
633	 10	147.0	13.3	 16
634	 10	196.0	22.6	 20
635	 10	236.5	23.3	 20
636	 10	191.0	20.2	 16
637	 10	160.0	18.7	 20
638	 10	76.3	14.5	 20
639	 10	9576.5	936.8	 16
  0	 11	186.0	41.4	 25
  1	 11	154.0	20.2	 25
  2	 11	286.0	39.2	 20
  3	 11	1301.0	225.5	 25
  4	 11	217.0	33.1	 25
  5	 11	257.8	36.3	 20
  6	 11	267.0	60.8	 25
  7	 11	106.0	22.2	 25
  8	 11	175.3	20.8	 20
  9	 11	101.0	17.5	 25
 10	 11	500.0	67.0	 25
 11	 11	98.0	18.6	 20
 12	 11	303.0	55.3	 25
 13	 11	1137.0	213.0	 25
 14	 11	117.0	15.0	 20
 15	 11	137.0	25.4	 25
 16	 11	626.0	131.8	 25
 17	 11	1626.5	213.3	 20
 18	 11	607.0	93.4	 25
 19	 11	448.0	80.6	 25
 20	 11	1262.8	161.3	 20
 21	 11	115.0	17.0	 25
 22	 11	407.0	76.2	 25
 23	 11	154.8	23.1	 20
 24	 11	129.0	28.3	 25
 25	 11	131.0	24.3	 25
 26	 11	194.0	25.8	 20
 27	 11	103.0	16.5	 25
 28	 11	124.0	18.4	 25
 29	 11	95.0	17.3	 20
 30	 11	502.0	73.4	 25
 31	 11	148.0	34.6	 25
 32	 11	480.5	54.3	 20
 33	 11	905.0	123.8	 25
 34	 11	116.0	17.8	 25
 35	 11	77.5	18.4	 20
 36	 11	122.0	26.3	 25
 37	 11	94.0	19.3	 25
 38	 11	110.3	18.0	 20
 39	 11	217.0	35.8	 25
 40	 11	208.0	36.6	 25
 41	 11	355.8	46.5	 20
 42	 11	165.0	47.4	 25
 43	 11	117.0	20.1	 25
 44	 11	125.0	25.0	 20
 45	 11	568.0	96.3	 25
 46	 11	197.3	25.2	 20
 47	 11	71.0	18.0	 25
 48	 11	72.0	17.0	 25
 49	 11	197.5	45.4	 20
 50	 11	262.0	52.4	 25
 51	 11	113.0	80.2	 25
 52	 11	156.0	27.9	 20
 53	 11	245.0	40.1	 25
 54	 11	3943.0	693.1	 25
 55	 11	727.8	122.4	 20
 56	 11	1333.0	180.2	 25
 57	 11	1691.0	251.8	 25
 58	 11	762.0	121.2	 20
 59	 11	614.0	117.0	 25
 60	 11	117.0	20.0	 25
 61	 11	148.5	31.0	 20
 62	 11	1256.0	288.5	 25
 63	 11	190.0	35.4	 25
 64	 11	315.3	64.0	 20
 65	 11	123.0	28.5	 25
 66	 11	160.0	36.1	 25
 67	 11	72.3	18.3	 20
 68	 11	92.0	22.8	 25
 69	 11	109.0	22.8	 25
 70	 11	105.5	22.6	 20
 71	 11	99.0	22.5	 25
 72	 11	174.0	550.0	 25
 73	 11	8945.5	1118.5	 20
 74	 11	3526.0	902.1	 25
 75	 11	1540.0	444.8	 25
 76	 11	191.3	29.8	 20
 77	 11	234.0	34.4	 25
 78	 11	120.0	26.2	 25
 79	 11	71.5	18.4	 20
 80	 11	63.0	10.6	 25
 81	 11	77.0	20.9	 25
 82	 11	212.8	46.5	 20
 83	 11	88.0	28.0	 25
 84	 11	128.0	20.3	 25
 85	 11	190.3	77.3	 20
 86	 11	176.0	39.4	 25
 87	 11	209.0	137.7	 25
 88	 11	788.3	104.6	 20
 89	 11	138.0	39.3	 25
 90	 11	286.0	63.2	 25
 91	 11	1167.8	241.3	 20
 92	 11	176.0	35.7	 25
 93	 11	135.0	31.7	 25
 94	 11	119.3	23.2	 20
 95	 11	144.0	49.2	 25
 96	 11	202.0	28.3	 25
 97	 11	178.3	31.7	 20
 98	 11	175.0	30.9	 25
 99	 11	131.0	56.7	 25
100	 11	1410.8	344.8	 20
101	 11	1092.0	326.7	 25
102	 11	87.0	20.4	 25
103	 11	273.3	48.3	 20
104	 11	136.0	20.3	 25
105	 11	151.5	25.3	 20
106	 11	139.0	18.3	 25
107	 11	84.0	15.8	 25
108	 11	134.3	25.5	 20
109	 11	100.0	16.3	 25
110	 11	127.0	34.6	 25
111	 11	348.5	38.3	 20
112	 11	499.0	98.1	 25
113	 11	196.0	31.7	 25
114	 11	160.5	24.6	 20
115	 11	209.0	32.7	 25
116	 11	1970.0	583.4	 25
117	 11	200.5	27.3	 20
118	 11	452.0	87.8	 25
119	 11	495.0	68.9	 25
120	 11	1233.0	152.5	 20
121	 11	1368.0	196.3	 25
122	 11	462.0	200.0	 25
123	 11	3085.3	678.4	 20
124	 11	186.0	41.6	 25
125	 11	109.0	58.7	 25
126	 11	593.8	130.5	 20
127	 11	101.0	137.7	 25
128	 11	2720.0	858.7	 25
129	 11	268.3	37.4	 20
130	 11	865.0	258.0	 25
131	 11	237.0	50.6	 25
132	 11	488.0	78.0	 20
133	 11	556.0	125.1	 25
134	 11	397.0	113.2	 25
135	 11	165.3	28.5	 20
136	 11	123.0	22.0	 25
137	 11	103.0	26.1	 25
138	 11	109.0	27.1	 20
139	 11	678.0	241.3	 25
140	 11	99.0	65.8	 25
141	 11	602.0	168.0	 20
142	 11	116.0	46.9	 25
143	 11	1149.0	296.9	 25
144	 11	5506.0	1626.5	 20
145	 11	353.0	47.2	 25
146	 11	493.0	73.6	 25
147	 11	633.3	74.6	 20
148	 11	451.0	57.9	 25
149	 11	165.0	35.1	 25
150	 11	131.3	21.4	 20
151	 11	77.0	19.7	 25
152	 11	90.0	16.9	 25
153	 11	94.3	12.8	 20
154	 11	78.0	18.7	 25
155	 11	107.0	50.1	 25
156	 11	667.8	132.4	 20
157	 11	4355.0	1077.5	 25
158	 11	4456.0	593.9	 25
159	 11	2904.0	553.4	 20
160	 11	249.0	51.6	 25
161	 11	278.0	64.4	 25
162	 11	327.3	46.1	 16
163	 11	2815.5	911.9	 20
164	 11	223.3	25.4	 16
165	 11	161.3	31.3	 20
166	 11	78.8	14.1	 20
167	 11	73.0	14.5	 16
168	 11	73.8	13.5	 20
169	 11	116.5	22.0	 20
170	 11	222.5	43.9	 16
171	 11	135.8	215.1	 20
172	 11	8075.3	2793.9	 20
173	 11	123.0	26.7	 16
174	 11	94.3	18.3	 20
175	 11	535.0	140.8	 20
176	 11	502.0	127.3	 16
177	 11	88.0	14.3	 20
178	 11	124.0	23.8	 20
179	 11	305.3	32.9	 16
180	 11	391.8	81.4	 20
181	 11	127.3	19.1	 20
182	 11	178.3	29.1	 16
183	 11	109.0	19.5	 20
184	 11	204.0	322.9	 20
185	 11	4200.0	1042.4	 16
186	 11	2572.3	262.7	 20
187	 11	2192.8	437.8	 20
188	 11	911.5	167.3	 16
189	 11	350.5	52.1	 20
190	 11	231.3	43.8	 20
191	 11	298.3	76.6	 16
192	 11	133.0	22.1	 20
193	 11	195.5	29.9	 20
194	 11	145.0	22.8	 16
195	 11	336.8	77.1	 20
196	 11	101.3	30.0	 20
197	 11	108.0	17.8	 16
198	 11	164.0	26.7	 20
199	 11	566.5	96.8	 20
200	 11	695.8	141.9	 16
201	 11	117.5	21.1	 20
202	 11	188.5	24.9	 20
203	 11	286.8	44.5	 16
204	 11	220.8	44.1	 20
205	 11	216.5	175.4	 20
206	 11	1826.8	367.4	 16
207	 11	415.5	40.9	 20
208	 11	1379.0	406.1	 20
209	 11	233.3	27.8	 16
210	 11	145.5	58.3	 20
211	 11	219.5	101.7	 20
212	 11	1452.5	246.8	 16
213	 11	183.5	28.6	 20
214	 11	113.5	120.9	 20
215	 11	2755.0	603.3	 16
216	 11	79.3	16.9	 20
217	 11	74.3	10.3	 20
218	 11	70.8	11.6	 16
219	 11	196.3	25.9	 20
220	 11	320.0	48.5	 16
221	 11	103.0	16.8	 20
222	 11	344.8	41.9	 20
223	 11	1978.8	166.6	 16
224	 11	142.5	13.9	 20
225	 11	366.5	31.7	 20
226	 11	782.5	79.9	 16
227	 11	1031.0	145.6	 20
228	 11	80.3	17.5	 20
229	 11	91.3	16.2	 16
230	 11	105.3	26.2	 20
231	 11	83.5	14.1	 20
232	 11	259.0	28.4	 16
233	 11	860.8	138.2	 20
234	 11	539.5	123.8	 20
235	 11	197.0	21.8	 16
236	 11	117.5	21.0	 20
237	 11	65.8	9.1	 20
238	 11	77.5	13.1	 16
239	 11	87.3	11.8	 20
240	 11	105.0	15.7	 20
241	 11	123.5	16.4	 16
242	 11	87.0	19.0	 20
243	 11	189.5	122.4	 20
244	 11	1257.0	86.7	 16
245	 11	387.0	54.6	 20
246	 11	636.8	206.0	 20
247	 11	563.8	66.8	 16
248	 11	109.5	25.0	 20
249	 11	374.5	94.6	 20
250	 11	86.8	17.7	 16
251	 11	83.5	16.0	 20
252	 11	87.5	19.6	 20
253	 11	73.5	21.8	 16
254	 11	77.3	18.0	 20
255	 11	67.0	11.3	 20
256	 11	159.3	23.4	 16
257	 11	486.5	103.6	 20
258	 11	286.3	33.1	 20
259	 11	319.0	29.3	 16
260	 11	64.3	13.1	 20
261	 11	99.3	22.9	 20
262	 11	237.8	30.7	 16
263	 11	209.5	52.2	 20
264	 11	139.5	32.2	 20
265	 11	95.3	26.7	 16
266	 11	204.8	25.6	 20
267	 11	304.0	56.9	 20
268	 11	1426.8	340.0	 16
269	 11	177.0	43.4	 25
270	 11	94.0	28.8	 25
271	 11	121.3	22.8	 20
272	 11	1222.0	425.3	 25
273	 11	345.0	78.9	 25
274	 11	1421.5	557.3	 20
275	 11	2600.0	726.5	 25
276	 11	325.0	52.9	 25
277	 11	173.0	40.2	 20
278	 11	221.0	46.2	 25
279	 11	675.5	209.2	 20
280	 11	83.0	16.8	 25
281	 11	230.0	71.5	 25
282	 11	231.0	57.4	 20
283	 11	96.0	18.0	 25
284	 11	218.0	61.5	 25
285	 11	116.3	19.4	 20
286	 11	159.0	34.0	 25
287	 11	109.0	41.3	 25
288	 11	1201.5	392.5	 20
289	 11	142.0	35.4	 25
290	 11	1960.0	472.7	 25
291	 11	389.3	67.7	 20
292	 11	126.0	23.9	 25
293	 11	172.0	33.1	 25
294	 11	169.3	35.6	 20
295	 11	624.0	181.7	 25
296	 11	91.0	15.8	 25
297	 11	100.3	24.6	 20
298	 11	91.0	37.3	 25
299	 11	185.0	50.2	 25
300	 11	96.5	14.1	 20
301	 11	70.0	14.9	 25
302	 11	96.0	15.5	 25
303	 11	166.3	27.5	 20
304	 11	809.0	229.5	 25
305	 11	109.0	23.4	 25
306	 11	69.8	14.2	 20
307	 11	160.0	14.9	 25
308	 11	104.0	18.4	 25
309	 11	107.5	15.8	 20
310	 11	84.0	18.9	 25
311	 11	62.0	12.1	 25
312	 11	63.3	14.9	 20
313	 11	72.0	17.6	 25
314	 11	218.0	44.5	 25
315	 11	305.8	51.3	 20
316	 11	4420.0	985.5	 25
317	 11	637.0	93.7	 25
318	 11	402.3	133.2	 20
319	 11	433.0	99.1	 25
320	 11	824.0	148.5	 25
321	 11	138.3	26.0	 20
322	 11	65.0	11.5	 25
323	 11	78.0	18.2	 25
324	 11	146.5	22.8	 20
325	 11	78.0	15.4	 25
326	 11	66.0	11.7	 25
327	 11	115.5	18.5	 20
328	 11	90.0	13.7	 25
329	 11	260.0	42.8	 25
330	 11	861.3	186.8	 20
331	 11	128.0	93.8	 25
332	 11	308.0	196.4	 25
333	 11	137.0	22.4	 20
334	 11	227.0	40.1	 25
335	 11	616.0	177.7	 25
336	 11	206.8	36.6	 20
337	 11	155.0	28.9	 25
338	 11	695.8	108.4	 20
339	 11	270.0	39.0	 25
340	 11	856.0	161.2	 25
341	 11	1783.8	432.6	 20
342	 11	1203.0	295.3	 25
343	 11	113.0	14.5	 25
344	 11	115.8	25.2	 20
345	 11	205.0	37.6	 25
346	 11	169.0	23.1	 25
347	 11	714.3	160.2	 20
348	 11	90.0	17.3	 25
349	 11	203.0	45.4	 25
350	 11	620.5	64.0	 20
351	 11	1132.0	236.7	 25
352	 11	1529.0	513.2	 25
353	 11	131.3	22.3	 20
354	 11	346.0	81.2	 25
355	 11	5768.0	1813.0	 25
356	 11	100.8	21.5	 20
357	 11	335.0	86.0	 25
358	 11	70.0	13.3	 25
359	 11	78.5	13.4	 20
360	 11	135.0	24.2	 25
361	 11	230.0	42.3	 25
362	 11	803.3	160.2	 20
363	 11	997.0	193.7	 25
364	 11	432.0	58.5	 25
365	 11	450.8	89.1	 20
366	 11	7275.0	1802.7	 25
367	 11	394.0	72.0	 25
368	 11	1045.0	151.7	 20
369	 11	1289.0	200.7	 25
370	 11	2638.0	383.5	 25
371	 11	1524.0	292.5	 20
372	 11	641.0	128.2	 25
373	 11	129.0	39.5	 25
374	 11	1242.5	238.5	 20
375	 11	288.0	61.7	 25
376	 11	121.0	104.0	 25
377	 11	5911.3	1177.7	 20
378	 11	2010.0	328.8	 25
379	 11	284.0	209.6	 25
380	 11	438.3	83.8	 20
381	 11	636.0	80.6	 25
382	 11	122.0	19.4	 25
383	 11	129.8	26.9	 20
384	 11	2239.0	556.8	 25
385	 11	189.0	54.4	 25
386	 11	449.0	35.9	 20
387	 11	234.0	31.4	 25
388	 11	229.0	31.2	 25
389	 11	527.0	130.3	 20
390	 11	121.0	24.8	 25
391	 11	1601.0	399.5	 25
392	 11	1294.5	187.0	 20
393	 11	354.0	122.6	 25
394	 11	152.0	27.5	 25
395	 11	148.5	24.5	 20
396	 11	270.0	46.4	 25
397	 11	469.0	102.9	 20
398	 11	92.0	14.0	 25
399	 11	109.0	24.6	 25
400	 11	109.0	15.4	 20
401	 11	389.0	62.3	 25
402	 11	281.0	37.3	 25
403	 11	128.8	16.2	 20
404	 11	319.0	62.6	 25
405	 11	93.0	22.0	 25
406	 11	411.0	57.2	 20
407	 11	467.0	82.8	 25
408	 11	120.0	11.8	 25
409	 11	512.8	109.0	 20
410	 11	75.0	16.0	 25
411	 11	452.0	76.4	 25
412	 11	131.0	37.4	 20
413	 11	507.0	97.6	 25
414	 11	162.0	28.3	 25
415	 11	109.8	28.1	 20
416	 11	460.0	80.3	 25
417	 11	135.0	22.9	 25
418	 11	188.3	21.3	 20
419	 11	172.0	25.1	 25
420	 11	116.0	25.4	 25
421	 11	499.3	45.3	 20
422	 11	332.0	34.9	 25
423	 11	190.0	34.6	 25
424	 11	170.3	27.8	 20
425	 11	71.0	13.8	 25
426	 11	235.0	36.0	 25
427	 11	118.5	18.3	 20
428	 11	211.0	34.6	 25
429	 11	100.0	18.9	 25
430	 11	236.0	49.7	 20
431	 11	597.0	74.9	 25
432	 11	96.0	20.6	 25
433	 11	150.5	26.2	 20
434	 11	100.0	17.1	 25
435	 11	767.0	173.0	 25
436	 11	162.5	32.3	 20
437	 11	76.0	17.9	 25
438	 11	188.0	28.2	 25
439	 11	333.3	58.2	 20
440	 11	220.0	29.8	 25
441	 11	463.0	70.7	 25
442	 11	235.0	37.9	 20
443	 11	1170.0	169.3	 25
444	 11	331.0	83.9	 25
445	 11	135.3	24.9	 20
446	 11	99.0	17.2	 25
447	 11	1174.0	207.6	 25
448	 11	88.3	12.2	 20
449	 11	330.0	39.4	 25
450	 11	100.0	23.3	 25
451	 11	104.5	17.1	 20
452	 11	112.0	21.0	 25
453	 11	637.5	114.1	 20
454	 11	93.0	14.5	 25
455	 11	274.0	46.0	 25
456	 11	76.8	17.2	 20
457	 11	117.0	26.6	 25
458	 11	105.0	24.2	 25
459	 11	107.0	14.4	 20
460	 11	127.0	16.1	 25
461	 11	358.0	57.9	 25
462	 11	71.0	10.0	 20
463	 11	95.0	20.6	 25
464	 11	1366.0	116.5	 25
465	 11	1568.5	198.4	 20
466	 11	147.0	29.9	 25
467	 11	578.0	111.1	 25
468	 11	355.8	46.0	 20
469	 11	632.0	98.7	 25
470	 11	78.0	13.8	 25
471	 11	74.8	10.2	 20
472	 11	561.0	64.2	 25
473	 11	260.0	40.6	 25
474	 11	520.0	80.1	 20
475	 11	232.0	39.3	 25
476	 11	738.0	122.7	 25
477	 11	136.0	20.7	 20
478	 11	237.0	27.5	 25
479	 11	627.0	100.3	 25
480	 11	351.0	41.1	 20
481	 11	97.0	18.4	 25
482	 11	103.5	15.2	 20
483	 11	77.0	18.5	 16
484	 11	180.0	35.9	 20
485	 11	87.0	14.3	 20
486	 11	75.0	14.1	 16
487	 11	213.0	31.3	 20
488	 11	174.0	29.8	 20
489	 11	494.5	71.6	 16
490	 11	1622.0	291.6	 20
491	 11	82.8	22.1	 20
492	 11	665.3	112.1	 16
493	 11	240.3	37.0	 20
494	 11	388.0	72.5	 20
495	 11	432.8	60.2	 16
496	 11	212.8	31.3	 20
497	 11	190.5	53.9	 20
498	 11	1064.5	135.9	 16
499	 11	141.8	38.2	 20
500	 11	172.0	45.1	 20
501	 11	60.5	13.1	 16
502	 11	108.0	23.9	 20
503	 11	109.5	26.3	 20
504	 11	62.3	10.8	 16
505	 11	607.8	129.5	 20
506	 11	153.5	38.9	 20
507	 11	376.0	135.3	 16
508	 11	639.8	55.3	 20
509	 11	877.5	245.6	 20
510	 11	124.3	18.6	 16
511	 11	229.0	35.0	 20
512	 11	173.5	32.8	 16
513	 11	1142.8	202.5	 20
514	 11	2110.5	602.6	 20
515	 11	358.5	55.0	 16
516	 11	312.3	29.8	 20
517	 11	229.5	31.7	 20
518	 11	140.3	20.3	 16
519	 11	263.8	60.7	 20
520	 11	66.5	12.1	 20
521	 11	119.3	14.8	 16
522	 11	950.0	118.3	 20
523	 11	867.0	166.2	 20
524	 11	182.8	20.5	 16
525	 11	211.0	27.1	 20
526	 11	897.8	136.3	 20
527	 11	86.0	15.1	 16
528	 11	118.0	15.6	 20
529	 11	1163.3	242.8	 20
530	 11	202.5	24.3	 16
531	 11	176.5	23.0	 20
532	 11	190.3	20.1	 20
533	 11	289.0	37.6	 16
534	 11	3533.5	511.1	 20
535	 11	356.8	33.8	 20
536	 11	749.3	58.5	 16
537	 11	100.3	25.1	 20
538	 11	161.5	19.3	 20
539	 11	445.3	41.9	 16
540	 11	301.0	25.9	 20
541	 11	699.8	103.8	 20
542	 11	130.0	12.0	 16
543	 11	2255.0	274.3	 20
544	 11	169.0	24.2	 20
545	 11	730.5	82.0	 16
546	 11	159.8	29.3	 20
547	 11	794.0	101.7	 20
548	 11	532.8	70.2	 16
549	 11	217.5	34.6	 20
550	 11	271.8	55.5	 20
551	 11	62.0	13.9	 16
552	 11	67.3	17.6	 20
553	 11	361.8	79.7	 20
554	 11	85.0	21.5	 16
555	 11	81.0	11.1	 20
556	 11	186.5	30.8	 20
557	 11	63.3	12.3	 16
558	 11	247.3	36.3	 20
559	 11	89.8	15.9	 20
560	 11	531.3	64.6	 16
561	 11	151.0	25.9	 20
562	 11	99.3	19.9	 20
563	 11	54.5	12.8	 16
564	 11	104.5	20.9	 20
565	 11	156.0	23.2	 20
566	 11	96.5	18.4	 16
567	 11	180.0	25.8	 20
568	 11	789.3	83.6	 20
569	 11	1720.8	178.7	 16
570	 11	1212.3	74.3	 20
571	 11	1441.5	121.3	 16
572	 11	3148.5	463.3	 20
573	 11	73.8	13.9	 20
574	 11	113.3	15.7	 16
575	 11	109.3	18.4	 20
576	 11	60.3	13.2	 20
577	 11	65.0	13.5	 16
578	 11	62.5	17.8	 20
579	 11	144.5	26.1	 20
580	 11	126.0	17.2	 16
581	 11	67.3	11.1	 20
582	 11	60.0	10.1	 20
583	 11	77.5	11.8	 16
584	 11	103.3	20.7	 20
585	 11	290.0	40.0	 20
586	 11	100.3	18.2	 16
587	 11	165.3	22.2	 20
588	 11	134.3	20.6	 20
589	 11	82.3	14.0	 20
590	 11	535.0	117.0	 25
591	 11	229.0	39.8	 25
592	 11	692.8	93.4	 20
593	 11	1875.0	400.4	 25
594	 11	373.0	51.3	 25
595	 11	2220.5	521.2	 20
596	 11	149.0	27.5	 25
597	 11	399.0	73.2	 25
598	 11	878.5	84.3	 20
599	 11	381.0	27.0	 25
600	 11	216.0	29.0	 25
601	 11	290.5	48.0	 20
602	 11	929.0	145.7	 25
603	 11	285.0	40.0	 25
604	 11	1283.3	194.1	 20
605	 11	84.0	12.1	 25
606	 11	113.0	26.7	 25
607	 11	70.0	13.2	 20
608	 11	307.0	42.1	 25
609	 11	123.0	24.0	 25
610	 11	314.5	57.2	 20
611	 11	549.0	100.3	 25
612	 11	6619.0	1115.3	 25
613	 11	188.8	29.1	 20
614	 11	547.0	102.2	 25
615	 11	332.0	79.8	 25
616	 11	276.8	25.6	 20
617	 11	533.0	77.9	 25
618	 11	360.0	51.0	 25
619	 11	460.0	70.6	 20
620	 11	152.0	27.7	 25
621	 11	197.0	24.7	 25
622	 11	501.0	94.4	 20
623	 11	475.0	52.9	 25
624	 11	104.0	17.3	 25
625	 11	884.3	114.3	 20
626	 11	294.0	37.5	 25
627	 11	224.0	126.0	 25
628	 11	6053.8	379.8	 20
629	 11	4295.0	701.7	 25
630	 11	4732.3	581.1	 20
631	 11	5999.0	924.8	 25
632	 11	149.0	24.7	 25
633	 11	168.0	18.7	 20
634	 11	386.0	60.6	 25
635	 11	145.0	22.5	 25
636	 11	243.3	32.5	 20
637	 11	310.0	49.1	 25
638	 11	78.0	14.9	 25
639	 11	163.5	86.1	 20
  0	 12	8649.0	1271.3	 25
  1	 12	139.0	15.9	 25
  2	 12	280.0	45.9	 20
  3	 12	397.0	58.9	 25
  4	 12	188.0	36.7	 25
  5	 12	379.8	39.8	 20
  6	 12	117.0	20.1	 25
  7	 12	167.0	34.9	 25
  8	 12	135.3	17.1	 20
  9	 12	94.0	16.1	 25
 10	 12	295.0	42.3	 25
 11	 12	151.3	23.8	 20
 12	 12	517.0	45.2	 25
 13	 12	1962.0	318.6	 25
 14	 12	112.3	21.7	 20
 15	 12	94.0	15.6	 25
 16	 12	408.0	165.1	 25
 17	 12	874.0	49.6	 20
 18	 12	314.0	32.4	 25
 19	 12	208.0	35.6	 25
 20	 12	437.3	36.9	 20
 21	 12	121.0	18.4	 25
 22	 12	136.0	19.3	 25
 23	 12	198.3	24.6	 20
 24	 12	100.0	21.6	 25
 25	 12	157.0	29.8	 25
 26	 12	104.0	14.9	 20
 27	 12	111.0	20.3	 25
 28	 12	139.0	21.2	 25
 29	 12	95.5	19.8	 20
 30	 12	300.0	47.2	 25
 31	 12	102.0	15.1	 25
 32	 12	237.5	27.5	 20
 33	 12	352.0	44.4	 25
 34	 12	104.0	20.5	 25
 35	 12	77.0	16.7	 20
 36	 12	133.0	18.0	 25
 37	 12	106.0	35.5	 25
 38	 12	113.8	22.6	 20
 39	 12	196.0	34.3	 25
 40	 12	103.0	21.9	 25
 41	 12	172.0	23.7	 20
 42	 12	105.0	18.6	 25
 43	 12	96.0	21.4	 25
 44	 12	111.3	20.7	 20
 45	 12	304.0	37.7	 25
 46	 12	201.0	36.7	 25
 47	 12	80.5	16.9	 20
 48	 12	80.0	16.6	 25
 49	 12	89.0	18.0	 25
 50	 12	91.3	14.1	 20
 51	 12	75.0	10.6	 25
 52	 12	190.5	36.3	 20
 53	 12	347.0	93.2	 25
 54	 12	6653.0	897.2	 25
 55	 12	461.0	73.9	 20
 56	 12	2725.8	231.7	 20
 57	 12	1264.3	95.9	 20
 58	 12	1993.5	146.8	 16
 59	 12	340.3	57.3	 20
 60	 12	91.8	14.4	 20
 61	 12	76.5	14.4	 16
 62	 12	208.8	31.6	 20
 63	 12	81.0	14.1	 20
 64	 12	116.5	17.5	 16
 65	 12	115.8	22.1	 20
 66	 12	106.3	27.5	 20
 67	 12	133.8	30.8	 16
 68	 12	97.3	21.9	 20
 69	 12	106.0	19.8	 20
 70	 12	118.3	32.5	 16
 71	 12	88.3	16.0	 20
 72	 12	132.5	236.8	 20
 73	 12	4373.0	231.1	 16
 74	 12	1930.8	358.5	 20
 75	 12	460.8	63.5	 20
 76	 12	156.3	24.5	 16
 77	 12	208.5	34.9	 20
 78	 12	125.0	40.8	 20
 79	 12	82.3	19.3	 16
 80	 12	85.0	20.8	 20
 81	 12	67.5	18.9	 20
 82	 12	130.3	78.4	 16
 83	 12	90.3	25.1	 20
 84	 12	352.5	36.5	 20
 85	 12	336.0	64.5	 16
 86	 12	109.3	19.6	 20
 87	 12	121.5	48.4	 20
 88	 12	333.8	29.3	 16
 89	 12	121.8	25.5	 20
 90	 12	688.8	149.2	 20
 91	 12	190.0	19.7	 16
 92	 12	111.3	19.9	 20
 93	 12	127.8	23.5	 20
 94	 12	115.0	17.6	 16
 95	 12	119.8	34.1	 20
 96	 12	124.8	35.2	 20
 97	 12	240.0	29.0	 16
 98	 12	132.0	21.2	 20
 99	 12	125.0	28.5	 20
100	 12	427.0	93.1	 16
101	 12	871.8	237.3	 20
102	 12	77.3	15.8	 20
103	 12	151.3	18.4	 16
104	 12	126.3	25.0	 20
105	 12	160.5	25.0	 20
106	 12	180.5	36.0	 16
107	 12	76.0	11.9	 20
108	 12	108.0	19.1	 20
109	 12	82.5	15.4	 16
110	 12	188.3	27.2	 20
111	 12	330.0	33.1	 16
112	 12	341.3	67.2	 20
113	 12	180.3	25.2	 20
114	 12	261.5	33.7	 16
115	 12	325.3	34.2	 20
116	 12	4020.0	1144.7	 20
117	 12	143.0	14.9	 16
118	 12	347.0	79.2	 20
119	 12	455.3	98.1	 20
120	 12	336.3	41.3	 16
121	 12	649.5	94.4	 20
122	 12	256.0	90.0	 20
123	 12	1039.3	159.4	 16
124	 12	81.8	16.7	 20
125	 12	113.0	30.4	 20
126	 12	293.5	53.6	 16
127	 12	105.0	33.5	 20
128	 12	678.8	76.7	 20
129	 12	820.3	234.6	 16
130	 12	136.0	21.9	 20
131	 12	202.3	119.2	 20
132	 12	408.0	33.8	 16
133	 12	290.8	57.6	 20
134	 12	248.3	48.7	 20
135	 12	137.5	27.4	 16
136	 12	96.0	16.7	 20
137	 12	106.8	17.8	 20
138	 12	99.5	16.0	 16
139	 12	145.8	29.4	 20
140	 12	85.5	14.2	 20
141	 12	138.3	26.6	 16
142	 12	108.0	32.9	 20
143	 12	499.3	66.2	 20
144	 12	2125.0	614.2	 16
145	 12	220.5	27.0	 20
146	 12	357.0	44.6	 20
147	 12	332.5	38.8	 16
148	 12	260.5	32.1	 20
149	 12	246.3	51.3	 20
150	 12	122.3	18.1	 16
151	 12	94.3	17.6	 20
152	 12	79.3	21.8	 20
153	 12	80.0	13.4	 16
154	 12	80.3	14.2	 20
155	 12	77.5	19.7	 20
156	 12	188.5	24.9	 16
157	 12	2577.0	530.8	 20
158	 12	4493.0	534.2	 20
159	 12	1788.3	351.8	 16
160	 12	128.3	23.7	 20
161	 12	102.0	16.5	 20
162	 12	163.0	29.8	 20
163	 12	409.0	148.0	 25
164	 12	134.0	23.3	 25
165	 12	105.5	18.1	 20
166	 12	84.0	26.2	 25
167	 12	65.0	18.8	 25
168	 12	67.5	12.5	 20
169	 12	77.0	16.7	 25
170	 12	126.0	16.5	 20
171	 12	163.0	69.6	 25
172	 12	3001.0	1061.9	 25
173	 12	98.0	22.9	 20
174	 12	97.0	18.9	 25
175	 12	363.0	106.5	 25
176	 12	97.0	23.7	 20
177	 12	89.0	18.5	 25
178	 12	166.0	39.0	 25
179	 12	384.8	65.6	 20
180	 12	451.0	99.7	 25
181	 12	108.0	29.1	 25
182	 12	207.8	31.5	 20
183	 12	134.0	18.4	 25
184	 12	195.0	31.4	 25
185	 12	394.5	111.4	 20
186	 12	1607.0	257.5	 25
187	 12	2666.0	528.0	 25
188	 12	1106.5	139.0	 20
189	 12	444.0	63.2	 25
190	 12	154.0	26.8	 25
191	 12	158.0	24.1	 20
192	 12	93.0	22.9	 25
193	 12	168.0	28.2	 25
194	 12	260.3	47.1	 20
195	 12	291.0	58.5	 25
196	 12	77.0	13.7	 25
197	 12	100.5	22.0	 20
198	 12	207.0	36.0	 25
199	 12	503.0	98.4	 25
200	 12	1232.5	198.2	 20
201	 12	138.0	46.8	 25
202	 12	195.0	24.1	 25
203	 12	298.0	36.8	 20
204	 12	247.0	36.5	 25
205	 12	192.0	30.2	 25
206	 12	406.0	67.9	 20
207	 12	200.0	33.5	 25
208	 12	499.0	125.4	 25
209	 12	174.8	32.7	 20
210	 12	187.0	42.5	 25
211	 12	111.0	62.1	 25
212	 12	534.0	140.2	 20
213	 12	162.0	35.3	 25
214	 12	70.0	26.1	 25
215	 12	397.5	148.4	 20
216	 12	100.0	17.9	 25
217	 12	76.0	13.7	 25
218	 12	83.0	20.6	 20
219	 12	326.0	43.7	 25
220	 12	235.0	44.5	 25
221	 12	99.8	19.4	 20
222	 12	120.0	55.5	 25
223	 12	3364.0	830.2	 25
224	 12	100.5	20.9	 20
225	 12	129.0	24.0	 25
226	 12	300.0	50.7	 25
227	 12	566.5	66.0	 20
228	 12	75.0	14.4	 25
229	 12	102.8	19.7	 20
230	 12	97.0	14.7	 25
231	 12	68.0	13.1	 25
232	 12	137.0	18.4	 20
233	 12	349.0	36.7	 25
234	 12	447.0	34.3	 25
235	 12	130.8	15.1	 20
236	 12	113.0	19.0	 25
237	 12	81.0	22.5	 25
238	 12	64.3	13.5	 20
239	 12	67.0	13.2	 25
240	 12	100.0	21.5	 25
241	 12	136.3	23.2	 20
242	 12	71.0	13.4	 25
243	 12	130.0	58.7	 25
244	 12	911.3	204.3	 20
245	 12	176.0	20.5	 25
246	 12	331.0	39.4	 25
247	 12	172.0	26.3	 20
248	 12	84.0	15.3	 25
249	 12	77.0	14.7	 25
250	 12	71.0	12.3	 20
251	 12	69.0	15.7	 25
252	 12	77.0	12.3	 25
253	 12	75.3	12.6	 20
254	 12	68.0	10.4	 25
255	 12	70.0	17.0	 25
256	 12	99.5	17.8	 20
257	 12	365.0	42.1	 25
258	 12	465.0	79.6	 25
259	 12	629.3	108.7	 20
260	 12	69.0	13.1	 25
261	 12	108.0	24.3	 25
262	 12	451.0	77.1	 20
263	 12	140.0	22.7	 25
264	 12	297.0	70.4	 25
265	 12	96.8	17.1	 20
266	 12	132.0	30.7	 25
267	 12	198.0	29.9	 25
268	 12	450.3	89.4	 20
269	 12	102.0	17.1	 25
270	 12	75.0	15.2	 25
271	 12	91.0	18.1	 20
272	 12	298.0	84.0	 25
273	 12	200.0	427.2	 25
274	 12	4384.8	175.7	 20
275	 12	1432.0	166.1	 25
276	 12	359.0	79.8	 25
277	 12	181.5	27.8	 20
278	 12	143.0	34.2	 25
279	 12	79.0	19.4	 25
280	 12	77.3	12.5	 20
281	 12	78.0	18.1	 25
282	 12	91.0	14.3	 25
283	 12	92.8	21.6	 20
284	 12	340.0	78.4	 25
285	 12	109.5	12.8	 20
286	 12	151.0	18.1	 25
287	 12	90.0	14.8	 25
288	 12	166.5	41.6	 20
289	 12	117.0	32.2	 25
290	 12	1192.0	273.7	 25
291	 12	528.8	57.5	 20
292	 12	124.0	22.9	 25
293	 12	139.0	36.4	 25
294	 12	156.0	24.1	 20
295	 12	462.0	90.3	 25
296	 12	74.0	13.4	 25
297	 12	93.5	20.1	 20
298	 12	87.0	28.5	 25
299	 12	174.0	31.8	 25
300	 12	73.8	13.9	 20
301	 12	63.0	12.7	 25
302	 12	74.0	18.5	 25
303	 12	123.0	21.5	 20
304	 12	401.0	80.8	 25
305	 12	68.0	13.5	 25
306	 12	69.0	86.8	 20
307	 12	114.0	17.5	 25
308	 12	89.0	13.8	 25
309	 12	95.8	16.7	 20
310	 12	78.0	13.1	 25
311	 12	73.0	11.9	 25
312	 12	73.5	13.6	 20
313	 12	86.0	13.2	 25
314	 12	94.0	19.0	 25
315	 12	273.0	60.0	 20
316	 12	2776.0	327.4	 25
317	 12	724.0	84.9	 25
318	 12	233.8	31.9	 20
319	 12	349.0	40.3	 25
320	 12	647.0	66.2	 25
321	 12	227.0	32.0	 20
322	 12	61.0	11.5	 25
323	 12	64.0	12.4	 25
324	 12	92.3	15.5	 20
325	 12	100.0	21.5	 25
326	 12	69.0	15.4	 25
327	 12	70.3	11.0	 20
328	 12	84.0	15.8	 25
329	 12	217.0	23.8	 25
330	 12	307.3	43.8	 20
331	 12	117.0	27.0	 25
332	 12	253.0	50.8	 25
333	 12	92.0	18.0	 20
334	 12	124.0	24.1	 25
335	 12	187.0	30.3	 25
336	 12	177.5	26.0	 20
337	 12	167.0	40.6	 25
338	 12	2396.0	632.9	 25
339	 12	444.8	172.8	 20
340	 12	1978.0	166.7	 25
341	 12	787.0	445.0	 25
342	 12	1761.5	371.4	 20
343	 12	83.0	10.7	 25
344	 12	130.0	26.4	 20
345	 12	144.0	21.2	 25
346	 12	150.0	25.3	 25
347	 12	231.8	33.1	 20
348	 12	88.0	14.4	 25
349	 12	152.0	49.9	 25
350	 12	1180.5	88.1	 20
351	 12	939.0	140.1	 25
352	 12	667.0	197.1	 25
353	 12	93.3	22.5	 20
354	 12	480.0	73.8	 25
355	 12	2150.0	607.8	 25
356	 12	67.0	13.1	 20
357	 12	130.0	29.9	 25
358	 12	77.0	15.4	 25
359	 12	96.0	19.7	 20
360	 12	84.0	19.3	 25
361	 12	251.0	36.1	 25
362	 12	1363.0	130.4	 20
363	 12	826.0	62.4	 25
364	 12	645.0	81.6	 25
365	 12	435.0	86.1	 20
366	 12	8678.0	1527.5	 25
367	 12	165.0	87.9	 25
368	 12	586.0	58.8	 20
369	 12	555.0	51.8	 25
370	 12	2928.0	204.4	 25
371	 12	3076.3	292.8	 20
372	 12	807.0	127.0	 25
373	 12	90.0	19.1	 25
374	 12	328.3	55.9	 20
375	 12	229.0	37.5	 25
376	 12	126.3	64.2	 20
377	 12	2962.8	321.5	 16
378	 12	2332.8	319.3	 20
379	 12	207.8	27.8	 20
380	 12	210.5	29.0	 16
381	 12	726.0	99.6	 20
382	 12	116.5	19.5	 20
383	 12	143.3	22.9	 16
384	 12	1139.5	204.7	 20
385	 12	114.8	24.0	 20
386	 12	339.8	44.4	 16
387	 12	172.3	29.4	 20
388	 12	642.3	116.0	 20
389	 12	499.0	70.9	 16
390	 12	94.0	16.3	 20
391	 12	548.8	111.5	 20
392	 12	767.0	185.7	 16
393	 12	233.8	38.4	 20
394	 12	115.0	19.7	 20
395	 12	83.3	12.8	 16
396	 12	319.3	45.5	 20
397	 12	117.8	20.4	 20
398	 12	97.0	14.8	 16
399	 12	91.3	15.6	 20
400	 12	131.3	27.4	 20
401	 12	340.8	25.4	 16
402	 12	365.8	38.5	 20
403	 12	194.8	27.0	 16
404	 12	240.5	24.9	 20
405	 12	95.8	16.1	 20
406	 12	243.5	43.5	 16
407	 12	499.3	52.8	 20
408	 12	177.0	23.1	 20
409	 12	158.3	24.1	 16
410	 12	113.5	22.4	 20
411	 12	214.5	29.1	 20
412	 12	150.5	18.5	 16
413	 12	551.3	58.5	 20
414	 12	167.0	21.6	 20
415	 12	68.8	11.0	 16
416	 12	217.0	29.8	 20
417	 12	249.3	25.5	 20
418	 12	208.3	19.8	 16
419	 12	233.3	31.8	 20
420	 12	102.0	15.7	 20
421	 12	455.8	35.6	 16
422	 12	239.3	30.4	 20
423	 12	85.3	18.9	 20
424	 12	118.0	16.4	 16
425	 12	74.8	12.6	 20
426	 12	143.5	25.5	 20
427	 12	110.5	25.0	 16
428	 12	571.8	47.6	 20
429	 12	106.0	28.4	 20
430	 12	242.8	53.3	 16
431	 12	237.0	25.9	 20
432	 12	77.8	11.6	 20
433	 12	67.5	14.4	 16
434	 12	130.3	18.6	 20
435	 12	153.8	24.0	 20
436	 12	104.3	15.1	 16
437	 12	113.5	18.0	 20
438	 12	151.3	75.5	 20
439	 12	167.3	27.4	 16
440	 12	136.0	17.8	 20
441	 12	293.5	25.6	 20
442	 12	251.5	25.4	 16
443	 12	756.0	85.8	 20
444	 12	112.5	17.9	 20
445	 12	119.8	19.0	 16
446	 12	106.5	17.5	 20
447	 12	700.5	111.3	 20
448	 12	109.8	22.6	 16
449	 12	253.8	35.2	 20
450	 12	74.3	15.3	 20
451	 12	66.3	10.2	 16
452	 12	106.8	13.7	 20
453	 12	131.3	19.0	 20
454	 12	106.8	22.5	 16
455	 12	99.3	19.2	 20
456	 12	71.3	11.3	 20
457	 12	107.0	17.8	 16
458	 12	84.8	13.0	 20
459	 12	83.3	12.5	 20
460	 12	114.3	18.8	 16
461	 12	2230.5	311.0	 20
462	 12	77.3	11.1	 16
463	 12	104.5	19.8	 20
464	 12	4662.8	530.7	 20
465	 12	5053.3	182.5	 16
466	 12	108.8	27.7	 20
467	 12	906.8	122.9	 20
468	 12	279.3	34.9	 16
469	 12	798.8	96.8	 20
470	 12	84.0	24.1	 20
471	 12	77.3	10.3	 16
472	 12	272.3	31.5	 20
473	 12	197.0	22.8	 20
474	 12	148.8	20.0	 16
475	 12	120.3	18.6	 20
476	 12	390.0	41.8	 20
477	 12	133.5	13.6	 16
478	 12	180.0	23.9	 20
479	 12	225.3	35.7	 20
480	 12	146.8	20.2	 16
481	 12	118.3	25.3	 20
482	 12	94.0	23.0	 25
483	 12	86.0	16.0	 20
484	 12	102.0	15.2	 25
485	 12	91.0	18.0	 25
486	 12	79.0	14.0	 20
487	 12	175.0	25.2	 25
488	 12	236.0	39.6	 25
489	 12	698.3	100.8	 20
490	 12	608.0	146.0	 25
491	 12	102.0	21.3	 25
492	 12	286.3	48.1	 20
493	 12	334.0	55.6	 25
494	 12	216.0	26.8	 25
495	 12	163.0	29.4	 20
496	 12	237.0	22.5	 25
497	 12	70.0	20.6	 25
498	 12	389.5	40.8	 20
499	 12	76.0	12.1	 25
500	 12	91.0	16.1	 25
501	 12	63.5	11.0	 20
502	 12	77.0	14.5	 25
503	 12	66.0	13.7	 25
504	 12	63.5	13.0	 20
505	 12	2193.0	2246.1	 25
506	 12	125.0	45.8	 25
507	 12	495.5	156.2	 20
508	 12	493.0	44.6	 25
509	 12	517.0	125.7	 25
510	 12	132.0	25.3	 20
511	 12	253.0	49.2	 25
512	 12	147.0	67.3	 25
513	 12	411.5	86.8	 20
514	 12	1028.0	258.1	 25
515	 12	179.0	52.4	 25
516	 12	280.0	29.1	 20
517	 12	207.0	48.4	 25
518	 12	104.5	19.5	 20
519	 12	103.0	15.5	 25
520	 12	73.0	9.3	 25
521	 12	77.3	16.1	 20
522	 12	308.0	57.1	 25
523	 12	443.0	65.4	 25
524	 12	483.0	71.3	 20
525	 12	453.0	67.7	 25
526	 12	462.0	57.1	 25
527	 12	182.3	19.0	 20
528	 12	249.0	45.8	 25
529	 12	372.0	58.5	 25
530	 12	333.3	41.8	 20
531	 12	126.0	18.9	 25
532	 12	281.0	33.8	 25
533	 12	324.5	52.4	 20
534	 12	1552.0	105.5	 25
535	 12	364.0	46.7	 25
536	 12	136.3	18.5	 20
537	 12	86.0	17.6	 25
538	 12	218.0	39.4	 25
539	 12	861.8	84.7	 20
540	 12	297.0	71.4	 25
541	 12	816.0	135.9	 25
542	 12	116.0	26.2	 20
543	 12	924.0	105.3	 25
544	 12	102.0	14.9	 25
545	 12	457.3	50.7	 20
546	 12	247.0	38.5	 25
547	 12	361.0	53.8	 25
548	 12	224.0	25.2	 20
549	 12	193.0	23.6	 25
550	 12	109.0	27.4	 25
551	 12	66.0	12.6	 20
552	 12	94.0	15.4	 25
553	 12	117.0	19.0	 25
554	 12	68.0	10.2	 20
555	 12	84.0	16.5	 25
556	 12	75.0	15.0	 25
557	 12	67.0	11.8	 20
558	 12	185.0	23.0	 25
559	 12	105.0	18.7	 25
560	 12	85.8	24.9	 20
561	 12	87.0	16.9	 25
562	 12	93.0	16.2	 25
563	 12	51.5	10.9	 20
564	 12	72.0	16.3	 25
565	 12	91.0	13.9	 25
566	 12	109.8	16.3	 20
567	 12	134.0	28.1	 25
568	 12	319.0	64.4	 25
569	 12	3390.0	399.3	 20
570	 12	825.0	159.0	 25
571	 12	2333.0	272.1	 25
572	 12	1051.0	122.0	 20
573	 12	91.0	17.3	 25
574	 12	88.0	21.3	 25
575	 12	79.3	15.5	 20
576	 12	57.0	11.7	 25
577	 12	51.5	12.4	 20
578	 12	61.0	13.7	 25
579	 12	68.0	14.9	 25
580	 12	89.8	15.8	 20
581	 12	57.0	12.7	 25
582	 12	59.0	14.2	 25
583	 12	64.0	16.6	 20
584	 12	65.0	9.9	 25
585	 12	113.0	17.7	 25
586	 12	115.5	17.0	 20
587	 12	72.0	13.4	 25
588	 12	86.0	14.0	 25
589	 12	108.0	22.3	 20
590	 12	245.0	28.2	 25
591	 12	139.0	21.7	 25
592	 12	339.5	50.8	 20
593	 12	1303.0	92.0	 25
594	 12	790.0	105.5	 25
595	 12	421.0	50.4	 20
596	 12	109.0	18.4	 25
597	 12	995.0	133.1	 25
598	 12	211.0	30.9	 20
599	 12	148.0	34.0	 25
600	 12	138.0	29.1	 25
601	 12	567.0	29.5	 20
602	 12	1236.0	99.2	 25
603	 12	386.0	59.4	 25
604	 12	564.0	44.2	 20
605	 12	66.0	10.4	 25
606	 12	73.0	15.1	 25
607	 12	61.3	12.0	 20
608	 12	267.0	40.4	 25
609	 12	102.0	14.5	 25
610	 12	130.5	20.8	 20
611	 12	290.0	54.2	 25
612	 12	2455.0	264.3	 25
613	 12	309.5	39.6	 20
614	 12	600.0	59.4	 25
615	 12	150.0	21.4	 25
616	 12	193.3	27.2	 20
617	 12	180.0	31.7	 25
618	 12	177.0	22.4	 25
619	 12	159.3	25.2	 20
620	 12	138.0	17.7	 25
621	 12	258.0	25.1	 25
622	 12	584.0	62.9	 20
623	 12	551.0	52.0	 25
624	 12	106.0	20.5	 25
625	 12	2001.3	153.8	 20
626	 12	430.0	55.5	 25
627	 12	196.0	77.9	 25
628	 12	5063.5	345.2	 20
629	 12	2181.0	185.0	 25
630	 12	4861.0	382.2	 25
631	 12	1255.8	241.1	 20
632	 12	90.0	19.0	 25
633	 12	120.0	15.8	 25
634	 12	288.3	28.1	 20
635	 12	147.0	21.8	 25
636	 12	262.3	28.3	 20
637	 12	283.0	43.6	 25
638	 12	83.0	17.7	 25
639	 12	9479.0	1298.5	 20
  0	 13	155.3	29.9	 16
  1	 13	206.3	24.3	 20
  2	 13	348.0	30.8	 16
  3	 13	121.5	25.1	 20
  4	 13	197.5	22.3	 20
  5	 13	165.0	25.6	 16
  6	 13	4316.5	558.8	 20
  7	 13	375.3	47.0	 20
  8	 13	643.5	58.0	 16
  9	 13	875.5	127.8	 20
 10	 13	96.8	14.5	 20
 11	 13	118.0	18.0	 16
 12	 13	197.3	30.7	 20
 13	 13	90.3	16.0	 20
 14	 13	412.3	44.5	 16
 15	 13	90.0	14.4	 20
 16	 13	133.0	20.1	 20
 17	 13	290.3	24.4	 16
 18	 13	851.3	94.9	 20
 19	 13	338.5	59.0	 20
 20	 13	195.5	30.0	 16
 21	 13	149.3	32.1	 20
 22	 13	154.8	25.9	 20
 23	 13	148.3	27.2	 16
 24	 13	149.5	17.3	 20
 25	 13	412.8	66.3	 20
 26	 13	283.3	29.8	 16
 27	 13	789.8	80.5	 20
 28	 13	828.3	135.7	 20
 29	 13	107.5	25.1	 16
 30	 13	224.5	33.0	 20
 31	 13	174.8	31.1	 20
 32	 13	113.3	22.2	 16
 33	 13	1830.8	186.2	 20
 34	 13	3424.5	543.6	 20
 35	 13	198.8	26.0	 16
 36	 13	1671.8	170.5	 20
 37	 13	1104.0	214.0	 20
 38	 13	79.5	16.7	 16
 39	 13	80.0	15.0	 20
 40	 13	372.3	80.8	 20
 41	 13	281.3	33.5	 16
 42	 13	111.3	15.5	 20
 43	 13	201.5	28.3	 20
 44	 13	70.8	15.5	 16
 45	 13	263.3	41.0	 20
 46	 13	148.8	17.0	 20
 47	 13	275.3	35.6	 16
 48	 13	102.3	23.6	 20
 49	 13	79.0	16.8	 20
 50	 13	92.8	14.7	 16
 51	 13	282.3	59.5	 20
 52	 13	101.8	19.3	 20
 53	 13	249.8	31.1	 16
 54	 13	1287.8	260.3	 20
 55	 13	507.3	63.4	 20
 56	 13	404.5	55.4	 20
 57	 13	1422.0	275.6	 25
 58	 13	455.0	43.0	 25
 59	 13	1219.0	106.9	 20
 60	 13	220.0	42.4	 25
 61	 13	573.3	101.0	 20
 62	 13	78.0	14.4	 25
 63	 13	81.0	17.5	 25
 64	 13	82.3	19.0	 20
 65	 13	156.0	27.0	 25
 66	 13	148.0	27.3	 25
 67	 13	818.5	145.6	 20
 68	 13	400.0	108.3	 25
 69	 13	2237.0	528.1	 25
 70	 13	2388.3	480.6	 20
 71	 13	172.0	27.6	 25
 72	 13	183.0	32.3	 25
 73	 13	197.0	53.0	 20
 74	 13	315.0	73.1	 25
 75	 13	89.0	15.7	 25
 76	 13	142.3	22.3	 20
 77	 13	187.0	33.4	 25
 78	 13	198.0	46.7	 25
 79	 13	168.0	31.8	 20
 80	 13	82.0	19.2	 25
 81	 13	90.0	19.4	 25
 82	 13	2830.0	1203.9	 20
 83	 13	801.0	161.3	 25
 84	 13	745.0	139.4	 25
 85	 13	522.3	83.3	 20
 86	 13	277.0	57.7	 25
 87	 13	327.0	83.1	 25
 88	 13	84.0	12.4	 20
 89	 13	336.0	38.3	 25
 90	 13	1759.0	534.5	 25
 91	 13	168.0	21.9	 20
 92	 13	284.0	51.7	 25
 93	 13	110.0	17.6	 25
 94	 13	137.3	29.7	 20
 95	 13	927.0	254.5	 25
 96	 13	1857.0	450.3	 25
 97	 13	189.5	25.9	 20
 98	 13	107.0	18.8	 25
 99	 13	89.0	16.0	 25
100	 13	108.0	20.3	 20
101	 13	172.0	38.7	 25
102	 13	79.0	14.2	 25
103	 13	81.3	17.3	 20
104	 13	126.0	19.0	 25
105	 13	361.0	78.8	 25
106	 13	384.8	43.5	 20
107	 13	168.0	39.8	 25
108	 13	250.0	42.4	 25
109	 13	432.3	48.9	 20
110	 13	323.0	57.2	 25
111	 13	138.0	36.5	 25
112	 13	68.5	9.7	 20
113	 13	101.0	19.0	 25
114	 13	189.0	44.6	 25
115	 13	230.5	182.0	 20
116	 13	6934.0	840.4	 25
117	 13	787.5	137.1	 20
118	 13	1053.0	80.0	 25
119	 13	1063.0	80.1	 25
120	 13	3927.5	324.1	 20
121	 13	2997.0	722.4	 25
122	 13	213.0	46.3	 25
123	 13	306.5	42.2	 20
124	 13	164.0	41.1	 25
125	 13	113.0	22.8	 25
126	 13	349.3	63.5	 20
127	 13	266.0	39.9	 25
128	 13	696.0	169.0	 25
129	 13	1065.5	75.4	 20
130	 13	461.0	124.7	 25
131	 13	128.0	54.2	 25
132	 13	636.3	94.5	 20
133	 13	723.0	202.9	 25
134	 13	392.0	202.4	 25
135	 13	1074.5	258.0	 20
136	 13	217.0	99.7	 25
137	 13	1244.0	202.8	 25
138	 13	516.8	113.6	 20
139	 13	170.0	40.1	 25
140	 13	309.0	69.9	 25
141	 13	118.0	14.3	 20
142	 13	951.0	186.0	 25
143	 13	265.0	170.5	 25
144	 13	972.0	180.1	 20
145	 13	221.0	56.3	 25
146	 13	97.0	20.6	 25
147	 13	173.8	62.4	 20
148	 13	202.0	27.9	 25
149	 13	1181.0	279.3	 25
150	 13	410.3	54.7	 20
151	 13	660.0	85.8	 25
152	 13	2842.0	849.8	 25
153	 13	460.3	109.6	 20
154	 13	78.0	17.9	 25
155	 13	86.0	17.5	 25
156	 13	202.5	70.1	 20
157	 13	2621.0	201.2	 25
158	 13	6121.0	1967.7	 25
159	 13	157.8	25.6	 20
160	 13	538.0	142.8	 25
161	 13	251.0	358.7	 25
162	 13	5822.8	1668.5	 20
163	 13	83.0	17.5	 25
164	 13	94.0	16.5	 25
165	 13	131.3	26.7	 20
166	 13	674.0	164.3	 25
167	 13	273.0	37.5	 25
168	 13	391.3	89.7	 20
169	 13	102.0	126.9	 25
170	 13	2200.0	669.9	 25
171	 13	2059.3	561.4	 20
172	 13	2203.0	653.3	 25
173	 13	311.0	52.4	 25
174	 13	448.0	100.8	 20
175	 13	245.0	95.7	 25
176	 13	1728.3	386.4	 20
177	 13	337.0	53.4	 25
178	 13	134.0	108.2	 25
179	 13	1601.8	296.8	 20
180	 13	607.0	76.1	 25
181	 13	832.0	133.0	 25
182	 13	490.5	64.6	 20
183	 13	382.0	71.2	 25
184	 13	331.0	86.0	 25
185	 13	83.3	14.3	 20
186	 13	106.0	26.7	 25
187	 13	435.0	100.1	 25
188	 13	1459.3	264.2	 20
189	 13	2203.0	340.5	 25
190	 13	2329.0	716.2	 25
191	 13	358.0	65.6	 20
192	 13	311.0	105.1	 25
193	 13	871.0	365.0	 25
194	 13	2355.3	502.3	 20
195	 13	226.0	40.7	 25
196	 13	557.0	147.3	 25
197	 13	496.5	71.9	 20
198	 13	112.0	15.1	 25
199	 13	95.0	24.7	 25
200	 13	136.0	29.1	 20
201	 13	112.0	20.2	 25
202	 13	109.0	18.3	 25
203	 13	175.0	28.0	 20
204	 13	351.0	77.8	 25
205	 13	106.0	26.1	 25
206	 13	206.5	74.3	 20
207	 13	678.0	99.4	 25
208	 13	304.0	40.3	 25
209	 13	761.3	133.9	 20
210	 13	149.0	30.6	 25
211	 13	1931.0	544.3	 25
212	 13	158.5	40.1	 20
213	 13	1078.0	246.2	 25
214	 13	204.0	30.1	 25
215	 13	373.0	72.5	 20
216	 13	77.0	20.8	 25
217	 13	97.0	17.0	 25
218	 13	186.8	32.0	 20
219	 13	69.0	12.8	 25
220	 13	86.0	16.3	 25
221	 13	194.3	27.5	 20
222	 13	133.0	24.3	 25
223	 13	606.0	136.0	 25
224	 13	237.3	42.3	 20
225	 13	1065.0	101.7	 25
226	 13	1236.0	184.4	 25
227	 13	1101.5	110.1	 20
228	 13	252.0	51.8	 25
229	 13	227.0	39.5	 25
230	 13	77.8	12.9	 20
231	 13	125.0	25.0	 25
232	 13	148.0	79.5	 25
233	 13	1165.0	107.7	 20
234	 13	7145.0	1128.6	 25
235	 13	1512.3	129.8	 20
236	 13	308.0	41.0	 25
237	 13	361.0	62.5	 25
238	 13	1176.8	75.9	 20
239	 13	839.0	139.6	 25
240	 13	153.0	24.9	 25
241	 13	1062.3	113.9	 20
242	 13	797.0	124.7	 25
243	 13	112.0	19.1	 25
244	 13	133.3	33.9	 20
245	 13	702.0	48.2	 25
246	 13	241.0	36.4	 25
247	 13	214.0	31.7	 20
248	 13	115.0	20.8	 25
249	 13	100.0	29.6	 25
250	 13	116.5	20.9	 20
251	 13	147.0	31.9	 25
252	 13	107.0	25.3	 25
253	 13	89.0	19.4	 20
254	 13	220.0	27.2	 25
255	 13	122.0	25.7	 25
256	 13	128.3	21.5	 20
257	 13	177.0	38.1	 25
258	 13	184.0	48.2	 25
259	 13	111.5	19.8	 20
260	 13	87.0	16.3	 25
261	 13	143.0	40.3	 25
262	 13	241.5	37.7	 20
263	 13	111.0	19.4	 25
264	 13	963.0	307.8	 25
265	 13	90.3	18.5	 20
266	 13	1284.0	172.7	 25
267	 13	1562.0	459.2	 25
268	 13	77.3	14.2	 20
269	 13	172.5	30.9	 20
270	 13	245.0	73.5	 20
271	 13	78.3	11.1	 16
272	 13	99.3	19.6	 20
273	 13	812.5	262.4	 20
274	 13	270.5	45.5	 16
275	 13	152.3	23.0	 20
276	 13	134.5	45.5	 20
277	 13	438.8	74.8	 16
278	 13	1277.8	385.6	 20
279	 13	154.5	131.9	 20
280	 13	1054.3	224.5	 16
281	 13	201.5	24.7	 20
282	 13	412.3	115.1	 20
283	 13	178.3	31.7	 16
284	 13	92.3	17.8	 20
285	 13	85.3	18.8	 20
286	 13	70.0	9.7	 16
287	 13	85.5	18.3	 20
288	 13	87.3	20.2	 20
289	 13	115.3	22.2	 16
290	 13	699.8	152.9	 20
291	 13	206.8	45.4	 20
292	 13	443.0	78.1	 16
293	 13	124.0	20.7	 20
294	 13	94.8	15.2	 16
295	 13	423.0	56.4	 20
296	 13	727.8	165.1	 20
297	 13	105.3	16.8	 16
298	 13	82.5	12.0	 20
299	 13	128.3	26.9	 20
300	 13	76.0	13.4	 16
301	 13	412.3	58.4	 20
302	 13	162.3	25.9	 20
303	 13	177.0	35.8	 16
304	 13	660.0	140.3	 20
305	 13	94.5	16.3	 20
306	 13	92.0	19.4	 16
307	 13	205.8	66.7	 20
308	 13	347.8	40.3	 20
309	 13	1526.5	130.5	 16
310	 13	833.3	132.3	 20
311	 13	97.0	18.0	 20
312	 13	411.3	66.5	 16
313	 13	69.0	15.4	 20
314	 13	86.5	18.6	 20
315	 13	393.8	53.3	 16
316	 13	1043.5	137.1	 20
317	 13	514.0	73.0	 20
318	 13	407.8	44.0	 16
319	 13	151.0	22.7	 20
320	 13	162.3	19.9	 20
321	 13	139.8	27.0	 16
322	 13	62.0	11.3	 20
323	 13	86.0	24.1	 20
324	 13	64.3	12.9	 16
325	 13	676.5	150.1	 20
326	 13	561.8	98.7	 20
327	 13	1789.0	127.6	 16
328	 13	438.8	59.3	 20
329	 13	248.5	28.2	 20
330	 13	519.3	64.2	 16
331	 13	3576.5	485.0	 20
332	 13	710.3	127.1	 20
333	 13	295.3	31.2	 16
334	 13	319.0	67.6	 20
335	 13	118.3	26.5	 20
336	 13	172.0	27.8	 16
337	 13	149.0	21.7	 20
338	 13	531.8	112.7	 20
339	 13	419.0	65.5	 16
340	 13	357.0	35.2	 20
341	 13	1001.3	105.8	 20
342	 13	1559.3	414.4	 16
343	 13	5498.0	835.6	 20
344	 13	588.0	123.2	 20
345	 13	1132.8	197.4	 16
346	 13	132.3	23.8	 20
347	 13	78.0	13.8	 20
348	 13	96.0	18.0	 16
349	 13	89.0	17.4	 20
350	 13	211.3	31.7	 16
351	 13	332.8	36.9	 20
352	 13	3902.5	1152.8	 20
353	 13	107.3	14.7	 16
354	 13	86.3	15.5	 20
355	 13	87.5	15.1	 20
356	 13	313.5	61.9	 16
357	 13	161.5	29.7	 20
358	 13	86.5	13.5	 20
359	 13	221.0	23.9	 16
360	 13	338.5	76.7	 20
361	 13	184.3	30.1	 20
362	 13	110.0	21.0	 16
363	 13	131.3	13.5	 20
364	 13	438.8	40.4	 20
365	 13	898.3	95.9	 16
366	 13	3405.0	700.5	 20
367	 13	212.5	40.9	 20
368	 13	221.8	29.9	 16
369	 13	454.0	43.8	 20
370	 13	307.5	72.7	 20
371	 13	2019.8	263.4	 16
372	 13	428.5	87.8	 20
373	 13	154.0	21.1	 20
374	 13	211.5	43.8	 16
375	 13	100.0	22.3	 20
376	 13	174.0	45.6	 25
377	 13	223.3	44.3	 20
378	 13	1438.0	238.2	 25
379	 13	589.0	281.9	 25
380	 13	5524.0	1296.7	 20
381	 13	525.0	106.0	 25
382	 13	107.0	46.6	 25
383	 13	1053.0	183.1	 20
384	 13	1177.0	213.8	 25
385	 13	85.0	15.9	 25
386	 13	106.0	23.3	 20
387	 13	606.0	145.5	 25
388	 13	125.0	45.3	 25
389	 13	321.3	52.2	 20
390	 13	997.0	256.6	 25
391	 13	952.0	196.2	 25
392	 13	879.8	127.4	 20
393	 13	189.0	41.9	 25
394	 13	425.0	83.3	 25
395	 13	330.5	60.3	 20
396	 13	165.0	34.8	 25
397	 13	289.0	63.4	 25
398	 13	134.8	21.7	 20
399	 13	244.0	55.1	 25
400	 13	162.0	41.0	 25
401	 13	197.3	26.7	 20
402	 13	443.0	105.2	 25
403	 13	87.0	13.7	 25
404	 13	65.5	16.2	 20
405	 13	177.0	21.7	 25
406	 13	362.0	55.6	 25
407	 13	123.3	90.6	 20
408	 13	100.0	18.4	 25
409	 13	635.8	143.3	 20
410	 13	490.0	97.9	 25
411	 13	100.0	23.4	 25
412	 13	97.3	19.8	 20
413	 13	136.0	24.6	 25
414	 13	79.0	16.3	 25
415	 13	111.5	24.5	 20
416	 13	79.0	17.1	 25
417	 13	244.0	48.9	 25
418	 13	1138.3	240.2	 20
419	 13	809.0	159.3	 25
420	 13	988.0	214.7	 25
421	 13	254.5	58.4	 20
422	 13	87.0	16.5	 25
423	 13	79.0	18.7	 25
424	 13	96.8	17.2	 20
425	 13	162.0	34.4	 25
426	 13	96.0	18.4	 25
427	 13	857.5	198.6	 20
428	 13	330.0	30.0	 25
429	 13	595.0	137.6	 25
430	 13	119.5	32.3	 20
431	 13	103.0	18.0	 25
432	 13	371.0	80.6	 25
433	 13	221.8	44.8	 20
434	 13	587.0	127.0	 25
435	 13	1233.0	277.8	 25
436	 13	7563.3	1711.5	 20
437	 13	138.0	22.2	 25
438	 13	535.0	132.5	 25
439	 13	938.3	161.6	 20
440	 13	283.0	32.9	 25
441	 13	94.0	18.2	 25
442	 13	277.5	44.3	 20
443	 13	791.0	103.9	 25
444	 13	1677.0	382.4	 25
445	 13	886.3	177.3	 20
446	 13	83.0	17.2	 25
447	 13	148.0	21.3	 25
448	 13	164.5	23.2	 20
449	 13	103.0	19.7	 25
450	 13	182.0	31.7	 25
451	 13	78.0	11.7	 20
452	 13	129.0	22.2	 25
453	 13	849.0	178.6	 25
454	 13	945.5	183.9	 20
455	 13	106.0	26.2	 25
456	 13	604.0	102.4	 25
457	 13	290.3	41.1	 20
458	 13	503.0	93.3	 25
459	 13	210.0	31.5	 25
460	 13	94.5	21.4	 20
461	 13	674.0	114.7	 25
462	 13	261.0	55.8	 25
463	 13	265.3	55.0	 20
464	 13	120.0	65.8	 25
465	 13	152.0	116.1	 25
466	 13	225.3	38.1	 20
467	 13	240.0	40.2	 25
468	 13	867.8	188.6	 20
469	 13	88.0	13.9	 25
470	 13	63.0	10.8	 25
471	 13	454.5	102.3	 20
472	 13	78.0	16.1	 25
473	 13	396.0	62.1	 25
474	 13	1066.8	212.7	 20
475	 13	1138.0	192.4	 25
476	 13	3959.0	901.7	 25
477	 13	294.0	52.6	 20
478	 13	492.0	100.5	 25
479	 13	109.0	28.5	 25
480	 13	296.5	41.1	 20
481	 13	695.0	125.3	 25
482	 13	147.0	27.4	 25
483	 13	600.0	130.9	 20
484	 13	69.0	16.7	 25
485	 13	82.0	16.3	 25
486	 13	672.8	153.6	 20
487	 13	1706.0	317.2	 25
488	 13	305.0	42.3	 25
489	 13	567.0	122.0	 20
490	 13	514.0	102.4	 25
491	 13	132.0	28.4	 25
492	 13	102.8	15.3	 20
493	 13	1159.0	191.5	 25
494	 13	237.0	40.6	 25
495	 13	129.0	21.9	 20
496	 13	118.0	18.7	 25
497	 13	561.0	179.7	 25
498	 13	70.5	18.9	 20
499	 13	311.0	62.3	 25
500	 13	181.0	43.5	 25
501	 13	58.5	15.4	 20
502	 13	73.0	16.9	 25
503	 13	178.0	41.6	 25
504	 13	349.0	74.2	 20
505	 13	305.0	55.2	 25
506	 13	191.0	44.4	 25
507	 13	1655.3	238.6	 20
508	 13	335.0	44.4	 25
509	 13	167.0	25.1	 25
510	 13	206.5	30.0	 20
511	 13	96.0	18.0	 25
512	 13	83.0	13.9	 25
513	 13	228.3	46.7	 20
514	 13	212.0	42.5	 25
515	 13	288.0	47.5	 25
516	 13	291.0	25.1	 20
517	 13	209.0	43.5	 25
518	 13	309.0	78.7	 25
519	 13	68.5	14.1	 20
520	 13	326.0	67.4	 25
521	 13	240.0	48.4	 25
522	 13	156.0	15.0	 20
523	 13	198.0	38.3	 25
524	 13	98.0	14.5	 20
525	 13	526.0	63.1	 25
526	 13	2425.0	527.8	 25
527	 13	503.0	55.3	 20
528	 13	620.0	108.9	 25
529	 13	259.0	38.9	 25
530	 13	512.5	49.4	 20
531	 13	95.0	27.9	 25
532	 13	1882.0	159.0	 25
533	 13	556.5	79.9	 20
534	 13	2506.0	320.4	 25
535	 13	400.0	77.6	 25
536	 13	1812.0	222.8	 20
537	 13	129.0	25.0	 25
538	 13	81.0	10.2	 25
539	 13	99.8	14.0	 20
540	 13	1112.0	233.1	 25
541	 13	682.0	156.3	 25
542	 13	307.8	46.1	 20
543	 13	202.0	30.1	 25
544	 13	241.0	39.6	 25
545	 13	624.8	59.3	 20
546	 13	358.0	56.4	 25
547	 13	372.0	88.1	 25
548	 13	1148.8	160.1	 20
549	 13	6801.0	1205.2	 25
550	 13	165.0	27.1	 25
551	 13	952.3	140.3	 20
552	 13	392.0	60.1	 25
553	 13	234.0	53.4	 25
554	 13	63.5	12.4	 20
555	 13	246.0	47.3	 25
556	 13	73.0	12.8	 25
557	 13	82.0	15.8	 20
558	 13	81.0	15.8	 25
559	 13	88.0	29.6	 25
560	 13	556.5	91.7	 20
561	 13	175.0	19.0	 25
562	 13	307.0	66.5	 25
563	 13	168.8	26.3	 20
564	 13	57.0	13.0	 25
565	 13	220.0	34.0	 25
566	 13	1722.8	230.2	 20
567	 13	1594.0	221.2	 25
568	 13	96.0	17.5	 25
569	 13	121.3	51.6	 20
570	 13	210.0	28.2	 25
571	 13	2765.0	462.3	 25
572	 13	157.3	20.7	 20
573	 13	64.0	11.0	 25
574	 13	76.0	11.2	 25
575	 13	76.5	13.2	 20
576	 13	147.0	27.4	 25
577	 13	55.0	10.3	 25
578	 13	81.5	11.2	 20
579	 13	85.0	18.1	 25
580	 13	62.0	15.7	 25
581	 13	92.8	16.3	 20
582	 13	140.0	19.8	 25
583	 13	65.3	13.5	 20
584	 13	127.0	21.6	 25
585	 13	84.0	23.2	 25
586	 13	68.3	15.8	 20
587	 13	107.0	20.5	 25
588	 13	174.0	29.2	 25
589	 13	136.3	20.4	 16
590	 13	102.5	17.6	 20
591	 13	662.5	109.1	 20
592	 13	2161.0	243.8	 16
593	 13	4214.5	469.8	 20
594	 13	157.3	24.6	 20
595	 13	459.3	59.0	 16
596	 13	244.0	41.0	 20
597	 13	315.5	31.2	 20
598	 13	296.3	38.8	 16
599	 13	237.3	22.2	 20
600	 13	124.5	25.3	 20
601	 13	1264.0	138.5	 16
602	 13	1158.5	106.9	 20
603	 13	2243.8	321.4	 20
604	 13	318.0	57.5	 16
605	 13	130.8	22.0	 20
606	 13	63.0	13.3	 20
607	 13	56.5	11.8	 16
608	 13	296.5	54.5	 20
609	 13	177.8	20.5	 20
610	 13	74.3	12.2	 16
611	 13	521.3	59.5	 20
612	 13	309.3	29.5	 20
613	 13	1515.8	174.9	 16
614	 13	96.3	16.0	 20
615	 13	464.8	76.4	 20
616	 13	93.8	23.9	 16
617	 13	221.5	36.2	 20
618	 13	146.5	25.1	 20
619	 13	113.5	15.5	 16
620	 13	140.3	17.0	 20
621	 13	114.0	17.9	 20
622	 13	94.5	19.7	 16
623	 13	519.8	82.1	 20
624	 13	151.8	24.7	 20
625	 13	196.5	26.0	 16
626	 13	119.0	18.6	 20
627	 13	184.3	31.7	 20
628	 13	120.3	35.7	 16
629	 13	177.5	28.9	 20
630	 13	628.5	71.1	 20
631	 13	5784.8	752.6	 16
632	 13	78.3	17.2	 20
633	 13	68.8	17.0	 20
634	 13	193.8	25.8	 16
635	 13	63.0	8.9	 20
636	 13	76.3	16.3	 20
637	 13	75.8	12.1	 16
638	 13	84.0	17.8	 20
639	 13	151.3	28.3	 20
  0	 14	8682.3	1075.4	 20
  1	 14	130.0	27.4	 25
  2	 14	204.0	23.7	 25
  3	 14	130.3	20.1	 20
  4	 14	285.0	45.3	 25
  5	 14	220.0	24.6	 25
  6	 14	944.0	101.8	 20
  7	 14	196.0	28.9	 25
  8	 14	430.5	28.7	 20
  9	 14	391.0	76.8	 25
 10	 14	89.0	13.7	 25
 11	 14	118.0	26.0	 20
 12	 14	86.0	15.2	 25
 13	 14	108.0	26.8	 25
 14	 14	172.0	26.5	 20
 15	 14	96.0	14.0	 25
 16	 14	86.0	16.6	 25
 17	 14	232.3	30.8	 20
 18	 14	368.0	65.4	 25
 19	 14	504.0	69.3	 25
 20	 14	157.8	23.2	 20
 21	 14	174.0	29.6	 25
 22	 14	188.0	20.5	 25
 23	 14	133.3	41.8	 20
 24	 14	133.0	23.2	 25
 25	 14	137.0	22.0	 25
 26	 14	197.8	29.4	 20
 27	 14	616.0	70.4	 25
 28	 14	362.0	52.8	 25
 29	 14	87.3	13.6	 20
 30	 14	343.0	59.7	 25
 31	 14	109.0	22.0	 25
 32	 14	104.0	17.1	 20
 33	 14	623.0	96.4	 25
 34	 14	803.0	96.1	 25
 35	 14	284.3	33.0	 20
 36	 14	169.0	27.7	 25
 37	 14	174.0	31.6	 25
 38	 14	78.8	17.6	 20
 39	 14	71.0	17.8	 25
 40	 14	182.0	32.9	 25
 41	 14	212.5	29.5	 20
 42	 14	125.0	19.1	 25
 43	 14	128.0	28.4	 25
 44	 14	79.5	14.2	 20
 45	 14	413.0	60.6	 25
 46	 14	121.0	16.8	 25
 47	 14	102.8	24.3	 20
 48	 14	91.0	18.9	 25
 49	 14	71.0	16.3	 25
 50	 14	57.0	8.3	 20
 51	 14	124.0	22.3	 25
 52	 14	83.0	13.9	 25
 53	 14	135.3	17.4	 20
 54	 14	1697.0	318.2	 25
 55	 14	261.0	42.5	 25
 56	 14	207.0	30.5	 20
 57	 14	1001.0	81.1	 25
 58	 14	506.0	52.7	 25
 59	 14	933.3	88.6	 20
 60	 14	144.0	23.7	 25
 61	 14	101.0	20.8	 25
 62	 14	79.0	17.2	 20
 63	 14	69.0	9.4	 25
 64	 14	83.0	20.2	 25
 65	 14	118.3	19.3	 20
 66	 14	138.0	30.7	 25
 67	 14	783.3	118.2	 20
 68	 14	7148.0	1442.8	 25
 69	 14	928.0	199.0	 25
 70	 14	1082.3	138.3	 20
 71	 14	244.0	47.2	 25
 72	 14	157.0	28.0	 25
 73	 14	128.0	20.9	 20
 74	 14	206.0	35.7	 25
 75	 14	83.0	14.2	 25
 76	 14	100.3	17.7	 20
 77	 14	139.0	19.8	 25
 78	 14	165.0	25.2	 25
 79	 14	141.8	29.3	 20
 80	 14	58.0	14.4	 25
 81	 14	94.0	26.4	 25
 82	 14	130.5	26.4	 20
 83	 14	647.0	130.9	 25
 84	 14	292.0	105.1	 25
 85	 14	440.0	81.7	 20
 86	 14	101.0	23.3	 25
 87	 14	92.0	15.7	 25
 88	 14	108.5	24.3	 20
 89	 14	466.0	46.6	 25
 90	 14	1626.0	456.3	 25
 91	 14	229.8	28.0	 20
 92	 14	200.0	30.9	 25
 93	 14	99.0	21.2	 25
 94	 14	87.3	18.9	 20
 95	 14	645.0	115.9	 25
 96	 14	1082.0	295.1	 25
 97	 14	150.3	28.6	 20
 98	 14	106.0	22.1	 25
 99	 14	85.0	13.2	 25
100	 14	117.0	14.6	 20
101	 14	138.0	30.7	 25
102	 14	76.0	20.0	 25
103	 14	64.3	12.2	 20
104	 14	150.0	31.8	 25
105	 14	217.0	85.3	 25
106	 14	663.0	73.0	 20
107	 14	74.0	15.2	 25
108	 14	194.0	33.5	 25
109	 14	246.8	34.7	 20
110	 14	177.0	44.3	 25
111	 14	77.0	13.3	 25
112	 14	74.8	12.5	 20
113	 14	84.0	19.3	 25
114	 14	160.0	39.1	 25
115	 14	167.5	57.9	 20
116	 14	1602.0	331.5	 25
117	 14	224.0	65.1	 25
118	 14	560.8	104.7	 20
119	 14	1331.0	122.8	 25
120	 14	1852.0	820.2	 25
121	 14	6426.8	1599.9	 20
122	 14	182.0	32.7	 25
123	 14	221.8	41.4	 20
124	 14	137.0	22.2	 25
125	 14	157.0	31.3	 25
126	 14	157.3	20.0	 20
127	 14	125.0	21.2	 25
128	 14	331.0	63.3	 25
129	 14	568.8	168.4	 20
130	 14	1028.0	289.5	 25
131	 14	112.0	35.7	 25
132	 14	447.8	163.2	 20
133	 14	1561.0	468.4	 25
134	 14	357.0	191.5	 25
135	 14	731.0	146.8	 20
136	 14	296.0	159.0	 25
137	 14	1431.0	176.8	 25
138	 14	821.8	159.7	 20
139	 14	132.0	31.1	 25
140	 14	280.0	56.7	 25
141	 14	165.5	29.8	 20
142	 14	431.0	106.3	 25
143	 14	196.0	151.5	 25
144	 14	748.5	170.1	 20
145	 14	164.0	36.3	 25
146	 14	78.0	10.3	 25
147	 14	118.8	19.5	 20
148	 14	136.0	54.0	 25
149	 14	1776.0	484.3	 25
150	 14	174.3	22.0	 20
151	 14	548.0	297.8	 25
152	 14	1719.0	409.0	 25
153	 14	307.3	69.6	 20
154	 14	77.0	17.4	 25
155	 14	104.0	32.8	 25
156	 14	192.8	90.2	 20
157	 14	4669.0	593.5	 25
158	 14	4602.0	1458.5	 25
159	 14	138.5	19.4	 20
160	 14	434.0	116.3	 25
161	 14	134.0	127.9	 25
162	 14	2078.3	570.5	 20
163	 14	99.5	12.8	 20
164	 14	99.3	20.7	 20
165	 14	155.5	25.0	 16
166	 14	325.3	44.1	 20
167	 14	265.5	29.4	 20
168	 14	415.8	75.3	 16
169	 14	142.0	37.1	 20
170	 14	638.5	168.5	 20
171	 14	507.0	92.3	 16
172	 14	380.5	36.4	 20
173	 14	231.0	225.2	 20
174	 14	1843.3	477.4	 16
175	 14	395.0	60.1	 20
176	 14	825.8	254.1	 20
177	 14	291.5	37.7	 16
178	 14	124.5	47.0	 20
179	 14	522.0	103.8	 20
180	 14	274.3	42.2	 16
181	 14	477.3	140.6	 20
182	 14	559.8	77.2	 16
183	 14	421.8	84.0	 20
184	 14	130.3	29.2	 20
185	 14	83.5	21.5	 16
186	 14	108.3	26.9	 20
187	 14	274.5	36.4	 20
188	 14	585.3	311.7	 16
189	 14	1386.8	206.3	 20
190	 14	2072.0	581.8	 20
191	 14	241.3	25.7	 16
192	 14	301.0	58.1	 20
193	 14	551.5	235.3	 20
194	 14	1170.0	240.9	 16
195	 14	101.0	17.6	 20
196	 14	79.3	17.3	 20
197	 14	302.8	35.5	 16
198	 14	142.5	38.3	 20
199	 14	294.3	69.0	 20
200	 14	114.8	11.6	 16
201	 14	86.0	21.4	 20
202	 14	110.8	21.6	 20
203	 14	141.0	13.8	 16
204	 14	266.8	49.0	 20
205	 14	163.8	39.7	 20
206	 14	286.3	28.5	 16
207	 14	412.8	50.9	 20
208	 14	198.3	40.2	 20
209	 14	363.0	84.7	 16
210	 14	113.3	24.6	 20
211	 14	1436.5	395.1	 20
212	 14	129.5	24.3	 16
213	 14	1314.8	301.7	 20
214	 14	135.3	18.0	 20
215	 14	202.8	20.4	 16
216	 14	79.8	17.9	 20
217	 14	85.3	18.4	 20
218	 14	82.0	15.0	 16
219	 14	77.3	14.3	 20
220	 14	65.5	15.5	 20
221	 14	90.3	14.2	 16
222	 14	145.3	24.2	 20
223	 14	195.0	40.0	 20
224	 14	268.0	34.4	 16
225	 14	572.8	46.4	 20
226	 14	480.0	35.9	 20
227	 14	498.0	55.8	 16
228	 14	117.8	20.3	 20
229	 14	172.8	41.5	 20
230	 14	77.0	12.0	 16
231	 14	94.8	17.8	 20
232	 14	122.3	201.0	 20
233	 14	3655.5	207.4	 16
234	 14	2604.0	340.5	 20
235	 14	619.3	83.6	 20
236	 14	522.8	45.7	 16
237	 14	666.3	63.6	 20
238	 14	1481.0	310.2	 20
239	 14	296.3	36.2	 16
240	 14	131.3	19.5	 20
241	 14	519.3	36.6	 16
242	 14	597.3	90.5	 20
243	 14	135.0	23.9	 20
244	 14	147.0	23.0	 16
245	 14	340.5	34.5	 20
246	 14	153.8	26.9	 20
247	 14	159.0	32.7	 16
248	 14	80.0	17.0	 20
249	 14	84.8	14.4	 20
250	 14	93.8	14.4	 16
251	 14	101.5	18.1	 20
252	 14	73.8	14.9	 20
253	 14	93.3	11.6	 16
254	 14	334.8	41.2	 20
255	 14	141.3	33.6	 20
256	 14	64.3	11.1	 16
257	 14	78.0	13.0	 20
258	 14	148.5	31.6	 20
259	 14	64.5	12.5	 16
260	 14	69.3	15.5	 20
261	 14	132.0	29.1	 20
262	 14	158.3	21.5	 16
263	 14	133.8	17.1	 20
264	 14	564.0	169.0	 20
265	 14	78.0	13.9	 16
266	 14	229.5	20.5	 20
267	 14	653.3	172.6	 20
268	 14	85.3	12.4	 16
269	 14	215.0	30.3	 25
270	 14	146.0	32.5	 25
271	 14	70.3	12.7	 20
272	 14	70.0	13.6	 25
273	 14	185.0	41.0	 25
274	 14	168.8	22.5	 20
275	 14	163.0	26.9	 25
276	 14	110.0	22.1	 25
277	 14	207.8	32.1	 20
278	 14	377.0	99.1	 25
279	 14	162.0	50.4	 25
280	 14	357.5	50.9	 20
281	 14	155.0	22.0	 25
282	 14	140.0	32.5	 25
283	 14	103.0	22.9	 20
284	 14	69.0	13.9	 25
285	 14	64.0	11.2	 25
286	 14	66.5	13.4	 20
287	 14	80.0	12.9	 25
288	 14	61.0	15.1	 25
289	 14	126.3	17.2	 20
290	 14	471.0	77.5	 25
291	 14	220.0	34.4	 25
292	 14	354.0	56.1	 20
293	 14	113.0	23.5	 25
294	 14	129.0	26.4	 25
295	 14	356.3	64.9	 20
296	 14	1003.0	221.8	 25
297	 14	73.0	16.2	 25
298	 14	100.3	15.9	 20
299	 14	98.0	16.6	 25
300	 14	60.3	17.9	 20
301	 14	177.0	29.3	 25
302	 14	209.0	33.7	 25
303	 14	287.3	54.0	 20
304	 14	1120.0	390.8	 25
305	 14	88.0	13.7	 25
306	 14	105.3	14.4	 20
307	 14	109.0	21.4	 25
308	 14	227.0	46.6	 25
309	 14	765.8	88.0	 20
310	 14	348.0	59.4	 25
311	 14	65.0	11.2	 25
312	 14	83.3	22.4	 20
313	 14	66.0	16.8	 25
314	 14	91.0	15.6	 25
315	 14	234.0	54.2	 20
316	 14	323.0	71.0	 25
317	 14	215.0	45.2	 25
318	 14	220.0	31.5	 20
319	 14	84.0	15.9	 25
320	 14	177.0	18.0	 25
321	 14	165.3	24.9	 20
322	 14	64.0	12.4	 25
323	 14	75.0	19.4	 25
324	 14	65.0	9.6	 20
325	 14	163.0	42.1	 25
326	 14	275.0	122.2	 25
327	 14	2258.8	218.5	 20
328	 14	1050.0	143.7	 25
329	 14	261.0	32.3	 25
330	 14	193.8	57.7	 20
331	 14	2527.0	375.4	 25
332	 14	1356.0	93.2	 25
333	 14	331.5	36.6	 20
334	 14	165.0	26.1	 25
335	 14	107.0	20.2	 25
336	 14	103.5	22.2	 20
337	 14	88.0	16.0	 25
338	 14	231.0	52.1	 25
339	 14	125.0	21.5	 20
340	 14	192.0	30.6	 25
341	 14	683.0	121.8	 25
342	 14	1024.0	292.4	 20
343	 14	2061.0	250.0	 25
344	 14	529.0	212.9	 25
345	 14	1480.8	262.9	 20
346	 14	93.0	19.2	 25
347	 14	72.0	14.3	 25
348	 14	80.0	11.7	 20
349	 14	101.0	20.0	 25
350	 14	132.0	21.3	 25
351	 14	171.0	26.0	 20
352	 14	1165.0	328.4	 25
353	 14	83.0	15.2	 25
354	 14	92.8	11.1	 20
355	 14	75.0	11.8	 25
356	 14	143.0	19.5	 20
357	 14	87.0	13.9	 25
358	 14	105.0	25.5	 25
359	 14	177.5	25.2	 20
360	 14	118.0	23.7	 25
361	 14	202.0	35.4	 25
362	 14	148.3	27.2	 20
363	 14	103.0	18.2	 25
364	 14	234.0	36.4	 25
365	 14	473.8	56.2	 20
366	 14	2493.0	453.6	 25
367	 14	198.0	49.2	 25
368	 14	139.5	18.2	 20
369	 14	652.0	57.0	 25
370	 14	209.0	25.9	 25
371	 14	181.3	61.1	 20
372	 14	135.0	19.2	 25
373	 14	446.0	91.9	 25
374	 14	98.3	14.2	 20
375	 14	99.0	23.1	 25
376	 14	77.0	14.3	 25
377	 14	94.3	17.2	 20
378	 14	786.0	80.1	 25
379	 14	425.0	167.9	 25
380	 14	5171.3	239.4	 20
381	 14	822.0	172.3	 25
382	 14	117.0	37.6	 25
383	 14	533.5	77.4	 20
384	 14	1689.0	235.3	 25
385	 14	97.0	15.2	 25
386	 14	77.0	12.3	 20
387	 14	327.0	66.9	 25
388	 14	74.0	14.4	 25
389	 14	160.5	30.1	 20
390	 14	411.0	38.0	 25
391	 14	705.0	86.9	 25
392	 14	255.8	41.2	 20
393	 14	146.0	32.0	 25
394	 14	322.0	48.3	 25
395	 14	133.0	16.7	 20
396	 14	137.0	24.7	 25
397	 14	149.0	94.9	 25
398	 14	272.3	34.5	 20
399	 14	150.0	27.5	 25
400	 14	112.0	22.5	 25
401	 14	337.5	24.8	 20
402	 14	873.0	164.2	 25
403	 14	73.0	14.6	 25
404	 14	71.8	11.1	 20
405	 14	184.0	33.3	 25
406	 14	154.0	24.0	 25
407	 14	95.3	14.5	 20
408	 14	280.0	32.8	 25
409	 14	706.0	46.3	 25
410	 14	559.8	67.5	 20
411	 14	70.0	10.8	 25
412	 14	79.0	12.4	 25
413	 14	124.5	16.8	 20
414	 14	88.0	20.5	 25
415	 14	81.0	14.8	 20
416	 14	72.0	9.9	 25
417	 14	205.0	37.2	 25
418	 14	1899.5	145.8	 20
419	 14	496.0	55.0	 25
420	 14	387.0	59.9	 25
421	 14	113.3	25.1	 20
422	 14	75.0	12.7	 25
423	 14	79.0	13.6	 25
424	 14	102.5	14.5	 20
425	 14	93.0	14.4	 25
426	 14	108.0	20.2	 25
427	 14	173.0	36.9	 20
428	 14	188.0	22.1	 25
429	 14	423.0	71.6	 25
430	 14	108.8	18.5	 20
431	 14	105.0	18.5	 25
432	 14	1071.0	197.5	 25
433	 14	168.8	24.6	 20
434	 14	197.0	22.9	 25
435	 14	2746.0	253.2	 25
436	 14	3246.5	321.9	 20
437	 14	146.0	18.0	 25
438	 14	859.0	90.2	 25
439	 14	439.3	43.1	 20
440	 14	370.0	39.1	 25
441	 14	72.0	12.4	 25
442	 14	162.0	31.0	 20
443	 14	1499.0	100.3	 25
444	 14	1650.0	126.2	 25
445	 14	1490.0	152.6	 20
446	 14	104.0	18.2	 25
447	 14	184.0	71.4	 25
448	 14	190.0	30.8	 20
449	 14	64.0	13.5	 25
450	 14	109.0	16.8	 25
451	 14	58.0	10.0	 20
452	 14	78.0	16.6	 25
453	 14	463.0	100.2	 25
454	 14	1409.5	109.7	 20
455	 14	91.0	17.4	 25
456	 14	457.0	68.3	 25
457	 14	397.5	41.9	 20
458	 14	340.0	32.0	 25
459	 14	171.0	26.5	 25
460	 14	120.5	18.9	 20
461	 14	304.0	26.5	 25
462	 14	148.0	22.8	 25
463	 14	80.0	11.7	 20
464	 14	65.0	11.4	 25
465	 14	124.0	23.4	 25
466	 14	93.5	12.3	 20
467	 14	119.0	22.3	 25
468	 14	155.0	35.2	 25
469	 14	69.5	12.3	 20
470	 14	70.0	15.6	 25
471	 14	117.0	21.7	 25
472	 14	70.3	10.9	 20
473	 14	364.0	34.9	 25
474	 14	308.0	38.0	 20
475	 14	410.0	60.2	 25
476	 14	1051.0	220.3	 25
477	 14	122.5	23.2	 20
478	 14	154.0	19.6	 25
479	 14	124.0	26.3	 25
480	 14	235.5	26.2	 20
481	 14	461.0	50.7	 25
482	 14	131.0	28.8	 25
483	 14	223.8	35.0	 16
484	 14	62.3	10.5	 20
485	 14	73.0	15.0	 20
486	 14	113.0	15.4	 16
487	 14	1111.5	140.7	 20
488	 14	531.0	79.6	 20
489	 14	234.3	24.7	 16
490	 14	101.5	21.2	 20
491	 14	84.3	11.4	 20
492	 14	101.5	16.2	 16
493	 14	536.3	46.7	 20
494	 14	429.5	57.0	 20
495	 14	221.3	36.8	 16
496	 14	119.3	17.8	 20
497	 14	109.5	19.9	 20
498	 14	90.0	17.4	 16
499	 14	198.5	22.1	 20
500	 14	58.0	11.8	 20
501	 14	52.3	12.1	 16
502	 14	62.3	11.0	 20
503	 14	119.5	24.5	 20
504	 14	93.0	16.8	 16
505	 14	104.3	18.2	 20
506	 14	131.3	51.4	 20
507	 14	804.8	83.1	 16
508	 14	346.3	45.6	 20
509	 14	106.8	23.4	 20
510	 14	106.3	17.4	 16
511	 14	92.5	17.3	 20
512	 14	73.0	12.0	 20
513	 14	77.3	14.7	 16
514	 14	243.5	53.5	 20
515	 14	348.8	32.0	 20
516	 14	296.5	22.3	 16
517	 14	158.3	25.4	 20
518	 14	144.8	29.7	 20
519	 14	106.0	24.4	 16
520	 14	251.3	34.7	 20
521	 14	278.5	36.2	 20
522	 14	291.5	46.0	 16
523	 14	225.5	31.3	 20
524	 14	127.0	27.6	 20
525	 14	1044.0	97.7	 16
526	 14	1060.5	190.4	 20
527	 14	181.3	36.7	 20
528	 14	321.5	42.9	 16
529	 14	113.5	21.2	 20
530	 14	344.8	64.8	 20
531	 14	101.3	20.5	 16
532	 14	1170.5	77.0	 20
533	 14	393.3	37.2	 16
534	 14	3468.3	248.8	 20
535	 14	258.3	31.4	 20
536	 14	1174.5	93.6	 16
537	 14	183.3	21.6	 20
538	 14	65.3	13.9	 20
539	 14	221.5	29.4	 16
540	 14	125.3	19.0	 20
541	 14	148.3	25.9	 20
542	 14	145.3	15.7	 16
543	 14	139.0	21.5	 20
544	 14	221.5	32.5	 20
545	 14	1091.5	79.6	 16
546	 14	142.5	21.3	 20
547	 14	150.8	53.4	 20
548	 14	714.0	84.9	 16
549	 14	3154.0	299.3	 20
550	 14	386.0	47.0	 20
551	 14	267.8	54.1	 16
552	 14	114.8	21.6	 20
553	 14	110.5	24.1	 20
554	 14	64.0	16.2	 16
555	 14	113.3	17.0	 20
556	 14	93.8	16.9	 20
557	 14	79.8	16.0	 16
558	 14	102.3	17.4	 20
559	 14	95.3	16.7	 20
560	 14	267.3	29.3	 16
561	 14	321.5	52.9	 20
562	 14	140.5	20.5	 20
563	 14	62.5	11.4	 16
564	 14	55.0	9.3	 20
565	 14	153.3	37.9	 20
566	 14	2482.5	90.1	 16
567	 14	694.3	134.1	 20
568	 14	79.8	17.7	 20
569	 14	82.3	13.6	 16
570	 14	383.5	41.4	 20
571	 14	2041.0	280.4	 20
572	 14	169.5	31.7	 16
573	 14	68.5	11.8	 20
574	 14	68.5	8.6	 20
575	 14	140.5	20.3	 16
576	 14	115.0	22.6	 20
577	 14	61.0	12.1	 20
578	 14	64.0	14.0	 16
579	 14	76.5	16.5	 20
580	 14	75.8	12.9	 20
581	 14	128.3	19.8	 16
582	 14	114.3	17.6	 20
583	 14	66.0	11.6	 20
584	 14	114.0	10.2	 16
585	 14	59.8	8.2	 20
586	 14	86.3	16.0	 20
587	 14	77.3	12.1	 16
588	 14	277.0	43.4	 20
589	 14	104.5	16.8	 20
590	 14	153.0	21.7	 25
591	 14	838.0	66.3	 25
592	 14	4651.0	314.0	 20
593	 14	2852.0	358.5	 25
594	 14	101.0	15.9	 25
595	 14	754.3	52.3	 20
596	 14	247.0	36.8	 25
597	 14	410.0	34.5	 25
598	 14	570.8	39.7	 20
599	 14	395.0	47.8	 25
600	 14	104.0	16.0	 25
601	 14	693.0	97.3	 20
602	 14	389.0	53.9	 25
603	 14	876.0	124.8	 25
604	 14	137.3	23.4	 20
605	 14	93.0	16.8	 25
606	 14	70.0	14.5	 25
607	 14	82.3	11.6	 20
608	 14	89.0	12.8	 25
609	 14	102.0	20.2	 25
610	 14	64.3	10.3	 20
611	 14	280.0	45.7	 25
612	 14	186.0	23.4	 25
613	 14	690.8	67.7	 20
614	 14	116.0	14.2	 25
615	 14	210.0	41.2	 25
616	 14	88.0	15.4	 20
617	 14	274.0	29.2	 25
618	 14	163.0	25.8	 25
619	 14	89.5	18.8	 20
620	 14	151.0	25.3	 25
621	 14	139.0	20.8	 25
622	 14	102.0	19.1	 20
623	 14	121.0	21.5	 25
624	 14	194.0	35.9	 25
625	 14	221.5	34.2	 20
626	 14	107.0	19.6	 25
627	 14	125.0	24.5	 25
628	 14	79.5	13.6	 20
629	 14	192.0	22.3	 25
630	 14	526.0	65.2	 25
631	 14	795.8	152.9	 20
632	 14	74.0	15.8	 25
633	 14	72.0	15.5	 25
634	 14	89.5	13.2	 20
635	 14	80.0	17.1	 25
636	 14	78.0	17.0	 25
637	 14	69.0	13.7	 20
638	 14	93.0	12.8	 25
639	 14	9177.0	1938.5	 25
  0	 15	156.5	34.1	 20
  1	 15	529.0	81.4	 25
  2	 15	83.0	18.0	 25
  3	 15	187.3	24.8	 20
  4	 15	350.0	56.8	 25
  5	 15	199.0	48.7	 25
  6	 15	3030.8	383.6	 20
  7	 15	95.0	20.5	 25
  8	 15	364.0	40.4	 25
  9	 15	2867.5	356.3	 20
 10	 15	998.0	126.4	 25
 11	 15	87.0	27.4	 25
 12	 15	72.3	13.0	 20
 13	 15	67.0	10.8	 25
 14	 15	79.3	12.7	 20
 15	 15	150.0	26.8	 25
 16	 15	521.0	83.8	 25
 17	 15	189.3	25.2	 20
 18	 15	141.0	32.8	 25
 19	 15	102.0	17.4	 25
 20	 15	92.0	14.4	 20
 21	 15	74.0	13.3	 25
 22	 15	132.0	17.6	 25
 23	 15	93.3	21.6	 20
 24	 15	292.0	35.5	 25
 25	 15	142.0	23.6	 25
 26	 15	190.3	26.2	 20
 27	 15	102.0	16.1	 25
 28	 15	88.0	14.6	 25
 29	 15	106.3	18.1	 20
 30	 15	139.0	19.1	 25
 31	 15	167.0	21.6	 25
 32	 15	83.3	10.8	 20
 33	 15	184.0	37.8	 25
 34	 15	476.0	83.1	 25
 35	 15	105.8	13.4	 20
 36	 15	220.0	21.6	 25
 37	 15	159.0	28.3	 25
 38	 15	311.5	41.5	 20
 39	 15	227.0	30.5	 25
 40	 15	68.0	12.9	 25
 41	 15	73.0	10.6	 20
 42	 15	92.0	15.1	 25
 43	 15	348.0	71.9	 25
 44	 15	393.3	43.0	 20
 45	 15	1119.0	160.6	 25
 46	 15	103.0	29.4	 25
 47	 15	154.5	26.8	 20
 48	 15	2533.0	483.5	 25
 49	 15	197.0	37.1	 25
 50	 15	125.0	18.3	 20
 51	 15	76.0	20.7	 25
 52	 15	97.0	16.1	 25
 53	 15	344.3	40.2	 20
 54	 15	331.0	25.6	 25
 55	 15	1290.0	353.1	 25
 56	 15	80.3	15.0	 16
 57	 15	651.8	32.0	 20
 58	 15	433.3	454.2	 20
 59	 15	3797.3	132.1	 16
 60	 15	184.8	40.1	 20
 61	 15	133.3	17.6	 20
 62	 15	154.0	21.8	 16
 63	 15	130.3	26.7	 20
 64	 15	81.0	16.7	 20
 65	 15	114.5	15.8	 16
 66	 15	161.3	34.8	 20
 67	 15	432.8	128.4	 20
 68	 15	114.3	28.7	 16
 69	 15	123.0	21.2	 20
 70	 15	126.8	25.1	 20
 71	 15	132.0	20.8	 16
 72	 15	184.0	61.8	 20
 73	 15	4139.0	842.3	 16
 74	 15	101.5	22.8	 20
 75	 15	458.0	93.5	 20
 76	 15	145.3	24.6	 16
 77	 15	94.3	17.9	 20
 78	 15	127.5	24.9	 20
 79	 15	136.8	19.8	 16
 80	 15	141.8	22.7	 20
 81	 15	97.8	24.3	 20
 82	 15	272.8	47.2	 16
 83	 15	125.5	31.2	 20
 84	 15	164.0	25.5	 20
 85	 15	294.5	35.0	 16
 86	 15	456.3	82.1	 20
 87	 15	196.5	37.3	 20
 88	 15	125.5	26.7	 16
 89	 15	1003.3	184.7	 20
 90	 15	144.0	22.0	 20
 91	 15	199.5	25.4	 16
 92	 15	142.3	22.3	 20
 93	 15	191.5	50.8	 20
 94	 15	70.8	12.9	 16
 95	 15	118.5	22.9	 20
 96	 15	150.0	28.7	 20
 97	 15	77.3	19.7	 16
 98	 15	65.3	14.6	 20
 99	 15	77.0	29.2	 20
100	 15	309.8	58.5	 16
101	 15	143.0	37.5	 20
102	 15	438.8	334.8	 20
103	 15	900.8	182.1	 16
104	 15	357.5	36.1	 20
105	 15	161.3	21.4	 20
106	 15	299.0	34.1	 16
107	 15	2151.3	471.6	 20
108	 15	424.8	124.9	 20
109	 15	143.3	25.8	 16
110	 15	193.0	35.1	 20
111	 15	405.3	106.9	 20
112	 15	266.5	54.9	 16
113	 15	104.5	16.2	 20
114	 15	105.5	19.8	 20
115	 15	268.8	45.2	 16
116	 15	3258.3	724.3	 20
117	 15	1012.3	294.1	 20
118	 15	306.8	54.3	 16
119	 15	187.0	28.9	 20
120	 15	897.0	214.4	 20
121	 15	264.8	30.1	 16
122	 15	729.3	210.2	 20
123	 15	295.0	93.0	 20
124	 15	108.0	23.9	 16
125	 15	534.0	129.1	 20
126	 15	79.8	16.3	 20
127	 15	66.8	12.1	 16
128	 15	274.8	85.8	 20
129	 15	317.3	103.7	 20
130	 15	95.8	18.7	 16
131	 15	278.0	37.4	 20
132	 15	313.5	76.7	 16
133	 15	192.3	32.0	 20
134	 15	452.3	130.0	 20
135	 15	133.5	17.4	 16
136	 15	343.8	73.0	 20
137	 15	237.3	53.7	 20
138	 15	801.5	162.9	 16
139	 15	296.0	47.8	 20
140	 15	253.0	25.4	 20
141	 15	578.3	70.7	 16
142	 15	1327.0	122.6	 20
143	 15	2017.3	520.4	 20
144	 15	215.0	29.8	 16
145	 15	747.0	72.7	 20
146	 15	133.8	55.4	 20
147	 15	902.0	211.7	 16
148	 15	229.8	29.8	 20
149	 15	285.5	65.9	 20
150	 15	209.5	38.6	 16
151	 15	156.5	17.7	 20
152	 15	255.5	95.2	 20
153	 15	335.0	29.7	 16
154	 15	389.8	100.1	 20
155	 15	345.3	52.1	 20
156	 15	391.5	60.4	 16
157	 15	215.3	25.3	 20
158	 15	878.0	268.8	 20
159	 15	113.5	24.6	 16
160	 15	563.5	186.3	 20
161	 15	1196.0	278.4	 20
162	 15	711.5	134.2	 16
163	 15	419.0	67.4	 25
164	 15	327.0	42.8	 25
165	 15	205.0	38.2	 20
166	 15	219.0	39.1	 25
167	 15	247.0	34.1	 25
168	 15	125.5	24.7	 20
169	 15	137.0	31.6	 25
170	 15	178.0	41.2	 25
171	 15	164.0	21.6	 20
172	 15	113.0	35.1	 25
173	 15	97.0	16.2	 25
174	 15	210.5	41.8	 20
175	 15	176.0	36.4	 25
176	 15	183.0	37.2	 25
177	 15	290.5	36.9	 20
178	 15	430.0	88.0	 25
179	 15	638.0	222.9	 25
180	 15	126.0	48.2	 20
181	 15	690.0	184.5	 25
182	 15	148.0	121.6	 25
183	 15	1523.8	415.7	 20
184	 15	799.0	245.4	 25
185	 15	117.0	17.4	 25
186	 15	121.8	24.8	 20
187	 15	132.0	36.4	 25
188	 15	134.3	27.1	 20
189	 15	248.0	51.8	 25
190	 15	255.0	23.9	 25
191	 15	255.0	38.1	 20
192	 15	1225.0	294.4	 25
193	 15	267.0	31.6	 25
194	 15	983.3	200.8	 20
195	 15	136.0	39.4	 25
196	 15	95.0	49.3	 25
197	 15	905.3	160.6	 20
198	 15	556.0	164.1	 25
199	 15	142.0	60.2	 25
200	 15	234.8	33.0	 20
201	 15	248.0	41.1	 25
202	 15	178.0	41.7	 25
203	 15	681.3	145.1	 20
204	 15	150.0	27.1	 25
205	 15	111.0	25.1	 25
206	 15	111.0	28.0	 20
207	 15	3319.0	727.0	 25
208	 15	226.0	167.8	 25
209	 15	956.8	156.0	 20
210	 15	553.0	128.6	 25
211	 15	204.0	47.3	 25
212	 15	2314.8	372.3	 20
213	 15	792.0	141.5	 25
214	 15	368.0	57.5	 25
215	 15	2527.3	481.5	 20
216	 15	68.0	11.3	 25
217	 15	76.0	15.5	 25
218	 15	68.3	12.8	 20
219	 15	60.0	11.8	 25
220	 15	115.0	21.0	 25
221	 15	104.0	16.9	 20
222	 15	169.0	29.0	 25
223	 15	220.0	45.1	 25
224	 15	89.5	16.9	 20
225	 15	81.0	14.6	 25
226	 15	97.0	26.5	 25
227	 15	851.0	49.1	 20
228	 15	238.0	45.7	 25
229	 15	451.0	113.5	 25
230	 15	198.5	35.4	 20
231	 15	328.0	71.7	 25
232	 15	547.0	86.6	 25
233	 15	2390.0	228.5	 20
234	 15	2210.0	348.9	 25
235	 15	92.0	20.3	 25
236	 15	97.3	25.0	 20
237	 15	372.0	52.5	 25
238	 15	992.0	188.9	 25
239	 15	153.0	18.0	 20
240	 15	74.0	19.1	 25
241	 15	131.0	46.4	 25
242	 15	826.3	74.4	 20
243	 15	3380.0	784.6	 25
244	 15	137.0	24.9	 25
245	 15	141.8	26.3	 20
246	 15	261.0	66.7	 25
247	 15	118.0	19.0	 20
248	 15	106.0	17.9	 25
249	 15	160.0	30.2	 25
250	 15	92.3	18.9	 20
251	 15	136.0	52.3	 25
252	 15	929.0	200.8	 25
253	 15	190.5	28.0	 20
254	 15	219.0	35.2	 25
255	 15	74.0	12.8	 25
256	 15	66.8	13.5	 20
257	 15	775.0	215.4	 25
258	 15	112.0	18.2	 25
259	 15	74.0	12.8	 20
260	 15	239.0	41.3	 25
261	 15	106.0	15.1	 25
262	 15	94.0	18.7	 20
263	 15	166.0	19.1	 25
264	 15	194.0	52.8	 25
265	 15	293.3	27.9	 20
266	 15	252.0	34.2	 25
267	 15	366.0	86.5	 25
268	 15	290.0	53.6	 20
269	 15	186.0	36.8	 25
270	 15	138.0	22.7	 25
271	 15	200.8	33.8	 20
272	 15	85.0	15.3	 25
273	 15	68.0	13.2	 25
274	 15	114.5	19.5	 20
275	 15	92.0	20.5	 25
276	 15	80.0	19.5	 25
277	 15	74.5	10.3	 20
278	 15	81.0	14.9	 25
279	 15	367.0	70.7	 25
280	 15	738.5	146.2	 20
281	 15	150.0	33.4	 25
282	 15	112.0	59.4	 25
283	 15	586.5	71.1	 20
284	 15	248.0	39.1	 25
285	 15	366.0	99.9	 25
286	 15	71.8	12.5	 20
287	 15	91.0	17.9	 25
288	 15	266.0	37.8	 25
289	 15	202.3	24.9	 20
290	 15	341.0	42.9	 25
291	 15	959.0	239.1	 25
292	 15	74.3	12.7	 20
293	 15	190.0	35.8	 25
294	 15	502.0	292.4	 25
295	 15	4250.8	933.3	 20
296	 15	662.0	65.6	 25
297	 15	525.0	248.4	 25
298	 15	2269.8	362.7	 20
299	 15	101.0	18.4	 25
300	 15	121.0	30.9	 25
301	 15	629.5	108.2	 20
302	 15	331.0	58.1	 25
303	 15	1795.0	347.5	 25
304	 15	2559.0	440.2	 20
305	 15	422.0	117.7	 25
306	 15	2185.3	106.2	 20
307	 15	880.0	97.2	 25
308	 15	2814.0	649.3	 25
309	 15	625.5	63.5	 20
310	 15	98.0	18.2	 25
311	 15	74.0	12.7	 25
312	 15	72.0	14.9	 20
313	 15	86.0	12.8	 25
314	 15	117.0	66.7	 25
315	 15	5337.0	783.9	 20
316	 15	93.0	17.4	 25
317	 15	117.0	21.0	 25
318	 15	192.5	22.6	 20
319	 15	76.0	12.9	 25
320	 15	272.0	30.2	 25
321	 15	292.8	29.9	 20
322	 15	222.0	27.7	 25
323	 15	92.0	13.6	 25
324	 15	75.5	14.3	 20
325	 15	110.0	28.3	 25
326	 15	777.0	171.8	 25
327	 15	304.0	44.9	 20
328	 15	276.0	33.7	 25
329	 15	135.0	20.8	 25
330	 15	164.8	20.6	 20
331	 15	155.0	36.3	 25
332	 15	375.0	54.0	 25
333	 15	392.3	44.9	 20
334	 15	116.0	16.8	 25
335	 15	192.0	55.3	 25
336	 15	77.0	18.4	 20
337	 15	448.0	109.9	 25
338	 15	193.0	44.6	 25
339	 15	121.0	25.5	 20
340	 15	129.0	28.0	 25
341	 15	105.0	20.7	 25
342	 15	108.3	25.9	 20
343	 15	826.0	89.2	 25
344	 15	1057.0	271.7	 25
345	 15	122.8	23.8	 20
346	 15	133.0	24.4	 25
347	 15	1240.0	269.6	 25
348	 15	1592.8	309.2	 20
349	 15	223.0	40.8	 25
350	 15	105.0	24.9	 25
351	 15	152.3	24.7	 20
352	 15	155.0	28.9	 25
353	 15	241.0	41.5	 25
354	 15	1516.0	260.1	 20
355	 15	168.0	26.1	 25
356	 15	1515.0	293.8	 25
357	 15	902.3	102.1	 20
358	 15	163.0	29.3	 25
359	 15	261.0	65.6	 25
360	 15	83.3	11.7	 20
361	 15	365.0	66.4	 25
362	 15	655.0	62.4	 25
363	 15	539.3	90.9	 20
364	 15	1715.0	166.3	 25
365	 15	1783.8	112.7	 20
366	 15	2622.0	263.6	 25
367	 15	933.0	116.2	 25
368	 15	2127.0	292.5	 20
369	 15	188.0	55.0	 25
370	 15	6672.0	1956.3	 25
371	 15	86.8	16.9	 20
372	 15	178.0	28.7	 25
373	 15	470.0	90.4	 25
374	 15	120.5	21.2	 20
375	 15	1368.0	272.6	 25
376	 15	159.0	28.7	 20
377	 15	144.0	18.8	 16
378	 15	111.0	14.7	 20
379	 15	650.5	114.6	 20
380	 15	784.5	107.3	 16
381	 15	591.0	109.7	 20
382	 15	107.0	14.1	 20
383	 15	94.3	15.9	 16
384	 15	221.8	44.9	 20
385	 15	113.8	19.0	 20
386	 15	341.0	51.8	 16
387	 15	96.0	23.2	 20
388	 15	86.0	18.3	 20
389	 15	84.3	11.8	 16
390	 15	206.0	30.3	 20
391	 15	189.3	20.9	 20
392	 15	845.3	134.7	 16
393	 15	534.8	82.1	 20
394	 15	273.5	50.2	 20
395	 15	132.3	26.8	 16
396	 15	782.5	134.6	 20
397	 15	284.5	53.3	 20
398	 15	71.3	10.9	 16
399	 15	95.8	14.1	 20
400	 15	98.3	18.0	 20
401	 15	109.8	21.1	 16
402	 15	732.5	131.4	 20
403	 15	586.5	84.0	 20
404	 15	1229.0	121.3	 16
405	 15	255.3	32.2	 20
406	 15	288.8	43.1	 20
407	 15	112.3	16.1	 16
408	 15	199.5	48.8	 20
409	 15	1835.8	326.4	 20
410	 15	413.3	55.7	 16
411	 15	101.3	17.9	 20
412	 15	147.3	34.7	 20
413	 15	828.8	105.9	 16
414	 15	256.5	37.6	 20
415	 15	1475.8	382.8	 20
416	 15	65.3	14.7	 16
417	 15	339.5	39.8	 20
418	 15	1617.8	347.5	 20
419	 15	64.5	9.6	 16
420	 15	529.5	58.5	 20
421	 15	1085.3	39.5	 16
422	 15	495.8	54.8	 20
423	 15	1157.5	83.9	 20
424	 15	428.3	31.3	 16
425	 15	1815.8	128.4	 20
426	 15	135.0	19.5	 20
427	 15	111.5	25.9	 16
428	 15	74.8	13.4	 20
429	 15	134.5	23.4	 20
430	 15	500.0	51.5	 16
431	 15	608.8	53.4	 20
432	 15	2518.0	425.1	 20
433	 15	251.3	27.2	 16
434	 15	144.8	29.0	 20
435	 15	181.3	26.8	 20
436	 15	128.5	20.0	 16
437	 15	865.5	59.5	 20
438	 15	256.3	27.1	 20
439	 15	117.5	12.2	 16
440	 15	102.0	18.1	 20
441	 15	132.3	31.9	 20
442	 15	104.5	19.8	 16
443	 15	2045.8	184.8	 20
444	 15	3009.3	410.0	 20
445	 15	138.8	16.4	 16
446	 15	74.8	15.6	 20
447	 15	289.5	27.8	 20
448	 15	494.3	47.8	 16
449	 15	129.0	25.1	 20
450	 15	126.5	18.9	 20
451	 15	857.0	88.0	 16
452	 15	90.0	13.9	 20
453	 15	192.5	45.8	 20
454	 15	135.8	24.0	 16
455	 15	107.8	17.9	 20
456	 15	221.3	31.1	 20
457	 15	222.5	33.3	 16
458	 15	105.3	15.8	 20
459	 15	125.8	22.6	 20
460	 15	388.0	32.0	 16
461	 15	602.5	70.9	 20
462	 15	89.5	16.7	 20
463	 15	82.3	19.6	 16
464	 15	129.5	21.5	 20
465	 15	114.3	50.4	 20
466	 15	2821.3	115.4	 16
467	 15	656.0	86.1	 20
468	 15	165.0	40.2	 20
469	 15	91.0	14.4	 16
470	 15	164.8	31.8	 20
471	 15	186.3	28.0	 20
472	 15	514.8	56.7	 16
473	 15	1466.5	209.7	 20
474	 15	162.3	29.7	 20
475	 15	134.5	26.8	 16
476	 15	81.5	13.9	 20
477	 15	252.8	44.0	 20
478	 15	109.5	22.1	 16
479	 15	590.3	73.5	 20
480	 15	136.5	32.9	 16
481	 15	132.3	24.8	 20
482	 15	226.0	29.8	 20
483	 15	142.8	24.0	 20
484	 15	91.0	17.0	 25
485	 15	101.0	16.3	 25
486	 15	93.0	22.0	 20
487	 15	108.0	19.6	 25
488	 15	87.0	18.6	 25
489	 15	78.0	16.1	 20
490	 15	239.0	52.3	 25
491	 15	73.0	15.5	 25
492	 15	92.0	15.4	 20
493	 15	83.0	24.1	 25
494	 15	689.0	113.4	 25
495	 15	5318.8	1285.6	 20
496	 15	13587.0	3465.9	 25
497	 15	135.0	29.4	 25
498	 15	68.0	9.7	 20
499	 15	204.0	41.9	 25
500	 15	96.0	24.8	 25
501	 15	71.8	17.1	 20
502	 15	89.0	19.1	 25
503	 15	119.0	27.9	 25
504	 15	118.5	41.1	 20
505	 15	107.0	26.6	 25
506	 15	77.0	13.6	 25
507	 15	100.3	22.6	 20
508	 15	71.0	14.5	 25
509	 15	98.0	15.2	 25
510	 15	164.3	37.7	 20
511	 15	87.0	20.7	 25
512	 15	3916.0	1361.6	 25
513	 15	222.0	42.6	 20
514	 15	74.0	13.5	 25
515	 15	262.0	60.0	 25
516	 15	485.8	100.7	 20
517	 15	228.0	69.9	 25
518	 15	71.0	12.5	 25
519	 15	61.0	11.6	 20
520	 15	86.0	18.0	 25
521	 15	1909.0	591.4	 25
522	 15	561.0	114.5	 20
523	 15	228.0	49.8	 25
524	 15	96.0	20.2	 25
525	 15	268.0	76.7	 20
526	 15	446.0	70.6	 25
527	 15	330.0	74.4	 25
528	 15	249.5	34.8	 20
529	 15	149.0	28.2	 25
530	 15	111.0	18.6	 25
531	 15	410.5	78.1	 20
532	 15	382.0	99.4	 25
533	 15	323.0	82.2	 25
534	 15	2099.3	302.7	 20
535	 15	105.0	18.5	 25
536	 15	1811.0	352.4	 25
537	 15	998.0	162.1	 20
538	 15	601.0	120.1	 25
539	 15	2186.8	397.4	 20
540	 15	155.0	24.2	 25
541	 15	272.0	49.5	 25
542	 15	247.3	31.1	 20
543	 15	609.0	64.6	 25
544	 15	1661.0	324.9	 25
545	 15	346.5	28.7	 20
546	 15	373.0	74.6	 25
547	 15	74.0	16.4	 25
548	 15	384.5	34.4	 20
549	 15	927.0	274.3	 25
550	 15	90.0	15.1	 25
551	 15	1441.0	288.8	 20
552	 15	251.0	42.9	 25
553	 15	428.0	88.2	 25
554	 15	1174.3	206.8	 20
555	 15	330.0	51.2	 25
556	 15	2101.0	300.3	 25
557	 15	1306.3	216.1	 20
558	 15	85.0	13.2	 25
559	 15	87.0	15.3	 25
560	 15	81.0	12.4	 20
561	 15	71.0	15.1	 25
562	 15	69.0	14.9	 25
563	 15	59.0	11.6	 20
564	 15	68.0	12.4	 25
565	 15	99.0	17.5	 25
566	 15	2069.3	159.0	 20
567	 15	215.0	27.0	 25
568	 15	427.0	96.9	 25
569	 15	109.0	24.0	 20
570	 15	254.0	29.9	 25
571	 15	1037.0	171.6	 25
572	 15	420.8	77.4	 20
573	 15	1403.0	276.9	 25
574	 15	79.0	12.3	 25
575	 15	82.0	16.9	 20
576	 15	93.0	17.4	 25
577	 15	59.0	13.0	 25
578	 15	117.0	23.0	 20
579	 15	702.0	126.0	 25
580	 15	54.0	11.0	 25
581	 15	69.5	18.4	 20
582	 15	180.0	25.8	 25
583	 15	281.0	38.0	 25
584	 15	674.0	112.2	 20
585	 15	291.0	59.9	 25
586	 15	175.0	22.7	 25
587	 15	265.3	41.6	 20
588	 15	1021.0	127.8	 25
589	 15	855.0	111.3	 25
590	 15	266.8	32.4	 20
591	 15	475.0	68.5	 25
592	 15	223.0	68.9	 25
593	 15	174.8	26.1	 20
594	 15	105.0	14.4	 25
595	 15	351.0	34.9	 25
596	 15	278.0	35.0	 20
597	 15	417.0	56.5	 25
598	 15	608.8	57.1	 20
599	 15	1823.0	125.4	 25
600	 15	988.0	132.6	 25
601	 15	1973.3	102.6	 20
602	 15	366.0	43.9	 25
603	 15	802.0	94.3	 25
604	 15	1112.5	140.0	 20
605	 15	548.0	96.4	 25
606	 15	324.0	63.6	 25
607	 15	139.0	20.3	 20
608	 15	89.0	14.9	 25
609	 15	69.0	18.4	 25
610	 15	66.3	20.3	 20
611	 15	849.0	154.3	 25
612	 15	96.0	15.7	 25
613	 15	160.8	27.8	 20
614	 15	288.0	27.5	 25
615	 15	165.0	27.8	 25
616	 15	173.5	28.3	 20
617	 15	557.0	94.0	 25
618	 15	910.0	163.1	 25
619	 15	368.8	35.5	 20
620	 15	1002.0	145.3	 25
621	 15	542.0	91.8	 25
622	 15	2649.5	263.9	 20
623	 15	200.0	32.2	 25
624	 15	131.0	22.7	 25
625	 15	249.8	35.1	 20
626	 15	197.0	25.0	 25
627	 15	366.0	62.4	 25
628	 15	390.0	38.6	 20
629	 15	1312.0	161.4	 25
630	 15	1953.0	290.1	 25
631	 15	559.3	59.8	 20
632	 15	143.0	20.1	 25
633	 15	915.0	131.7	 25
634	 15	442.0	47.3	 20
635	 15	158.0	25.8	 25
636	 15	71.0	12.8	 25
637	 15	79.3	16.4	 20
638	 15	565.0	59.0	 25
639	 15	187.0	35.8	 25
  0	 16	8055.8	736.6	 16
  1	 16	118.8	29.9	 20
  2	 16	92.3	24.4	 20
  3	 16	179.3	25.9	 16
  4	 16	187.3	30.7	 20
  5	 16	115.5	13.4	 20
  6	 16	610.5	81.2	 16
  7	 16	92.5	12.6	 20
  8	 16	157.3	24.8	 20
  9	 16	876.5	104.2	 16
 10	 16	504.8	75.0	 20
 11	 16	85.8	20.9	 20
 12	 16	70.8	15.5	 16
 13	 16	71.8	15.6	 20
 14	 16	103.0	22.9	 20
 15	 16	111.0	15.8	 16
 16	 16	162.0	19.4	 20
 17	 16	172.0	31.5	 20
 18	 16	76.3	10.9	 16
 19	 16	82.8	16.6	 20
 20	 16	74.5	13.3	 16
 21	 16	65.3	15.5	 20
 22	 16	121.3	25.3	 20
 23	 16	195.5	26.9	 16
 24	 16	312.3	48.3	 20
 25	 16	116.5	23.8	 20
 26	 16	129.3	18.8	 16
 27	 16	94.5	15.1	 20
 28	 16	98.8	15.9	 20
 29	 16	104.8	17.4	 16
 30	 16	112.5	17.7	 20
 31	 16	148.5	17.6	 20
 32	 16	111.0	15.2	 16
 33	 16	270.0	45.0	 20
 34	 16	97.0	14.4	 20
 35	 16	204.8	31.2	 16
 36	 16	167.5	25.3	 20
 37	 16	142.5	35.1	 20
 38	 16	117.5	25.3	 16
 39	 16	85.3	14.9	 20
 40	 16	80.0	20.6	 20
 41	 16	94.3	21.5	 16
 42	 16	148.3	25.1	 20
 43	 16	158.0	37.5	 20
 44	 16	219.5	32.4	 16
 45	 16	692.5	89.1	 20
 46	 16	107.3	28.8	 20
 47	 16	66.5	15.2	 16
 48	 16	255.5	48.5	 20
 49	 16	102.8	25.2	 20
 50	 16	74.8	13.7	 16
 51	 16	89.3	17.7	 20
 52	 16	134.3	22.9	 20
 53	 16	147.8	28.5	 16
 54	 16	141.8	22.5	 20
 55	 16	665.5	170.0	 20
 56	 16	90.3	26.5	 20
 57	 16	1168.0	81.5	 25
 58	 16	912.0	1013.8	 25
 59	 16	2965.3	229.6	 20
 60	 16	202.0	39.3	 25
 61	 16	156.0	46.3	 25
 62	 16	87.0	18.0	 20
 63	 16	101.0	22.0	 25
 64	 16	76.0	15.0	 25
 65	 16	158.3	32.6	 20
 66	 16	93.0	17.4	 25
 67	 16	150.0	34.6	 25
 68	 16	83.0	13.3	 20
 69	 16	116.0	20.8	 25
 70	 16	108.0	18.7	 25
 71	 16	179.0	30.0	 20
 72	 16	186.0	27.6	 25
 73	 16	750.0	252.7	 25
 74	 16	88.0	15.8	 20
 75	 16	918.0	99.2	 25
 76	 16	238.0	49.0	 25
 77	 16	116.0	14.4	 20
 78	 16	77.0	23.3	 25
 79	 16	77.0	10.8	 20
 80	 16	182.0	32.2	 25
 81	 16	93.0	17.1	 25
 82	 16	112.0	10.7	 20
 83	 16	89.0	19.6	 25
 84	 16	122.0	22.4	 25
 85	 16	215.8	37.1	 20
 86	 16	239.0	48.0	 25
 87	 16	106.0	22.7	 25
 88	 16	92.8	17.7	 20
 89	 16	1039.0	168.6	 25
 90	 16	187.0	14.7	 25
 91	 16	221.0	29.9	 20
 92	 16	236.0	27.2	 25
 93	 16	89.0	17.8	 25
 94	 16	81.0	14.9	 20
 95	 16	75.0	26.6	 25
 96	 16	134.0	22.3	 25
 97	 16	65.5	11.1	 20
 98	 16	64.0	11.9	 25
 99	 16	76.0	13.3	 25
100	 16	130.5	21.8	 20
101	 16	132.0	38.1	 25
102	 16	980.0	791.4	 25
103	 16	1506.8	334.5	 20
104	 16	146.0	20.5	 25
105	 16	106.0	22.9	 25
106	 16	169.5	29.7	 20
107	 16	542.0	112.2	 25
108	 16	114.0	26.4	 25
109	 16	140.0	25.9	 20
110	 16	185.0	31.2	 25
111	 16	121.0	17.1	 25
112	 16	152.3	22.0	 20
113	 16	73.0	15.3	 25
114	 16	107.0	18.1	 25
115	 16	129.3	24.3	 20
116	 16	1158.0	229.8	 25
117	 16	427.0	100.6	 25
118	 16	218.5	40.3	 20
119	 16	118.0	27.7	 25
120	 16	513.0	110.9	 25
121	 16	170.0	29.1	 20
122	 16	224.0	44.9	 25
123	 16	274.0	73.5	 25
124	 16	124.0	34.2	 20
125	 16	240.0	52.5	 25
126	 16	77.0	14.0	 25
127	 16	83.5	19.8	 20
128	 16	86.0	21.4	 25
129	 16	118.0	25.6	 25
130	 16	80.0	16.6	 20
131	 16	273.0	35.9	 25
132	 16	300.0	41.8	 25
133	 16	359.5	50.0	 20
134	 16	578.0	150.3	 25
135	 16	350.0	103.4	 25
136	 16	127.3	33.5	 20
137	 16	169.0	37.1	 25
138	 16	212.5	31.6	 20
139	 16	386.0	83.1	 25
140	 16	270.0	42.3	 25
141	 16	283.3	39.2	 20
142	 16	1927.0	161.9	 25
143	 16	1512.0	344.6	 25
144	 16	150.5	26.0	 20
145	 16	1018.0	145.8	 25
146	 16	126.0	28.9	 25
147	 16	412.8	99.9	 20
148	 16	147.0	31.5	 25
149	 16	128.0	24.5	 25
150	 16	132.3	16.7	 20
151	 16	116.0	18.5	 25
152	 16	186.0	54.1	 25
153	 16	274.5	24.5	 20
154	 16	299.0	74.8	 25
155	 16	742.0	118.6	 25
156	 16	265.8	49.5	 20
157	 16	127.0	29.8	 25
158	 16	455.0	140.5	 25
159	 16	103.3	27.3	 20
160	 16	269.0	65.2	 25
161	 16	529.0	77.1	 25
162	 16	211.5	35.5	 20
163	 16	323.0	38.5	 25
164	 16	389.0	44.4	 25
165	 16	389.5	57.1	 20
166	 16	199.0	25.1	 25
167	 16	263.0	44.1	 25
168	 16	148.3	22.9	 20
169	 16	145.0	30.3	 25
170	 16	165.0	22.7	 25
171	 16	134.0	21.5	 20
172	 16	161.0	36.9	 25
173	 16	88.0	15.4	 25
174	 16	109.8	23.4	 20
175	 16	143.0	32.8	 25
176	 16	101.0	21.5	 25
177	 16	170.5	58.2	 20
178	 16	849.0	162.1	 25
179	 16	185.0	39.2	 25
180	 16	126.8	46.2	 20
181	 16	249.0	48.4	 25
182	 16	156.0	29.6	 25
183	 16	239.0	46.0	 20
184	 16	231.0	56.8	 25
185	 16	124.0	22.3	 25
186	 16	104.3	17.9	 20
187	 16	108.0	37.0	 25
188	 16	136.0	30.1	 25
189	 16	245.0	54.4	 20
190	 16	199.0	48.2	 25
191	 16	286.0	72.9	 25
192	 16	570.3	108.6	 20
193	 16	359.0	58.2	 25
194	 16	1554.0	291.1	 25
195	 16	181.0	39.1	 20
196	 16	115.0	22.7	 25
197	 16	242.8	32.9	 20
198	 16	360.0	66.0	 25
199	 16	113.0	27.6	 25
200	 16	231.8	43.2	 20
201	 16	230.0	33.6	 25
202	 16	124.0	26.4	 25
203	 16	630.8	109.9	 20
204	 16	208.0	34.2	 25
205	 16	129.0	27.3	 25
206	 16	97.3	25.6	 20
207	 16	2687.0	571.9	 25
208	 16	128.0	47.2	 25
209	 16	448.3	40.3	 20
210	 16	279.0	57.0	 25
211	 16	104.0	32.8	 25
212	 16	1087.0	171.3	 20
213	 16	732.0	147.0	 25
214	 16	476.0	83.2	 25
215	 16	699.5	120.6	 20
216	 16	60.0	11.7	 25
217	 16	67.0	12.3	 25
218	 16	64.5	12.9	 20
219	 16	61.0	17.0	 25
220	 16	75.0	26.5	 25
221	 16	87.0	20.6	 20
222	 16	90.0	19.8	 25
223	 16	120.0	19.1	 25
224	 16	97.0	21.8	 20
225	 16	70.0	10.3	 25
226	 16	106.0	29.5	 25
227	 16	1191.8	86.1	 20
228	 16	403.0	65.3	 25
229	 16	94.0	22.8	 25
230	 16	77.0	12.1	 20
231	 16	89.0	10.1	 25
232	 16	420.0	143.4	 25
233	 16	2865.3	122.1	 20
234	 16	2687.0	447.5	 25
235	 16	82.0	13.3	 25
236	 16	105.5	28.3	 20
237	 16	122.0	21.6	 25
238	 16	647.0	86.5	 25
239	 16	241.5	32.2	 20
240	 16	79.0	18.1	 25
241	 16	220.0	36.5	 25
242	 16	915.5	81.1	 20
243	 16	472.0	101.1	 25
244	 16	114.0	20.5	 25
245	 16	142.5	19.6	 20
246	 16	101.0	15.7	 25
247	 16	136.0	23.4	 25
248	 16	129.5	22.9	 20
249	 16	267.0	29.5	 25
250	 16	128.0	20.7	 25
251	 16	240.0	96.1	 20
252	 16	659.0	133.8	 25
253	 16	184.0	21.8	 20
254	 16	143.0	33.4	 25
255	 16	84.0	13.3	 25
256	 16	79.5	17.3	 20
257	 16	129.0	21.3	 25
258	 16	71.0	12.0	 25
259	 16	74.0	10.7	 20
260	 16	98.0	25.4	 25
261	 16	193.0	36.1	 25
262	 16	100.0	22.1	 20
263	 16	324.0	53.0	 25
264	 16	542.0	59.6	 25
265	 16	313.5	34.3	 20
266	 16	320.0	53.7	 25
267	 16	120.0	20.8	 25
268	 16	270.3	50.6	 20
269	 16	93.0	17.6	 25
270	 16	125.0	15.9	 20
271	 16	84.0	18.3	 16
272	 16	80.3	8.9	 20
273	 16	77.8	12.9	 20
274	 16	85.3	16.7	 16
275	 16	66.5	18.4	 20
276	 16	88.5	19.4	 20
277	 16	78.0	10.3	 16
278	 16	70.8	12.5	 20
279	 16	129.0	38.3	 20
280	 16	550.3	117.3	 16
281	 16	94.0	15.6	 20
282	 16	104.3	37.4	 20
283	 16	757.5	483.8	 16
284	 16	430.5	51.7	 20
285	 16	120.3	24.4	 20
286	 16	66.8	14.3	 16
287	 16	211.0	37.3	 20
288	 16	495.8	106.4	 20
289	 16	136.3	28.2	 16
290	 16	178.5	54.1	 20
291	 16	376.5	90.0	 20
292	 16	74.3	13.7	 16
293	 16	242.3	40.0	 20
294	 16	182.0	54.3	 20
295	 16	864.8	179.1	 16
296	 16	245.3	31.6	 20
297	 16	242.5	57.9	 20
298	 16	490.5	69.1	 16
299	 16	85.0	24.0	 20
300	 16	87.0	22.2	 20
301	 16	136.5	22.8	 16
302	 16	184.5	58.9	 20
303	 16	483.0	54.4	 20
304	 16	848.5	151.2	 16
305	 16	166.5	107.2	 20
306	 16	1616.5	142.5	 20
307	 16	870.0	86.0	 16
308	 16	731.5	128.3	 20
309	 16	423.0	103.8	 20
310	 16	103.5	17.2	 16
311	 16	77.3	17.4	 20
312	 16	70.5	10.6	 16
313	 16	71.0	12.0	 20
314	 16	80.0	17.3	 20
315	 16	418.5	69.2	 16
316	 16	63.0	10.7	 20
317	 16	99.5	23.6	 20
318	 16	86.0	19.1	 16
319	 16	92.5	20.5	 20
320	 16	541.8	64.7	 20
321	 16	401.5	29.8	 16
322	 16	326.3	33.5	 20
323	 16	57.3	13.6	 20
324	 16	59.5	11.5	 16
325	 16	59.0	13.2	 20
326	 16	718.5	112.5	 20
327	 16	551.3	63.7	 16
328	 16	111.3	19.8	 20
329	 16	130.3	26.8	 20
330	 16	146.0	13.7	 16
331	 16	133.8	27.5	 20
332	 16	310.0	48.0	 20
333	 16	738.5	102.6	 16
334	 16	89.0	29.5	 20
335	 16	68.3	7.9	 20
336	 16	89.3	14.3	 16
337	 16	377.8	77.0	 20
338	 16	95.0	19.8	 20
339	 16	77.8	13.6	 16
340	 16	75.5	16.4	 20
341	 16	104.0	19.0	 20
342	 16	90.0	16.6	 16
343	 16	230.0	32.3	 20
344	 16	482.0	89.2	 20
345	 16	138.5	16.1	 16
346	 16	118.8	65.5	 20
347	 16	2372.0	600.0	 20
348	 16	1241.8	226.8	 16
349	 16	507.5	96.8	 20
350	 16	107.0	21.2	 20
351	 16	79.5	15.9	 16
352	 16	120.0	26.6	 20
353	 16	128.3	19.1	 20
354	 16	373.5	43.9	 16
355	 16	221.8	29.9	 20
356	 16	906.3	61.8	 20
357	 16	1320.5	144.8	 16
358	 16	137.3	26.6	 20
359	 16	112.3	10.4	 20
360	 16	82.3	17.2	 16
361	 16	203.8	26.2	 20
362	 16	348.8	57.7	 20
363	 16	643.0	183.4	 16
364	 16	2696.3	149.6	 20
365	 16	1945.8	234.7	 20
366	 16	1336.0	109.2	 16
367	 16	672.3	82.1	 20
368	 16	548.5	143.0	 20
369	 16	104.3	17.0	 16
370	 16	2563.8	710.8	 20
371	 16	90.5	18.5	 16
372	 16	139.8	21.2	 20
373	 16	246.3	39.3	 20
374	 16	233.3	32.6	 16
375	 16	640.8	129.5	 20
376	 16	94.0	17.3	 25
377	 16	118.0	21.8	 20
378	 16	104.0	19.0	 25
379	 16	239.0	25.5	 25
380	 16	300.5	41.3	 20
381	 16	216.0	39.3	 25
382	 16	115.0	16.1	 25
383	 16	69.8	13.2	 20
384	 16	84.0	15.3	 25
385	 16	163.0	28.8	 25
386	 16	129.0	21.8	 20
387	 16	80.0	13.0	 25
388	 16	71.0	13.4	 25
389	 16	63.5	13.5	 20
390	 16	216.0	31.4	 25
391	 16	112.0	26.4	 25
392	 16	517.5	78.5	 20
393	 16	237.0	32.2	 25
394	 16	245.0	34.6	 25
395	 16	164.0	37.7	 20
396	 16	1395.0	179.7	 25
397	 16	381.0	82.6	 25
398	 16	66.0	12.6	 20
399	 16	72.0	13.4	 25
400	 16	57.0	13.1	 25
401	 16	87.5	15.3	 20
402	 16	1222.0	202.9	 25
403	 16	106.0	27.9	 25
404	 16	174.0	36.7	 20
405	 16	260.0	35.7	 25
406	 16	276.0	47.9	 25
407	 16	120.5	22.3	 20
408	 16	142.0	46.1	 25
409	 16	1495.0	128.1	 25
410	 16	878.0	106.2	 20
411	 16	84.0	14.9	 25
412	 16	112.0	28.4	 25
413	 16	1334.5	157.9	 20
414	 16	241.0	35.7	 25
415	 16	231.0	64.8	 25
416	 16	76.3	10.6	 20
417	 16	164.0	24.8	 25
418	 16	547.0	96.8	 25
419	 16	81.0	15.0	 20
420	 16	334.0	29.8	 25
421	 16	429.0	43.2	 25
422	 16	732.0	122.2	 20
423	 16	3372.0	267.3	 25
424	 16	258.0	42.2	 25
425	 16	1062.5	123.5	 20
426	 16	116.0	21.3	 25
427	 16	68.0	10.3	 20
428	 16	69.0	12.5	 25
429	 16	116.0	19.5	 25
430	 16	360.5	30.4	 20
431	 16	309.0	41.6	 25
432	 16	690.0	119.1	 25
433	 16	138.8	16.4	 20
434	 16	140.0	28.1	 25
435	 16	280.0	41.5	 25
436	 16	131.3	18.6	 20
437	 16	606.0	71.9	 25
438	 16	167.0	39.9	 25
439	 16	125.3	20.1	 20
440	 16	76.0	13.8	 25
441	 16	136.0	14.8	 25
442	 16	121.3	15.4	 20
443	 16	856.0	245.3	 25
444	 16	382.0	102.6	 25
445	 16	116.3	26.3	 20
446	 16	70.0	15.6	 25
447	 16	174.0	26.2	 25
448	 16	646.0	48.4	 20
449	 16	100.0	17.2	 25
450	 16	200.0	23.7	 25
451	 16	205.5	28.3	 20
452	 16	73.0	15.1	 25
453	 16	117.0	17.8	 25
454	 16	86.5	19.4	 20
455	 16	70.0	12.9	 25
456	 16	210.0	27.7	 25
457	 16	96.8	18.8	 20
458	 16	88.0	13.5	 25
459	 16	94.0	18.7	 25
460	 16	237.5	42.2	 20
461	 16	166.0	37.7	 25
462	 16	75.0	14.3	 25
463	 16	68.5	12.1	 20
464	 16	217.0	25.9	 25
465	 16	86.0	18.4	 25
466	 16	1573.0	283.4	 20
467	 16	1314.0	196.3	 25
468	 16	61.0	15.6	 25
469	 16	64.3	11.2	 20
470	 16	101.0	17.5	 25
471	 16	90.0	15.7	 25
472	 16	190.3	22.7	 20
473	 16	741.0	81.5	 25
474	 16	232.0	35.0	 25
475	 16	65.5	10.5	 20
476	 16	83.0	12.0	 25
477	 16	170.0	28.4	 25
478	 16	179.8	28.5	 20
479	 16	618.0	70.1	 25
480	 16	147.0	28.8	 25
481	 16	115.5	16.5	 20
482	 16	250.0	30.0	 25
483	 16	87.0	15.6	 25
484	 16	86.0	13.5	 20
485	 16	81.0	15.8	 25
486	 16	112.0	20.5	 20
487	 16	70.0	11.8	 25
488	 16	62.0	14.2	 25
489	 16	73.3	23.1	 20
490	 16	65.0	13.1	 25
491	 16	71.0	12.0	 25
492	 16	98.0	12.9	 20
493	 16	84.0	14.3	 25
494	 16	290.0	61.6	 25
495	 16	428.3	137.0	 20
496	 16	2803.0	603.9	 25
497	 16	68.0	13.6	 25
498	 16	87.5	15.4	 20
499	 16	346.0	42.3	 25
500	 16	62.0	13.4	 25
501	 16	79.5	14.8	 20
502	 16	83.0	14.8	 25
503	 16	211.0	45.2	 25
504	 16	69.3	12.3	 20
505	 16	69.0	14.0	 25
506	 16	76.0	14.5	 25
507	 16	80.5	15.2	 20
508	 16	66.0	10.6	 25
509	 16	72.0	10.8	 25
510	 16	63.5	12.5	 20
511	 16	61.0	13.6	 25
512	 16	534.0	153.3	 25
513	 16	121.5	26.4	 20
514	 16	82.0	19.0	 25
515	 16	245.0	46.6	 25
516	 16	478.8	69.2	 20
517	 16	70.0	11.2	 25
518	 16	57.0	8.2	 25
519	 16	75.0	10.0	 20
520	 16	73.0	14.3	 25
521	 16	334.0	70.0	 25
522	 16	440.3	57.1	 20
523	 16	74.0	16.4	 25
524	 16	73.0	15.7	 25
525	 16	142.3	20.8	 20
526	 16	268.0	39.7	 25
527	 16	916.0	196.2	 25
528	 16	158.3	24.9	 20
529	 16	81.0	18.2	 25
530	 16	75.0	17.5	 25
531	 16	140.3	19.2	 20
532	 16	202.0	24.5	 25
533	 16	169.0	27.2	 25
534	 16	888.3	116.0	 20
535	 16	92.0	22.9	 25
536	 16	1994.0	401.6	 25
537	 16	168.8	28.0	 20
538	 16	1259.0	147.9	 25
539	 16	899.0	220.1	 25
540	 16	170.3	29.8	 20
541	 16	261.0	39.4	 25
542	 16	223.0	52.9	 25
543	 16	446.0	51.0	 20
544	 16	1024.0	133.3	 25
545	 16	858.0	96.5	 20
546	 16	372.0	46.2	 25
547	 16	78.0	15.1	 25
548	 16	108.8	16.9	 20
549	 16	218.0	27.9	 25
550	 16	94.0	10.9	 25
551	 16	195.5	30.9	 20
552	 16	187.0	29.5	 25
553	 16	168.0	24.1	 25
554	 16	360.8	46.3	 20
555	 16	154.0	23.0	 25
556	 16	1625.0	212.1	 25
557	 16	396.5	53.9	 20
558	 16	68.0	11.7	 25
559	 16	92.0	14.7	 25
560	 16	120.8	25.3	 20
561	 16	55.0	14.4	 25
562	 16	63.0	10.5	 25
563	 16	64.8	10.2	 20
564	 16	72.0	14.1	 25
565	 16	91.0	17.2	 25
566	 16	2617.5	159.1	 20
567	 16	372.0	80.0	 25
568	 16	81.0	14.2	 25
569	 16	85.3	15.0	 20
570	 16	426.0	86.0	 25
571	 16	362.0	48.8	 25
572	 16	532.5	60.1	 20
573	 16	204.0	39.7	 25
574	 16	70.0	15.8	 25
575	 16	104.3	24.7	 20
576	 16	65.0	15.2	 25
577	 16	58.0	14.1	 25
578	 16	195.8	16.5	 20
579	 16	128.0	25.1	 25
580	 16	63.0	10.9	 25
581	 16	65.8	12.1	 20
582	 16	60.0	9.8	 25
583	 16	98.0	11.9	 25
584	 16	311.0	39.5	 20
585	 16	1294.0	184.0	 25
586	 16	139.0	18.0	 25
587	 16	191.0	23.4	 20
588	 16	530.0	60.9	 25
589	 16	672.0	73.8	 25
590	 16	597.5	71.1	 16
591	 16	209.3	26.4	 20
592	 16	70.5	11.1	 20
593	 16	171.3	15.8	 16
594	 16	79.3	13.7	 20
595	 16	255.5	44.0	 20
596	 16	261.8	32.3	 16
597	 16	600.3	48.9	 20
598	 16	1334.3	89.4	 20
599	 16	4130.5	213.6	 16
600	 16	1270.3	201.4	 20
601	 16	852.0	87.4	 20
602	 16	379.8	33.1	 16
603	 16	2280.3	237.4	 20
604	 16	1819.0	111.6	 16
605	 16	151.3	26.2	 20
606	 16	114.8	17.0	 20
607	 16	256.3	33.0	 16
608	 16	73.3	21.2	 20
609	 16	65.0	11.4	 20
610	 16	64.3	8.5	 16
611	 16	113.0	22.5	 20
612	 16	70.8	13.0	 20
613	 16	130.5	21.0	 16
614	 16	176.3	30.8	 20
615	 16	121.8	20.2	 20
616	 16	67.8	9.6	 16
617	 16	307.0	41.0	 20
618	 16	374.5	35.6	 20
619	 16	739.0	50.8	 16
620	 16	320.3	46.5	 20
621	 16	189.0	23.7	 20
622	 16	791.5	64.2	 16
623	 16	395.8	112.0	 20
624	 16	94.5	17.1	 20
625	 16	135.8	23.5	 16
626	 16	258.3	32.9	 20
627	 16	146.0	25.7	 20
628	 16	497.8	41.3	 16
629	 16	402.3	56.2	 20
630	 16	788.3	83.1	 20
631	 16	252.8	19.5	 16
632	 16	110.5	20.5	 20
633	 16	410.0	36.8	 20
634	 16	442.5	47.7	 16
635	 16	105.3	18.2	 20
636	 16	66.0	12.7	 20
637	 16	73.8	17.0	 16
638	 16	437.5	67.8	 20
639	 16	9225.3	1706.1	 20
  0	 17	174.8	27.2	 20
  1	 17	111.0	20.2	 25
  2	 17	211.0	43.7	 25
  3	 17	5129.3	722.8	 20
  4	 17	4969.0	881.5	 25
  5	 17	354.0	66.9	 25
  6	 17	145.0	20.8	 20
  7	 17	1021.0	138.8	 25
  8	 17	383.0	34.8	 25
  9	 17	2320.0	205.5	 20
 10	 17	219.0	28.1	 25
 11	 17	85.0	12.8	 25
 12	 17	218.5	38.6	 20
 13	 17	225.0	39.0	 25
 14	 17	72.0	13.3	 25
 15	 17	78.0	10.7	 20
 16	 17	103.0	16.8	 25
 17	 17	133.0	21.5	 25
 18	 17	133.0	33.5	 20
 19	 17	84.0	17.8	 25
 20	 17	167.0	31.6	 25
 21	 17	137.0	16.9	 20
 22	 17	252.0	52.1	 25
 23	 17	100.0	14.7	 25
 24	 17	239.0	47.8	 20
 25	 17	1971.0	168.9	 25
 26	 17	130.0	23.2	 25
 27	 17	900.5	106.1	 20
 28	 17	271.0	46.9	 25
 29	 17	4988.5	547.3	 20
 30	 17	125.0	24.7	 25
 31	 17	152.0	24.2	 25
 32	 17	759.0	125.7	 20
 33	 17	89.0	18.0	 25
 34	 17	128.0	19.7	 25
 35	 17	248.8	35.3	 20
 36	 17	962.0	134.7	 25
 37	 17	6406.0	969.8	 25
 38	 17	198.0	22.7	 20
 39	 17	148.0	23.0	 25
 40	 17	115.0	19.1	 25
 41	 17	68.0	14.5	 20
 42	 17	273.0	45.2	 25
 43	 17	295.0	39.0	 25
 44	 17	158.5	27.3	 20
 45	 17	77.0	11.6	 25
 46	 17	90.0	17.5	 25
 47	 17	86.0	15.8	 20
 48	 17	70.0	10.5	 25
 49	 17	108.0	19.7	 25
 50	 17	144.8	30.0	 20
 51	 17	111.0	40.8	 25
 52	 17	147.0	17.7	 25
 53	 17	154.8	27.6	 20
 54	 17	320.0	36.7	 25
 55	 17	207.0	28.0	 25
 56	 17	684.8	79.4	 20
 57	 17	265.0	52.7	 25
 58	 17	126.0	33.0	 25
 59	 17	228.5	38.3	 20
 60	 17	143.0	25.1	 25
 61	 17	202.0	40.7	 25
 62	 17	199.3	40.2	 20
 63	 17	102.0	18.6	 25
 64	 17	78.0	15.8	 25
 65	 17	256.8	29.1	 20
 66	 17	103.0	16.4	 25
 67	 17	89.0	12.9	 25
 68	 17	152.0	22.3	 20
 69	 17	461.0	55.9	 25
 70	 17	619.0	162.5	 25
 71	 17	372.0	49.4	 20
 72	 17	388.0	47.8	 25
 73	 17	481.0	148.3	 25
 74	 17	100.5	16.0	 20
 75	 17	124.0	25.0	 25
 76	 17	308.0	67.0	 25
 77	 17	1122.5	157.1	 20
 78	 17	611.0	70.7	 25
 79	 17	501.0	125.1	 25
 80	 17	250.3	35.5	 20
 81	 17	1365.0	327.5	 25
 82	 17	207.0	33.3	 25
 83	 17	141.3	19.4	 20
 84	 17	1072.0	241.1	 25
 85	 17	413.3	67.8	 20
 86	 17	178.0	21.7	 25
 87	 17	144.0	30.8	 25
 88	 17	214.8	26.0	 20
 89	 17	390.0	41.4	 25
 90	 17	662.0	121.1	 25
 91	 17	103.0	19.1	 20
 92	 17	76.0	18.5	 25
 93	 17	105.0	19.0	 25
 94	 17	76.5	15.5	 20
 95	 17	71.0	24.7	 25
 96	 17	83.0	18.3	 25
 97	 17	85.3	11.4	 20
 98	 17	74.0	16.2	 25
 99	 17	61.0	15.9	 25
100	 17	98.0	20.6	 20
101	 17	311.0	184.0	 25
102	 17	1070.0	291.6	 25
103	 17	162.8	26.2	 20
104	 17	95.0	21.0	 25
105	 17	129.0	48.3	 25
106	 17	421.3	76.2	 20
107	 17	426.0	107.5	 25
108	 17	124.0	19.5	 25
109	 17	427.5	89.0	 20
110	 17	91.0	17.5	 25
111	 17	67.0	19.4	 25
112	 17	78.3	16.0	 20
113	 17	72.0	15.4	 25
114	 17	85.0	18.6	 25
115	 17	210.8	37.9	 20
116	 17	88.0	18.8	 25
117	 17	214.0	35.5	 25
118	 17	261.5	52.5	 20
119	 17	109.0	21.0	 25
120	 17	221.0	66.0	 25
121	 17	76.0	14.2	 20
122	 17	77.0	14.1	 25
123	 17	137.0	24.9	 25
124	 17	399.8	158.0	 20
125	 17	3680.0	1163.6	 25
126	 17	99.0	20.1	 25
127	 17	141.0	24.2	 20
128	 17	619.0	84.8	 25
129	 17	1348.0	234.6	 25
130	 17	470.3	81.8	 20
131	 17	1037.0	270.9	 25
132	 17	96.0	21.1	 25
133	 17	89.3	18.8	 20
134	 17	122.0	21.9	 25
135	 17	133.0	20.6	 25
136	 17	168.3	44.1	 20
137	 17	659.0	190.8	 25
138	 17	129.0	68.2	 25
139	 17	732.0	174.6	 20
140	 17	799.0	194.1	 25
141	 17	344.0	81.7	 25
142	 17	435.8	107.1	 20
143	 17	498.0	60.3	 25
144	 17	311.8	42.0	 20
145	 17	319.0	82.6	 25
146	 17	93.0	18.2	 25
147	 17	185.0	36.8	 20
148	 17	127.0	30.6	 25
149	 17	119.0	17.1	 25
150	 17	196.5	38.1	 20
151	 17	146.0	35.1	 25
152	 17	139.0	30.8	 25
153	 17	91.5	17.8	 20
154	 17	120.0	33.3	 25
155	 17	112.0	24.9	 25
156	 17	293.0	62.8	 20
157	 17	99.0	20.5	 25
158	 17	118.0	26.2	 25
159	 17	84.0	14.4	 20
160	 17	225.0	40.2	 25
161	 17	223.0	32.3	 25
162	 17	218.8	34.0	 20
163	 17	184.5	32.7	 20
164	 17	328.0	139.4	 20
165	 17	953.8	166.8	 16
166	 17	293.0	61.0	 20
167	 17	91.8	18.9	 20
168	 17	111.3	13.4	 16
169	 17	97.5	18.0	 20
170	 17	140.0	33.4	 20
171	 17	70.8	17.7	 16
172	 17	96.0	18.8	 20
173	 17	328.8	65.5	 20
174	 17	772.8	137.2	 16
175	 17	265.5	36.9	 20
176	 17	175.0	27.6	 20
177	 17	304.3	32.1	 16
178	 17	4168.0	1403.3	 20
179	 17	215.5	108.1	 20
180	 17	1089.3	290.3	 16
181	 17	375.8	60.1	 20
182	 17	111.5	34.7	 20
183	 17	606.5	161.0	 16
184	 17	233.5	34.8	 20
185	 17	181.5	34.9	 20
186	 17	89.3	12.9	 16
187	 17	218.3	61.3	 20
188	 17	82.3	14.8	 20
189	 17	125.3	29.3	 16
190	 17	96.8	19.2	 20
191	 17	194.8	32.6	 20
192	 17	208.5	75.9	 16
193	 17	3364.0	869.7	 20
194	 17	684.3	195.8	 20
195	 17	1005.3	148.0	 16
196	 17	108.0	15.8	 20
197	 17	63.5	11.9	 20
198	 17	133.8	28.3	 16
199	 17	487.8	101.5	 20
200	 17	139.5	36.6	 20
201	 17	386.0	64.5	 16
202	 17	147.8	35.3	 20
203	 17	75.0	10.1	 16
204	 17	152.3	21.2	 20
205	 17	275.3	25.8	 20
206	 17	107.3	20.1	 16
207	 17	114.0	21.8	 20
208	 17	343.8	66.1	 20
209	 17	899.3	118.8	 16
210	 17	828.8	126.1	 20
211	 17	123.5	26.8	 20
212	 17	95.0	15.3	 16
213	 17	100.0	32.6	 20
214	 17	75.5	16.3	 20
215	 17	89.0	15.5	 16
216	 17	112.0	13.9	 20
217	 17	111.3	29.0	 20
218	 17	89.3	23.7	 16
219	 17	59.0	12.6	 20
220	 17	67.0	14.5	 20
221	 17	109.5	38.4	 16
222	 17	65.3	13.1	 20
223	 17	108.5	19.0	 20
224	 17	80.3	15.1	 16
225	 17	138.5	19.4	 20
226	 17	334.5	52.8	 20
227	 17	1099.0	118.0	 16
228	 17	531.3	55.4	 20
229	 17	1218.3	242.4	 20
230	 17	643.5	63.7	 16
231	 17	152.0	23.6	 20
232	 17	164.8	21.8	 20
233	 17	198.3	26.2	 16
234	 17	2174.0	250.4	 20
235	 17	2240.3	462.0	 20
236	 17	155.0	24.1	 16
237	 17	89.3	11.2	 20
238	 17	330.8	70.7	 20
239	 17	111.3	20.5	 16
240	 17	264.5	54.2	 20
241	 17	398.5	61.3	 20
242	 17	1451.5	273.9	 16
243	 17	94.5	14.6	 20
244	 17	535.8	159.4	 20
245	 17	91.5	15.2	 16
246	 17	138.0	23.3	 20
247	 17	124.5	105.0	 20
248	 17	2541.5	417.4	 16
249	 17	383.5	52.3	 20
250	 17	384.3	53.9	 20
251	 17	313.8	36.2	 16
252	 17	6903.0	1340.8	 20
253	 17	7076.3	2131.1	 20
254	 17	282.3	40.1	 16
255	 17	440.8	67.7	 20
256	 17	378.8	76.4	 20
257	 17	354.8	79.5	 16
258	 17	126.0	27.9	 20
259	 17	68.5	13.8	 20
260	 17	70.3	10.6	 16
261	 17	82.8	15.6	 20
262	 17	106.0	19.3	 16
263	 17	760.8	116.9	 20
264	 17	325.5	57.1	 20
265	 17	299.8	45.9	 16
266	 17	222.3	36.8	 20
267	 17	197.5	209.2	 20
268	 17	4106.8	737.6	 16
269	 17	216.3	29.4	 20
270	 17	1458.0	329.2	 25
271	 17	325.5	63.6	 20
272	 17	163.0	35.9	 25
273	 17	80.0	14.5	 25
274	 17	73.3	14.7	 20
275	 17	414.0	97.1	 25
276	 17	144.0	24.0	 25
277	 17	121.5	25.2	 20
278	 17	261.0	67.4	 25
279	 17	89.0	16.3	 25
280	 17	87.5	12.1	 20
281	 17	92.0	13.4	 25
282	 17	140.0	22.8	 25
283	 17	234.0	37.2	 20
284	 17	241.0	89.0	 25
285	 17	135.0	23.2	 25
286	 17	160.0	37.8	 20
287	 17	302.0	50.8	 25
288	 17	419.0	128.3	 25
289	 17	130.8	28.4	 20
290	 17	92.0	24.4	 25
291	 17	877.0	225.1	 25
292	 17	546.8	120.3	 20
293	 17	1690.0	288.2	 25
294	 17	1622.0	118.3	 25
295	 17	1902.3	197.3	 20
296	 17	703.0	144.1	 25
297	 17	236.0	21.1	 25
298	 17	353.3	42.3	 20
299	 17	195.0	36.1	 25
300	 17	71.0	11.6	 25
301	 17	73.0	15.1	 20
302	 17	77.0	14.9	 25
303	 17	91.0	13.5	 25
304	 17	337.3	77.0	 20
305	 17	223.0	49.6	 25
306	 17	112.0	24.0	 25
307	 17	262.3	35.4	 20
308	 17	2756.0	639.6	 25
309	 17	2948.0	921.9	 25
310	 17	139.3	26.1	 20
311	 17	356.0	74.1	 25
312	 17	2503.0	682.6	 25
313	 17	264.8	56.7	 20
314	 17	249.0	39.6	 25
315	 17	265.0	45.4	 25
316	 17	226.0	35.2	 20
317	 17	443.0	75.8	 25
318	 17	568.8	75.3	 20
319	 17	302.0	44.9	 25
320	 17	110.0	18.1	 25
321	 17	200.8	33.3	 20
322	 17	168.0	31.5	 25
323	 17	69.0	16.9	 25
324	 17	59.5	9.0	 20
325	 17	107.0	21.1	 25
326	 17	395.0	54.6	 25
327	 17	160.0	24.4	 20
328	 17	220.0	37.1	 25
329	 17	292.0	64.8	 25
330	 17	79.3	10.6	 20
331	 17	78.0	11.7	 25
332	 17	102.0	36.7	 25
333	 17	338.0	67.4	 20
334	 17	325.0	49.0	 25
335	 17	169.0	37.5	 25
336	 17	66.5	13.9	 20
337	 17	110.0	21.6	 25
338	 17	86.0	13.3	 25
339	 17	90.3	15.6	 20
340	 17	366.0	61.7	 25
341	 17	92.0	16.1	 25
342	 17	330.0	65.8	 20
343	 17	95.0	16.2	 25
344	 17	105.0	44.7	 25
345	 17	743.5	199.6	 20
346	 17	136.0	20.7	 25
347	 17	523.0	164.0	 25
348	 17	222.5	47.7	 20
349	 17	177.0	37.4	 25
350	 17	86.0	28.3	 25
351	 17	801.8	184.8	 20
352	 17	73.0	14.6	 25
353	 17	226.0	63.0	 25
354	 17	95.3	18.8	 20
355	 17	918.0	235.3	 25
356	 17	135.0	25.8	 25
357	 17	66.0	10.5	 20
358	 17	114.0	21.6	 25
359	 17	209.0	23.8	 25
360	 17	1510.8	325.3	 20
361	 17	111.0	20.8	 25
362	 17	140.0	26.1	 25
363	 17	135.3	31.2	 20
364	 17	163.0	55.9	 25
365	 17	84.0	15.9	 25
366	 17	220.0	54.1	 20
367	 17	1581.0	129.7	 25
368	 17	1535.0	159.7	 25
369	 17	3389.3	786.0	 20
370	 17	80.0	18.0	 25
371	 17	65.0	11.5	 25
372	 17	69.5	13.8	 20
373	 17	712.0	152.7	 25
374	 17	276.0	60.4	 25
375	 17	301.3	57.2	 20
376	 17	1230.0	226.0	 25
377	 17	365.0	46.2	 20
378	 17	201.0	29.5	 25
379	 17	181.0	37.3	 25
380	 17	448.0	56.3	 20
381	 17	438.0	98.9	 25
382	 17	93.0	16.5	 25
383	 17	82.0	23.8	 20
384	 17	120.0	27.1	 25
385	 17	79.0	17.4	 25
386	 17	139.3	22.4	 20
387	 17	83.0	14.4	 25
388	 17	94.0	18.9	 25
389	 17	285.0	32.1	 20
390	 17	337.0	59.0	 25
391	 17	438.0	119.0	 25
392	 17	115.5	20.9	 20
393	 17	78.0	15.8	 25
394	 17	94.0	19.1	 25
395	 17	324.8	69.4	 20
396	 17	152.0	26.6	 25
397	 17	111.0	22.9	 25
398	 17	79.3	15.3	 20
399	 17	68.0	13.1	 25
400	 17	132.0	26.2	 25
401	 17	175.8	31.5	 20
402	 17	92.0	14.0	 25
403	 17	161.0	30.7	 25
404	 17	235.0	32.4	 20
405	 17	856.0	93.0	 25
406	 17	295.0	43.5	 25
407	 17	260.3	36.9	 20
408	 17	73.0	12.0	 25
409	 17	159.0	35.3	 25
410	 17	236.8	31.8	 20
411	 17	455.0	52.6	 25
412	 17	260.0	29.5	 25
413	 17	479.5	70.6	 20
414	 17	151.0	22.0	 25
415	 17	108.0	21.7	 25
416	 17	1420.0	181.1	 20
417	 17	840.0	85.1	 25
418	 17	648.0	90.4	 25
419	 17	706.3	86.2	 20
420	 17	112.0	14.4	 25
421	 17	940.0	115.0	 25
422	 17	2320.0	272.1	 20
423	 17	202.0	51.1	 25
424	 17	250.0	29.8	 25
425	 17	756.3	94.2	 20
426	 17	88.0	13.2	 25
427	 17	102.0	17.4	 25
428	 17	231.8	28.8	 20
429	 17	321.0	57.2	 25
430	 17	206.0	25.3	 25
431	 17	89.3	12.8	 20
432	 17	436.0	55.8	 25
433	 17	243.0	35.2	 25
434	 17	79.8	15.6	 20
435	 17	139.0	16.8	 25
436	 17	124.0	15.1	 20
437	 17	118.0	23.5	 25
438	 17	127.0	28.0	 25
439	 17	194.3	34.3	 20
440	 17	98.0	12.8	 25
441	 17	102.0	11.7	 25
442	 17	254.0	31.5	 20
443	 17	173.0	26.0	 25
444	 17	740.0	128.8	 25
445	 17	92.0	14.3	 20
446	 17	398.0	52.0	 25
447	 17	622.0	84.1	 25
448	 17	1541.3	83.2	 20
449	 17	112.0	24.1	 25
450	 17	128.0	20.1	 25
451	 17	87.0	15.4	 20
452	 17	83.0	15.5	 25
453	 17	124.0	23.5	 25
454	 17	159.8	24.1	 20
455	 17	90.0	22.2	 25
456	 17	4020.0	785.4	 25
457	 17	112.3	17.8	 20
458	 17	180.0	31.6	 25
459	 17	115.0	14.9	 25
460	 17	129.0	18.7	 20
461	 17	129.0	23.2	 25
462	 17	2658.0	365.8	 25
463	 17	2156.8	199.0	 20
464	 17	85.0	13.6	 25
465	 17	148.0	25.2	 25
466	 17	79.5	17.9	 20
467	 17	232.0	30.8	 25
468	 17	195.0	25.4	 25
469	 17	137.0	19.2	 20
470	 17	1142.0	190.8	 25
471	 17	89.0	20.3	 25
472	 17	93.3	19.7	 20
473	 17	124.0	23.4	 25
474	 17	353.0	80.9	 25
475	 17	62.0	9.9	 20
476	 17	110.0	18.9	 25
477	 17	359.0	51.5	 25
478	 17	273.5	36.3	 20
479	 17	276.0	35.5	 25
480	 17	571.0	48.7	 25
481	 17	759.3	63.1	 20
482	 17	103.0	12.9	 25
483	 17	610.5	120.6	 20
484	 17	151.0	16.5	 16
485	 17	154.3	33.5	 20
486	 17	74.0	10.2	 20
487	 17	302.5	34.0	 16
488	 17	292.3	59.0	 20
489	 17	65.8	11.4	 20
490	 17	63.8	11.1	 16
491	 17	75.0	15.8	 20
492	 17	346.0	50.5	 16
493	 17	64.0	8.8	 20
494	 17	68.5	9.2	 20
495	 17	363.3	36.1	 16
496	 17	234.5	21.6	 20
497	 17	424.3	74.3	 20
498	 17	780.5	97.8	 16
499	 17	173.3	31.0	 20
500	 17	84.3	13.6	 20
501	 17	84.5	16.4	 16
502	 17	135.3	24.9	 20
503	 17	66.3	12.0	 20
504	 17	70.3	13.8	 16
505	 17	90.3	21.7	 20
506	 17	85.3	14.8	 20
507	 17	127.8	15.9	 16
508	 17	86.0	14.9	 20
509	 17	352.3	60.7	 20
510	 17	1230.5	212.6	 16
511	 17	295.0	50.4	 20
512	 17	94.0	26.5	 20
513	 17	90.3	16.1	 16
514	 17	58.3	12.2	 20
515	 17	71.0	16.5	 20
516	 17	76.3	9.4	 16
517	 17	81.8	16.1	 20
518	 17	104.0	36.1	 20
519	 17	260.5	38.5	 16
520	 17	96.5	13.7	 20
521	 17	663.8	105.3	 20
522	 17	318.0	21.7	 16
523	 17	98.0	17.5	 20
524	 17	1257.8	330.4	 20
525	 17	221.8	30.6	 16
526	 17	197.5	29.5	 20
527	 17	355.0	80.4	 20
528	 17	91.3	16.7	 16
529	 17	153.8	21.4	 20
530	 17	95.3	19.4	 20
531	 17	230.3	25.2	 16
532	 17	77.0	16.8	 20
533	 17	192.8	24.2	 20
534	 17	172.0	18.5	 16
535	 17	59.3	13.4	 20
536	 17	82.8	12.9	 20
537	 17	72.5	19.4	 16
538	 17	162.8	22.5	 20
539	 17	1353.3	310.6	 20
540	 17	310.5	32.7	 16
541	 17	760.3	149.1	 20
542	 17	11940.5	1287.3	 20
543	 17	2555.3	158.2	 16
544	 17	6095.8	808.2	 20
545	 17	246.5	47.1	 20
546	 17	229.8	25.3	 16
547	 17	108.5	14.6	 20
548	 17	113.5	19.9	 20
549	 17	245.8	39.8	 16
550	 17	97.8	20.4	 20
551	 17	95.3	12.8	 16
552	 17	620.5	50.2	 20
553	 17	186.3	20.2	 20
554	 17	819.8	90.7	 16
555	 17	162.0	20.9	 20
556	 17	2322.5	282.1	 20
557	 17	151.5	21.0	 16
558	 17	895.8	104.0	 20
559	 17	347.8	38.6	 20
560	 17	141.0	20.6	 16
561	 17	69.0	10.5	 20
562	 17	283.5	30.4	 20
563	 17	98.0	13.3	 16
564	 17	82.0	20.1	 20
565	 17	67.0	9.6	 20
566	 17	2097.3	66.5	 16
567	 17	734.5	62.8	 20
568	 17	60.5	9.1	 20
569	 17	106.5	12.7	 16
570	 17	642.5	42.1	 20
571	 17	301.0	55.5	 20
572	 17	152.8	29.3	 16
573	 17	145.5	19.7	 20
574	 17	102.0	22.6	 20
575	 17	234.3	35.0	 16
576	 17	77.8	18.7	 20
577	 17	72.0	16.3	 20
578	 17	96.5	16.9	 16
579	 17	52.0	6.6	 20
580	 17	144.8	24.7	 20
581	 17	177.5	23.8	 16
582	 17	83.5	12.6	 20
583	 17	106.0	19.2	 20
584	 17	87.5	23.0	 16
585	 17	96.5	14.6	 20
586	 17	58.8	12.2	 20
587	 17	61.3	15.3	 16
588	 17	166.8	28.5	 20
589	 17	1633.8	199.1	 20
590	 17	1179.0	150.2	 20
591	 17	442.0	49.7	 25
592	 17	74.0	11.1	 25
593	 17	102.0	20.2	 20
594	 17	93.0	17.7	 25
595	 17	84.0	33.9	 25
596	 17	63.8	9.3	 20
597	 17	1188.0	266.8	 25
598	 17	126.0	27.2	 25
599	 17	82.3	81.4	 20
600	 17	211.0	34.1	 25
601	 17	170.0	29.7	 25
602	 17	119.0	19.5	 20
603	 17	180.0	56.0	 25
604	 17	228.0	48.6	 25
605	 17	1959.3	332.5	 20
606	 17	3695.0	699.7	 25
607	 17	3370.0	736.9	 25
608	 17	242.0	42.0	 20
609	 17	315.0	56.2	 25
610	 17	272.3	48.1	 20
611	 17	165.0	24.0	 25
612	 17	908.0	181.4	 25
613	 17	457.8	61.1	 20
614	 17	599.0	92.2	 25
615	 17	4801.0	666.7	 25
616	 17	425.5	81.3	 20
617	 17	395.0	49.9	 25
618	 17	2352.0	385.9	 25
619	 17	3709.0	588.4	 20
620	 17	1201.0	178.6	 25
621	 17	500.0	84.9	 25
622	 17	644.5	64.7	 20
623	 17	733.0	270.0	 25
624	 17	174.0	34.6	 25
625	 17	107.0	17.2	 20
626	 17	116.0	15.1	 25
627	 17	75.0	15.1	 25
628	 17	136.3	20.4	 20
629	 17	86.0	17.6	 25
630	 17	351.0	58.6	 25
631	 17	175.3	25.3	 20
632	 17	138.0	20.3	 25
633	 17	1260.0	230.5	 25
634	 17	145.3	25.4	 20
635	 17	126.0	22.2	 25
636	 17	1475.0	317.5	 25
637	 17	254.3	30.9	 20
638	 17	149.0	27.1	 25
639	 17	184.0	63.3	 25
  0	 18	8014.8	1085.0	 20
  1	 18	110.0	18.3	 25
  2	 18	142.0	22.3	 25
  3	 18	908.3	114.6	 20
  4	 18	1715.0	289.6	 25
  5	 18	351.0	37.9	 25
  6	 18	300.5	50.7	 20
  7	 18	532.0	83.1	 25
  8	 18	361.0	37.6	 25
  9	 18	1656.5	146.4	 20
 10	 18	133.0	21.0	 25
 11	 18	128.0	39.5	 25
 12	 18	434.8	38.8	 20
 13	 18	220.0	27.3	 25
 14	 18	72.0	12.7	 25
 15	 18	81.3	13.1	 20
 16	 18	83.0	19.7	 25
 17	 18	150.0	30.5	 25
 18	 18	150.3	20.7	 20
 19	 18	81.0	13.1	 25
 20	 18	178.0	45.8	 25
 21	 18	85.3	14.4	 20
 22	 18	199.0	50.6	 25
 23	 18	79.0	12.2	 25
 24	 18	129.8	29.6	 20
 25	 18	896.0	88.1	 25
 26	 18	98.0	19.5	 25
 27	 18	317.5	43.4	 20
 28	 18	168.0	30.1	 25
 29	 18	2142.0	404.9	 25
 30	 18	100.0	17.1	 20
 31	 18	109.0	17.8	 25
 32	 18	301.0	50.9	 25
 33	 18	104.5	20.8	 20
 34	 18	79.0	15.6	 25
 35	 18	145.3	21.1	 20
 36	 18	146.0	20.1	 25
 37	 18	3646.0	570.1	 25
 38	 18	120.3	18.9	 20
 39	 18	89.0	17.5	 25
 40	 18	123.0	27.9	 25
 41	 18	81.3	15.7	 20
 42	 18	171.0	32.8	 25
 43	 18	170.0	31.8	 25
 44	 18	82.8	13.3	 20
 45	 18	70.0	12.2	 25
 46	 18	75.0	14.2	 25
 47	 18	102.0	15.6	 20
 48	 18	86.0	17.2	 25
 49	 18	109.0	24.3	 25
 50	 18	201.0	32.6	 20
 51	 18	119.0	27.7	 25
 52	 18	142.0	28.0	 25
 53	 18	160.3	23.7	 20
 54	 18	263.0	32.3	 25
 55	 18	149.0	23.8	 25
 56	 18	282.5	31.5	 20
 57	 18	131.8	24.7	 20
 58	 18	93.8	13.8	 20
 59	 18	116.0	12.2	 16
 60	 18	137.5	28.9	 20
 61	 18	129.0	22.2	 20
 62	 18	134.0	13.4	 16
 63	 18	140.3	33.1	 20
 64	 18	107.5	36.1	 20
 65	 18	364.3	57.6	 16
 66	 18	102.5	14.2	 20
 67	 18	97.3	20.1	 20
 68	 18	117.0	21.8	 16
 69	 18	253.8	46.5	 20
 70	 18	455.3	128.8	 20
 71	 18	147.3	22.7	 16
 72	 18	158.3	39.4	 20
 73	 18	154.5	37.8	 20
 74	 18	81.8	15.6	 16
 75	 18	171.3	32.7	 20
 76	 18	159.5	23.5	 20
 77	 18	286.8	64.2	 16
 78	 18	413.5	62.0	 20
 79	 18	172.0	29.5	 20
 80	 18	88.8	18.2	 16
 81	 18	524.3	95.2	 20
 82	 18	140.3	31.1	 20
 83	 18	99.8	18.7	 16
 84	 18	440.0	56.5	 20
 85	 18	331.8	47.5	 20
 86	 18	120.5	21.1	 16
 87	 18	195.0	30.2	 20
 88	 18	204.5	20.4	 20
 89	 18	489.0	41.0	 16
 90	 18	425.0	85.6	 20
 91	 18	473.5	84.8	 16
 92	 18	80.5	31.7	 20
 93	 18	73.8	17.1	 20
 94	 18	89.5	28.1	 16
 95	 18	69.0	14.8	 20
 96	 18	77.3	14.3	 20
 97	 18	69.0	14.1	 16
 98	 18	76.0	13.7	 20
 99	 18	69.5	15.0	 20
100	 18	84.5	18.5	 16
101	 18	285.3	138.7	 20
102	 18	700.8	144.1	 20
103	 18	136.5	64.5	 16
104	 18	83.3	22.4	 20
105	 18	166.3	46.1	 20
106	 18	429.3	80.0	 16
107	 18	727.0	182.0	 20
108	 18	131.3	15.5	 20
109	 18	153.8	23.9	 16
110	 18	63.0	11.1	 20
111	 18	62.0	11.7	 20
112	 18	64.3	8.6	 16
113	 18	64.3	11.7	 20
114	 18	90.5	13.6	 20
115	 18	84.0	13.2	 16
116	 18	92.0	16.1	 20
117	 18	227.3	29.8	 20
118	 18	254.0	53.0	 16
119	 18	79.5	15.5	 20
120	 18	131.5	27.0	 20
121	 18	73.3	15.9	 16
122	 18	73.5	16.3	 20
123	 18	114.0	29.7	 20
124	 18	384.3	312.7	 16
125	 18	5781.5	1681.4	 20
126	 18	147.3	18.8	 20
127	 18	186.3	29.0	 16
128	 18	362.3	125.2	 20
129	 18	1474.0	286.2	 20
130	 18	1180.8	272.1	 16
131	 18	479.3	123.7	 20
132	 18	73.5	12.8	 20
133	 18	81.5	15.7	 16
134	 18	129.0	28.2	 20
135	 18	219.5	64.7	 20
136	 18	162.3	20.2	 16
137	 18	419.5	108.6	 20
138	 18	121.5	27.8	 20
139	 18	295.5	46.4	 16
140	 18	620.3	133.1	 20
141	 18	219.5	30.5	 20
142	 18	312.5	25.2	 16
143	 18	605.5	83.0	 20
144	 18	326.5	73.6	 20
145	 18	103.5	22.7	 16
146	 18	72.5	15.9	 20
147	 18	225.5	37.3	 20
148	 18	115.0	33.0	 16
149	 18	103.5	15.3	 20
150	 18	86.8	17.2	 16
151	 18	92.0	15.9	 20
152	 18	100.8	20.8	 20
153	 18	80.0	15.7	 16
154	 18	94.8	14.2	 20
155	 18	108.3	29.8	 20
156	 18	305.0	60.7	 16
157	 18	104.3	21.8	 20
158	 18	116.3	24.9	 20
159	 18	94.0	15.3	 16
160	 18	96.0	18.6	 20
161	 18	191.3	23.5	 20
162	 18	161.0	22.7	 16
163	 18	236.0	36.1	 25
164	 18	204.0	50.6	 25
165	 18	483.3	63.0	 20
166	 18	135.0	38.5	 25
167	 18	133.0	19.9	 25
168	 18	130.5	24.4	 20
169	 18	114.0	22.3	 25
170	 18	109.0	20.2	 25
171	 18	89.5	11.5	 20
172	 18	121.0	39.0	 25
173	 18	646.0	306.5	 25
174	 18	2497.0	510.2	 20
175	 18	445.0	64.6	 25
176	 18	205.0	49.9	 25
177	 18	99.0	22.5	 20
178	 18	865.0	312.4	 25
179	 18	213.0	53.6	 25
180	 18	584.0	144.9	 20
181	 18	389.0	40.1	 25
182	 18	94.0	13.1	 25
183	 18	130.0	27.3	 20
184	 18	356.0	51.3	 25
185	 18	188.0	36.1	 25
186	 18	94.8	21.3	 20
187	 18	166.0	43.8	 25
188	 18	85.0	14.1	 25
189	 18	97.0	26.1	 20
190	 18	90.0	16.2	 25
191	 18	78.0	12.2	 25
192	 18	126.5	67.0	 20
193	 18	1167.0	204.8	 25
194	 18	1783.0	970.3	 25
195	 18	2336.3	514.3	 20
196	 18	113.0	23.2	 25
197	 18	71.0	11.1	 25
198	 18	98.5	15.0	 20
199	 18	361.0	85.4	 25
200	 18	215.0	49.6	 25
201	 18	501.8	46.6	 20
202	 18	108.0	19.2	 25
203	 18	87.0	14.1	 25
204	 18	100.5	21.0	 20
205	 18	194.0	30.5	 25
206	 18	207.0	37.4	 25
207	 18	143.3	23.3	 20
208	 18	147.0	47.3	 25
209	 18	1255.5	133.4	 20
210	 18	650.0	87.2	 25
211	 18	95.0	18.4	 25
212	 18	79.0	16.2	 20
213	 18	87.0	15.4	 25
214	 18	101.0	16.6	 25
215	 18	83.5	15.6	 20
216	 18	90.0	22.6	 25
217	 18	69.0	16.2	 25
218	 18	79.0	14.2	 20
219	 18	57.0	8.7	 25
220	 18	66.0	11.9	 25
221	 18	93.8	18.1	 20
222	 18	71.0	12.8	 25
223	 18	73.0	14.6	 25
224	 18	89.0	16.6	 20
225	 18	104.0	19.4	 25
226	 18	109.0	34.9	 25
227	 18	1384.0	145.0	 20
228	 18	326.0	68.7	 25
229	 18	360.0	61.9	 25
230	 18	706.3	133.1	 20
231	 18	142.0	25.1	 25
232	 18	124.0	18.9	 25
233	 18	207.0	17.0	 20
234	 18	415.0	65.6	 25
235	 18	678.0	201.6	 25
236	 18	112.0	20.1	 20
237	 18	77.0	14.6	 25
238	 18	85.0	14.8	 25
239	 18	82.5	13.7	 20
240	 18	101.0	20.2	 25
241	 18	204.0	45.1	 25
242	 18	126.3	35.6	 20
243	 18	80.0	15.7	 25
244	 18	90.0	22.4	 25
245	 18	68.3	9.5	 20
246	 18	158.0	32.2	 25
247	 18	123.0	31.7	 25
248	 18	957.0	131.7	 20
249	 18	266.0	45.0	 25
250	 18	292.0	63.0	 25
251	 18	213.3	30.4	 20
252	 18	2285.0	502.6	 25
253	 18	2561.0	732.8	 25
254	 18	349.5	50.8	 20
255	 18	505.0	65.8	 25
256	 18	393.0	82.9	 25
257	 18	215.3	48.3	 20
258	 18	159.0	40.6	 25
259	 18	68.0	18.1	 25
260	 18	65.3	11.4	 20
261	 18	84.0	17.3	 25
262	 18	133.0	48.8	 25
263	 18	342.3	36.7	 20
264	 18	229.0	35.4	 25
265	 18	746.0	221.5	 25
266	 18	228.5	22.3	 20
267	 18	216.0	83.2	 25
268	 18	1526.3	281.5	 20
269	 18	148.0	42.6	 25
270	 18	2624.0	507.8	 25
271	 18	198.0	29.6	 20
272	 18	227.0	41.9	 25
273	 18	207.0	46.5	 25
274	 18	70.3	12.2	 20
275	 18	262.0	45.4	 25
276	 18	97.0	12.2	 25
277	 18	163.3	28.6	 20
278	 18	431.0	90.3	 25
279	 18	95.0	24.5	 25
280	 18	78.3	13.3	 20
281	 18	92.0	19.1	 25
282	 18	154.0	24.2	 25
283	 18	198.5	34.8	 20
284	 18	381.0	61.6	 25
285	 18	130.0	27.0	 25
286	 18	251.3	42.5	 20
287	 18	124.0	18.6	 25
288	 18	90.0	18.2	 25
289	 18	118.0	26.1	 20
290	 18	83.0	15.8	 25
291	 18	354.0	54.5	 25
292	 18	291.5	41.7	 20
293	 18	465.0	58.4	 25
294	 18	1057.0	221.2	 25
295	 18	762.0	236.4	 20
296	 18	366.0	58.4	 25
297	 18	203.0	66.4	 25
298	 18	522.3	60.1	 20
299	 18	173.0	24.1	 25
300	 18	67.0	15.0	 25
301	 18	85.5	15.1	 20
302	 18	90.0	25.4	 25
303	 18	85.0	16.3	 25
304	 18	87.3	17.1	 20
305	 18	172.0	28.7	 25
306	 18	75.0	14.9	 25
307	 18	309.5	58.8	 20
308	 18	1475.0	239.1	 25
309	 18	687.0	203.6	 25
310	 18	95.5	16.5	 20
311	 18	143.0	18.8	 25
312	 18	1752.0	340.8	 25
313	 18	159.0	25.9	 20
314	 18	83.0	22.7	 25
315	 18	260.0	29.6	 25
316	 18	325.3	26.0	 20
317	 18	450.0	76.1	 25
318	 18	1805.0	316.3	 25
319	 18	183.3	26.5	 20
320	 18	105.0	21.4	 25
321	 18	76.0	13.6	 25
322	 18	83.5	13.4	 20
323	 18	63.0	11.8	 25
324	 18	68.8	12.7	 20
325	 18	206.0	32.0	 25
326	 18	193.0	28.5	 25
327	 18	145.0	30.9	 20
328	 18	445.0	44.2	 25
329	 18	342.0	57.6	 25
330	 18	83.0	14.7	 20
331	 18	78.0	12.2	 25
332	 18	278.0	80.6	 25
333	 18	827.8	81.1	 20
334	 18	207.0	29.4	 25
335	 18	176.0	48.0	 25
336	 18	70.3	14.7	 20
337	 18	210.0	35.9	 25
338	 18	80.0	16.4	 25
339	 18	103.5	18.1	 20
340	 18	216.0	34.0	 25
341	 18	78.0	16.0	 25
342	 18	105.8	24.0	 20
343	 18	134.0	27.7	 25
344	 18	82.0	17.0	 25
345	 18	223.0	41.5	 20
346	 18	109.0	17.5	 25
347	 18	98.0	18.8	 25
348	 18	83.5	12.7	 20
349	 18	108.0	19.1	 25
350	 18	78.0	13.9	 25
351	 18	190.3	34.2	 20
352	 18	77.0	18.2	 25
353	 18	74.0	12.4	 25
354	 18	74.3	13.3	 20
355	 18	226.0	55.6	 25
356	 18	88.0	18.7	 25
357	 18	76.0	13.0	 20
358	 18	79.0	17.8	 25
359	 18	243.0	50.6	 25
360	 18	383.3	84.2	 20
361	 18	81.0	14.3	 25
362	 18	132.0	20.3	 25
363	 18	88.8	15.5	 20
364	 18	103.0	15.3	 25
365	 18	68.0	11.0	 25
366	 18	136.0	34.1	 20
367	 18	912.0	104.4	 25
368	 18	636.0	130.3	 25
369	 18	731.0	148.1	 20
370	 18	75.0	12.0	 25
371	 18	66.0	11.0	 25
372	 18	82.8	19.3	 20
373	 18	498.0	62.5	 25
374	 18	114.0	22.1	 25
375	 18	125.0	21.4	 20
376	 18	1135.0	196.7	 25
377	 18	429.0	95.8	 20
378	 18	168.3	25.3	 16
379	 18	88.0	14.7	 20
380	 18	119.8	20.8	 20
381	 18	160.0	27.0	 16
382	 18	72.3	11.8	 20
383	 18	62.8	9.6	 16
384	 18	76.8	14.2	 20
385	 18	66.8	13.1	 20
386	 18	77.5	12.3	 16
387	 18	114.8	20.4	 20
388	 18	95.3	17.5	 20
389	 18	386.5	48.6	 16
390	 18	363.0	52.3	 20
391	 18	204.5	41.2	 20
392	 18	125.0	19.8	 16
393	 18	82.3	10.9	 20
394	 18	91.8	22.6	 20
395	 18	232.8	50.2	 16
396	 18	127.0	19.2	 20
397	 18	95.8	14.9	 20
398	 18	67.3	11.7	 16
399	 18	79.5	29.8	 20
400	 18	89.0	16.9	 20
401	 18	66.0	10.7	 16
402	 18	95.5	14.1	 20
403	 18	80.3	14.8	 20
404	 18	184.8	19.5	 16
405	 18	983.0	89.5	 20
406	 18	229.8	39.8	 20
407	 18	127.8	18.6	 16
408	 18	88.0	11.0	 20
409	 18	202.0	34.4	 20
410	 18	255.0	25.7	 16
411	 18	609.0	64.1	 20
412	 18	644.8	100.4	 20
413	 18	277.3	36.9	 16
414	 18	139.5	43.9	 20
415	 18	82.3	20.9	 20
416	 18	442.3	26.5	 16
417	 18	259.8	25.7	 20
418	 18	305.5	46.3	 20
419	 18	197.0	27.4	 16
420	 18	74.8	16.9	 20
421	 18	439.0	81.1	 20
422	 18	611.5	68.0	 16
423	 18	166.8	26.8	 20
424	 18	325.0	38.3	 20
425	 18	726.3	51.7	 16
426	 18	110.0	16.1	 20
427	 18	87.8	13.7	 20
428	 18	105.8	13.9	 16
429	 18	100.0	13.8	 20
430	 18	203.5	25.5	 20
431	 18	85.8	18.6	 16
432	 18	267.3	29.3	 20
433	 18	120.0	19.0	 20
434	 18	78.3	12.4	 16
435	 18	170.5	28.3	 20
436	 18	104.3	19.7	 20
437	 18	130.0	19.5	 16
438	 18	138.0	25.5	 20
439	 18	100.3	27.4	 20
440	 18	92.5	15.1	 16
441	 18	81.8	16.5	 20
442	 18	397.3	37.5	 16
443	 18	140.3	18.3	 20
444	 18	190.0	30.8	 20
445	 18	111.3	17.1	 16
446	 18	215.5	30.6	 20
447	 18	1009.3	115.6	 20
448	 18	537.3	55.2	 16
449	 18	107.5	27.7	 20
450	 18	87.8	22.4	 20
451	 18	81.0	16.2	 16
452	 18	108.3	17.5	 20
453	 18	92.0	13.8	 20
454	 18	109.0	18.3	 16
455	 18	73.8	16.8	 20
456	 18	925.0	146.3	 20
457	 18	209.0	28.3	 16
458	 18	356.5	36.5	 20
459	 18	79.3	15.6	 20
460	 18	224.8	35.0	 16
461	 18	159.0	41.8	 20
462	 18	2530.5	363.9	 20
463	 18	661.0	66.2	 16
464	 18	77.3	12.2	 20
465	 18	183.3	22.2	 20
466	 18	65.5	12.9	 16
467	 18	156.3	31.3	 20
468	 18	101.5	22.2	 20
469	 18	177.5	28.4	 16
470	 18	397.3	49.5	 20
471	 18	77.5	15.7	 20
472	 18	92.3	21.2	 16
473	 18	87.3	17.3	 20
474	 18	132.3	28.2	 20
475	 18	70.0	13.8	 16
476	 18	70.5	13.3	 20
477	 18	365.8	42.9	 20
478	 18	235.3	43.0	 16
479	 18	226.0	26.2	 20
480	 18	445.0	49.1	 20
481	 18	824.8	67.9	 16
482	 18	154.5	16.0	 20
483	 18	379.0	69.2	 25
484	 18	110.8	20.1	 20
485	 18	85.0	18.2	 25
486	 18	67.0	13.8	 25
487	 18	98.5	15.0	 20
488	 18	265.0	42.2	 25
489	 18	62.0	11.4	 25
490	 18	63.0	12.2	 20
491	 18	65.0	12.3	 25
492	 18	254.0	45.3	 25
493	 18	71.5	12.6	 20
494	 18	71.0	13.0	 25
495	 18	339.0	37.5	 25
496	 18	391.5	62.2	 20
497	 18	397.0	194.6	 25
498	 18	717.0	174.8	 25
499	 18	157.0	23.3	 20
500	 18	86.0	12.9	 25
501	 18	93.0	12.3	 20
502	 18	90.0	16.3	 25
503	 18	72.0	24.1	 25
504	 18	55.5	11.4	 20
505	 18	71.0	13.6	 25
506	 18	61.0	11.8	 25
507	 18	82.5	22.1	 20
508	 18	128.0	21.6	 25
509	 18	106.0	18.4	 25
510	 18	230.8	41.8	 20
511	 18	147.0	33.5	 25
512	 18	119.0	37.8	 25
513	 18	59.0	10.6	 20
514	 18	59.0	9.6	 25
515	 18	98.0	28.8	 25
516	 18	81.0	19.3	 20
517	 18	80.0	16.5	 25
518	 18	147.0	23.5	 25
519	 18	216.8	19.8	 20
520	 18	96.0	18.4	 25
521	 18	773.0	113.1	 25
522	 18	281.5	27.7	 20
523	 18	80.0	15.5	 25
524	 18	308.0	77.1	 25
525	 18	107.3	18.6	 20
526	 18	99.0	20.1	 25
527	 18	110.0	25.7	 25
528	 18	69.3	24.2	 20
529	 18	202.0	30.0	 25
530	 18	88.0	14.2	 25
531	 18	336.8	40.6	 20
532	 18	64.0	26.9	 25
533	 18	179.0	28.6	 25
534	 18	140.8	22.6	 20
535	 18	53.0	11.4	 25
536	 18	72.0	11.5	 25
537	 18	66.5	12.5	 20
538	 18	630.0	95.2	 25
539	 18	752.0	137.5	 25
540	 18	144.3	23.6	 20
541	 18	329.0	89.9	 25
542	 18	6386.0	869.4	 25
543	 18	1406.8	150.4	 20
544	 18	4091.0	456.1	 25
545	 18	161.0	27.9	 25
546	 18	194.3	28.4	 20
547	 18	140.0	26.5	 25
548	 18	90.0	14.1	 25
549	 18	92.5	16.5	 20
550	 18	104.0	16.9	 25
551	 18	118.0	15.2	 25
552	 18	382.8	33.4	 20
553	 18	216.0	32.7	 25
554	 18	836.0	133.9	 25
555	 18	113.8	19.5	 20
556	 18	595.0	93.3	 25
557	 18	157.8	21.3	 20
558	 18	449.0	48.9	 25
559	 18	175.0	41.2	 25
560	 18	110.8	19.6	 20
561	 18	67.0	12.3	 25
562	 18	519.0	62.1	 25
563	 18	93.3	19.5	 20
564	 18	93.0	39.2	 25
565	 18	65.0	13.3	 25
566	 18	1562.3	158.2	 20
567	 18	1097.0	114.9	 25
568	 18	60.0	13.5	 25
569	 18	103.8	20.2	 20
570	 18	209.0	22.4	 25
571	 18	453.0	57.3	 25
572	 18	132.8	25.0	 20
573	 18	80.0	16.4	 25
574	 18	108.0	16.3	 25
575	 18	139.5	17.9	 20
576	 18	87.0	18.4	 25
577	 18	63.0	14.0	 25
578	 18	59.3	9.9	 20
579	 18	56.0	9.9	 25
580	 18	65.0	11.5	 25
581	 18	134.8	29.5	 20
582	 18	60.0	8.5	 25
583	 18	135.0	22.1	 25
584	 18	193.5	29.7	 20
585	 18	102.0	19.3	 25
586	 18	64.0	13.8	 25
587	 18	58.3	11.5	 20
588	 18	87.0	18.2	 25
589	 18	916.0	77.8	 25
590	 18	1948.0	166.0	 20
591	 18	250.0	39.5	 25
592	 18	62.0	11.2	 25
593	 18	63.5	9.9	 20
594	 18	81.0	17.0	 25
595	 18	81.0	14.3	 25
596	 18	70.0	11.2	 20
597	 18	183.0	24.5	 25
598	 18	89.0	13.9	 25
599	 18	68.3	10.2	 20
600	 18	71.0	14.8	 25
601	 18	97.0	16.9	 25
602	 18	116.5	19.7	 20
603	 18	95.0	12.0	 25
604	 18	323.0	43.8	 25
605	 18	890.0	83.3	 20
606	 18	1458.0	112.5	 25
607	 18	1367.0	257.8	 25
608	 18	244.3	31.1	 20
609	 18	721.0	75.6	 25
610	 18	215.0	32.8	 25
611	 18	280.5	37.6	 20
612	 18	264.0	39.8	 25
613	 18	215.0	92.0	 25
614	 18	203.0	40.9	 20
615	 18	3227.0	210.6	 25
616	 18	277.8	38.6	 20
617	 18	185.0	18.7	 25
618	 18	478.0	56.5	 25
619	 18	673.8	99.6	 20
620	 18	1006.0	92.8	 25
621	 18	355.0	44.2	 25
622	 18	219.3	19.1	 20
623	 18	263.0	38.4	 25
624	 18	94.0	17.2	 25
625	 18	81.5	16.2	 20
626	 18	108.0	16.8	 25
627	 18	66.0	10.9	 25
628	 18	62.5	11.5	 20
629	 18	93.0	16.8	 25
630	 18	3070.0	425.5	 25
631	 18	112.8	23.6	 20
632	 18	194.0	37.6	 25
633	 18	3433.0	589.9	 25
634	 18	186.0	27.0	 20
635	 18	191.0	31.5	 25
636	 18	637.0	105.6	 25
637	 18	129.3	18.7	 20
638	 18	116.0	17.4	 25
639	 18	9244.0	1886.5	 25
  0	 19	156.8	28.6	 16
  1	 19	617.3	57.1	 20
  2	 19	1380.3	180.0	 20
  3	 19	155.5	24.7	 16
  4	 19	973.0	119.8	 20
  5	 19	473.3	67.8	 20
  6	 19	156.5	16.3	 16
  7	 19	1249.0	161.5	 20
  8	 19	2204.3	453.9	 20
  9	 19	475.3	59.3	 16
 10	 19	222.3	29.8	 20
 11	 19	197.0	33.2	 20
 12	 19	196.8	26.2	 16
 13	 19	703.0	85.0	 20
 14	 19	131.8	20.2	 20
 15	 19	490.0	43.3	 16
 16	 19	1608.8	115.3	 20
 17	 19	1443.3	274.9	 20
 18	 19	167.3	28.7	 16
 19	 19	85.3	20.5	 20
 20	 19	77.3	13.6	 20
 21	 19	88.5	25.0	 16
 22	 19	121.3	20.9	 20
 23	 19	132.5	28.6	 20
 24	 19	222.8	19.8	 16
 25	 19	99.5	17.7	 20
 26	 19	242.3	36.2	 20
 27	 19	73.5	16.2	 16
 28	 19	120.0	27.0	 20
 29	 19	96.5	19.0	 20
 30	 19	607.8	70.3	 16
 31	 19	530.3	79.2	 20
 32	 19	435.8	81.2	 20
 33	 19	153.0	22.2	 16
 34	 19	86.5	24.5	 20
 35	 19	362.8	89.3	 20
 36	 19	82.5	12.3	 16
 37	 19	186.5	22.2	 20
 38	 19	104.5	22.5	 20
 39	 19	95.8	18.0	 16
 40	 19	116.5	16.0	 20
 41	 19	95.3	17.2	 16
 42	 19	126.3	21.8	 20
 43	 19	210.3	24.0	 20
 44	 19	89.5	16.9	 16
 45	 19	89.0	17.0	 20
 46	 19	178.0	44.9	 20
 47	 19	78.8	17.7	 16
 48	 19	61.3	11.7	 20
 49	 19	74.8	13.5	 20
 50	 19	80.3	14.1	 16
 51	 19	114.3	29.0	 20
 52	 19	97.0	25.1	 20
 53	 19	1536.0	182.0	 16
 54	 19	72.3	13.4	 20
 55	 19	168.0	25.2	 20
 56	 19	846.3	123.4	 16
 57	 19	104.0	19.0	 25
 58	 19	90.0	23.9	 25
 59	 19	280.8	30.2	 20
 60	 19	2518.0	483.1	 25
 61	 19	645.0	83.8	 25
 62	 19	533.3	73.5	 20
 63	 19	560.0	119.2	 25
 64	 19	583.0	130.6	 25
 65	 19	2407.0	420.8	 20
 66	 19	633.0	98.6	 25
 67	 19	1019.0	163.0	 25
 68	 19	400.3	57.2	 20
 69	 19	97.0	19.1	 25
 70	 19	201.0	44.6	 25
 71	 19	945.3	188.3	 20
 72	 19	1352.0	154.7	 25
 73	 19	1754.0	438.0	 25
 74	 19	451.8	69.1	 20
 75	 19	624.0	145.3	 25
 76	 19	216.0	31.1	 25
 77	 19	173.5	28.9	 20
 78	 19	112.0	21.6	 25
 79	 19	200.0	47.5	 25
 80	 19	88.5	18.6	 20
 81	 19	94.0	14.9	 25
 82	 19	79.0	17.1	 25
 83	 19	197.3	32.7	 20
 84	 19	362.0	81.6	 25
 85	 19	165.0	34.0	 25
 86	 19	192.3	34.8	 20
 87	 19	146.0	33.6	 25
 88	 19	83.0	18.4	 25
 89	 19	267.3	43.7	 20
 90	 19	510.0	133.1	 25
 91	 19	195.0	54.7	 25
 92	 19	76.0	14.7	 20
 93	 19	60.0	12.9	 25
 94	 19	97.0	23.9	 25
 95	 19	63.0	10.1	 20
 96	 19	141.0	24.5	 25
 97	 19	107.0	33.4	 25
 98	 19	338.5	92.7	 20
 99	 19	66.0	16.8	 25
100	 19	99.0	24.0	 20
101	 19	190.0	32.1	 25
102	 19	567.0	68.3	 25
103	 19	238.3	83.0	 20
104	 19	763.0	162.9	 25
105	 19	900.0	191.3	 25
106	 19	538.3	43.8	 20
107	 19	1008.0	108.4	 25
108	 19	621.0	186.7	 25
109	 19	110.8	40.2	 20
110	 19	73.0	16.4	 25
111	 19	152.0	35.0	 25
112	 19	113.8	17.8	 20
113	 19	75.0	13.5	 25
114	 19	65.0	12.7	 25
115	 19	102.3	19.9	 20
116	 19	114.0	20.7	 25
117	 19	579.0	168.7	 25
118	 19	240.3	31.4	 20
119	 19	153.0	21.1	 25
120	 19	176.0	34.2	 25
121	 19	233.8	31.1	 20
122	 19	138.0	24.3	 25
123	 19	197.0	40.2	 25
124	 19	168.8	22.9	 20
125	 19	214.0	62.7	 25
126	 19	142.0	31.3	 25
127	 19	193.5	46.5	 20
128	 19	143.0	40.4	 25
129	 19	603.0	121.5	 25
130	 19	679.8	68.2	 20
131	 19	1336.0	312.8	 25
132	 19	310.0	58.7	 25
133	 19	772.5	233.3	 20
134	 19	691.0	217.2	 25
135	 19	254.0	73.3	 25
136	 19	93.0	17.4	 20
137	 19	108.0	94.3	 25
138	 19	57.0	11.2	 25
139	 19	83.3	16.6	 20
140	 19	683.0	148.1	 25
141	 19	432.0	1336.3	 25
142	 19	13283.5	4288.1	 20
143	 19	293.0	78.4	 25
144	 19	88.0	23.6	 25
145	 19	118.0	17.2	 20
146	 19	92.0	14.8	 25
147	 19	162.0	28.6	 25
148	 19	208.5	46.7	 20
149	 19	103.0	17.9	 25
150	 19	112.0	19.9	 25
151	 19	172.3	35.2	 20
152	 19	132.0	21.4	 25
153	 19	136.0	36.6	 25
154	 19	244.0	57.7	 20
155	 19	125.0	31.2	 25
156	 19	445.0	75.3	 20
157	 19	440.0	116.9	 25
158	 19	67.0	16.9	 25
159	 19	209.8	44.4	 20
160	 19	100.0	16.4	 25
161	 19	178.0	40.4	 25
162	 19	125.5	24.9	 20
163	 19	487.0	173.9	 25
164	 19	10458.0	3373.8	 25
165	 19	3915.8	923.0	 20
166	 19	349.0	78.1	 25
167	 19	533.0	171.1	 25
168	 19	69.3	12.8	 20
169	 19	76.0	16.5	 25
170	 19	72.0	14.2	 25
171	 19	168.0	42.2	 20
172	 19	87.0	20.3	 25
173	 19	192.0	41.1	 25
174	 19	151.8	29.2	 20
175	 19	1282.0	267.9	 25
176	 19	974.0	249.4	 25
177	 19	143.3	19.9	 20
178	 19	596.0	73.8	 25
179	 19	925.0	210.4	 25
180	 19	502.0	118.7	 20
181	 19	214.0	26.8	 25
182	 19	539.0	125.6	 25
183	 19	1740.5	316.0	 20
184	 19	161.0	21.8	 25
185	 19	212.0	67.5	 25
186	 19	463.0	55.3	 20
187	 19	284.0	58.7	 25
188	 19	194.0	38.8	 25
189	 19	204.0	36.3	 20
190	 19	145.0	22.7	 25
191	 19	88.0	18.4	 25
192	 19	91.0	20.2	 20
193	 19	94.0	28.0	 25
194	 19	466.0	106.1	 25
195	 19	175.0	28.3	 20
196	 19	126.0	20.1	 25
197	 19	394.0	123.5	 25
198	 19	81.3	16.9	 20
199	 19	219.0	27.6	 25
200	 19	429.0	134.9	 25
201	 19	84.0	11.9	 20
202	 19	82.0	25.7	 25
203	 19	150.0	29.0	 25
204	 19	102.3	21.3	 20
205	 19	119.0	23.4	 25
206	 19	184.0	41.8	 25
207	 19	98.0	27.8	 20
208	 19	70.0	12.0	 25
209	 19	119.0	74.6	 25
210	 19	1101.8	153.5	 20
211	 19	134.0	23.3	 25
212	 19	67.0	20.7	 25
213	 19	65.5	12.8	 20
214	 19	83.0	22.3	 25
215	 19	790.3	70.3	 20
216	 19	331.0	53.2	 25
217	 19	100.0	18.4	 25
218	 19	112.3	16.6	 20
219	 19	76.0	20.1	 25
220	 19	84.0	17.2	 25
221	 19	85.3	16.3	 20
222	 19	1134.0	226.0	 25
223	 19	129.0	36.6	 25
224	 19	63.3	16.8	 20
225	 19	137.0	15.9	 25
226	 19	1711.0	182.6	 25
227	 19	1294.8	118.2	 20
228	 19	242.0	44.9	 25
229	 19	88.0	14.6	 25
230	 19	192.8	33.5	 20
231	 19	104.0	19.4	 25
232	 19	114.0	16.9	 25
233	 19	107.3	17.5	 20
234	 19	786.0	59.3	 25
235	 19	732.0	68.2	 25
236	 19	619.8	51.9	 20
237	 19	219.0	34.1	 25
238	 19	95.0	38.9	 25
239	 19	2972.0	348.3	 20
240	 19	237.0	45.5	 25
241	 19	137.0	22.9	 25
242	 19	178.3	32.1	 20
243	 19	95.0	17.6	 25
244	 19	140.0	27.7	 25
245	 19	89.5	17.3	 20
246	 19	1539.0	302.0	 25
247	 19	146.0	26.3	 25
248	 19	181.3	25.3	 20
249	 19	129.0	23.6	 25
250	 19	86.0	14.5	 25
251	 19	100.5	20.5	 20
252	 19	120.0	24.9	 25
253	 19	883.0	244.4	 25
254	 19	214.0	28.4	 20
255	 19	220.0	32.2	 25
256	 19	193.0	29.1	 25
257	 19	218.3	38.8	 20
258	 19	177.0	40.0	 25
259	 19	189.0	44.3	 25
260	 19	96.3	19.7	 20
261	 19	154.0	36.9	 25
262	 19	72.0	10.8	 25
263	 19	95.5	17.6	 20
264	 19	114.0	26.0	 25
265	 19	504.0	92.2	 25
266	 19	988.8	321.1	 20
267	 19	2579.0	589.0	 25
268	 19	986.0	273.6	 25
269	 19	288.0	54.1	 20
270	 19	251.8	97.5	 20
271	 19	978.5	288.6	 20
272	 19	183.3	35.1	 16
273	 19	81.3	15.2	 20
274	 19	88.0	17.4	 16
275	 19	815.5	201.5	 20
276	 19	95.5	29.2	 20
277	 19	177.0	24.4	 16
278	 19	605.5	65.9	 20
279	 19	903.5	138.9	 20
280	 19	736.3	159.8	 16
281	 19	243.5	42.7	 20
282	 19	93.8	36.8	 20
283	 19	81.0	16.2	 16
284	 19	99.3	18.4	 20
285	 19	97.5	17.6	 20
286	 19	64.0	11.9	 16
287	 19	266.8	55.9	 20
288	 19	146.0	58.6	 20
289	 19	77.3	14.1	 16
290	 19	106.5	22.4	 20
291	 19	126.3	43.9	 20
292	 19	791.0	119.8	 16
293	 19	193.5	30.3	 20
294	 19	297.3	48.1	 20
295	 19	94.5	19.7	 16
296	 19	376.8	53.7	 20
297	 19	266.0	66.6	 20
298	 19	156.5	31.2	 16
299	 19	76.0	17.9	 20
300	 19	87.3	13.3	 20
301	 19	59.5	13.3	 16
302	 19	103.8	20.7	 20
303	 19	105.3	49.2	 20
304	 19	1374.5	132.4	 16
305	 19	149.3	20.6	 20
306	 19	88.5	20.6	 20
307	 19	225.0	31.3	 16
308	 19	912.5	145.3	 20
309	 19	149.8	19.7	 20
310	 19	702.3	61.3	 16
311	 19	257.0	53.2	 20
312	 19	2830.3	300.9	 20
313	 19	845.0	99.7	 16
314	 19	348.5	51.5	 20
315	 19	119.5	21.9	 20
316	 19	172.5	29.6	 16
317	 19	348.8	51.9	 20
318	 19	471.8	80.6	 20
319	 19	219.8	29.2	 16
320	 19	345.0	69.7	 20
321	 19	145.8	35.9	 20
322	 19	357.8	46.6	 16
323	 19	404.0	64.2	 20
324	 19	506.3	130.5	 20
325	 19	99.0	16.6	 16
326	 19	98.3	18.5	 20
327	 19	647.0	82.8	 20
328	 19	139.5	28.0	 16
329	 19	172.5	29.3	 20
330	 19	156.8	32.9	 20
331	 19	281.5	31.5	 16
332	 19	1860.5	267.2	 20
333	 19	858.8	93.0	 16
334	 19	681.3	56.4	 20
335	 19	197.8	185.7	 20
336	 19	1613.0	140.2	 16
337	 19	580.5	85.2	 20
338	 19	139.3	20.9	 20
339	 19	79.3	15.1	 16
340	 19	77.8	14.2	 20
341	 19	452.5	101.6	 20
342	 19	78.5	12.5	 16
343	 19	141.3	20.0	 20
344	 19	173.8	23.2	 20
345	 19	353.3	56.7	 16
346	 19	851.0	85.0	 20
347	 19	1067.5	186.8	 20
348	 19	331.0	44.1	 16
349	 19	305.8	165.2	 20
350	 19	832.8	88.3	 20
351	 19	801.5	63.3	 16
352	 19	2513.5	256.8	 20
353	 19	774.5	87.0	 20
354	 19	1128.8	169.9	 16
355	 19	146.3	28.1	 20
356	 19	97.3	14.2	 20
357	 19	158.8	19.9	 16
358	 19	239.3	34.6	 20
359	 19	898.3	193.6	 20
360	 19	201.3	28.5	 16
361	 19	332.3	35.2	 20
362	 19	2746.5	760.8	 20
363	 19	811.8	140.7	 16
364	 19	981.5	184.7	 20
365	 19	212.5	77.9	 20
366	 19	1475.8	201.7	 16
367	 19	192.3	41.8	 20
368	 19	112.8	22.6	 20
369	 19	209.5	24.1	 16
370	 19	196.5	32.3	 20
371	 19	75.5	13.0	 20
372	 19	101.3	22.8	 16
373	 19	2657.0	475.9	 20
374	 19	126.8	21.3	 20
375	 19	111.8	17.7	 16
376	 19	319.0	36.7	 20
377	 19	3070.0	1037.1	 25
378	 19	134.5	21.2	 20
379	 19	448.0	90.0	 25
380	 19	1376.0	331.5	 25
381	 19	706.3	150.8	 20
382	 19	2556.0	736.4	 25
383	 19	76.0	15.9	 25
384	 19	177.3	28.2	 20
385	 19	236.0	65.9	 25
386	 19	89.0	22.5	 25
387	 19	76.5	15.4	 20
388	 19	152.0	34.0	 25
389	 19	187.5	29.8	 20
390	 19	224.0	24.2	 25
391	 19	275.0	48.4	 25
392	 19	176.5	35.0	 20
393	 19	264.0	54.0	 25
394	 19	240.0	54.4	 25
395	 19	177.8	33.4	 20
396	 19	192.0	34.7	 25
397	 19	1595.0	441.7	 25
398	 19	86.8	20.4	 20
399	 19	77.0	13.3	 25
400	 19	433.0	119.0	 25
401	 19	124.3	26.0	 20
402	 19	220.0	47.9	 25
403	 19	104.0	18.3	 25
404	 19	78.0	18.5	 20
405	 19	106.0	26.1	 25
406	 19	98.0	20.5	 25
407	 19	82.3	13.9	 20
408	 19	91.0	14.0	 25
409	 19	470.0	122.5	 25
410	 19	1012.5	242.5	 20
411	 19	199.0	30.6	 25
412	 19	581.0	68.6	 25
413	 19	152.3	28.7	 20
414	 19	183.0	28.1	 25
415	 19	146.0	29.7	 25
416	 19	86.5	17.5	 20
417	 19	319.0	57.9	 25
418	 19	173.0	29.9	 25
419	 19	95.5	15.3	 20
420	 19	82.0	15.4	 25
421	 19	189.0	33.7	 25
422	 19	368.8	51.8	 20
423	 19	904.0	155.1	 25
424	 19	1136.0	253.7	 25
425	 19	587.0	55.5	 20
426	 19	592.0	94.4	 25
427	 19	139.0	29.2	 25
428	 19	100.0	17.3	 20
429	 19	80.0	34.4	 25
430	 19	356.0	73.9	 25
431	 19	433.0	84.2	 20
432	 19	2419.0	599.3	 25
433	 19	547.0	128.0	 25
434	 19	856.5	183.5	 20
435	 19	885.0	173.6	 25
436	 19	676.0	170.1	 25
437	 19	162.0	33.1	 20
438	 19	217.0	31.4	 25
439	 19	3480.0	919.6	 25
440	 19	111.0	24.3	 20
441	 19	62.0	15.3	 25
442	 19	186.0	41.2	 25
443	 19	112.5	18.6	 20
444	 19	93.0	17.7	 25
445	 19	474.0	110.7	 25
446	 19	260.0	37.4	 20
447	 19	219.0	31.1	 25
448	 19	151.0	34.9	 20
449	 19	152.0	24.2	 25
450	 19	334.0	63.7	 25
451	 19	77.0	24.7	 20
452	 19	729.0	107.8	 25
453	 19	110.0	18.0	 25
454	 19	110.0	18.5	 20
455	 19	53.0	12.5	 25
456	 19	110.0	18.0	 25
457	 19	107.3	18.6	 20
458	 19	82.0	22.1	 25
459	 19	131.0	27.3	 25
460	 19	150.0	24.6	 20
461	 19	77.0	15.6	 25
462	 19	84.0	23.9	 25
463	 19	64.8	11.7	 20
464	 19	86.0	14.3	 25
465	 19	64.0	15.6	 25
466	 19	63.5	13.0	 20
467	 19	250.0	40.5	 25
468	 19	808.0	175.4	 25
469	 19	67.3	14.4	 20
470	 19	1423.0	255.6	 25
471	 19	229.0	32.7	 25
472	 19	419.0	57.1	 20
473	 19	207.0	31.4	 25
474	 19	548.0	93.7	 25
475	 19	2731.8	447.0	 20
476	 19	696.0	118.2	 25
477	 19	368.0	51.1	 25
478	 19	69.3	15.6	 20
479	 19	117.0	21.4	 25
480	 19	201.0	37.9	 25
481	 19	126.8	22.1	 20
482	 19	143.0	21.9	 25
483	 19	173.0	41.9	 25
484	 19	76.5	20.3	 20
485	 19	71.0	20.6	 25
486	 19	83.0	15.1	 25
487	 19	366.3	58.7	 20
488	 19	202.0	36.6	 25
489	 19	73.0	16.4	 25
490	 19	56.8	12.8	 20
491	 19	56.0	9.4	 25
492	 19	83.0	13.3	 25
493	 19	187.3	39.2	 20
494	 19	201.0	27.3	 25
495	 19	528.0	55.9	 25
496	 19	738.5	88.9	 20
497	 19	1831.0	177.3	 25
498	 19	1188.0	318.1	 25
499	 19	171.3	25.4	 20
500	 19	146.0	31.3	 25
501	 19	678.0	210.9	 25
502	 19	87.0	14.9	 20
503	 19	142.0	17.4	 25
504	 19	136.0	24.3	 25
505	 19	200.0	26.9	 20
506	 19	654.0	72.3	 25
507	 19	360.3	63.1	 20
508	 19	184.0	29.8	 25
509	 19	560.0	85.0	 25
510	 19	396.3	75.8	 20
511	 19	1501.0	344.4	 25
512	 19	67.0	8.1	 25
513	 19	105.5	20.1	 20
514	 19	69.0	19.5	 25
515	 19	61.0	11.8	 25
516	 19	209.0	30.9	 20
517	 19	84.0	12.6	 25
518	 19	242.0	47.1	 25
519	 19	91.0	15.5	 20
520	 19	107.0	17.4	 25
521	 19	125.0	24.3	 25
522	 19	204.3	27.3	 20
523	 19	255.0	41.6	 25
524	 19	230.0	48.7	 25
525	 19	260.3	48.1	 20
526	 19	366.0	44.8	 25
527	 19	772.0	129.6	 25
528	 19	2590.3	473.0	 20
529	 19	1430.0	198.1	 25
530	 19	159.0	22.9	 25
531	 19	780.8	143.0	 20
532	 19	65.0	15.9	 25
533	 19	98.0	20.6	 25
534	 19	1708.5	199.2	 20
535	 19	1031.0	182.4	 25
536	 19	62.0	10.9	 25
537	 19	75.3	15.6	 20
538	 19	59.0	17.1	 25
539	 19	99.0	16.2	 25
540	 19	387.8	41.8	 20
541	 19	120.0	20.3	 25
542	 19	2767.0	285.6	 25
543	 19	1928.8	164.4	 20
544	 19	160.0	29.7	 25
545	 19	137.0	20.6	 25
546	 19	87.8	15.3	 20
547	 19	196.0	41.5	 25
548	 19	7655.0	1781.2	 25
549	 19	1114.3	144.8	 20
550	 19	373.0	55.9	 25
551	 19	160.0	29.6	 25
552	 19	189.3	64.6	 20
553	 19	2772.0	334.9	 25
554	 19	671.0	90.3	 25
555	 19	1453.8	153.0	 20
556	 19	737.0	57.0	 25
557	 19	425.0	31.3	 25
558	 19	200.3	29.3	 20
559	 19	166.0	29.9	 25
560	 19	216.0	29.0	 25
561	 19	148.5	22.4	 20
562	 19	367.0	69.1	 25
563	 19	126.3	17.1	 20
564	 19	89.0	17.8	 25
565	 19	85.0	16.0	 25
566	 19	134.5	21.8	 20
567	 19	102.0	16.2	 25
568	 19	142.0	22.7	 25
569	 19	154.8	27.0	 20
570	 19	375.0	41.0	 25
571	 19	434.0	53.9	 25
572	 19	443.8	49.4	 20
573	 19	481.0	59.2	 25
574	 19	225.0	30.9	 25
575	 19	462.8	66.9	 20
576	 19	514.0	52.6	 25
577	 19	493.0	64.9	 25
578	 19	142.8	24.7	 20
579	 19	292.0	49.8	 25
580	 19	60.0	11.3	 25
581	 19	72.3	12.8	 20
582	 19	73.0	11.6	 25
583	 19	142.0	29.0	 25
584	 19	90.5	13.0	 20
585	 19	172.0	24.1	 25
586	 19	67.0	12.5	 25
587	 19	64.5	23.4	 20
588	 19	98.0	17.9	 25
589	 19	172.0	28.3	 25
590	 19	333.5	38.8	 16
591	 19	419.5	63.7	 20
592	 19	874.3	99.7	 20
593	 19	502.8	61.5	 16
594	 19	228.5	24.5	 20
595	 19	90.5	19.1	 20
596	 19	282.5	46.7	 16
597	 19	3555.0	399.6	 20
598	 19	181.5	34.0	 20
599	 19	661.3	82.0	 16
600	 19	121.5	26.3	 20
601	 19	70.3	16.3	 20
602	 19	385.3	32.2	 16
603	 19	759.3	76.7	 20
604	 19	498.0	38.3	 20
605	 19	386.0	75.5	 16
606	 19	788.8	84.5	 20
607	 19	1184.0	144.9	 20
608	 19	331.5	43.4	 16
609	 19	623.5	59.5	 20
610	 19	218.8	40.7	 20
611	 19	1910.3	178.9	 16
612	 19	660.8	115.0	 20
613	 19	603.8	126.0	 20
614	 19	445.0	52.5	 16
615	 19	459.3	57.6	 20
616	 19	1377.0	173.2	 20
617	 19	807.8	80.2	 16
618	 19	1610.8	154.6	 20
619	 19	134.5	21.1	 20
620	 19	94.3	13.8	 16
621	 19	191.5	28.3	 20
622	 19	82.3	16.7	 16
623	 19	138.8	23.8	 20
624	 19	144.3	20.1	 20
625	 19	640.0	77.9	 16
626	 19	417.3	59.5	 20
627	 19	185.3	27.8	 20
628	 19	120.0	18.9	 16
629	 19	71.5	18.0	 20
630	 19	120.0	31.0	 20
631	 19	63.0	13.3	 16
632	 19	60.5	16.4	 20
633	 19	87.3	9.5	 20
634	 19	95.3	16.1	 16
635	 19	179.3	27.0	 20
636	 19	201.5	30.2	 20
637	 19	203.0	26.3	 16
638	 19	337.8	47.6	 20
639	 19	193.3	27.3	 20
  0	 20	8482.8	948.3	 20
  1	 20	399.0	56.1	 25
  2	 20	1165.0	139.4	 25
  3	 20	198.8	18.9	 20
  4	 20	633.0	70.2	 25
  5	 20	117.0	25.5	 25
  6	 20	78.0	22.6	 20
  7	 20	371.0	41.4	 25
  8	 20	324.0	67.7	 25
  9	 20	523.5	68.1	 20
 10	 20	94.0	15.7	 25
 11	 20	135.0	25.3	 25
 12	 20	104.0	21.0	 20
 13	 20	317.0	41.6	 25
 14	 20	151.0	24.8	 25
 15	 20	271.0	30.5	 20
 16	 20	1261.0	375.1	 25
 17	 20	1654.0	333.6	 25
 18	 20	81.0	15.0	 20
 19	 20	78.0	16.6	 25
 20	 20	72.0	8.9	 25
 21	 20	77.8	13.0	 20
 22	 20	100.0	17.0	 25
 23	 20	120.0	25.1	 25
 24	 20	357.3	40.1	 20
 25	 20	140.0	27.3	 25
 26	 20	454.0	65.4	 25
 27	 20	76.5	12.7	 20
 28	 20	78.0	15.6	 25
 29	 20	92.0	19.4	 25
 30	 20	487.5	54.4	 20
 31	 20	112.0	24.3	 25
 32	 20	172.0	21.6	 25
 33	 20	457.5	62.1	 20
 34	 20	98.0	18.2	 25
 35	 20	76.0	13.0	 25
 36	 20	82.8	16.2	 20
 37	 20	83.0	15.7	 25
 38	 20	84.0	18.9	 25
 39	 20	88.3	16.6	 20
 40	 20	159.0	21.5	 25
 41	 20	88.0	15.2	 25
 42	 20	146.5	30.2	 20
 43	 20	134.0	21.8	 25
 44	 20	92.0	17.9	 25
 45	 20	104.8	14.2	 20
 46	 20	114.0	25.4	 25
 47	 20	88.8	32.0	 20
 48	 20	74.0	16.0	 25
 49	 20	66.0	15.5	 25
 50	 20	124.8	22.9	 20
 51	 20	93.0	30.3	 25
 52	 20	82.0	14.5	 25
 53	 20	285.3	50.0	 20
 54	 20	74.0	18.0	 25
 55	 20	174.0	33.2	 25
 56	 20	114.5	19.9	 20
 57	 20	147.0	52.9	 25
 58	 20	140.0	43.3	 25
 59	 20	99.3	12.0	 20
 60	 20	611.0	75.9	 25
 61	 20	396.0	55.8	 25
 62	 20	268.3	32.8	 20
 63	 20	283.0	54.3	 25
 64	 20	248.0	54.5	 25
 65	 20	747.8	108.6	 20
 66	 20	395.0	68.2	 25
 67	 20	439.0	60.0	 25
 68	 20	336.5	55.3	 20
 69	 20	84.0	14.5	 25
 70	 20	127.0	18.7	 25
 71	 20	284.3	48.1	 20
 72	 20	464.0	62.9	 25
 73	 20	1495.0	312.3	 25
 74	 20	1239.3	175.0	 20
 75	 20	124.0	29.3	 25
 76	 20	142.0	20.1	 25
 77	 20	114.8	18.1	 20
 78	 20	109.0	18.8	 25
 79	 20	245.0	59.5	 25
 80	 20	101.0	25.7	 20
 81	 20	80.0	17.1	 25
 82	 20	68.0	14.0	 25
 83	 20	81.5	11.6	 20
 84	 20	124.0	19.7	 25
 85	 20	122.0	20.4	 25
 86	 20	82.8	14.9	 20
 87	 20	102.0	14.9	 25
 88	 20	68.0	12.4	 25
 89	 20	92.3	23.5	 20
 90	 20	231.0	49.5	 25
 91	 20	86.0	13.1	 25
 92	 20	63.8	10.3	 20
 93	 20	73.0	15.3	 25
 94	 20	99.0	22.3	 25
 95	 20	75.5	18.6	 20
 96	 20	130.0	29.6	 25
 97	 20	75.0	13.9	 25
 98	 20	94.5	19.4	 20
 99	 20	66.0	19.1	 25
100	 20	93.0	17.2	 25
101	 20	141.0	53.5	 20
102	 20	678.0	130.6	 25
103	 20	253.0	73.8	 25
104	 20	324.0	50.6	 20
105	 20	613.0	121.1	 25
106	 20	386.3	34.6	 20
107	 20	459.0	43.0	 25
108	 20	346.0	83.7	 25
109	 20	87.0	19.6	 20
110	 20	85.0	18.5	 25
111	 20	89.0	16.6	 25
112	 20	255.0	45.4	 20
113	 20	70.0	24.3	 25
114	 20	68.0	14.6	 25
115	 20	84.3	20.4	 20
116	 20	82.0	11.5	 25
117	 20	181.0	34.9	 25
118	 20	227.0	34.7	 20
119	 20	126.0	27.9	 25
120	 20	241.0	108.4	 25
121	 20	580.0	57.4	 20
122	 20	199.0	32.2	 25
123	 20	200.0	25.6	 25
124	 20	142.3	21.0	 20
125	 20	270.0	45.9	 25
126	 20	198.0	49.4	 25
127	 20	104.0	20.9	 20
128	 20	109.0	17.4	 25
129	 20	203.0	35.3	 25
130	 20	264.3	44.8	 20
131	 20	1295.0	347.8	 25
132	 20	138.0	32.1	 25
133	 20	210.5	65.9	 20
134	 20	144.0	37.0	 25
135	 20	86.0	16.0	 25
136	 20	60.3	14.6	 20
137	 20	76.0	14.2	 25
138	 20	77.0	21.0	 25
139	 20	88.5	15.6	 20
140	 20	212.0	70.1	 25
141	 20	354.0	241.6	 25
142	 20	4142.3	1314.4	 20
143	 20	147.0	29.9	 25
144	 20	95.0	19.7	 25
145	 20	226.8	49.0	 20
146	 20	82.0	16.2	 25
147	 20	175.0	26.2	 25
148	 20	188.8	36.8	 20
149	 20	90.0	16.6	 25
150	 20	84.0	13.1	 25
151	 20	145.5	27.5	 20
152	 20	93.0	23.5	 25
153	 20	91.0	16.6	 25
154	 20	96.5	19.7	 20
155	 20	101.0	21.2	 25
156	 20	256.0	71.7	 25
157	 20	164.8	33.7	 20
158	 20	69.0	13.0	 25
159	 20	90.0	20.4	 25
160	 20	82.3	17.7	 20
161	 20	90.0	21.4	 25
162	 20	99.0	26.6	 25
163	 20	369.3	98.5	 20
164	 20	4743.0	1609.1	 20
165	 20	1480.3	322.1	 16
166	 20	311.8	68.1	 20
167	 20	563.0	182.1	 20
168	 20	60.8	31.0	 16
169	 20	86.3	20.5	 20
170	 20	68.3	13.3	 20
171	 20	80.3	17.6	 16
172	 20	75.3	15.9	 20
173	 20	95.5	13.3	 20
174	 20	123.3	50.6	 16
175	 20	517.3	57.0	 20
176	 20	686.5	187.1	 20
177	 20	137.3	23.7	 16
178	 20	344.5	45.0	 20
179	 20	1046.0	210.3	 20
180	 20	370.3	75.0	 16
181	 20	144.5	24.3	 20
182	 20	302.8	45.9	 20
183	 20	631.0	124.5	 16
184	 20	109.0	16.5	 20
185	 20	168.3	58.0	 20
186	 20	348.0	46.0	 16
187	 20	396.0	41.3	 20
188	 20	157.0	20.5	 20
189	 20	270.5	35.5	 16
190	 20	295.3	63.2	 20
191	 20	81.0	14.9	 20
192	 20	102.5	21.1	 16
193	 20	86.8	17.2	 20
194	 20	263.8	50.9	 20
195	 20	256.3	40.7	 16
196	 20	98.3	11.1	 20
197	 20	111.5	19.3	 20
198	 20	76.3	17.5	 16
199	 20	125.8	44.8	 20
200	 20	237.3	61.8	 20
201	 20	73.3	11.0	 16
202	 20	69.0	12.4	 20
203	 20	394.3	100.8	 20
204	 20	115.8	19.7	 16
205	 20	101.0	21.1	 20
206	 20	204.8	23.7	 20
207	 20	133.3	22.7	 16
208	 20	174.0	27.7	 20
209	 20	96.3	125.7	 20
210	 20	1635.0	250.3	 16
211	 20	114.0	22.4	 20
212	 20	78.3	19.9	 20
213	 20	57.3	15.4	 16
214	 20	84.0	38.3	 20
215	 20	1104.5	264.9	 20
216	 20	180.5	28.3	 16
217	 20	73.3	13.9	 20
218	 20	89.8	17.6	 20
219	 20	79.5	16.1	 16
220	 20	65.8	10.2	 20
221	 20	217.0	93.1	 16
222	 20	1825.5	289.9	 20
223	 20	88.0	16.8	 20
224	 20	86.8	20.1	 16
225	 20	95.5	17.6	 20
226	 20	544.0	55.5	 20
227	 20	556.3	62.1	 16
228	 20	75.0	14.4	 20
229	 20	69.8	20.7	 20
230	 20	106.0	14.4	 16
231	 20	69.0	13.2	 20
232	 20	216.0	51.4	 20
233	 20	92.0	14.2	 16
234	 20	1444.5	121.2	 20
235	 20	356.5	56.9	 20
236	 20	1122.3	72.8	 16
237	 20	326.5	50.1	 20
238	 20	83.5	14.7	 20
239	 20	778.0	97.4	 16
240	 20	110.0	17.8	 20
241	 20	113.3	18.9	 20
242	 20	350.8	52.9	 16
243	 20	82.3	14.9	 20
244	 20	78.5	11.5	 20
245	 20	83.0	12.6	 16
246	 20	846.5	140.5	 20
247	 20	74.5	15.9	 20
248	 20	121.3	28.1	 16
249	 20	100.0	17.9	 20
250	 20	64.0	12.1	 20
251	 20	109.3	16.1	 16
252	 20	93.0	19.5	 20
253	 20	307.0	77.1	 20
254	 20	153.5	24.6	 16
255	 20	269.3	51.5	 20
256	 20	253.5	45.7	 20
257	 20	168.3	23.8	 16
258	 20	102.3	16.8	 20
259	 20	101.8	20.6	 20
260	 20	81.3	13.4	 16
261	 20	79.0	11.9	 20
262	 20	67.3	15.8	 20
263	 20	87.8	20.1	 16
264	 20	108.3	21.7	 20
265	 20	208.8	65.2	 20
266	 20	646.3	271.8	 16
267	 20	3780.0	639.3	 20
268	 20	1653.5	358.0	 20
269	 20	148.5	27.8	 16
270	 20	152.0	86.1	 25
271	 20	1642.0	459.9	 25
272	 20	219.3	42.5	 20
273	 20	75.0	17.0	 25
274	 20	88.0	24.6	 25
275	 20	286.8	58.7	 20
276	 20	94.0	18.7	 25
277	 20	167.0	29.0	 25
278	 20	360.3	74.1	 20
279	 20	1627.0	314.9	 25
280	 20	382.3	36.9	 20
281	 20	172.0	28.2	 25
282	 20	84.0	13.1	 25
283	 20	85.3	16.0	 20
284	 20	95.0	15.9	 25
285	 20	79.0	14.5	 25
286	 20	71.3	11.4	 20
287	 20	113.0	21.0	 25
288	 20	92.0	20.4	 25
289	 20	72.5	15.4	 20
290	 20	107.0	16.9	 25
291	 20	117.0	23.6	 25
292	 20	188.0	38.0	 20
293	 20	135.0	19.3	 25
294	 20	324.0	40.9	 25
295	 20	128.5	16.4	 20
296	 20	504.0	69.7	 25
297	 20	385.0	90.3	 25
298	 20	69.3	9.9	 20
299	 20	96.0	17.2	 25
300	 20	74.0	11.3	 25
301	 20	71.3	13.9	 20
302	 20	79.0	23.4	 25
303	 20	103.0	30.6	 25
304	 20	787.3	110.5	 20
305	 20	122.0	21.5	 25
306	 20	71.0	18.6	 25
307	 20	289.5	32.5	 20
308	 20	449.0	53.3	 25
309	 20	109.0	28.5	 25
310	 20	323.0	39.3	 20
311	 20	228.0	54.4	 25
312	 20	1719.0	329.2	 25
313	 20	248.5	36.2	 20
314	 20	397.0	46.3	 25
315	 20	95.0	17.3	 25
316	 20	119.3	18.1	 20
317	 20	129.0	24.1	 25
318	 20	155.0	31.6	 25
319	 20	119.0	18.7	 20
320	 20	110.0	22.7	 25
321	 20	96.0	16.8	 25
322	 20	190.5	31.5	 20
323	 20	282.0	47.8	 25
324	 20	190.0	33.1	 25
325	 20	84.0	14.0	 20
326	 20	82.0	14.2	 25
327	 20	273.0	30.0	 25
328	 20	168.3	29.2	 20
329	 20	75.0	17.6	 25
330	 20	92.0	18.3	 25
331	 20	105.0	16.6	 20
332	 20	1469.0	146.6	 25
333	 20	426.0	45.5	 25
334	 20	519.0	46.9	 20
335	 20	201.0	265.8	 25
336	 20	3901.0	471.1	 25
337	 20	1639.5	120.9	 20
338	 20	180.0	24.9	 25
339	 20	90.8	15.4	 20
340	 20	69.0	12.2	 25
341	 20	215.0	34.7	 25
342	 20	81.3	19.6	 20
343	 20	142.0	28.1	 25
344	 20	312.0	34.5	 25
345	 20	159.3	26.9	 20
346	 20	2162.0	191.9	 25
347	 20	474.0	74.0	 25
348	 20	1153.5	191.5	 20
349	 20	138.0	146.1	 25
350	 20	1718.0	310.8	 25
351	 20	302.0	27.9	 20
352	 20	715.0	81.2	 25
353	 20	970.0	162.3	 25
354	 20	604.3	70.1	 20
355	 20	74.0	16.4	 25
356	 20	94.0	18.3	 25
357	 20	144.5	26.1	 20
358	 20	198.0	27.3	 25
359	 20	541.0	117.5	 25
360	 20	209.3	30.4	 20
361	 20	117.0	19.0	 25
362	 20	1168.0	317.4	 25
363	 20	124.5	17.9	 20
364	 20	404.0	48.6	 25
365	 20	114.0	19.1	 25
366	 20	411.0	55.6	 20
367	 20	147.0	28.7	 25
368	 20	137.0	16.9	 25
369	 20	140.3	27.8	 20
370	 20	141.0	22.8	 25
371	 20	95.0	15.1	 25
372	 20	131.8	27.0	 20
373	 20	1211.0	206.1	 25
374	 20	292.0	66.2	 25
375	 20	96.3	17.3	 20
376	 20	396.0	43.5	 25
377	 20	948.0	278.1	 25
378	 20	168.0	50.3	 20
379	 20	567.0	62.2	 25
380	 20	688.0	95.5	 25
381	 20	802.8	53.1	 20
382	 20	1793.0	388.3	 25
383	 20	70.0	13.9	 25
384	 20	138.3	18.5	 20
385	 20	102.0	18.2	 25
386	 20	69.0	11.5	 25
387	 20	97.0	15.2	 20
388	 20	73.0	11.6	 25
389	 20	127.0	24.6	 25
390	 20	125.3	18.5	 20
391	 20	154.0	38.3	 25
392	 20	111.0	19.5	 25
393	 20	171.5	26.3	 20
394	 20	183.0	30.6	 25
395	 20	153.0	39.0	 25
396	 20	143.3	22.1	 20
397	 20	392.0	65.6	 25
398	 20	164.3	27.8	 20
399	 20	131.0	21.1	 25
400	 20	129.0	20.6	 25
401	 20	108.5	25.3	 20
402	 20	104.0	17.1	 25
403	 20	85.0	25.5	 25
404	 20	79.3	17.0	 20
405	 20	82.0	14.6	 25
406	 20	85.0	21.4	 25
407	 20	71.0	17.0	 20
408	 20	75.0	14.4	 25
409	 20	92.0	18.3	 25
410	 20	148.3	35.2	 20
411	 20	90.0	16.6	 25
412	 20	588.0	77.6	 25
413	 20	160.0	22.0	 20
414	 20	146.0	19.1	 25
415	 20	120.0	16.4	 25
416	 20	110.8	19.1	 20
417	 20	154.0	23.7	 25
418	 20	130.0	16.0	 25
419	 20	69.8	8.9	 20
420	 20	98.0	15.7	 25
421	 20	103.0	19.4	 25
422	 20	268.0	30.4	 20
423	 20	710.0	46.5	 25
424	 20	2667.0	578.6	 25
425	 20	560.0	55.8	 20
426	 20	913.0	106.0	 25
427	 20	173.0	20.9	 25
428	 20	92.3	17.5	 20
429	 20	68.0	11.9	 25
430	 20	202.0	40.1	 25
431	 20	120.3	20.0	 20
432	 20	431.0	98.4	 25
433	 20	318.0	50.8	 25
434	 20	325.5	38.9	 20
435	 20	1020.0	113.9	 25
436	 20	234.0	43.1	 25
437	 20	92.3	11.7	 20
438	 20	333.0	43.4	 25
439	 20	940.0	171.5	 25
440	 20	98.0	12.8	 20
441	 20	56.0	12.3	 25
442	 20	113.0	20.4	 25
443	 20	91.8	18.5	 20
444	 20	71.0	15.1	 25
445	 20	89.0	30.8	 25
446	 20	119.8	19.0	 20
447	 20	92.0	16.4	 25
448	 20	111.0	18.2	 25
449	 20	104.3	13.3	 20
450	 20	297.0	28.9	 25
451	 20	81.0	12.4	 25
452	 20	260.5	49.7	 20
453	 20	62.0	10.4	 25
454	 20	101.0	20.1	 20
455	 20	60.0	13.2	 25
456	 20	92.0	17.8	 25
457	 20	66.8	12.0	 20
458	 20	120.0	23.5	 25
459	 20	111.0	23.6	 25
460	 20	131.5	23.2	 20
461	 20	73.0	14.3	 25
462	 20	59.0	11.0	 25
463	 20	68.5	11.0	 20
464	 20	77.0	12.3	 25
465	 20	72.0	14.0	 25
466	 20	52.3	9.0	 20
467	 20	116.0	22.7	 25
468	 20	169.0	24.4	 25
469	 20	59.3	14.5	 20
470	 20	265.0	42.0	 25
471	 20	185.0	29.1	 25
472	 20	383.8	43.0	 20
473	 20	351.0	36.3	 25
474	 20	155.0	26.8	 25
475	 20	639.0	45.9	 20
476	 20	510.0	48.1	 25
477	 20	568.0	59.3	 25
478	 20	62.3	13.3	 20
479	 20	111.0	22.3	 25
480	 20	545.0	106.4	 25
481	 20	127.0	31.5	 20
482	 20	235.0	27.8	 25
483	 20	145.0	24.4	 25
484	 20	212.5	31.0	 16
485	 20	70.5	17.7	 20
486	 20	72.8	20.2	 20
487	 20	687.0	62.7	 16
488	 20	209.0	44.4	 20
489	 20	82.8	17.5	 20
490	 20	79.0	17.0	 16
491	 20	49.3	11.1	 20
492	 20	81.3	15.9	 20
493	 20	223.3	31.8	 16
494	 20	293.8	37.5	 20
495	 20	1281.0	99.0	 20
496	 20	1189.5	198.9	 16
497	 20	2520.0	213.9	 20
498	 20	475.8	77.3	 20
499	 20	133.3	21.7	 16
500	 20	100.3	19.4	 20
501	 20	92.5	28.0	 20
502	 20	148.0	19.9	 16
503	 20	224.0	26.1	 20
504	 20	80.8	18.3	 20
505	 20	143.3	28.4	 16
506	 20	304.0	48.3	 20
507	 20	138.5	22.0	 20
508	 20	402.3	64.5	 16
509	 20	508.0	50.3	 20
510	 20	196.8	43.8	 20
511	 20	214.5	40.4	 16
512	 20	77.5	17.6	 20
513	 20	144.0	25.6	 16
514	 20	73.5	21.5	 20
515	 20	63.3	19.3	 20
516	 20	217.8	29.9	 16
517	 20	83.8	12.1	 20
518	 20	221.8	45.1	 20
519	 20	90.3	16.7	 16
520	 20	166.3	28.3	 20
521	 20	157.5	24.4	 20
522	 20	202.5	32.3	 16
523	 20	168.3	28.8	 20
524	 20	449.3	68.8	 20
525	 20	159.5	15.7	 16
526	 20	457.5	42.1	 20
527	 20	800.5	79.9	 20
528	 20	1108.8	97.8	 16
529	 20	644.3	75.3	 20
530	 20	125.5	17.7	 20
531	 20	373.5	50.4	 16
532	 20	62.5	13.6	 20
533	 20	107.8	13.6	 20
534	 20	369.8	41.4	 16
535	 20	721.3	115.7	 20
536	 20	67.8	13.5	 20
537	 20	79.3	14.3	 16
538	 20	60.5	15.0	 20
539	 20	59.8	8.8	 20
540	 20	565.5	51.5	 16
541	 20	101.5	22.9	 20
542	 20	930.8	81.8	 20
543	 20	1410.3	134.1	 16
544	 20	113.0	16.2	 20
545	 20	173.5	36.0	 20
546	 20	115.5	21.9	 16
547	 20	104.3	18.4	 20
548	 20	1208.8	249.0	 20
549	 20	691.0	64.1	 16
550	 20	296.3	41.5	 20
551	 20	175.0	26.7	 20
552	 20	210.5	57.7	 16
553	 20	1479.5	128.5	 20
554	 20	792.0	149.7	 20
555	 20	2722.8	137.2	 16
556	 20	927.3	60.0	 20
557	 20	667.5	40.8	 20
558	 20	170.3	32.5	 16
559	 20	113.5	33.1	 20
560	 20	128.5	23.0	 20
561	 20	131.0	16.6	 16
562	 20	136.0	19.4	 20
563	 20	65.3	11.1	 20
564	 20	73.3	13.3	 16
565	 20	109.5	32.1	 20
566	 20	167.5	30.4	 20
567	 20	95.8	15.0	 16
568	 20	89.0	16.8	 20
569	 20	198.3	27.8	 20
570	 20	113.8	21.6	 16
571	 20	378.3	45.4	 20
572	 20	104.0	11.9	 16
573	 20	206.8	27.5	 20
574	 20	308.5	30.6	 20
575	 20	785.3	45.8	 16
576	 20	486.5	49.5	 20
577	 20	188.8	19.5	 20
578	 20	97.3	18.0	 16
579	 20	280.0	30.4	 20
580	 20	63.3	13.6	 20
581	 20	57.8	15.9	 16
582	 20	63.8	15.2	 20
583	 20	81.3	14.2	 20
584	 20	85.5	11.5	 16
585	 20	88.3	17.4	 20
586	 20	64.3	13.9	 20
587	 20	60.3	9.0	 16
588	 20	99.0	16.3	 20
589	 20	154.8	24.1	 20
590	 20	287.5	38.5	 20
591	 20	751.0	62.3	 25
592	 20	977.0	118.2	 25
593	 20	492.8	42.1	 20
594	 20	145.0	24.4	 25
595	 20	84.0	22.7	 25
596	 20	305.5	38.3	 20
597	 20	2707.0	263.2	 25
598	 20	84.0	10.5	 25
599	 20	115.3	26.7	 20
600	 20	68.0	10.5	 25
601	 20	71.0	15.8	 25
602	 20	341.3	33.2	 20
603	 20	299.0	77.6	 25
604	 20	289.0	36.5	 25
605	 20	164.5	37.2	 20
606	 20	478.0	49.9	 25
607	 20	808.0	137.2	 25
608	 20	171.8	23.1	 20
609	 20	183.0	33.5	 25
610	 20	96.0	19.5	 25
611	 20	243.8	43.9	 20
612	 20	276.0	33.9	 25
613	 20	357.0	43.1	 25
614	 20	217.3	24.2	 20
615	 20	259.0	29.0	 25
616	 20	1326.0	178.1	 25
617	 20	474.0	134.6	 20
618	 20	671.0	87.2	 25
619	 20	150.0	24.3	 25
620	 20	108.0	17.8	 20
621	 20	110.0	19.4	 25
622	 20	85.0	14.9	 25
623	 20	107.0	15.5	 20
624	 20	169.0	20.2	 25
625	 20	329.0	51.7	 25
626	 20	186.3	28.8	 20
627	 20	262.0	29.7	 25
628	 20	118.0	18.6	 20
629	 20	67.0	13.0	 25
630	 20	94.0	17.4	 25
631	 20	56.0	12.3	 20
632	 20	70.0	14.1	 25
633	 20	72.0	13.8	 25
634	 20	100.3	15.7	 20
635	 20	118.0	26.5	 25
636	 20	88.0	13.9	 25
637	 20	161.5	16.1	 20
638	 20	162.0	19.3	 25
639	 20	9021.0	1713.9	 25
  0	 21	197.3	29.8	 20
  1	 21	859.0	70.3	 25
  2	 21	3314.0	301.3	 25
  3	 21	1457.8	133.7	 20
  4	 21	274.0	47.3	 25
  5	 21	99.0	16.8	 25
  6	 21	113.0	20.7	 20
  7	 21	711.0	93.1	 25
  8	 21	342.0	65.9	 25
  9	 21	188.5	24.3	 20
 10	 21	94.0	19.7	 25
 11	 21	87.0	18.0	 25
 12	 21	185.3	27.9	 20
 13	 21	555.0	75.4	 25
 14	 21	201.0	33.4	 25
 15	 21	369.8	46.5	 20
 16	 21	89.0	24.0	 25
 17	 21	98.0	17.9	 25
 18	 21	253.8	56.0	 20
 19	 21	1668.0	244.1	 25
 20	 21	354.0	58.0	 25
 21	 21	130.3	18.9	 20
 22	 21	133.0	23.6	 25
 23	 21	103.0	28.4	 25
 24	 21	469.0	54.9	 20
 25	 21	141.0	26.4	 25
 26	 21	180.0	26.4	 25
 27	 21	724.5	70.4	 20
 28	 21	894.0	95.0	 25
 29	 21	254.0	45.3	 25
 30	 21	306.3	47.2	 20
 31	 21	127.0	25.7	 25
 32	 21	251.0	36.9	 25
 33	 21	457.0	91.7	 20
 34	 21	2805.0	311.7	 25
 35	 21	392.0	55.7	 25
 36	 21	1079.0	96.9	 20
 37	 21	2985.0	391.3	 25
 38	 21	169.0	27.8	 25
 39	 21	1072.5	140.3	 20
 40	 21	1905.0	248.4	 25
 41	 21	214.0	40.6	 25
 42	 21	255.0	52.2	 20
 43	 21	418.0	64.0	 25
 44	 21	144.0	23.3	 25
 45	 21	82.0	13.3	 20
 46	 21	73.0	14.1	 25
 47	 21	89.0	10.8	 25
 48	 21	72.8	12.1	 20
 49	 21	74.0	15.9	 25
 50	 21	94.0	20.1	 25
 51	 21	371.8	58.2	 20
 52	 21	96.0	23.6	 25
 53	 21	315.3	35.4	 20
 54	 21	430.0	62.5	 25
 55	 21	149.0	32.8	 25
 56	 21	151.5	32.1	 20
 57	 21	250.5	39.8	 20
 58	 21	393.5	64.9	 20
 59	 21	298.0	47.3	 16
 60	 21	216.0	21.0	 20
 61	 21	77.3	12.3	 20
 62	 21	95.5	15.0	 16
 63	 21	383.0	90.0	 20
 64	 21	112.3	20.1	 20
 65	 21	200.5	34.7	 16
 66	 21	115.3	25.9	 20
 67	 21	167.5	31.7	 20
 68	 21	404.0	52.0	 16
 69	 21	176.3	26.2	 20
 70	 21	362.3	45.6	 20
 71	 21	148.8	34.8	 16
 72	 21	621.3	290.1	 20
 73	 21	5493.8	649.0	 20
 74	 21	4911.0	588.2	 16
 75	 21	2530.0	559.3	 20
 76	 21	154.3	32.5	 20
 77	 21	105.5	27.3	 16
 78	 21	113.5	25.7	 20
 79	 21	89.3	22.9	 20
 80	 21	107.8	31.0	 16
 81	 21	86.3	16.3	 20
 82	 21	495.5	141.0	 20
 83	 21	129.8	24.9	 16
 84	 21	188.3	29.2	 20
 85	 21	214.5	34.7	 20
 86	 21	1173.5	258.6	 16
 87	 21	303.0	80.0	 20
 88	 21	78.0	19.4	 20
 89	 21	81.3	20.1	 16
 90	 21	98.8	19.0	 20
 91	 21	61.5	9.3	 20
 92	 21	81.8	37.3	 16
 93	 21	75.3	13.8	 20
 94	 21	62.8	9.4	 20
 95	 21	70.5	16.2	 16
 96	 21	66.5	13.7	 20
 97	 21	85.5	15.6	 20
 98	 21	123.3	30.0	 16
 99	 21	83.3	22.3	 20
100	 21	91.0	19.0	 20
101	 21	161.0	28.3	 16
102	 21	305.3	85.1	 20
103	 21	94.3	43.9	 20
104	 21	399.8	75.6	 16
105	 21	246.3	27.8	 20
106	 21	587.8	65.7	 20
107	 21	548.0	68.5	 16
108	 21	572.0	125.0	 20
109	 21	195.8	47.8	 20
110	 21	169.3	33.4	 16
111	 21	461.8	96.7	 20
112	 21	315.3	52.8	 16
113	 21	332.5	71.9	 20
114	 21	81.8	17.6	 20
115	 21	267.0	27.2	 16
116	 21	354.0	59.9	 20
117	 21	2880.0	717.5	 20
118	 21	253.8	63.7	 16
119	 21	107.8	13.2	 20
120	 21	134.3	17.5	 20
121	 21	251.8	30.3	 16
122	 21	142.0	33.5	 20
123	 21	84.8	18.4	 20
124	 21	97.3	21.2	 16
125	 21	86.5	17.5	 20
126	 21	97.3	16.6	 20
127	 21	92.0	20.9	 16
128	 21	80.3	15.7	 20
129	 21	91.3	15.4	 20
130	 21	104.8	24.3	 16
131	 21	549.0	88.7	 20
132	 21	2828.5	1000.1	 20
133	 21	955.5	212.5	 16
134	 21	93.3	23.7	 20
135	 21	113.3	18.0	 20
136	 21	284.3	34.0	 16
137	 21	607.5	99.0	 20
138	 21	259.3	45.4	 20
139	 21	421.0	36.3	 16
140	 21	590.0	49.9	 20
141	 21	1185.3	149.9	 20
142	 21	1935.8	350.5	 16
143	 21	350.8	95.4	 20
144	 21	2785.0	654.9	 20
145	 21	1666.5	388.1	 16
146	 21	131.5	312.7	 20
147	 21	4876.3	979.8	 20
148	 21	1275.8	264.9	 16
149	 21	489.8	133.6	 20
150	 21	94.3	18.3	 20
151	 21	134.8	23.5	 16
152	 21	126.5	17.0	 20
153	 21	293.0	91.5	 20
154	 21	1572.5	400.9	 16
155	 21	206.8	44.4	 20
156	 21	244.5	46.2	 20
157	 21	135.5	18.0	 16
158	 21	607.0	168.7	 20
159	 21	186.8	51.7	 20
160	 21	199.3	136.7	 16
161	 21	3859.0	1078.2	 20
162	 21	227.5	37.8	 20
163	 21	166.8	31.9	 16
164	 21	301.0	82.7	 25
165	 21	92.0	20.1	 25
166	 21	81.0	17.0	 20
167	 21	83.0	14.7	 25
168	 21	166.0	46.8	 25
169	 21	60.8	12.2	 20
170	 21	77.0	13.5	 25
171	 21	73.0	14.0	 20
172	 21	109.0	19.8	 25
173	 21	101.0	20.1	 25
174	 21	121.0	19.1	 20
175	 21	88.0	41.5	 25
176	 21	1562.0	554.5	 25
177	 21	97.3	16.4	 20
178	 21	102.0	57.2	 25
179	 21	1201.0	416.6	 25
180	 21	100.8	22.8	 20
181	 21	748.0	199.9	 25
182	 21	112.0	32.9	 25
183	 21	128.5	27.7	 20
184	 21	111.0	18.8	 25
185	 21	872.0	296.7	 25
186	 21	208.3	41.5	 20
187	 21	1684.0	389.4	 25
188	 21	172.0	30.1	 25
189	 21	197.0	38.3	 20
190	 21	137.0	27.9	 25
191	 21	129.0	28.1	 25
192	 21	98.0	13.5	 20
193	 21	105.0	19.8	 25
194	 21	101.0	27.1	 25
195	 21	408.3	63.5	 20
196	 21	299.0	49.6	 25
197	 21	664.0	228.1	 25
198	 21	73.8	20.2	 20
199	 21	185.0	36.7	 25
200	 21	164.0	36.1	 25
201	 21	155.3	34.0	 20
202	 21	93.0	14.3	 25
203	 21	351.0	94.9	 25
204	 21	115.0	22.8	 20
205	 21	180.0	40.0	 25
206	 21	97.0	30.7	 25
207	 21	1003.8	258.1	 20
208	 21	190.0	29.6	 25
209	 21	114.0	35.5	 25
210	 21	414.3	41.0	 20
211	 21	175.0	35.8	 25
212	 21	164.0	33.4	 25
213	 21	103.3	27.5	 20
214	 21	83.0	17.4	 25
215	 21	764.0	208.2	 25
216	 21	94.0	13.2	 20
217	 21	68.0	13.6	 25
218	 21	153.0	30.5	 25
219	 21	83.5	17.5	 20
220	 21	76.0	13.2	 25
221	 21	571.0	160.7	 25
222	 21	95.0	30.2	 20
223	 21	665.0	163.6	 25
224	 21	453.0	105.1	 25
225	 21	247.5	45.7	 20
226	 21	232.0	40.6	 25
227	 21	171.0	27.9	 25
228	 21	183.8	30.8	 20
229	 21	149.0	27.7	 25
230	 21	193.8	31.4	 20
231	 21	78.0	19.7	 25
232	 21	191.0	40.2	 25
233	 21	64.5	18.2	 20
234	 21	164.0	19.6	 25
235	 21	701.0	131.7	 25
236	 21	1052.0	179.0	 20
237	 21	77.0	18.0	 25
238	 21	80.0	15.9	 25
239	 21	93.3	36.3	 20
240	 21	234.0	39.6	 25
241	 21	1203.0	544.6	 25
242	 21	700.5	125.7	 20
243	 21	68.0	17.7	 25
244	 21	94.0	24.7	 25
245	 21	245.5	58.4	 20
246	 21	2199.0	508.7	 25
247	 21	211.0	27.0	 25
248	 21	661.5	125.3	 20
249	 21	79.0	15.2	 25
250	 21	81.0	16.1	 25
251	 21	77.3	17.7	 20
252	 21	225.0	52.5	 25
253	 21	67.0	15.2	 25
254	 21	274.8	52.2	 20
255	 21	373.0	59.4	 25
256	 21	105.0	19.5	 25
257	 21	116.5	21.4	 20
258	 21	135.0	20.3	 25
259	 21	177.0	45.8	 25
260	 21	125.0	19.9	 20
261	 21	460.0	101.0	 25
262	 21	230.0	49.1	 25
263	 21	382.0	58.7	 20
264	 21	131.0	29.3	 25
265	 21	401.0	183.4	 25
266	 21	4534.0	1288.1	 20
267	 21	351.0	102.8	 25
268	 21	819.0	142.1	 25
269	 21	1712.5	408.4	 20
270	 21	79.0	15.7	 25
271	 21	110.0	20.4	 25
272	 21	153.0	27.8	 20
273	 21	205.0	37.7	 25
274	 21	116.0	21.7	 25
275	 21	92.0	15.0	 20
276	 21	114.0	19.8	 25
277	 21	120.0	23.3	 25
278	 21	166.3	28.2	 20
279	 21	373.0	66.3	 25
280	 21	508.0	85.4	 25
281	 21	1169.8	246.7	 20
282	 21	174.0	37.2	 25
283	 21	201.0	214.3	 25
284	 21	2414.5	620.3	 20
285	 21	137.0	34.4	 25
286	 21	81.5	16.4	 20
287	 21	146.0	23.5	 25
288	 21	303.0	56.2	 25
289	 21	124.5	23.1	 20
290	 21	124.0	28.4	 25
291	 21	1287.0	285.3	 25
292	 21	570.0	97.7	 20
293	 21	294.0	100.7	 25
294	 21	4999.0	1487.8	 25
295	 21	523.5	105.4	 20
296	 21	153.0	19.5	 25
297	 21	476.0	92.0	 25
298	 21	661.5	159.5	 20
299	 21	224.0	40.8	 25
300	 21	771.0	147.3	 25
301	 21	369.3	58.3	 20
302	 21	217.0	42.2	 25
303	 21	92.0	17.5	 25
304	 21	109.8	20.4	 20
305	 21	208.0	28.0	 25
306	 21	142.0	45.2	 25
307	 21	540.8	50.3	 20
308	 21	634.0	89.1	 25
309	 21	924.0	123.7	 25
310	 21	247.5	31.5	 20
311	 21	404.0	59.8	 25
312	 21	355.0	35.7	 25
313	 21	722.5	132.1	 20
314	 21	129.0	25.3	 25
315	 21	247.0	53.2	 25
316	 21	84.0	23.4	 20
317	 21	88.0	18.0	 25
318	 21	176.0	37.1	 25
319	 21	356.3	57.8	 20
320	 21	238.0	33.7	 25
321	 21	166.0	37.1	 25
322	 21	242.3	43.5	 20
323	 21	239.0	26.9	 25
324	 21	1038.0	235.4	 25
325	 21	137.0	21.2	 20
326	 21	105.0	13.0	 25
327	 21	185.0	37.5	 25
328	 21	430.5	88.0	 20
329	 21	81.0	14.8	 25
330	 21	62.0	10.9	 25
331	 21	82.5	16.7	 20
332	 21	404.0	50.1	 25
333	 21	8384.0	2711.1	 25
334	 21	395.3	40.3	 20
335	 21	323.0	61.3	 25
336	 21	165.0	42.2	 25
337	 21	1805.5	339.1	 20
338	 21	1284.0	281.0	 25
339	 21	418.0	57.3	 25
340	 21	331.0	35.8	 20
341	 21	1837.0	384.9	 25
342	 21	266.0	98.8	 25
343	 21	1099.3	229.5	 20
344	 21	643.0	97.8	 25
345	 21	345.0	43.5	 20
346	 21	285.0	62.5	 25
347	 21	120.0	22.6	 25
348	 21	107.0	21.7	 20
349	 21	65.0	9.1	 25
350	 21	94.0	22.2	 25
351	 21	171.5	31.7	 20
352	 21	319.0	36.9	 25
353	 21	530.0	122.5	 25
354	 21	167.3	22.1	 20
355	 21	159.0	24.4	 25
356	 21	239.0	46.4	 25
357	 21	93.3	17.2	 20
358	 21	78.0	29.3	 25
359	 21	461.0	116.6	 25
360	 21	77.3	13.4	 20
361	 21	404.0	92.6	 25
362	 21	138.0	50.7	 25
363	 21	2060.3	382.5	 20
364	 21	76.0	17.6	 25
365	 21	194.0	33.2	 25
366	 21	171.0	37.0	 20
367	 21	2691.0	506.5	 25
368	 21	250.0	40.8	 25
369	 21	455.3	61.8	 20
370	 21	1255.0	169.5	 25
371	 21	2640.0	735.3	 25
372	 21	120.8	60.7	 20
373	 21	4740.0	1056.4	 25
374	 21	200.0	24.0	 25
375	 21	223.3	30.7	 20
376	 21	366.0	81.0	 25
377	 21	701.0	132.2	 20
378	 21	362.5	38.1	 16
379	 21	328.0	70.6	 20
380	 21	4302.3	824.1	 20
381	 21	5550.8	614.9	 16
382	 21	1207.0	160.7	 20
383	 21	403.0	59.4	 20
384	 21	670.3	87.0	 16
385	 21	110.5	17.0	 20
386	 21	137.8	26.4	 20
387	 21	96.5	20.5	 16
388	 21	334.3	46.2	 20
389	 21	131.3	20.1	 20
390	 21	114.0	17.4	 16
391	 21	131.3	26.9	 20
392	 21	108.3	19.0	 20
393	 21	108.0	16.4	 16
394	 21	2113.0	505.2	 20
395	 21	75.3	13.0	 20
396	 21	206.5	45.6	 16
397	 21	391.5	60.4	 20
398	 21	190.5	28.5	 20
399	 21	181.5	29.7	 16
400	 21	89.3	16.6	 20
401	 21	131.8	21.7	 20
402	 21	528.0	85.1	 16
403	 21	223.5	39.4	 20
404	 21	84.3	14.1	 16
405	 21	3191.8	535.2	 20
406	 21	1944.3	476.1	 20
407	 21	258.0	38.9	 16
408	 21	61.3	9.8	 20
409	 21	64.3	13.5	 20
410	 21	105.8	23.7	 16
411	 21	214.5	35.5	 20
412	 21	89.5	15.4	 20
413	 21	180.0	24.9	 16
414	 21	9553.0	1708.2	 20
415	 21	240.8	38.2	 20
416	 21	105.3	21.7	 16
417	 21	79.0	15.8	 20
418	 21	90.5	12.6	 20
419	 21	287.8	52.3	 16
420	 21	392.0	55.7	 20
421	 21	115.3	18.5	 20
422	 21	161.8	28.7	 16
423	 21	368.5	48.2	 20
424	 21	642.8	119.1	 20
425	 21	600.5	42.3	 16
426	 21	418.5	43.0	 20
427	 21	1441.8	206.7	 20
428	 21	2233.5	336.1	 16
429	 21	732.5	110.4	 20
430	 21	368.3	47.3	 20
431	 21	159.3	32.1	 16
432	 21	670.3	102.1	 20
433	 21	127.5	24.5	 20
434	 21	153.0	26.1	 16
435	 21	546.8	57.1	 20
436	 21	865.3	114.3	 20
437	 21	127.8	21.0	 16
438	 21	81.0	14.8	 20
439	 21	127.8	24.2	 20
440	 21	78.5	12.4	 16
441	 21	73.5	14.5	 20
442	 21	115.8	31.6	 20
443	 21	61.3	7.7	 16
444	 21	65.5	24.0	 20
445	 21	59.5	11.3	 20
446	 21	119.5	17.4	 16
447	 21	359.5	53.6	 20
448	 21	1161.5	271.1	 20
449	 21	137.8	18.6	 16
450	 21	291.3	46.5	 20
451	 21	81.3	13.1	 20
452	 21	143.0	22.6	 16
453	 21	68.3	11.1	 20
454	 21	61.5	11.8	 20
455	 21	129.3	21.1	 16
456	 21	152.3	30.6	 20
457	 21	62.5	11.7	 20
458	 21	71.3	8.2	 16
459	 21	272.8	35.2	 20
460	 21	183.0	36.6	 16
461	 21	686.0	80.6	 20
462	 21	421.5	67.5	 20
463	 21	110.3	18.5	 16
464	 21	63.8	13.6	 20
465	 21	84.3	20.2	 20
466	 21	89.5	20.9	 16
467	 21	81.3	16.1	 20
468	 21	66.5	12.8	 20
469	 21	67.0	13.8	 16
470	 21	94.3	18.5	 20
471	 21	461.8	51.5	 20
472	 21	203.3	31.0	 16
473	 21	119.8	21.3	 20
474	 21	90.0	11.2	 20
475	 21	263.8	39.9	 16
476	 21	144.5	21.8	 20
477	 21	174.8	32.3	 20
478	 21	183.3	36.7	 16
479	 21	164.8	25.4	 20
480	 21	565.5	62.4	 20
481	 21	995.5	100.4	 16
482	 21	333.8	33.7	 20
483	 21	123.5	23.3	 20
484	 21	121.3	25.6	 20
485	 21	431.0	70.0	 25
486	 21	271.0	57.2	 25
487	 21	654.5	111.7	 20
488	 21	300.0	52.3	 25
489	 21	190.0	41.4	 25
490	 21	64.5	12.1	 20
491	 21	63.0	11.6	 25
492	 21	406.0	118.2	 25
493	 21	111.5	19.7	 20
494	 21	767.0	103.5	 25
495	 21	710.0	115.8	 25
496	 21	1332.5	134.8	 20
497	 21	325.0	73.8	 25
498	 21	80.0	20.3	 25
499	 21	142.0	23.1	 20
500	 21	80.0	14.7	 25
501	 21	70.0	18.7	 25
502	 21	223.5	52.4	 20
503	 21	978.0	271.8	 25
504	 21	130.0	14.4	 25
505	 21	206.5	35.8	 20
506	 21	191.0	31.5	 25
507	 21	582.0	108.7	 25
508	 21	216.0	31.4	 20
509	 21	85.0	21.4	 25
510	 21	67.0	11.2	 25
511	 21	96.0	14.8	 20
512	 21	281.0	66.3	 25
513	 21	279.0	76.8	 25
514	 21	288.0	86.9	 20
515	 21	62.0	15.9	 25
516	 21	76.0	17.7	 25
517	 21	152.5	20.3	 20
518	 21	183.0	30.3	 25
519	 21	72.5	10.6	 20
520	 21	399.0	79.7	 25
521	 21	232.0	63.9	 25
522	 21	82.3	17.9	 20
523	 21	148.0	22.7	 25
524	 21	501.0	93.7	 25
525	 21	645.3	91.2	 20
526	 21	676.0	86.3	 25
527	 21	490.0	91.6	 25
528	 21	613.5	61.1	 20
529	 21	453.0	82.8	 25
530	 21	208.0	39.2	 25
531	 21	136.3	27.3	 20
532	 21	90.0	17.0	 25
533	 21	198.0	23.1	 25
534	 21	529.0	63.1	 20
535	 21	142.0	21.3	 25
536	 21	175.0	43.3	 25
537	 21	382.0	67.4	 20
538	 21	74.0	14.5	 25
539	 21	124.0	23.5	 25
540	 21	461.8	58.8	 20
541	 21	659.0	111.2	 25
542	 21	815.0	105.6	 25
543	 21	509.8	166.8	 20
544	 21	190.0	36.8	 25
545	 21	1432.0	339.0	 25
546	 21	100.5	15.8	 20
547	 21	292.0	57.7	 25
548	 21	687.0	90.0	 25
549	 21	896.8	80.3	 20
550	 21	169.0	22.8	 25
551	 21	402.0	39.6	 25
552	 21	806.5	74.9	 20
553	 21	903.0	94.3	 25
554	 21	606.0	86.9	 25
555	 21	490.3	68.1	 20
556	 21	761.0	125.9	 25
557	 21	810.0	159.3	 25
558	 21	110.3	28.1	 20
559	 21	174.0	18.9	 25
560	 21	856.0	194.8	 25
561	 21	195.3	30.9	 20
562	 21	138.0	25.4	 25
563	 21	172.0	37.7	 25
564	 21	148.5	25.6	 20
565	 21	91.0	23.5	 25
566	 21	10136.0	1975.8	 25
567	 21	295.3	44.3	 20
568	 21	338.0	45.4	 25
569	 21	70.0	12.2	 25
570	 21	86.3	11.7	 20
571	 21	910.0	94.5	 25
572	 21	165.0	27.9	 25
573	 21	254.8	37.3	 20
574	 21	661.0	91.7	 25
575	 21	92.0	19.1	 25
576	 21	129.3	22.0	 20
577	 21	94.0	23.7	 25
578	 21	72.5	17.5	 20
579	 21	55.0	10.6	 25
580	 21	654.0	99.8	 25
581	 21	437.3	85.9	 20
582	 21	78.0	19.6	 25
583	 21	58.0	11.3	 25
584	 21	61.3	9.9	 20
585	 21	114.0	16.8	 25
586	 21	66.0	14.1	 25
587	 21	390.5	62.5	 20
588	 21	312.0	41.3	 25
589	 21	617.0	93.8	 25
590	 21	234.5	21.7	 20
591	 21	548.0	65.5	 25
592	 21	129.0	17.7	 25
593	 21	94.5	18.0	 20
594	 21	307.0	47.8	 25
595	 21	93.0	18.2	 25
596	 21	263.3	44.5	 20
597	 21	254.0	31.7	 25
598	 21	1606.0	270.8	 25
599	 21	508.3	43.2	 20
600	 21	664.0	78.0	 25
601	 21	75.0	16.2	 25
602	 21	86.0	23.1	 20
603	 21	350.0	50.8	 25
604	 21	273.0	45.4	 25
605	 21	1004.0	109.5	 20
606	 21	73.0	12.1	 25
607	 21	69.0	15.3	 25
608	 21	1730.8	204.8	 20
609	 21	64.0	9.9	 25
610	 21	128.0	18.1	 25
611	 21	550.3	65.6	 20
612	 21	2044.0	207.7	 25
613	 21	1416.0	164.4	 25
614	 21	497.0	54.3	 20
615	 21	693.0	75.0	 25
616	 21	215.0	42.1	 25
617	 21	570.5	55.4	 20
618	 21	5381.0	465.7	 25
619	 21	5588.0	589.8	 25
620	 21	1794.5	165.8	 20
621	 21	290.0	55.2	 25
622	 21	3209.0	442.9	 25
623	 21	448.3	68.0	 20
624	 21	513.0	66.5	 25
625	 21	158.0	24.8	 25
626	 21	193.3	20.2	 20
627	 21	76.0	12.8	 25
628	 21	358.0	39.9	 25
629	 21	146.8	21.1	 20
630	 21	152.0	18.8	 25
631	 21	136.0	23.3	 25
632	 21	100.0	24.2	 20
633	 21	73.0	10.5	 25
634	 21	66.0	8.6	 25
635	 21	64.3	10.2	 20
636	 21	184.0	37.9	 25
637	 21	245.0	40.5	 20
638	 21	88.0	16.4	 25
639	 21	170.0	35.7	 25
  0	 22	8287.0	1895.6	 20
  1	 22	414.0	37.2	 16
  2	 22	572.5	47.9	 20
  3	 22	809.3	69.5	 16
  4	 22	392.5	43.7	 20
  5	 22	99.8	17.6	 20
  6	 22	230.3	27.7	 16
  7	 22	291.3	28.3	 20
  8	 22	135.3	29.9	 20
  9	 22	139.8	24.2	 16
 10	 22	95.5	18.4	 20
 11	 22	90.8	17.5	 20
 12	 22	123.3	15.5	 16
 13	 22	308.3	32.1	 20
 14	 22	328.3	34.4	 20
 15	 22	173.8	30.8	 16
 16	 22	77.5	14.6	 20
 17	 22	137.0	40.2	 20
 18	 22	405.5	37.9	 16
 19	 22	2376.8	198.3	 20
 20	 22	197.8	28.5	 20
 21	 22	147.8	23.0	 16
 22	 22	101.0	14.8	 20
 23	 22	95.5	11.2	 20
 24	 22	122.8	27.1	 16
 25	 22	82.0	18.5	 20
 26	 22	221.3	29.1	 20
 27	 22	500.5	63.5	 16
 28	 22	559.3	51.9	 20
 29	 22	338.3	37.3	 20
 30	 22	449.3	31.8	 16
 31	 22	211.0	30.1	 20
 32	 22	335.0	54.8	 20
 33	 22	2716.0	101.9	 16
 34	 22	825.8	109.2	 20
 35	 22	426.0	55.4	 20
 36	 22	353.5	37.4	 16
 37	 22	1602.3	185.7	 20
 38	 22	139.0	22.4	 20
 39	 22	580.3	54.3	 16
 40	 22	1274.5	130.4	 20
 41	 22	291.0	39.0	 20
 42	 22	444.5	60.8	 16
 43	 22	388.3	51.5	 20
 44	 22	120.8	25.6	 20
 45	 22	73.8	8.2	 16
 46	 22	76.8	16.9	 20
 47	 22	71.3	9.7	 20
 48	 22	69.0	13.1	 16
 49	 22	70.5	17.4	 20
 50	 22	83.5	19.1	 20
 51	 22	101.3	19.4	 16
 52	 22	70.3	14.2	 20
 53	 22	68.0	11.5	 20
 54	 22	123.0	20.5	 16
 55	 22	102.0	17.2	 20
 56	 22	226.8	51.7	 20
 57	 22	223.0	32.0	 20
 58	 22	798.0	116.5	 25
 59	 22	262.0	52.2	 25
 60	 22	105.0	20.4	 20
 61	 22	466.0	110.2	 25
 62	 22	99.0	18.7	 20
 63	 22	163.0	27.0	 25
 64	 22	109.0	13.9	 25
 65	 22	135.5	22.4	 20
 66	 22	91.0	15.2	 25
 67	 22	130.0	35.0	 25
 68	 22	280.8	78.8	 20
 69	 22	236.0	34.9	 25
 70	 22	324.0	58.8	 25
 71	 22	129.8	23.2	 20
 72	 22	362.0	198.3	 25
 73	 22	3820.0	958.9	 25
 74	 22	2076.3	539.7	 20
 75	 22	368.0	109.3	 25
 76	 22	143.0	29.2	 25
 77	 22	78.5	19.7	 20
 78	 22	79.0	19.5	 25
 79	 22	64.0	12.7	 25
 80	 22	74.0	11.4	 20
 81	 22	78.0	14.8	 25
 82	 22	144.0	31.5	 25
 83	 22	119.5	18.9	 20
 84	 22	198.0	20.8	 25
 85	 22	185.0	44.9	 25
 86	 22	232.3	52.3	 20
 87	 22	90.0	15.9	 25
 88	 22	53.0	10.5	 25
 89	 22	95.5	21.2	 20
 90	 22	71.0	15.1	 25
 91	 22	65.0	11.9	 25
 92	 22	67.5	11.5	 20
 93	 22	72.0	16.4	 25
 94	 22	67.0	11.0	 25
 95	 22	72.3	21.9	 20
 96	 22	66.0	17.6	 25
 97	 22	79.0	20.3	 25
 98	 22	101.8	23.9	 20
 99	 22	64.0	13.6	 25
100	 22	64.0	17.3	 25
101	 22	94.5	14.7	 20
102	 22	103.0	19.1	 25
103	 22	96.0	17.3	 25
104	 22	218.3	54.6	 20
105	 22	160.0	29.8	 25
106	 22	559.0	252.1	 25
107	 22	969.8	205.3	 20
108	 22	627.0	150.1	 25
109	 22	159.0	39.1	 25
110	 22	118.3	22.9	 20
111	 22	413.0	87.2	 25
112	 22	165.0	33.7	 25
113	 22	116.8	21.1	 20
114	 22	69.0	13.4	 25
115	 22	167.0	35.3	 25
116	 22	436.8	110.5	 20
117	 22	8393.0	2383.8	 25
118	 22	281.8	59.0	 20
119	 22	125.0	23.7	 25
120	 22	120.0	31.2	 25
121	 22	428.3	87.1	 20
122	 22	192.0	40.5	 25
123	 22	86.0	31.8	 25
124	 22	78.5	18.6	 20
125	 22	87.0	19.2	 25
126	 22	134.0	25.2	 25
127	 22	84.0	16.2	 20
128	 22	77.0	15.4	 25
129	 22	87.0	18.2	 25
130	 22	75.0	13.1	 20
131	 22	319.0	40.3	 25
132	 22	1196.0	413.8	 25
133	 22	421.0	89.5	 20
134	 22	99.0	19.9	 25
135	 22	149.0	40.0	 25
136	 22	147.3	27.6	 20
137	 22	253.0	42.0	 25
138	 22	163.0	30.4	 25
139	 22	215.3	29.2	 20
140	 22	241.0	35.4	 25
141	 22	541.0	186.6	 25
142	 22	595.0	126.6	 20
143	 22	198.0	76.1	 25
144	 22	1289.0	153.2	 25
145	 22	698.0	194.5	 20
146	 22	160.0	248.0	 25
147	 22	3593.0	1075.5	 25
148	 22	293.3	42.9	 20
149	 22	140.0	25.3	 25
150	 22	148.0	43.2	 25
151	 22	218.0	26.5	 20
152	 22	94.0	17.7	 25
153	 22	141.0	25.8	 25
154	 22	318.8	61.8	 20
155	 22	71.0	15.8	 25
156	 22	130.0	18.1	 25
157	 22	132.3	21.1	 20
158	 22	417.0	106.5	 25
159	 22	158.0	65.8	 25
160	 22	164.5	44.7	 20
161	 22	1255.0	350.5	 25
162	 22	163.0	25.7	 25
163	 22	115.5	19.2	 20
164	 22	200.0	44.8	 25
165	 22	72.0	15.6	 25
166	 22	66.0	12.2	 20
167	 22	104.0	25.8	 25
168	 22	221.0	56.7	 25
169	 22	67.0	20.6	 20
170	 22	79.0	11.7	 25
171	 22	61.0	10.9	 25
172	 22	83.5	19.4	 20
173	 22	94.0	16.8	 25
174	 22	76.0	18.7	 25
175	 22	92.8	21.4	 20
176	 22	700.0	213.2	 25
177	 22	86.5	16.9	 20
178	 22	93.0	21.9	 25
179	 22	490.0	151.4	 25
180	 22	92.3	11.4	 20
181	 22	555.0	133.1	 25
182	 22	100.0	23.3	 25
183	 22	74.0	14.4	 20
184	 22	95.0	19.2	 25
185	 22	408.0	98.9	 25
186	 22	86.8	16.9	 20
187	 22	758.0	144.8	 25
188	 22	228.0	59.1	 25
189	 22	106.3	19.5	 20
190	 22	96.0	19.8	 25
191	 22	85.0	15.7	 25
192	 22	96.0	17.1	 20
193	 22	80.0	18.8	 25
194	 22	108.0	39.6	 25
195	 22	196.3	23.6	 20
196	 22	193.0	26.4	 25
197	 22	215.0	60.2	 25
198	 22	85.8	15.9	 20
199	 22	99.0	18.1	 25
200	 22	89.0	15.0	 25
201	 22	200.8	31.8	 20
202	 22	94.0	30.0	 25
203	 22	97.0	18.9	 25
204	 22	188.5	22.8	 20
205	 22	278.0	64.5	 25
206	 22	102.0	28.6	 25
207	 22	483.5	71.6	 20
208	 22	194.0	36.2	 25
209	 22	115.0	27.5	 25
210	 22	289.8	27.5	 20
211	 22	121.0	19.0	 25
212	 22	185.0	33.0	 25
213	 22	126.5	20.5	 20
214	 22	82.0	17.1	 25
215	 22	331.0	73.8	 25
216	 22	75.0	14.8	 20
217	 22	71.0	15.3	 25
218	 22	143.0	27.4	 25
219	 22	76.5	17.0	 20
220	 22	72.0	15.2	 25
221	 22	415.0	108.3	 25
222	 22	107.0	35.3	 20
223	 22	406.0	84.5	 25
224	 22	117.0	21.4	 25
225	 22	128.8	21.8	 20
226	 22	123.0	19.5	 25
227	 22	120.0	27.9	 25
228	 22	92.5	13.6	 20
229	 22	92.0	19.3	 25
230	 22	112.0	23.1	 25
231	 22	104.0	18.7	 20
232	 22	127.0	16.2	 25
233	 22	74.0	13.4	 25
234	 22	158.3	19.3	 20
235	 22	244.0	89.3	 25
236	 22	897.3	77.8	 20
237	 22	67.0	12.2	 25
238	 22	98.0	19.8	 25
239	 22	82.0	13.1	 20
240	 22	119.0	30.0	 25
241	 22	179.0	32.2	 25
242	 22	583.0	68.9	 20
243	 22	90.0	13.4	 25
244	 22	76.0	13.0	 25
245	 22	305.3	27.7	 20
246	 22	862.0	137.4	 25
247	 22	169.0	44.2	 25
248	 22	178.3	35.6	 20
249	 22	85.0	18.7	 25
250	 22	81.0	15.7	 25
251	 22	84.3	18.0	 20
252	 22	124.0	23.7	 25
253	 22	66.0	15.4	 25
254	 22	164.0	42.9	 20
255	 22	556.0	89.3	 25
256	 22	101.0	31.7	 25
257	 22	137.0	17.9	 20
258	 22	177.0	21.6	 25
259	 22	86.0	13.7	 25
260	 22	156.0	35.1	 20
261	 22	204.0	31.3	 25
262	 22	123.0	41.2	 25
263	 22	519.8	57.5	 20
264	 22	156.0	30.2	 25
265	 22	262.0	60.8	 25
266	 22	1215.5	271.7	 20
267	 22	421.0	102.6	 25
268	 22	300.0	54.6	 25
269	 22	176.8	47.1	 20
270	 22	68.0	10.2	 25
271	 22	98.5	15.3	 20
272	 22	100.5	18.4	 16
273	 22	120.5	22.8	 20
274	 22	133.3	24.0	 20
275	 22	94.3	28.1	 16
276	 22	95.5	17.8	 20
277	 22	104.5	18.8	 20
278	 22	173.3	23.2	 16
279	 22	425.8	59.2	 20
280	 22	203.3	123.6	 20
281	 22	1519.0	241.4	 16
282	 22	174.0	30.7	 20
283	 22	152.0	108.2	 20
284	 22	1642.5	346.5	 16
285	 22	82.3	20.4	 20
286	 22	88.5	26.8	 20
287	 22	229.5	27.8	 16
288	 22	695.8	119.5	 20
289	 22	130.0	31.8	 20
290	 22	185.3	62.2	 16
291	 22	1343.3	304.3	 20
292	 22	239.5	40.2	 16
293	 22	155.5	32.9	 20
294	 22	1566.3	436.2	 20
295	 22	117.0	17.5	 16
296	 22	111.8	18.5	 20
297	 22	388.3	88.8	 20
298	 22	130.5	34.8	 16
299	 22	90.5	17.7	 20
300	 22	311.5	25.6	 20
301	 22	259.5	26.8	 16
302	 22	132.3	17.1	 20
303	 22	80.5	13.6	 20
304	 22	67.0	15.5	 16
305	 22	129.5	23.0	 20
306	 22	144.8	26.2	 20
307	 22	305.5	39.7	 16
308	 22	822.8	63.6	 20
309	 22	1449.8	102.0	 20
310	 22	405.5	31.3	 16
311	 22	462.8	57.2	 20
312	 22	334.5	34.4	 20
313	 22	542.0	56.8	 16
314	 22	93.0	16.3	 20
315	 22	156.0	23.3	 20
316	 22	73.0	16.0	 16
317	 22	70.0	10.6	 20
318	 22	88.0	15.3	 20
319	 22	88.0	14.6	 16
320	 22	135.5	22.0	 20
321	 22	99.3	16.2	 20
322	 22	127.5	17.3	 16
323	 22	219.0	24.3	 20
324	 22	458.5	32.1	 20
325	 22	261.5	35.7	 16
326	 22	155.3	25.9	 20
327	 22	127.8	19.3	 20
328	 22	97.5	13.5	 16
329	 22	65.0	11.1	 20
330	 22	65.5	17.9	 20
331	 22	65.3	12.4	 16
332	 22	153.0	31.2	 20
333	 22	4530.5	1331.3	 20
334	 22	448.0	53.2	 16
335	 22	449.8	77.5	 20
336	 22	148.0	41.8	 20
337	 22	441.3	25.9	 16
338	 22	477.8	53.1	 20
339	 22	979.0	194.3	 20
340	 22	227.3	41.2	 16
341	 22	2652.8	507.1	 20
342	 22	212.8	35.5	 20
343	 22	312.8	46.5	 16
344	 22	249.0	37.7	 20
345	 22	162.0	19.9	 20
346	 22	136.3	25.3	 16
347	 22	92.0	13.6	 20
348	 22	95.0	19.4	 20
349	 22	66.8	14.0	 16
350	 22	96.5	16.0	 20
351	 22	152.3	22.5	 16
352	 22	693.0	106.0	 20
353	 22	988.8	171.6	 20
354	 22	232.5	39.3	 16
355	 22	152.0	20.9	 20
356	 22	189.8	36.7	 20
357	 22	71.3	12.6	 16
358	 22	78.0	20.9	 20
359	 22	274.3	70.2	 20
360	 22	73.3	11.4	 16
361	 22	242.3	43.8	 20
362	 22	106.3	127.5	 20
363	 22	3687.3	510.7	 16
364	 22	67.5	10.7	 20
365	 22	273.3	31.7	 20
366	 22	137.3	24.4	 16
367	 22	1058.3	144.2	 20
368	 22	143.3	75.6	 20
369	 22	675.5	67.6	 16
370	 22	490.0	43.0	 20
371	 22	1101.3	246.2	 20
372	 22	147.0	71.1	 16
373	 22	5130.8	961.9	 20
374	 22	136.3	18.2	 20
375	 22	129.0	20.4	 16
376	 22	234.5	30.7	 20
377	 22	526.0	102.8	 25
378	 22	177.3	25.4	 20
379	 22	221.0	81.1	 25
380	 22	2963.0	450.9	 25
381	 22	641.3	333.4	 20
382	 22	2884.0	447.0	 25
383	 22	179.0	27.0	 25
384	 22	284.3	30.7	 20
385	 22	271.0	42.3	 25
386	 22	152.0	27.0	 25
387	 22	87.5	14.9	 20
388	 22	399.0	43.6	 25
389	 22	90.0	14.3	 25
390	 22	91.0	17.9	 20
391	 22	93.0	19.8	 25
392	 22	152.0	23.5	 25
393	 22	112.0	20.9	 20
394	 22	564.0	132.2	 25
395	 22	89.0	13.0	 25
396	 22	150.0	14.5	 20
397	 22	274.0	39.4	 25
398	 22	186.0	32.7	 25
399	 22	232.5	34.1	 20
400	 22	114.0	23.7	 25
401	 22	124.0	20.4	 25
402	 22	138.3	25.9	 20
403	 22	179.0	33.6	 25
404	 22	83.0	15.3	 25
405	 22	809.3	147.3	 20
406	 22	577.0	104.6	 25
407	 22	164.0	55.5	 25
408	 22	60.8	11.4	 20
409	 22	64.0	10.4	 25
410	 22	87.0	17.6	 20
411	 22	126.0	25.6	 25
412	 22	92.0	12.5	 25
413	 22	122.5	20.6	 20
414	 22	3210.0	468.0	 25
415	 22	181.0	22.3	 25
416	 22	78.8	15.9	 20
417	 22	63.0	12.4	 25
418	 22	73.0	13.5	 25
419	 22	148.0	19.4	 20
420	 22	628.0	104.7	 25
421	 22	139.0	29.4	 25
422	 22	191.0	31.5	 20
423	 22	249.0	37.8	 25
424	 22	209.0	33.3	 25
425	 22	564.3	287.8	 20
426	 22	533.0	44.4	 25
427	 22	612.0	106.9	 25
428	 22	602.5	81.8	 20
429	 22	314.0	28.1	 25
430	 22	249.0	42.9	 25
431	 22	224.5	26.4	 20
432	 22	904.0	118.3	 25
433	 22	170.0	29.5	 25
434	 22	281.3	43.9	 20
435	 22	870.0	86.9	 25
436	 22	361.0	52.2	 25
437	 22	87.3	16.0	 20
438	 22	64.0	14.7	 25
439	 22	83.0	14.0	 25
440	 22	71.0	13.1	 20
441	 22	67.0	11.4	 25
442	 22	82.0	17.6	 25
443	 22	57.0	12.1	 20
444	 22	65.0	10.0	 25
445	 22	57.0	9.4	 25
446	 22	88.3	21.4	 20
447	 22	159.0	27.6	 25
448	 22	160.0	75.5	 25
449	 22	117.0	20.5	 20
450	 22	267.0	31.8	 25
451	 22	92.0	19.4	 25
452	 22	93.0	14.1	 20
453	 22	69.0	12.6	 25
454	 22	52.0	8.0	 25
455	 22	69.0	14.8	 20
456	 22	130.0	20.3	 25
457	 22	77.0	13.9	 25
458	 22	60.3	9.9	 20
459	 22	318.0	26.7	 25
460	 22	232.0	28.0	 25
461	 22	316.0	36.5	 20
462	 22	78.0	18.6	 25
463	 22	57.0	14.0	 25
464	 22	57.3	12.6	 20
465	 22	88.0	20.7	 25
466	 22	68.0	13.7	 25
467	 22	74.0	19.6	 20
468	 22	59.0	9.4	 25
469	 22	70.8	11.4	 20
470	 22	100.0	15.1	 25
471	 22	495.0	76.3	 25
472	 22	107.0	18.1	 20
473	 22	99.0	11.8	 25
474	 22	78.0	18.9	 25
475	 22	79.3	11.5	 20
476	 22	214.0	35.1	 25
477	 22	77.0	14.6	 25
478	 22	131.3	24.5	 20
479	 22	138.0	25.5	 25
480	 22	986.0	117.7	 25
481	 22	2552.8	299.4	 20
482	 22	179.0	29.5	 25
483	 22	130.0	22.7	 25
484	 22	85.3	14.1	 20
485	 22	237.0	40.7	 25
486	 22	145.0	19.2	 25
487	 22	348.5	35.2	 20
488	 22	410.0	69.1	 25
489	 22	167.0	32.0	 25
490	 22	61.0	8.3	 20
491	 22	59.0	9.1	 25
492	 22	172.0	30.7	 25
493	 22	215.0	35.7	 20
494	 22	380.0	55.8	 25
495	 22	203.0	30.4	 25
496	 22	598.3	37.1	 20
497	 22	297.0	55.0	 25
498	 22	73.0	18.5	 25
499	 22	149.5	18.8	 20
500	 22	125.0	24.8	 25
501	 22	61.0	12.1	 25
502	 22	78.0	10.8	 20
503	 22	379.0	83.0	 25
504	 22	108.0	19.0	 25
505	 22	116.8	13.3	 20
506	 22	444.0	74.1	 25
507	 22	1820.0	332.3	 25
508	 22	228.5	29.8	 20
509	 22	83.0	17.4	 25
510	 22	79.0	15.3	 25
511	 22	94.5	12.4	 20
512	 22	99.0	20.9	 25
513	 22	418.0	110.7	 25
514	 22	90.5	17.7	 20
515	 22	50.0	18.5	 25
516	 22	102.0	33.5	 25
517	 22	93.3	13.7	 20
518	 22	128.0	20.6	 25
519	 22	64.0	9.3	 25
520	 22	261.8	42.6	 20
521	 22	82.0	15.6	 25
522	 22	73.0	21.8	 25
523	 22	93.0	15.3	 20
524	 22	232.0	31.4	 25
525	 22	869.5	95.1	 20
526	 22	271.0	36.9	 25
527	 22	282.0	58.0	 25
528	 22	644.0	59.9	 20
529	 22	150.0	20.8	 25
530	 22	112.0	19.6	 25
531	 22	85.3	14.4	 20
532	 22	83.0	11.9	 25
533	 22	174.0	80.5	 25
534	 22	1324.3	153.7	 20
535	 22	267.0	30.1	 25
536	 22	88.0	16.8	 25
537	 22	88.5	11.9	 20
538	 22	77.0	20.1	 25
539	 22	458.0	43.3	 25
540	 22	1494.8	141.5	 20
541	 22	186.0	29.2	 25
542	 22	261.0	29.6	 25
543	 22	229.5	44.9	 20
544	 22	135.0	28.7	 25
545	 22	378.0	50.7	 25
546	 22	148.3	20.6	 20
547	 22	152.0	28.8	 25
548	 22	418.0	44.8	 25
549	 22	371.5	32.5	 20
550	 22	410.0	62.0	 25
551	 22	441.0	46.7	 25
552	 22	1536.3	144.7	 20
553	 22	466.0	45.9	 25
554	 22	952.0	158.9	 25
555	 22	262.3	25.9	 20
556	 22	135.0	21.0	 25
557	 22	480.0	86.5	 25
558	 22	79.5	15.2	 20
559	 22	206.0	27.2	 25
560	 22	166.0	35.3	 25
561	 22	93.8	16.3	 20
562	 22	72.0	12.9	 25
563	 22	82.0	16.4	 25
564	 22	127.3	93.2	 20
565	 22	108.0	30.8	 25
566	 22	4838.0	905.8	 25
567	 22	241.8	26.2	 20
568	 22	321.0	34.2	 25
569	 22	76.0	14.5	 25
570	 22	95.5	13.0	 20
571	 22	249.0	30.2	 25
572	 22	86.0	20.8	 25
573	 22	88.8	14.7	 20
574	 22	401.0	47.7	 25
575	 22	69.0	11.4	 25
576	 22	162.0	23.9	 20
577	 22	90.0	16.4	 25
578	 22	74.0	11.9	 25
579	 22	62.5	13.4	 20
580	 22	206.0	21.8	 25
581	 22	103.0	22.2	 25
582	 22	69.3	14.4	 20
583	 22	56.0	7.7	 25
584	 22	58.5	11.5	 20
585	 22	68.0	15.0	 25
586	 22	71.0	11.5	 25
587	 22	86.3	11.6	 20
588	 22	240.0	34.9	 25
589	 22	357.0	61.5	 25
590	 22	229.5	24.1	 16
591	 22	565.8	52.1	 20
592	 22	85.3	15.4	 20
593	 22	70.5	13.0	 16
594	 22	67.3	9.5	 20
595	 22	169.3	27.3	 20
596	 22	302.5	36.7	 16
597	 22	337.3	37.8	 20
598	 22	1463.5	167.2	 20
599	 22	213.8	31.3	 16
600	 22	738.0	64.0	 20
601	 22	79.0	14.5	 20
602	 22	60.3	15.2	 16
603	 22	293.5	29.1	 20
604	 22	353.5	103.4	 20
605	 22	1875.3	155.8	 16
606	 22	62.0	12.5	 20
607	 22	73.0	15.3	 20
608	 22	523.3	44.2	 16
609	 22	68.5	11.9	 20
610	 22	88.8	17.5	 20
611	 22	115.3	16.4	 16
612	 22	835.3	81.0	 20
613	 22	1382.0	112.2	 20
614	 22	399.0	32.3	 16
615	 22	1351.3	138.0	 20
616	 22	93.0	17.2	 20
617	 22	256.3	36.6	 16
618	 22	2510.5	204.7	 20
619	 22	3426.5	207.3	 20
620	 22	1245.0	73.5	 16
621	 22	697.0	75.2	 20
622	 22	5168.0	583.4	 20
623	 22	305.5	35.2	 16
624	 22	572.8	52.3	 20
625	 22	113.5	14.9	 20
626	 22	119.5	16.4	 16
627	 22	63.3	16.3	 20
628	 22	228.8	41.2	 20
629	 22	174.3	57.5	 16
630	 22	185.3	31.7	 20
631	 22	186.3	36.2	 20
632	 22	77.0	15.1	 16
633	 22	75.3	15.1	 20
634	 22	61.8	11.2	 20
635	 22	71.0	11.9	 16
636	 22	149.0	24.2	 20
637	 22	313.8	53.8	 20
638	 22	96.0	18.4	 16
639	 22	9296.8	1560.9	 20
  0	 23	192.0	36.2	 25
  1	 23	163.3	17.6	 20
  2	 23	161.0	29.1	 25
  3	 23	192.0	59.8	 25
  4	 23	2196.8	777.3	 20
  5	 23	499.0	53.6	 25
  6	 23	134.0	26.8	 25
  7	 23	88.5	13.2	 20
  8	 23	745.0	120.8	 25
  9	 23	91.3	15.2	 20
 10	 23	5003.0	411.9	 25
 11	 23	706.0	78.0	 25
 12	 23	372.5	44.3	 20
 13	 23	636.0	64.7	 25
 14	 23	1227.0	159.8	 25
 15	 23	540.0	33.2	 20
 16	 23	181.0	27.9	 25
 17	 23	248.0	27.7	 25
 18	 23	72.0	11.8	 20
 19	 23	82.0	19.2	 25
 20	 23	205.0	37.4	 25
 21	 23	119.0	20.6	 20
 22	 23	1045.0	179.7	 25
 23	 23	134.0	23.8	 25
 24	 23	455.5	78.2	 20
 25	 23	860.0	94.6	 25
 26	 23	312.0	45.5	 25
 27	 23	211.8	23.6	 20
 28	 23	414.0	61.2	 25
 29	 23	172.0	27.8	 25
 30	 23	121.5	24.1	 20
 31	 23	347.0	45.5	 25
 32	 23	92.0	19.5	 25
 33	 23	157.3	31.0	 20
 34	 23	527.0	53.5	 25
 35	 23	371.0	55.5	 25
 36	 23	669.3	45.0	 20
 37	 23	1764.0	174.9	 25
 38	 23	3141.0	267.5	 25
 39	 23	7220.0	578.8	 20
 40	 23	167.0	25.3	 25
 41	 23	365.0	28.6	 25
 42	 23	933.0	74.1	 20
 43	 23	299.0	31.1	 25
 44	 23	134.0	19.7	 25
 45	 23	276.3	43.6	 20
 46	 23	95.0	22.2	 25
 47	 23	148.0	27.6	 25
 48	 23	83.5	19.1	 20
 49	 23	274.0	34.5	 25
 50	 23	128.0	15.9	 25
 51	 23	146.0	29.1	 20
 52	 23	92.0	19.9	 25
 53	 23	2063.0	571.0	 25
 54	 23	323.3	32.9	 20
 55	 23	316.0	55.5	 25
 56	 23	270.0	56.4	 25
 57	 23	240.0	44.7	 20
 58	 23	113.0	16.8	 25
 59	 23	417.0	109.7	 25
 60	 23	323.0	81.3	 20
 61	 23	89.0	16.5	 25
 62	 23	213.0	54.4	 25
 63	 23	96.3	16.6	 20
 64	 23	96.0	19.9	 25
 65	 23	118.0	19.8	 25
 66	 23	446.3	51.1	 20
 67	 23	2656.0	410.4	 25
 68	 23	403.8	47.3	 20
 69	 23	807.0	91.6	 25
 70	 23	456.0	56.1	 25
 71	 23	1069.8	76.0	 20
 72	 23	1430.0	116.0	 25
 73	 23	1428.0	360.2	 25
 74	 23	299.0	50.3	 20
 75	 23	629.0	154.4	 25
 76	 23	83.0	15.5	 25
 77	 23	62.0	10.8	 20
 78	 23	159.0	30.3	 25
 79	 23	159.0	31.3	 25
 80	 23	463.5	85.3	 20
 81	 23	98.0	24.3	 25
 82	 23	107.0	25.7	 25
 83	 23	373.8	41.1	 20
 84	 23	397.0	91.7	 25
 85	 23	88.0	16.8	 25
 86	 23	97.5	13.7	 20
 87	 23	622.0	135.2	 25
 88	 23	97.0	24.1	 25
 89	 23	84.8	18.8	 20
 90	 23	77.0	13.2	 25
 91	 23	80.0	21.7	 25
 92	 23	81.5	16.4	 20
 93	 23	108.0	26.1	 25
 94	 23	664.0	203.8	 25
 95	 23	74.5	16.3	 20
 96	 23	132.0	29.5	 25
 97	 23	183.0	65.0	 25
 98	 23	658.8	195.3	 20
 99	 23	105.0	21.8	 25
100	 23	217.0	99.1	 25
101	 23	1092.3	320.1	 20
102	 23	121.0	36.2	 25
103	 23	564.0	198.0	 25
104	 23	76.8	13.4	 20
105	 23	103.0	48.5	 25
106	 23	1194.0	245.9	 25
107	 23	375.5	52.2	 20
108	 23	634.0	65.4	 25
109	 23	690.0	91.8	 25
110	 23	382.8	60.5	 20
111	 23	351.0	181.4	 25
112	 23	1643.0	497.6	 25
113	 23	197.3	44.3	 20
114	 23	117.0	18.6	 25
115	 23	147.0	29.5	 25
116	 23	165.3	24.2	 20
117	 23	992.0	341.6	 25
118	 23	222.0	34.9	 25
119	 23	109.0	17.6	 20
120	 23	296.0	63.0	 25
121	 23	434.0	259.7	 25
122	 23	2154.5	493.7	 20
123	 23	1065.0	383.0	 25
124	 23	111.0	21.0	 20
125	 23	106.0	23.8	 25
126	 23	221.0	47.0	 25
127	 23	138.3	17.8	 20
128	 23	115.0	18.4	 25
129	 23	196.0	35.1	 25
130	 23	301.5	42.2	 20
131	 23	106.0	23.2	 25
132	 23	71.0	13.4	 25
133	 23	65.0	11.0	 20
134	 23	107.0	20.2	 25
135	 23	70.0	13.8	 25
136	 23	85.5	15.5	 20
137	 23	324.0	58.4	 25
138	 23	319.0	36.0	 25
139	 23	801.5	103.3	 20
140	 23	242.0	37.7	 25
141	 23	534.0	147.5	 25
142	 23	108.8	26.3	 20
143	 23	98.0	22.5	 25
144	 23	198.0	50.3	 25
145	 23	135.5	29.8	 20
146	 23	83.0	13.1	 25
147	 23	158.0	24.2	 25
148	 23	232.0	30.1	 20
149	 23	2232.0	679.4	 25
150	 23	1441.0	380.7	 25
151	 23	636.5	65.2	 20
152	 23	8455.0	2793.7	 25
153	 23	192.0	27.1	 25
154	 23	236.3	50.4	 20
155	 23	118.0	23.7	 25
156	 23	128.0	95.1	 25
157	 23	716.5	131.4	 20
158	 23	179.0	35.9	 25
159	 23	248.0	46.9	 25
160	 23	317.0	134.1	 20
161	 23	1960.0	550.3	 25
162	 23	226.0	31.8	 25
163	 23	380.5	75.7	 20
164	 23	71.3	16.2	 20
165	 23	262.0	62.8	 20
166	 23	116.0	24.1	 16
167	 23	102.3	26.8	 20
168	 23	439.0	122.9	 20
169	 23	179.5	61.8	 16
170	 23	76.3	11.1	 20
171	 23	290.8	89.5	 20
172	 23	90.0	22.1	 16
173	 23	72.5	18.4	 20
174	 23	111.5	24.5	 20
175	 23	187.3	26.6	 16
176	 23	710.0	174.8	 20
177	 23	291.8	63.6	 20
178	 23	260.5	52.2	 16
179	 23	139.8	45.4	 20
180	 23	215.8	62.3	 20
181	 23	69.0	16.5	 16
182	 23	72.5	18.5	 20
183	 23	120.5	25.2	 16
184	 23	164.5	34.5	 20
185	 23	115.3	17.8	 20
186	 23	207.5	35.4	 16
187	 23	389.5	91.1	 20
188	 23	103.3	41.8	 20
189	 23	384.8	70.2	 16
190	 23	79.3	18.2	 20
191	 23	181.3	36.8	 20
192	 23	331.3	27.2	 16
193	 23	109.5	20.3	 20
194	 23	111.3	28.1	 20
195	 23	579.0	85.8	 16
196	 23	162.8	63.3	 20
197	 23	1563.5	515.3	 20
198	 23	177.8	28.7	 16
199	 23	277.3	35.8	 20
200	 23	2409.3	99.1	 20
201	 23	2772.3	548.7	 16
202	 23	312.5	63.6	 20
203	 23	244.5	318.7	 20
204	 23	3292.8	165.6	 16
205	 23	4337.5	855.1	 20
206	 23	724.0	135.8	 20
207	 23	2914.5	138.2	 16
208	 23	4434.3	1086.9	 20
209	 23	129.8	32.7	 20
210	 23	257.5	29.0	 16
211	 23	228.0	29.6	 20
212	 23	329.8	46.6	 20
213	 23	294.5	44.3	 16
214	 23	117.8	19.4	 20
215	 23	184.8	38.0	 20
216	 23	79.8	17.0	 16
217	 23	185.3	21.6	 20
218	 23	962.8	244.8	 20
219	 23	195.3	30.7	 16
220	 23	72.3	12.4	 20
221	 23	121.8	42.9	 20
222	 23	463.5	54.8	 16
223	 23	534.0	99.8	 20
224	 23	348.5	76.8	 20
225	 23	142.8	15.2	 16
226	 23	71.5	15.5	 20
227	 23	144.8	28.8	 20
228	 23	71.0	13.8	 16
229	 23	107.8	21.8	 20
230	 23	113.0	19.2	 20
231	 23	324.5	36.0	 16
232	 23	1008.0	102.2	 20
233	 23	1714.8	345.0	 20
234	 23	282.5	32.6	 16
235	 23	587.5	56.2	 20
236	 23	794.5	232.1	 20
237	 23	125.0	29.7	 16
238	 23	139.0	16.8	 20
239	 23	343.0	97.4	 20
240	 23	78.0	11.5	 16
241	 23	780.3	161.2	 20
242	 23	89.3	15.8	 16
243	 23	1742.3	98.8	 20
244	 23	1540.3	166.1	 20
245	 23	2374.0	306.1	 16
246	 23	1750.3	143.7	 20
247	 23	3091.3	511.4	 20
248	 23	742.8	105.8	 16
249	 23	122.5	19.7	 20
250	 23	1509.3	422.9	 20
251	 23	182.8	18.2	 16
252	 23	176.3	26.9	 20
253	 23	83.3	15.4	 20
254	 23	117.3	19.3	 16
255	 23	88.3	13.3	 20
256	 23	82.0	20.0	 20
257	 23	641.8	109.4	 16
258	 23	135.5	23.3	 20
259	 23	93.3	15.1	 20
260	 23	178.3	45.0	 16
261	 23	652.8	97.1	 20
262	 23	295.5	38.8	 20
263	 23	675.5	46.5	 16
264	 23	363.0	42.4	 20
265	 23	424.0	66.6	 20
266	 23	385.8	41.4	 16
267	 23	524.3	73.2	 20
268	 23	1218.8	303.4	 20
269	 23	117.8	18.6	 16
270	 23	351.8	44.0	 20
271	 23	757.0	195.1	 25
272	 23	216.8	53.6	 20
273	 23	2061.0	555.5	 25
274	 23	237.0	55.4	 25
275	 23	224.3	42.8	 20
276	 23	4341.0	1492.3	 25
277	 23	103.0	23.1	 25
278	 23	78.0	16.9	 20
279	 23	315.0	219.9	 25
280	 23	2474.0	793.3	 25
281	 23	231.0	29.6	 20
282	 23	72.0	8.5	 25
283	 23	82.0	19.1	 25
284	 23	186.0	30.9	 20
285	 23	172.0	30.7	 25
286	 23	94.0	27.0	 25
287	 23	667.5	187.2	 20
288	 23	348.0	79.2	 25
289	 23	97.0	17.0	 25
290	 23	311.0	72.4	 20
291	 23	295.0	61.9	 25
292	 23	107.0	21.5	 25
293	 23	96.3	14.6	 20
294	 23	466.0	105.0	 25
295	 23	653.0	212.2	 25
296	 23	343.0	84.4	 20
297	 23	96.0	37.0	 25
298	 23	1104.0	357.1	 25
299	 23	329.3	56.6	 20
300	 23	1615.0	394.6	 25
301	 23	392.3	57.0	 20
302	 23	457.0	187.3	 25
303	 23	2667.0	725.0	 25
304	 23	157.5	33.5	 20
305	 23	179.0	34.3	 25
306	 23	84.0	15.3	 25
307	 23	804.0	169.2	 20
308	 23	362.0	50.6	 25
309	 23	620.0	97.9	 25
310	 23	207.0	24.7	 20
311	 23	159.0	25.3	 25
312	 23	691.0	109.6	 25
313	 23	1725.8	355.3	 20
314	 23	310.0	75.9	 25
315	 23	85.0	15.6	 25
316	 23	330.0	76.4	 20
317	 23	141.0	36.1	 25
318	 23	137.0	24.3	 25
319	 23	120.0	27.4	 20
320	 23	458.0	77.3	 25
321	 23	192.0	32.6	 25
322	 23	113.3	24.6	 20
323	 23	93.0	24.5	 25
324	 23	130.0	18.9	 25
325	 23	216.5	32.2	 20
326	 23	1157.0	232.0	 25
327	 23	256.0	73.8	 25
328	 23	120.3	32.2	 20
329	 23	823.0	212.2	 25
330	 23	242.0	70.5	 25
331	 23	142.3	31.2	 20
332	 23	156.0	30.2	 25
333	 23	887.0	213.1	 25
334	 23	789.3	145.3	 20
335	 23	147.0	33.5	 25
336	 23	87.0	18.2	 25
337	 23	142.5	22.6	 20
338	 23	216.0	44.7	 25
339	 23	333.0	61.1	 25
340	 23	289.3	68.1	 20
341	 23	283.0	65.1	 25
342	 23	180.0	31.1	 25
343	 23	142.0	21.7	 20
344	 23	141.0	36.2	 25
345	 23	246.0	54.5	 25
346	 23	96.3	24.3	 20
347	 23	66.0	13.5	 25
348	 23	143.0	28.4	 25
349	 23	96.5	16.7	 20
350	 23	150.0	23.2	 25
351	 23	173.0	19.9	 25
352	 23	207.5	27.7	 20
353	 23	282.0	30.7	 25
354	 23	756.0	123.5	 25
355	 23	324.3	46.4	 20
356	 23	118.0	24.1	 25
357	 23	261.3	37.3	 20
358	 23	389.0	75.2	 25
359	 23	259.0	54.2	 25
360	 23	172.5	36.1	 20
361	 23	69.0	13.3	 25
362	 23	79.0	16.0	 25
363	 23	92.0	27.0	 20
364	 23	64.0	14.3	 25
365	 23	501.0	76.7	 25
366	 23	323.8	37.4	 20
367	 23	277.0	48.8	 25
368	 23	287.0	69.6	 25
369	 23	221.3	38.4	 20
370	 23	1948.0	435.8	 25
371	 23	140.0	27.8	 25
372	 23	968.0	163.3	 20
373	 23	391.0	96.0	 25
374	 23	281.0	41.5	 25
375	 23	314.8	48.2	 20
376	 23	322.0	39.5	 25
377	 23	332.0	66.3	 25
378	 23	654.5	110.7	 20
379	 23	156.0	28.4	 25
380	 23	448.0	51.0	 25
381	 23	615.3	44.6	 20
382	 23	303.0	87.1	 25
383	 23	139.0	30.0	 25
384	 23	728.5	83.9	 20
385	 23	1411.0	356.2	 25
386	 23	2535.0	613.5	 25
387	 23	124.8	20.1	 20
388	 23	260.0	42.8	 25
389	 23	121.0	18.5	 25
390	 23	196.8	29.6	 20
391	 23	113.0	29.0	 25
392	 23	230.0	33.3	 25
393	 23	965.0	207.0	 20
394	 23	212.0	36.3	 25
395	 23	232.0	181.7	 25
396	 23	12107.0	2670.3	 20
397	 23	79.0	15.8	 25
398	 23	138.0	27.5	 25
399	 23	87.5	14.1	 20
400	 23	121.0	18.3	 25
401	 23	153.0	93.8	 25
402	 23	5066.8	1001.8	 20
403	 23	763.0	57.1	 25
404	 23	4331.0	1038.0	 25
405	 23	133.0	21.8	 20
406	 23	134.0	21.3	 25
407	 23	958.0	212.3	 25
408	 23	173.8	29.1	 20
409	 23	96.0	19.4	 25
410	 23	108.0	22.5	 25
411	 23	178.3	31.1	 20
412	 23	155.0	27.5	 25
413	 23	170.0	35.6	 25
414	 23	101.3	23.9	 20
415	 23	288.0	50.5	 25
416	 23	298.0	56.2	 20
417	 23	109.0	15.9	 25
418	 23	74.0	16.2	 25
419	 23	120.5	18.4	 20
420	 23	78.0	15.4	 25
421	 23	462.0	74.5	 25
422	 23	7331.5	1319.2	 20
423	 23	3238.0	557.7	 25
424	 23	216.0	49.8	 25
425	 23	67.0	16.1	 20
426	 23	228.0	38.8	 25
427	 23	317.0	27.6	 25
428	 23	716.5	83.8	 20
429	 23	90.0	15.9	 25
430	 23	137.0	26.1	 25
431	 23	92.5	16.7	 20
432	 23	733.0	100.7	 25
433	 23	467.0	54.4	 25
434	 23	296.3	45.4	 20
435	 23	2072.0	235.5	 25
436	 23	364.0	59.5	 25
437	 23	87.8	16.1	 20
438	 23	208.0	38.3	 25
439	 23	91.0	13.1	 25
440	 23	73.3	13.6	 20
441	 23	118.0	16.0	 25
442	 23	59.0	11.4	 25
443	 23	90.8	15.9	 20
444	 23	97.0	18.3	 25
445	 23	82.0	16.1	 25
446	 23	96.3	24.8	 20
447	 23	154.0	24.4	 25
448	 23	299.0	39.5	 25
449	 23	114.3	17.1	 20
450	 23	131.0	20.7	 25
451	 23	175.0	24.6	 25
452	 23	246.5	30.9	 20
453	 23	92.0	14.2	 25
454	 23	566.0	126.4	 25
455	 23	56.5	12.8	 20
456	 23	602.0	106.2	 25
457	 23	97.0	17.3	 25
458	 23	66.3	11.5	 20
459	 23	120.0	26.7	 25
460	 23	87.0	12.9	 25
461	 23	623.3	93.4	 20
462	 23	120.0	24.2	 25
463	 23	502.0	88.9	 25
464	 23	327.3	47.4	 20
465	 23	382.0	66.6	 25
466	 23	88.0	19.1	 25
467	 23	72.3	13.2	 20
468	 23	155.0	30.7	 25
469	 23	203.0	25.8	 25
470	 23	1747.8	247.1	 20
471	 23	243.0	41.0	 25
472	 23	997.0	140.6	 25
473	 23	86.5	16.1	 20
474	 23	73.0	12.8	 25
475	 23	85.0	19.2	 20
476	 23	71.0	13.0	 25
477	 23	454.0	68.3	 25
478	 23	226.3	23.2	 20
479	 23	560.0	68.0	 25
480	 23	1849.0	132.4	 25
481	 23	1409.8	169.1	 20
482	 23	761.0	108.6	 25
483	 23	4737.0	856.7	 25
484	 23	150.3	20.1	 16
485	 23	258.0	39.8	 20
486	 23	73.0	22.4	 20
487	 23	80.3	15.3	 16
488	 23	59.3	12.2	 20
489	 23	198.8	49.8	 20
490	 23	64.0	10.5	 16
491	 23	54.3	12.3	 20
492	 23	95.8	20.8	 20
493	 23	192.0	38.4	 16
494	 23	91.3	16.5	 20
495	 23	784.0	132.3	 20
496	 23	1793.5	263.5	 16
497	 23	121.8	18.9	 20
498	 23	1360.3	368.8	 20
499	 23	88.3	13.4	 16
500	 23	74.0	13.9	 20
501	 23	592.8	128.1	 20
502	 23	81.0	15.5	 16
503	 23	154.3	21.5	 20
504	 23	238.0	30.1	 20
505	 23	74.8	17.5	 16
506	 23	250.0	38.4	 20
507	 23	82.5	16.7	 20
508	 23	59.5	11.0	 16
509	 23	66.0	13.4	 20
510	 23	106.3	39.1	 20
511	 23	519.5	97.9	 16
512	 23	78.0	13.4	 20
513	 23	167.8	40.4	 20
514	 23	69.3	15.7	 16
515	 23	56.3	12.1	 20
516	 23	52.8	9.4	 20
517	 23	64.0	12.8	 16
518	 23	64.5	12.4	 20
519	 23	69.0	22.9	 20
520	 23	112.0	21.0	 16
521	 23	234.8	34.1	 20
522	 23	391.5	83.1	 20
523	 23	719.0	123.8	 16
524	 23	69.0	11.2	 20
525	 23	85.8	18.1	 20
526	 23	58.5	7.7	 16
527	 23	81.3	15.1	 20
528	 23	149.0	15.6	 20
529	 23	171.5	27.9	 16
530	 23	70.3	12.7	 20
531	 23	129.8	27.6	 20
532	 23	128.5	22.9	 16
533	 23	2590.3	465.9	 20
534	 23	249.3	23.5	 16
535	 23	187.8	22.7	 20
536	 23	271.3	47.4	 20
537	 23	70.3	14.0	 16
538	 23	92.0	13.7	 20
539	 23	96.0	18.0	 20
540	 23	120.3	20.6	 16
541	 23	627.0	53.3	 20
542	 23	1188.5	195.1	 20
543	 23	101.3	17.2	 16
544	 23	287.0	38.1	 20
545	 23	485.0	51.0	 20
546	 23	535.0	53.2	 16
547	 23	372.5	39.3	 20
548	 23	1416.0	279.8	 20
549	 23	3618.5	346.7	 16
550	 23	3339.0	324.5	 20
551	 23	1277.5	135.9	 20
552	 23	523.5	34.0	 16
553	 23	113.5	21.1	 20
554	 23	426.0	50.5	 20
555	 23	1577.5	111.2	 16
556	 23	3231.5	477.6	 20
557	 23	525.5	54.0	 20
558	 23	733.3	83.2	 16
559	 23	103.0	14.6	 20
560	 23	482.0	81.0	 20
561	 23	89.0	15.5	 16
562	 23	335.3	46.1	 20
563	 23	214.3	39.2	 20
564	 23	220.0	36.5	 16
565	 23	257.0	41.2	 20
566	 23	117.0	25.2	 20
567	 23	62.3	8.6	 16
568	 23	220.3	27.2	 20
569	 23	59.3	9.8	 20
570	 23	84.5	17.0	 16
571	 23	146.0	20.0	 20
572	 23	85.5	18.1	 20
573	 23	959.8	75.7	 16
574	 23	195.3	33.0	 20
575	 23	61.0	10.3	 20
576	 23	555.0	48.2	 16
577	 23	70.0	8.4	 20
578	 23	695.3	106.2	 20
579	 23	457.0	81.4	 16
580	 23	66.5	12.4	 20
581	 23	104.8	28.0	 20
582	 23	166.8	25.9	 16
583	 23	132.5	24.1	 20
584	 23	53.3	11.9	 20
585	 23	76.3	11.7	 16
586	 23	75.0	15.5	 20
587	 23	1686.3	308.4	 20
588	 23	3342.0	358.9	 16
589	 23	88.8	15.6	 20
590	 23	465.0	66.1	 20
591	 23	1780.0	222.8	 25
592	 23	95.0	16.3	 25
593	 23	97.8	13.1	 20
594	 23	116.0	20.0	 25
595	 23	131.0	22.1	 25
596	 23	82.0	14.7	 20
597	 23	465.0	87.1	 25
598	 23	476.0	94.2	 25
599	 23	3425.8	628.4	 20
600	 23	965.0	139.6	 25
601	 23	4182.0	676.9	 25
602	 23	247.3	36.2	 20
603	 23	89.0	19.3	 25
604	 23	415.0	39.8	 25
605	 23	269.8	130.0	 20
606	 23	410.0	63.9	 25
607	 23	276.0	35.1	 25
608	 23	972.0	142.6	 20
609	 23	507.0	73.7	 25
610	 23	166.0	23.9	 25
611	 23	73.0	12.9	 20
612	 23	1547.0	137.5	 25
613	 23	744.0	86.5	 25
614	 23	102.0	23.6	 20
615	 23	797.0	100.6	 25
616	 23	959.0	163.0	 25
617	 23	222.3	28.6	 20
618	 23	210.0	61.8	 25
619	 23	837.0	132.5	 25
620	 23	149.0	20.4	 20
621	 23	337.0	37.6	 25
622	 23	1408.0	318.0	 25
623	 23	321.0	40.2	 20
624	 23	167.0	29.3	 25
625	 23	86.0	13.8	 25
626	 23	69.8	17.8	 20
627	 23	75.0	17.8	 25
628	 23	557.0	61.8	 25
629	 23	7181.5	1196.5	 20
630	 23	90.0	19.0	 25
631	 23	61.0	14.4	 25
632	 23	234.8	39.0	 20
633	 23	110.0	18.5	 25
634	 23	71.0	14.8	 25
635	 23	286.3	48.7	 20
636	 23	139.0	23.5	 25
637	 23	1259.0	195.6	 25
638	 23	390.0	47.9	 20
639	 23	175.0	46.8	 25
  0	 24	8265.0	1846.5	 25
  1	 24	276.0	23.4	 20
  2	 24	170.0	24.7	 25
  3	 24	228.0	127.1	 25
  4	 24	1345.5	135.7	 20
  5	 24	318.0	50.0	 25
  6	 24	94.0	16.4	 25
  7	 24	125.0	19.4	 20
  8	 24	1145.0	157.5	 25
  9	 24	102.0	48.5	 25
 10	 24	1765.3	284.3	 20
 11	 24	1176.0	109.7	 25
 12	 24	315.0	38.4	 25
 13	 24	296.5	79.2	 20
 14	 24	1506.0	200.1	 25
 15	 24	465.3	46.6	 20
 16	 24	226.0	28.5	 25
 17	 24	168.0	35.0	 25
 18	 24	71.8	10.3	 20
 19	 24	81.0	22.8	 25
 20	 24	99.0	19.5	 25
 21	 24	83.0	17.7	 20
 22	 24	592.0	80.8	 25
 23	 24	98.0	17.4	 25
 24	 24	134.3	20.0	 20
 25	 24	236.0	33.6	 25
 26	 24	215.0	28.9	 25
 27	 24	189.5	33.2	 20
 28	 24	288.0	47.5	 25
 29	 24	153.0	18.5	 25
 30	 24	126.0	22.9	 20
 31	 24	286.0	55.7	 25
 32	 24	91.0	17.9	 25
 33	 24	126.3	22.4	 20
 34	 24	266.0	39.7	 25
 35	 24	500.0	65.7	 25
 36	 24	609.0	53.5	 20
 37	 24	3144.0	292.1	 25
 38	 24	1323.0	124.9	 25
 39	 24	8007.8	792.8	 20
 40	 24	133.0	27.6	 25
 41	 24	153.0	28.3	 25
 42	 24	355.5	44.4	 20
 43	 24	277.0	34.8	 25
 44	 24	122.0	17.4	 25
 45	 24	100.0	13.4	 20
 46	 24	99.0	18.7	 25
 47	 24	110.0	20.1	 25
 48	 24	85.3	14.1	 20
 49	 24	80.0	18.5	 25
 50	 24	96.0	17.5	 25
 51	 24	99.3	14.3	 20
 52	 24	99.0	19.0	 25
 53	 24	213.0	34.7	 25
 54	 24	243.0	29.4	 20
 55	 24	108.0	16.8	 25
 56	 24	124.0	19.5	 25
 57	 24	203.0	46.4	 20
 58	 24	190.3	28.4	 20
 59	 24	160.3	31.2	 20
 60	 24	118.0	21.9	 16
 61	 24	67.8	16.3	 20
 62	 24	86.5	19.7	 20
 63	 24	88.3	14.1	 16
 64	 24	97.0	14.3	 20
 65	 24	146.3	20.3	 20
 66	 24	184.3	21.9	 16
 67	 24	664.0	103.9	 20
 68	 24	513.0	108.0	 20
 69	 24	665.8	76.7	 16
 70	 24	207.5	35.0	 20
 71	 24	583.5	434.5	 20
 72	 24	5353.3	833.7	 16
 73	 24	1252.8	164.9	 20
 74	 24	590.0	72.0	 16
 75	 24	152.3	26.0	 20
 76	 24	78.3	15.9	 20
 77	 24	58.0	11.3	 16
 78	 24	160.8	42.6	 20
 79	 24	126.0	21.5	 20
 80	 24	93.5	17.5	 16
 81	 24	83.5	18.7	 20
 82	 24	85.8	39.9	 20
 83	 24	151.5	23.5	 16
 84	 24	143.5	31.7	 20
 85	 24	103.3	24.4	 20
 86	 24	128.3	23.6	 16
 87	 24	526.3	81.8	 20
 88	 24	194.0	43.0	 20
 89	 24	68.8	13.1	 16
 90	 24	77.8	15.1	 20
 91	 24	80.3	17.2	 20
 92	 24	169.0	26.8	 16
 93	 24	124.0	22.9	 20
 94	 24	332.3	89.1	 20
 95	 24	74.5	15.6	 16
 96	 24	71.8	19.8	 20
 97	 24	118.3	55.0	 20
 98	 24	430.3	107.1	 16
 99	 24	73.0	17.5	 20
100	 24	108.5	21.3	 20
101	 24	303.3	67.9	 16
102	 24	106.8	21.7	 20
103	 24	186.0	37.6	 20
104	 24	85.3	18.5	 16
105	 24	98.5	18.3	 20
106	 24	455.3	56.6	 20
107	 24	199.8	35.3	 16
108	 24	412.8	54.3	 20
109	 24	300.3	61.8	 20
110	 24	132.8	14.5	 16
111	 24	178.3	113.9	 20
112	 24	1383.3	421.5	 20
113	 24	164.5	51.6	 16
114	 24	113.5	20.3	 20
115	 24	111.0	20.9	 20
116	 24	111.0	16.0	 16
117	 24	261.5	68.5	 20
118	 24	221.8	51.0	 20
119	 24	83.5	19.9	 16
120	 24	160.5	26.7	 20
121	 24	208.5	226.8	 20
122	 24	1095.8	220.0	 16
123	 24	205.5	53.8	 20
124	 24	166.0	36.9	 20
125	 24	100.3	18.1	 16
126	 24	111.3	17.2	 20
127	 24	97.3	10.8	 20
128	 24	132.8	24.8	 16
129	 24	70.8	11.6	 20
130	 24	112.3	19.8	 20
131	 24	60.5	11.0	 16
132	 24	80.8	25.8	 20
133	 24	65.8	12.9	 16
134	 24	89.3	19.9	 20
135	 24	66.3	15.7	 20
136	 24	127.3	31.4	 16
137	 24	385.5	70.6	 20
138	 24	253.0	28.4	 20
139	 24	460.0	76.8	 16
140	 24	208.5	23.2	 20
141	 24	327.0	70.3	 20
142	 24	88.3	18.0	 16
143	 24	66.5	11.2	 20
144	 24	79.3	16.2	 20
145	 24	76.5	14.3	 16
146	 24	73.3	16.2	 20
147	 24	98.0	16.3	 20
148	 24	103.5	23.2	 16
149	 24	1404.5	985.1	 20
150	 24	4523.3	1100.4	 20
151	 24	1437.3	260.9	 16
152	 24	2964.5	923.2	 20
153	 24	184.8	22.8	 20
154	 24	175.8	25.0	 16
155	 24	108.3	16.5	 20
156	 24	174.0	59.8	 20
157	 24	329.5	60.7	 16
158	 24	108.5	20.8	 20
159	 24	202.5	89.0	 20
160	 24	471.8	184.3	 16
161	 24	2796.3	733.4	 20
162	 24	431.8	95.2	 20
163	 24	171.3	36.3	 16
164	 24	79.0	16.1	 25
165	 24	87.0	15.1	 25
166	 24	89.3	21.1	 20
167	 24	97.0	23.7	 25
168	 24	205.0	61.2	 25
169	 24	137.3	23.5	 20
170	 24	93.0	22.1	 25
171	 24	194.0	54.9	 25
172	 24	73.3	8.3	 20
173	 24	77.0	13.8	 25
174	 24	112.0	26.5	 25
175	 24	152.5	32.6	 20
176	 24	808.0	214.9	 25
177	 24	110.0	25.0	 25
178	 24	265.5	41.8	 20
179	 24	157.0	68.5	 25
180	 24	118.0	24.3	 25
181	 24	75.8	18.0	 20
182	 24	84.0	17.2	 25
183	 24	104.0	18.7	 25
184	 24	96.5	18.4	 20
185	 24	90.0	14.9	 25
186	 24	135.0	32.4	 25
187	 24	234.8	55.7	 20
188	 24	91.0	29.2	 25
189	 24	250.5	50.9	 20
190	 24	80.0	16.6	 25
191	 24	119.0	43.5	 25
192	 24	321.0	49.0	 20
193	 24	104.0	17.6	 25
194	 24	116.0	111.8	 25
195	 24	2965.0	581.5	 20
196	 24	151.0	23.6	 25
197	 24	380.0	127.1	 25
198	 24	84.3	22.1	 20
199	 24	123.0	17.0	 25
200	 24	735.0	166.0	 25
201	 24	1051.5	383.1	 20
202	 24	132.0	26.9	 25
203	 24	149.0	136.0	 25
204	 24	1739.3	559.0	 20
205	 24	2979.0	625.0	 25
206	 24	611.0	129.1	 25
207	 24	1280.8	216.3	 20
208	 24	1936.0	661.3	 25
209	 24	104.0	24.8	 25
210	 24	196.3	25.9	 20
211	 24	142.0	25.7	 25
212	 24	201.0	34.8	 25
213	 24	160.3	30.3	 20
214	 24	133.0	31.2	 25
215	 24	118.0	17.2	 25
216	 24	76.8	13.0	 20
217	 24	187.0	28.1	 25
218	 24	369.0	96.4	 25
219	 24	283.5	38.8	 20
220	 24	78.0	16.8	 25
221	 24	126.0	36.8	 25
222	 24	724.0	58.7	 20
223	 24	1019.0	180.5	 25
224	 24	108.0	21.7	 25
225	 24	77.0	13.7	 20
226	 24	88.0	83.0	 25
227	 24	66.0	16.7	 25
228	 24	95.5	15.9	 20
229	 24	86.0	20.5	 25
230	 24	80.0	16.0	 25
231	 24	281.0	37.8	 20
232	 24	713.0	114.5	 25
233	 24	1222.0	314.1	 25
234	 24	151.8	25.9	 20
235	 24	283.0	88.8	 25
236	 24	360.0	87.5	 25
237	 24	93.3	31.1	 20
238	 24	105.0	30.3	 25
239	 24	109.0	21.0	 25
240	 24	63.8	11.9	 20
241	 24	218.0	50.7	 25
242	 24	109.0	43.0	 25
243	 24	1145.8	123.3	 20
244	 24	974.0	128.1	 25
245	 24	1059.0	158.1	 25
246	 24	1238.5	120.3	 20
247	 24	1988.0	414.8	 25
248	 24	466.8	84.6	 20
249	 24	83.0	12.4	 25
250	 24	279.0	58.3	 25
251	 24	172.3	29.4	 20
252	 24	111.0	16.7	 25
253	 24	78.0	17.1	 25
254	 24	82.8	11.2	 20
255	 24	80.0	23.4	 25
256	 24	87.0	14.4	 25
257	 24	281.8	30.6	 20
258	 24	140.0	27.4	 25
259	 24	94.0	12.9	 25
260	 24	167.3	22.7	 20
261	 24	409.0	354.0	 25
262	 24	816.0	148.9	 25
263	 24	390.3	80.9	 20
264	 24	222.0	45.8	 25
265	 24	186.0	27.9	 25
266	 24	424.0	52.9	 20
267	 24	119.0	43.8	 25
268	 24	531.0	96.5	 25
269	 24	171.3	30.0	 20
270	 24	512.0	50.8	 25
271	 24	994.0	170.4	 25
272	 24	307.0	42.9	 20
273	 24	1056.0	201.3	 25
274	 24	115.0	18.7	 25
275	 24	279.5	53.5	 20
276	 24	492.0	168.4	 25
277	 24	86.0	19.6	 25
278	 24	64.0	9.3	 20
279	 24	176.0	133.6	 25
280	 24	1979.0	553.8	 25
281	 24	177.5	72.3	 20
282	 24	70.0	12.2	 25
283	 24	77.0	21.1	 25
284	 24	184.3	28.2	 20
285	 24	263.0	51.9	 25
286	 24	75.0	10.6	 25
287	 24	225.0	44.4	 20
288	 24	150.0	30.4	 25
289	 24	89.0	17.8	 25
290	 24	159.0	32.0	 20
291	 24	155.0	33.3	 25
292	 24	69.0	12.6	 25
293	 24	68.5	11.7	 20
294	 24	124.0	17.5	 25
295	 24	213.0	44.6	 25
296	 24	124.5	21.5	 20
297	 24	169.0	62.3	 25
298	 24	920.0	203.5	 25
299	 24	169.3	85.6	 20
300	 24	1906.0	289.5	 25
301	 24	514.0	71.6	 25
302	 24	347.8	110.9	 20
303	 24	1106.0	164.4	 25
304	 24	164.0	26.4	 25
305	 24	98.3	17.1	 20
306	 24	96.0	15.1	 25
307	 24	397.0	47.8	 20
308	 24	185.0	33.7	 25
309	 24	277.0	28.5	 25
310	 24	219.8	29.0	 20
311	 24	155.0	29.5	 25
312	 24	266.0	39.6	 25
313	 24	829.5	87.9	 20
314	 24	139.0	30.2	 25
315	 24	69.0	14.2	 25
316	 24	87.3	23.4	 20
317	 24	92.0	29.4	 25
318	 24	133.0	25.9	 25
319	 24	130.5	24.9	 20
320	 24	997.0	94.8	 25
321	 24	153.0	22.5	 25
322	 24	86.0	13.4	 20
323	 24	107.0	24.8	 25
324	 24	106.0	21.7	 25
325	 24	150.5	23.9	 20
326	 24	388.0	89.8	 25
327	 24	76.0	13.7	 25
328	 24	107.3	35.5	 20
329	 24	1804.0	303.2	 25
330	 24	134.0	27.2	 25
331	 24	93.5	14.6	 20
332	 24	297.0	35.4	 25
333	 24	279.0	30.6	 25
334	 24	400.3	44.9	 20
335	 24	112.0	42.4	 25
336	 24	98.0	17.5	 25
337	 24	159.5	14.4	 20
338	 24	261.0	39.2	 25
339	 24	325.0	71.6	 25
340	 24	852.0	152.1	 20
341	 24	311.0	49.7	 25
342	 24	234.0	39.4	 25
343	 24	133.3	17.1	 20
344	 24	122.0	30.9	 25
345	 24	205.0	38.6	 25
346	 24	83.0	14.2	 20
347	 24	94.0	21.5	 25
348	 24	120.0	37.4	 25
349	 24	96.5	19.8	 20
350	 24	142.0	30.5	 25
351	 24	454.0	101.2	 25
352	 24	142.3	26.6	 20
353	 24	304.0	34.0	 25
354	 24	416.0	235.6	 25
355	 24	2740.8	555.2	 20
356	 24	190.0	24.6	 25
357	 24	492.0	52.4	 25
358	 24	759.5	157.8	 20
359	 24	143.0	26.1	 25
360	 24	210.0	45.8	 25
361	 24	77.3	13.7	 20
362	 24	58.0	10.2	 25
363	 24	66.5	11.3	 20
364	 24	93.0	43.1	 25
365	 24	746.0	72.8	 25
366	 24	211.8	28.6	 20
367	 24	677.0	133.9	 25
368	 24	102.0	16.7	 25
369	 24	132.3	21.1	 20
370	 24	616.0	135.1	 25
371	 24	93.0	15.8	 25
372	 24	279.5	34.9	 20
373	 24	242.0	35.9	 25
374	 24	217.0	23.6	 25
375	 24	273.8	34.3	 20
376	 24	546.0	45.1	 25
377	 24	378.0	50.3	 25
378	 24	667.5	87.6	 16
379	 24	156.3	23.5	 20
380	 24	285.0	42.6	 20
381	 24	395.5	37.1	 16
382	 24	388.3	59.5	 20
383	 24	118.0	26.1	 20
384	 24	424.5	49.3	 16
385	 24	449.0	54.3	 20
386	 24	898.3	183.1	 20
387	 24	94.3	20.3	 16
388	 24	128.3	22.4	 20
389	 24	173.0	27.6	 20
390	 24	173.5	27.4	 16
391	 24	118.0	16.0	 20
392	 24	97.5	16.1	 20
393	 24	323.3	47.9	 16
394	 24	158.0	22.5	 20
395	 24	350.3	48.0	 20
396	 24	5029.5	731.7	 16
397	 24	90.3	16.1	 20
398	 24	83.0	15.6	 20
399	 24	87.0	15.4	 16
400	 24	102.3	19.4	 20
401	 24	138.3	27.9	 20
402	 24	671.5	139.2	 16
403	 24	261.8	41.5	 20
404	 24	2594.8	500.7	 20
405	 24	144.5	17.9	 16
406	 24	330.3	49.5	 20
407	 24	1179.8	213.2	 20
408	 24	221.5	35.1	 16
409	 24	72.3	13.8	 20
410	 24	79.3	13.8	 20
411	 24	109.3	17.2	 16
412	 24	173.5	27.6	 20
413	 24	290.0	56.0	 20
414	 24	100.3	21.5	 16
415	 24	125.3	17.8	 20
416	 24	140.3	30.8	 20
417	 24	134.3	28.5	 16
418	 24	65.0	11.5	 20
419	 24	102.3	21.0	 20
420	 24	101.0	24.7	 16
421	 24	511.8	44.1	 20
422	 24	2058.3	164.7	 16
423	 24	3343.8	437.0	 20
424	 24	142.3	23.4	 20
425	 24	66.3	12.7	 16
426	 24	197.8	33.4	 20
427	 24	313.0	31.3	 20
428	 24	353.5	43.4	 16
429	 24	100.5	18.3	 20
430	 24	73.5	17.5	 20
431	 24	81.3	11.5	 16
432	 24	468.3	44.2	 20
433	 24	261.8	30.4	 20
434	 24	173.8	22.8	 16
435	 24	1060.8	57.8	 20
436	 24	678.8	88.9	 20
437	 24	86.5	13.4	 16
438	 24	138.8	27.5	 20
439	 24	69.8	14.1	 20
440	 24	59.3	14.1	 16
441	 24	72.0	10.1	 20
442	 24	59.3	10.6	 20
443	 24	57.3	19.4	 16
444	 24	62.3	11.5	 20
445	 24	90.0	20.1	 20
446	 24	117.3	17.9	 16
447	 24	131.5	18.3	 20
448	 24	199.5	32.3	 20
449	 24	119.5	17.7	 16
450	 24	167.0	26.3	 20
451	 24	233.8	30.5	 20
452	 24	186.8	20.0	 16
453	 24	103.5	13.7	 20
454	 24	126.0	23.8	 20
455	 24	59.5	9.9	 16
456	 24	94.5	14.0	 20
457	 24	89.8	16.3	 20
458	 24	72.3	11.1	 16
459	 24	69.5	13.1	 20
460	 24	64.3	12.0	 20
461	 24	128.8	37.6	 16
462	 24	99.3	14.6	 20
463	 24	526.3	64.5	 20
464	 24	105.3	16.6	 16
465	 24	166.5	28.9	 20
466	 24	83.0	12.2	 20
467	 24	74.0	13.5	 16
468	 24	65.3	12.2	 20
469	 24	91.5	14.8	 20
470	 24	680.5	75.1	 16
471	 24	645.5	66.2	 20
472	 24	523.0	46.8	 20
473	 24	104.8	29.4	 16
474	 24	110.5	20.7	 20
475	 24	98.8	20.2	 20
476	 24	65.0	9.9	 16
477	 24	148.0	18.9	 20
478	 24	133.8	23.2	 20
479	 24	221.3	22.8	 16
480	 24	948.0	128.7	 20
481	 24	542.5	43.6	 16
482	 24	400.8	41.6	 20
483	 24	2228.5	328.8	 20
484	 24	489.3	67.4	 20
485	 24	629.0	94.6	 25
486	 24	73.0	15.3	 25
487	 24	72.0	14.5	 20
488	 24	74.0	21.0	 25
489	 24	212.0	41.4	 25
490	 24	64.0	13.9	 20
491	 24	64.0	11.5	 25
492	 24	76.0	15.3	 25
493	 24	123.3	21.9	 20
494	 24	101.0	21.0	 25
495	 24	762.0	125.1	 25
496	 24	2753.5	308.1	 20
497	 24	211.0	33.5	 25
498	 24	399.0	103.4	 25
499	 24	55.5	8.1	 20
500	 24	97.0	16.8	 25
501	 24	934.0	196.9	 25
502	 24	82.0	42.6	 20
503	 24	75.0	16.0	 25
504	 24	88.0	16.2	 25
505	 24	101.0	22.2	 20
506	 24	217.0	41.9	 25
507	 24	71.0	14.3	 25
508	 24	66.3	13.8	 20
509	 24	57.0	10.1	 25
510	 24	111.0	33.3	 25
511	 24	1296.5	215.6	 20
512	 24	72.0	13.2	 25
513	 24	121.0	26.7	 25
514	 24	54.3	12.5	 20
515	 24	65.0	14.5	 25
516	 24	62.0	14.2	 25
517	 24	69.0	38.3	 20
518	 24	64.0	14.3	 25
519	 24	66.0	23.7	 25
520	 24	68.3	11.1	 20
521	 24	247.0	31.2	 25
522	 24	196.0	36.0	 25
523	 24	319.0	36.1	 20
524	 24	81.0	14.6	 25
525	 24	65.0	10.7	 25
526	 24	58.5	9.7	 20
527	 24	60.0	10.6	 25
528	 24	116.0	25.7	 25
529	 24	75.5	11.9	 20
530	 24	110.0	17.2	 25
531	 24	90.0	16.4	 25
532	 24	113.3	21.3	 20
533	 24	1115.0	174.6	 25
534	 24	190.0	34.7	 25
535	 24	318.0	26.9	 20
536	 24	165.0	25.2	 25
537	 24	61.0	12.6	 25
538	 24	64.0	13.0	 20
539	 24	99.0	30.1	 25
540	 24	123.0	21.6	 20
541	 24	278.0	28.9	 25
542	 24	838.0	114.4	 25
543	 24	102.8	18.2	 20
544	 24	154.0	26.7	 25
545	 24	267.0	157.4	 25
546	 24	1197.5	71.4	 20
547	 24	557.0	50.4	 25
548	 24	1383.0	95.3	 25
549	 24	2372.0	106.1	 20
550	 24	1681.0	364.4	 25
551	 24	450.0	84.1	 25
552	 24	621.5	43.7	 20
553	 24	120.0	21.2	 25
554	 24	399.0	54.4	 25
555	 24	1297.5	76.1	 20
556	 24	2073.0	228.9	 25
557	 24	492.0	48.1	 25
558	 24	700.5	45.5	 20
559	 24	404.0	45.3	 25
560	 24	548.0	64.8	 25
561	 24	125.0	17.4	 20
562	 24	618.0	41.2	 25
563	 24	153.0	19.3	 25
564	 24	273.5	75.8	 20
565	 24	207.0	36.6	 25
566	 24	80.0	12.8	 25
567	 24	76.3	13.0	 20
568	 24	120.0	18.6	 25
569	 24	61.0	10.1	 25
570	 24	71.0	10.5	 20
571	 24	89.0	13.3	 25
572	 24	87.0	18.6	 25
573	 24	685.3	38.5	 20
574	 24	123.0	29.1	 25
575	 24	60.0	11.6	 25
576	 24	277.3	84.9	 20
577	 24	74.0	14.8	 25
578	 24	237.0	36.1	 25
579	 24	106.0	18.4	 20
580	 24	75.0	14.1	 25
581	 24	121.0	13.8	 25
582	 24	78.0	14.1	 20
583	 24	74.0	13.3	 25
584	 24	63.0	14.5	 25
585	 24	84.0	16.9	 20
586	 24	83.0	13.3	 25
587	 24	1296.0	193.5	 25
588	 24	1469.0	133.4	 20
589	 24	78.0	13.3	 25
590	 24	239.0	26.5	 25
591	 24	1878.3	207.2	 20
592	 24	82.0	14.8	 25
593	 24	77.0	12.0	 25
594	 24	96.8	16.9	 20
595	 24	115.0	20.7	 25
596	 24	68.3	16.2	 20
597	 24	296.0	45.1	 25
598	 24	141.0	30.8	 25
599	 24	632.3	167.5	 20
600	 24	440.0	55.1	 25
601	 24	1821.0	215.2	 25
602	 24	483.8	45.8	 20
603	 24	129.0	19.5	 25
604	 24	129.0	21.8	 25
605	 24	292.8	44.9	 20
606	 24	423.0	50.0	 25
607	 24	295.0	41.3	 25
608	 24	1489.0	110.3	 20
609	 24	509.0	60.2	 25
610	 24	286.0	50.7	 25
611	 24	80.5	15.2	 20
612	 24	409.0	56.5	 25
613	 24	535.0	51.9	 25
614	 24	164.3	21.6	 20
615	 24	767.0	67.2	 25
616	 24	265.0	48.7	 25
617	 24	125.0	19.3	 20
618	 24	133.0	152.8	 25
619	 24	263.0	38.8	 25
620	 24	113.0	20.8	 20
621	 24	509.0	55.1	 25
622	 24	503.0	69.2	 25
623	 24	230.5	23.5	 20
624	 24	210.0	33.0	 25
625	 24	77.0	13.9	 25
626	 24	69.8	11.6	 20
627	 24	72.0	12.5	 25
628	 24	227.0	29.4	 25
629	 24	1480.3	149.1	 20
630	 24	91.0	13.7	 25
631	 24	63.0	12.1	 25
632	 24	100.5	21.1	 20
633	 24	82.0	19.4	 25
634	 24	61.0	13.1	 25
635	 24	112.0	20.0	 20
636	 24	92.0	13.2	 25
637	 24	417.0	55.0	 25
638	 24	240.8	41.3	 20
639	 24	9478.0	1555.0	 25
  0	 25	151.0	24.3	 20
  1	 25	278.3	23.8	 16
  2	 25	173.8	25.6	 20
  3	 25	274.8	95.5	 20
  4	 25	1756.0	163.3	 16
  5	 25	305.3	51.8	 20
  6	 25	197.3	31.4	 20
  7	 25	318.5	40.4	 16
  8	 25	490.5	62.0	 20
  9	 25	102.5	16.8	 20
 10	 25	525.5	72.5	 16
 11	 25	85.5	14.2	 20
 12	 25	177.3	44.0	 20
 13	 25	314.0	28.7	 16
 14	 25	1317.3	191.9	 20
 15	 25	199.3	34.5	 20
 16	 25	165.8	40.3	 16
 17	 25	8014.5	1399.6	 20
 18	 25	321.0	67.9	 20
 19	 25	80.0	9.0	 16
 20	 25	112.0	19.6	 20
 21	 25	81.5	17.9	 16
 22	 25	560.8	63.3	 20
 23	 25	78.3	12.5	 20
 24	 25	79.0	19.9	 16
 25	 25	80.8	16.7	 20
 26	 25	108.8	25.9	 20
 27	 25	1200.5	100.3	 16
 28	 25	575.3	84.7	 20
 29	 25	383.5	54.9	 20
 30	 25	322.5	39.2	 16
 31	 25	126.5	17.2	 20
 32	 25	764.5	72.7	 20
 33	 25	194.0	30.5	 16
 34	 25	121.8	16.0	 20
 35	 25	153.8	31.1	 20
 36	 25	3366.0	255.1	 16
 37	 25	213.3	35.2	 20
 38	 25	318.8	41.5	 20
 39	 25	384.3	37.6	 16
 40	 25	80.5	15.6	 20
 41	 25	219.0	43.9	 20
 42	 25	221.3	44.8	 16
 43	 25	1178.3	136.6	 20
 44	 25	125.8	22.4	 20
 45	 25	778.0	75.4	 16
 46	 25	134.3	30.4	 20
 47	 25	218.8	32.9	 20
 48	 25	87.8	22.2	 16
 49	 25	82.8	18.3	 20
 50	 25	118.5	29.3	 20
 51	 25	1272.0	185.8	 16
 52	 25	474.8	69.3	 20
 53	 25	240.0	43.9	 20
 54	 25	230.5	44.5	 16
 55	 25	83.5	18.8	 20
 56	 25	164.0	89.7	 20
 57	 25	474.3	57.7	 16
 58	 25	97.0	21.0	 25
 59	 25	216.0	50.1	 25
 60	 25	457.3	96.8	 20
 61	 25	129.0	26.7	 25
 62	 25	139.0	34.5	 25
 63	 25	59.3	9.7	 20
 64	 25	85.0	20.9	 25
 65	 25	74.0	15.3	 25
 66	 25	202.5	44.6	 20
 67	 25	87.0	13.3	 25
 68	 25	85.0	28.0	 25
 69	 25	148.3	27.0	 20
 70	 25	335.0	61.6	 25
 71	 25	98.0	17.6	 25
 72	 25	137.3	47.7	 20
 73	 25	564.0	184.7	 25
 74	 25	1831.0	447.7	 25
 75	 25	1314.5	349.0	 20
 76	 25	121.0	29.6	 25
 77	 25	844.0	279.6	 25
 78	 25	73.5	16.9	 20
 79	 25	78.0	21.8	 25
 80	 25	287.3	50.1	 20
 81	 25	102.0	28.4	 25
 82	 25	128.0	26.1	 25
 83	 25	64.3	11.6	 20
 84	 25	171.0	43.4	 25
 85	 25	96.0	17.6	 25
 86	 25	131.0	23.1	 20
 87	 25	139.0	28.0	 25
 88	 25	185.0	42.5	 25
 89	 25	1806.5	361.3	 20
 90	 25	78.0	23.2	 25
 91	 25	577.0	82.4	 25
 92	 25	260.3	33.8	 20
 93	 25	149.0	29.6	 25
 94	 25	250.0	70.2	 25
 95	 25	70.3	13.3	 20
 96	 25	112.0	24.9	 25
 97	 25	129.0	21.6	 25
 98	 25	77.3	16.8	 20
 99	 25	112.0	28.1	 25
100	 25	255.0	46.5	 25
101	 25	263.3	56.3	 20
102	 25	119.0	21.9	 25
103	 25	148.0	33.9	 25
104	 25	136.0	20.8	 20
105	 25	212.0	89.8	 25
106	 25	1151.0	336.4	 25
107	 25	367.8	56.6	 20
108	 25	900.0	154.4	 25
109	 25	298.0	77.6	 25
110	 25	105.8	30.4	 20
111	 25	944.0	153.0	 25
112	 25	1074.0	356.0	 25
113	 25	122.5	37.0	 20
114	 25	139.0	27.4	 25
115	 25	429.0	130.3	 25
116	 25	102.3	22.1	 20
117	 25	76.0	17.5	 25
118	 25	90.0	33.5	 25
119	 25	358.0	67.7	 20
120	 25	213.0	48.6	 25
121	 25	218.0	298.8	 25
122	 25	2257.0	534.7	 20
123	 25	1519.0	465.0	 25
124	 25	800.0	254.8	 25
125	 25	106.3	17.4	 20
126	 25	180.0	37.4	 25
127	 25	143.0	37.2	 25
128	 25	162.0	39.1	 20
129	 25	82.0	18.0	 25
130	 25	100.0	19.4	 25
131	 25	77.5	12.8	 20
132	 25	90.0	19.6	 25
133	 25	97.0	18.9	 25
134	 25	117.5	12.3	 20
135	 25	136.0	64.7	 25
136	 25	782.0	144.4	 25
137	 25	2038.3	623.6	 20
138	 25	460.0	87.4	 25
139	 25	538.3	123.5	 20
140	 25	80.0	11.3	 25
141	 25	385.0	55.0	 25
142	 25	699.5	155.9	 20
143	 25	143.0	33.7	 25
144	 25	129.0	23.0	 25
145	 25	196.8	75.9	 20
146	 25	539.0	116.1	 25
147	 25	340.0	177.3	 25
148	 25	2230.3	448.6	 20
149	 25	223.0	46.0	 25
150	 25	126.0	49.1	 25
151	 25	366.0	80.4	 20
152	 25	351.0	71.9	 25
153	 25	853.0	137.8	 25
154	 25	265.5	53.8	 20
155	 25	113.0	18.6	 25
156	 25	146.0	31.5	 25
157	 25	303.3	74.1	 20
158	 25	189.0	38.3	 25
159	 25	239.0	56.3	 25
160	 25	110.5	30.1	 20
161	 25	138.0	47.4	 25
162	 25	747.0	169.4	 25
163	 25	379.3	74.2	 20
164	 25	178.0	33.9	 25
165	 25	266.0	42.4	 25
166	 25	171.8	94.8	 20
167	 25	2988.0	812.6	 25
168	 25	600.0	371.2	 25
169	 25	2071.0	485.8	 20
170	 25	253.0	189.4	 25
171	 25	4122.0	1617.4	 25
172	 25	129.5	20.2	 20
173	 25	155.0	40.0	 25
174	 25	119.0	55.3	 25
175	 25	470.3	127.2	 20
176	 25	524.0	104.9	 25
177	 25	229.0	28.3	 25
178	 25	153.5	22.1	 20
179	 25	378.0	126.4	 25
180	 25	2098.0	337.3	 25
181	 25	810.3	125.3	 20
182	 25	1329.0	171.3	 25
183	 25	1029.0	356.4	 25
184	 25	104.5	15.9	 20
185	 25	208.0	52.8	 25
186	 25	1235.0	437.0	 25
187	 25	234.3	44.1	 20
188	 25	114.0	21.0	 25
189	 25	118.0	49.4	 25
190	 25	1162.3	340.7	 20
191	 25	253.0	232.2	 25
192	 25	2196.0	378.6	 25
193	 25	1238.8	301.4	 20
194	 25	304.0	50.2	 25
195	 25	355.0	106.0	 25
196	 25	72.3	12.1	 20
197	 25	78.0	13.5	 25
198	 25	235.0	35.7	 20
199	 25	204.0	21.4	 25
200	 25	191.0	25.3	 25
201	 25	131.8	25.3	 20
202	 25	111.0	19.9	 25
203	 25	158.0	38.7	 25
204	 25	480.8	52.6	 20
205	 25	907.0	84.8	 25
206	 25	1388.0	751.9	 25
207	 25	9384.5	1191.1	 20
208	 25	1162.0	170.6	 25
209	 25	495.0	94.9	 25
210	 25	246.3	31.3	 20
211	 25	253.0	32.9	 25
212	 25	615.0	123.6	 25
213	 25	185.3	32.1	 20
214	 25	1682.0	313.8	 25
215	 25	203.0	32.1	 25
216	 25	581.0	112.8	 20
217	 25	88.0	19.8	 25
218	 25	94.0	27.7	 25
219	 25	1339.0	170.4	 20
220	 25	129.0	31.7	 25
221	 25	1325.0	234.9	 25
222	 25	390.3	31.3	 20
223	 25	1226.0	195.6	 25
224	 25	348.0	90.0	 25
225	 25	166.8	25.3	 20
226	 25	77.0	17.4	 25
227	 25	1062.0	302.9	 25
228	 25	86.0	12.2	 20
229	 25	82.0	20.4	 25
230	 25	888.0	217.8	 25
231	 25	98.0	22.4	 20
232	 25	79.0	25.5	 25
233	 25	1106.0	141.8	 25
234	 25	1004.0	129.2	 20
235	 25	161.0	29.2	 25
236	 25	247.0	34.5	 25
237	 25	2015.3	393.4	 20
238	 25	148.0	28.4	 25
239	 25	71.0	15.3	 25
240	 25	74.5	15.1	 20
241	 25	167.0	35.4	 25
242	 25	3061.0	1040.9	 25
243	 25	124.3	39.8	 20
244	 25	2249.0	468.6	 25
245	 25	227.0	36.3	 25
246	 25	674.8	112.6	 20
247	 25	363.0	77.4	 25
248	 25	127.0	83.4	 25
249	 25	1283.0	293.5	 20
250	 25	167.0	64.6	 25
251	 25	1374.0	291.7	 25
252	 25	2764.5	237.0	 20
253	 25	901.0	101.0	 25
254	 25	478.3	105.2	 20
255	 25	214.0	27.5	 25
256	 25	3403.0	1053.4	 25
257	 25	71.5	16.9	 20
258	 25	127.0	41.0	 25
259	 25	934.0	190.8	 25
260	 25	771.3	160.2	 20
261	 25	85.0	18.6	 25
262	 25	126.0	27.5	 25
263	 25	686.5	124.4	 20
264	 25	228.0	50.8	 25
265	 25	128.0	26.9	 25
266	 25	82.0	16.3	 20
267	 25	131.0	23.5	 25
268	 25	99.0	18.5	 25
269	 25	123.3	22.6	 20
270	 25	271.0	51.4	 25
271	 25	1948.5	237.9	 20
272	 25	557.3	89.4	 16
273	 25	359.0	51.4	 20
274	 25	247.0	34.5	 20
275	 25	103.5	19.5	 16
276	 25	86.3	18.4	 20
277	 25	77.8	16.8	 20
278	 25	71.3	16.4	 16
279	 25	88.5	35.0	 20
280	 25	697.3	126.3	 20
281	 25	190.0	39.1	 16
282	 25	68.0	14.7	 20
283	 25	85.3	18.0	 20
284	 25	64.3	15.9	 16
285	 25	110.8	22.7	 20
286	 25	97.0	16.6	 20
287	 25	146.5	33.8	 16
288	 25	315.8	53.8	 20
289	 25	264.3	227.7	 20
290	 25	3977.5	893.3	 16
291	 25	4264.8	1131.6	 20
292	 25	85.5	15.6	 20
293	 25	104.5	15.2	 16
294	 25	65.5	8.6	 20
295	 25	73.8	12.6	 20
296	 25	119.3	21.5	 16
297	 25	463.0	90.2	 20
298	 25	230.8	28.9	 20
299	 25	859.0	108.6	 16
300	 25	139.3	33.5	 20
301	 25	922.8	148.7	 20
302	 25	546.8	90.3	 16
303	 25	1155.3	134.5	 20
304	 25	591.8	100.2	 20
305	 25	149.0	57.2	 16
306	 25	1605.0	226.7	 20
307	 25	233.8	21.6	 20
308	 25	144.3	15.6	 16
309	 25	525.5	61.9	 20
310	 25	250.0	45.0	 20
311	 25	92.3	20.2	 16
312	 25	101.0	14.5	 20
313	 25	102.3	15.7	 16
314	 25	91.0	15.1	 20
315	 25	122.5	21.6	 20
316	 25	87.8	14.8	 16
317	 25	304.3	63.1	 20
318	 25	194.0	39.9	 20
319	 25	131.0	16.4	 16
320	 25	1806.3	201.9	 20
321	 25	377.0	33.1	 20
322	 25	1004.0	120.1	 16
323	 25	899.5	58.6	 20
324	 25	144.3	19.0	 20
325	 25	250.3	33.1	 16
326	 25	885.5	137.1	 20
327	 25	116.0	37.4	 20
328	 25	914.5	145.7	 16
329	 25	109.3	18.4	 20
330	 25	376.0	46.1	 20
331	 25	701.0	60.7	 16
332	 25	262.3	102.1	 20
333	 25	4043.8	959.5	 20
334	 25	684.5	97.0	 16
335	 25	74.3	13.5	 20
336	 25	177.0	30.3	 20
337	 25	191.8	34.8	 16
338	 25	1539.5	336.9	 20
339	 25	502.5	152.4	 20
340	 25	251.8	57.8	 16
341	 25	125.3	16.2	 20
342	 25	336.0	87.8	 20
343	 25	63.5	16.8	 16
344	 25	642.3	106.4	 20
345	 25	429.5	43.8	 20
346	 25	239.8	38.4	 16
347	 25	373.5	70.0	 20
348	 25	152.3	30.3	 20
349	 25	63.3	9.3	 16
350	 25	104.3	16.0	 20
351	 25	81.5	14.8	 20
352	 25	106.8	23.3	 16
353	 25	466.0	99.2	 20
354	 25	430.0	504.1	 20
355	 25	6613.3	1475.8	 16
356	 25	659.8	142.9	 20
357	 25	519.3	93.5	 20
358	 25	267.0	47.8	 16
359	 25	77.0	25.2	 20
360	 25	373.8	66.2	 20
361	 25	733.3	124.1	 16
362	 25	450.8	91.5	 20
363	 25	300.5	88.0	 20
364	 25	64.5	11.2	 16
365	 25	61.5	14.9	 20
366	 25	77.0	11.7	 20
367	 25	189.8	45.8	 16
368	 25	86.3	15.2	 20
369	 25	67.0	16.1	 20
370	 25	114.5	16.7	 16
371	 25	180.8	25.0	 20
372	 25	628.3	89.1	 16
373	 25	368.3	60.5	 20
374	 25	691.3	176.7	 20
375	 25	76.3	17.2	 16
376	 25	244.5	52.8	 20
377	 25	109.0	52.4	 20
378	 25	2093.3	523.6	 20
379	 25	168.0	26.6	 25
380	 25	205.0	29.8	 25
381	 25	109.0	22.1	 20
382	 25	903.0	149.9	 25
383	 25	855.0	204.5	 25
384	 25	242.0	38.9	 20
385	 25	215.0	33.6	 25
386	 25	130.0	18.4	 25
387	 25	154.5	35.2	 20
388	 25	110.0	71.6	 25
389	 25	6696.0	1837.1	 25
390	 25	663.0	130.5	 20
391	 25	806.0	180.8	 25
392	 25	795.0	128.5	 25
393	 25	799.3	137.2	 20
394	 25	132.0	19.1	 25
395	 25	158.0	19.8	 25
396	 25	247.3	48.6	 20
397	 25	147.0	24.5	 25
398	 25	128.0	32.4	 25
399	 25	89.0	22.3	 20
400	 25	78.0	19.5	 25
401	 25	107.0	16.3	 25
402	 25	511.8	89.7	 20
403	 25	424.0	48.5	 25
404	 25	726.0	59.8	 25
405	 25	2385.5	477.5	 20
406	 25	294.0	51.6	 25
407	 25	122.0	23.6	 25
408	 25	232.3	30.7	 20
409	 25	235.0	43.1	 25
410	 25	576.0	239.7	 25
411	 25	2967.3	611.4	 20
412	 25	845.0	173.1	 25
413	 25	283.0	54.5	 25
414	 25	323.5	37.4	 20
415	 25	236.0	42.0	 25
416	 25	585.0	100.5	 25
417	 25	313.5	52.2	 20
418	 25	493.0	107.2	 25
419	 25	126.0	24.2	 25
420	 25	100.0	17.5	 20
421	 25	266.0	60.6	 25
422	 25	155.0	27.3	 25
423	 25	191.0	32.6	 20
424	 25	225.0	37.5	 25
425	 25	1417.0	393.4	 25
426	 25	947.0	141.8	 20
427	 25	136.0	40.0	 25
428	 25	345.3	43.3	 20
429	 25	93.0	28.1	 25
430	 25	243.0	53.3	 25
431	 25	173.8	31.6	 20
432	 25	118.0	23.4	 25
433	 25	97.0	14.4	 25
434	 25	232.0	40.6	 20
435	 25	881.0	79.8	 25
436	 25	127.0	21.3	 25
437	 25	65.5	15.8	 20
438	 25	307.0	54.5	 25
439	 25	76.0	13.3	 25
440	 25	79.5	20.9	 20
441	 25	70.0	13.1	 25
442	 25	204.0	45.8	 25
443	 25	1172.8	214.7	 20
444	 25	70.0	12.0	 25
445	 25	92.0	20.0	 25
446	 25	108.5	36.8	 20
447	 25	1181.0	213.2	 25
448	 25	168.0	26.2	 25
449	 25	142.0	18.5	 20
450	 25	744.0	151.3	 25
451	 25	112.0	62.6	 25
452	 25	2262.0	158.5	 20
453	 25	116.0	20.5	 25
454	 25	874.0	171.5	 25
455	 25	195.8	37.9	 20
456	 25	122.0	18.5	 25
457	 25	73.0	11.9	 25
458	 25	169.3	18.7	 20
459	 25	80.0	19.3	 25
460	 25	333.0	68.6	 25
461	 25	89.8	11.5	 20
462	 25	84.0	16.5	 25
463	 25	315.0	29.9	 25
464	 25	182.3	26.3	 20
465	 25	173.0	20.0	 25
466	 25	1521.0	295.5	 25
467	 25	2990.0	549.6	 20
468	 25	277.0	46.9	 25
469	 25	150.0	33.4	 25
470	 25	322.3	69.6	 20
471	 25	398.0	66.3	 25
472	 25	191.0	34.0	 25
473	 25	1270.5	126.4	 20
474	 25	149.0	19.3	 25
475	 25	174.0	36.9	 25
476	 25	82.0	14.6	 20
477	 25	381.0	87.2	 25
478	 25	81.0	16.1	 25
479	 25	109.5	22.0	 20
480	 25	328.0	56.8	 25
481	 25	409.0	52.8	 25
482	 25	160.8	21.0	 20
483	 25	111.0	21.3	 25
484	 25	854.0	136.4	 25
485	 25	459.3	63.1	 20
486	 25	204.0	33.2	 25
487	 25	81.3	14.2	 20
488	 25	70.0	13.9	 25
489	 25	130.0	26.8	 25
490	 25	80.5	15.6	 20
491	 25	99.0	23.3	 25
492	 25	77.0	23.2	 25
493	 25	242.0	39.3	 20
494	 25	154.0	33.6	 25
495	 25	660.0	128.7	 25
496	 25	149.0	36.5	 20
497	 25	562.0	112.9	 25
498	 25	138.0	24.5	 25
499	 25	95.8	18.3	 20
500	 25	174.0	20.6	 25
501	 25	74.0	12.2	 25
502	 25	105.3	19.2	 20
503	 25	130.0	43.5	 25
504	 25	807.0	205.5	 25
505	 25	140.3	22.3	 20
506	 25	281.0	55.3	 25
507	 25	159.0	25.8	 25
508	 25	656.8	133.2	 20
509	 25	633.0	132.2	 25
510	 25	103.0	26.7	 25
511	 25	79.0	14.8	 20
512	 25	59.0	11.8	 25
513	 25	81.0	12.0	 25
514	 25	63.3	11.7	 20
515	 25	65.0	13.6	 25
516	 25	76.0	15.5	 25
517	 25	79.8	12.5	 20
518	 25	84.0	11.3	 25
519	 25	203.0	38.9	 25
520	 25	121.0	18.9	 20
521	 25	166.0	35.6	 25
522	 25	195.0	29.0	 25
523	 25	97.5	17.3	 20
524	 25	83.0	13.6	 25
525	 25	166.0	36.9	 25
526	 25	111.0	16.3	 20
527	 25	115.0	22.8	 25
528	 25	107.0	20.3	 25
529	 25	350.0	59.9	 20
530	 25	115.0	17.8	 25
531	 25	903.0	131.0	 25
532	 25	703.8	143.3	 20
533	 25	691.0	137.1	 25
534	 25	485.0	117.6	 25
535	 25	203.3	25.1	 20
536	 25	550.0	75.8	 25
537	 25	586.0	129.0	 25
538	 25	503.8	79.9	 20
539	 25	180.0	35.3	 25
540	 25	65.0	12.9	 25
541	 25	164.3	26.2	 20
542	 25	522.0	87.0	 25
543	 25	108.0	22.8	 25
544	 25	515.0	44.5	 20
545	 25	342.0	70.4	 25
546	 25	144.5	44.7	 20
547	 25	358.0	32.9	 25
548	 25	418.0	59.2	 25
549	 25	170.3	17.8	 20
550	 25	780.0	93.7	 25
551	 25	355.0	61.5	 25
552	 25	563.0	56.8	 20
553	 25	201.0	24.0	 25
554	 25	74.0	13.7	 25
555	 25	119.8	18.4	 20
556	 25	2071.0	230.2	 25
557	 25	115.0	17.9	 25
558	 25	775.5	63.5	 20
559	 25	302.0	41.9	 25
560	 25	1025.0	153.8	 25
561	 25	186.5	25.7	 20
562	 25	96.0	17.9	 25
563	 25	79.0	14.2	 25
564	 25	93.3	13.7	 20
565	 25	110.0	17.0	 25
566	 25	75.0	14.8	 25
567	 25	97.8	11.5	 20
568	 25	211.0	33.2	 25
569	 25	83.0	11.4	 25
570	 25	72.8	14.5	 20
571	 25	439.0	49.0	 25
572	 25	339.0	44.4	 25
573	 25	1438.0	115.0	 20
574	 25	351.0	49.2	 25
575	 25	160.0	27.4	 25
576	 25	158.8	23.7	 20
577	 25	100.0	17.9	 25
578	 25	119.0	22.7	 25
579	 25	62.0	7.6	 20
580	 25	510.0	72.6	 25
581	 25	703.0	140.2	 25
582	 25	145.0	21.5	 20
583	 25	94.0	12.4	 25
584	 25	234.0	38.3	 25
585	 25	73.0	15.1	 20
586	 25	83.0	17.6	 25
587	 25	817.0	90.5	 25
588	 25	1629.5	126.0	 20
589	 25	1576.0	170.1	 25
590	 25	238.0	35.0	 25
591	 25	88.8	17.6	 16
592	 25	141.3	24.2	 20
593	 25	64.8	11.3	 20
594	 25	55.3	11.4	 16
595	 25	275.5	45.5	 20
596	 25	378.3	72.3	 20
597	 25	160.3	17.8	 16
598	 25	64.3	11.3	 20
599	 25	151.8	20.0	 20
600	 25	243.3	29.1	 16
601	 25	246.3	34.9	 20
602	 25	232.3	30.9	 20
603	 25	291.8	32.0	 16
604	 25	585.3	40.7	 20
605	 25	147.3	21.7	 16
606	 25	183.3	35.0	 20
607	 25	147.3	27.5	 20
608	 25	334.3	42.7	 16
609	 25	81.3	15.4	 20
610	 25	2720.0	275.2	 20
611	 25	180.0	23.4	 16
612	 25	599.3	88.0	 20
613	 25	1394.3	96.7	 20
614	 25	623.3	67.3	 16
615	 25	1161.8	110.1	 20
616	 25	1877.0	125.8	 20
617	 25	392.8	37.9	 16
618	 25	142.3	29.2	 20
619	 25	669.0	111.7	 20
620	 25	157.3	19.4	 16
621	 25	248.3	31.8	 20
622	 25	174.0	25.8	 20
623	 25	129.5	19.3	 16
624	 25	1172.5	133.2	 20
625	 25	465.0	61.4	 20
626	 25	99.8	8.4	 16
627	 25	173.3	24.1	 20
628	 25	85.3	14.3	 20
629	 25	139.0	26.5	 16
630	 25	4535.3	667.8	 20
631	 25	114.5	23.7	 20
632	 25	63.0	12.6	 16
633	 25	212.0	25.5	 20
634	 25	79.0	11.6	 20
635	 25	82.5	14.1	 16
636	 25	137.5	26.4	 20
637	 25	237.0	38.1	 20
638	 25	889.5	78.1	 16
639	 25	142.3	18.7	 20
  0	 26	8708.0	1778.4	 25
  1	 26	210.0	27.6	 20
  2	 26	111.0	19.7	 25
  3	 26	174.0	79.6	 25
  4	 26	1259.8	136.9	 20
  5	 26	150.0	21.7	 25
  6	 26	114.0	18.3	 25
  7	 26	157.3	22.5	 20
  8	 26	341.0	36.2	 25
  9	 26	88.0	17.2	 25
 10	 26	131.5	21.4	 20
 11	 26	88.0	19.5	 25
 12	 26	355.0	133.2	 25
 13	 26	551.5	82.0	 20
 14	 26	484.0	80.8	 25
 15	 26	283.0	40.1	 25
 16	 26	161.3	23.8	 20
 17	 26	2522.0	470.6	 25
 18	 26	163.0	27.8	 25
 19	 26	79.5	15.3	 20
 20	 26	143.0	24.4	 25
 21	 26	95.0	23.4	 25
 22	 26	153.3	24.8	 20
 23	 26	85.0	13.8	 25
 24	 26	73.0	16.4	 25
 25	 26	87.5	12.7	 20
 26	 26	110.0	26.6	 25
 27	 26	1325.0	281.2	 25
 28	 26	370.8	43.3	 20
 29	 26	299.0	34.1	 25
 30	 26	134.5	18.3	 20
 31	 26	185.0	25.9	 25
 32	 26	505.0	81.5	 25
 33	 26	110.0	24.6	 20
 34	 26	80.0	11.4	 25
 35	 26	142.0	31.1	 25
 36	 26	2191.0	298.0	 20
 37	 26	258.0	34.5	 25
 38	 26	131.0	21.8	 25
 39	 26	225.5	30.4	 20
 40	 26	79.0	13.6	 25
 41	 26	102.0	15.7	 25
 42	 26	123.3	23.9	 20
 43	 26	2761.0	290.0	 25
 44	 26	105.0	20.5	 25
 45	 26	226.3	27.8	 20
 46	 26	128.0	29.0	 25
 47	 26	211.0	37.5	 25
 48	 26	91.8	24.2	 20
 49	 26	102.0	24.5	 25
 50	 26	111.0	23.0	 25
 51	 26	1162.3	112.9	 20
 52	 26	574.0	81.8	 25
 53	 26	118.0	22.6	 25
 54	 26	198.3	22.5	 20
 55	 26	80.0	14.1	 25
 56	 26	210.0	27.5	 25
 57	 26	274.3	43.6	 20
 58	 26	140.0	27.8	 25
 59	 26	152.0	24.5	 25
 60	 26	142.0	21.2	 20
 61	 26	110.0	18.5	 25
 62	 26	80.0	14.8	 25
 63	 26	66.5	10.3	 20
 64	 26	57.0	12.0	 25
 65	 26	77.0	14.1	 25
 66	 26	89.8	19.0	 20
 67	 26	74.0	17.5	 25
 68	 26	78.0	18.9	 25
 69	 26	235.3	35.7	 20
 70	 26	369.0	74.2	 25
 71	 26	92.0	16.4	 25
 72	 26	138.3	53.5	 20
 73	 26	1617.0	102.0	 25
 74	 26	1336.0	630.5	 25
 75	 26	813.5	159.5	 20
 76	 26	93.0	18.2	 25
 77	 26	396.0	103.0	 25
 78	 26	93.3	12.4	 20
 79	 26	79.0	19.7	 25
 80	 26	142.0	22.0	 25
 81	 26	96.3	21.3	 20
 82	 26	118.0	25.7	 25
 83	 26	63.0	13.6	 25
 84	 26	74.0	10.2	 20
 85	 26	102.0	18.9	 25
 86	 26	203.8	26.5	 20
 87	 26	212.0	37.1	 25
 88	 26	131.0	24.0	 25
 89	 26	364.3	68.9	 20
 90	 26	85.0	14.6	 25
 91	 26	317.0	53.0	 25
 92	 26	221.0	45.1	 20
 93	 26	104.0	18.4	 25
 94	 26	84.0	14.5	 25
 95	 26	79.5	13.8	 20
 96	 26	123.0	30.6	 25
 97	 26	98.0	15.9	 25
 98	 26	93.3	15.8	 20
 99	 26	127.0	23.0	 25
100	 26	151.0	45.9	 25
101	 26	365.5	82.2	 20
102	 26	152.0	23.1	 25
103	 26	207.0	48.8	 25
104	 26	92.3	26.0	 20
105	 26	211.0	96.1	 25
106	 26	568.0	125.8	 25
107	 26	238.3	23.4	 20
108	 26	1028.0	118.5	 25
109	 26	310.0	74.5	 25
110	 26	94.3	18.2	 20
111	 26	1615.0	278.5	 25
112	 26	769.0	231.9	 25
113	 26	129.8	24.0	 20
114	 26	170.0	28.2	 25
115	 26	130.0	24.5	 25
116	 26	97.5	20.1	 20
117	 26	75.0	12.5	 25
118	 26	111.0	133.0	 25
119	 26	930.3	207.2	 20
120	 26	142.0	24.4	 25
121	 26	221.0	103.0	 25
122	 26	704.3	150.3	 20
123	 26	681.0	177.9	 25
124	 26	279.0	55.3	 25
125	 26	127.3	14.3	 20
126	 26	137.0	26.2	 25
127	 26	131.0	24.3	 25
128	 26	69.8	14.9	 20
129	 26	72.0	10.1	 25
130	 26	118.0	21.4	 25
131	 26	96.0	14.8	 20
132	 26	118.0	18.5	 25
133	 26	102.0	16.2	 25
134	 26	148.8	25.3	 20
135	 26	137.0	55.5	 25
136	 26	967.0	221.1	 25
137	 26	709.8	191.6	 20
138	 26	306.0	44.2	 25
139	 26	305.0	95.0	 25
140	 26	86.0	19.9	 20
141	 26	182.0	19.3	 25
142	 26	291.0	87.9	 25
143	 26	110.0	19.3	 20
144	 26	149.0	25.4	 25
145	 26	133.5	28.8	 20
146	 26	297.0	36.3	 25
147	 26	314.0	86.8	 25
148	 26	543.5	59.9	 20
149	 26	107.0	24.2	 25
150	 26	96.0	21.5	 25
151	 26	228.8	45.3	 20
152	 26	105.0	35.8	 25
153	 26	603.0	87.6	 25
154	 26	153.3	33.0	 20
155	 26	95.0	14.5	 25
156	 26	220.0	46.0	 25
157	 26	87.3	17.4	 20
158	 26	106.0	24.2	 25
159	 26	94.0	19.7	 25
160	 26	105.0	21.5	 20
161	 26	93.0	18.5	 25
162	 26	334.0	71.7	 25
163	 26	315.3	52.6	 20
164	 26	109.0	19.3	 25
165	 26	138.0	26.0	 20
166	 26	154.8	31.7	 16
167	 26	1023.0	269.1	 20
168	 26	388.0	217.3	 20
169	 26	1139.3	259.8	 16
170	 26	344.5	44.0	 20
171	 26	829.3	283.0	 20
172	 26	84.0	13.8	 16
173	 26	127.0	20.8	 20
174	 26	234.5	42.2	 20
175	 26	129.0	19.7	 16
176	 26	184.5	42.0	 20
177	 26	511.8	83.6	 20
178	 26	246.3	33.5	 16
179	 26	578.3	62.0	 20
180	 26	508.0	43.4	 20
181	 26	487.5	108.2	 16
182	 26	1123.8	203.3	 20
183	 26	581.3	190.5	 20
184	 26	83.5	12.2	 16
185	 26	258.5	37.9	 20
186	 26	746.3	146.8	 20
187	 26	786.0	90.0	 16
188	 26	215.0	49.3	 20
189	 26	138.0	28.0	 20
190	 26	512.8	108.8	 16
191	 26	137.3	131.1	 20
192	 26	1361.3	91.8	 20
193	 26	803.3	111.7	 16
194	 26	421.3	46.8	 20
195	 26	265.5	68.5	 20
196	 26	71.3	10.0	 16
197	 26	72.8	14.9	 20
198	 26	283.0	60.0	 20
199	 26	218.3	29.8	 16
200	 26	203.3	29.7	 20
201	 26	104.0	17.4	 20
202	 26	110.0	23.4	 16
203	 26	194.0	58.8	 20
204	 26	592.0	56.2	 16
205	 26	461.0	38.8	 20
206	 26	1656.0	356.2	 20
207	 26	7587.3	863.5	 16
208	 26	782.5	100.0	 20
209	 26	271.0	36.2	 20
210	 26	438.8	74.9	 16
211	 26	180.0	22.9	 20
212	 26	980.8	185.7	 20
213	 26	246.0	33.8	 16
214	 26	628.3	84.2	 20
215	 26	376.3	70.4	 20
216	 26	230.3	30.9	 16
217	 26	96.3	20.7	 20
218	 26	80.3	14.7	 20
219	 26	258.5	32.3	 16
220	 26	139.3	25.4	 20
221	 26	1159.5	220.0	 20
222	 26	262.5	32.7	 16
223	 26	461.8	64.7	 20
224	 26	110.3	17.3	 20
225	 26	254.3	36.3	 16
226	 26	80.5	15.2	 20
227	 26	257.0	44.8	 20
228	 26	90.0	15.1	 16
229	 26	83.3	15.4	 20
230	 26	620.3	146.0	 20
231	 26	71.5	21.6	 16
232	 26	88.0	18.0	 20
233	 26	503.5	65.3	 20
234	 26	494.0	49.6	 16
235	 26	132.5	25.9	 20
236	 26	170.3	26.5	 20
237	 26	385.3	73.7	 16
238	 26	99.3	21.6	 20
239	 26	65.0	12.4	 20
240	 26	69.5	15.2	 16
241	 26	180.3	19.2	 20
242	 26	432.5	127.4	 20
243	 26	147.8	25.7	 16
244	 26	1103.0	207.1	 20
245	 26	139.5	40.1	 20
246	 26	283.5	45.5	 16
247	 26	134.8	25.4	 20
248	 26	135.3	45.4	 20
249	 26	296.0	43.2	 16
250	 26	235.3	109.2	 20
251	 26	1451.8	112.1	 20
252	 26	1587.3	450.4	 16
253	 26	1032.3	86.8	 20
254	 26	617.3	188.5	 20
255	 26	95.8	17.6	 16
256	 26	867.0	257.3	 20
257	 26	67.0	10.7	 20
258	 26	106.3	22.5	 16
259	 26	373.0	70.8	 20
260	 26	207.5	48.3	 16
261	 26	97.8	19.9	 20
262	 26	139.3	28.9	 20
263	 26	107.5	19.9	 16
264	 26	68.0	14.6	 20
265	 26	86.3	13.7	 20
266	 26	61.3	9.3	 16
267	 26	199.0	40.0	 20
268	 26	86.0	14.3	 20
269	 26	104.5	24.9	 16
270	 26	355.0	36.7	 20
271	 26	1023.0	178.1	 25
272	 26	270.3	47.0	 20
273	 26	371.0	39.2	 25
274	 26	247.0	37.1	 25
275	 26	139.5	29.9	 20
276	 26	68.0	13.1	 25
277	 26	72.0	11.5	 25
278	 26	59.0	11.2	 20
279	 26	90.0	20.1	 25
280	 26	341.0	95.0	 25
281	 26	248.5	42.2	 20
282	 26	68.0	13.5	 25
283	 26	95.0	21.9	 25
284	 26	66.0	11.4	 20
285	 26	173.0	31.1	 25
286	 26	78.0	18.0	 25
287	 26	118.3	22.4	 20
288	 26	128.0	33.4	 25
289	 26	244.0	443.4	 25
290	 26	7742.5	1586.1	 20
291	 26	1496.0	358.3	 25
292	 26	111.0	19.8	 25
293	 26	102.5	19.5	 20
294	 26	71.0	16.8	 25
295	 26	66.0	9.9	 25
296	 26	94.8	19.8	 20
297	 26	155.0	27.1	 25
298	 26	161.0	39.0	 25
299	 26	566.0	31.0	 20
300	 26	167.0	38.2	 25
301	 26	1707.0	242.4	 25
302	 26	611.3	45.5	 20
303	 26	548.0	76.3	 25
304	 26	837.0	120.0	 25
305	 26	198.8	69.1	 20
306	 26	2264.0	273.4	 25
307	 26	162.0	30.6	 25
308	 26	125.0	20.5	 20
309	 26	475.0	66.9	 25
310	 26	261.0	44.8	 25
311	 26	137.0	23.8	 20
312	 26	92.0	14.6	 25
313	 26	71.0	14.3	 25
314	 26	62.8	14.5	 20
315	 26	70.0	14.0	 25
316	 26	75.0	13.4	 25
317	 26	90.8	18.1	 20
318	 26	131.0	28.2	 25
319	 26	147.8	24.5	 20
320	 26	413.0	51.3	 25
321	 26	1017.0	58.5	 25
322	 26	1542.5	117.5	 20
323	 26	1527.0	237.2	 25
324	 26	1506.0	320.0	 25
325	 26	180.8	29.9	 20
326	 26	470.0	102.9	 25
327	 26	85.0	18.3	 25
328	 26	346.3	41.6	 20
329	 26	165.0	29.8	 25
330	 26	496.0	47.1	 25
331	 26	791.8	56.9	 20
332	 26	175.0	44.6	 25
333	 26	1631.0	252.9	 25
334	 26	503.0	64.7	 20
335	 26	81.0	10.8	 25
336	 26	144.0	19.6	 25
337	 26	129.5	21.0	 20
338	 26	708.0	131.1	 25
339	 26	99.0	19.7	 25
340	 26	124.5	19.8	 20
341	 26	169.0	22.8	 25
342	 26	449.0	108.2	 25
343	 26	71.3	15.7	 20
344	 26	243.0	32.1	 25
345	 26	282.0	38.5	 25
346	 26	195.3	28.8	 20
347	 26	310.0	57.3	 25
348	 26	86.0	18.8	 25
349	 26	64.3	11.4	 20
350	 26	95.0	17.9	 25
351	 26	81.0	13.4	 25
352	 26	71.3	13.2	 20
353	 26	153.0	24.0	 25
354	 26	558.0	634.8	 25
355	 26	2673.0	304.8	 20
356	 26	263.0	42.0	 25
357	 26	271.0	33.9	 25
358	 26	174.3	37.6	 20
359	 26	67.0	11.1	 25
360	 26	138.0	27.0	 25
361	 26	426.0	67.2	 20
362	 26	234.0	44.1	 25
363	 26	94.0	24.1	 25
364	 26	61.3	16.9	 20
365	 26	79.0	27.5	 25
366	 26	81.0	14.3	 25
367	 26	151.3	34.7	 20
368	 26	77.0	16.2	 25
369	 26	63.0	10.6	 25
370	 26	75.0	12.1	 20
371	 26	81.0	25.7	 25
372	 26	655.0	115.7	 25
373	 26	198.8	44.4	 20
374	 26	107.0	26.3	 25
375	 26	60.0	10.0	 25
376	 26	72.5	13.3	 20
377	 26	108.0	14.0	 25
378	 26	420.3	68.1	 20
379	 26	92.0	14.6	 25
380	 26	255.0	38.0	 25
381	 26	126.0	30.5	 20
382	 26	2647.0	297.0	 25
383	 26	475.0	73.5	 25
384	 26	221.3	25.2	 20
385	 26	120.0	18.6	 25
386	 26	151.0	26.2	 25
387	 26	80.8	25.3	 20
388	 26	94.0	53.5	 25
389	 26	5050.0	779.3	 25
390	 26	1094.5	64.4	 20
391	 26	455.0	56.7	 25
392	 26	594.0	77.9	 25
393	 26	348.8	42.1	 20
394	 26	110.0	16.0	 25
395	 26	111.0	20.5	 25
396	 26	130.8	20.7	 20
397	 26	83.0	14.6	 25
398	 26	190.0	40.4	 25
399	 26	88.3	13.4	 20
400	 26	69.0	12.5	 25
401	 26	203.0	33.8	 25
402	 26	266.5	33.3	 20
403	 26	239.0	29.4	 25
404	 26	373.0	88.8	 25
405	 26	2501.8	206.4	 20
406	 26	192.0	32.7	 25
407	 26	143.0	29.8	 25
408	 26	158.3	25.1	 20
409	 26	231.0	37.4	 25
410	 26	298.0	149.0	 25
411	 26	1985.5	185.9	 20
412	 26	1196.0	137.2	 25
413	 26	168.0	25.7	 25
414	 26	212.0	27.7	 20
415	 26	142.0	49.1	 25
416	 26	576.0	84.2	 25
417	 26	280.5	38.6	 20
418	 26	315.0	36.8	 25
419	 26	121.0	17.1	 25
420	 26	168.3	25.7	 20
421	 26	350.0	48.8	 25
422	 26	260.0	30.5	 25
423	 26	121.0	19.9	 20
424	 26	158.0	24.0	 25
425	 26	307.0	44.1	 25
426	 26	256.8	32.7	 20
427	 26	93.0	38.9	 25
428	 26	297.0	42.5	 25
429	 26	159.5	24.8	 20
430	 26	270.0	34.2	 25
431	 26	131.0	26.1	 25
432	 26	98.0	20.9	 20
433	 26	164.0	28.8	 25
434	 26	164.0	24.0	 25
435	 26	270.3	32.4	 20
436	 26	73.0	12.9	 25
437	 26	69.3	13.4	 20
438	 26	282.0	40.3	 25
439	 26	76.0	16.9	 25
440	 26	71.3	15.3	 20
441	 26	67.0	16.5	 25
442	 26	72.0	13.7	 25
443	 26	279.5	44.7	 20
444	 26	68.0	13.6	 25
445	 26	101.0	18.4	 25
446	 26	126.0	22.5	 20
447	 26	885.0	102.6	 25
448	 26	264.0	49.8	 25
449	 26	349.0	35.0	 20
450	 26	346.0	46.7	 25
451	 26	106.0	58.8	 25
452	 26	3496.3	188.7	 20
453	 26	92.0	26.0	 25
454	 26	346.0	46.2	 25
455	 26	335.3	35.0	 20
456	 26	111.0	18.2	 25
457	 26	71.0	11.3	 25
458	 26	112.3	18.0	 20
459	 26	71.0	14.9	 25
460	 26	218.0	37.3	 25
461	 26	71.3	13.0	 20
462	 26	72.0	15.8	 25
463	 26	258.0	37.5	 25
464	 26	163.3	25.6	 20
465	 26	144.0	23.1	 25
466	 26	684.0	80.6	 25
467	 26	1005.0	68.8	 20
468	 26	189.0	26.3	 25
469	 26	216.0	32.5	 25
470	 26	435.0	49.1	 20
471	 26	469.0	56.0	 25
472	 26	94.0	19.1	 25
473	 26	806.5	57.7	 20
474	 26	112.0	20.0	 25
475	 26	125.0	23.5	 25
476	 26	94.8	20.4	 20
477	 26	237.0	49.2	 25
478	 26	93.0	18.5	 25
479	 26	75.5	23.0	 20
480	 26	140.0	26.1	 25
481	 26	189.0	27.5	 25
482	 26	95.5	12.4	 20
483	 26	109.0	20.2	 25
484	 26	1045.0	172.7	 25
485	 26	219.5	24.4	 16
486	 26	172.0	24.0	 20
487	 26	73.8	14.0	 20
488	 26	71.5	11.6	 16
489	 26	127.5	17.2	 20
490	 26	107.3	24.1	 20
491	 26	111.5	23.7	 16
492	 26	76.0	11.5	 20
493	 26	281.3	36.3	 16
494	 26	74.0	22.1	 20
495	 26	264.0	58.4	 20
496	 26	80.8	16.6	 16
497	 26	135.3	17.3	 20
498	 26	105.3	19.5	 20
499	 26	83.5	17.3	 16
500	 26	83.0	13.2	 20
501	 26	79.0	14.6	 20
502	 26	92.3	14.1	 16
503	 26	152.5	52.8	 20
504	 26	205.0	35.8	 20
505	 26	101.3	12.1	 16
506	 26	81.3	10.0	 20
507	 26	121.5	21.8	 20
508	 26	289.3	39.8	 16
509	 26	236.0	37.2	 20
510	 26	76.5	25.7	 20
511	 26	93.3	12.7	 16
512	 26	57.3	12.9	 20
513	 26	65.0	12.9	 20
514	 26	67.5	15.4	 16
515	 26	92.5	18.9	 20
516	 26	89.3	16.9	 20
517	 26	67.0	15.3	 16
518	 26	73.3	20.4	 20
519	 26	147.0	21.7	 20
520	 26	81.0	16.1	 16
521	 26	145.3	19.6	 20
522	 26	190.5	22.8	 20
523	 26	79.3	11.6	 16
524	 26	98.3	16.0	 20
525	 26	136.8	22.5	 20
526	 26	87.5	16.4	 16
527	 26	73.5	12.7	 20
528	 26	148.5	28.8	 20
529	 26	108.5	11.5	 16
530	 26	96.3	17.7	 20
531	 26	830.8	128.7	 20
532	 26	973.5	83.9	 16
533	 26	2512.8	190.3	 20
534	 26	580.8	126.3	 20
535	 26	275.3	35.7	 16
536	 26	1424.3	81.0	 20
537	 26	559.8	113.5	 20
538	 26	591.0	62.6	 16
539	 26	218.3	35.8	 20
540	 26	74.3	15.2	 20
541	 26	126.0	21.2	 16
542	 26	131.5	27.6	 20
543	 26	95.5	17.2	 20
544	 26	336.0	37.5	 16
545	 26	180.8	31.6	 20
546	 26	104.5	26.8	 20
547	 26	339.3	36.5	 16
548	 26	451.0	44.6	 20
549	 26	162.3	29.4	 20
550	 26	592.3	50.6	 16
551	 26	797.5	59.9	 20
552	 26	206.3	27.1	 16
553	 26	134.5	18.9	 20
554	 26	68.5	15.5	 20
555	 26	85.8	11.4	 16
556	 26	686.5	65.1	 20
557	 26	101.8	14.5	 20
558	 26	301.0	28.7	 16
559	 26	514.8	42.8	 20
560	 26	657.3	53.0	 20
561	 26	221.5	24.9	 16
562	 26	99.3	14.7	 20
563	 26	72.0	12.2	 20
564	 26	92.3	18.0	 16
565	 26	101.5	13.5	 20
566	 26	73.8	16.5	 20
567	 26	123.3	21.6	 16
568	 26	115.5	25.7	 20
569	 26	106.0	24.3	 20
570	 26	54.5	12.1	 16
571	 26	186.5	25.0	 20
572	 26	270.5	35.2	 20
573	 26	1092.3	88.9	 16
574	 26	329.0	31.7	 20
575	 26	95.3	18.2	 20
576	 26	182.3	18.8	 16
577	 26	89.3	16.0	 20
578	 26	66.0	11.6	 20
579	 26	73.3	9.4	 16
580	 26	114.0	15.3	 20
581	 26	125.0	20.9	 20
582	 26	98.5	18.0	 16
583	 26	75.5	14.3	 20
584	 26	101.8	16.6	 20
585	 26	63.3	11.2	 16
586	 26	115.5	18.8	 20
587	 26	2118.3	184.0	 20
588	 26	1551.3	77.8	 16
589	 26	659.8	62.8	 20
590	 26	183.5	22.7	 20
591	 26	72.0	14.6	 20
592	 26	71.0	12.1	 25
593	 26	68.0	11.5	 25
594	 26	60.3	15.2	 20
595	 26	481.0	47.4	 25
596	 26	118.0	20.7	 25
597	 26	294.0	35.5	 20
598	 26	69.0	11.0	 25
599	 26	161.0	26.4	 25
600	 26	151.5	26.8	 20
601	 26	81.0	19.0	 25
602	 26	130.0	16.6	 25
603	 26	140.0	20.6	 20
604	 26	1134.0	97.0	 25
605	 26	129.0	22.7	 25
606	 26	93.3	19.0	 20
607	 26	73.0	14.6	 25
608	 26	99.0	15.0	 25
609	 26	75.5	11.4	 20
610	 26	952.0	108.0	 25
611	 26	106.3	18.6	 20
612	 26	138.0	35.4	 25
613	 26	2241.0	330.8	 25
614	 26	879.0	99.4	 20
615	 26	840.0	124.3	 25
616	 26	1311.0	277.5	 25
617	 26	272.5	27.9	 20
618	 26	117.0	21.3	 25
619	 26	108.0	25.6	 25
620	 26	92.8	17.6	 20
621	 26	151.0	26.3	 25
622	 26	217.0	27.4	 25
623	 26	108.3	18.5	 20
624	 26	510.0	60.4	 25
625	 26	712.0	97.3	 25
626	 26	92.0	12.5	 20
[truncated: 8,995,660 more chars]
