# Supplementary material for: Genomic analysis of early murine mammary gland development using novel probe-level algorithms
Source: Genome Biol. 2005 Feb 1;6(2):R20. doi: 10.1186/gb-2005-6-2-r20 (PMC551540; doi:10.1186/gb-2005-6-2-r20)
Supplement: Additional data file 11 — CEL file 3 of data from Affymetrix MG_U74Av2 oligonucleotide microarrays hybridized with mammary gland RNA from independent pools of 10 female FVB mice harvested at 2 weeks of age [file gb-2005-6-2-r20-s11.zip › 2wk_G0P0_3.CEL]

[CEL]
Version=3

[HEADER]
Cols=640
Rows=640
TotalX=640
TotalY=640
OffsetX=0
OffsetY=0
GridCornerUL=231 234
GridCornerUR=4503 236
GridCornerLR=4503 4501
GridCornerLL=231 4499
Axis-invertX=0
AxisInvertY=0
swapXY=0
DatHeader=[11..46131]  2wkG0P0_3_MG_U74Av2:CLS=4733 RWS=4733 XIN=3  YIN=3  VE=17        2.0 06/19/01 12:29:48       MG_U74Av2.1sq                  6
Algorithm=Percentile
AlgorithmParameters=Percentile:75;CellMargin:2;OutlierHigh:1.500;OutlierLow:1.004

[INTENSITY]
NumberCells=409600
CellHeader=X	Y	MEAN	STDV	NPIXELS
  0	  0	133.0	15.5	 25
  1	  0	5123.5	1238.9	 20
  2	  0	140.0	19.4	 25
  3	  0	5099.0	1358.9	 25
  4	  0	114.3	13.0	 20
  5	  0	117.0	14.8	 25
  6	  0	4969.0	1361.7	 25
  7	  0	116.0	13.8	 20
  8	  0	4780.0	1235.2	 25
  9	  0	126.0	18.8	 25
 10	  0	4978.8	1277.7	 20
 11	  0	117.0	18.3	 25
 12	  0	4977.0	1350.6	 25
 13	  0	121.0	19.5	 20
 14	  0	4964.0	1273.2	 25
 15	  0	117.0	22.4	 25
 16	  0	5014.0	1461.1	 25
 17	  0	119.5	16.6	 20
 18	  0	5006.0	1220.0	 25
 19	  0	133.0	16.5	 25
 20	  0	5188.0	1223.4	 20
 21	  0	115.0	21.0	 25
 22	  0	4970.0	1453.8	 25
 23	  0	133.3	20.3	 20
 24	  0	4906.0	1196.0	 25
 25	  0	124.0	14.1	 25
 26	  0	5183.5	1182.8	 20
 27	  0	123.0	17.9	 25
 28	  0	5113.0	1318.0	 25
 29	  0	134.3	16.3	 20
 30	  0	5048.0	1150.1	 25
 31	  0	122.0	22.2	 25
 32	  0	5338.0	1199.6	 20
 33	  0	126.0	22.6	 25
 34	  0	5094.0	1330.2	 25
 35	  0	111.3	15.6	 20
 36	  0	4951.0	1169.0	 25
 37	  0	133.0	17.1	 25
 38	  0	5183.3	1210.0	 20
 39	  0	125.0	17.3	 25
 40	  0	4980.0	1260.7	 25
 41	  0	126.0	14.6	 20
 42	  0	5044.0	1228.4	 25
 43	  0	125.0	22.2	 25
 44	  0	5522.0	1338.0	 20
 45	  0	138.0	27.9	 25
 46	  0	5256.0	1324.2	 25
 47	  0	129.8	22.4	 20
 48	  0	5203.0	1267.1	 25
 49	  0	120.0	16.9	 25
 50	  0	5251.0	1469.4	 25
 51	  0	124.3	18.3	 20
 52	  0	5211.0	1246.7	 25
 53	  0	135.0	18.6	 25
 54	  0	5379.5	1258.5	 20
 55	  0	138.0	21.8	 25
 56	  0	5395.0	1439.5	 25
 57	  0	132.5	21.6	 20
 58	  0	5114.0	1185.5	 25
 59	  0	142.0	24.1	 25
 60	  0	5406.0	1229.5	 20
 61	  0	132.0	18.1	 25
 62	  0	5528.0	1326.4	 25
 63	  0	165.0	23.4	 20
 64	  0	5560.0	592.6	 25
 65	  0	153.0	19.5	 25
 66	  0	5529.5	1018.5	 20
 67	  0	142.0	19.7	 25
 68	  0	5188.0	1117.2	 25
 69	  0	134.3	18.3	 20
 70	  0	4628.0	932.2	 25
 71	  0	135.0	18.5	 25
 72	  0	4764.5	836.7	 20
 73	  0	142.0	16.8	 25
 74	  0	5089.0	988.9	 25
 75	  0	124.0	16.5	 20
 76	  0	4632.0	937.5	 25
 77	  0	118.0	15.4	 25
 78	  0	4652.0	856.1	 20
 79	  0	132.0	20.0	 25
 80	  0	4961.0	955.5	 25
 81	  0	122.5	17.2	 20
 82	  0	4461.0	920.0	 25
 83	  0	132.0	16.3	 25
 84	  0	4766.0	963.7	 25
 85	  0	133.5	20.1	 20
 86	  0	5480.0	978.9	 25
 87	  0	142.0	23.2	 25
 88	  0	5762.0	266.2	 20
 89	  0	156.0	24.1	 25
 90	  0	5656.0	1106.5	 25
 91	  0	137.5	21.7	 20
 92	  0	5740.0	665.9	 25
 93	  0	136.0	17.6	 25
 94	  0	4783.8	736.7	 20
 95	  0	138.0	15.1	 25
 96	  0	4799.0	874.8	 25
 97	  0	124.3	11.2	 20
 98	  0	5162.0	962.8	 25
 99	  0	144.0	21.9	 25
100	  0	4585.3	732.2	 20
101	  0	137.0	22.2	 25
102	  0	4837.0	860.6	 25
103	  0	133.3	14.6	 20
104	  0	5205.0	921.6	 25
105	  0	136.0	25.1	 25
106	  0	4724.3	703.0	 20
107	  0	130.0	22.0	 25
108	  0	4876.0	839.6	 25
109	  0	130.5	16.0	 20
110	  0	5823.0	1165.1	 25
111	  0	143.0	24.5	 25
112	  0	5568.8	908.2	 20
113	  0	136.0	24.0	 25
114	  0	5560.0	1037.6	 25
115	  0	154.3	21.2	 20
116	  0	5963.0	893.9	 25
117	  0	159.0	22.2	 25
118	  0	5247.0	956.1	 25
119	  0	148.3	23.9	 20
120	  0	5824.0	683.7	 25
121	  0	145.0	22.8	 25
122	  0	6057.8	705.5	 20
123	  0	160.0	22.4	 25
124	  0	5758.0	769.1	 25
125	  0	154.5	25.3	 20
126	  0	5561.0	836.5	 25
127	  0	151.0	18.3	 25
128	  0	5892.5	823.4	 20
129	  0	151.0	20.7	 25
130	  0	5521.0	886.5	 25
131	  0	136.5	13.3	 20
132	  0	5431.0	1056.9	 25
133	  0	155.0	23.3	 25
134	  0	5845.3	486.5	 20
135	  0	144.0	23.7	 25
136	  0	4725.0	680.1	 25
137	  0	141.8	20.7	 20
138	  0	5428.0	1034.2	 25
139	  0	145.0	24.3	 25
140	  0	5683.5	698.5	 20
141	  0	173.0	29.9	 25
142	  0	5608.0	877.2	 25
143	  0	151.8	15.1	 20
144	  0	6098.0	1378.6	 25
145	  0	162.0	18.7	 25
146	  0	5508.3	694.9	 20
147	  0	148.0	31.7	 25
148	  0	5620.0	914.2	 25
149	  0	161.5	17.9	 20
150	  0	5566.0	1269.0	 25
151	  0	143.0	19.9	 25
152	  0	5369.0	815.1	 25
153	  0	151.8	21.2	 20
154	  0	5573.0	775.0	 25
155	  0	152.0	23.3	 25
156	  0	5671.8	621.3	 20
157	  0	136.0	18.3	 25
158	  0	5705.0	890.3	 25
159	  0	148.0	16.5	 20
160	  0	5837.0	1124.4	 20
161	  0	132.8	15.5	 20
162	  0	5608.8	762.9	 16
163	  0	134.5	18.9	 20
164	  0	5457.8	862.5	 20
165	  0	134.3	19.9	 16
166	  0	5514.0	1129.4	 20
167	  0	127.0	15.7	 20
168	  0	5473.8	759.5	 16
169	  0	143.3	18.1	 20
170	  0	5441.5	914.3	 20
171	  0	126.8	20.8	 16
172	  0	5464.8	1126.7	 20
173	  0	132.5	17.5	 20
174	  0	5474.3	783.2	 16
175	  0	136.8	21.5	 20
176	  0	5487.3	841.4	 20
177	  0	136.0	18.3	 16
178	  0	5611.3	1201.8	 20
179	  0	137.0	23.2	 20
180	  0	5484.8	795.7	 16
181	  0	138.0	28.7	 20
182	  0	5315.3	910.5	 20
183	  0	135.0	16.8	 16
184	  0	5371.5	1259.9	 20
185	  0	123.3	14.6	 20
186	  0	5562.3	823.3	 20
187	  0	124.8	17.8	 16
188	  0	5365.0	924.5	 20
189	  0	118.3	11.6	 20
190	  0	5546.3	748.0	 16
191	  0	132.5	22.5	 20
192	  0	5536.0	784.3	 20
193	  0	117.8	23.1	 16
194	  0	5534.0	1020.6	 20
195	  0	132.5	16.8	 20
196	  0	5833.5	704.7	 16
197	  0	140.8	19.5	 20
198	  0	5557.8	833.5	 20
199	  0	121.8	19.3	 16
200	  0	5525.0	1072.4	 20
201	  0	133.3	14.9	 20
202	  0	5636.3	728.3	 16
203	  0	129.3	19.8	 20
204	  0	5523.5	852.9	 20
205	  0	125.0	17.1	 16
206	  0	5584.5	1195.2	 20
207	  0	129.3	22.5	 20
208	  0	5377.3	679.8	 16
209	  0	142.3	22.2	 20
210	  0	5615.5	923.2	 20
211	  0	100.3	17.0	 16
212	  0	2423.0	546.5	 20
213	  0	99.5	17.0	 20
214	  0	124.5	20.6	 16
215	  0	101.5	15.7	 20
216	  0	5674.0	915.1	 20
217	  0	133.8	25.1	 16
218	  0	5594.3	1235.5	 20
219	  0	128.3	20.8	 20
220	  0	5620.5	686.9	 20
221	  0	117.5	16.5	 16
222	  0	5309.3	921.2	 20
223	  0	127.5	20.7	 20
224	  0	5554.5	536.6	 16
225	  0	135.3	21.9	 20
226	  0	5292.0	657.6	 20
227	  0	151.8	16.1	 16
228	  0	5184.3	951.9	 20
229	  0	133.8	12.9	 20
230	  0	5540.5	558.0	 16
231	  0	149.8	26.2	 20
232	  0	5310.5	630.4	 20
233	  0	134.0	14.6	 16
234	  0	5388.8	992.5	 20
235	  0	136.0	19.6	 20
236	  0	5532.0	543.2	 16
237	  0	164.5	18.9	 20
238	  0	5535.3	739.9	 20
239	  0	140.5	14.7	 16
240	  0	5439.5	1116.7	 20
241	  0	148.0	26.9	 20
242	  0	5572.0	541.2	 16
243	  0	142.5	23.9	 20
244	  0	5399.3	727.4	 20
245	  0	135.0	25.0	 16
246	  0	5386.5	1209.8	 20
247	  0	147.3	20.1	 20
248	  0	5264.0	537.5	 16
249	  0	152.5	26.9	 20
250	  0	5337.8	888.7	 20
251	  0	144.3	14.7	 16
252	  0	5303.8	1344.8	 20
253	  0	135.0	15.0	 20
254	  0	5345.3	628.0	 20
255	  0	156.0	24.5	 16
256	  0	5349.0	1006.6	 20
257	  0	152.0	22.9	 20
258	  0	5423.5	509.7	 16
259	  0	145.5	18.4	 20
260	  0	5532.5	723.6	 20
261	  0	154.8	19.4	 16
262	  0	5418.5	1103.7	 20
263	  0	142.8	19.7	 20
264	  0	5495.0	500.1	 16
265	  0	148.5	23.4	 20
266	  0	5287.5	671.2	 20
267	  0	153.0	19.1	 20
268	  0	5212.0	1676.0	 25
269	  0	132.0	14.2	 25
270	  0	5363.8	1554.3	 20
271	  0	148.0	20.5	 25
272	  0	5214.0	1507.4	 25
273	  0	140.5	18.5	 20
274	  0	5330.0	1685.4	 25
275	  0	136.0	14.0	 25
276	  0	5291.5	1455.3	 20
277	  0	141.0	21.3	 25
278	  0	5377.0	1512.7	 25
279	  0	132.5	22.1	 20
280	  0	5097.0	1627.1	 25
281	  0	160.0	20.2	 25
282	  0	5366.8	1451.6	 20
283	  0	137.0	29.6	 25
284	  0	5254.0	1519.9	 25
285	  0	132.3	21.6	 20
286	  0	5182.0	1643.8	 25
287	  0	118.0	20.7	 25
288	  0	5183.0	1410.4	 25
289	  0	122.3	23.6	 20
290	  0	5309.0	1496.8	 25
291	  0	119.0	15.9	 25
292	  0	5396.8	1413.0	 20
293	  0	127.0	20.2	 25
294	  0	5457.0	1458.4	 25
295	  0	132.3	15.7	 20
296	  0	5333.0	1579.2	 25
297	  0	119.0	16.9	 25
298	  0	5370.0	1327.3	 20
299	  0	117.0	16.9	 25
300	  0	5282.0	1417.4	 25
301	  0	120.3	18.5	 20
302	  0	5283.0	1515.4	 25
303	  0	116.0	18.7	 25
304	  0	5184.8	1339.8	 20
305	  0	120.0	19.5	 25
306	  0	5299.0	1373.2	 25
307	  0	118.8	19.6	 20
308	  0	5192.0	1525.5	 25
309	  0	113.0	20.6	 25
310	  0	5174.8	1280.4	 20
311	  0	120.0	14.2	 25
312	  0	5417.0	1354.4	 25
313	  0	117.0	19.4	 20
314	  0	5265.0	1492.0	 25
315	  0	104.0	14.7	 25
316	  0	5117.5	1234.1	 20
317	  0	116.0	19.2	 25
318	  0	5123.0	1271.0	 25
319	  0	119.0	16.1	 25
320	  0	5294.5	1259.9	 20
321	  0	108.0	18.5	 25
322	  0	5193.0	1259.2	 25
323	  0	123.8	17.6	 20
324	  0	5200.0	1332.4	 25
325	  0	128.0	17.8	 25
326	  0	5164.3	1177.6	 20
327	  0	129.0	19.4	 25
328	  0	5265.0	1226.0	 25
329	  0	125.0	19.1	 20
330	  0	5231.0	1374.1	 25
331	  0	119.0	24.2	 25
332	  0	5319.3	1195.6	 20
333	  0	118.0	19.8	 25
334	  0	5307.0	1202.3	 25
335	  0	115.5	17.1	 20
336	  0	5243.0	1416.0	 25
337	  0	115.0	14.5	 25
338	  0	5312.0	1134.2	 20
339	  0	118.0	14.9	 25
340	  0	5274.0	1290.0	 25
341	  0	114.0	18.0	 20
342	  0	5248.0	1470.2	 25
343	  0	111.0	13.1	 25
344	  0	5200.5	1157.5	 20
345	  0	133.0	25.9	 25
346	  0	5150.0	1264.9	 25
347	  0	114.5	14.4	 20
348	  0	5088.0	1497.6	 25
349	  0	117.0	22.3	 25
350	  0	5158.3	1149.7	 20
351	  0	133.0	24.2	 25
352	  0	5324.0	1323.5	 25
353	  0	124.0	19.3	 25
354	  0	5224.3	1129.9	 20
355	  0	118.0	16.9	 25
356	  0	5117.0	1111.5	 25
357	  0	120.0	11.3	 20
358	  0	5260.0	1311.3	 25
359	  0	111.0	17.0	 25
360	  0	5315.5	1071.3	 20
361	  0	129.0	20.0	 25
362	  0	5350.0	1145.1	 25
363	  0	141.8	21.9	 20
364	  0	5427.0	1404.7	 25
365	  0	118.0	20.6	 25
366	  0	5353.3	1083.7	 20
367	  0	116.0	15.7	 25
368	  0	4995.0	1053.2	 25
369	  0	122.5	36.8	 20
370	  0	5118.0	1272.7	 25
371	  0	110.0	16.1	 25
372	  0	5309.0	1005.9	 20
373	  0	139.0	28.6	 25
374	  0	5143.0	1038.8	 25
375	  0	119.0	20.4	 20
376	  0	5271.0	1307.0	 25
377	  0	129.0	26.0	 25
378	  0	5222.5	980.4	 20
379	  0	123.0	17.5	 25
380	  0	5161.0	1026.9	 25
381	  0	113.5	24.2	 20
382	  0	5174.0	1315.3	 25
383	  0	123.0	18.1	 25
384	  0	5262.0	903.9	 20
385	  0	131.0	23.3	 25
386	  0	5159.0	1021.3	 25
387	  0	119.0	15.5	 25
388	  0	5069.3	897.1	 20
389	  0	108.0	17.4	 25
390	  0	5012.0	878.3	 25
391	  0	117.3	17.6	 20
392	  0	5017.0	1005.5	 25
393	  0	114.0	21.3	 25
394	  0	5032.3	776.0	 20
395	  0	120.0	20.6	 25
396	  0	5038.0	879.2	 25
397	  0	112.8	14.3	 20
398	  0	5154.0	1128.2	 25
399	  0	128.0	16.2	 25
400	  0	5168.0	792.4	 20
401	  0	139.0	30.8	 25
402	  0	5170.0	890.4	 25
403	  0	128.3	16.4	 20
404	  0	5071.0	1138.9	 25
405	  0	123.0	16.0	 25
406	  0	5143.0	816.2	 20
407	  0	114.0	16.0	 25
408	  0	4989.0	898.7	 25
409	  0	115.3	14.0	 20
410	  0	5221.0	1240.6	 25
411	  0	126.0	20.9	 25
412	  0	5122.8	794.4	 20
413	  0	127.0	21.6	 25
414	  0	5138.0	925.0	 25
415	  0	124.3	22.5	 20
416	  0	5303.0	1281.5	 25
417	  0	120.0	19.3	 25
418	  0	5157.3	782.0	 20
419	  0	124.0	28.4	 25
420	  0	5053.0	830.4	 25
421	  0	116.0	18.1	 25
422	  0	5261.8	680.8	 20
423	  0	128.0	18.4	 25
424	  0	95.0	19.5	 25
425	  0	2303.5	328.3	 20
426	  0	82.0	13.0	 25
427	  0	117.0	19.5	 25
428	  0	92.3	27.0	 20
429	  0	122.0	18.5	 25
430	  0	5096.0	752.2	 25
431	  0	117.5	20.8	 20
432	  0	4842.0	802.0	 25
433	  0	118.0	18.3	 25
434	  0	5127.8	622.9	 20
435	  0	121.0	21.4	 25
436	  0	5089.0	730.3	 25
437	  0	107.3	16.8	 20
438	  0	5019.0	822.4	 25
439	  0	124.0	22.5	 25
440	  0	5189.3	620.7	 20
441	  0	113.0	18.0	 25
442	  0	5066.0	688.7	 25
443	  0	114.5	19.4	 20
444	  0	5238.0	921.3	 25
445	  0	121.0	20.6	 25
446	  0	5205.8	612.8	 20
447	  0	107.0	20.1	 25
448	  0	5075.0	710.0	 25
449	  0	107.3	15.4	 20
450	  0	5125.0	927.3	 25
451	  0	120.0	18.8	 25
452	  0	5248.3	622.5	 20
453	  0	109.0	17.8	 25
454	  0	5162.0	755.1	 25
455	  0	118.0	15.4	 25
456	  0	5153.8	580.5	 20
457	  0	115.0	19.9	 25
458	  0	5170.0	765.9	 25
459	  0	125.5	17.3	 20
460	  0	4930.0	744.5	 25
461	  0	118.0	16.5	 25
462	  0	5299.3	562.4	 20
463	  0	111.0	16.6	 25
464	  0	4951.0	685.7	 25
465	  0	117.3	18.1	 20
466	  0	4334.0	560.0	 25
467	  0	114.0	16.2	 25
468	  0	4286.3	371.0	 20
469	  0	115.0	19.8	 25
470	  0	4263.0	502.9	 25
471	  0	111.0	21.2	 20
472	  0	4254.0	662.3	 25
473	  0	127.0	26.4	 25
474	  0	4520.3	437.2	 20
475	  0	116.0	19.6	 25
476	  0	4460.0	543.1	 25
477	  0	114.0	14.6	 20
478	  0	4216.0	631.6	 25
479	  0	123.0	13.4	 25
480	  0	4389.5	351.4	 16
481	  0	119.0	16.0	 20
482	  0	4529.8	622.9	 20
483	  0	125.5	17.9	 16
484	  0	4936.8	693.9	 20
485	  0	111.3	15.6	 20
486	  0	5059.8	343.0	 16
487	  0	117.3	19.1	 20
488	  0	4428.0	541.9	 20
489	  0	114.0	16.0	 20
490	  0	4675.5	441.4	 16
491	  0	110.0	14.2	 20
492	  0	4555.8	844.9	 20
493	  0	99.3	13.0	 16
494	  0	4657.8	599.0	 20
495	  0	103.3	21.1	 20
496	  0	4603.5	307.6	 16
497	  0	109.0	14.6	 20
498	  0	4633.0	829.2	 20
499	  0	110.8	16.2	 16
500	  0	4295.0	523.4	 20
501	  0	112.8	17.9	 20
502	  0	4248.5	226.0	 16
503	  0	110.3	16.7	 20
504	  0	4435.3	639.8	 20
505	  0	94.3	13.1	 16
506	  0	4468.8	463.7	 20
507	  0	115.0	18.2	 20
508	  0	4422.3	237.6	 16
509	  0	109.5	12.4	 20
510	  0	4205.8	589.2	 20
511	  0	105.8	14.8	 16
512	  0	4067.8	453.5	 20
513	  0	103.3	12.2	 20
514	  0	4407.3	312.0	 16
515	  0	112.3	16.0	 20
516	  0	4506.3	560.0	 20
517	  0	111.3	18.9	 16
518	  0	4592.8	651.9	 20
519	  0	115.0	24.5	 20
520	  0	4777.0	359.5	 16
521	  0	110.5	17.4	 20
522	  0	4571.5	486.7	 20
523	  0	110.3	18.3	 20
524	  0	4677.3	270.0	 16
525	  0	125.5	19.5	 20
526	  0	4840.8	631.5	 20
527	  0	109.3	15.7	 16
528	  0	4645.5	577.6	 20
529	  0	119.0	17.9	 20
530	  0	4966.5	247.9	 16
531	  0	107.3	12.2	 20
532	  0	4671.3	665.9	 20
533	  0	125.3	18.5	 16
534	  0	4709.3	566.0	 20
535	  0	120.8	11.8	 20
536	  0	4467.5	238.2	 16
537	  0	136.8	25.2	 20
538	  0	4678.3	623.8	 20
539	  0	112.3	17.4	 16
540	  0	4839.5	579.9	 20
541	  0	131.3	23.5	 20
542	  0	4885.3	276.5	 16
543	  0	105.5	13.9	 20
544	  0	4749.3	634.6	 20
545	  0	108.3	15.0	 16
546	  0	4691.0	599.6	 20
547	  0	117.8	12.7	 20
548	  0	4360.3	283.1	 16
549	  0	107.5	13.4	 20
550	  0	4348.3	501.4	 20
551	  0	108.8	15.7	 16
552	  0	4347.3	588.6	 20
553	  0	96.8	15.9	 20
554	  0	4454.0	300.9	 16
555	  0	109.0	17.1	 20
556	  0	4858.0	536.1	 20
557	  0	127.0	17.8	 20
558	  0	5269.5	309.9	 16
559	  0	127.5	16.1	 20
560	  0	4850.0	742.0	 20
561	  0	125.0	20.1	 16
562	  0	4429.5	436.0	 20
563	  0	133.8	18.4	 20
564	  0	4500.5	278.5	 16
565	  0	117.0	13.3	 20
566	  0	4417.0	686.1	 20
567	  0	116.0	13.5	 16
568	  0	4551.8	489.1	 20
569	  0	133.5	19.3	 20
570	  0	4851.3	323.0	 16
571	  0	120.0	14.4	 20
572	  0	4600.8	784.7	 20
573	  0	102.8	17.0	 16
574	  0	4487.0	504.6	 20
575	  0	118.0	14.9	 20
576	  0	4410.3	288.6	 16
577	  0	119.3	17.6	 20
578	  0	4111.5	678.2	 20
579	  0	106.3	13.8	 16
580	  0	4483.8	503.9	 20
581	  0	113.3	12.5	 20
582	  0	4572.0	284.9	 16
583	  0	117.0	19.3	 20
584	  0	4521.0	725.1	 20
585	  0	96.8	13.2	 16
586	  0	4527.3	511.0	 20
587	  0	104.0	17.8	 25
588	  0	4457.8	836.7	 20
589	  0	115.0	16.9	 25
590	  0	4272.0	974.4	 25
591	  0	128.0	23.1	 25
592	  0	4404.8	707.4	 20
593	  0	107.0	16.3	 25
594	  0	4162.0	1069.4	 25
595	  0	104.8	21.2	 20
596	  0	4425.0	874.0	 25
597	  0	120.0	18.6	 25
598	  0	4429.5	840.8	 20
599	  0	114.0	15.5	 25
600	  0	4581.0	1179.7	 25
601	  0	103.0	13.8	 20
602	  0	4411.0	997.0	 25
603	  0	115.0	23.2	 25
604	  0	4247.0	773.6	 20
605	  0	106.0	16.7	 25
606	  0	4393.0	1111.8	 25
607	  0	96.0	14.4	 20
608	  0	4226.0	909.3	 25
609	  0	122.0	19.6	 25
610	  0	4153.8	583.4	 20
611	  0	112.0	16.3	 25
612	  0	3855.0	965.4	 25
613	  0	109.5	16.5	 20
614	  0	4064.0	700.0	 25
615	  0	97.0	15.6	 25
616	  0	4317.0	685.3	 20
617	  0	110.0	16.1	 25
618	  0	4049.0	805.6	 25
619	  0	124.5	24.0	 20
620	  0	4080.0	694.9	 25
621	  0	109.0	18.7	 25
622	  0	3881.5	490.6	 20
623	  0	103.0	14.9	 25
624	  0	3967.0	795.1	 25
625	  0	108.0	12.4	 25
626	  0	4359.8	632.3	 20
627	  0	105.0	15.9	 25
628	  0	3792.0	881.0	 25
629	  0	114.0	21.2	 20
630	  0	3922.0	635.9	 25
631	  0	115.0	17.2	 25
632	  0	3918.0	626.1	 20
633	  0	125.0	20.2	 25
634	  0	4182.0	1027.9	 25
635	  0	95.3	13.8	 20
636	  0	111.0	10.8	 25
637	  0	4474.0	998.5	 25
638	  0	114.5	16.7	 20
639	  0	4607.0	773.7	 25
  0	  1	5173.3	774.5	 20
  1	  1	120.0	15.0	 16
  2	  1	4940.8	516.4	 20
  3	  1	116.8	15.9	 20
  4	  1	103.0	17.1	 16
  5	  1	89.3	18.5	 20
  6	  1	98.0	17.6	 20
  7	  1	109.3	15.5	 16
  8	  1	113.0	23.0	 20
  9	  1	127.5	22.3	 20
 10	  1	115.8	14.9	 16
 11	  1	108.3	14.0	 20
 12	  1	99.0	14.0	 20
 13	  1	102.3	14.2	 16
 14	  1	106.5	17.7	 20
 15	  1	99.0	14.2	 20
 16	  1	97.3	15.7	 20
 17	  1	107.3	17.5	 16
 18	  1	110.8	18.2	 20
 19	  1	118.3	17.9	 20
 20	  1	108.3	17.9	 16
 21	  1	122.0	19.2	 20
 22	  1	122.8	15.9	 20
 23	  1	151.0	19.3	 16
 24	  1	100.5	9.8	 20
 25	  1	111.3	20.9	 20
 26	  1	113.3	16.7	 16
 27	  1	91.5	14.0	 20
 28	  1	93.5	10.4	 20
 29	  1	103.5	24.1	 16
 30	  1	106.5	20.6	 20
 31	  1	115.8	20.2	 20
 32	  1	127.0	16.9	 16
 33	  1	122.3	19.7	 20
 34	  1	117.3	18.7	 20
 35	  1	98.5	17.9	 16
 36	  1	135.3	60.0	 20
 37	  1	109.5	19.2	 20
 38	  1	104.0	13.7	 16
 39	  1	111.8	14.7	 20
 40	  1	111.0	21.1	 20
 41	  1	116.8	15.4	 16
 42	  1	110.3	15.3	 20
 43	  1	100.5	14.6	 20
 44	  1	112.3	17.6	 16
 45	  1	109.3	15.7	 20
 46	  1	107.0	22.4	 20
 47	  1	119.3	13.1	 16
 48	  1	103.5	20.9	 20
 49	  1	123.0	11.3	 20
 50	  1	114.3	17.2	 20
 51	  1	118.5	13.5	 16
 52	  1	110.8	18.2	 20
 53	  1	112.5	16.3	 20
 54	  1	112.3	14.9	 20
 55	  1	119.0	18.1	 25
 56	  1	116.0	21.4	 25
 57	  1	117.3	17.7	 20
 58	  1	118.0	18.0	 25
 59	  1	119.0	22.9	 25
 60	  1	123.3	17.9	 20
 61	  1	108.0	17.3	 25
 62	  1	128.0	21.8	 25
 63	  1	5238.3	1411.6	 20
 64	  1	5027.0	1351.9	 25
 65	  1	4954.0	1455.4	 25
 66	  1	130.8	18.8	 20
 67	  1	124.0	18.9	 25
 68	  1	114.0	18.8	 25
 69	  1	142.3	89.9	 20
 70	  1	116.0	15.6	 25
 71	  1	120.0	16.6	 25
 72	  1	128.8	27.9	 20
 73	  1	112.0	15.7	 25
 74	  1	115.0	15.8	 25
 75	  1	111.0	14.8	 20
 76	  1	106.0	9.6	 25
 77	  1	114.0	16.4	 25
 78	  1	115.0	16.8	 20
 79	  1	119.0	20.9	 25
 80	  1	115.0	20.0	 25
 81	  1	113.5	18.1	 20
 82	  1	113.0	18.6	 25
 83	  1	130.0	20.3	 25
 84	  1	125.0	18.6	 25
 85	  1	118.5	18.3	 20
 86	  1	132.0	20.8	 25
 87	  1	5341.0	1212.6	 25
 88	  1	5175.0	1236.4	 20
 89	  1	5150.0	1236.8	 25
 90	  1	128.0	17.9	 25
 91	  1	127.8	17.2	 20
 92	  1	5911.0	751.1	 25
 93	  1	145.0	19.2	 25
 94	  1	122.3	16.4	 20
 95	  1	122.0	15.1	 25
 96	  1	116.0	12.0	 25
 97	  1	97.0	14.1	 20
 98	  1	113.0	14.9	 25
 99	  1	103.0	12.7	 25
100	  1	117.3	13.8	 20
101	  1	121.0	17.7	 25
102	  1	125.0	16.7	 25
103	  1	103.8	13.7	 20
104	  1	116.0	20.3	 25
105	  1	121.0	16.7	 25
106	  1	113.3	13.8	 20
107	  1	112.0	14.2	 25
108	  1	110.0	16.1	 25
109	  1	121.0	19.3	 20
110	  1	102.0	11.4	 25
111	  1	104.0	17.6	 25
112	  1	115.0	14.9	 20
113	  1	111.0	13.2	 25
114	  1	127.0	18.7	 25
115	  1	117.0	16.5	 20
116	  1	5874.0	986.7	 25
117	  1	156.0	19.9	 25
118	  1	167.0	20.3	 25
119	  1	140.3	11.1	 20
120	  1	5823.0	723.4	 25
121	  1	136.0	19.8	 25
122	  1	133.3	17.0	 20
123	  1	5634.0	1195.0	 25
124	  1	5393.0	1111.3	 25
125	  1	5404.0	1081.2	 20
126	  1	125.0	22.0	 25
127	  1	128.0	17.6	 25
128	  1	121.3	17.0	 20
129	  1	108.0	16.1	 25
130	  1	128.0	20.2	 25
131	  1	126.0	21.5	 20
132	  1	110.0	14.5	 25
133	  1	135.0	23.7	 25
134	  1	5719.5	409.4	 20
135	  1	149.0	25.0	 25
136	  1	123.0	13.6	 25
137	  1	126.3	14.8	 20
138	  1	5306.0	1080.1	 25
139	  1	128.0	20.7	 25
140	  1	142.3	18.7	 20
141	  1	4916.0	1282.6	 25
142	  1	5111.0	1053.9	 25
143	  1	5450.3	1104.1	 20
144	  1	6109.0	512.9	 25
145	  1	138.0	23.8	 25
146	  1	127.5	20.4	 20
147	  1	139.0	13.4	 25
148	  1	5344.0	1196.6	 25
149	  1	5774.3	317.0	 20
150	  1	150.0	37.9	 25
151	  1	129.0	15.8	 25
152	  1	135.0	16.5	 25
153	  1	135.3	15.6	 20
154	  1	5815.0	733.1	 25
155	  1	153.0	20.1	 25
156	  1	150.5	20.3	 20
157	  1	109.0	15.8	 25
158	  1	104.0	16.1	 25
159	  1	108.3	16.4	 20
160	  1	114.0	20.8	 25
161	  1	119.0	13.5	 25
162	  1	111.8	20.0	 20
163	  1	123.0	15.3	 25
164	  1	124.0	19.0	 25
165	  1	103.3	14.9	 20
166	  1	119.0	15.4	 25
167	  1	101.0	18.1	 25
168	  1	100.5	16.3	 20
169	  1	109.0	19.7	 25
170	  1	107.0	14.8	 25
171	  1	109.3	17.5	 20
172	  1	121.0	21.1	 25
173	  1	114.0	15.5	 25
174	  1	121.3	27.6	 20
175	  1	112.0	16.6	 25
176	  1	112.0	15.5	 25
177	  1	97.0	12.3	 20
178	  1	111.0	12.9	 25
179	  1	114.0	19.1	 25
180	  1	101.0	14.7	 20
181	  1	101.0	17.6	 25
182	  1	118.0	15.3	 25
183	  1	119.8	18.0	 20
184	  1	107.0	12.7	 25
185	  1	104.0	15.9	 25
186	  1	107.0	15.0	 25
187	  1	115.0	16.2	 20
188	  1	133.0	19.6	 25
189	  1	112.0	15.3	 25
190	  1	104.8	19.5	 20
191	  1	108.0	22.0	 25
192	  1	94.0	15.6	 25
193	  1	106.3	19.8	 20
194	  1	112.0	20.2	 25
195	  1	102.0	15.3	 25
196	  1	128.5	22.5	 20
197	  1	103.0	17.5	 25
198	  1	123.0	18.7	 25
199	  1	105.3	18.0	 20
200	  1	114.0	18.7	 25
201	  1	114.0	15.6	 25
202	  1	110.3	14.6	 20
203	  1	128.0	21.6	 25
204	  1	117.0	20.1	 25
205	  1	131.8	23.3	 20
206	  1	112.0	14.4	 25
207	  1	109.0	14.8	 25
208	  1	115.8	16.4	 20
209	  1	123.0	16.2	 25
210	  1	117.0	14.2	 25
211	  1	102.8	18.7	 20
212	  1	622.0	112.7	 25
213	  1	87.0	12.5	 25
214	  1	109.3	15.3	 20
215	  1	90.0	13.6	 25
216	  1	106.0	14.9	 25
217	  1	117.0	19.5	 20
218	  1	118.0	17.1	 25
219	  1	130.0	16.3	 25
220	  1	126.0	17.0	 25
221	  1	140.0	22.3	 20
222	  1	112.0	17.1	 25
223	  1	113.0	16.0	 25
224	  1	109.5	18.1	 20
225	  1	118.0	26.2	 25
226	  1	120.0	25.0	 25
227	  1	127.0	18.8	 20
228	  1	122.0	12.5	 25
229	  1	130.0	20.3	 25
230	  1	132.8	19.7	 20
231	  1	146.0	20.0	 25
232	  1	134.0	17.2	 25
233	  1	138.0	23.0	 20
234	  1	151.0	22.1	 25
235	  1	150.0	19.4	 25
236	  1	160.5	23.1	 20
237	  1	166.0	16.5	 25
238	  1	143.0	10.3	 25
239	  1	133.0	21.7	 20
240	  1	135.0	47.8	 25
241	  1	133.0	16.5	 25
242	  1	132.3	17.6	 20
243	  1	142.0	15.8	 25
244	  1	157.0	24.4	 25
245	  1	143.0	17.7	 20
246	  1	140.0	18.3	 25
247	  1	126.0	14.9	 25
248	  1	127.3	21.8	 20
249	  1	141.0	29.5	 25
250	  1	146.0	20.6	 25
251	  1	128.0	18.6	 20
252	  1	140.0	33.7	 25
253	  1	133.0	17.4	 25
254	  1	125.0	15.7	 25
255	  1	133.3	15.3	 20
256	  1	134.0	20.4	 25
257	  1	121.0	19.2	 25
258	  1	127.8	20.6	 20
259	  1	134.0	22.6	 25
260	  1	144.0	21.1	 25
261	  1	153.8	18.9	 20
262	  1	151.0	19.3	 25
263	  1	141.0	19.8	 25
264	  1	152.0	26.1	 20
265	  1	155.0	28.1	 25
266	  1	142.0	16.8	 25
267	  1	140.5	21.1	 16
268	  1	137.5	20.8	 20
269	  1	132.8	15.5	 20
270	  1	138.8	19.1	 16
271	  1	149.8	21.5	 20
272	  1	143.0	12.1	 20
273	  1	152.3	22.8	 16
274	  1	147.3	19.7	 20
275	  1	135.3	9.1	 20
276	  1	115.5	15.6	 16
277	  1	109.3	15.9	 20
278	  1	105.5	18.4	 20
279	  1	100.8	13.4	 16
280	  1	106.5	12.2	 20
281	  1	121.3	17.5	 20
282	  1	111.3	18.9	 16
283	  1	111.3	22.6	 20
284	  1	96.3	21.7	 20
285	  1	99.5	17.5	 16
286	  1	110.3	21.7	 20
287	  1	104.3	16.4	 20
288	  1	111.0	18.0	 20
289	  1	101.3	12.7	 16
290	  1	111.0	16.9	 20
291	  1	104.8	34.8	 20
292	  1	96.8	15.7	 16
293	  1	109.3	22.0	 20
294	  1	95.5	12.8	 20
295	  1	106.8	21.1	 16
296	  1	106.8	15.9	 20
297	  1	104.5	20.4	 20
298	  1	94.0	12.4	 16
299	  1	119.8	21.7	 20
300	  1	93.0	17.1	 20
301	  1	106.3	19.4	 16
302	  1	103.3	16.7	 20
303	  1	115.5	20.4	 20
304	  1	95.5	11.6	 16
305	  1	107.0	18.8	 20
306	  1	92.8	14.8	 20
307	  1	97.0	20.4	 16
308	  1	99.3	14.5	 20
309	  1	92.5	17.1	 20
310	  1	84.0	9.8	 16
311	  1	96.8	19.1	 20
312	  1	93.8	14.2	 20
313	  1	95.8	15.6	 16
314	  1	89.8	17.6	 20
315	  1	96.8	18.5	 20
316	  1	88.5	16.2	 16
317	  1	90.3	12.5	 20
318	  1	108.3	18.9	 20
319	  1	90.0	12.7	 20
320	  1	88.0	11.0	 16
321	  1	98.8	13.2	 20
322	  1	98.5	16.6	 20
323	  1	94.8	19.9	 16
324	  1	107.5	15.7	 20
325	  1	92.3	15.7	 20
326	  1	90.3	12.1	 16
327	  1	89.0	11.4	 20
328	  1	91.8	13.7	 20
329	  1	84.0	13.1	 16
330	  1	102.3	17.5	 20
331	  1	108.0	17.5	 20
332	  1	97.5	14.3	 16
333	  1	108.5	17.0	 20
334	  1	107.0	15.1	 20
335	  1	112.3	24.7	 16
336	  1	100.8	15.9	 20
337	  1	101.3	17.3	 20
338	  1	111.3	22.9	 16
339	  1	91.3	11.6	 20
340	  1	114.3	22.0	 20
341	  1	92.5	13.6	 16
342	  1	88.3	15.1	 20
343	  1	95.0	14.6	 20
344	  1	98.8	14.8	 16
345	  1	84.8	13.1	 20
346	  1	90.3	16.4	 20
347	  1	94.5	16.3	 16
348	  1	99.5	13.9	 20
349	  1	104.3	19.0	 20
350	  1	121.0	22.0	 16
351	  1	111.5	14.3	 20
352	  1	105.5	17.1	 20
353	  1	92.3	17.5	 20
354	  1	88.3	11.1	 16
355	  1	90.3	20.0	 20
356	  1	91.0	17.5	 20
357	  1	97.5	19.1	 16
358	  1	93.0	15.6	 20
359	  1	104.0	17.2	 20
360	  1	105.3	21.1	 16
361	  1	97.3	16.3	 20
362	  1	105.0	17.3	 20
363	  1	104.5	17.8	 16
364	  1	112.0	14.2	 20
365	  1	99.3	17.7	 20
366	  1	92.3	12.3	 16
367	  1	106.5	17.4	 20
368	  1	90.8	11.3	 20
369	  1	99.5	16.2	 16
370	  1	101.8	16.7	 20
371	  1	104.5	21.2	 20
372	  1	105.0	22.8	 16
373	  1	99.0	17.1	 20
374	  1	102.0	17.7	 25
375	  1	104.0	17.2	 20
376	  1	104.0	18.4	 25
377	  1	100.0	18.4	 25
378	  1	103.5	16.1	 20
379	  1	99.0	14.9	 25
380	  1	102.0	13.6	 25
381	  1	98.3	15.3	 20
382	  1	117.0	24.4	 25
383	  1	105.0	17.9	 25
384	  1	104.5	15.7	 20
385	  1	99.0	13.0	 25
386	  1	95.0	17.1	 25
387	  1	89.0	10.6	 25
388	  1	99.5	19.5	 20
389	  1	98.0	27.3	 25
390	  1	107.0	17.5	 25
391	  1	106.0	14.4	 20
392	  1	98.0	17.4	 25
393	  1	92.0	14.2	 25
394	  1	92.0	14.5	 20
395	  1	92.0	18.7	 25
396	  1	100.0	22.1	 25
397	  1	84.8	14.9	 20
398	  1	91.0	15.7	 25
399	  1	88.0	17.3	 25
400	  1	121.3	20.5	 20
401	  1	95.0	17.8	 25
402	  1	90.0	15.3	 25
403	  1	83.8	15.7	 20
404	  1	90.0	18.4	 25
405	  1	92.0	17.6	 25
406	  1	100.5	16.9	 20
407	  1	87.0	11.7	 25
408	  1	108.0	12.7	 25
409	  1	114.5	19.0	 20
410	  1	138.0	18.9	 25
411	  1	109.0	13.7	 25
412	  1	115.5	20.1	 20
413	  1	116.0	16.2	 25
414	  1	116.0	19.3	 25
415	  1	118.3	19.6	 20
416	  1	108.0	18.2	 25
417	  1	91.0	12.1	 25
418	  1	102.0	23.4	 20
419	  1	80.0	11.9	 25
420	  1	92.0	17.6	 25
421	  1	88.0	14.8	 25
422	  1	91.8	18.7	 20
423	  1	86.0	12.0	 25
424	  1	81.0	12.8	 25
425	  1	607.8	74.9	 20
426	  1	80.0	13.6	 25
427	  1	96.0	11.6	 25
428	  1	74.5	16.2	 20
429	  1	95.0	19.1	 25
430	  1	86.0	21.4	 25
431	  1	78.3	12.5	 20
432	  1	88.0	15.9	 25
433	  1	80.0	10.4	 25
434	  1	80.3	13.1	 20
435	  1	96.0	18.4	 25
436	  1	89.0	12.5	 25
437	  1	84.3	13.8	 20
438	  1	108.0	21.0	 25
439	  1	90.0	11.3	 25
440	  1	94.5	14.9	 20
441	  1	96.0	22.2	 25
442	  1	90.0	13.8	 25
443	  1	73.8	12.9	 20
444	  1	84.0	13.3	 25
445	  1	78.0	11.0	 25
446	  1	87.3	13.6	 20
447	  1	84.0	11.0	 25
448	  1	77.0	16.6	 25
449	  1	87.3	17.8	 20
450	  1	86.0	15.0	 25
451	  1	92.0	14.7	 25
452	  1	95.0	22.1	 20
453	  1	107.0	40.0	 25
454	  1	74.0	13.5	 25
455	  1	98.0	16.4	 25
456	  1	105.0	17.3	 20
457	  1	97.0	20.7	 25
458	  1	102.0	15.2	 25
459	  1	94.8	16.4	 20
460	  1	97.0	19.5	 25
461	  1	96.0	15.7	 25
462	  1	85.8	18.8	 20
463	  1	91.0	13.4	 25
464	  1	89.0	15.7	 25
465	  1	1604.0	141.0	 20
466	  1	2009.0	238.9	 25
467	  1	566.0	56.2	 25
468	  1	691.0	53.3	 20
469	  1	123.0	20.6	 25
470	  1	351.0	44.9	 25
471	  1	186.8	25.7	 20
472	  1	138.0	21.7	 25
473	  1	161.0	23.8	 25
474	  1	261.3	33.2	 20
475	  1	492.0	54.6	 25
476	  1	87.0	14.9	 25
477	  1	557.8	57.8	 20
478	  1	290.0	31.1	 25
479	  1	408.0	40.7	 25
480	  1	80.5	13.4	 20
481	  1	68.0	9.3	 25
482	  1	175.0	35.1	 25
483	  1	64.3	12.5	 20
484	  1	79.0	10.6	 25
485	  1	94.0	22.2	 25
486	  1	1279.3	106.0	 20
487	  1	823.0	67.0	 25
488	  1	86.0	13.9	 25
489	  1	91.0	11.3	 25
490	  1	81.3	13.6	 20
491	  1	96.0	12.2	 25
492	  1	71.0	13.8	 25
493	  1	83.3	13.9	 20
494	  1	77.0	11.1	 25
495	  1	83.0	14.1	 25
496	  1	71.0	9.5	 20
497	  1	86.0	14.9	 25
498	  1	113.0	21.6	 25
499	  1	268.3	28.9	 20
500	  1	76.0	9.5	 25
501	  1	236.0	103.2	 25
502	  1	2562.3	174.0	 20
503	  1	72.0	13.0	 25
504	  1	171.0	22.8	 25
505	  1	202.8	31.2	 20
506	  1	80.0	12.8	 25
507	  1	144.0	21.5	 25
508	  1	832.5	62.1	 20
509	  1	232.0	32.8	 25
510	  1	89.0	17.4	 25
511	  1	253.0	32.2	 20
512	  1	98.0	18.2	 25
513	  1	88.0	9.4	 25
514	  1	176.5	28.2	 20
515	  1	174.0	31.1	 25
516	  1	102.0	19.0	 25
517	  1	175.0	23.7	 20
518	  1	199.0	37.3	 25
519	  1	71.0	13.9	 25
520	  1	228.5	28.2	 20
521	  1	250.0	36.9	 25
522	  1	95.0	18.8	 25
523	  1	113.0	16.8	 25
524	  1	63.3	10.9	 20
525	  1	687.0	104.1	 25
526	  1	518.0	52.7	 25
527	  1	138.3	18.1	 20
528	  1	349.0	47.2	 25
529	  1	86.0	15.1	 25
530	  1	186.0	30.1	 20
531	  1	193.0	27.3	 25
532	  1	72.0	12.3	 25
533	  1	85.5	15.4	 20
534	  1	89.0	13.0	 25
535	  1	93.0	14.2	 25
536	  1	1396.8	104.3	 20
537	  1	4842.0	496.7	 25
538	  1	232.0	31.4	 25
539	  1	61.8	9.0	 20
540	  1	424.0	44.0	 25
541	  1	1178.0	173.8	 25
542	  1	88.5	14.8	 20
543	  1	91.0	12.0	 25
544	  1	130.0	19.3	 25
545	  1	107.3	13.4	 20
546	  1	240.0	30.7	 25
547	  1	79.0	12.3	 25
548	  1	76.8	13.2	 20
549	  1	143.0	18.0	 25
550	  1	80.0	13.2	 25
551	  1	254.5	41.2	 20
552	  1	100.0	23.3	 25
553	  1	92.0	15.1	 25
554	  1	150.5	27.0	 20
555	  1	117.0	20.6	 25
556	  1	698.0	71.4	 25
557	  1	363.0	49.1	 25
558	  1	746.0	58.3	 20
559	  1	198.0	27.9	 25
560	  1	163.0	24.2	 25
561	  1	264.3	42.7	 20
562	  1	112.0	16.5	 25
563	  1	80.0	12.4	 25
564	  1	133.0	18.2	 20
565	  1	74.0	10.0	 25
566	  1	91.0	14.7	 25
567	  1	1403.8	131.1	 20
568	  1	380.0	30.0	 25
569	  1	266.0	36.9	 25
570	  1	198.0	23.2	 20
571	  1	71.0	10.2	 25
572	  1	108.0	15.5	 25
573	  1	249.5	34.0	 20
574	  1	178.0	30.6	 25
575	  1	131.0	27.5	 25
576	  1	765.5	88.1	 20
577	  1	549.0	74.2	 25
578	  1	308.0	44.1	 25
579	  1	960.3	89.2	 20
580	  1	202.0	23.1	 25
581	  1	110.0	17.9	 25
582	  1	132.0	20.0	 20
583	  1	124.0	20.7	 25
584	  1	361.0	62.8	 25
585	  1	77.5	14.4	 20
586	  1	134.0	24.3	 25
587	  1	73.3	12.9	 20
588	  1	254.0	25.4	 16
589	  1	162.5	27.2	 20
590	  1	328.3	34.9	 20
591	  1	836.5	105.8	 20
592	  1	247.8	39.2	 16
593	  1	147.5	22.6	 20
594	  1	159.3	23.0	 20
595	  1	92.3	16.3	 16
596	  1	89.5	12.5	 20
597	  1	82.0	7.9	 20
598	  1	96.0	12.6	 16
599	  1	70.5	9.6	 20
600	  1	75.3	13.8	 20
601	  1	143.3	11.4	 16
602	  1	93.3	14.6	 20
603	  1	196.3	28.3	 20
604	  1	93.0	18.0	 16
605	  1	355.3	52.6	 20
606	  1	114.3	21.6	 20
607	  1	301.3	31.1	 16
608	  1	220.3	29.2	 20
609	  1	178.0	23.1	 20
610	  1	135.5	17.7	 16
611	  1	1082.5	145.5	 20
612	  1	82.5	12.2	 20
613	  1	101.8	13.6	 16
614	  1	785.3	88.6	 20
615	  1	784.3	109.5	 20
616	  1	115.3	14.8	 16
617	  1	217.8	28.5	 20
618	  1	562.8	105.6	 20
619	  1	75.8	12.2	 16
620	  1	76.0	13.1	 20
621	  1	94.5	19.3	 20
622	  1	66.5	15.1	 16
623	  1	69.3	8.8	 20
624	  1	139.0	18.8	 20
625	  1	89.0	13.1	 20
626	  1	139.5	20.2	 16
627	  1	359.3	35.6	 20
628	  1	415.0	77.7	 20
629	  1	424.5	46.2	 16
630	  1	73.5	9.8	 20
631	  1	129.5	19.7	 20
632	  1	373.5	34.5	 16
633	  1	951.3	64.5	 20
634	  1	86.0	10.7	 20
635	  1	93.8	17.0	 16
636	  1	4247.0	594.7	 20
637	  1	166.0	484.3	 20
638	  1	4270.8	410.4	 16
639	  1	115.3	15.6	 20
  0	  2	129.0	23.3	 25
  1	  2	5038.8	665.4	 20
  2	  2	115.0	17.0	 25
  3	  2	4916.0	894.7	 25
  4	  2	104.3	16.9	 20
  5	  2	282.0	45.3	 25
  6	  2	167.0	22.9	 25
  7	  2	462.8	46.8	 20
  8	  2	110.0	17.1	 25
  9	  2	360.0	58.7	 25
 10	  2	516.5	46.0	 20
 11	  2	1175.0	159.9	 25
 12	  2	821.0	127.7	 25
 13	  2	741.3	63.5	 20
 14	  2	236.0	35.1	 25
 15	  2	178.0	30.1	 25
 16	  2	115.0	24.9	 25
 17	  2	133.5	29.4	 20
 18	  2	124.0	17.6	 25
 19	  2	528.0	116.0	 25
 20	  2	201.8	21.0	 20
 21	  2	202.0	29.1	 25
 22	  2	83.0	11.5	 25
 23	  2	104.3	11.7	 20
 24	  2	367.0	81.0	 25
 25	  2	83.0	12.3	 25
 26	  2	232.3	49.5	 20
 27	  2	1296.0	264.7	 25
 28	  2	973.0	171.1	 25
 29	  2	773.5	64.9	 20
 30	  2	96.0	16.9	 25
 31	  2	154.0	25.0	 25
 32	  2	247.5	32.6	 20
 33	  2	409.0	41.8	 25
 34	  2	362.0	63.4	 25
 35	  2	498.8	52.3	 20
 36	  2	475.0	52.6	 25
 37	  2	362.0	48.1	 25
 38	  2	239.3	37.2	 20
 39	  2	422.0	47.2	 25
 40	  2	116.0	15.9	 25
 41	  2	164.3	25.0	 20
 42	  2	1022.0	133.1	 25
 43	  2	415.0	70.2	 25
 44	  2	674.5	71.0	 20
 45	  2	354.0	32.1	 25
 46	  2	905.0	103.1	 25
 47	  2	1209.3	65.0	 20
 48	  2	436.0	44.5	 25
 49	  2	115.0	19.7	 25
 50	  2	174.0	25.6	 25
 51	  2	184.0	27.4	 20
 52	  2	255.0	33.5	 25
 53	  2	300.0	60.7	 25
 54	  2	276.5	26.0	 16
 55	  2	363.8	38.5	 20
 56	  2	321.5	55.8	 20
 57	  2	893.5	77.7	 16
 58	  2	1610.0	154.3	 20
 59	  2	471.3	109.5	 20
 60	  2	125.3	17.7	 16
 61	  2	108.3	20.9	 20
 62	  2	5376.5	975.7	 20
 63	  2	114.3	16.2	 16
 64	  2	124.8	13.5	 20
 65	  2	128.3	22.3	 20
 66	  2	5078.5	553.8	 16
 67	  2	122.8	18.4	 20
 68	  2	112.5	11.4	 20
 69	  2	119.3	15.6	 16
 70	  2	121.3	15.7	 20
 71	  2	127.3	17.6	 20
 72	  2	128.8	25.5	 16
 73	  2	126.0	14.5	 20
 74	  2	135.8	16.9	 20
 75	  2	129.5	24.1	 16
 76	  2	122.8	17.1	 20
 77	  2	130.0	10.1	 20
 78	  2	116.5	16.8	 16
 79	  2	113.8	19.9	 20
 80	  2	127.0	18.8	 20
 81	  2	131.8	20.5	 16
 82	  2	127.3	16.3	 20
 83	  2	137.0	16.9	 20
 84	  2	125.3	16.8	 20
 85	  2	117.0	19.3	 16
 86	  2	5500.5	702.4	 20
 87	  2	145.0	18.2	 20
 88	  2	114.5	16.2	 16
 89	  2	125.3	16.6	 20
 90	  2	4711.8	790.3	 20
 91	  2	120.3	15.7	 16
 92	  2	5638.8	700.5	 20
 93	  2	143.8	19.5	 20
 94	  2	126.0	21.3	 16
 95	  2	131.3	21.3	 20
 96	  2	126.8	23.9	 20
 97	  2	104.0	16.2	 16
 98	  2	120.3	17.4	 20
 99	  2	119.3	22.2	 20
100	  2	126.5	17.0	 16
101	  2	128.3	18.9	 20
102	  2	119.0	19.2	 20
103	  2	103.5	14.6	 16
104	  2	114.0	11.8	 20
105	  2	117.3	14.0	 20
106	  2	123.5	14.0	 16
107	  2	124.8	16.2	 20
108	  2	120.0	17.9	 20
109	  2	119.3	18.9	 16
110	  2	92.3	15.8	 20
111	  2	197.5	28.7	 20
112	  2	173.8	20.8	 16
113	  2	537.5	65.2	 20
114	  2	128.0	15.2	 20
115	  2	111.5	16.9	 16
116	  2	5779.0	956.1	 20
117	  2	5667.8	608.7	 20
118	  2	163.3	20.9	 20
119	  2	5497.3	391.9	 16
120	  2	5927.5	518.3	 20
121	  2	135.8	20.9	 20
122	  2	6057.5	341.8	 16
123	  2	140.0	19.4	 20
124	  2	125.8	17.4	 20
125	  2	127.5	21.6	 16
126	  2	5237.8	731.3	 20
127	  2	121.0	23.6	 20
128	  2	98.0	17.0	 16
129	  2	464.3	72.7	 20
130	  2	1031.8	125.5	 20
131	  2	826.0	70.7	 16
132	  2	1025.0	186.1	 20
133	  2	120.0	17.7	 20
134	  2	5440.0	389.1	 16
135	  2	152.3	25.6	 20
136	  2	113.8	19.7	 20
137	  2	119.0	13.9	 16
138	  2	4987.3	1041.4	 20
139	  2	123.5	19.1	 20
140	  2	118.8	17.4	 16
141	  2	131.8	17.2	 20
142	  2	111.0	14.2	 20
143	  2	119.8	15.2	 16
144	  2	5615.0	1347.7	 20
145	  2	113.8	19.9	 20
146	  2	126.5	21.8	 16
147	  2	5407.5	1245.1	 20
148	  2	151.8	22.8	 20
149	  2	5696.0	533.5	 16
150	  2	159.0	32.6	 20
151	  2	122.3	16.3	 20
152	  2	139.0	15.3	 20
153	  2	5573.0	323.7	 16
154	  2	5864.5	293.6	 20
155	  2	6019.3	698.2	 20
156	  2	141.5	21.1	 16
157	  2	120.3	12.3	 20
158	  2	92.5	10.8	 20
159	  2	169.3	20.8	 16
160	  2	606.0	78.9	 20
161	  2	1434.0	246.1	 25
162	  2	728.8	101.2	 20
163	  2	219.0	39.3	 25
164	  2	581.0	65.7	 25
165	  2	3705.0	251.3	 20
166	  2	1615.0	281.3	 25
167	  2	315.0	47.8	 25
168	  2	633.8	96.2	 20
169	  2	251.0	40.1	 25
170	  2	1014.0	201.5	 25
171	  2	1475.3	221.0	 20
172	  2	218.0	27.3	 25
173	  2	617.0	112.3	 25
174	  2	1154.3	235.9	 20
175	  2	112.0	13.6	 25
176	  2	441.0	62.7	 25
177	  2	2311.8	294.4	 20
178	  2	538.0	112.7	 25
179	  2	361.0	81.2	 25
180	  2	632.0	92.9	 20
181	  2	2576.0	569.9	 25
182	  2	986.0	154.3	 25
183	  2	409.0	55.6	 20
184	  2	1202.0	262.9	 25
185	  2	1780.0	283.7	 25
186	  2	1962.0	326.0	 25
187	  2	406.5	50.5	 20
188	  2	751.0	112.0	 25
189	  2	2271.0	231.4	 25
190	  2	356.5	43.8	 20
191	  2	148.0	22.1	 25
192	  2	316.0	51.5	 25
193	  2	264.5	25.1	 20
194	  2	169.0	33.7	 25
195	  2	1831.0	420.5	 25
196	  2	3912.5	421.1	 20
197	  2	299.0	63.6	 25
198	  2	430.0	68.0	 25
199	  2	828.8	121.6	 20
200	  2	534.0	121.6	 25
201	  2	542.0	68.9	 25
202	  2	234.3	35.9	 20
203	  2	154.0	30.0	 25
204	  2	1104.0	163.5	 25
205	  2	789.5	129.7	 20
206	  2	1104.0	226.6	 25
207	  2	1969.0	268.5	 25
208	  2	745.3	90.5	 20
209	  2	645.0	104.8	 25
210	  2	2038.0	405.8	 25
211	  2	101.3	19.7	 20
212	  2	299.0	59.1	 25
213	  2	81.0	14.0	 25
214	  2	114.8	17.3	 20
215	  2	86.0	15.6	 25
216	  2	436.0	76.7	 25
217	  2	1349.5	182.6	 20
218	  2	837.0	177.2	 25
219	  2	316.0	44.6	 25
220	  2	1336.0	144.4	 25
221	  2	4922.0	488.0	 20
222	  2	3423.0	544.8	 25
223	  2	1454.0	184.7	 25
224	  2	580.8	117.0	 20
225	  2	1362.0	190.8	 25
226	  2	3687.0	422.6	 25
227	  2	4043.8	424.4	 20
228	  2	5596.0	812.7	 25
229	  2	7506.0	566.7	 25
230	  2	8053.5	586.1	 20
231	  2	4329.0	479.7	 25
232	  2	3196.0	291.5	 25
233	  2	1923.3	132.7	 20
234	  2	2185.0	346.2	 25
235	  2	2095.0	176.6	 25
236	  2	3183.5	268.7	 20
237	  2	3457.0	507.5	 25
238	  2	3844.0	533.5	 25
239	  2	2997.0	219.8	 20
240	  2	14397.0	2629.6	 25
241	  2	6101.0	826.2	 25
242	  2	1070.8	128.9	 20
243	  2	2479.0	459.2	 25
244	  2	10918.0	1380.9	 25
245	  2	9540.5	1265.7	 20
246	  2	4944.0	1047.7	 25
247	  2	2396.0	371.2	 25
248	  2	5286.5	708.7	 20
249	  2	5684.0	1251.1	 25
250	  2	11091.0	1559.9	 25
251	  2	6471.0	725.6	 20
252	  2	831.0	159.7	 25
253	  2	8434.0	1700.5	 25
254	  2	6157.0	717.7	 25
255	  2	8074.3	611.0	 20
256	  2	901.0	158.6	 25
257	  2	2481.0	379.4	 25
258	  2	2912.0	211.6	 20
259	  2	2743.0	595.9	 25
260	  2	5402.0	645.5	 25
261	  2	1232.8	195.1	 20
262	  2	11523.0	2262.1	 25
263	  2	13250.0	2137.0	 25
264	  2	12454.3	981.8	 20
265	  2	5459.0	1297.6	 25
266	  2	15040.0	1905.5	 25
267	  2	7037.0	588.2	 20
268	  2	3279.0	700.6	 25
269	  2	2057.0	317.3	 25
270	  2	4908.8	387.4	 20
271	  2	8242.0	1789.7	 25
272	  2	8712.0	1179.7	 25
273	  2	6118.5	554.7	 20
274	  2	6521.0	1435.8	 25
275	  2	7572.0	952.1	 25
276	  2	3560.8	336.7	 20
277	  2	210.0	40.6	 25
278	  2	5868.0	1062.3	 25
279	  2	1054.0	96.3	 20
280	  2	116.0	14.8	 25
281	  2	118.0	16.4	 25
282	  2	107.8	21.5	 20
283	  2	86.0	13.9	 25
284	  2	228.0	34.9	 25
285	  2	130.0	19.8	 20
286	  2	92.0	15.5	 25
287	  2	92.0	13.3	 25
288	  2	548.0	56.6	 25
289	  2	674.3	56.9	 20
290	  2	194.0	26.9	 25
291	  2	75.0	9.2	 25
292	  2	92.3	12.1	 20
293	  2	91.0	41.8	 25
294	  2	104.0	20.4	 25
295	  2	125.5	17.5	 20
296	  2	710.0	60.7	 25
297	  2	249.0	46.0	 25
298	  2	694.0	71.3	 20
299	  2	126.0	21.9	 25
300	  2	90.0	15.0	 25
301	  2	91.3	14.7	 20
302	  2	164.0	27.6	 25
303	  2	139.0	23.8	 25
304	  2	96.0	18.4	 20
305	  2	147.0	21.3	 25
306	  2	330.0	55.7	 25
307	  2	281.0	31.0	 20
308	  2	121.0	49.2	 25
309	  2	313.0	47.6	 25
310	  2	81.8	17.2	 20
311	  2	75.0	14.2	 25
312	  2	103.0	15.8	 25
313	  2	142.3	20.4	 20
314	  2	72.0	7.7	 25
315	  2	227.0	32.8	 25
316	  2	935.5	69.9	 20
317	  2	88.0	14.9	 25
318	  2	83.0	15.0	 25
319	  2	74.0	12.6	 25
320	  2	99.8	18.4	 20
321	  2	84.0	15.2	 25
322	  2	87.0	13.4	 25
323	  2	145.5	22.7	 20
324	  2	407.0	51.5	 25
325	  2	204.0	24.1	 25
326	  2	253.3	29.6	 20
327	  2	255.0	35.3	 25
328	  2	312.0	37.4	 25
329	  2	335.3	23.6	 20
330	  2	255.0	40.5	 25
331	  2	105.0	17.2	 25
332	  2	157.3	28.3	 20
333	  2	83.0	21.8	 25
334	  2	87.0	16.4	 25
335	  2	96.0	16.9	 20
336	  2	99.0	16.6	 25
337	  2	215.0	28.3	 25
338	  2	312.8	30.0	 20
339	  2	252.0	41.0	 25
340	  2	620.0	46.2	 25
341	  2	358.3	40.6	 20
342	  2	96.0	14.3	 25
343	  2	100.0	18.0	 25
344	  2	135.8	22.9	 20
345	  2	70.0	11.1	 25
346	  2	84.0	13.7	 25
347	  2	665.5	76.8	 20
348	  2	271.0	298.7	 25
349	  2	197.0	26.8	 25
350	  2	129.8	24.8	 20
351	  2	84.0	14.7	 25
352	  2	409.0	57.2	 25
353	  2	160.0	20.9	 25
354	  2	144.3	21.2	 20
355	  2	87.0	14.7	 25
356	  2	83.0	14.5	 25
357	  2	80.0	12.2	 20
358	  2	332.0	42.2	 25
359	  2	119.0	21.2	 25
360	  2	151.3	16.0	 20
361	  2	215.0	65.3	 25
362	  2	79.0	13.6	 25
363	  2	97.0	12.2	 20
364	  2	87.0	11.0	 25
365	  2	119.0	16.0	 25
366	  2	111.0	17.3	 20
367	  2	86.0	17.5	 25
368	  2	84.0	13.4	 25
369	  2	116.0	18.0	 20
370	  2	95.0	14.1	 25
371	  2	83.0	13.7	 25
372	  2	116.3	17.7	 20
373	  2	197.0	47.9	 25
374	  2	98.0	11.4	 20
375	  2	116.0	14.6	 16
376	  2	385.5	72.9	 20
377	  2	75.3	12.6	 20
378	  2	78.0	10.1	 16
379	  2	92.3	12.5	 20
380	  2	100.0	10.6	 20
381	  2	73.5	15.1	 16
382	  2	312.0	44.3	 20
383	  2	716.5	66.9	 20
384	  2	1240.5	79.7	 16
385	  2	72.0	9.9	 20
386	  2	117.0	24.5	 20
387	  2	90.3	15.1	 20
388	  2	92.3	18.7	 16
389	  2	241.3	20.8	 20
390	  2	146.5	16.4	 20
391	  2	90.0	15.2	 16
392	  2	81.0	9.5	 20
393	  2	1326.8	142.4	 20
394	  2	1317.5	66.6	 16
395	  2	166.0	25.7	 20
396	  2	77.0	15.7	 20
397	  2	332.5	32.6	 16
398	  2	546.0	102.4	 20
399	  2	117.0	18.0	 20
400	  2	339.8	33.6	 16
401	  2	75.8	12.5	 20
402	  2	76.0	12.3	 20
403	  2	894.3	78.3	 16
404	  2	75.5	12.5	 20
405	  2	81.3	12.1	 20
406	  2	96.0	15.2	 16
407	  2	134.0	42.0	 20
408	  2	183.0	20.2	 20
409	  2	205.5	28.4	 16
410	  2	104.5	40.1	 20
411	  2	103.5	18.7	 20
412	  2	173.0	22.6	 16
413	  2	420.8	52.8	 20
414	  2	509.8	47.0	 20
415	  2	559.0	57.2	 16
416	  2	471.0	28.6	 20
417	  2	239.8	24.0	 20
418	  2	196.3	27.4	 16
419	  2	155.5	22.4	 20
420	  2	100.8	16.4	 20
421	  2	149.3	20.0	 20
422	  2	144.8	18.3	 16
423	  2	97.0	15.0	 20
424	  2	83.3	14.3	 20
425	  2	302.0	33.6	 16
426	  2	68.3	10.4	 20
427	  2	84.5	7.3	 20
428	  2	67.0	7.6	 16
429	  2	423.5	33.7	 20
430	  2	95.8	16.6	 20
431	  2	273.8	28.8	 16
432	  2	55.3	10.1	 20
433	  2	186.3	25.8	 20
434	  2	106.8	14.9	 16
435	  2	69.0	12.0	 20
436	  2	154.8	21.2	 20
437	  2	82.5	12.5	 16
438	  2	73.3	10.3	 20
439	  2	500.0	49.2	 20
440	  2	211.8	23.2	 16
441	  2	60.3	9.3	 20
442	  2	86.5	17.1	 20
443	  2	156.3	19.2	 16
444	  2	87.5	14.8	 20
445	  2	173.0	25.0	 20
446	  2	1021.5	63.4	 16
447	  2	207.8	30.3	 20
448	  2	107.3	23.9	 20
449	  2	185.3	27.2	 16
450	  2	130.3	27.6	 20
451	  2	118.0	19.1	 20
452	  2	148.3	23.5	 16
453	  2	559.0	89.4	 20
454	  2	180.8	33.1	 20
455	  2	153.5	18.7	 20
456	  2	138.0	22.8	 16
457	  2	199.0	66.7	 20
458	  2	149.0	35.1	 20
459	  2	134.0	17.5	 16
460	  2	347.0	43.8	 20
461	  2	429.5	62.2	 20
462	  2	70.0	8.5	 16
463	  2	80.5	14.2	 20
464	  2	2275.8	155.4	 20
465	  2	1014.8	80.7	 16
466	  2	655.8	115.5	 20
467	  2	346.5	31.3	 20
468	  2	414.3	39.5	 16
469	  2	92.0	14.8	 20
470	  2	164.0	16.8	 20
471	  2	129.5	19.6	 16
472	  2	81.3	13.9	 20
473	  2	116.5	18.6	 20
474	  2	158.5	30.1	 16
475	  2	566.8	49.8	 20
476	  2	129.5	22.6	 20
477	  2	318.5	33.0	 16
478	  2	528.3	54.5	 20
479	  2	330.5	32.3	 20
480	  2	82.5	9.9	 16
481	  2	82.0	15.8	 25
482	  2	89.0	13.9	 25
483	  2	68.3	13.7	 20
484	  2	92.0	11.7	 25
485	  2	74.0	10.9	 25
486	  2	469.3	97.1	 20
487	  2	231.0	42.7	 25
488	  2	65.0	12.3	 25
489	  2	73.0	9.7	 25
490	  2	69.0	13.6	 20
491	  2	59.0	8.8	 25
492	  2	65.0	12.7	 25
493	  2	64.5	9.4	 20
494	  2	66.0	10.7	 25
495	  2	87.0	13.7	 25
496	  2	88.0	15.5	 20
497	  2	105.0	19.3	 25
498	  2	92.0	118.6	 25
499	  2	145.3	35.9	 20
500	  2	69.0	20.4	 25
501	  2	210.0	86.1	 25
502	  2	1112.5	195.8	 20
503	  2	70.0	12.8	 25
504	  2	220.0	32.6	 25
505	  2	112.3	18.8	 20
506	  2	63.0	10.5	 25
507	  2	199.0	37.0	 25
508	  2	809.8	73.6	 20
509	  2	477.0	68.0	 25
510	  2	137.0	32.4	 25
511	  2	181.0	25.4	 20
512	  2	102.0	15.3	 25
513	  2	87.0	18.4	 25
514	  2	285.5	35.3	 20
515	  2	259.0	40.5	 25
516	  2	73.0	15.6	 25
517	  2	271.8	31.1	 20
518	  2	92.0	15.3	 25
519	  2	81.0	13.3	 25
520	  2	115.0	17.4	 20
521	  2	110.0	16.4	 25
522	  2	86.0	16.1	 25
523	  2	140.0	29.7	 25
524	  2	71.5	9.3	 20
525	  2	454.0	78.8	 25
526	  2	200.0	31.2	 25
527	  2	82.3	12.0	 20
528	  2	409.0	43.3	 25
529	  2	78.0	14.5	 25
530	  2	164.5	26.9	 20
531	  2	188.0	25.4	 25
532	  2	63.0	10.8	 25
533	  2	81.0	15.5	 20
534	  2	101.0	17.6	 25
535	  2	63.0	11.6	 25
536	  2	367.8	59.9	 20
537	  2	1852.0	230.0	 25
538	  2	351.0	61.3	 25
539	  2	66.3	10.4	 20
540	  2	784.0	93.1	 25
541	  2	460.0	60.9	 25
542	  2	81.5	14.9	 20
543	  2	79.0	13.8	 25
544	  2	209.0	33.3	 25
545	  2	77.0	9.8	 20
546	  2	98.0	16.2	 25
547	  2	74.0	11.5	 25
548	  2	64.3	9.4	 20
549	  2	94.0	14.3	 25
550	  2	76.0	13.1	 25
551	  2	98.5	17.9	 20
552	  2	84.0	13.6	 25
553	  2	93.0	14.4	 25
554	  2	117.5	15.5	 20
555	  2	126.0	20.7	 25
556	  2	355.0	46.7	 25
557	  2	290.0	36.6	 25
558	  2	1577.5	195.6	 20
559	  2	152.0	25.8	 25
560	  2	94.0	15.9	 25
561	  2	283.5	30.2	 20
562	  2	199.0	30.7	 25
563	  2	77.0	10.1	 25
564	  2	78.0	10.8	 20
565	  2	78.0	13.0	 25
566	  2	75.0	13.3	 25
567	  2	491.8	68.1	 20
568	  2	299.0	35.6	 25
569	  2	333.0	51.7	 25
570	  2	112.3	18.1	 20
571	  2	67.0	12.1	 25
572	  2	84.0	14.0	 25
573	  2	160.5	24.6	 20
574	  2	84.0	13.5	 25
575	  2	174.0	22.4	 25
576	  2	341.3	32.7	 20
577	  2	913.0	97.8	 25
578	  2	463.0	41.7	 25
579	  2	397.8	31.6	 20
580	  2	139.0	25.7	 25
581	  2	109.0	20.6	 25
582	  2	67.3	8.1	 20
583	  2	98.0	15.8	 25
584	  2	128.0	15.6	 25
585	  2	91.3	13.7	 20
586	  2	165.0	20.6	 25
587	  2	80.0	16.2	 25
588	  2	126.3	13.6	 20
589	  2	460.0	62.7	 25
590	  2	1140.0	124.9	 25
591	  2	2178.0	308.6	 25
592	  2	403.5	43.6	 20
593	  2	90.0	15.4	 25
594	  2	96.0	13.7	 25
595	  2	75.3	14.2	 20
596	  2	78.0	11.8	 25
597	  2	92.0	16.6	 25
598	  2	159.5	16.5	 20
599	  2	73.0	11.4	 25
600	  2	86.0	14.1	 25
601	  2	73.3	12.7	 20
602	  2	81.0	10.9	 25
603	  2	158.0	22.0	 25
604	  2	88.5	12.8	 20
605	  2	127.0	20.6	 25
606	  2	75.0	15.1	 25
607	  2	410.3	56.8	 20
608	  2	141.0	21.4	 25
609	  2	481.0	79.4	 25
610	  2	67.0	15.2	 20
611	  2	321.0	49.9	 25
612	  2	72.0	13.8	 25
613	  2	80.5	15.2	 20
614	  2	140.0	18.5	 25
615	  2	230.0	27.5	 25
616	  2	89.8	13.0	 20
617	  2	106.0	17.5	 25
618	  2	88.0	10.2	 25
619	  2	76.0	11.5	 20
620	  2	61.0	11.0	 25
621	  2	87.0	12.0	 25
622	  2	71.8	15.4	 20
623	  2	66.0	8.5	 25
624	  2	72.0	15.5	 25
625	  2	90.0	15.4	 25
626	  2	212.3	25.1	 20
627	  2	466.0	35.6	 25
628	  2	206.0	29.7	 25
629	  2	130.3	21.0	 20
630	  2	79.0	10.0	 25
631	  2	124.0	59.0	 25
632	  2	713.8	51.2	 20
633	  2	979.0	81.4	 25
634	  2	81.0	11.5	 25
635	  2	87.5	16.1	 20
636	  2	118.0	18.8	 25
637	  2	4293.0	1013.0	 25
638	  2	103.0	11.3	 20
639	  2	4342.0	789.4	 25
  0	  3	5401.0	1378.1	 25
  1	  3	123.5	26.5	 20
  2	  3	4948.0	1258.7	 25
  3	  3	102.0	13.2	 25
  4	  3	97.3	21.4	 20
  5	  3	96.0	17.0	 25
  6	  3	81.0	15.5	 25
  7	  3	288.3	45.1	 20
  8	  3	81.0	13.1	 25
  9	  3	196.0	34.6	 25
 10	  3	163.8	23.8	 20
 11	  3	591.0	122.2	 25
 12	  3	292.0	60.1	 25
 13	  3	270.3	44.6	 20
 14	  3	95.0	12.2	 25
 15	  3	180.0	31.5	 25
 16	  3	104.0	16.4	 25
 17	  3	97.5	11.0	 20
 18	  3	128.0	22.2	 25
 19	  3	104.0	19.0	 25
 20	  3	698.5	132.4	 20
 21	  3	110.0	16.1	 25
 22	  3	100.0	23.2	 25
 23	  3	77.8	16.2	 20
 24	  3	183.0	41.2	 25
 25	  3	68.0	8.6	 25
 26	  3	86.3	13.3	 20
 27	  3	182.0	35.8	 25
 28	  3	375.0	63.3	 25
 29	  3	360.3	55.8	 20
 30	  3	79.0	11.3	 25
 31	  3	133.0	25.0	 25
 32	  3	212.5	25.9	 20
 33	  3	145.0	19.0	 25
 34	  3	215.0	35.5	 25
 35	  3	136.3	19.0	 20
 36	  3	156.0	24.2	 25
 37	  3	161.0	23.1	 25
 38	  3	94.8	23.2	 20
 39	  3	129.0	21.3	 25
 40	  3	96.0	15.7	 25
 41	  3	130.0	15.7	 20
 42	  3	930.0	169.5	 25
 43	  3	174.0	28.9	 25
 44	  3	240.5	30.2	 20
 45	  3	190.0	30.7	 25
 46	  3	191.0	38.0	 25
 47	  3	850.0	174.2	 20
 48	  3	236.0	25.8	 25
 49	  3	127.0	18.3	 25
 50	  3	114.0	21.0	 25
 51	  3	121.3	12.4	 20
 52	  3	270.0	45.5	 25
 53	  3	151.0	22.6	 25
 54	  3	209.3	36.0	 20
 55	  3	164.0	25.0	 25
 56	  3	136.0	21.3	 25
 57	  3	181.3	22.1	 20
 58	  3	684.0	143.4	 25
 59	  3	131.0	18.4	 25
 60	  3	119.5	13.7	 20
 61	  3	115.0	13.1	 25
 62	  3	5462.0	993.4	 25
 63	  3	122.5	22.7	 20
 64	  3	122.0	21.4	 25
 65	  3	129.0	17.7	 25
 66	  3	130.5	18.2	 20
 67	  3	122.0	17.1	 25
 68	  3	140.0	15.4	 25
 69	  3	5228.3	766.1	 20
 70	  3	5151.0	806.9	 25
 71	  3	5121.0	970.0	 25
 72	  3	135.8	13.9	 20
 73	  3	144.0	21.2	 25
 74	  3	5693.0	626.4	 25
 75	  3	143.5	27.4	 20
 76	  3	5003.0	891.8	 25
 77	  3	4917.0	810.0	 25
 78	  3	129.8	15.4	 20
 79	  3	116.0	21.1	 25
 80	  3	127.0	26.2	 25
 81	  3	5167.0	721.5	 20
 82	  3	5224.0	674.0	 25
 83	  3	5297.0	783.6	 25
 84	  3	138.0	20.5	 25
 85	  3	121.0	22.3	 20
 86	  3	5627.0	644.4	 25
 87	  3	122.0	16.5	 25
 88	  3	114.0	16.9	 20
 89	  3	108.0	14.0	 25
 90	  3	118.0	15.0	 25
 91	  3	116.5	11.7	 20
 92	  3	5723.0	750.8	 25
 93	  3	148.0	18.8	 25
 94	  3	5014.5	684.2	 20
 95	  3	4956.0	694.4	 25
 96	  3	131.0	23.7	 25
 97	  3	104.5	11.4	 20
 98	  3	113.0	14.6	 25
 99	  3	115.0	14.7	 25
100	  3	4149.0	574.1	 20
101	  3	127.0	17.5	 25
102	  3	115.0	17.7	 25
103	  3	109.3	13.5	 20
104	  3	5753.0	905.9	 25
105	  3	5779.0	646.5	 25
106	  3	5457.5	646.2	 20
107	  3	121.0	25.3	 25
108	  3	117.0	16.1	 25
109	  3	103.0	13.2	 20
110	  3	97.0	14.5	 25
111	  3	134.0	63.0	 25
112	  3	154.0	24.6	 20
113	  3	511.0	71.3	 25
114	  3	125.0	21.5	 25
115	  3	107.5	14.2	 20
116	  3	5671.0	955.6	 25
117	  3	145.0	23.2	 25
118	  3	4701.0	825.3	 25
119	  3	137.0	22.6	 20
120	  3	5620.0	654.9	 25
121	  3	129.0	12.1	 25
122	  3	6061.5	287.4	 20
123	  3	145.0	26.4	 25
124	  3	111.0	17.6	 25
125	  3	129.0	24.2	 20
126	  3	132.0	18.5	 25
127	  3	117.0	15.9	 25
128	  3	94.0	20.3	 20
129	  3	135.0	16.3	 25
130	  3	275.0	28.2	 25
131	  3	162.8	26.8	 20
132	  3	258.0	35.7	 25
133	  3	103.0	12.5	 25
134	  3	5508.3	363.0	 20
135	  3	132.0	21.1	 25
136	  3	127.0	20.3	 25
137	  3	111.3	12.0	 20
138	  3	5042.0	921.6	 25
139	  3	125.0	27.3	 25
140	  3	109.5	11.9	 20
141	  3	122.0	18.0	 25
142	  3	119.0	17.1	 25
143	  3	4892.0	526.5	 20
144	  3	148.0	31.6	 25
145	  3	115.0	14.4	 25
146	  3	5755.8	645.7	 20
147	  3	146.0	34.3	 25
148	  3	135.0	18.2	 25
149	  3	5668.3	565.3	 20
150	  3	154.0	28.9	 25
151	  3	118.0	16.6	 25
152	  3	146.0	50.4	 25
153	  3	5551.8	259.8	 20
154	  3	5823.0	186.3	 25
155	  3	6006.0	610.1	 25
156	  3	125.3	15.9	 20
157	  3	98.0	13.9	 25
158	  3	97.0	16.7	 25
159	  3	177.0	29.9	 20
160	  3	129.0	15.0	 25
161	  3	237.3	29.3	 20
162	  3	236.8	43.7	 16
163	  3	292.5	25.4	 20
164	  3	274.5	29.6	 20
165	  3	1802.0	268.6	 16
166	  3	471.3	84.0	 20
167	  3	135.5	17.0	 20
168	  3	140.0	18.1	 16
169	  3	128.3	15.3	 20
170	  3	329.3	52.5	 20
171	  3	175.8	24.2	 16
172	  3	126.8	18.2	 20
173	  3	186.5	24.8	 20
174	  3	328.3	43.2	 16
175	  3	98.5	18.2	 20
176	  3	255.5	25.6	 20
177	  3	861.8	130.1	 16
178	  3	123.5	24.5	 20
179	  3	80.8	13.1	 20
180	  3	251.0	31.1	 16
181	  3	745.3	130.3	 20
182	  3	182.0	20.9	 20
183	  3	109.3	11.8	 16
184	  3	401.5	81.2	 20
185	  3	607.8	64.1	 20
186	  3	500.0	69.9	 20
187	  3	149.3	25.3	 16
188	  3	264.5	30.4	 20
189	  3	1188.3	161.5	 20
190	  3	150.8	20.2	 16
191	  3	112.5	16.7	 20
192	  3	166.3	26.3	 20
193	  3	114.3	23.6	 16
194	  3	78.5	13.1	 20
195	  3	386.3	59.1	 20
196	  3	1090.3	146.8	 16
197	  3	80.8	10.4	 20
198	  3	117.5	19.7	 20
199	  3	184.5	22.3	 16
200	  3	144.5	23.9	 20
201	  3	218.0	33.4	 20
202	  3	193.5	22.4	 16
203	  3	80.3	15.8	 20
204	  3	341.3	48.6	 20
205	  3	412.5	52.0	 16
206	  3	1023.8	154.8	 20
207	  3	295.0	40.8	 20
208	  3	312.3	46.0	 16
209	  3	198.3	27.1	 20
210	  3	406.5	65.1	 20
211	  3	96.0	16.5	 16
212	  3	96.3	15.4	 20
213	  3	89.0	17.5	 20
214	  3	86.0	16.7	 16
215	  3	79.5	10.8	 20
216	  3	80.8	18.4	 20
217	  3	347.8	56.3	 16
218	  3	179.8	33.6	 20
219	  3	89.0	10.0	 20
220	  3	288.0	37.5	 20
221	  3	943.3	108.8	 16
222	  3	633.3	129.8	 20
223	  3	77.0	16.5	 20
224	  3	78.3	10.5	 16
225	  3	186.5	27.6	 20
226	  3	1808.3	274.7	 20
227	  3	1110.3	104.5	 16
228	  3	902.8	132.0	 20
229	  3	4032.0	392.7	 20
230	  3	1844.3	111.2	 16
231	  3	5098.3	590.4	 20
232	  3	3014.5	265.2	 20
233	  3	743.8	54.6	 16
234	  3	1172.8	189.3	 20
235	  3	1726.3	198.4	 20
236	  3	1010.3	105.4	 16
237	  3	925.3	108.4	 20
238	  3	1091.0	129.9	 20
239	  3	1765.0	187.2	 16
240	  3	7490.0	1302.6	 20
241	  3	818.5	129.7	 20
242	  3	105.5	19.0	 16
243	  3	214.3	29.7	 20
244	  3	1786.0	203.9	 20
245	  3	2316.3	212.5	 16
246	  3	884.0	172.9	 20
247	  3	247.8	27.4	 20
248	  3	750.8	90.9	 16
249	  3	610.0	128.3	 20
250	  3	1989.8	314.1	 20
251	  3	2407.3	231.9	 16
252	  3	164.5	32.3	 20
253	  3	1561.5	324.5	 20
254	  3	371.3	58.0	 20
255	  3	439.5	60.1	 16
256	  3	776.3	137.1	 20
257	  3	125.8	21.6	 20
258	  3	835.8	81.8	 16
259	  3	449.5	90.2	 20
260	  3	816.3	107.7	 20
261	  3	208.8	25.2	 16
262	  3	2095.5	464.2	 20
263	  3	3719.3	614.2	 20
264	  3	3647.5	420.9	 16
265	  3	385.0	65.2	 20
266	  3	7563.5	1107.1	 20
267	  3	2087.8	181.1	 16
268	  3	192.0	43.2	 25
269	  3	139.0	24.3	 25
270	  3	770.5	194.1	 20
271	  3	3162.0	980.7	 25
272	  3	4016.0	1103.1	 25
273	  3	592.3	132.2	 20
274	  3	956.0	277.1	 25
275	  3	2648.0	657.4	 25
276	  3	299.3	62.1	 20
277	  3	76.0	14.9	 25
278	  3	1294.0	368.8	 25
279	  3	108.5	17.4	 20
280	  3	87.0	14.5	 25
281	  3	99.0	16.1	 25
282	  3	99.0	29.7	 20
283	  3	96.0	16.3	 25
284	  3	447.0	47.7	 25
285	  3	247.8	43.4	 20
286	  3	83.0	15.1	 25
287	  3	113.0	15.7	 25
288	  3	156.0	19.4	 25
289	  3	103.8	19.6	 20
290	  3	101.0	18.7	 25
291	  3	81.0	12.3	 25
292	  3	77.3	14.0	 20
293	  3	73.0	12.0	 25
294	  3	105.0	15.4	 25
295	  3	285.8	39.2	 20
296	  3	187.0	26.2	 25
297	  3	590.0	121.9	 25
298	  3	241.0	53.0	 20
299	  3	122.0	16.4	 25
300	  3	105.0	14.0	 25
301	  3	91.8	10.1	 20
302	  3	130.0	18.2	 25
303	  3	99.0	13.1	 25
304	  3	79.5	10.9	 20
305	  3	97.0	16.1	 25
306	  3	1190.0	206.7	 25
307	  3	463.8	64.7	 20
308	  3	89.0	16.6	 25
309	  3	82.0	12.7	 25
310	  3	71.0	12.9	 20
311	  3	95.0	15.1	 25
312	  3	87.0	17.7	 25
313	  3	274.5	39.8	 20
314	  3	95.0	18.5	 25
315	  3	313.0	49.4	 25
316	  3	644.0	74.9	 20
317	  3	85.0	11.2	 25
318	  3	77.0	12.7	 25
319	  3	76.0	14.2	 25
320	  3	217.8	30.9	 20
321	  3	88.0	13.6	 25
322	  3	88.0	26.5	 25
323	  3	322.0	48.2	 20
324	  3	881.0	165.0	 25
325	  3	686.0	76.1	 25
326	  3	164.0	17.7	 20
327	  3	465.0	80.5	 25
328	  3	601.0	99.5	 25
329	  3	121.0	17.3	 20
330	  3	202.0	28.9	 25
331	  3	145.0	17.2	 25
332	  3	101.8	15.4	 20
333	  3	86.0	20.1	 25
334	  3	101.0	16.0	 25
335	  3	234.8	33.9	 20
336	  3	119.0	13.2	 25
337	  3	130.0	14.1	 25
338	  3	226.0	33.9	 20
339	  3	91.0	10.1	 25
340	  3	189.0	23.9	 25
341	  3	673.0	98.8	 20
342	  3	98.0	19.5	 25
343	  3	150.0	27.5	 25
344	  3	95.3	17.5	 20
345	  3	80.0	15.7	 25
346	  3	84.0	13.6	 25
347	  3	1408.8	233.7	 20
348	  3	158.0	134.2	 25
349	  3	142.0	18.5	 25
350	  3	136.5	19.4	 20
351	  3	95.0	16.0	 25
352	  3	1342.0	169.9	 25
353	  3	348.0	45.5	 25
354	  3	140.0	14.8	 20
355	  3	156.0	24.8	 25
356	  3	71.0	8.1	 25
357	  3	73.3	11.2	 20
358	  3	169.0	23.6	 25
359	  3	128.0	18.2	 25
360	  3	153.0	19.7	 20
361	  3	300.0	93.3	 25
362	  3	74.0	15.4	 25
363	  3	114.0	14.9	 20
364	  3	92.0	15.2	 25
365	  3	90.0	19.2	 25
366	  3	232.5	24.2	 20
367	  3	106.0	17.9	 25
368	  3	97.0	11.5	 25
369	  3	220.3	26.5	 20
370	  3	91.0	19.8	 25
371	  3	91.0	9.1	 25
372	  3	88.3	15.6	 20
373	  3	114.0	16.1	 25
374	  3	96.0	17.2	 25
375	  3	153.3	18.0	 20
376	  3	130.0	19.6	 25
377	  3	92.0	14.1	 25
378	  3	73.5	12.6	 20
379	  3	118.0	16.4	 25
380	  3	195.0	29.4	 25
381	  3	77.0	11.9	 20
382	  3	599.0	117.9	 25
383	  3	254.0	39.3	 25
384	  3	377.3	36.2	 20
385	  3	111.0	22.5	 25
386	  3	108.0	19.0	 25
387	  3	211.0	23.5	 25
388	  3	117.0	16.6	 20
389	  3	145.0	20.0	 25
390	  3	181.0	21.3	 25
391	  3	123.3	15.2	 20
392	  3	88.0	12.4	 25
393	  3	873.0	62.7	 25
394	  3	806.8	91.4	 20
395	  3	126.0	21.0	 25
396	  3	83.0	14.5	 25
397	  3	98.5	18.3	 20
398	  3	229.0	40.1	 25
399	  3	98.0	13.7	 25
400	  3	500.3	43.8	 20
401	  3	67.0	12.0	 25
402	  3	74.0	12.7	 25
403	  3	219.3	25.4	 20
404	  3	79.0	20.1	 25
405	  3	75.0	12.1	 25
406	  3	72.3	12.9	 20
407	  3	116.0	50.5	 25
408	  3	151.0	25.3	 25
409	  3	138.8	18.6	 20
410	  3	99.0	28.3	 25
411	  3	178.0	27.0	 25
412	  3	180.3	28.1	 20
413	  3	232.0	30.4	 25
414	  3	254.0	27.5	 25
415	  3	380.3	33.8	 20
416	  3	769.0	75.5	 25
417	  3	254.0	29.3	 25
418	  3	209.8	21.6	 20
419	  3	130.0	23.6	 25
420	  3	78.0	12.5	 25
421	  3	135.0	15.2	 25
422	  3	179.0	21.3	 20
423	  3	115.0	17.7	 25
424	  3	89.0	17.5	 25
425	  3	78.0	18.3	 20
426	  3	66.0	14.4	 25
427	  3	83.0	15.1	 25
428	  3	70.8	11.1	 20
429	  3	155.0	21.0	 25
430	  3	93.0	12.0	 25
431	  3	180.3	25.7	 20
432	  3	66.0	13.2	 25
433	  3	77.0	11.5	 25
434	  3	400.8	51.6	 20
435	  3	78.0	13.4	 25
436	  3	177.0	19.7	 25
437	  3	85.0	15.2	 20
438	  3	101.0	15.8	 25
439	  3	146.0	17.8	 25
440	  3	80.0	20.9	 20
441	  3	70.0	11.4	 25
442	  3	72.0	12.3	 25
443	  3	118.3	20.4	 20
444	  3	76.0	13.0	 25
445	  3	229.0	24.2	 25
446	  3	573.0	73.7	 20
447	  3	77.0	12.5	 25
448	  3	107.0	18.7	 25
449	  3	72.3	12.7	 20
450	  3	81.0	12.3	 25
451	  3	111.0	17.0	 25
452	  3	76.3	13.1	 20
453	  3	113.0	19.0	 25
454	  3	184.0	51.0	 25
455	  3	641.0	56.6	 25
456	  3	335.3	33.3	 20
457	  3	114.0	21.0	 25
458	  3	199.0	56.7	 25
459	  3	493.0	51.1	 20
460	  3	323.0	44.3	 25
461	  3	394.0	53.2	 25
462	  3	65.3	11.2	 20
463	  3	67.0	13.0	 25
464	  3	304.0	63.3	 25
465	  3	910.5	41.0	 20
466	  3	227.0	32.9	 25
467	  3	142.0	24.7	 25
468	  3	1810.0	117.2	 20
469	  3	902.0	47.1	 25
470	  3	1115.0	72.2	 25
471	  3	250.5	22.7	 20
472	  3	146.0	27.3	 25
473	  3	114.0	18.8	 25
474	  3	221.5	26.9	 20
475	  3	264.0	35.8	 25
476	  3	141.0	20.3	 25
477	  3	1671.0	72.0	 20
478	  3	264.0	29.9	 25
479	  3	150.0	19.5	 25
480	  3	135.3	21.6	 20
481	  3	376.3	53.0	 20
482	  3	295.5	27.5	 20
483	  3	659.3	44.8	 16
484	  3	572.5	48.7	 20
485	  3	710.5	86.4	 20
486	  3	661.3	56.8	 16
487	  3	178.5	34.9	 20
488	  3	129.3	14.7	 20
489	  3	641.3	93.2	 20
490	  3	234.3	16.3	 16
491	  3	3292.5	334.7	 20
492	  3	67.8	10.2	 20
493	  3	194.8	24.2	 16
494	  3	74.3	13.5	 20
495	  3	110.3	12.8	 20
496	  3	125.8	14.7	 16
497	  3	3717.3	266.4	 20
498	  3	725.3	116.4	 20
499	  3	187.3	28.0	 16
500	  3	112.5	14.0	 20
501	  3	378.5	37.8	 20
502	  3	76.3	12.9	 16
503	  3	82.3	13.1	 20
504	  3	234.5	68.7	 20
505	  3	140.3	15.3	 16
506	  3	160.5	17.3	 20
507	  3	657.3	72.4	 20
508	  3	339.3	30.0	 16
509	  3	506.0	53.2	 20
510	  3	1254.3	146.4	 20
511	  3	507.3	37.9	 16
512	  3	84.3	13.0	 20
513	  3	424.5	45.0	 20
514	  3	1321.5	104.6	 16
515	  3	182.5	24.2	 20
516	  3	748.3	87.6	 20
517	  3	475.5	37.9	 16
518	  3	273.0	26.2	 20
519	  3	788.0	90.4	 20
520	  3	72.0	18.6	 16
521	  3	165.8	28.2	 20
522	  3	127.3	14.4	 20
523	  3	188.5	17.9	 20
524	  3	239.5	25.0	 16
525	  3	78.8	8.6	 20
526	  3	95.8	15.2	 20
527	  3	62.5	8.4	 16
528	  3	1073.0	116.7	 20
529	  3	89.0	11.2	 20
530	  3	80.0	10.9	 16
531	  3	91.3	12.4	 20
532	  3	72.8	14.0	 20
533	  3	88.5	12.3	 16
534	  3	156.5	21.9	 20
535	  3	663.5	85.8	 20
536	  3	200.8	25.9	 16
537	  3	54.3	9.5	 20
538	  3	69.8	12.4	 20
539	  3	72.0	12.7	 16
540	  3	110.0	17.5	 20
541	  3	252.8	27.4	 20
542	  3	161.3	26.2	 16
543	  3	121.0	13.4	 20
544	  3	445.8	60.5	 20
545	  3	112.0	18.7	 16
546	  3	94.3	17.3	 20
547	  3	104.0	21.5	 20
548	  3	72.5	11.5	 16
549	  3	82.5	7.8	 20
550	  3	191.0	25.3	 20
551	  3	167.3	17.3	 16
552	  3	176.0	18.5	 20
553	  3	112.8	14.1	 20
554	  3	727.0	59.4	 16
555	  3	247.5	33.1	 20
556	  3	108.3	16.9	 20
557	  3	298.8	42.0	 20
558	  3	236.5	21.9	 16
559	  3	98.3	14.8	 20
560	  3	204.0	30.5	 20
561	  3	530.3	32.4	 16
562	  3	922.0	99.0	 20
563	  3	182.3	23.5	 20
564	  3	86.3	15.3	 16
565	  3	224.5	25.9	 20
566	  3	72.3	10.3	 20
567	  3	309.0	31.5	 16
568	  3	7181.3	408.1	 20
569	  3	131.0	51.9	 20
570	  3	289.0	31.0	 16
571	  3	161.0	23.8	 20
572	  3	96.3	15.2	 20
573	  3	87.5	14.7	 16
574	  3	78.8	8.8	 20
575	  3	78.3	14.7	 20
576	  3	85.3	10.6	 16
577	  3	288.5	31.6	 20
578	  3	449.3	42.6	 20
579	  3	313.5	27.9	 16
580	  3	75.0	10.3	 20
581	  3	155.0	34.1	 20
582	  3	441.8	44.1	 16
583	  3	953.3	71.0	 20
584	  3	116.0	18.0	 20
585	  3	522.8	49.8	 16
586	  3	189.3	32.3	 20
587	  3	194.3	30.9	 20
588	  3	70.0	11.3	 20
589	  3	163.0	28.9	 25
590	  3	105.0	13.9	 25
591	  3	85.0	13.0	 25
592	  3	94.0	14.2	 20
593	  3	1410.0	218.1	 25
594	  3	76.0	14.3	 25
595	  3	563.3	59.3	 20
596	  3	167.0	27.8	 25
597	  3	153.0	17.7	 25
598	  3	123.0	21.9	 20
599	  3	127.0	16.2	 25
600	  3	1119.0	233.5	 25
601	  3	66.3	14.8	 20
602	  3	100.0	19.6	 25
603	  3	271.0	44.2	 25
604	  3	219.8	36.0	 20
605	  3	77.0	12.7	 25
606	  3	56.0	9.9	 25
607	  3	123.3	18.9	 20
608	  3	220.0	43.6	 25
609	  3	75.0	13.7	 25
610	  3	104.3	18.7	 20
611	  3	470.0	62.3	 25
612	  3	322.0	55.8	 25
613	  3	129.0	25.1	 20
614	  3	474.0	79.3	 25
615	  3	145.0	26.8	 25
616	  3	90.8	17.0	 20
617	  3	77.0	12.9	 25
618	  3	72.0	14.4	 25
619	  3	65.5	12.9	 20
620	  3	98.0	16.0	 25
621	  3	170.0	32.4	 25
622	  3	153.5	20.2	 20
623	  3	105.0	22.1	 25
624	  3	79.0	12.0	 25
625	  3	70.0	12.8	 25
626	  3	64.3	11.0	 20
627	  3	65.0	12.4	 25
628	  3	188.0	31.9	 25
629	  3	7548.3	474.0	 20
630	  3	324.0	47.8	 25
631	  3	88.0	11.9	 25
632	  3	190.5	20.9	 20
633	  3	391.0	47.0	 25
634	  3	321.0	45.4	 25
635	  3	87.3	14.2	 20
636	  3	4103.0	609.7	 25
637	  3	105.0	19.0	 25
638	  3	4323.5	497.7	 20
639	  3	107.0	15.5	 25
  0	  4	98.5	17.7	 20
  1	  4	103.3	13.9	 16
  2	  4	94.0	10.8	 20
  3	  4	100.3	15.9	 20
  4	  4	105.0	14.7	 16
  5	  4	99.5	21.2	 20
  6	  4	83.3	19.4	 20
  7	  4	94.8	14.0	 16
  8	  4	89.5	15.0	 20
  9	  4	92.8	18.0	 20
 10	  4	95.0	14.6	 16
 11	  4	80.0	15.3	 20
 12	  4	87.5	17.9	 20
 13	  4	98.8	18.7	 16
 14	  4	93.3	16.3	 20
 15	  4	85.0	12.0	 20
 16	  4	87.3	21.7	 20
 17	  4	102.0	20.5	 16
 18	  4	89.3	13.1	 20
 19	  4	90.3	7.4	 20
 20	  4	102.5	18.5	 16
 21	  4	91.3	15.7	 20
 22	  4	91.0	17.2	 20
 23	  4	99.5	15.3	 16
 24	  4	79.3	14.1	 20
 25	  4	77.3	11.9	 20
 26	  4	75.8	12.1	 16
 27	  4	91.5	18.0	 20
 28	  4	96.0	18.2	 20
 29	  4	88.3	14.7	 16
 30	  4	93.3	12.7	 20
 31	  4	109.0	19.5	 20
 32	  4	95.8	15.5	 16
 33	  4	84.3	12.8	 20
 34	  4	93.3	13.2	 20
 35	  4	90.5	14.4	 16
 36	  4	89.5	15.9	 20
 37	  4	98.3	19.5	 20
 38	  4	82.5	15.8	 16
 39	  4	94.5	10.2	 20
 40	  4	111.3	22.1	 20
 41	  4	95.0	15.4	 16
 42	  4	108.3	15.6	 20
 43	  4	102.5	13.1	 20
 44	  4	107.5	22.1	 16
 45	  4	96.5	16.1	 20
 46	  4	87.0	15.0	 20
 47	  4	101.5	19.0	 16
 48	  4	95.0	14.3	 20
 49	  4	131.5	24.6	 20
 50	  4	102.8	21.2	 20
 51	  4	102.5	12.1	 16
 52	  4	113.3	13.5	 20
 53	  4	95.0	17.4	 20
 54	  4	92.3	15.7	 16
 55	  4	94.0	19.5	 25
 56	  4	94.0	12.3	 25
 57	  4	101.3	19.0	 20
 58	  4	102.0	12.6	 25
 59	  4	120.0	20.8	 25
 60	  4	96.0	15.0	 20
 61	  4	111.0	23.2	 25
 62	  4	5401.0	978.8	 25
 63	  4	128.8	15.7	 20
 64	  4	117.0	17.9	 25
 65	  4	4512.0	1279.3	 25
 66	  4	5323.3	321.4	 20
 67	  4	125.0	16.2	 25
 68	  4	5864.0	785.0	 25
 69	  4	163.0	34.4	 20
 70	  4	142.0	32.6	 25
 71	  4	141.0	23.2	 25
 72	  4	5405.8	1444.5	 20
 73	  4	131.0	23.5	 25
 74	  4	5757.0	540.5	 25
 75	  4	5398.3	1441.2	 20
 76	  4	147.0	16.9	 25
 77	  4	120.0	15.2	 25
 78	  4	5183.0	374.8	 20
 79	  4	131.0	19.0	 25
 80	  4	5977.0	593.8	 25
 81	  4	146.3	13.8	 20
 82	  4	156.0	22.8	 25
 83	  4	164.0	25.7	 25
 84	  4	5343.0	1439.1	 25
 85	  4	122.3	14.2	 20
 86	  4	5674.0	689.1	 25
 87	  4	138.0	21.1	 25
 88	  4	122.8	15.4	 20
 89	  4	116.0	15.0	 25
 90	  4	115.0	18.9	 25
 91	  4	113.0	19.6	 20
 92	  4	5691.0	707.0	 25
 93	  4	5385.0	1373.1	 25
 94	  4	125.3	22.2	 20
 95	  4	126.0	16.5	 25
 96	  4	5265.0	783.5	 25
 97	  4	104.5	16.6	 20
 98	  4	126.0	20.0	 25
 99	  4	125.0	13.6	 25
100	  4	113.8	13.8	 20
101	  4	121.0	17.3	 25
102	  4	109.0	11.8	 25
103	  4	120.8	12.6	 20
104	  4	5804.0	905.8	 25
105	  4	152.0	29.4	 25
106	  4	139.0	14.9	 20
107	  4	5112.0	1082.7	 25
108	  4	111.0	18.9	 25
109	  4	123.3	27.3	 20
110	  4	89.0	15.6	 25
111	  4	111.0	13.9	 25
112	  4	105.5	15.9	 20
113	  4	107.0	15.2	 25
114	  4	98.0	13.4	 25
115	  4	98.5	13.8	 20
116	  4	5852.0	902.3	 25
117	  4	133.0	19.3	 25
118	  4	116.0	22.0	 25
119	  4	124.5	19.2	 20
120	  4	5338.0	706.3	 25
121	  4	123.0	14.3	 25
122	  4	5976.5	410.1	 20
123	  4	145.0	23.6	 25
124	  4	126.0	15.4	 25
125	  4	4975.8	846.1	 20
126	  4	5709.0	409.8	 25
127	  4	118.0	21.4	 25
128	  4	81.0	10.9	 20
129	  4	106.0	19.2	 25
130	  4	115.0	18.4	 25
131	  4	116.0	18.4	 20
132	  4	110.0	13.9	 25
133	  4	111.0	19.0	 25
134	  4	5654.3	539.3	 20
135	  4	136.0	23.6	 25
136	  4	116.0	15.9	 25
137	  4	122.3	18.1	 20
138	  4	5094.0	1028.6	 25
139	  4	106.0	24.4	 25
140	  4	108.5	13.0	 20
141	  4	113.0	13.5	 25
142	  4	116.0	17.5	 25
143	  4	4847.3	964.4	 20
144	  4	137.0	25.9	 25
145	  4	102.0	16.1	 25
146	  4	5147.8	1091.9	 20
147	  4	5083.0	1020.3	 25
148	  4	5066.0	991.0	 25
149	  4	5586.0	397.8	 20
150	  4	5929.0	1061.2	 25
151	  4	122.0	20.1	 25
152	  4	130.0	19.6	 25
153	  4	5470.0	1045.3	 20
154	  4	5442.0	1047.1	 25
155	  4	5327.0	1128.2	 25
156	  4	130.0	16.1	 20
157	  4	106.0	16.0	 25
158	  4	88.0	18.8	 25
159	  4	84.5	15.0	 20
160	  4	91.0	14.1	 25
161	  4	101.0	14.3	 25
162	  4	95.3	12.6	 20
163	  4	107.0	24.6	 25
164	  4	95.0	15.6	 25
165	  4	98.8	14.9	 20
166	  4	97.0	17.8	 25
167	  4	103.0	20.6	 25
168	  4	99.8	18.2	 20
169	  4	109.0	20.7	 25
170	  4	103.0	14.2	 25
171	  4	83.5	12.0	 20
172	  4	102.0	29.5	 25
173	  4	103.0	20.2	 25
174	  4	94.3	14.8	 20
175	  4	97.0	12.2	 25
176	  4	91.0	16.7	 25
177	  4	101.0	18.6	 20
178	  4	95.0	16.3	 25
179	  4	94.0	16.3	 25
180	  4	99.3	16.9	 20
181	  4	101.0	14.6	 25
182	  4	122.0	23.0	 25
183	  4	112.5	17.3	 20
184	  4	103.0	16.5	 25
185	  4	86.0	13.8	 25
186	  4	89.0	14.7	 25
187	  4	99.3	14.4	 20
188	  4	110.0	21.2	 25
189	  4	98.0	16.6	 25
190	  4	104.5	15.5	 20
191	  4	92.0	14.2	 25
192	  4	103.0	17.0	 25
193	  4	107.5	22.1	 20
194	  4	120.0	20.4	 25
195	  4	111.0	17.2	 25
196	  4	108.0	25.6	 20
197	  4	93.0	18.2	 25
198	  4	87.0	14.5	 25
199	  4	99.5	13.8	 20
200	  4	98.0	17.5	 25
201	  4	88.0	16.6	 25
202	  4	105.5	22.1	 20
203	  4	100.0	17.5	 25
204	  4	88.0	11.5	 25
205	  4	84.0	10.4	 20
206	  4	88.0	14.5	 25
207	  4	89.0	14.9	 25
208	  4	93.0	11.4	 20
209	  4	95.0	20.0	 25
210	  4	98.0	16.6	 25
211	  4	101.5	17.3	 20
212	  4	100.0	15.2	 25
213	  4	97.0	17.1	 25
214	  4	91.0	14.9	 20
215	  4	90.0	17.1	 25
216	  4	89.0	14.2	 25
217	  4	83.0	13.9	 20
218	  4	91.0	14.8	 25
219	  4	99.0	18.4	 25
220	  4	119.0	17.5	 25
221	  4	108.0	19.8	 20
222	  4	113.0	17.3	 25
223	  4	105.0	15.2	 25
224	  4	99.8	18.8	 20
225	  4	95.0	18.1	 25
226	  4	103.0	13.8	 25
227	  4	89.8	15.4	 20
228	  4	101.0	19.6	 25
229	  4	98.0	19.5	 25
230	  4	95.5	12.3	 20
231	  4	88.0	16.0	 25
232	  4	101.0	17.4	 25
233	  4	103.0	11.9	 20
234	  4	114.0	13.9	 25
235	  4	102.0	18.0	 25
236	  4	109.0	14.6	 20
237	  4	111.0	14.8	 25
238	  4	113.0	12.3	 25
239	  4	131.3	19.8	 20
240	  4	132.0	18.3	 25
241	  4	83.0	11.4	 25
242	  4	81.5	16.7	 20
243	  4	91.0	14.9	 25
244	  4	99.0	20.3	 25
245	  4	99.8	13.8	 20
246	  4	105.0	15.0	 25
247	  4	105.0	15.1	 25
248	  4	123.0	12.3	 20
249	  4	131.0	25.0	 25
250	  4	130.0	19.5	 25
251	  4	122.5	20.8	 20
252	  4	101.0	16.6	 25
253	  4	105.0	14.8	 25
254	  4	101.0	16.9	 25
255	  4	105.3	13.5	 20
256	  4	92.0	13.8	 25
257	  4	81.0	14.9	 25
258	  4	86.5	16.3	 20
259	  4	87.0	15.2	 25
260	  4	83.0	15.6	 25
261	  4	94.3	15.0	 20
262	  4	100.0	15.8	 25
263	  4	107.0	16.3	 25
264	  4	99.8	15.3	 20
265	  4	96.0	14.1	 25
266	  4	103.0	19.8	 25
267	  4	102.5	21.7	 20
268	  4	91.3	16.0	 20
269	  4	87.5	13.4	 20
270	  4	95.3	17.9	 16
271	  4	90.8	14.8	 20
272	  4	99.3	16.9	 20
273	  4	100.5	18.2	 16
274	  4	101.3	17.1	 20
275	  4	86.5	15.0	 20
276	  4	102.0	20.7	 16
277	  4	88.3	16.6	 20
278	  4	93.3	15.1	 20
279	  4	89.3	18.2	 16
280	  4	89.0	15.4	 20
281	  4	94.0	13.6	 20
282	  4	86.8	13.3	 16
283	  4	76.3	14.6	 20
284	  4	93.0	14.2	 20
285	  4	95.0	15.1	 16
286	  4	91.5	10.1	 20
287	  4	100.3	12.4	 20
288	  4	96.5	13.1	 20
289	  4	83.8	10.6	 16
290	  4	87.3	27.0	 20
291	  4	80.3	8.7	 20
292	  4	80.3	11.7	 16
293	  4	89.8	12.8	 20
294	  4	76.0	12.9	 20
295	  4	83.0	12.9	 16
296	  4	80.5	12.2	 20
297	  4	83.3	12.9	 20
298	  4	67.5	11.2	 16
299	  4	90.0	12.0	 20
300	  4	84.0	14.8	 20
301	  4	100.5	16.7	 16
302	  4	101.0	23.1	 20
303	  4	80.5	14.9	 20
304	  4	72.5	10.3	 16
305	  4	83.3	14.5	 20
306	  4	83.5	13.1	 20
307	  4	73.3	12.2	 16
308	  4	94.0	20.0	 20
309	  4	108.3	18.9	 20
310	  4	104.3	15.8	 16
311	  4	93.8	18.9	 20
312	  4	80.0	19.9	 20
313	  4	78.3	9.4	 16
314	  4	84.5	13.0	 20
315	  4	82.5	13.9	 20
316	  4	86.5	18.6	 16
317	  4	84.8	18.8	 20
318	  4	83.0	14.5	 20
319	  4	79.3	11.9	 20
320	  4	90.3	18.1	 16
321	  4	89.5	12.7	 20
322	  4	87.5	12.9	 20
323	  4	97.3	17.4	 16
324	  4	76.3	15.4	 20
325	  4	82.5	11.3	 20
326	  4	96.5	19.1	 16
327	  4	79.8	16.0	 20
328	  4	90.0	14.9	 20
329	  4	85.0	12.4	 16
330	  4	93.3	15.9	 20
331	  4	88.5	15.7	 20
332	  4	96.8	17.8	 16
333	  4	83.3	11.4	 20
334	  4	86.5	11.9	 20
335	  4	73.5	11.9	 16
336	  4	81.8	11.6	 20
337	  4	77.3	26.2	 20
338	  4	78.8	28.5	 16
339	  4	72.3	11.2	 20
340	  4	84.5	14.7	 20
341	  4	80.3	11.1	 16
342	  4	83.5	13.6	 20
343	  4	84.3	9.0	 20
344	  4	95.8	17.4	 16
345	  4	80.8	10.4	 20
346	  4	85.8	12.0	 20
347	  4	85.3	15.1	 16
348	  4	76.0	12.5	 20
349	  4	89.0	12.8	 20
350	  4	86.8	16.8	 16
351	  4	91.5	13.6	 20
352	  4	87.3	15.0	 20
353	  4	96.5	15.5	 20
354	  4	90.3	12.2	 16
355	  4	86.3	14.6	 20
356	  4	86.3	21.0	 20
357	  4	80.8	12.4	 16
358	  4	83.5	14.3	 20
359	  4	86.0	12.7	 20
360	  4	92.5	22.1	 16
361	  4	99.3	24.8	 20
362	  4	107.3	16.0	 20
363	  4	119.0	16.6	 16
364	  4	132.5	19.3	 20
365	  4	96.3	14.3	 20
366	  4	117.5	26.3	 16
367	  4	97.5	19.3	 20
368	  4	92.0	10.6	 20
369	  4	86.5	18.2	 16
370	  4	86.3	16.8	 20
371	  4	90.5	15.8	 20
372	  4	91.0	17.2	 16
373	  4	87.0	12.5	 20
374	  4	87.5	12.8	 20
375	  4	85.3	14.9	 20
376	  4	89.0	18.1	 25
377	  4	100.0	17.5	 25
378	  4	92.8	13.3	 20
379	  4	91.0	16.3	 25
380	  4	80.0	8.9	 25
381	  4	91.3	11.1	 20
382	  4	85.0	13.6	 25
383	  4	89.0	10.8	 25
384	  4	96.0	15.9	 20
385	  4	94.0	14.5	 25
386	  4	85.0	14.6	 25
387	  4	82.0	10.1	 25
388	  4	90.5	20.8	 20
389	  4	81.0	14.8	 25
390	  4	91.0	17.9	 25
391	  4	96.3	17.6	 20
392	  4	84.0	14.5	 25
393	  4	82.0	12.2	 25
394	  4	90.3	14.4	 20
395	  4	82.0	18.1	 25
396	  4	88.0	13.6	 25
397	  4	89.5	16.6	 20
398	  4	87.0	14.4	 25
399	  4	89.0	12.8	 25
400	  4	85.8	14.6	 20
401	  4	77.0	14.4	 25
402	  4	76.0	12.5	 25
403	  4	79.3	10.5	 20
404	  4	82.0	17.2	 25
405	  4	85.0	15.7	 25
406	  4	88.3	16.1	 20
407	  4	93.0	17.1	 25
408	  4	85.0	13.2	 25
409	  4	85.0	12.1	 20
410	  4	90.0	11.5	 25
411	  4	113.0	25.3	 25
412	  4	86.8	13.7	 20
413	  4	93.0	15.3	 25
414	  4	84.0	14.8	 25
415	  4	99.8	15.7	 20
416	  4	91.0	14.2	 25
417	  4	98.0	15.7	 25
418	  4	87.5	17.1	 20
419	  4	98.0	18.1	 25
420	  4	104.0	20.7	 25
421	  4	109.0	18.6	 25
422	  4	93.0	17.7	 20
423	  4	100.0	14.7	 25
424	  4	79.0	13.1	 25
425	  4	82.3	12.6	 20
426	  4	83.0	12.5	 25
427	  4	86.0	13.9	 25
428	  4	84.3	16.1	 20
429	  4	82.0	14.4	 25
430	  4	71.0	13.0	 25
431	  4	84.5	15.8	 20
432	  4	89.0	15.7	 25
433	  4	76.0	15.8	 25
434	  4	83.0	15.0	 20
435	  4	73.0	10.7	 25
436	  4	75.0	11.5	 25
437	  4	74.3	12.8	 20
438	  4	77.0	14.4	 25
439	  4	72.0	11.7	 25
440	  4	83.5	9.0	 20
441	  4	89.0	17.5	 25
442	  4	76.0	14.7	 25
443	  4	84.5	13.6	 20
444	  4	76.0	13.4	 25
445	  4	85.0	14.7	 25
446	  4	99.0	18.6	 20
447	  4	91.0	15.0	 25
448	  4	91.0	17.8	 25
449	  4	76.0	9.6	 20
450	  4	101.0	56.6	 25
451	  4	82.0	13.8	 25
452	  4	79.5	13.0	 20
453	  4	84.0	14.4	 25
454	  4	76.0	14.5	 25
455	  4	89.0	14.8	 25
456	  4	79.3	13.9	 20
457	  4	87.0	14.9	 25
458	  4	73.0	9.8	 25
459	  4	77.8	13.1	 20
460	  4	81.0	16.6	 25
461	  4	80.0	10.8	 25
462	  4	77.0	14.5	 20
463	  4	85.0	16.0	 25
464	  4	89.0	18.5	 25
465	  4	653.8	39.4	 20
466	  4	216.0	38.6	 25
467	  4	128.0	34.5	 25
468	  4	1855.3	143.5	 20
469	  4	1579.0	158.8	 25
470	  4	282.0	40.1	 25
471	  4	133.5	17.2	 20
472	  4	93.0	15.8	 25
473	  4	199.0	34.3	 25
474	  4	245.0	19.5	 20
475	  4	233.0	29.4	 25
476	  4	152.0	20.1	 25
477	  4	1036.8	66.0	 20
478	  4	156.0	20.1	 25
479	  4	120.0	16.8	 25
480	  4	178.5	24.1	 20
481	  4	146.0	18.6	 25
482	  4	127.0	20.6	 25
483	  4	565.3	88.9	 20
484	  4	496.0	36.0	 25
485	  4	512.0	61.2	 25
486	  4	235.3	21.6	 20
487	  4	201.0	23.5	 25
488	  4	88.0	17.0	 25
489	  4	324.0	56.9	 25
490	  4	385.3	40.4	 20
491	  4	229.0	33.8	 25
492	  4	69.0	14.4	 25
493	  4	70.0	14.4	 20
494	  4	76.0	11.4	 25
495	  4	99.0	15.4	 25
496	  4	205.0	40.5	 20
497	  4	1898.0	106.2	 25
498	  4	307.0	34.6	 25
499	  4	91.3	15.8	 20
500	  4	75.0	13.2	 25
501	  4	280.0	28.6	 25
502	  4	63.8	10.7	 20
503	  4	87.0	15.2	 25
504	  4	598.0	159.4	 25
505	  4	478.0	38.0	 20
506	  4	83.0	15.5	 25
507	  4	119.0	21.8	 25
508	  4	478.0	61.7	 20
509	  4	186.0	27.2	 25
510	  4	706.0	106.2	 25
511	  4	139.3	21.3	 20
512	  4	74.0	12.8	 25
513	  4	507.0	54.9	 25
514	  4	336.0	30.6	 20
515	  4	188.0	25.7	 25
516	  4	395.0	41.9	 25
517	  4	120.5	16.4	 20
518	  4	114.0	21.0	 25
519	  4	200.0	22.3	 25
520	  4	69.3	14.1	 20
521	  4	83.0	16.6	 25
522	  4	188.0	25.5	 25
523	  4	178.0	23.1	 25
524	  4	192.3	23.6	 20
525	  4	84.0	15.1	 25
526	  4	94.0	15.7	 25
527	  4	69.5	11.4	 20
528	  4	1190.0	154.2	 25
529	  4	82.0	14.1	 25
530	  4	66.0	10.9	 20
531	  4	63.0	13.7	 25
532	  4	68.0	13.5	 25
533	  4	71.0	12.0	 20
534	  4	81.0	13.8	 25
535	  4	218.0	67.1	 25
536	  4	613.0	54.5	 20
537	  4	59.0	10.7	 25
538	  4	74.0	9.5	 25
539	  4	59.5	7.8	 20
540	  4	67.0	14.2	 25
541	  4	106.0	18.6	 25
542	  4	186.3	21.0	 20
543	  4	128.0	24.7	 25
544	  4	144.0	21.9	 25
545	  4	110.8	16.6	 20
546	  4	87.0	15.2	 25
547	  4	68.0	12.1	 25
548	  4	203.8	25.7	 20
549	  4	81.0	12.4	 25
550	  4	220.0	30.0	 25
551	  4	180.5	19.3	 20
552	  4	154.0	25.3	 25
553	  4	69.0	10.7	 25
554	  4	260.5	23.9	 20
555	  4	956.0	110.1	 25
556	  4	110.0	18.2	 25
557	  4	116.0	22.8	 25
558	  4	264.5	23.3	 20
559	  4	81.0	15.0	 25
560	  4	208.0	27.7	 25
561	  4	339.3	26.6	 20
562	  4	329.0	42.0	 25
563	  4	247.0	30.3	 25
564	  4	86.3	8.8	 20
565	  4	197.0	23.2	 25
566	  4	80.0	12.5	 25
567	  4	364.3	58.5	 20
568	  4	9970.0	700.5	 25
569	  4	160.0	61.6	 25
570	  4	516.8	54.3	 20
571	  4	154.0	21.1	 25
572	  4	84.0	13.3	 25
573	  4	100.5	17.7	 20
574	  4	78.0	14.7	 25
575	  4	102.0	16.5	 25
576	  4	84.3	12.5	 20
577	  4	192.0	26.4	 25
578	  4	145.0	20.0	 25
579	  4	157.8	18.2	 20
580	  4	88.0	16.5	 25
581	  4	337.0	38.2	 25
582	  4	948.3	64.0	 20
583	  4	1165.0	80.3	 25
584	  4	116.0	21.5	 25
585	  4	220.8	37.2	 20
586	  4	188.0	25.1	 25
587	  4	134.0	23.1	 25
588	  4	83.0	12.7	 16
589	  4	462.5	57.8	 20
590	  4	113.3	19.3	 20
591	  4	106.5	17.3	 20
592	  4	55.3	7.9	 16
593	  4	88.5	14.0	 20
594	  4	139.3	22.5	 20
595	  4	184.5	24.5	 16
596	  4	386.5	54.0	 20
597	  4	111.5	13.3	 20
598	  4	87.3	15.3	 16
599	  4	115.5	17.6	 20
600	  4	910.5	168.5	 20
601	  4	56.8	11.4	 16
602	  4	114.8	21.8	 20
603	  4	118.3	23.3	 20
604	  4	88.8	11.1	 16
605	  4	73.8	13.7	 20
606	  4	62.3	12.0	 20
607	  4	61.5	13.2	 16
608	  4	76.5	9.8	 20
609	  4	65.0	11.7	 20
610	  4	69.5	10.2	 16
611	  4	146.3	22.5	 20
612	  4	97.5	13.8	 20
613	  4	96.5	14.3	 16
614	  4	301.5	47.0	 20
615	  4	143.3	24.4	 20
616	  4	57.0	9.1	 16
617	  4	67.5	15.1	 20
618	  4	71.5	11.4	 20
619	  4	54.3	11.9	 16
620	  4	65.0	10.4	 20
621	  4	92.3	17.6	 20
622	  4	85.3	14.5	 16
623	  4	59.5	11.9	 20
624	  4	79.3	13.8	 20
625	  4	80.3	11.5	 20
626	  4	61.5	11.0	 16
627	  4	64.0	9.0	 20
628	  4	127.0	23.7	 20
629	  4	2788.0	192.9	 16
630	  4	109.3	19.3	 20
631	  4	88.5	15.5	 20
632	  4	169.8	22.1	 16
633	  4	166.3	19.1	 20
634	  4	174.0	33.3	 20
635	  4	82.0	9.4	 16
636	  4	83.3	15.9	 20
637	  4	85.3	9.8	 20
638	  4	85.8	10.7	 16
639	  4	89.0	21.1	 20
  0	  5	114.0	13.0	 25
  1	  5	149.3	21.1	 20
  2	  5	91.0	15.8	 25
  3	  5	116.0	18.6	 25
  4	  5	209.0	30.1	 20
  5	  5	4429.0	561.7	 25
  6	  5	132.0	25.3	 25
  7	  5	82.3	15.6	 20
  8	  5	300.0	57.4	 25
  9	  5	366.0	55.7	 25
 10	  5	98.5	11.4	 20
 11	  5	67.0	8.1	 25
 12	  5	86.0	16.8	 25
 13	  5	278.3	29.8	 20
 14	  5	95.0	13.1	 25
 15	  5	262.0	38.6	 25
 16	  5	219.0	36.2	 25
 17	  5	268.8	41.8	 20
 18	  5	103.0	21.0	 25
 19	  5	116.0	17.5	 25
 20	  5	398.0	47.2	 20
 21	  5	543.0	55.6	 25
 22	  5	229.0	39.7	 25
 23	  5	127.0	18.9	 20
 24	  5	66.0	11.6	 25
 25	  5	191.0	42.5	 25
 26	  5	69.3	15.9	 20
 27	  5	90.0	14.7	 25
 28	  5	255.0	43.0	 25
 29	  5	89.0	14.7	 20
 30	  5	389.0	38.6	 25
 31	  5	180.0	37.8	 25
 32	  5	95.8	16.7	 20
 33	  5	75.0	10.8	 25
 34	  5	206.0	31.0	 25
 35	  5	66.3	7.9	 20
 36	  5	279.0	30.8	 25
 37	  5	84.0	11.8	 25
 38	  5	72.5	12.3	 20
 39	  5	343.0	70.0	 25
 40	  5	3046.0	371.1	 25
 41	  5	109.0	15.3	 20
 42	  5	811.0	117.2	 25
 43	  5	923.0	114.3	 25
 44	  5	654.8	73.7	 20
 45	  5	712.0	87.8	 25
 46	  5	320.0	50.4	 25
 47	  5	197.0	23.1	 20
 48	  5	112.0	19.9	 25
 49	  5	151.0	18.8	 25
 50	  5	110.0	16.4	 25
 51	  5	150.3	28.3	 20
 52	  5	576.0	93.0	 25
 53	  5	106.0	16.1	 25
 54	  5	88.0	15.2	 20
 55	  5	72.5	9.7	 20
 56	  5	73.5	13.4	 20
 57	  5	96.5	17.7	 16
 58	  5	193.3	31.6	 20
 59	  5	698.8	147.7	 20
 60	  5	76.0	14.2	 16
 61	  5	92.3	20.5	 20
 62	  5	5771.3	1068.6	 20
 63	  5	123.0	17.4	 16
 64	  5	122.5	18.6	 20
 65	  5	136.0	27.7	 20
 66	  5	5521.5	558.3	 16
 67	  5	122.0	18.1	 20
 68	  5	6285.3	713.5	 20
 69	  5	6121.0	925.7	 16
 70	  5	5844.8	1023.1	 20
 71	  5	5650.0	1006.8	 20
 72	  5	126.8	14.9	 16
 73	  5	111.3	14.4	 20
 74	  5	6044.0	810.3	 20
 75	  5	134.5	22.7	 16
 76	  5	115.5	15.1	 20
 77	  5	122.0	15.1	 20
 78	  5	5374.5	664.1	 16
 79	  5	121.0	23.7	 20
 80	  5	6451.0	857.1	 20
 81	  5	6054.3	891.8	 16
 82	  5	5851.8	820.6	 20
 83	  5	5518.3	809.4	 20
 84	  5	124.0	19.5	 20
 85	  5	112.0	19.1	 16
 86	  5	5864.3	854.2	 20
 87	  5	131.0	22.8	 20
 88	  5	107.3	13.8	 16
 89	  5	104.3	11.2	 20
 90	  5	126.8	21.1	 20
 91	  5	114.5	16.9	 16
 92	  5	5967.0	886.2	 20
 93	  5	139.3	23.8	 20
 94	  5	142.5	26.9	 16
 95	  5	119.3	19.2	 20
 96	  5	5345.5	790.0	 20
 97	  5	111.0	16.8	 16
 98	  5	109.8	19.4	 20
 99	  5	119.5	17.0	 20
100	  5	4941.3	451.2	 16
101	  5	139.0	19.1	 20
102	  5	111.3	14.2	 20
103	  5	100.5	21.2	 16
104	  5	6113.8	1035.2	 20
105	  5	6191.0	807.7	 20
106	  5	5584.3	779.3	 16
107	  5	122.5	26.3	 20
108	  5	118.3	14.4	 20
109	  5	96.3	12.6	 16
110	  5	88.0	11.7	 20
111	  5	1190.5	196.5	 20
112	  5	763.5	112.9	 16
113	  5	99.0	17.8	 20
114	  5	91.3	11.6	 20
115	  5	106.0	17.5	 16
116	  5	5897.5	1000.3	 20
117	  5	125.8	18.4	 20
118	  5	104.3	14.5	 20
119	  5	131.5	20.7	 16
120	  5	5544.5	816.8	 20
121	  5	117.0	17.6	 20
122	  5	6465.5	643.2	 16
123	  5	146.0	23.0	 20
124	  5	120.0	14.0	 20
125	  5	121.3	20.0	 16
126	  5	5883.0	922.8	 20
127	  5	114.3	19.5	 20
128	  5	94.3	12.6	 16
129	  5	162.5	23.9	 20
130	  5	404.5	41.1	 20
131	  5	324.0	43.4	 16
132	  5	470.3	58.4	 20
133	  5	114.8	18.0	 20
134	  5	6036.0	665.3	 16
135	  5	130.5	21.2	 20
136	  5	114.5	16.7	 20
137	  5	120.0	12.7	 16
138	  5	5573.8	1083.5	 20
139	  5	109.5	18.0	 20
140	  5	115.3	12.4	 16
141	  5	122.8	17.3	 20
142	  5	5200.0	814.7	 20
143	  5	109.5	15.1	 16
144	  5	111.0	17.8	 20
145	  5	118.0	17.0	 20
146	  5	112.5	15.9	 16
147	  5	121.5	20.8	 20
148	  5	123.5	17.1	 20
149	  5	5654.3	813.0	 16
150	  5	148.8	37.5	 20
151	  5	107.0	15.8	 20
152	  5	6314.0	887.5	 20
153	  5	117.8	17.6	 16
154	  5	117.5	16.2	 20
155	  5	113.8	24.9	 20
156	  5	6146.8	728.1	 16
157	  5	113.0	20.7	 20
158	  5	87.3	12.4	 20
159	  5	1173.3	145.6	 16
160	  5	677.0	80.7	 20
161	  5	153.5	30.0	 20
162	  5	104.5	15.7	 20
163	  5	85.0	14.9	 25
164	  5	266.0	139.7	 25
165	  5	365.0	75.4	 20
166	  5	2105.0	427.0	 25
167	  5	307.0	56.1	 25
168	  5	1237.0	145.3	 20
169	  5	86.0	16.9	 25
170	  5	133.0	17.2	 25
171	  5	652.5	167.4	 20
172	  5	288.0	35.6	 25
173	  5	233.0	38.8	 25
174	  5	603.0	80.0	 20
175	  5	220.0	49.6	 25
176	  5	558.0	123.0	 25
177	  5	119.3	21.9	 20
178	  5	108.0	18.6	 25
179	  5	260.0	62.8	 25
180	  5	115.5	18.6	 20
181	  5	780.0	163.6	 25
182	  5	329.0	42.5	 25
183	  5	301.3	52.9	 20
184	  5	122.0	26.3	 25
185	  5	240.0	37.5	 25
186	  5	195.0	33.4	 25
187	  5	914.3	120.8	 20
188	  5	95.0	28.0	 25
189	  5	4229.0	669.0	 25
190	  5	1364.3	217.4	 20
191	  5	93.0	17.3	 25
192	  5	194.0	32.1	 25
193	  5	212.0	26.9	 20
194	  5	131.0	20.8	 25
195	  5	102.0	16.9	 25
196	  5	82.5	13.8	 20
197	  5	143.0	23.3	 25
198	  5	1373.0	317.1	 25
199	  5	356.0	53.7	 20
200	  5	461.0	53.6	 25
201	  5	159.0	22.7	 25
202	  5	3009.3	610.4	 20
203	  5	79.0	21.2	 25
204	  5	95.0	23.7	 25
205	  5	78.5	12.4	 20
206	  5	382.0	61.4	 25
207	  5	306.0	57.5	 25
208	  5	73.3	9.8	 20
209	  5	129.0	18.3	 25
210	  5	130.0	28.5	 25
211	  5	71.8	8.8	 20
212	  5	119.0	18.1	 25
213	  5	2060.0	368.1	 25
214	  5	71.5	13.5	 20
215	  5	74.0	14.1	 25
216	  5	87.0	12.0	 25
217	  5	277.3	50.5	 20
218	  5	80.0	13.0	 25
219	  5	208.0	31.6	 25
220	  5	102.0	14.8	 25
221	  5	144.3	22.1	 20
222	  5	138.0	25.0	 25
223	  5	225.0	40.8	 25
224	  5	457.5	51.2	 20
225	  5	523.0	74.6	 25
226	  5	303.0	35.6	 25
227	  5	165.8	23.7	 20
228	  5	294.0	45.1	 25
229	  5	128.0	25.0	 25
230	  5	86.5	15.3	 20
231	  5	95.0	14.4	 25
232	  5	78.0	14.6	 25
233	  5	388.0	88.4	 20
234	  5	7110.0	764.3	 25
235	  5	1361.0	166.2	 25
236	  5	1186.3	185.8	 20
237	  5	334.0	48.5	 25
238	  5	142.0	19.6	 25
239	  5	243.0	37.1	 20
240	  5	88.0	15.5	 25
241	  5	193.0	37.8	 25
242	  5	71.3	12.1	 20
243	  5	95.0	23.3	 25
244	  5	174.0	23.6	 25
245	  5	122.5	20.4	 20
246	  5	186.0	34.3	 25
247	  5	291.0	29.9	 25
248	  5	340.8	51.3	 20
249	  5	422.0	61.4	 25
250	  5	381.0	50.7	 25
251	  5	136.0	17.7	 20
252	  5	253.0	62.8	 25
253	  5	591.0	114.8	 25
254	  5	752.0	94.3	 25
255	  5	728.8	81.3	 20
256	  5	78.0	12.0	 25
257	  5	96.0	17.2	 25
258	  5	233.5	37.3	 20
259	  5	88.0	17.4	 25
260	  5	182.0	32.0	 25
261	  5	220.3	33.6	 20
262	  5	136.0	28.0	 25
263	  5	506.0	123.1	 25
264	  5	871.5	171.0	 20
265	  5	84.0	15.7	 25
266	  5	178.0	32.7	 25
267	  5	100.8	15.9	 20
268	  5	70.0	10.5	 25
269	  5	92.0	14.4	 25
270	  5	101.0	18.3	 20
271	  5	1063.0	163.5	 25
272	  5	177.0	25.6	 25
273	  5	208.5	31.9	 20
274	  5	237.0	25.4	 25
275	  5	118.0	17.3	 25
276	  5	80.3	12.6	 20
277	  5	317.0	45.9	 25
278	  5	71.0	10.1	 25
279	  5	189.3	27.1	 20
280	  5	190.0	26.5	 25
281	  5	833.0	195.2	 25
282	  5	216.0	39.0	 20
283	  5	276.0	116.4	 25
284	  5	288.0	40.2	 25
285	  5	322.5	36.8	 20
286	  5	138.0	28.6	 25
287	  5	76.0	13.4	 25
288	  5	69.0	12.7	 25
289	  5	82.3	15.1	 20
290	  5	107.0	19.2	 25
291	  5	102.0	18.7	 25
292	  5	228.3	32.6	 20
293	  5	268.0	36.8	 25
294	  5	327.0	38.9	 25
295	  5	209.0	43.2	 20
296	  5	369.0	61.4	 25
297	  5	76.0	13.8	 25
298	  5	73.0	12.6	 20
299	  5	211.0	46.4	 25
300	  5	103.0	17.7	 25
301	  5	3327.5	692.0	 20
302	  5	206.0	28.5	 25
303	  5	84.0	15.0	 25
304	  5	103.0	16.9	 20
305	  5	166.0	28.1	 25
306	  5	87.0	18.1	 25
307	  5	65.5	10.4	 20
308	  5	137.0	21.9	 25
309	  5	205.0	36.1	 25
310	  5	65.3	14.5	 20
311	  5	123.0	20.1	 25
312	  5	96.0	16.7	 25
313	  5	135.5	17.9	 20
314	  5	141.0	21.5	 25
315	  5	187.0	33.1	 25
316	  5	528.0	131.7	 20
317	  5	2454.0	313.5	 25
318	  5	413.0	58.8	 25
319	  5	467.0	80.9	 25
320	  5	100.8	17.8	 20
321	  5	101.0	15.5	 25
322	  5	430.0	61.7	 25
323	  5	80.3	15.8	 20
324	  5	138.0	22.8	 25
325	  5	837.0	134.8	 25
326	  5	142.3	23.9	 20
327	  5	346.0	49.0	 25
328	  5	712.0	89.3	 25
329	  5	180.5	20.4	 20
330	  5	82.0	14.7	 25
331	  5	1023.0	155.1	 25
332	  5	323.5	32.5	 20
333	  5	133.0	25.4	 25
334	  5	131.0	27.3	 25
335	  5	101.3	21.7	 20
336	  5	71.0	15.7	 25
337	  5	74.0	11.6	 25
338	  5	80.5	12.5	 20
339	  5	81.0	12.1	 25
340	  5	311.0	61.2	 25
341	  5	74.3	13.7	 20
342	  5	131.0	24.1	 25
343	  5	112.0	19.4	 25
344	  5	435.3	49.1	 20
345	  5	150.0	66.8	 25
346	  5	63.0	10.6	 25
347	  5	70.0	12.9	 20
348	  5	82.0	14.8	 25
349	  5	478.0	74.4	 25
350	  5	910.5	103.8	 20
351	  5	5343.0	1168.2	 25
352	  5	815.0	120.2	 25
353	  5	125.0	20.3	 25
354	  5	816.0	107.5	 20
355	  5	89.0	25.1	 25
356	  5	71.0	10.3	 25
357	  5	1211.3	155.1	 20
358	  5	231.0	33.0	 25
359	  5	215.0	29.9	 25
360	  5	248.3	34.6	 20
361	  5	208.0	60.0	 25
362	  5	1772.0	207.4	 25
363	  5	207.0	33.7	 20
364	  5	119.0	14.9	 25
365	  5	838.0	143.0	 25
366	  5	814.5	99.9	 20
367	  5	463.0	112.5	 25
368	  5	132.0	26.0	 25
369	  5	99.3	14.3	 20
370	  5	694.0	114.8	 25
371	  5	172.0	24.1	 25
372	  5	432.8	46.6	 20
373	  5	3520.0	498.8	 25
374	  5	1607.0	196.2	 25
375	  5	279.0	32.0	 16
376	  5	1429.8	214.6	 20
377	  5	209.8	29.7	 20
378	  5	707.0	99.3	 16
379	  5	78.0	11.6	 20
380	  5	166.0	25.1	 20
381	  5	114.8	16.2	 16
382	  5	455.8	66.3	 20
383	  5	257.8	32.8	 20
384	  5	716.3	126.9	 16
385	  5	86.8	16.5	 20
386	  5	314.0	48.5	 20
387	  5	680.8	81.3	 20
388	  5	190.5	24.3	 16
389	  5	110.3	20.8	 20
390	  5	537.0	73.7	 20
391	  5	376.3	40.4	 16
392	  5	159.3	23.7	 20
393	  5	672.5	101.7	 20
394	  5	90.8	14.7	 16
395	  5	127.8	20.0	 20
396	  5	230.5	33.3	 20
397	  5	82.0	20.0	 16
398	  5	102.5	31.8	 20
399	  5	906.8	137.0	 20
400	  5	104.5	18.1	 16
401	  5	70.8	12.7	 20
402	  5	482.0	105.0	 20
403	  5	101.0	15.9	 16
404	  5	767.5	101.9	 20
405	  5	82.0	10.0	 20
406	  5	71.3	13.8	 16
407	  5	105.3	16.0	 20
408	  5	186.5	26.6	 20
409	  5	105.3	14.9	 16
410	  5	415.0	51.4	 20
411	  5	420.3	52.7	 20
412	  5	213.5	34.7	 16
413	  5	115.8	22.8	 20
414	  5	181.3	25.6	 20
415	  5	255.3	31.9	 16
416	  5	198.0	26.1	 20
417	  5	275.0	42.0	 20
418	  5	91.0	17.4	 16
419	  5	249.0	37.7	 20
420	  5	254.5	35.2	 20
421	  5	166.3	25.2	 20
422	  5	187.8	27.4	 16
423	  5	704.8	94.2	 20
424	  5	392.0	39.8	 20
425	  5	169.8	23.4	 16
426	  5	81.3	13.1	 20
427	  5	79.8	14.1	 20
428	  5	103.3	14.1	 16
429	  5	159.3	20.4	 20
430	  5	261.3	38.3	 20
431	  5	107.3	21.4	 16
432	  5	68.0	13.2	 20
433	  5	71.5	11.9	 20
434	  5	72.5	11.0	 16
435	  5	85.3	11.8	 20
436	  5	81.8	17.7	 20
437	  5	79.3	19.5	 16
438	  5	91.8	15.1	 20
439	  5	135.3	26.1	 20
440	  5	703.5	85.7	 16
441	  5	1546.5	216.8	 20
442	  5	75.3	12.7	 20
443	  5	227.5	32.6	 16
444	  5	446.5	62.3	 20
445	  5	332.8	48.9	 20
446	  5	434.3	64.2	 16
447	  5	2803.5	450.9	 20
448	  5	156.3	36.7	 20
449	  5	120.3	15.2	 16
450	  5	82.3	15.1	 20
451	  5	168.3	23.2	 20
452	  5	737.8	96.1	 16
453	  5	66.0	12.3	 20
454	  5	151.3	23.6	 20
455	  5	96.0	17.4	 20
456	  5	103.5	16.8	 16
457	  5	75.5	11.0	 20
458	  5	152.0	21.8	 20
459	  5	80.0	15.3	 16
460	  5	69.5	12.4	 20
461	  5	182.3	30.0	 20
462	  5	55.5	11.7	 16
463	  5	180.8	30.0	 20
464	  5	109.3	14.7	 20
465	  5	1022.5	129.3	 16
466	  5	77.0	14.8	 20
467	  5	59.0	12.8	 20
468	  5	97.0	17.5	 16
469	  5	76.0	13.0	 20
470	  5	71.3	13.3	 20
471	  5	59.3	9.5	 16
472	  5	69.3	14.7	 20
473	  5	63.3	9.1	 20
474	  5	103.0	16.7	 16
475	  5	1304.0	215.3	 20
476	  5	83.3	19.0	 20
477	  5	667.3	77.9	 16
478	  5	501.3	77.2	 20
479	  5	150.3	27.6	 20
480	  5	75.0	12.5	 16
481	  5	246.5	33.2	 20
482	  5	88.0	19.4	 25
483	  5	90.0	14.4	 20
484	  5	460.0	67.7	 25
485	  5	101.0	15.6	 25
486	  5	99.3	16.4	 20
487	  5	66.0	11.0	 25
488	  5	85.0	13.1	 25
489	  5	163.0	36.9	 25
490	  5	338.3	68.3	 20
491	  5	73.0	13.3	 25
492	  5	950.0	145.1	 25
493	  5	236.8	29.5	 20
494	  5	436.0	61.9	 25
495	  5	791.0	92.2	 25
496	  5	429.3	61.8	 20
497	  5	727.0	93.8	 25
498	  5	192.0	31.9	 25
499	  5	178.8	34.4	 20
500	  5	178.0	28.4	 25
501	  5	99.0	20.8	 25
502	  5	222.8	49.2	 20
503	  5	378.0	48.1	 25
504	  5	126.0	24.6	 25
505	  5	427.5	65.6	 20
506	  5	82.0	15.8	 25
507	  5	161.0	24.8	 25
508	  5	136.0	24.9	 20
509	  5	107.0	17.7	 25
510	  5	263.0	40.8	 25
511	  5	63.5	12.3	 20
512	  5	70.0	11.4	 25
513	  5	296.0	57.8	 25
514	  5	248.0	42.2	 20
515	  5	342.0	58.4	 25
516	  5	58.0	12.2	 25
517	  5	70.5	13.7	 20
518	  5	146.0	17.9	 25
519	  5	700.0	161.0	 25
520	  5	218.3	46.2	 20
521	  5	74.0	13.3	 25
522	  5	90.0	15.3	 25
523	  5	194.0	35.7	 25
524	  5	174.3	26.7	 20
525	  5	243.0	39.3	 25
526	  5	76.0	15.1	 25
527	  5	463.0	79.5	 20
528	  5	989.0	195.5	 25
529	  5	127.0	23.8	 25
530	  5	169.3	28.6	 20
531	  5	79.0	9.3	 25
532	  5	64.0	8.3	 25
533	  5	87.8	18.3	 20
534	  5	81.0	15.2	 25
535	  5	116.0	20.4	 25
536	  5	1512.8	237.3	 20
537	  5	1472.0	276.1	 25
538	  5	91.0	14.3	 25
539	  5	181.0	28.0	 20
540	  5	93.0	11.9	 25
541	  5	123.0	21.1	 25
542	  5	220.3	31.6	 20
543	  5	438.0	72.1	 25
544	  5	80.0	14.3	 25
545	  5	211.5	30.2	 20
546	  5	63.0	12.5	 25
547	  5	186.0	40.3	 25
548	  5	85.5	14.6	 20
549	  5	66.0	13.4	 25
550	  5	70.0	17.0	 25
551	  5	247.0	37.5	 20
552	  5	63.0	11.7	 25
553	  5	196.0	34.5	 25
554	  5	485.3	87.1	 20
555	  5	58.0	8.5	 25
556	  5	558.0	102.7	 25
557	  5	244.0	36.1	 25
558	  5	190.0	33.6	 20
559	  5	556.0	97.7	 25
560	  5	556.0	97.6	 25
561	  5	90.0	18.1	 20
562	  5	86.0	13.9	 25
563	  5	4399.0	874.9	 25
564	  5	124.0	19.7	 20
565	  5	90.0	24.2	 25
566	  5	92.0	15.6	 25
567	  5	1178.0	148.0	 20
568	  5	93.0	15.2	 25
569	  5	112.0	19.2	 25
570	  5	95.0	16.2	 20
571	  5	126.0	22.8	 25
572	  5	77.0	12.1	 25
573	  5	102.0	18.7	 20
574	  5	139.0	22.9	 25
575	  5	396.0	78.9	 25
576	  5	63.8	13.2	 20
577	  5	73.0	12.0	 25
578	  5	71.0	10.5	 25
579	  5	83.0	12.5	 20
580	  5	511.0	85.3	 25
581	  5	77.0	13.8	 25
582	  5	212.5	31.0	 20
583	  5	80.0	17.1	 25
584	  5	252.0	40.5	 25
585	  5	189.0	34.2	 20
586	  5	256.0	34.0	 25
587	  5	390.0	56.6	 25
588	  5	191.3	25.8	 20
589	  5	2889.0	384.2	 25
590	  5	1485.0	227.7	 25
591	  5	559.0	104.7	 25
592	  5	70.3	12.4	 20
593	  5	205.0	38.6	 25
594	  5	205.0	34.9	 25
595	  5	88.8	15.2	 20
596	  5	127.0	20.3	 25
597	  5	962.0	156.0	 25
598	  5	423.0	66.8	 20
599	  5	101.0	23.9	 25
600	  5	188.0	30.7	 25
601	  5	66.3	11.3	 20
602	  5	83.0	12.0	 25
603	  5	75.0	13.2	 25
604	  5	101.8	15.3	 20
605	  5	582.0	115.5	 25
606	  5	74.0	10.5	 25
607	  5	77.0	15.7	 20
608	  5	104.0	21.6	 25
609	  5	168.0	33.4	 25
610	  5	72.3	12.7	 20
611	  5	169.0	25.4	 25
612	  5	837.0	175.1	 25
613	  5	71.5	14.5	 20
614	  5	81.0	13.6	 25
615	  5	320.0	54.4	 25
616	  5	347.3	48.4	 20
617	  5	527.0	102.4	 25
618	  5	94.0	16.0	 25
619	  5	85.3	15.8	 20
620	  5	120.0	17.4	 25
621	  5	260.0	53.0	 25
622	  5	307.5	55.4	 20
623	  5	114.0	22.2	 25
624	  5	88.0	21.6	 25
625	  5	167.0	32.2	 25
626	  5	80.3	14.7	 20
627	  5	88.0	13.0	 25
628	  5	71.0	12.2	 25
629	  5	187.0	33.8	 20
630	  5	779.0	117.8	 25
631	  5	7100.0	1522.8	 25
632	  5	490.8	71.7	 20
633	  5	529.0	115.2	 25
634	  5	969.0	191.7	 25
635	  5	107.3	24.2	 20
636	  5	127.0	22.9	 25
637	  5	105.0	19.4	 25
638	  5	76.8	12.4	 20
639	  5	106.0	20.1	 25
  0	  6	5265.0	1359.0	 25
  1	  6	98.3	19.6	 20
  2	  6	74.0	9.6	 25
  3	  6	90.0	11.7	 25
  4	  6	131.5	16.0	 20
  5	  6	4210.0	915.7	 25
  6	  6	83.0	14.5	 25
  7	  6	82.8	13.0	 20
  8	  6	175.0	30.8	 25
  9	  6	245.0	39.8	 25
 10	  6	82.5	12.9	 20
 11	  6	72.0	12.8	 25
 12	  6	61.0	10.9	 25
 13	  6	79.5	12.2	 20
 14	  6	120.0	21.1	 25
 15	  6	200.0	30.5	 25
 16	  6	305.0	57.1	 25
 17	  6	235.5	49.5	 20
 18	  6	152.0	29.2	 25
 19	  6	213.0	38.9	 25
 20	  6	618.0	138.0	 20
 21	  6	849.0	175.9	 25
 22	  6	109.0	16.1	 25
 23	  6	121.0	20.1	 20
 24	  6	63.0	12.8	 25
 25	  6	104.0	18.3	 25
 26	  6	91.0	13.5	 20
 27	  6	78.0	10.0	 25
 28	  6	223.0	48.5	 25
 29	  6	86.3	15.2	 20
 30	  6	479.0	114.6	 25
 31	  6	132.0	26.7	 25
 32	  6	89.0	14.6	 20
 33	  6	85.0	15.3	 25
 34	  6	262.0	57.1	 25
 35	  6	67.5	12.5	 20
 36	  6	101.0	16.2	 25
 37	  6	79.0	13.1	 25
 38	  6	77.8	15.7	 20
 39	  6	110.0	50.4	 25
 40	  6	1698.0	293.2	 25
 41	  6	140.5	32.7	 20
 42	  6	349.0	56.3	 25
 43	  6	227.0	67.3	 25
 44	  6	331.8	36.6	 20
 45	  6	739.0	192.6	 25
 46	  6	516.0	61.3	 25
 47	  6	198.3	28.6	 20
 48	  6	117.0	27.4	 25
 49	  6	114.0	15.1	 25
 50	  6	128.0	17.6	 25
 51	  6	67.3	12.4	 20
 52	  6	211.0	41.4	 25
 53	  6	143.0	26.1	 25
 54	  6	81.8	24.0	 20
 55	  6	85.0	17.5	 25
 56	  6	76.0	11.0	 25
 57	  6	73.3	17.7	 20
 58	  6	116.0	18.1	 25
 59	  6	191.0	39.4	 25
 60	  6	68.3	13.2	 20
 61	  6	104.0	21.1	 25
 62	  6	5310.0	1408.3	 25
 63	  6	133.3	22.0	 20
 64	  6	132.0	20.8	 25
 65	  6	119.0	18.9	 25
 66	  6	5662.5	1177.2	 20
 67	  6	117.0	17.0	 25
 68	  6	5923.0	1408.8	 25
 69	  6	129.3	19.7	 20
 70	  6	128.0	19.7	 25
 71	  6	132.0	19.4	 25
 72	  6	114.0	15.1	 20
 73	  6	103.0	14.5	 25
 74	  6	5868.0	765.9	 25
 75	  6	128.0	23.7	 20
 76	  6	124.0	18.9	 25
 77	  6	122.0	20.3	 25
 78	  6	5701.3	581.9	 20
 79	  6	124.0	19.5	 25
 80	  6	5596.0	1262.6	 25
 81	  6	125.3	22.7	 20
 82	  6	125.0	20.6	 25
 83	  6	123.0	9.5	 25
 84	  6	104.0	17.5	 25
 85	  6	106.0	13.9	 20
 86	  6	5565.0	1202.7	 25
 87	  6	126.0	15.3	 25
 88	  6	122.8	19.9	 20
 89	  6	130.0	14.9	 25
 90	  6	5129.0	1123.9	 25
 91	  6	113.8	19.5	 20
 92	  6	6111.0	912.2	 25
 93	  6	122.0	22.7	 25
 94	  6	116.0	14.8	 20
 95	  6	106.0	11.6	 25
 96	  6	5663.0	787.1	 25
 97	  6	122.3	25.0	 20
 98	  6	119.0	18.5	 25
 99	  6	115.0	17.9	 25
100	  6	5402.8	500.0	 20
101	  6	132.0	16.3	 25
102	  6	110.0	17.9	 25
103	  6	102.0	15.4	 20
104	  6	6149.0	1048.7	 25
105	  6	118.0	18.6	 25
106	  6	115.3	15.8	 20
107	  6	116.0	149.7	 25
108	  6	103.0	14.7	 25
109	  6	110.0	17.9	 20
110	  6	89.0	14.3	 25
111	  6	388.0	79.5	 25
112	  6	586.3	92.9	 20
113	  6	102.0	15.8	 25
114	  6	153.0	23.3	 25
115	  6	105.5	13.2	 20
116	  6	5729.0	1004.0	 25
117	  6	124.0	18.4	 25
118	  6	112.0	18.6	 25
119	  6	119.5	22.2	 20
120	  6	5688.0	768.2	 25
121	  6	106.0	17.1	 25
122	  6	6455.3	1071.6	 20
123	  6	125.0	21.5	 25
124	  6	122.0	17.9	 25
125	  6	125.3	20.6	 20
126	  6	5507.0	1140.8	 25
127	  6	102.0	18.2	 25
128	  6	89.0	10.1	 20
129	  6	190.0	32.8	 25
130	  6	777.0	112.6	 25
131	  6	698.8	80.9	 20
132	  6	890.0	100.3	 25
133	  6	101.0	16.2	 25
134	  6	5911.5	1034.8	 20
135	  6	123.0	18.3	 25
136	  6	107.0	14.9	 25
137	  6	115.5	15.9	 20
138	  6	5692.0	1201.9	 25
139	  6	100.0	20.9	 25
140	  6	105.3	15.3	 20
141	  6	121.0	18.2	 25
142	  6	4963.0	983.6	 25
143	  6	110.8	19.1	 20
144	  6	102.0	13.7	 25
145	  6	95.0	14.5	 25
146	  6	102.8	16.9	 20
147	  6	118.0	22.9	 25
148	  6	113.0	19.2	 25
149	  6	5613.0	728.7	 20
150	  6	140.0	24.9	 25
151	  6	92.0	18.3	 25
152	  6	5990.0	851.4	 25
153	  6	111.3	17.0	 20
154	  6	104.0	18.1	 25
155	  6	109.0	15.8	 25
156	  6	5846.8	623.7	 20
157	  6	107.0	18.0	 25
158	  6	82.0	11.4	 25
159	  6	344.3	40.9	 20
160	  6	322.0	49.0	 25
161	  6	102.0	17.5	 25
162	  6	99.0	18.0	 16
163	  6	83.3	11.2	 20
164	  6	985.5	186.3	 20
165	  6	680.8	80.9	 16
166	  6	1865.8	300.5	 20
167	  6	122.5	31.3	 20
168	  6	1044.8	100.8	 16
169	  6	97.3	16.6	 20
170	  6	101.3	18.7	 20
171	  6	143.3	25.3	 16
172	  6	180.5	31.7	 20
173	  6	166.8	20.9	 20
174	  6	389.8	43.4	 16
175	  6	129.5	22.6	 20
176	  6	117.3	24.9	 20
177	  6	87.3	16.4	 16
178	  6	81.0	12.5	 20
179	  6	82.3	17.5	 20
180	  6	112.5	12.6	 16
181	  6	1591.8	371.1	 20
182	  6	265.8	31.5	 20
183	  6	124.5	21.4	 16
184	  6	88.3	18.5	 20
185	  6	190.3	27.8	 20
186	  6	174.5	36.2	 20
187	  6	290.0	38.6	 16
188	  6	107.5	18.4	 20
189	  6	1848.5	312.2	 20
190	  6	914.0	108.7	 16
191	  6	96.0	19.2	 20
192	  6	174.8	36.7	 20
193	  6	201.3	35.7	 16
194	  6	110.5	15.7	 20
195	  6	101.0	17.2	 20
196	  6	82.8	14.0	 16
197	  6	76.3	12.2	 20
198	  6	122.5	19.8	 20
199	  6	190.8	38.5	 16
200	  6	258.0	27.8	 20
201	  6	112.3	16.5	 20
202	  6	380.3	74.0	 16
203	  6	89.0	14.4	 20
204	  6	77.5	8.9	 20
205	  6	72.5	10.4	 16
206	  6	260.3	47.4	 20
207	  6	75.5	15.3	 20
208	  6	70.8	17.7	 16
209	  6	87.0	20.9	 20
210	  6	84.0	12.3	 20
211	  6	70.0	12.0	 16
212	  6	138.0	23.3	 20
213	  6	478.3	77.8	 20
214	  6	74.8	11.6	 16
215	  6	67.0	13.1	 20
216	  6	68.8	10.6	 20
217	  6	77.3	17.8	 16
218	  6	63.5	9.4	 20
219	  6	118.3	18.9	 20
220	  6	127.0	19.7	 20
221	  6	148.3	19.3	 16
222	  6	138.3	26.3	 20
223	  6	113.3	16.0	 20
224	  6	218.0	29.2	 16
225	  6	194.8	15.0	 20
226	  6	249.5	37.8	 20
227	  6	110.0	19.3	 16
228	  6	216.8	36.9	 20
229	  6	86.0	16.7	 20
230	  6	72.8	15.4	 16
231	  6	77.0	12.9	 20
232	  6	84.5	15.7	 20
233	  6	321.5	36.4	 16
234	  6	5965.5	517.3	 20
235	  6	982.8	145.0	 20
236	  6	981.5	114.5	 16
237	  6	222.8	30.7	 20
238	  6	101.0	18.6	 20
239	  6	86.5	13.3	 16
240	  6	72.5	12.1	 20
241	  6	71.3	13.5	 20
242	  6	56.5	10.8	 16
243	  6	144.5	25.4	 20
244	  6	274.5	37.3	 20
245	  6	94.3	17.2	 16
246	  6	116.5	22.9	 20
247	  6	242.8	26.8	 20
248	  6	255.5	28.2	 16
249	  6	246.8	24.8	 20
250	  6	442.3	62.0	 20
251	  6	120.0	26.4	 16
252	  6	85.5	14.8	 20
253	  6	208.0	27.5	 20
254	  6	377.0	35.8	 20
255	  6	389.5	56.5	 16
256	  6	90.0	15.1	 20
257	  6	65.3	11.5	 20
258	  6	103.3	15.3	 16
259	  6	67.0	12.3	 20
260	  6	162.3	31.7	 20
261	  6	204.3	25.5	 16
262	  6	141.5	26.3	 20
263	  6	104.0	15.8	 20
264	  6	123.5	21.5	 16
265	  6	98.5	17.6	 20
266	  6	173.3	25.0	 20
267	  6	105.0	18.2	 16
268	  6	70.0	12.0	 20
269	  6	77.0	12.9	 25
270	  6	80.3	14.2	 20
271	  6	912.0	151.8	 25
272	  6	175.0	35.0	 25
273	  6	262.5	46.4	 20
274	  6	232.0	27.5	 25
275	  6	89.0	15.7	 25
276	  6	83.3	18.0	 20
277	  6	223.0	39.2	 25
278	  6	76.0	13.3	 25
279	  6	245.3	53.0	 20
280	  6	260.0	65.4	 25
281	  6	1783.0	474.3	 25
282	  6	382.0	94.0	 20
283	  6	486.0	117.2	 25
284	  6	410.0	93.0	 25
285	  6	176.0	29.8	 20
286	  6	121.0	21.2	 25
287	  6	80.0	13.5	 25
288	  6	69.0	9.1	 25
289	  6	76.8	13.0	 20
290	  6	114.0	17.8	 25
291	  6	73.0	10.3	 25
292	  6	167.3	27.4	 20
293	  6	126.0	20.4	 25
294	  6	212.0	39.7	 25
295	  6	345.0	62.0	 20
296	  6	320.0	78.4	 25
297	  6	75.0	17.7	 25
298	  6	67.3	9.6	 20
299	  6	95.0	13.5	 25
300	  6	94.0	14.8	 25
301	  6	196.8	41.6	 20
302	  6	266.0	59.3	 25
303	  6	76.0	12.3	 25
304	  6	92.5	13.9	 20
305	  6	158.0	29.5	 25
306	  6	63.0	12.9	 25
307	  6	63.3	10.3	 20
308	  6	105.0	19.0	 25
309	  6	210.0	22.4	 25
310	  6	81.0	16.7	 20
311	  6	77.0	14.0	 25
312	  6	93.0	31.0	 25
313	  6	213.5	41.2	 20
314	  6	89.0	13.7	 25
315	  6	193.0	40.6	 25
316	  6	1001.5	174.9	 20
317	  6	1214.0	286.1	 25
318	  6	116.0	22.1	 25
319	  6	83.0	9.7	 25
320	  6	103.5	17.1	 20
321	  6	82.0	11.8	 25
322	  6	174.0	35.3	 25
323	  6	123.3	20.0	 20
324	  6	124.0	17.7	 25
325	  6	212.0	39.6	 25
326	  6	102.8	16.3	 20
327	  6	219.0	42.1	 25
328	  6	259.0	46.5	 25
329	  6	135.3	17.5	 20
330	  6	72.0	14.3	 25
331	  6	217.0	43.0	 25
332	  6	224.5	34.5	 20
333	  6	117.0	15.7	 25
334	  6	69.0	12.6	 25
335	  6	63.3	9.9	 20
336	  6	62.0	12.1	 25
337	  6	67.0	12.1	 25
338	  6	101.3	16.3	 20
339	  6	73.0	9.9	 25
340	  6	85.0	17.4	 25
341	  6	64.5	23.9	 20
342	  6	156.0	26.8	 25
343	  6	77.0	13.8	 25
344	  6	323.0	49.7	 20
345	  6	158.0	52.1	 25
346	  6	58.0	12.7	 25
347	  6	62.3	13.5	 20
348	  6	65.0	9.2	 25
349	  6	188.0	24.5	 25
350	  6	517.3	80.0	 20
351	  6	2344.0	571.5	 25
352	  6	926.0	143.0	 25
353	  6	96.0	14.8	 25
354	  6	109.3	11.6	 20
355	  6	93.0	16.4	 25
356	  6	76.0	13.3	 25
357	  6	140.8	28.8	 20
358	  6	190.0	31.1	 25
359	  6	102.0	19.1	 25
360	  6	151.5	21.7	 20
361	  6	114.0	34.2	 25
362	  6	529.0	76.4	 25
363	  6	262.3	28.6	 20
364	  6	189.0	30.3	 25
365	  6	1224.0	190.9	 25
366	  6	278.5	61.2	 20
367	  6	1022.0	147.6	 25
368	  6	195.0	25.5	 25
369	  6	86.5	13.2	 20
370	  6	159.0	32.1	 25
371	  6	105.0	16.7	 25
372	  6	248.0	48.4	 20
373	  6	1221.0	180.5	 25
374	  6	1816.0	236.8	 25
375	  6	218.3	20.3	 20
376	  6	482.0	115.8	 25
377	  6	113.0	22.6	 25
378	  6	606.5	75.8	 20
379	  6	108.0	23.2	 25
380	  6	121.0	16.7	 25
381	  6	107.0	20.3	 20
382	  6	207.0	31.8	 25
383	  6	152.0	22.8	 25
384	  6	195.5	30.7	 20
385	  6	76.0	11.7	 25
386	  6	381.0	85.1	 25
387	  6	1124.0	133.2	 25
388	  6	135.5	22.5	 20
389	  6	75.0	11.7	 25
390	  6	232.0	32.8	 25
391	  6	250.0	38.6	 20
392	  6	113.0	16.8	 25
393	  6	198.0	28.8	 25
394	  6	76.0	9.0	 20
395	  6	88.0	14.6	 25
396	  6	77.0	14.4	 25
397	  6	69.0	12.5	 20
398	  6	232.0	47.7	 25
399	  6	981.0	160.8	 25
400	  6	89.8	15.0	 20
401	  6	75.0	11.7	 25
402	  6	401.0	85.3	 25
403	  6	74.8	16.9	 20
404	  6	323.0	40.2	 25
405	  6	100.0	17.6	 25
406	  6	71.5	10.5	 20
407	  6	100.0	21.2	 25
408	  6	100.0	18.9	 25
409	  6	97.0	19.3	 20
410	  6	311.0	47.2	 25
411	  6	242.0	30.9	 25
412	  6	168.8	24.8	 20
413	  6	108.0	18.7	 25
414	  6	155.0	25.7	 25
415	  6	213.3	24.1	 20
416	  6	221.0	32.3	 25
417	  6	454.0	61.6	 25
418	  6	121.0	15.2	 20
419	  6	183.0	23.7	 25
420	  6	187.0	23.4	 25
421	  6	150.0	26.1	 25
422	  6	102.3	18.9	 20
423	  6	214.0	30.8	 25
424	  6	156.0	24.6	 25
425	  6	182.5	27.2	 20
426	  6	74.0	10.1	 25
427	  6	84.0	12.9	 25
428	  6	143.3	20.4	 20
429	  6	252.0	34.8	 25
430	  6	146.0	21.9	 25
431	  6	169.8	29.7	 20
432	  6	69.0	12.5	 25
433	  6	82.0	12.2	 25
434	  6	70.0	15.6	 20
435	  6	67.0	12.6	 25
436	  6	83.0	11.4	 25
437	  6	66.8	239.9	 20
438	  6	68.0	11.4	 25
439	  6	155.0	24.2	 25
440	  6	206.5	30.5	 20
441	  6	762.0	121.6	 25
442	  6	74.0	10.2	 25
443	  6	149.5	26.1	 20
444	  6	249.0	34.4	 25
445	  6	456.0	75.8	 25
446	  6	332.5	38.6	 20
447	  6	2192.0	345.8	 25
448	  6	197.0	33.5	 25
449	  6	128.3	18.8	 20
450	  6	107.0	14.2	 25
451	  6	106.0	17.2	 25
452	  6	222.5	34.4	 20
453	  6	77.0	13.7	 25
454	  6	109.0	19.6	 25
455	  6	114.0	16.8	 25
456	  6	80.0	14.1	 20
457	  6	74.0	11.3	 25
458	  6	129.0	20.0	 25
459	  6	77.5	15.2	 20
460	  6	65.0	16.2	 25
461	  6	74.0	13.1	 25
462	  6	59.5	9.0	 20
463	  6	144.0	19.4	 25
464	  6	72.0	12.4	 25
465	  6	770.0	104.7	 20
466	  6	93.0	19.9	 25
467	  6	69.0	10.4	 25
468	  6	178.8	27.2	 20
469	  6	82.0	12.5	 25
470	  6	95.0	15.0	 25
471	  6	66.0	13.3	 20
472	  6	81.0	15.9	 25
473	  6	62.0	11.4	 25
474	  6	93.3	12.5	 20
475	  6	253.0	34.0	 25
476	  6	77.0	12.4	 25
477	  6	441.0	56.9	 20
478	  6	848.0	114.6	 25
479	  6	229.0	36.6	 25
480	  6	84.8	17.4	 20
481	  6	206.0	28.1	 25
482	  6	75.0	9.6	 20
483	  6	62.5	8.0	 16
484	  6	114.3	17.5	 20
485	  6	95.0	15.0	 20
486	  6	70.5	10.8	 16
487	  6	77.0	12.7	 20
488	  6	65.3	28.6	 20
489	  6	87.5	35.7	 20
490	  6	305.0	74.9	 16
491	  6	101.3	18.4	 20
492	  6	1636.3	192.8	 20
493	  6	595.3	75.3	 16
494	  6	1357.0	210.9	 20
495	  6	1702.0	142.0	 20
496	  6	591.5	74.2	 16
497	  6	1053.0	101.8	 20
498	  6	359.3	53.8	 20
499	  6	335.5	40.7	 16
500	  6	104.0	14.5	 20
501	  6	69.3	10.3	 20
502	  6	84.3	13.9	 16
503	  6	165.0	20.6	 20
504	  6	70.3	20.8	 20
505	  6	165.0	28.2	 16
506	  6	143.0	19.3	 20
507	  6	163.5	21.1	 20
508	  6	161.0	22.0	 16
509	  6	88.3	11.4	 20
510	  6	89.0	13.4	 20
511	  6	57.3	6.3	 16
512	  6	70.0	11.4	 20
513	  6	82.0	15.6	 20
514	  6	75.8	12.1	 16
515	  6	153.3	22.8	 20
516	  6	58.5	9.5	 20
517	  6	70.3	13.4	 16
518	  6	112.0	18.6	 20
519	  6	98.0	13.3	 20
520	  6	118.0	16.3	 16
521	  6	72.3	13.0	 20
522	  6	82.3	13.8	 20
523	  6	184.3	26.4	 20
524	  6	176.5	27.6	 16
525	  6	116.3	18.6	 20
526	  6	57.5	11.1	 20
527	  6	175.5	21.8	 16
528	  6	187.3	29.7	 20
529	  6	90.0	17.6	 20
530	  6	129.8	22.2	 16
531	  6	92.5	17.5	 20
532	  6	65.3	10.0	 20
533	  6	78.0	11.2	 16
534	  6	67.3	12.9	 20
535	  6	102.3	15.7	 20
536	  6	267.8	39.5	 16
537	  6	206.0	26.3	 20
538	  6	70.0	11.9	 20
539	  6	113.3	13.9	 16
540	  6	138.3	18.4	 20
541	  6	113.0	19.3	 20
542	  6	202.5	26.7	 16
543	  6	110.8	16.9	 20
544	  6	90.0	19.9	 20
545	  6	146.5	21.3	 16
546	  6	62.0	11.3	 20
547	  6	61.8	11.6	 20
548	  6	107.8	16.8	 16
549	  6	66.0	11.2	 20
550	  6	62.3	10.1	 20
551	  6	64.3	11.2	 16
552	  6	57.3	10.1	 20
553	  6	99.3	18.7	 20
554	  6	113.5	25.0	 16
555	  6	69.5	11.2	 20
556	  6	174.3	33.5	 20
557	  6	96.8	17.5	 20
558	  6	88.8	18.4	 16
559	  6	207.3	32.1	 20
560	  6	356.0	44.4	 20
561	  6	95.3	14.5	 16
562	  6	82.3	13.8	 20
563	  6	913.8	136.1	 20
564	  6	125.0	22.1	 16
565	  6	78.0	14.8	 20
566	  6	73.3	11.7	 20
567	  6	422.3	50.7	 16
568	  6	72.5	15.8	 20
569	  6	116.0	17.0	 20
570	  6	61.3	12.7	 16
571	  6	127.3	18.2	 20
572	  6	85.3	12.8	 20
573	  6	137.3	22.5	 16
574	  6	77.0	10.8	 20
575	  6	120.8	24.1	 20
576	  6	60.5	11.1	 16
577	  6	63.8	11.8	 20
578	  6	98.5	16.6	 20
579	  6	64.8	10.8	 16
580	  6	351.3	44.7	 20
581	  6	88.8	17.7	 20
582	  6	153.5	21.5	 16
583	  6	97.5	18.8	 20
584	  6	148.8	21.6	 20
585	  6	177.8	19.5	 16
586	  6	224.3	39.1	 20
587	  6	259.8	38.6	 20
588	  6	93.5	11.8	 16
589	  6	1587.0	311.1	 25
590	  6	628.0	115.7	 25
591	  6	1484.0	280.6	 25
592	  6	84.0	16.3	 20
593	  6	227.0	45.9	 25
594	  6	202.0	31.8	 25
595	  6	108.8	20.4	 20
596	  6	79.0	16.2	 25
597	  6	537.0	71.6	 25
598	  6	221.3	20.3	 20
599	  6	81.0	11.6	 25
600	  6	170.0	32.4	 25
601	  6	61.8	10.6	 20
602	  6	85.0	14.0	 25
603	  6	70.0	10.0	 25
604	  6	68.3	11.4	 20
605	  6	71.0	12.3	 25
606	  6	80.0	16.2	 25
607	  6	66.3	10.5	 20
608	  6	169.0	29.7	 25
609	  6	208.0	38.7	 25
610	  6	70.8	15.2	 20
611	  6	169.0	30.5	 25
612	  6	185.0	32.2	 25
613	  6	68.0	12.1	 20
614	  6	56.0	9.3	 25
615	  6	136.0	18.0	 25
616	  6	210.3	38.3	 20
617	  6	164.0	29.8	 25
618	  6	135.0	22.5	 25
619	  6	84.0	11.4	 20
620	  6	109.0	21.2	 25
621	  6	80.0	12.7	 25
622	  6	142.3	18.4	 20
623	  6	142.0	21.4	 25
624	  6	65.0	10.1	 25
625	  6	70.0	11.3	 25
626	  6	64.8	15.8	 20
627	  6	64.0	9.4	 25
628	  6	60.0	12.3	 25
629	  6	103.5	15.8	 20
630	  6	1001.0	142.1	 25
631	  6	1604.0	332.9	 25
632	  6	182.8	29.6	 20
633	  6	189.0	35.4	 25
634	  6	563.0	79.3	 25
635	  6	205.8	30.6	 20
636	  6	83.0	12.3	 25
637	  6	122.0	23.2	 25
638	  6	76.3	11.1	 20
639	  6	4088.0	792.9	 25
  0	  7	109.3	15.0	 20
  1	  7	233.3	31.5	 16
  2	  7	105.3	17.7	 20
  3	  7	217.5	22.4	 20
  4	  7	202.0	24.7	 16
  5	  7	164.8	22.3	 20
  6	  7	113.0	16.3	 20
  7	  7	84.0	12.4	 16
  8	  7	451.0	54.0	 20
  9	  7	143.0	18.7	 20
 10	  7	180.5	28.3	 16
 11	  7	272.8	30.6	 20
 12	  7	127.3	17.3	 20
 13	  7	219.5	30.0	 16
 14	  7	73.3	11.3	 20
 15	  7	172.8	27.0	 20
 16	  7	91.3	18.0	 20
 17	  7	99.5	14.8	 16
 18	  7	425.5	66.1	 20
 19	  7	133.8	24.8	 20
 20	  7	62.0	7.4	 16
 21	  7	296.3	37.4	 20
 22	  7	134.3	15.4	 20
 23	  7	115.0	15.1	 16
 24	  7	71.3	9.9	 20
 25	  7	64.3	14.1	 20
 26	  7	67.0	13.8	 16
 27	  7	115.5	22.7	 20
 28	  7	78.8	13.1	 20
 29	  7	73.3	14.6	 16
 30	  7	192.5	26.7	 20
 31	  7	86.5	14.2	 20
 32	  7	150.8	21.0	 16
 33	  7	132.3	22.9	 20
 34	  7	100.5	15.6	 20
 35	  7	74.8	14.3	 16
 36	  7	118.0	16.3	 20
 37	  7	104.8	22.8	 20
 38	  7	238.8	22.2	 16
 39	  7	1116.3	106.2	 20
 40	  7	478.5	49.2	 20
 41	  7	1304.3	103.0	 16
 42	  7	4418.8	403.9	 20
 43	  7	734.3	81.1	 20
 44	  7	220.5	32.9	 16
 45	  7	1254.3	168.1	 20
 46	  7	3127.3	389.0	 20
 47	  7	686.8	69.3	 16
 48	  7	616.5	78.5	 20
 49	  7	657.8	68.3	 20
 50	  7	291.3	59.4	 20
 51	  7	285.5	41.2	 16
 52	  7	166.3	28.5	 20
 53	  7	189.0	32.8	 20
 54	  7	1972.5	145.8	 16
 55	  7	903.3	118.3	 20
 56	  7	125.0	19.0	 25
 57	  7	70.0	11.5	 20
 58	  7	86.0	10.8	 25
 59	  7	232.0	22.6	 25
 60	  7	463.5	131.7	 20
 61	  7	86.0	14.3	 25
 62	  7	110.0	23.2	 25
 63	  7	5491.0	1655.2	 20
 64	  7	5561.0	1656.8	 25
 65	  7	5614.0	1762.2	 25
 66	  7	115.3	19.9	 20
 67	  7	98.0	17.4	 25
 68	  7	104.0	19.4	 25
 69	  7	5472.0	1634.6	 20
 70	  7	5635.0	1657.6	 25
 71	  7	5532.0	1647.6	 25
 72	  7	115.0	26.1	 20
 73	  7	79.0	13.9	 25
 74	  7	5078.0	1566.3	 25
 75	  7	112.8	22.0	 20
 76	  7	95.0	11.4	 25
 77	  7	102.0	13.4	 25
 78	  7	5241.3	1562.9	 20
 79	  7	95.0	19.1	 25
 80	  7	111.0	16.6	 25
 81	  7	5378.3	1548.8	 20
 82	  7	5547.0	1599.1	 25
 83	  7	5582.0	1587.4	 25
 84	  7	112.0	22.3	 25
 85	  7	102.3	17.4	 20
 86	  7	114.0	16.1	 25
 87	  7	5501.0	1559.8	 25
 88	  7	5710.8	1610.4	 20
 89	  7	5607.0	1583.1	 25
 90	  7	113.0	23.3	 25
 91	  7	95.0	13.9	 20
 92	  7	5485.0	1655.6	 25
 93	  7	122.0	21.3	 25
 94	  7	106.8	13.6	 20
 95	  7	109.0	17.8	 25
 96	  7	5192.0	1603.0	 25
 97	  7	81.0	20.3	 20
 98	  7	108.0	16.8	 25
 99	  7	106.0	17.0	 25
100	  7	5305.0	1510.6	 20
101	  7	119.0	18.0	 25
102	  7	103.0	15.2	 25
103	  7	85.5	11.5	 20
104	  7	5597.0	1632.0	 25
105	  7	109.0	22.3	 25
106	  7	114.3	22.0	 20
107	  7	105.0	18.5	 25
108	  7	120.0	15.8	 25
109	  7	90.3	15.3	 20
110	  7	91.0	14.4	 25
111	  7	274.0	35.5	 25
112	  7	514.3	90.2	 20
113	  7	1438.0	172.0	 25
114	  7	2727.0	300.1	 25
115	  7	104.3	18.1	 20
116	  7	5257.0	1505.0	 25
117	  7	123.0	19.1	 25
118	  7	104.0	15.0	 25
119	  7	99.0	11.6	 20
120	  7	5250.0	1450.0	 25
121	  7	113.0	34.8	 25
122	  7	114.8	19.8	 20
123	  7	6074.0	1579.1	 25
124	  7	5880.0	1501.5	 25
125	  7	5905.5	1522.6	 20
126	  7	107.0	15.2	 25
127	  7	94.0	16.3	 25
128	  7	85.5	19.3	 20
129	  7	214.0	36.1	 25
130	  7	230.0	40.2	 25
131	  7	1309.8	220.3	 20
132	  7	565.0	55.0	 25
133	  7	110.0	23.0	 25
134	  7	112.0	13.6	 20
135	  7	5770.0	1554.0	 25
136	  7	5842.0	1467.9	 25
137	  7	5924.3	1482.3	 20
138	  7	122.0	17.9	 25
139	  7	75.0	12.7	 25
140	  7	104.8	12.7	 20
141	  7	5400.0	1576.9	 25
142	  7	113.0	19.3	 25
143	  7	100.8	14.3	 20
144	  7	105.0	13.5	 25
145	  7	99.0	20.1	 25
146	  7	107.3	19.1	 20
147	  7	96.0	15.3	 25
148	  7	106.0	14.2	 25
149	  7	5660.5	1395.8	 20
150	  7	137.0	28.7	 25
151	  7	84.0	20.1	 25
152	  7	5471.0	1474.0	 25
153	  7	112.3	15.1	 20
154	  7	107.0	14.1	 25
155	  7	112.0	16.1	 25
156	  7	5695.8	1386.2	 20
157	  7	93.0	15.5	 25
158	  7	73.0	12.2	 25
159	  7	82.3	12.7	 20
160	  7	74.0	12.3	 25
161	  7	82.0	13.3	 25
162	  7	72.5	18.5	 20
163	  7	89.0	21.5	 25
164	  7	422.0	42.2	 25
165	  7	780.8	105.5	 20
166	  7	230.0	29.3	 25
167	  7	77.0	11.6	 25
168	  7	1039.3	345.6	 20
169	  7	131.0	21.7	 25
170	  7	75.0	14.0	 25
171	  7	89.3	12.9	 20
172	  7	356.0	50.1	 25
173	  7	114.0	15.6	 25
174	  7	91.3	10.8	 20
175	  7	92.0	16.3	 25
176	  7	256.0	38.9	 25
177	  7	103.0	14.9	 20
178	  7	114.0	20.4	 25
179	  7	211.0	31.5	 25
180	  7	177.3	22.5	 20
181	  7	82.0	12.5	 25
182	  7	82.0	14.3	 25
183	  7	196.0	29.5	 20
184	  7	81.0	13.9	 25
185	  7	320.0	48.5	 25
186	  7	305.0	42.3	 25
187	  7	82.8	12.4	 20
188	  7	294.0	43.5	 25
189	  7	377.0	49.9	 25
190	  7	286.5	30.2	 20
191	  7	123.0	27.7	 25
192	  7	313.0	48.2	 25
193	  7	82.3	15.2	 20
194	  7	507.0	94.0	 25
195	  7	132.0	17.8	 25
196	  7	80.3	10.2	 20
197	  7	82.0	15.9	 25
198	  7	127.0	23.4	 25
199	  7	1877.3	195.4	 20
200	  7	72.0	14.2	 25
201	  7	117.0	17.1	 25
202	  7	114.3	21.8	 20
203	  7	1220.0	234.2	 25
204	  7	88.0	14.8	 25
205	  7	182.5	28.3	 20
206	  7	89.0	14.1	 25
207	  7	289.0	45.2	 25
208	  7	87.3	14.9	 20
209	  7	96.0	19.4	 25
210	  7	76.0	11.0	 25
211	  7	132.5	20.6	 20
212	  7	1070.0	198.4	 25
213	  7	101.0	19.8	 25
214	  7	73.0	14.6	 20
215	  7	468.0	114.0	 25
216	  7	241.0	36.7	 25
217	  7	318.3	40.1	 20
218	  7	80.0	9.1	 25
219	  7	107.0	15.0	 25
220	  7	563.0	67.6	 25
221	  7	1562.5	121.7	 20
222	  7	630.0	61.6	 25
223	  7	666.0	115.7	 25
224	  7	932.3	133.0	 20
225	  7	764.0	89.8	 25
226	  7	607.0	52.8	 25
227	  7	153.5	20.7	 20
228	  7	93.0	16.4	 25
229	  7	95.0	14.4	 25
230	  7	122.8	17.5	 20
231	  7	72.0	11.7	 25
232	  7	204.0	27.3	 25
233	  7	204.3	26.5	 20
234	  7	84.0	14.4	 25
235	  7	1320.0	174.0	 25
236	  7	78.3	12.9	 20
237	  7	1201.0	232.7	 25
238	  7	170.0	29.5	 25
239	  7	189.5	23.2	 20
240	  7	1810.0	448.4	 25
241	  7	87.0	14.6	 25
242	  7	71.8	10.5	 20
243	  7	108.0	17.2	 25
244	  7	919.0	103.0	 25
245	  7	177.5	23.5	 20
246	  7	71.0	12.5	 25
247	  7	75.0	11.8	 25
248	  7	249.3	28.4	 20
249	  7	919.0	170.9	 25
250	  7	363.0	34.6	 25
251	  7	1117.8	88.2	 20
252	  7	217.0	41.6	 25
253	  7	550.0	58.9	 25
254	  7	189.0	21.7	 25
255	  7	1779.3	145.2	 20
256	  7	192.0	24.0	 25
257	  7	135.0	22.5	 25
258	  7	185.0	26.2	 20
259	  7	183.0	17.1	 25
260	  7	1737.0	246.1	 25
261	  7	666.3	79.3	 20
262	  7	331.0	39.5	 25
263	  7	77.0	13.1	 25
264	  7	399.5	59.0	 20
265	  7	111.0	23.0	 25
266	  7	633.0	54.1	 25
267	  7	423.8	40.0	 20
268	  7	1149.0	133.4	 25
269	  7	247.3	49.0	 20
270	  7	173.3	22.2	 16
271	  7	705.3	78.2	 20
272	  7	2479.3	248.4	 20
273	  7	514.3	41.7	 16
274	  7	180.3	24.6	 20
275	  7	89.5	17.5	 20
276	  7	353.8	44.9	 16
277	  7	1379.5	162.5	 20
278	  7	78.5	12.8	 20
279	  7	110.5	22.0	 16
280	  7	133.0	17.8	 20
281	  7	65.8	10.8	 20
282	  7	76.3	13.8	 16
283	  7	424.3	83.9	 20
284	  7	81.3	61.7	 20
285	  7	470.5	51.5	 16
286	  7	88.3	16.6	 20
287	  7	81.0	12.4	 20
288	  7	70.8	9.5	 20
289	  7	79.3	11.3	 16
290	  7	221.3	32.5	 20
291	  7	122.5	18.0	 20
292	  7	144.8	16.0	 16
293	  7	111.3	18.8	 20
294	  7	74.3	9.8	 20
295	  7	99.5	14.8	 16
296	  7	76.8	11.4	 20
297	  7	85.5	14.3	 20
298	  7	170.0	17.7	 16
299	  7	355.3	57.1	 20
300	  7	158.8	18.5	 20
301	  7	442.5	64.3	 16
302	  7	481.5	52.8	 20
303	  7	639.3	66.1	 20
304	  7	210.8	27.1	 16
305	  7	102.0	12.6	 20
306	  7	69.3	9.3	 20
307	  7	59.0	12.0	 16
308	  7	72.3	9.9	 20
309	  7	75.8	11.6	 20
310	  7	113.8	25.4	 16
311	  7	78.3	13.6	 20
312	  7	61.3	10.1	 20
313	  7	143.5	16.8	 16
314	  7	454.8	55.2	 20
315	  7	109.3	13.1	 20
316	  7	108.3	14.8	 16
317	  7	92.0	18.9	 20
318	  7	149.5	22.2	 20
319	  7	1727.5	198.1	 20
320	  7	88.0	11.3	 16
321	  7	201.3	27.4	 20
322	  7	1010.0	114.6	 20
323	  7	678.8	63.2	 16
324	  7	2892.5	187.3	 20
325	  7	1654.5	132.9	 20
326	  7	562.8	53.4	 16
327	  7	122.5	23.8	 20
328	  7	1031.0	93.2	 20
329	  7	93.5	15.0	 16
330	  7	139.3	16.7	 20
331	  7	479.5	51.9	 20
332	  7	127.8	18.5	 16
333	  7	119.5	19.9	 20
334	  7	613.8	81.4	 20
335	  7	425.3	39.6	 16
336	  7	96.5	18.4	 20
337	  7	153.8	31.1	 20
338	  7	113.8	20.6	 16
339	  7	131.0	18.8	 20
340	  7	67.5	12.5	 20
341	  7	75.3	12.7	 16
342	  7	104.0	25.0	 20
343	  7	71.3	11.1	 20
344	  7	133.5	20.1	 16
345	  7	143.5	20.5	 20
346	  7	221.3	27.8	 20
347	  7	71.3	11.1	 16
348	  7	67.3	10.6	 20
349	  7	355.0	43.2	 20
350	  7	391.5	43.5	 16
351	  7	475.5	54.5	 20
352	  7	82.5	22.0	 20
353	  7	230.5	32.1	 20
354	  7	290.8	37.2	 16
355	  7	114.3	17.4	 20
356	  7	77.3	15.5	 20
357	  7	63.5	12.9	 16
358	  7	60.3	7.7	 20
359	  7	64.0	11.8	 20
360	  7	86.5	15.0	 16
361	  7	77.3	8.8	 20
362	  7	1622.8	198.8	 20
363	  7	392.8	55.3	 16
364	  7	868.8	65.6	 20
365	  7	416.0	36.8	 20
366	  7	223.3	25.1	 16
367	  7	2039.8	157.7	 20
368	  7	243.8	30.4	 20
369	  7	104.8	11.8	 16
370	  7	95.5	14.1	 20
371	  7	1035.8	139.5	 20
372	  7	97.8	13.7	 16
373	  7	333.0	36.5	 20
374	  7	537.8	53.7	 20
375	  7	198.0	27.9	 16
376	  7	706.0	105.2	 25
377	  7	567.0	85.7	 25
378	  7	777.5	207.9	 20
379	  7	3426.0	521.3	 25
380	  7	195.0	28.8	 25
381	  7	184.8	30.8	 20
382	  7	780.0	146.4	 25
383	  7	128.0	11.0	 25
384	  7	663.8	91.8	 20
385	  7	427.0	37.9	 25
386	  7	785.0	108.7	 25
387	  7	7961.0	1199.9	 25
388	  7	147.0	20.6	 20
389	  7	73.0	12.6	 25
390	  7	185.0	27.3	 25
391	  7	419.5	35.4	 20
392	  7	1091.0	232.3	 25
393	  7	1044.0	112.5	 25
394	  7	461.5	60.5	 20
395	  7	129.0	18.3	 25
396	  7	128.0	18.6	 25
397	  7	93.0	14.4	 20
398	  7	93.0	11.2	 25
399	  7	88.0	12.0	 25
400	  7	74.3	10.8	 20
401	  7	120.0	19.8	 25
402	  7	63.0	12.1	 25
403	  7	102.0	13.1	 20
404	  7	403.0	84.7	 25
405	  7	384.0	63.8	 25
406	  7	69.5	9.2	 20
407	  7	134.0	19.2	 25
408	  7	69.0	15.2	 25
409	  7	119.5	19.9	 20
410	  7	391.0	62.0	 25
411	  7	1442.0	156.0	 25
412	  7	201.8	28.0	 20
413	  7	155.0	18.0	 25
414	  7	320.0	44.0	 25
415	  7	432.0	47.6	 20
416	  7	126.0	19.6	 25
417	  7	103.0	16.7	 25
418	  7	219.0	30.0	 20
419	  7	88.0	12.9	 25
420	  7	227.0	33.6	 25
421	  7	1823.0	235.2	 25
422	  7	122.0	23.8	 20
423	  7	1999.0	217.0	 25
424	  7	556.0	163.2	 25
425	  7	1082.8	80.0	 20
426	  7	1496.0	260.0	 25
427	  7	85.0	12.0	 25
428	  7	4968.3	453.9	 20
429	  7	334.0	46.5	 25
430	  7	198.0	27.5	 25
431	  7	77.0	10.6	 20
432	  7	116.0	16.2	 25
433	  7	111.0	15.6	 25
434	  7	132.8	15.9	 20
435	  7	62.0	11.3	 25
436	  7	411.0	66.9	 25
437	  7	76.0	13.7	 20
438	  7	325.0	70.2	 25
439	  7	60.0	11.7	 25
440	  7	61.8	12.7	 20
441	  7	821.0	147.9	 25
442	  7	91.0	15.3	 25
443	  7	128.5	18.7	 20
444	  7	444.0	100.1	 25
445	  7	3702.0	244.6	 25
446	  7	159.3	29.6	 20
447	  7	80.0	14.0	 25
448	  7	86.0	13.0	 25
449	  7	235.0	28.1	 20
450	  7	155.0	28.1	 25
451	  7	111.0	78.2	 25
452	  7	4931.8	521.8	 20
453	  7	93.0	11.4	 25
454	  7	159.0	19.2	 25
455	  7	178.0	23.4	 25
456	  7	1012.3	103.9	 20
457	  7	65.0	10.4	 25
458	  7	192.0	24.2	 25
459	  7	88.0	18.0	 20
460	  7	108.0	17.0	 25
461	  7	72.0	12.4	 25
462	  7	1199.5	88.3	 20
463	  7	220.0	28.0	 25
464	  7	394.0	41.5	 25
465	  7	119.3	15.8	 20
466	  7	1513.0	188.0	 25
467	  7	2291.0	268.6	 25
468	  7	295.0	32.6	 20
469	  7	345.0	64.3	 25
470	  7	215.0	28.9	 25
471	  7	70.3	13.4	 20
472	  7	332.0	82.8	 25
473	  7	277.0	39.0	 25
474	  7	169.3	39.3	 20
475	  7	752.0	82.3	 25
476	  7	167.0	26.0	 25
477	  7	549.5	56.4	 20
478	  7	107.0	17.9	 25
479	  7	140.0	21.7	 25
480	  7	134.8	17.7	 20
481	  7	215.0	30.9	 25
482	  7	106.0	17.0	 25
483	  7	281.0	22.9	 20
484	  7	486.0	50.5	 25
485	  7	1360.0	166.5	 25
486	  7	105.5	22.3	 20
487	  7	303.0	44.5	 25
488	  7	87.0	15.4	 25
489	  7	640.0	112.4	 25
490	  7	121.0	15.2	 20
491	  7	87.0	18.0	 25
492	  7	907.0	142.7	 25
493	  7	1793.8	133.2	 20
494	  7	1821.0	186.3	 25
495	  7	1883.0	355.7	 25
496	  7	82.3	21.1	 20
497	  7	192.0	26.3	 25
498	  7	400.0	44.9	 25
499	  7	312.8	29.1	 20
500	  7	121.0	18.3	 25
501	  7	81.0	13.4	 25
502	  7	86.3	15.2	 20
503	  7	89.0	11.1	 25
504	  7	215.0	30.8	 25
505	  7	325.0	41.2	 20
506	  7	477.0	54.4	 25
507	  7	191.0	19.0	 25
508	  7	125.0	15.9	 20
509	  7	150.0	24.1	 25
510	  7	143.0	20.3	 25
511	  7	57.3	10.2	 20
512	  7	60.0	9.7	 25
513	  7	81.0	14.8	 25
514	  7	66.5	16.0	 20
515	  7	75.0	14.9	 25
516	  7	180.0	25.6	 25
517	  7	54.3	9.2	 20
518	  7	251.0	27.5	 25
519	  7	107.0	17.6	 25
520	  7	97.0	13.3	 20
521	  7	1056.0	151.6	 25
522	  7	544.0	59.0	 25
523	  7	226.0	29.5	 25
524	  7	238.0	28.9	 20
525	  7	427.0	57.0	 25
526	  7	253.0	40.2	 25
527	  7	1676.8	135.8	 20
528	  7	135.0	18.2	 25
529	  7	291.0	51.5	 25
530	  7	90.3	15.4	 20
531	  7	236.0	29.8	 25
532	  7	1031.0	140.0	 25
533	  7	101.5	19.1	 20
534	  7	77.0	12.8	 25
535	  7	211.0	31.8	 25
536	  7	171.5	21.8	 20
537	  7	79.0	14.6	 25
538	  7	1013.0	109.5	 25
539	  7	1179.0	137.4	 20
540	  7	1094.0	130.5	 25
541	  7	396.0	38.2	 25
542	  7	108.3	20.6	 20
543	  7	80.0	16.0	 25
544	  7	424.0	36.2	 25
545	  7	157.0	21.6	 20
546	  7	66.0	9.3	 25
547	  7	63.0	10.3	 25
548	  7	60.5	13.0	 20
549	  7	105.0	18.5	 25
550	  7	83.0	10.2	 25
551	  7	84.0	14.3	 20
552	  7	143.0	25.3	 25
553	  7	69.0	11.8	 25
554	  7	59.0	9.8	 20
555	  7	54.0	9.8	 25
556	  7	181.0	18.5	 25
557	  7	60.0	10.8	 25
558	  7	87.0	14.0	 20
559	  7	187.0	26.9	 25
560	  7	133.0	19.2	 25
561	  7	95.3	23.7	 20
562	  7	68.0	10.6	 25
563	  7	81.0	17.0	 25
564	  7	68.8	11.9	 20
565	  7	76.0	13.0	 25
566	  7	58.0	12.8	 25
567	  7	125.8	18.5	 20
568	  7	60.0	8.6	 25
569	  7	95.0	16.6	 25
570	  7	355.8	28.3	 20
571	  7	94.0	20.9	 25
572	  7	102.0	26.4	 25
573	  7	194.0	24.6	 20
574	  7	94.0	14.9	 25
575	  7	267.0	28.9	 25
576	  7	624.8	67.1	 20
577	  7	216.0	26.8	 25
578	  7	93.0	15.2	 25
579	  7	656.5	58.9	 20
580	  7	567.0	73.8	 25
581	  7	95.0	13.7	 25
582	  7	151.0	19.5	 20
583	  7	76.0	8.4	 25
584	  7	181.0	33.9	 25
585	  7	56.5	9.5	 20
586	  7	72.0	11.2	 25
587	  7	89.0	15.0	 25
588	  7	142.0	16.6	 20
589	  7	206.3	30.6	 20
590	  7	231.0	30.2	 20
591	  7	449.3	70.3	 20
592	  7	711.0	51.3	 16
593	  7	372.5	52.9	 20
594	  7	78.0	10.7	 20
595	  7	79.0	14.1	 16
596	  7	66.3	11.8	 20
597	  7	229.8	21.6	 20
598	  7	189.8	29.3	 16
599	  7	126.5	16.4	 20
600	  7	106.8	19.7	 20
601	  7	86.8	12.9	 16
602	  7	210.3	24.2	 20
603	  7	232.3	37.2	 20
604	  7	209.8	25.4	 16
605	  7	248.0	38.6	 20
606	  7	583.0	53.4	 20
607	  7	287.3	59.0	 16
608	  7	673.0	55.4	 20
609	  7	178.5	29.0	 20
610	  7	131.0	13.6	 16
611	  7	89.0	11.4	 20
612	  7	183.5	32.4	 20
613	  7	58.0	8.0	 16
614	  7	597.0	80.2	 20
615	  7	370.5	34.9	 20
616	  7	285.8	21.6	 16
617	  7	100.0	12.4	 20
618	  7	95.0	17.7	 20
619	  7	117.0	15.6	 16
620	  7	1043.3	98.6	 20
621	  7	372.8	42.5	 20
622	  7	90.0	13.1	 16
623	  7	276.0	31.6	 20
624	  7	1268.8	184.7	 20
625	  7	884.8	177.5	 20
626	  7	159.0	21.7	 16
627	  7	103.3	17.2	 20
628	  7	133.3	16.3	 20
629	  7	69.3	8.6	 16
630	  7	81.5	13.7	 20
631	  7	59.3	11.5	 20
632	  7	72.3	10.8	 16
633	  7	226.5	34.2	 20
634	  7	217.3	38.4	 20
635	  7	72.3	9.5	 16
636	  7	75.5	14.8	 20
637	  7	97.3	19.1	 20
638	  7	202.0	21.8	 16
639	  7	89.8	13.7	 20
  0	  8	4700.0	919.2	 25
  1	  8	114.3	13.5	 20
  2	  8	88.0	20.5	 25
  3	  8	185.0	26.0	 25
  4	  8	135.8	20.3	 20
  5	  8	259.0	31.5	 25
  6	  8	116.0	28.0	 25
  7	  8	76.5	12.4	 20
  8	  8	275.0	41.6	 25
  9	  8	79.0	11.5	 25
 10	  8	128.5	21.3	 20
 11	  8	266.0	38.4	 25
 12	  8	96.0	14.8	 25
 13	  8	237.5	22.9	 20
 14	  8	83.0	11.6	 25
 15	  8	81.0	11.8	 25
 16	  8	79.0	13.4	 25
 17	  8	119.5	18.3	 20
 18	  8	491.0	94.4	 25
 19	  8	314.0	59.5	 25
 20	  8	62.5	10.5	 20
 21	  8	228.0	40.8	 25
 22	  8	136.0	25.2	 25
 23	  8	79.3	14.0	 20
 24	  8	64.0	7.7	 25
 25	  8	58.0	10.3	 25
 26	  8	64.5	13.1	 20
 27	  8	73.0	10.3	 25
 28	  8	86.0	15.9	 25
 29	  8	65.8	11.2	 20
 30	  8	238.0	28.6	 25
 31	  8	87.0	15.0	 25
 32	  8	125.3	19.2	 20
 33	  8	150.0	19.4	 25
 34	  8	95.0	17.1	 25
 35	  8	77.0	14.6	 20
 36	  8	88.0	12.2	 25
 37	  8	84.0	12.4	 25
 38	  8	189.3	22.0	 20
 39	  8	1918.0	303.7	 25
 40	  8	257.0	34.0	 25
 41	  8	800.5	103.9	 20
 42	  8	1388.0	183.9	 25
 43	  8	796.0	87.5	 25
 44	  8	326.3	39.0	 20
 45	  8	1015.0	156.1	 25
 46	  8	1282.0	150.6	 25
 47	  8	1948.3	316.4	 20
 48	  8	333.0	52.3	 25
 49	  8	323.0	62.2	 25
 50	  8	204.0	28.0	 25
 51	  8	133.0	24.1	 20
 52	  8	145.0	16.3	 25
 53	  8	191.0	39.1	 25
 54	  8	3087.3	539.2	 20
 55	  8	1048.0	157.8	 25
 56	  8	151.0	29.3	 20
 57	  8	67.3	11.1	 16
 58	  8	70.3	14.4	 20
 59	  8	528.5	58.5	 20
 60	  8	633.3	64.3	 16
 61	  8	84.0	11.4	 20
 62	  8	88.3	13.1	 20
 63	  8	84.8	13.4	 16
 64	  8	84.0	14.5	 20
 65	  8	89.0	14.6	 20
 66	  8	94.8	20.7	 16
 67	  8	113.8	69.3	 20
 68	  8	99.3	11.8	 20
 69	  8	77.5	21.1	 16
 70	  8	81.5	15.8	 20
 71	  8	91.3	18.8	 20
 72	  8	87.0	15.0	 16
 73	  8	88.5	65.4	 20
 74	  8	82.3	12.7	 20
 75	  8	78.0	13.3	 16
 76	  8	98.5	16.0	 20
 77	  8	100.0	18.1	 20
 78	  8	92.8	15.7	 16
 79	  8	81.0	11.3	 20
 80	  8	84.0	14.6	 20
 81	  8	83.3	14.1	 16
 82	  8	81.8	14.3	 20
 83	  8	92.8	16.0	 20
 84	  8	89.8	14.2	 20
 85	  8	112.3	17.8	 16
 86	  8	98.0	14.9	 20
 87	  8	102.3	19.2	 20
 88	  8	85.5	13.6	 16
 89	  8	96.3	15.7	 20
 90	  8	93.8	20.1	 20
 91	  8	81.3	13.4	 16
 92	  8	80.0	12.8	 20
 93	  8	86.5	18.6	 20
 94	  8	83.5	12.7	 16
 95	  8	88.3	13.4	 20
 96	  8	78.5	12.8	 20
 97	  8	87.8	15.0	 16
 98	  8	77.0	12.3	 20
 99	  8	82.5	16.4	 20
100	  8	87.3	13.6	 16
101	  8	95.3	15.8	 20
102	  8	86.3	18.0	 20
103	  8	92.3	10.8	 16
104	  8	88.3	14.4	 20
105	  8	95.5	17.7	 20
106	  8	101.0	17.5	 16
107	  8	87.3	13.3	 20
108	  8	93.5	15.0	 20
109	  8	92.3	10.2	 16
110	  8	97.5	23.7	 20
111	  8	191.5	32.8	 20
112	  8	604.0	75.2	 16
113	  8	983.0	101.1	 20
114	  8	2818.0	382.6	 20
115	  8	90.3	15.3	 16
116	  8	91.0	14.4	 20
117	  8	94.5	19.6	 20
118	  8	93.3	19.6	 20
119	  8	87.5	15.6	 16
120	  8	99.8	19.6	 20
121	  8	92.3	18.6	 20
122	  8	95.8	21.6	 16
123	  8	89.3	18.8	 20
124	  8	112.3	20.9	 20
125	  8	84.8	10.0	 16
126	  8	88.0	17.2	 20
127	  8	76.3	13.6	 20
128	  8	82.5	12.8	 16
129	  8	81.0	13.7	 20
130	  8	237.0	22.0	 20
131	  8	515.5	72.2	 16
132	  8	738.0	78.6	 20
133	  8	99.5	17.0	 20
134	  8	87.0	10.9	 16
135	  8	79.3	10.8	 20
136	  8	95.0	22.7	 20
137	  8	100.8	18.3	 16
138	  8	75.8	12.9	 20
139	  8	75.5	13.4	 20
140	  8	81.5	13.4	 16
141	  8	96.0	13.5	 20
142	  8	93.0	15.0	 20
143	  8	100.0	20.6	 16
144	  8	89.3	8.6	 20
145	  8	94.3	16.3	 20
146	  8	88.3	16.3	 16
147	  8	91.8	17.3	 20
148	  8	91.0	14.4	 20
149	  8	80.3	9.3	 16
150	  8	91.0	13.7	 20
151	  8	104.5	28.1	 20
152	  8	88.5	16.3	 20
153	  8	83.0	15.2	 16
154	  8	90.0	14.7	 20
155	  8	90.3	15.4	 20
156	  8	90.5	17.9	 16
157	  8	94.3	18.0	 20
158	  8	85.0	12.6	 20
159	  8	85.8	16.4	 16
160	  8	81.8	15.7	 20
161	  8	72.5	16.7	 20
162	  8	71.0	14.4	 16
163	  8	73.0	12.0	 25
164	  8	370.0	74.5	 25
165	  8	403.8	69.3	 20
166	  8	115.0	22.8	 25
167	  8	73.0	15.7	 25
168	  8	740.0	170.6	 20
169	  8	146.0	53.4	 25
170	  8	83.0	15.0	 25
171	  8	84.5	10.7	 20
172	  8	256.0	49.8	 25
173	  8	109.0	21.0	 25
174	  8	79.5	11.9	 20
175	  8	89.0	12.5	 25
176	  8	108.0	19.9	 25
177	  8	80.3	11.2	 20
178	  8	91.0	17.5	 25
179	  8	112.0	16.2	 25
180	  8	159.0	16.4	 20
181	  8	90.0	13.9	 25
182	  8	73.0	13.8	 25
183	  8	158.8	28.7	 20
184	  8	66.0	11.6	 25
185	  8	342.0	66.4	 25
186	  8	299.0	67.0	 25
187	  8	82.3	13.5	 20
188	  8	438.0	91.2	 25
189	  8	581.0	119.2	 25
190	  8	977.8	92.2	 20
191	  8	135.0	24.3	 25
192	  8	175.0	28.8	 25
193	  8	71.3	14.3	 20
194	  8	146.0	22.7	 25
195	  8	130.0	18.9	 25
196	  8	70.5	10.1	 20
197	  8	69.0	10.9	 25
198	  8	126.0	22.9	 25
199	  8	643.8	159.5	 20
200	  8	75.0	13.0	 25
201	  8	76.0	13.5	 25
202	  8	118.8	16.6	 20
203	  8	561.0	145.7	 25
204	  8	82.0	11.4	 25
205	  8	329.8	57.6	 20
206	  8	93.0	21.1	 25
207	  8	85.0	13.4	 25
208	  8	92.5	12.5	 20
209	  8	87.0	20.2	 25
210	  8	76.0	13.0	 25
211	  8	105.3	14.8	 20
212	  8	228.0	54.8	 25
213	  8	98.0	17.9	 25
214	  8	75.3	14.3	 20
215	  8	622.0	173.2	 25
216	  8	69.0	11.2	 25
217	  8	100.5	16.0	 20
218	  8	77.0	13.6	 25
219	  8	88.0	32.0	 25
220	  8	153.0	28.6	 25
221	  8	1144.3	147.3	 20
222	  8	444.0	124.3	 25
223	  8	268.0	42.1	 25
224	  8	380.5	68.9	 20
225	  8	1179.0	206.3	 25
226	  8	417.0	66.0	 25
227	  8	210.3	32.1	 20
228	  8	116.0	19.2	 25
229	  8	135.0	21.9	 25
230	  8	113.0	15.2	 20
231	  8	67.0	11.4	 25
232	  8	122.0	24.2	 25
233	  8	128.8	20.3	 20
234	  8	72.0	12.2	 25
235	  8	147.0	20.5	 25
236	  8	66.3	12.0	 20
237	  8	74.0	11.0	 25
238	  8	82.0	15.1	 25
239	  8	193.3	31.9	 20
240	  8	279.0	44.1	 25
241	  8	89.0	15.9	 25
242	  8	66.3	8.8	 20
243	  8	91.0	16.7	 25
244	  8	1552.0	286.0	 25
245	  8	95.0	14.7	 20
246	  8	73.0	14.1	 25
247	  8	77.0	15.3	 25
248	  8	96.0	12.6	 20
249	  8	225.0	54.2	 25
250	  8	222.0	20.4	 25
251	  8	271.3	31.2	 20
252	  8	116.0	20.7	 25
253	  8	209.0	35.1	 25
254	  8	140.0	30.5	 25
255	  8	1021.5	172.4	 20
256	  8	198.0	25.2	 25
257	  8	100.0	17.2	 25
258	  8	135.5	20.5	 20
259	  8	167.0	28.1	 25
260	  8	461.0	98.8	 25
261	  8	477.8	82.0	 20
262	  8	188.0	31.4	 25
263	  8	70.0	9.8	 25
264	  8	181.0	27.2	 20
265	  8	171.0	19.9	 25
266	  8	291.0	50.0	 25
267	  8	160.8	21.6	 20
268	  8	493.0	104.6	 25
269	  8	471.0	91.3	 25
270	  8	134.8	19.3	 20
271	  8	797.0	115.5	 25
272	  8	1183.0	215.1	 25
273	  8	255.5	50.2	 20
274	  8	169.0	29.8	 25
275	  8	104.0	12.3	 25
276	  8	306.8	46.1	 20
277	  8	696.0	85.0	 25
278	  8	80.0	16.7	 25
279	  8	158.5	26.9	 20
280	  8	62.0	8.9	 25
281	  8	59.0	12.1	 25
282	  8	85.3	14.9	 20
283	  8	179.0	33.1	 25
284	  8	70.0	11.8	 25
285	  8	427.5	46.9	 20
286	  8	73.0	14.6	 25
287	  8	80.0	15.6	 25
288	  8	100.0	28.5	 25
289	  8	105.3	12.9	 20
290	  8	207.0	24.2	 25
291	  8	91.0	15.6	 25
292	  8	106.8	22.0	 20
293	  8	127.0	18.1	 25
294	  8	83.0	12.0	 25
295	  8	111.3	10.2	 20
296	  8	71.0	11.6	 25
297	  8	76.0	16.3	 25
298	  8	78.5	10.1	 20
299	  8	412.0	76.4	 25
300	  8	170.0	29.6	 25
301	  8	261.0	87.2	 20
302	  8	641.0	98.8	 25
303	  8	479.0	75.8	 25
304	  8	356.8	46.6	 20
305	  8	72.0	11.2	 25
306	  8	90.0	18.3	 25
307	  8	65.8	12.6	 20
308	  8	60.0	12.6	 25
309	  8	82.0	12.4	 25
310	  8	70.5	16.7	 20
311	  8	63.0	11.1	 25
312	  8	64.0	13.6	 25
313	  8	145.3	18.0	 20
314	  8	605.0	84.1	 25
315	  8	106.0	17.0	 25
316	  8	153.5	67.1	 20
317	  8	78.0	15.3	 25
318	  8	134.0	17.8	 25
319	  8	230.0	39.6	 25
320	  8	106.5	20.8	 20
321	  8	141.0	28.0	 25
322	  8	514.0	72.1	 25
323	  8	889.5	103.2	 20
324	  8	3390.0	402.3	 25
325	  8	1642.0	228.4	 25
326	  8	346.3	50.5	 20
327	  8	207.0	29.8	 25
328	  8	563.0	53.3	 25
329	  8	64.3	10.3	 20
330	  8	115.0	17.6	 25
331	  8	122.0	26.1	 25
332	  8	93.3	15.0	 20
333	  8	142.0	21.9	 25
334	  8	117.0	18.9	 25
335	  8	105.5	13.7	 20
336	  8	98.0	17.7	 25
337	  8	105.0	17.6	 25
338	  8	88.0	14.8	 20
339	  8	93.0	18.9	 25
340	  8	64.0	10.5	 25
341	  8	64.0	8.2	 20
342	  8	162.0	40.4	 25
343	  8	75.0	11.4	 25
344	  8	148.3	23.2	 20
345	  8	163.0	21.2	 25
346	  8	71.0	12.2	 25
347	  8	69.5	11.6	 20
348	  8	65.0	11.5	 25
349	  8	215.0	43.4	 25
350	  8	260.8	28.1	 20
351	  8	529.0	99.9	 25
352	  8	118.0	17.4	 25
353	  8	192.0	29.2	 25
354	  8	488.3	65.6	 20
355	  8	124.0	21.3	 25
356	  8	70.0	10.1	 25
357	  8	67.3	11.1	 20
358	  8	70.0	15.1	 25
359	  8	64.0	10.0	 25
360	  8	77.0	14.2	 20
361	  8	64.0	8.6	 25
362	  8	524.0	54.7	 25
363	  8	182.3	18.2	 20
364	  8	1591.0	122.0	 25
365	  8	182.0	24.6	 25
366	  8	178.3	30.8	 20
367	  8	679.0	83.5	 25
368	  8	142.0	21.6	 25
369	  8	94.5	16.4	 20
370	  8	81.0	10.7	 25
371	  8	872.0	118.7	 25
372	  8	141.0	19.3	 20
373	  8	715.0	92.3	 25
374	  8	194.0	30.0	 25
375	  8	129.8	24.2	 20
376	  8	396.8	45.6	 20
377	  8	327.3	57.4	 20
378	  8	1080.5	100.3	 16
379	  8	1499.8	164.7	 20
380	  8	109.5	11.2	 20
381	  8	157.5	26.2	 16
382	  8	191.0	24.0	 20
383	  8	122.5	21.0	 20
384	  8	123.3	21.9	 16
385	  8	808.3	94.8	 20
386	  8	228.8	22.5	 20
387	  8	1409.0	179.4	 20
388	  8	154.8	19.1	 16
389	  8	70.3	14.1	 20
390	  8	162.3	24.9	 20
391	  8	419.5	38.2	 16
392	  8	1737.8	253.5	 20
393	  8	582.3	46.1	 20
394	  8	635.5	50.1	 16
395	  8	131.0	30.9	 20
396	  8	136.0	19.8	 20
397	  8	69.3	10.8	 16
398	  8	82.0	15.6	 20
399	  8	96.8	15.8	 20
400	  8	84.3	13.2	 16
401	  8	104.3	27.1	 20
402	  8	67.8	13.8	 20
403	  8	113.5	15.0	 16
404	  8	80.0	11.8	 20
405	  8	169.0	19.8	 20
406	  8	100.5	18.0	 16
407	  8	119.5	21.1	 20
408	  8	70.0	10.7	 20
409	  8	77.5	11.9	 16
410	  8	255.5	33.1	 20
411	  8	839.8	82.7	 20
412	  8	204.5	24.1	 16
413	  8	168.0	17.4	 20
414	  8	202.3	22.1	 20
415	  8	250.8	30.8	 16
416	  8	158.3	20.6	 20
417	  8	91.3	13.1	 20
418	  8	159.3	20.8	 16
419	  8	113.3	21.6	 20
420	  8	200.0	36.1	 20
421	  8	2416.8	228.4	 20
422	  8	117.3	13.9	 16
423	  8	3756.8	342.2	 20
424	  8	810.8	74.5	 20
425	  8	430.3	33.4	 16
426	  8	398.0	42.9	 20
427	  8	97.0	17.4	 20
428	  8	4173.0	235.3	 16
429	  8	162.0	23.0	 20
430	  8	206.3	26.5	 20
431	  8	64.5	14.8	 16
432	  8	101.8	17.3	 20
433	  8	69.8	14.9	 20
434	  8	65.8	9.8	 16
435	  8	70.5	14.1	 20
436	  8	165.3	21.7	 20
437	  8	76.5	12.6	 16
438	  8	328.3	22.0	 20
439	  8	60.8	10.5	 20
440	  8	56.5	12.4	 16
441	  8	148.5	21.1	 20
442	  8	76.8	15.0	 20
443	  8	106.0	16.6	 16
444	  8	639.8	86.4	 20
445	  8	1450.3	143.9	 20
446	  8	332.3	33.7	 16
447	  8	82.0	15.1	 20
448	  8	71.3	10.6	 20
449	  8	104.3	9.8	 16
450	  8	99.3	16.9	 20
451	  8	187.3	25.0	 20
452	  8	6368.5	443.5	 16
453	  8	113.8	24.9	 20
454	  8	96.3	14.8	 20
455	  8	102.5	12.9	 20
456	  8	342.8	42.5	 16
457	  8	71.3	11.6	 20
458	  8	82.3	11.5	 20
459	  8	82.5	13.7	 16
460	  8	88.5	13.5	 20
461	  8	63.0	12.0	 20
462	  8	1053.5	62.2	 16
463	  8	88.0	12.4	 20
464	  8	176.3	23.7	 20
465	  8	99.8	14.0	 16
466	  8	2112.5	122.9	 20
467	  8	693.8	78.3	 20
468	  8	135.5	18.4	 16
469	  8	75.0	15.4	 20
470	  8	115.8	16.2	 20
471	  8	69.3	8.8	 16
472	  8	498.0	59.1	 20
473	  8	214.3	29.9	 20
474	  8	291.3	20.0	 16
475	  8	234.8	33.5	 20
476	  8	115.0	14.2	 20
477	  8	141.5	17.7	 16
478	  8	83.8	15.1	 20
479	  8	97.3	16.8	 20
480	  8	163.3	20.4	 16
481	  8	166.8	21.8	 20
482	  8	75.0	14.3	 20
483	  8	238.3	29.4	 20
484	  8	803.0	151.0	 25
485	  8	571.0	99.4	 25
486	  8	157.8	37.5	 20
487	  8	105.0	16.4	 25
488	  8	70.0	11.7	 25
489	  8	174.0	24.9	 25
490	  8	134.5	23.3	 20
491	  8	75.0	9.8	 25
492	  8	405.0	124.0	 25
493	  8	608.5	60.5	 20
494	  8	1656.0	256.5	 25
495	  8	3029.0	656.3	 25
496	  8	79.3	15.8	 20
497	  8	292.0	48.5	 25
498	  8	394.0	85.9	 25
499	  8	127.3	18.4	 20
500	  8	71.0	11.9	 25
501	  8	77.0	13.4	 25
502	  8	65.5	14.4	 20
503	  8	227.0	47.6	 25
504	  8	78.0	12.5	 25
505	  8	168.3	30.9	 20
506	  8	266.0	37.5	 25
507	  8	144.0	32.5	 25
508	  8	120.8	25.2	 20
509	  8	105.0	18.7	 25
510	  8	66.0	10.8	 25
511	  8	60.0	11.0	 20
512	  8	66.0	14.5	 25
513	  8	94.0	14.5	 25
514	  8	69.3	10.4	 20
515	  8	149.0	22.7	 25
516	  8	76.0	15.4	 25
517	  8	67.5	10.6	 20
518	  8	120.0	22.5	 25
519	  8	83.0	11.3	 25
520	  8	77.3	11.1	 20
521	  8	231.0	40.4	 25
522	  8	241.0	36.4	 25
523	  8	176.0	29.9	 25
524	  8	179.0	17.0	 20
525	  8	149.0	24.0	 25
526	  8	249.0	46.0	 25
527	  8	1544.5	157.4	 20
528	  8	161.0	22.7	 25
529	  8	201.0	25.9	 25
530	  8	92.3	11.5	 20
531	  8	103.0	16.5	 25
532	  8	256.0	47.8	 25
533	  8	108.3	19.3	 20
534	  8	73.0	11.0	 25
535	  8	69.0	11.6	 25
536	  8	152.3	21.4	 20
537	  8	83.0	12.7	 25
538	  8	373.0	68.6	 25
539	  8	476.3	254.0	 20
540	  8	814.0	83.9	 25
541	  8	254.0	33.3	 25
542	  8	74.0	13.3	 20
543	  8	74.0	14.4	 25
544	  8	82.0	13.8	 25
545	  8	117.3	14.9	 20
546	  8	61.0	8.9	 25
547	  8	62.0	8.8	 25
548	  8	64.8	11.3	 20
549	  8	64.0	10.9	 25
550	  8	79.0	12.5	 25
551	  8	94.5	15.6	 20
552	  8	76.0	12.7	 25
553	  8	59.0	15.0	 25
554	  8	71.0	12.4	 20
555	  8	65.0	11.0	 25
556	  8	58.0	11.2	 25
557	  8	58.0	13.1	 25
558	  8	90.0	16.4	 20
559	  8	92.0	21.0	 25
560	  8	158.0	27.6	 25
561	  8	86.5	10.6	 20
562	  8	60.0	13.7	 25
563	  8	65.0	10.0	 25
564	  8	75.0	18.3	 20
565	  8	68.0	11.5	 25
566	  8	58.0	11.2	 25
567	  8	137.0	29.2	 20
568	  8	55.0	10.5	 25
569	  8	106.0	17.5	 25
570	  8	178.5	24.8	 20
571	  8	88.0	20.4	 25
572	  8	107.0	19.5	 25
573	  8	179.8	20.7	 20
574	  8	62.0	11.3	 25
575	  8	141.0	24.7	 25
576	  8	97.0	14.4	 20
577	  8	67.0	8.9	 25
578	  8	71.0	13.7	 25
579	  8	120.8	28.0	 20
580	  8	158.0	29.7	 25
581	  8	70.0	11.2	 25
582	  8	64.0	10.8	 20
583	  8	74.0	13.5	 25
584	  8	119.0	21.2	 25
585	  8	80.0	12.2	 20
586	  8	62.0	10.6	 25
587	  8	64.0	11.9	 25
588	  8	75.0	9.7	 20
589	  8	370.0	39.7	 25
590	  8	83.0	16.0	 25
591	  8	321.0	45.1	 25
592	  8	173.3	19.3	 20
593	  8	727.0	120.7	 25
594	  8	68.0	16.0	 25
595	  8	74.3	14.1	 20
596	  8	76.0	11.8	 25
597	  8	322.0	72.4	 25
598	  8	139.8	17.8	 20
599	  8	82.0	11.0	 25
600	  8	80.0	12.2	 25
601	  8	73.3	10.6	 20
602	  8	190.0	30.6	 25
603	  8	138.0	37.9	 25
604	  8	126.5	16.1	 20
605	  8	95.0	14.7	 25
606	  8	657.0	76.5	 25
607	  8	183.5	21.7	 20
608	  8	273.0	30.8	 25
609	  8	97.0	12.6	 25
610	  8	115.3	16.9	 20
611	  8	78.0	17.5	 25
612	  8	194.0	40.3	 25
613	  8	62.3	9.9	 20
614	  8	149.0	18.8	 25
615	  8	321.0	33.6	 25
616	  8	280.5	28.7	 20
617	  8	185.0	30.8	 25
618	  8	78.0	13.8	 25
619	  8	80.3	13.7	 20
620	  8	1053.0	83.4	 25
621	  8	256.0	31.6	 25
622	  8	74.8	12.4	 20
623	  8	134.0	16.6	 25
624	  8	264.0	38.2	 25
625	  8	242.0	46.6	 25
626	  8	78.0	17.0	 20
627	  8	80.0	10.6	 25
628	  8	211.0	39.7	 25
629	  8	66.0	12.5	 20
630	  8	74.0	11.9	 25
631	  8	60.0	9.8	 25
632	  8	68.0	15.3	 20
633	  8	79.0	12.3	 25
634	  8	87.0	19.0	 25
635	  8	74.5	17.8	 20
636	  8	71.0	16.3	 25
637	  8	100.0	16.3	 25
638	  8	98.3	13.2	 20
639	  8	3739.0	643.1	 25
  0	  9	119.0	19.0	 25
  1	  9	244.3	37.0	 20
  2	  9	162.0	18.2	 25
  3	  9	184.0	23.9	 25
  4	  9	104.5	16.5	 20
  5	  9	223.0	24.6	 25
  6	  9	699.0	83.5	 25
  7	  9	144.8	23.0	 20
  8	  9	157.0	21.4	 25
  9	  9	154.0	17.6	 25
 10	  9	266.3	24.0	 20
 11	  9	128.0	19.1	 25
 12	  9	74.0	10.4	 25
 13	  9	140.0	20.2	 20
 14	  9	889.0	101.9	 25
 15	  9	294.0	38.0	 25
 16	  9	357.0	77.9	 25
 17	  9	92.3	13.4	 20
 18	  9	75.0	12.6	 25
 19	  9	156.0	33.0	 25
 20	  9	850.8	87.1	 20
 21	  9	210.0	25.7	 25
 22	  9	85.0	13.2	 25
 23	  9	103.5	17.8	 20
 24	  9	157.0	18.5	 25
 25	  9	64.0	8.3	 25
 26	  9	59.5	7.5	 20
 27	  9	84.0	16.4	 25
 28	  9	126.0	23.1	 25
 29	  9	251.3	32.3	 20
 30	  9	128.0	24.3	 25
 31	  9	1483.0	128.3	 25
 32	  9	174.3	26.6	 20
 33	  9	304.0	48.7	 25
 34	  9	141.0	37.4	 25
 35	  9	948.3	75.0	 20
 36	  9	91.0	14.6	 25
 37	  9	105.0	19.2	 25
 38	  9	131.0	18.7	 20
 39	  9	87.0	18.6	 25
 40	  9	428.0	59.4	 25
 41	  9	1136.0	93.9	 20
 42	  9	235.0	24.5	 25
 43	  9	581.0	57.0	 25
 44	  9	85.0	12.6	 20
 45	  9	270.0	35.5	 25
 46	  9	1812.0	323.9	 25
 47	  9	189.5	30.2	 20
 48	  9	164.0	17.1	 25
 49	  9	867.0	129.2	 25
 50	  9	120.0	19.9	 25
 51	  9	230.3	26.7	 20
 52	  9	82.0	13.8	 25
 53	  9	133.0	22.4	 25
 54	  9	89.5	14.5	 20
 55	  9	185.0	27.5	 25
 56	  9	127.0	16.9	 25
 57	  9	251.5	39.8	 20
 58	  9	98.0	15.0	 25
 59	  9	115.0	25.8	 25
 60	  9	337.8	38.4	 20
 61	  9	659.0	78.8	 25
 62	  9	79.0	13.3	 25
 63	  9	263.0	53.5	 20
 64	  9	115.0	18.8	 25
 65	  9	64.0	9.0	 25
 66	  9	164.0	19.7	 20
 67	  9	602.0	100.9	 25
 68	  9	129.0	23.3	 25
 69	  9	88.0	17.8	 20
 70	  9	86.0	15.0	 25
 71	  9	75.0	13.5	 25
 72	  9	70.5	13.4	 20
 73	  9	190.0	35.6	 25
 74	  9	72.0	12.2	 25
 75	  9	107.3	15.6	 20
 76	  9	223.0	33.1	 25
 77	  9	152.0	23.2	 25
 78	  9	320.8	35.5	 20
 79	  9	294.0	42.8	 25
 80	  9	293.0	41.6	 25
 81	  9	352.5	37.4	 20
 82	  9	1295.0	225.6	 25
 83	  9	669.0	82.3	 25
 84	  9	258.0	49.2	 25
 85	  9	468.8	58.4	 20
 86	  9	579.0	80.9	 25
 87	  9	117.0	13.0	 25
 88	  9	473.0	44.9	 20
 89	  9	201.0	21.9	 25
 90	  9	421.0	117.9	 25
 91	  9	169.8	20.0	 20
 92	  9	248.0	37.2	 25
 93	  9	310.0	48.1	 25
 94	  9	472.0	51.0	 20
 95	  9	795.0	138.8	 25
 96	  9	95.0	16.5	 25
 97	  9	109.0	13.4	 20
 98	  9	206.0	35.0	 25
 99	  9	195.0	32.5	 25
100	  9	172.5	25.2	 20
101	  9	137.0	18.4	 25
102	  9	123.0	24.4	 25
103	  9	600.8	69.0	 20
104	  9	1252.0	251.6	 25
105	  9	180.0	32.6	 25
106	  9	273.0	35.9	 20
107	  9	397.0	48.0	 25
108	  9	208.0	30.5	 25
109	  9	458.3	61.5	 20
110	  9	159.0	26.9	 25
111	  9	252.0	27.2	 25
112	  9	398.8	40.2	 20
113	  9	294.0	30.6	 25
114	  9	300.0	36.7	 25
115	  9	418.3	34.8	 20
116	  9	90.0	15.7	 25
117	  9	94.0	15.5	 25
118	  9	259.0	38.6	 25
119	  9	107.5	14.1	 20
120	  9	212.0	23.2	 25
121	  9	265.0	36.9	 25
122	  9	101.3	17.0	 20
123	  9	251.0	34.4	 25
124	  9	238.0	32.4	 25
125	  9	108.5	13.6	 20
126	  9	73.0	12.6	 25
127	  9	282.0	43.4	 25
128	  9	91.3	18.5	 20
129	  9	554.0	81.5	 25
130	  9	460.0	59.8	 25
131	  9	267.5	29.1	 20
132	  9	358.0	38.2	 25
133	  9	113.0	20.3	 25
134	  9	104.8	15.1	 20
135	  9	399.0	57.7	 25
136	  9	570.0	57.4	 25
137	  9	262.0	31.4	 20
138	  9	565.0	100.2	 25
139	  9	87.0	16.1	 25
140	  9	68.8	11.9	 20
141	  9	170.0	21.5	 25
142	  9	133.0	24.1	 25
143	  9	103.5	13.4	 20
144	  9	101.0	16.8	 25
145	  9	697.0	83.2	 25
146	  9	1344.5	89.5	 20
147	  9	576.0	57.8	 25
148	  9	289.0	31.9	 25
149	  9	287.3	23.5	 20
150	  9	525.0	97.4	 25
151	  9	1412.0	163.1	 25
152	  9	818.0	106.3	 25
153	  9	84.3	14.7	 20
154	  9	77.0	12.3	 25
155	  9	191.0	25.5	 25
156	  9	77.3	13.1	 20
157	  9	75.0	12.1	 25
158	  9	108.0	16.9	 25
159	  9	401.3	34.7	 20
160	  9	153.0	22.7	 25
161	  9	106.0	13.9	 25
162	  9	304.8	32.7	 20
163	  9	198.0	24.6	 20
164	  9	187.3	21.2	 20
165	  9	249.8	28.1	 16
166	  9	170.0	33.0	 20
167	  9	179.5	24.6	 20
168	  9	840.3	67.7	 16
169	  9	96.3	12.5	 20
170	  9	108.3	20.7	 20
171	  9	112.5	16.1	 16
172	  9	115.0	10.6	 20
173	  9	117.5	17.9	 20
174	  9	113.0	19.9	 16
175	  9	88.8	13.5	 20
176	  9	87.0	12.8	 20
177	  9	305.0	31.1	 16
178	  9	127.3	19.2	 20
179	  9	72.0	12.5	 20
180	  9	62.3	7.9	 16
181	  9	97.0	14.1	 20
182	  9	96.0	12.4	 20
183	  9	612.8	69.3	 16
184	  9	73.5	10.7	 20
185	  9	1287.8	145.6	 20
186	  9	1217.0	109.6	 20
187	  9	121.5	13.7	 16
188	  9	97.3	14.4	 20
189	  9	100.8	16.2	 20
190	  9	64.5	11.6	 16
191	  9	95.5	16.4	 20
192	  9	380.5	44.1	 20
193	  9	131.5	14.4	 16
194	  9	779.3	110.6	 20
195	  9	317.8	34.8	 20
196	  9	71.0	9.4	 16
197	  9	360.3	55.4	 20
198	  9	95.0	14.0	 20
199	  9	88.5	12.5	 16
200	  9	225.8	49.1	 20
201	  9	129.0	19.1	 20
202	  9	237.3	28.7	 16
203	  9	217.8	40.8	 20
204	  9	208.0	28.0	 20
205	  9	633.5	50.6	 16
206	  9	283.3	32.5	 20
207	  9	155.5	18.9	 20
208	  9	135.0	19.9	 16
209	  9	113.3	15.1	 20
210	  9	72.0	12.1	 20
211	  9	81.5	12.7	 16
212	  9	105.3	14.3	 20
213	  9	72.3	8.8	 20
214	  9	62.0	12.9	 16
215	  9	167.3	25.5	 20
216	  9	191.3	32.6	 20
217	  9	850.3	51.0	 16
218	  9	84.0	12.9	 20
219	  9	148.0	29.8	 20
220	  9	165.0	23.7	 20
221	  9	228.3	39.5	 16
222	  9	86.5	12.9	 20
223	  9	2984.8	257.2	 20
224	  9	576.3	35.7	 16
225	  9	1571.0	137.1	 20
226	  9	440.0	38.1	 20
227	  9	88.0	15.5	 16
228	  9	323.8	46.9	 20
229	  9	218.3	19.0	 20
230	  9	71.0	13.2	 16
231	  9	199.0	30.0	 20
232	  9	115.0	16.8	 20
233	  9	180.5	17.7	 16
234	  9	893.8	95.4	 20
235	  9	1191.0	139.8	 20
236	  9	210.8	24.7	 16
237	  9	76.5	17.0	 20
238	  9	124.5	22.2	 20
239	  9	358.8	53.9	 16
240	  9	668.0	80.8	 20
241	  9	216.0	31.7	 20
242	  9	137.3	16.5	 16
243	  9	267.8	26.7	 20
244	  9	235.0	33.9	 20
245	  9	131.0	15.3	 16
246	  9	230.0	34.9	 20
247	  9	163.0	22.5	 20
248	  9	73.3	12.2	 16
249	  9	72.5	11.5	 20
250	  9	132.0	17.6	 20
251	  9	59.0	8.9	 16
252	  9	63.0	11.5	 20
253	  9	69.3	13.6	 20
254	  9	62.0	16.4	 20
255	  9	123.0	14.6	 16
256	  9	720.3	122.9	 20
257	  9	86.8	11.1	 20
258	  9	61.8	10.8	 16
259	  9	254.0	44.7	 20
260	  9	110.3	20.3	 20
261	  9	86.5	132.1	 16
262	  9	94.3	23.7	 20
263	  9	140.5	20.8	 20
264	  9	547.5	50.2	 16
265	  9	1027.0	125.9	 20
266	  9	3278.8	342.9	 20
267	  9	62.0	10.3	 16
268	  9	81.0	11.6	 20
269	  9	76.3	12.7	 20
270	  9	101.5	16.1	 20
271	  9	217.0	51.8	 25
272	  9	202.0	37.8	 25
273	  9	208.5	25.0	 20
274	  9	366.0	110.9	 25
275	  9	76.0	10.5	 25
276	  9	134.8	22.5	 20
277	  9	269.0	35.0	 25
278	  9	89.0	16.8	 25
279	  9	86.5	10.9	 20
280	  9	131.0	24.2	 25
281	  9	64.0	11.9	 25
282	  9	72.3	11.4	 20
283	  9	81.0	17.5	 25
284	  9	84.0	12.5	 25
285	  9	166.3	22.3	 20
286	  9	269.0	40.3	 25
287	  9	1268.0	198.3	 25
288	  9	98.0	18.2	 25
289	  9	160.0	21.0	 20
290	  9	374.0	39.8	 25
291	  9	199.0	25.3	 25
292	  9	99.3	16.4	 20
293	  9	1024.0	218.8	 25
294	  9	97.0	13.1	 25
295	  9	435.5	54.8	 20
296	  9	117.0	17.7	 25
297	  9	76.0	11.5	 25
298	  9	97.5	17.0	 20
299	  9	62.0	11.2	 25
300	  9	112.0	15.7	 25
301	  9	524.8	49.1	 20
302	  9	85.0	13.5	 25
303	  9	76.0	11.6	 25
304	  9	91.0	12.3	 20
305	  9	66.0	12.2	 25
306	  9	67.0	11.7	 25
307	  9	95.5	17.4	 20
308	  9	65.0	12.2	 25
309	  9	111.0	16.8	 25
310	  9	88.3	13.2	 20
311	  9	98.0	17.5	 25
312	  9	72.0	10.9	 25
313	  9	107.0	15.9	 20
314	  9	126.0	45.3	 25
315	  9	1875.0	187.6	 25
316	  9	2328.8	285.1	 20
317	  9	255.0	221.4	 25
318	  9	1175.0	157.1	 25
319	  9	166.0	22.0	 25
320	  9	132.8	20.2	 20
321	  9	83.0	13.0	 25
322	  9	66.0	13.6	 25
323	  9	407.3	56.4	 20
324	  9	117.0	21.5	 25
325	  9	72.0	10.1	 25
326	  9	87.8	13.9	 20
327	  9	182.0	31.5	 25
328	  9	103.0	20.0	 25
329	  9	937.8	123.3	 20
330	  9	116.0	16.4	 25
331	  9	172.0	55.3	 25
332	  9	1182.0	238.7	 20
333	  9	81.0	11.2	 25
334	  9	77.0	15.5	 25
335	  9	122.0	17.8	 20
336	  9	97.0	16.8	 25
337	  9	300.0	34.8	 25
338	  9	217.3	26.7	 20
339	  9	110.0	18.3	 25
340	  9	294.0	37.8	 25
341	  9	103.0	16.3	 20
342	  9	314.0	44.1	 25
343	  9	321.0	42.2	 25
344	  9	96.5	18.6	 20
345	  9	175.0	29.8	 25
346	  9	86.0	12.5	 25
347	  9	111.3	16.4	 20
348	  9	75.0	12.8	 25
349	  9	124.0	23.7	 25
350	  9	209.5	20.1	 20
351	  9	258.0	39.2	 25
352	  9	227.0	33.7	 25
353	  9	467.0	53.1	 25
354	  9	86.8	14.0	 20
355	  9	484.0	65.4	 25
356	  9	118.0	19.0	 25
357	  9	80.3	13.4	 20
358	  9	85.0	17.5	 25
359	  9	277.0	35.7	 25
360	  9	680.3	69.4	 20
361	  9	104.0	19.6	 25
362	  9	119.0	22.4	 25
363	  9	110.5	16.0	 20
364	  9	324.0	32.7	 25
365	  9	331.0	29.9	 25
366	  9	136.5	20.6	 20
367	  9	329.0	99.6	 25
368	  9	134.0	22.6	 25
369	  9	475.3	44.9	 20
370	  9	602.0	68.4	 25
371	  9	104.0	19.7	 25
372	  9	252.3	30.5	 20
373	  9	83.0	14.6	 25
374	  9	141.0	20.7	 25
375	  9	85.0	16.8	 20
376	  9	245.0	35.5	 25
377	  9	1649.0	137.8	 25
378	  9	452.3	39.3	 20
379	  9	661.0	91.7	 25
380	  9	367.0	35.6	 25
381	  9	151.0	21.3	 20
382	  9	557.0	83.3	 25
383	  9	413.0	76.0	 25
384	  9	304.5	41.5	 20
385	  9	312.0	47.3	 25
386	  9	800.0	67.1	 25
387	  9	173.0	22.9	 25
388	  9	711.3	91.0	 20
389	  9	117.0	20.4	 25
390	  9	124.0	15.7	 25
391	  9	173.8	20.9	 20
392	  9	458.0	76.6	 25
393	  9	300.0	42.5	 25
394	  9	263.8	18.1	 20
395	  9	179.0	30.3	 25
396	  9	99.0	18.3	 25
397	  9	76.5	11.7	 20
398	  9	88.0	16.8	 25
399	  9	738.0	98.4	 25
400	  9	80.5	10.6	 20
401	  9	640.0	90.8	 25
402	  9	222.0	25.7	 25
403	  9	72.0	9.7	 20
404	  9	91.0	15.4	 25
405	  9	287.0	43.8	 25
406	  9	137.5	20.6	 20
407	  9	85.0	10.4	 25
408	  9	67.0	11.7	 25
409	  9	67.5	12.9	 20
410	  9	94.0	10.8	 25
411	  9	67.0	10.1	 25
412	  9	134.0	13.5	 20
413	  9	103.0	16.7	 25
414	  9	70.0	20.0	 25
415	  9	652.0	319.6	 20
416	  9	194.0	29.6	 25
417	  9	213.0	30.9	 25
418	  9	94.3	17.5	 20
419	  9	758.0	104.2	 25
420	  9	695.0	94.6	 25
421	  9	627.0	42.7	 25
422	  9	300.3	37.9	 20
423	  9	484.0	43.0	 25
424	  9	87.0	14.8	 25
425	  9	219.5	23.3	 20
426	  9	61.0	8.3	 25
427	  9	173.0	29.2	 25
428	  9	355.5	36.2	 20
429	  9	575.0	53.3	 25
430	  9	821.0	61.7	 25
431	  9	820.5	46.4	 20
432	  9	118.0	19.2	 25
433	  9	120.0	16.0	 25
434	  9	116.0	16.5	 20
435	  9	88.0	16.7	 25
436	  9	56.0	10.0	 25
437	  9	93.3	17.4	 20
438	  9	93.0	15.1	 25
439	  9	69.0	12.6	 25
440	  9	107.5	18.8	 20
441	  9	145.0	15.6	 25
442	  9	70.0	11.5	 25
443	  9	76.0	11.9	 20
444	  9	160.0	30.6	 25
445	  9	107.0	18.4	 25
446	  9	364.0	34.5	 20
447	  9	212.0	47.8	 25
448	  9	306.0	31.1	 25
449	  9	180.0	22.5	 20
450	  9	243.0	32.3	 25
451	  9	314.0	30.9	 25
452	  9	89.8	13.0	 20
453	  9	85.0	15.2	 25
454	  9	486.0	63.5	 25
455	  9	234.0	20.9	 25
456	  9	675.0	43.0	 20
457	  9	909.0	103.3	 25
458	  9	73.0	10.6	 25
459	  9	168.8	19.2	 20
460	  9	217.0	29.4	 25
461	  9	99.0	17.2	 25
462	  9	94.0	14.1	 20
463	  9	86.0	16.9	 25
464	  9	805.0	65.4	 25
465	  9	101.3	15.5	 20
466	  9	637.0	80.2	 25
467	  9	725.0	92.6	 25
468	  9	467.8	42.4	 20
469	  9	267.0	44.7	 25
470	  9	71.0	12.5	 25
471	  9	92.3	12.3	 20
472	  9	75.0	11.7	 25
473	  9	143.0	24.0	 25
474	  9	100.3	14.8	 20
475	  9	336.0	46.8	 25
476	  9	182.0	31.3	 25
477	  9	130.5	21.3	 20
478	  9	222.0	29.5	 25
479	  9	395.0	51.9	 25
480	  9	75.3	14.4	 20
481	  9	94.0	16.2	 25
482	  9	94.0	18.3	 25
483	  9	102.8	14.7	 16
484	  9	71.8	15.1	 20
485	  9	278.5	32.8	 20
486	  9	60.3	10.6	 16
487	  9	84.5	12.3	 20
488	  9	52.3	11.5	 20
489	  9	65.5	9.8	 20
490	  9	160.0	24.3	 16
491	  9	72.3	14.0	 20
492	  9	62.0	9.0	 20
493	  9	101.3	16.4	 16
494	  9	190.0	22.0	 20
495	  9	1423.8	211.4	 20
496	  9	700.5	44.3	 16
497	  9	3939.0	226.3	 20
498	  9	1138.5	149.7	 20
499	  9	312.0	34.7	 16
500	  9	84.3	11.2	 20
501	  9	103.0	12.7	 20
502	  9	1135.5	83.4	 16
503	  9	70.3	12.3	 20
504	  9	67.0	9.1	 20
505	  9	67.0	11.6	 16
506	  9	208.0	31.7	 20
507	  9	807.5	96.8	 20
508	  9	172.5	21.5	 16
509	  9	259.3	33.1	 20
510	  9	530.8	80.1	 20
511	  9	239.3	30.2	 16
512	  9	73.0	14.4	 20
513	  9	81.3	12.2	 20
514	  9	102.8	16.2	 16
515	  9	82.8	18.8	 20
516	  9	65.5	13.5	 20
517	  9	62.3	8.4	 16
518	  9	77.5	13.4	 20
519	  9	119.3	18.9	 20
520	  9	69.0	8.7	 16
521	  9	100.3	17.1	 20
522	  9	144.0	14.0	 20
523	  9	302.5	40.6	 20
524	  9	133.8	19.5	 16
525	  9	132.0	11.9	 20
526	  9	86.0	17.1	 20
527	  9	227.3	28.1	 16
528	  9	122.5	26.5	 20
529	  9	845.5	69.8	 20
530	  9	3048.5	203.1	 16
531	  9	78.3	14.9	 20
532	  9	230.5	30.4	 20
533	  9	145.5	19.6	 16
534	  9	189.0	26.9	 20
535	  9	126.0	14.0	 20
536	  9	215.0	21.7	 16
537	  9	715.8	64.2	 20
538	  9	192.0	25.9	 20
539	  9	511.5	38.1	 16
540	  9	664.8	61.8	 20
541	  9	732.8	64.9	 20
542	  9	509.8	31.3	 16
543	  9	178.0	19.9	 20
544	  9	208.0	29.1	 20
545	  9	62.0	8.2	 16
546	  9	84.0	12.3	 20
547	  9	80.5	13.8	 20
548	  9	108.0	19.5	 16
549	  9	85.3	19.2	 20
550	  9	54.5	9.2	 20
551	  9	61.3	9.0	 16
552	  9	58.8	10.2	 20
553	  9	63.5	10.4	 20
554	  9	343.0	36.1	 16
555	  9	106.3	21.8	 20
556	  9	78.0	17.9	 20
557	  9	51.5	9.6	 20
558	  9	64.3	10.6	 16
559	  9	59.3	11.9	 20
560	  9	74.0	15.5	 20
561	  9	108.3	14.6	 16
562	  9	82.0	19.7	 20
563	  9	81.0	11.8	 20
564	  9	83.0	13.8	 16
565	  9	91.3	16.6	 20
566	  9	103.0	15.7	 20
567	  9	63.5	10.8	 16
568	  9	119.8	22.0	 20
569	  9	104.3	15.8	 20
570	  9	226.5	26.2	 16
571	  9	188.3	21.8	 20
572	  9	92.3	15.8	 20
573	  9	232.3	19.8	 16
574	  9	156.5	26.9	 20
575	  9	1228.3	105.5	 20
576	  9	92.8	18.9	 16
577	  9	64.5	13.8	 20
578	  9	207.3	39.9	 20
579	  9	89.0	18.8	 16
580	  9	192.0	26.7	 20
581	  9	58.3	12.4	 20
582	  9	141.0	24.4	 16
583	  9	115.3	15.4	 20
584	  9	108.5	15.3	 20
585	  9	78.3	16.3	 16
586	  9	56.5	10.9	 20
587	  9	59.5	11.1	 20
588	  9	80.3	16.1	 16
589	  9	101.3	15.7	 20
590	  9	61.0	10.9	 25
591	  9	260.0	42.7	 25
592	  9	215.0	31.3	 20
593	  9	106.0	19.3	 25
594	  9	115.0	14.9	 25
595	  9	194.5	26.7	 20
596	  9	142.0	27.2	 25
597	  9	1975.0	346.6	 25
598	  9	468.0	47.3	 20
599	  9	211.0	28.2	 25
600	  9	164.0	33.7	 25
601	  9	71.3	10.3	 20
602	  9	86.0	20.1	 25
603	  9	723.0	149.3	 25
604	  9	202.0	35.4	 20
605	  9	88.0	12.6	 25
606	  9	250.0	36.2	 25
607	  9	202.3	25.6	 20
608	  9	99.0	13.5	 25
609	  9	237.0	28.1	 25
610	  9	83.5	11.3	 20
611	  9	104.0	16.8	 25
612	  9	196.0	40.6	 25
613	  9	59.3	11.1	 20
614	  9	73.0	12.6	 25
615	  9	72.0	10.4	 25
616	  9	135.3	19.0	 20
617	  9	113.0	17.1	 25
618	  9	73.0	11.5	 25
619	  9	80.8	14.3	 20
620	  9	73.0	11.7	 25
621	  9	84.0	15.0	 25
622	  9	76.0	11.3	 20
623	  9	248.0	23.2	 25
624	  9	314.0	165.2	 25
625	  9	716.0	132.9	 25
626	  9	167.3	18.7	 20
627	  9	166.0	39.3	 25
628	  9	1080.0	206.7	 25
629	  9	220.0	30.5	 20
630	  9	113.0	18.1	 25
631	  9	77.0	11.4	 25
632	  9	76.8	12.9	 20
633	  9	81.0	12.2	 25
634	  9	154.0	26.7	 25
635	  9	150.8	66.2	 20
636	  9	186.0	23.2	 25
637	  9	148.0	28.3	 25
638	  9	61.0	8.6	 20
639	  9	96.0	16.2	 25
  0	 10	5314.8	869.8	 20
  1	 10	268.5	35.8	 16
  2	 10	177.5	24.8	 20
  3	 10	166.3	24.5	 20
  4	 10	136.3	19.8	 16
  5	 10	330.0	32.5	 20
  6	 10	436.3	55.1	 20
  7	 10	188.0	17.9	 16
  8	 10	272.8	29.8	 20
  9	 10	112.0	20.3	 20
 10	 10	194.3	18.4	 16
 11	 10	90.0	12.7	 20
 12	 10	75.8	11.8	 20
 13	 10	183.3	19.5	 16
 14	 10	400.8	60.4	 20
 15	 10	136.3	21.3	 20
 16	 10	486.3	96.8	 20
 17	 10	80.5	14.3	 16
 18	 10	98.3	18.9	 20
 19	 10	190.3	74.3	 20
 20	 10	884.3	62.0	 16
 21	 10	129.5	18.3	 20
 22	 10	82.8	12.9	 20
 23	 10	116.0	21.1	 16
 24	 10	150.5	20.0	 20
 25	 10	70.3	9.6	 20
 26	 10	64.5	13.6	 16
 27	 10	64.8	11.4	 20
 28	 10	77.0	15.5	 20
 29	 10	79.0	13.4	 16
 30	 10	111.3	20.8	 20
 31	 10	1413.5	118.5	 20
 32	 10	233.8	27.5	 16
 33	 10	385.0	39.4	 20
 34	 10	191.0	71.2	 20
 35	 10	1517.0	128.7	 16
 36	 10	120.8	22.3	 20
 37	 10	134.0	19.0	 20
 38	 10	202.0	26.6	 16
 39	 10	79.3	12.1	 20
 40	 10	470.0	55.9	 20
 41	 10	553.5	47.9	 16
 42	 10	161.3	22.5	 20
 43	 10	297.0	39.8	 20
 44	 10	79.3	16.2	 16
 45	 10	210.8	42.5	 20
 46	 10	96.0	17.9	 20
 47	 10	262.5	26.6	 16
 48	 10	191.8	21.4	 20
 49	 10	238.8	36.0	 20
 50	 10	139.3	24.3	 20
 51	 10	274.8	20.6	 16
 52	 10	74.0	14.9	 20
 53	 10	139.5	18.9	 20
 54	 10	83.5	11.1	 16
 55	 10	118.0	18.0	 20
 56	 10	162.0	22.4	 20
 57	 10	284.3	34.0	 20
 58	 10	147.0	22.1	 25
 59	 10	199.0	43.0	 25
 60	 10	302.8	71.4	 20
 61	 10	233.0	49.2	 25
 62	 10	91.0	20.6	 25
 63	 10	444.8	87.0	 20
 64	 10	111.0	19.4	 25
 65	 10	72.0	14.0	 25
 66	 10	172.0	33.7	 20
 67	 10	131.0	32.7	 25
 68	 10	95.0	11.8	 25
 69	 10	97.3	19.0	 20
 70	 10	91.0	12.5	 25
 71	 10	78.0	12.4	 25
 72	 10	81.0	13.8	 20
 73	 10	100.0	46.8	 25
 74	 10	105.0	21.6	 25
 75	 10	77.0	13.5	 20
 76	 10	462.0	102.8	 25
 77	 10	253.0	35.2	 25
 78	 10	493.3	81.4	 20
 79	 10	109.0	18.0	 25
 80	 10	69.0	10.3	 25
 81	 10	75.0	16.4	 20
 82	 10	161.0	27.6	 25
 83	 10	1164.0	247.1	 25
 84	 10	424.0	74.2	 25
 85	 10	672.5	135.1	 20
 86	 10	308.0	35.9	 25
 87	 10	90.0	15.1	 25
 88	 10	945.3	198.3	 20
 89	 10	217.0	37.0	 25
 90	 10	520.0	174.1	 25
 91	 10	217.0	40.8	 20
 92	 10	72.0	16.7	 25
 93	 10	120.0	17.6	 25
 94	 10	98.0	13.3	 20
 95	 10	104.0	17.2	 25
 96	 10	76.0	15.8	 25
 97	 10	73.0	9.1	 20
 98	 10	102.0	19.6	 25
 99	 10	80.0	16.2	 25
100	 10	71.0	9.3	 20
101	 10	157.0	26.6	 25
102	 10	91.0	14.0	 25
103	 10	138.5	26.1	 20
104	 10	223.0	37.8	 25
105	 10	79.0	12.4	 25
106	 10	116.3	16.7	 20
107	 10	212.0	37.2	 25
108	 10	127.0	18.5	 25
109	 10	759.0	169.7	 20
110	 10	118.0	20.7	 25
111	 10	302.0	43.8	 25
112	 10	303.0	40.4	 20
113	 10	173.0	26.2	 25
114	 10	137.0	17.8	 25
115	 10	224.3	30.2	 20
116	 10	95.0	13.6	 25
117	 10	89.0	14.7	 25
118	 10	140.0	24.6	 25
119	 10	153.3	36.2	 20
120	 10	162.0	19.1	 25
121	 10	253.0	75.1	 25
122	 10	98.0	13.9	 20
123	 10	460.0	87.9	 25
124	 10	395.0	41.3	 25
125	 10	78.3	10.1	 20
126	 10	72.0	14.4	 25
127	 10	75.0	11.2	 25
128	 10	78.8	14.2	 20
129	 10	96.0	14.5	 25
130	 10	1068.0	240.5	 25
131	 10	310.0	41.4	 20
132	 10	428.0	51.8	 25
133	 10	227.0	108.4	 25
134	 10	84.5	13.3	 20
135	 10	162.0	23.8	 25
136	 10	762.0	164.8	 25
137	 10	97.3	20.0	 20
138	 10	290.0	45.9	 25
139	 10	97.0	20.4	 25
140	 10	72.3	12.5	 20
141	 10	78.0	13.3	 25
142	 10	73.0	10.6	 25
143	 10	99.0	17.0	 20
144	 10	115.0	16.9	 25
145	 10	806.0	113.1	 25
146	 10	2188.0	417.9	 20
147	 10	341.0	114.1	 25
148	 10	434.0	44.1	 25
149	 10	211.8	32.5	 20
150	 10	270.0	46.2	 25
151	 10	1258.0	241.3	 25
152	 10	1647.0	357.8	 25
153	 10	97.8	20.1	 20
154	 10	83.0	11.5	 25
155	 10	72.0	10.1	 25
156	 10	77.5	16.3	 20
157	 10	78.0	14.9	 25
158	 10	186.0	24.2	 25
159	 10	216.0	29.4	 20
160	 10	279.0	41.2	 25
161	 10	96.0	13.1	 25
162	 10	134.3	19.4	 20
163	 10	177.0	30.6	 25
164	 10	216.0	31.9	 25
165	 10	295.5	44.6	 20
166	 10	73.0	18.9	 25
167	 10	91.0	15.0	 25
168	 10	1400.8	288.4	 20
169	 10	70.0	14.6	 25
170	 10	83.0	14.8	 25
171	 10	76.0	11.0	 20
172	 10	89.0	18.3	 25
173	 10	113.0	14.2	 25
174	 10	108.5	18.2	 20
175	 10	85.0	9.7	 25
176	 10	71.0	10.3	 25
177	 10	138.0	27.6	 20
178	 10	95.0	13.3	 25
179	 10	74.0	12.0	 25
180	 10	69.3	12.2	 20
181	 10	106.0	15.8	 25
182	 10	83.0	10.9	 25
183	 10	208.3	32.7	 20
184	 10	81.0	13.7	 25
185	 10	455.0	66.5	 25
186	 10	508.0	52.6	 25
187	 10	95.3	17.1	 20
188	 10	146.0	29.6	 25
189	 10	92.0	14.0	 25
190	 10	76.3	12.1	 20
191	 10	98.0	17.6	 25
192	 10	126.0	13.8	 25
193	 10	140.3	22.2	 20
194	 10	221.0	53.4	 25
195	 10	118.0	20.3	 25
196	 10	84.0	11.6	 20
197	 10	421.0	75.1	 25
198	 10	70.0	10.2	 25
199	 10	95.0	20.1	 20
200	 10	80.0	16.2	 25
201	 10	80.0	10.8	 25
202	 10	199.3	18.8	 20
203	 10	273.0	46.0	 25
204	 10	173.0	27.1	 25
205	 10	551.5	102.4	 20
206	 10	201.0	30.5	 25
207	 10	98.0	17.1	 25
208	 10	98.5	12.9	 20
209	 10	91.0	10.8	 25
210	 10	76.0	11.5	 25
211	 10	73.5	11.8	 20
212	 10	84.0	11.3	 25
213	 10	77.0	13.1	 25
214	 10	70.0	12.0	 20
215	 10	201.0	26.3	 25
216	 10	153.0	25.2	 25
217	 10	359.5	48.8	 20
218	 10	86.0	10.9	 25
219	 10	100.0	15.5	 25
220	 10	110.0	23.4	 25
221	 10	125.0	21.0	 20
222	 10	66.0	8.2	 25
223	 10	320.0	55.1	 25
224	 10	319.5	34.7	 20
225	 10	285.0	37.2	 25
226	 10	317.0	33.4	 25
227	 10	78.0	11.0	 20
228	 10	337.0	67.1	 25
229	 10	193.0	31.2	 25
230	 10	66.0	12.7	 20
231	 10	194.0	26.8	 25
232	 10	109.0	18.0	 25
233	 10	190.5	16.5	 20
234	 10	189.0	24.6	 25
235	 10	76.0	11.4	 25
236	 10	254.8	38.9	 20
237	 10	67.0	12.7	 25
238	 10	135.0	20.7	 25
239	 10	403.3	67.5	 20
240	 10	869.0	146.4	 25
241	 10	269.0	42.2	 25
242	 10	82.5	12.0	 20
243	 10	226.0	28.3	 25
244	 10	127.0	31.9	 25
245	 10	90.3	14.0	 20
246	 10	278.0	48.5	 25
247	 10	97.0	18.6	 25
248	 10	86.5	22.0	 20
249	 10	73.0	13.5	 25
250	 10	75.0	13.1	 25
251	 10	64.3	9.5	 20
252	 10	60.0	9.3	 25
253	 10	66.0	14.0	 25
254	 10	70.0	11.6	 25
255	 10	225.8	31.3	 20
256	 10	272.0	53.4	 25
257	 10	66.0	13.7	 25
258	 10	70.3	15.3	 20
259	 10	75.0	12.1	 25
260	 10	67.0	11.8	 25
261	 10	64.0	9.8	 20
262	 10	104.0	15.0	 25
263	 10	73.0	13.4	 25
264	 10	203.0	28.4	 20
265	 10	404.0	44.0	 25
266	 10	572.0	112.9	 25
267	 10	62.3	8.8	 20
268	 10	71.0	12.2	 25
269	 10	71.0	11.4	 25
270	 10	104.5	15.4	 16
271	 10	262.5	38.6	 20
272	 10	112.0	24.0	 20
273	 10	439.0	36.5	 16
274	 10	1131.5	168.2	 20
275	 10	78.0	19.9	 20
276	 10	110.0	20.3	 16
277	 10	153.5	13.1	 20
278	 10	65.3	12.1	 20
279	 10	69.3	11.9	 16
280	 10	125.8	16.8	 20
281	 10	71.5	11.0	 20
282	 10	71.5	14.0	 16
283	 10	85.5	17.0	 20
284	 10	70.0	12.7	 20
285	 10	114.3	12.9	 16
286	 10	224.8	31.5	 20
287	 10	314.3	50.7	 20
288	 10	85.5	16.5	 20
289	 10	232.5	42.0	 16
290	 10	240.5	23.5	 20
291	 10	181.5	24.7	 20
292	 10	102.5	14.1	 16
293	 10	237.8	47.8	 20
294	 10	87.8	13.2	 20
295	 10	155.8	30.6	 16
296	 10	71.5	14.1	 20
297	 10	62.5	14.2	 20
298	 10	64.8	10.9	 16
299	 10	62.0	12.2	 20
300	 10	71.5	10.8	 20
301	 10	357.3	42.8	 16
302	 10	64.3	10.2	 20
303	 10	73.0	13.6	 20
304	 10	64.5	9.1	 16
305	 10	70.5	15.3	 20
306	 10	59.5	8.8	 20
307	 10	92.3	13.7	 16
308	 10	60.5	10.0	 20
309	 10	78.3	14.4	 20
310	 10	92.0	14.5	 16
311	 10	82.3	12.1	 20
312	 10	68.8	13.3	 20
313	 10	71.5	12.8	 16
314	 10	119.8	13.8	 20
315	 10	1959.8	186.3	 20
316	 10	869.3	55.1	 16
317	 10	310.3	189.5	 20
318	 10	1121.0	76.9	 20
319	 10	76.0	13.0	 20
320	 10	123.8	16.2	 16
321	 10	84.0	10.5	 20
322	 10	66.0	12.4	 20
323	 10	116.5	15.7	 16
324	 10	84.8	13.2	 20
325	 10	73.3	11.7	 20
326	 10	87.8	15.9	 16
327	 10	177.0	25.4	 20
328	 10	89.0	14.5	 20
329	 10	817.3	78.6	 16
330	 10	116.5	18.0	 20
331	 10	459.8	50.0	 20
332	 10	145.8	22.3	 16
333	 10	67.0	11.8	 20
334	 10	65.3	12.2	 20
335	 10	86.5	14.6	 16
336	 10	70.0	11.3	 20
337	 10	590.3	53.6	 20
338	 10	344.3	25.5	 16
339	 10	131.3	18.0	 20
340	 10	197.0	29.7	 20
341	 10	107.0	15.5	 16
342	 10	145.3	16.7	 20
343	 10	882.3	103.7	 20
344	 10	80.0	12.6	 16
345	 10	137.0	21.4	 20
346	 10	94.5	12.8	 20
347	 10	83.3	16.2	 16
348	 10	98.8	14.3	 20
349	 10	132.8	19.0	 20
350	 10	237.5	34.0	 16
351	 10	312.0	26.1	 20
352	 10	135.0	21.2	 20
353	 10	196.8	28.1	 20
354	 10	90.3	12.0	 16
355	 10	787.8	57.9	 20
356	 10	99.3	15.5	 20
357	 10	80.3	12.6	 16
358	 10	73.3	9.9	 20
359	 10	155.5	26.1	 20
360	 10	106.0	18.6	 16
361	 10	76.5	14.4	 20
362	 10	87.8	11.9	 20
363	 10	109.5	17.0	 16
364	 10	172.5	22.7	 20
365	 10	258.5	23.3	 20
366	 10	123.3	21.0	 16
367	 10	523.5	77.7	 20
368	 10	220.0	32.5	 20
369	 10	238.5	21.8	 16
370	 10	322.5	42.7	 20
371	 10	167.3	27.8	 20
372	 10	326.5	40.2	 16
373	 10	91.8	18.5	 20
374	 10	377.3	32.3	 20
375	 10	79.3	10.0	 16
376	 10	129.3	20.5	 20
377	 10	682.0	85.8	 25
378	 10	618.0	77.9	 20
379	 10	942.0	81.4	 25
380	 10	644.0	89.7	 25
381	 10	209.3	34.1	 20
382	 10	336.0	47.9	 25
383	 10	122.0	19.4	 25
384	 10	393.0	59.5	 20
385	 10	404.0	72.8	 25
386	 10	612.0	113.2	 25
387	 10	181.0	23.6	 25
388	 10	374.3	70.2	 20
389	 10	92.0	16.8	 25
390	 10	95.0	14.9	 25
391	 10	109.3	17.3	 20
392	 10	590.0	81.2	 25
393	 10	280.0	47.3	 25
394	 10	373.5	51.8	 20
395	 10	208.0	38.2	 25
396	 10	92.0	13.6	 25
397	 10	73.3	12.0	 20
398	 10	69.0	13.0	 25
399	 10	748.0	157.6	 25
400	 10	75.5	14.8	 20
401	 10	154.0	27.6	 25
402	 10	114.0	22.8	 25
403	 10	77.3	11.8	 20
404	 10	82.0	17.1	 25
405	 10	97.0	14.1	 25
406	 10	99.5	14.1	 20
407	 10	77.0	12.2	 25
408	 10	66.0	9.1	 25
409	 10	70.0	9.6	 20
410	 10	71.0	14.2	 25
411	 10	56.0	7.8	 25
412	 10	146.5	18.3	 20
413	 10	78.0	14.5	 25
414	 10	67.0	9.5	 25
415	 10	73.3	14.2	 20
416	 10	142.0	23.5	 25
417	 10	364.0	52.0	 25
418	 10	80.8	11.7	 20
419	 10	788.0	144.1	 25
420	 10	1241.0	241.4	 25
421	 10	413.0	43.4	 25
422	 10	424.0	66.6	 20
423	 10	891.0	128.6	 25
424	 10	87.0	9.6	 25
425	 10	209.5	35.4	 20
426	 10	64.0	9.8	 25
427	 10	196.0	30.3	 25
428	 10	128.8	20.6	 20
429	 10	203.0	28.7	 25
430	 10	989.0	58.5	 25
431	 10	1213.0	115.6	 20
432	 10	91.0	14.3	 25
433	 10	234.0	31.3	 25
434	 10	84.3	12.5	 20
435	 10	143.0	19.9	 25
436	 10	62.0	13.0	 25
437	 10	69.3	12.2	 20
438	 10	94.0	15.3	 25
439	 10	69.0	8.6	 25
440	 10	143.3	24.3	 20
441	 10	136.0	22.0	 25
442	 10	66.0	11.2	 25
443	 10	70.8	14.5	 20
444	 10	130.0	20.4	 25
445	 10	77.0	13.3	 25
446	 10	237.5	31.9	 20
447	 10	395.0	52.1	 25
448	 10	124.0	17.7	 25
449	 10	134.0	20.2	 20
450	 10	294.0	27.6	 25
451	 10	225.0	23.1	 25
452	 10	71.0	12.0	 20
453	 10	68.0	13.5	 25
454	 10	228.0	33.1	 25
455	 10	479.0	42.8	 25
456	 10	435.3	48.3	 20
457	 10	677.0	95.1	 25
458	 10	74.0	11.1	 25
459	 10	77.5	13.7	 20
460	 10	216.0	36.7	 25
461	 10	136.0	21.1	 25
462	 10	95.0	15.3	 20
463	 10	74.0	10.8	 25
464	 10	491.0	64.4	 25
465	 10	76.3	8.8	 20
466	 10	311.0	43.5	 25
467	 10	314.0	65.9	 25
468	 10	283.0	36.3	 20
469	 10	77.0	11.7	 25
470	 10	62.0	10.2	 25
471	 10	63.3	10.3	 20
472	 10	63.0	11.4	 25
473	 10	73.0	11.8	 25
474	 10	104.8	20.4	 20
475	 10	141.0	24.4	 25
476	 10	70.0	11.7	 25
477	 10	262.0	32.9	 20
478	 10	93.0	18.9	 25
479	 10	133.0	22.2	 25
480	 10	72.3	10.2	 20
481	 10	85.0	14.8	 25
482	 10	83.0	16.0	 25
483	 10	79.5	11.8	 20
484	 10	82.0	12.7	 25
485	 10	192.0	24.4	 25
486	 10	68.0	13.0	 20
487	 10	87.0	15.4	 25
488	 10	62.0	11.9	 25
489	 10	57.0	7.5	 25
490	 10	82.8	13.9	 20
491	 10	64.0	10.3	 25
492	 10	66.0	10.6	 25
493	 10	59.5	9.2	 20
494	 10	106.0	15.1	 25
495	 10	401.0	99.9	 25
496	 10	544.3	64.0	 20
497	 10	1637.0	163.2	 25
498	 10	616.0	90.0	 25
499	 10	105.0	15.8	 20
500	 10	75.0	18.3	 25
501	 10	88.0	12.8	 25
502	 10	157.0	17.2	 20
503	 10	62.0	9.9	 25
504	 10	75.0	15.4	 25
505	 10	75.8	16.0	 20
506	 10	167.0	20.8	 25
507	 10	327.0	38.5	 25
508	 10	189.0	27.8	 20
509	 10	405.0	47.5	 25
510	 10	166.0	29.4	 25
511	 10	122.3	18.4	 20
512	 10	65.0	10.6	 25
513	 10	111.0	14.9	 25
514	 10	68.5	12.2	 20
515	 10	72.0	11.6	 25
516	 10	58.0	8.0	 25
517	 10	66.3	12.4	 20
518	 10	64.0	14.0	 25
519	 10	145.0	19.8	 25
520	 10	73.5	12.1	 20
521	 10	209.0	34.0	 25
522	 10	120.0	18.4	 25
523	 10	153.0	24.6	 25
524	 10	133.5	24.5	 20
525	 10	102.0	19.4	 25
526	 10	90.0	15.8	 25
527	 10	429.5	53.1	 20
528	 10	189.0	69.2	 25
529	 10	648.0	95.8	 25
530	 10	167.3	34.3	 20
531	 10	72.0	8.8	 25
532	 10	104.0	15.3	 25
533	 10	153.0	23.9	 20
534	 10	99.0	15.6	 25
535	 10	187.0	21.7	 25
536	 10	267.8	28.7	 20
537	 10	535.0	64.5	 25
538	 10	274.0	32.1	 25
539	 10	156.5	22.0	 20
540	 10	334.0	42.5	 25
541	 10	294.0	36.8	 25
542	 10	169.5	22.9	 20
543	 10	460.0	49.2	 25
544	 10	363.0	55.8	 25
545	 10	84.0	15.1	 20
546	 10	75.0	13.6	 25
547	 10	90.0	15.2	 25
548	 10	68.0	12.9	 20
549	 10	58.0	8.6	 25
550	 10	58.0	10.4	 25
551	 10	53.0	9.6	 20
552	 10	64.0	13.1	 25
553	 10	73.0	12.7	 25
554	 10	68.5	14.1	 20
555	 10	96.0	11.0	 25
556	 10	83.0	16.4	 25
557	 10	58.0	12.6	 25
558	 10	67.3	11.5	 20
559	 10	62.0	10.5	 25
560	 10	78.0	15.7	 25
561	 10	74.0	9.9	 20
562	 10	62.0	10.1	 25
563	 10	68.0	13.1	 25
564	 10	97.3	14.2	 20
565	 10	143.0	17.8	 25
566	 10	66.0	11.8	 25
567	 10	69.3	14.4	 20
568	 10	77.0	17.1	 25
569	 10	284.0	32.8	 25
570	 10	332.3	31.5	 20
571	 10	368.0	37.0	 25
572	 10	66.0	12.5	 25
573	 10	84.8	13.7	 20
574	 10	151.0	21.4	 25
575	 10	1420.0	169.9	 25
576	 10	130.5	17.5	 20
577	 10	56.0	6.9	 25
578	 10	70.0	12.5	 25
579	 10	85.5	15.1	 20
580	 10	123.0	25.0	 25
581	 10	73.0	10.7	 25
582	 10	203.0	30.6	 20
583	 10	167.0	24.1	 25
584	 10	77.0	14.3	 25
585	 10	72.8	12.8	 20
586	 10	55.0	7.3	 25
587	 10	64.0	8.5	 25
588	 10	77.5	14.0	 20
589	 10	123.0	17.5	 25
590	 10	69.5	11.7	 20
591	 10	128.8	20.3	 20
592	 10	187.5	22.5	 16
593	 10	94.0	14.3	 20
594	 10	133.8	21.7	 20
595	 10	69.3	6.0	 16
596	 10	105.3	19.9	 20
597	 10	1494.5	238.0	 20
598	 10	966.3	64.7	 16
599	 10	175.8	27.5	 20
600	 10	143.0	26.4	 20
601	 10	61.0	7.4	 16
602	 10	83.0	15.7	 20
603	 10	186.5	32.7	 20
604	 10	133.0	27.0	 16
605	 10	150.8	27.0	 20
606	 10	277.3	26.6	 20
607	 10	374.8	48.3	 16
608	 10	82.5	14.6	 20
609	 10	199.8	33.9	 20
610	 10	134.5	28.6	 16
611	 10	239.8	23.0	 20
612	 10	298.5	64.5	 20
613	 10	58.0	13.2	 16
614	 10	57.8	10.2	 20
615	 10	67.5	10.3	 20
616	 10	113.3	12.2	 16
617	 10	167.3	23.5	 20
618	 10	76.3	11.3	 20
619	 10	75.3	10.4	 16
620	 10	69.0	8.6	 20
621	 10	87.3	11.6	 20
622	 10	78.0	14.1	 16
623	 10	156.0	21.9	 20
624	 10	142.8	22.7	 20
625	 10	455.5	71.3	 20
626	 10	419.5	47.1	 16
627	 10	205.3	68.8	 20
628	 10	2208.8	406.8	 20
629	 10	252.3	25.0	 16
630	 10	118.3	19.7	 20
631	 10	109.3	38.1	 20
632	 10	170.3	19.9	 16
633	 10	107.3	17.4	 20
634	 10	216.0	46.5	 20
635	 10	146.0	24.7	 16
636	 10	128.3	17.5	 20
637	 10	108.5	22.6	 20
638	 10	65.5	12.0	 16
639	 10	3800.3	688.5	 20
  0	 11	103.0	13.0	 25
  1	 11	115.5	16.6	 20
  2	 11	188.0	22.9	 25
  3	 11	1059.0	172.0	 25
  4	 11	198.8	24.9	 20
  5	 11	357.0	25.0	 25
  6	 11	407.0	49.5	 25
  7	 11	163.5	24.4	 20
  8	 11	173.0	26.1	 25
  9	 11	78.0	10.9	 25
 10	 11	356.8	33.8	 20
 11	 11	83.0	18.2	 25
 12	 11	138.0	29.0	 25
 13	 11	638.3	45.1	 20
 14	 11	90.0	16.4	 25
 15	 11	99.0	18.6	 25
 16	 11	352.0	95.4	 25
 17	 11	1076.0	89.9	 20
 18	 11	371.0	36.4	 25
 19	 11	270.0	39.6	 25
 20	 11	716.0	72.9	 20
 21	 11	94.0	16.0	 25
 22	 11	325.0	69.8	 25
 23	 11	92.0	15.3	 20
 24	 11	78.0	8.8	 25
 25	 11	118.0	16.9	 25
 26	 11	193.3	28.9	 20
 27	 11	89.0	12.5	 25
 28	 11	91.0	13.2	 25
 29	 11	69.3	9.4	 20
 30	 11	199.0	23.7	 25
 31	 11	87.0	13.8	 25
 32	 11	172.0	21.9	 20
 33	 11	354.0	54.8	 25
 34	 11	95.0	21.9	 25
 35	 11	70.8	15.0	 20
 36	 11	104.0	17.5	 25
 37	 11	70.0	12.6	 25
 38	 11	68.8	10.1	 20
 39	 11	139.0	17.7	 25
 40	 11	133.0	26.1	 25
 41	 11	338.3	40.6	 20
 42	 11	108.0	17.8	 25
 43	 11	100.0	19.1	 25
 44	 11	96.3	13.5	 20
 45	 11	342.0	32.5	 25
 46	 11	171.0	25.0	 25
 47	 11	64.0	9.3	 20
 48	 11	63.0	9.7	 25
 49	 11	267.0	45.7	 25
 50	 11	156.0	30.2	 25
 51	 11	66.3	9.5	 20
 52	 11	102.0	15.4	 25
 53	 11	171.0	34.5	 25
 54	 11	2730.5	187.8	 20
 55	 11	424.0	46.6	 25
 56	 11	745.0	80.4	 25
 57	 11	1032.0	132.5	 16
 58	 11	490.0	95.2	 20
 59	 11	432.0	89.1	 20
 60	 11	106.0	13.2	 16
 61	 11	96.8	13.1	 20
 62	 11	1324.0	272.9	 20
 63	 11	96.0	10.2	 16
 64	 11	257.5	32.6	 20
 65	 11	79.3	13.3	 20
 66	 11	183.0	27.0	 16
 67	 11	68.0	9.9	 20
 68	 11	82.8	10.4	 20
 69	 11	135.3	17.1	 16
 70	 11	80.5	13.5	 20
 71	 11	91.5	17.1	 20
 72	 11	93.3	21.1	 16
 73	 11	7059.3	645.4	 20
 74	 11	2388.8	259.8	 20
 75	 11	1382.3	148.1	 16
 76	 11	147.3	20.9	 20
 77	 11	183.3	28.7	 20
 78	 11	88.5	12.1	 16
 79	 11	69.3	10.2	 20
 80	 11	61.0	10.2	 20
 81	 11	70.0	13.3	 16
 82	 11	97.8	14.9	 20
 83	 11	78.5	15.9	 20
 84	 11	98.3	15.8	 20
 85	 11	126.3	18.6	 16
 86	 11	85.3	12.7	 20
 87	 11	101.5	20.7	 20
 88	 11	524.3	36.8	 16
 89	 11	108.5	18.5	 20
 90	 11	182.3	22.7	 20
 91	 11	755.5	65.7	 16
 92	 11	134.5	19.4	 20
 93	 11	138.3	28.4	 20
 94	 11	89.3	15.2	 16
 95	 11	99.0	22.3	 20
 96	 11	197.3	22.7	 20
 97	 11	131.3	12.4	 16
 98	 11	155.0	20.1	 20
 99	 11	108.8	32.1	 20
100	 11	1393.3	84.3	 16
101	 11	600.5	108.3	 20
102	 11	61.5	10.9	 20
103	 11	180.8	24.9	 16
104	 11	108.3	15.3	 20
105	 11	134.3	18.7	 20
106	 11	119.5	13.6	 16
107	 11	79.5	14.0	 20
108	 11	73.8	13.1	 20
109	 11	81.5	14.9	 16
110	 11	100.3	15.8	 20
111	 11	287.5	29.0	 20
112	 11	373.8	35.5	 16
113	 11	159.0	24.7	 20
114	 11	115.0	17.8	 20
115	 11	140.3	20.1	 16
116	 11	1036.3	133.3	 20
117	 11	134.0	16.7	 20
118	 11	335.5	49.8	 20
119	 11	435.8	38.8	 16
120	 11	1289.5	122.1	 20
121	 11	946.3	82.3	 20
122	 11	312.8	32.1	 16
123	 11	2105.8	184.4	 20
124	 11	127.5	21.4	 20
125	 11	87.3	16.1	 16
126	 11	436.0	46.3	 20
127	 11	73.3	10.1	 20
128	 11	2768.5	292.1	 16
129	 11	227.0	28.9	 20
130	 11	599.0	82.8	 20
131	 11	143.5	15.5	 16
132	 11	261.5	35.3	 20
133	 11	374.8	36.2	 20
134	 11	426.5	35.9	 16
135	 11	139.8	19.9	 20
136	 11	75.0	13.7	 20
137	 11	91.8	20.0	 16
138	 11	76.3	14.6	 20
139	 11	918.3	154.9	 20
140	 11	105.5	20.0	 16
141	 11	391.3	57.5	 20
142	 11	84.3	15.9	 20
143	 11	581.0	57.6	 16
144	 11	3881.0	959.4	 20
145	 11	226.3	33.4	 20
146	 11	289.0	31.8	 16
147	 11	352.0	33.8	 20
148	 11	328.0	33.7	 20
149	 11	123.0	15.7	 16
150	 11	92.3	11.9	 20
151	 11	73.0	15.0	 20
152	 11	82.3	10.5	 20
153	 11	90.8	18.7	 16
154	 11	72.8	13.2	 20
155	 11	81.5	13.6	 20
156	 11	428.5	28.8	 16
157	 11	3216.0	524.0	 20
158	 11	3776.5	322.8	 20
159	 11	2159.5	121.9	 16
160	 11	186.8	45.1	 20
161	 11	190.0	26.4	 20
162	 11	289.5	54.9	 16
163	 11	2270.0	367.5	 20
164	 11	148.0	25.9	 25
165	 11	93.0	18.2	 20
166	 11	77.0	10.2	 25
167	 11	63.0	9.1	 25
168	 11	60.3	8.3	 20
169	 11	88.0	16.9	 25
170	 11	262.0	48.4	 25
171	 11	84.0	15.3	 20
172	 11	6912.0	1289.4	 25
173	 11	167.0	31.8	 25
174	 11	94.0	15.4	 20
175	 11	302.0	59.2	 25
176	 11	490.0	119.9	 25
177	 11	79.3	12.3	 20
178	 11	99.0	13.8	 25
179	 11	206.0	39.1	 25
180	 11	331.8	36.6	 20
181	 11	108.0	19.3	 25
182	 11	139.0	26.4	 25
183	 11	177.8	25.7	 20
184	 11	137.0	25.0	 25
185	 11	2369.0	435.2	 25
186	 11	1738.0	243.2	 25
187	 11	1355.3	228.2	 20
188	 11	683.0	92.9	 25
189	 11	271.0	57.9	 25
190	 11	137.3	21.5	 20
191	 11	211.0	32.4	 25
192	 11	106.0	15.1	 25
193	 11	133.5	21.6	 20
194	 11	143.0	25.7	 25
195	 11	284.0	38.1	 25
196	 11	78.3	10.6	 20
197	 11	103.0	15.0	 25
198	 11	130.0	11.6	 25
199	 11	357.3	38.5	 20
200	 11	517.0	75.9	 25
201	 11	89.0	13.4	 25
202	 11	119.5	15.9	 20
203	 11	299.0	48.2	 25
204	 11	108.0	16.1	 25
205	 11	81.3	12.7	 20
206	 11	990.0	180.3	 25
207	 11	271.0	23.3	 25
208	 11	845.0	104.0	 20
209	 11	172.0	20.7	 25
210	 11	110.0	15.5	 25
211	 11	163.3	28.9	 20
212	 11	902.0	108.9	 25
213	 11	167.0	18.9	 25
214	 11	63.3	14.6	 20
215	 11	2735.0	534.4	 25
216	 11	80.0	13.1	 25
217	 11	72.3	12.7	 20
218	 11	74.0	11.4	 25
219	 11	126.0	20.6	 25
220	 11	203.0	27.7	 25
221	 11	98.3	13.5	 20
222	 11	218.0	53.6	 25
223	 11	393.0	79.8	 25
224	 11	114.3	17.0	 20
225	 11	233.0	35.9	 25
226	 11	389.0	64.4	 25
227	 11	693.3	89.5	 20
228	 11	79.0	11.4	 25
229	 11	83.0	15.4	 25
230	 11	78.3	9.6	 20
231	 11	57.0	12.4	 25
232	 11	194.0	31.0	 25
233	 11	1041.0	148.5	 20
234	 11	369.0	40.7	 25
235	 11	211.0	32.6	 25
236	 11	87.8	11.2	 20
237	 11	67.0	9.7	 25
238	 11	62.0	10.5	 25
239	 11	81.5	13.0	 20
240	 11	90.0	18.7	 25
241	 11	93.0	14.5	 25
242	 11	62.5	11.6	 20
243	 11	108.0	15.3	 25
244	 11	819.0	76.9	 25
245	 11	352.3	44.4	 20
246	 11	323.0	58.0	 25
247	 11	494.0	63.1	 25
248	 11	103.3	15.2	 20
249	 11	326.0	78.4	 25
250	 11	72.0	12.2	 25
251	 11	75.0	11.7	 20
252	 11	63.0	12.6	 25
253	 11	70.0	13.9	 25
254	 11	64.0	9.8	 25
255	 11	62.0	10.7	 20
256	 11	93.0	22.0	 25
257	 11	312.0	44.1	 25
258	 11	205.0	27.6	 20
259	 11	310.0	46.0	 25
260	 11	65.0	12.8	 25
261	 11	84.3	14.5	 20
262	 11	195.0	34.2	 25
263	 11	240.0	44.7	 25
264	 11	118.5	22.9	 20
265	 11	75.0	10.1	 25
266	 11	147.0	20.0	 25
267	 11	186.8	22.9	 20
268	 11	1416.0	282.3	 25
269	 11	106.0	15.3	 25
270	 11	61.8	10.1	 20
271	 11	73.0	15.1	 25
272	 11	789.0	104.8	 25
273	 11	175.0	26.5	 20
274	 11	1262.0	215.5	 25
275	 11	2013.0	158.8	 25
276	 11	212.8	30.7	 20
277	 11	143.0	20.7	 25
278	 11	208.0	23.7	 25
279	 11	129.8	28.0	 20
280	 11	67.0	10.0	 25
281	 11	149.0	23.7	 25
282	 11	251.3	38.1	 20
283	 11	82.0	14.0	 25
284	 11	169.0	28.4	 25
285	 11	105.0	16.5	 20
286	 11	173.0	34.9	 25
287	 11	77.0	9.6	 25
288	 11	1434.0	261.3	 25
289	 11	85.0	13.7	 20
290	 11	1441.0	196.4	 25
291	 11	348.0	40.5	 25
292	 11	111.8	15.0	 20
293	 11	107.0	14.7	 25
294	 11	141.0	18.7	 25
295	 11	688.5	61.5	 20
296	 11	117.0	24.4	 25
297	 11	95.0	13.9	 25
298	 11	59.5	9.8	 20
299	 11	142.0	19.0	 25
300	 11	74.0	9.4	 25
301	 11	67.3	12.5	 20
302	 11	80.0	15.6	 25
303	 11	135.0	25.6	 25
304	 11	1020.5	101.5	 20
305	 11	106.0	13.6	 25
306	 11	59.0	6.9	 25
307	 11	123.0	16.8	 20
308	 11	92.0	15.9	 25
309	 11	83.0	14.7	 25
310	 11	73.3	11.6	 20
311	 11	69.0	9.6	 25
312	 11	71.0	16.6	 25
313	 11	69.0	9.3	 20
314	 11	157.0	28.7	 25
315	 11	129.0	18.9	 25
316	 11	2483.0	181.3	 20
317	 11	441.0	43.4	 25
318	 11	231.0	22.3	 25
319	 11	269.0	30.2	 25
320	 11	627.5	168.1	 20
321	 11	125.0	14.6	 25
322	 11	64.0	12.0	 25
323	 11	59.3	10.5	 20
324	 11	96.0	12.9	 25
325	 11	87.0	14.8	 25
326	 11	59.0	12.0	 20
327	 11	110.0	22.5	 25
328	 11	80.0	13.7	 25
329	 11	114.3	26.6	 20
330	 11	503.0	65.3	 25
331	 11	78.0	17.9	 25
332	 11	240.3	42.8	 20
333	 11	136.0	20.9	 25
334	 11	165.0	21.5	 25
335	 11	353.5	34.9	 20
336	 11	129.0	21.0	 25
337	 11	94.0	10.5	 25
338	 11	392.3	29.5	 20
339	 11	188.0	22.3	 25
340	 11	496.0	47.8	 25
341	 11	2163.8	200.7	 20
342	 11	1426.0	111.9	 25
343	 11	107.0	21.2	 25
344	 11	94.0	16.6	 20
345	 11	169.0	19.7	 25
346	 11	137.0	15.8	 25
347	 11	546.5	64.0	 20
348	 11	78.0	8.2	 25
349	 11	130.0	17.9	 25
350	 11	332.5	33.9	 20
351	 11	598.0	57.7	 25
352	 11	1318.0	233.4	 25
353	 11	92.0	15.5	 25
354	 11	209.5	31.2	 20
355	 11	4530.0	740.9	 25
356	 11	85.0	14.6	 25
357	 11	368.3	47.4	 20
358	 11	75.0	10.9	 25
359	 11	76.0	14.5	 25
360	 11	109.3	12.5	 20
361	 11	180.0	27.7	 25
362	 11	469.0	41.5	 25
363	 11	585.0	50.7	 20
364	 11	278.0	31.8	 25
365	 11	231.0	26.0	 25
366	 11	3761.5	193.0	 20
367	 11	198.0	26.4	 25
368	 11	525.0	87.0	 25
369	 11	600.3	43.3	 20
370	 11	1508.0	290.7	 25
371	 11	960.0	54.4	 25
372	 11	383.8	46.7	 20
373	 11	113.0	20.5	 25
374	 11	718.0	75.7	 25
375	 11	192.8	21.6	 20
376	 11	68.0	12.2	 25
377	 11	2603.5	258.5	 20
378	 11	948.3	58.9	 16
379	 11	192.0	62.6	 20
380	 11	195.3	24.0	 20
381	 11	375.3	36.6	 16
382	 11	107.0	14.2	 20
383	 11	90.3	14.8	 20
384	 11	1763.0	103.7	 16
385	 11	121.3	21.0	 20
386	 11	267.5	29.1	 20
387	 11	130.5	19.3	 20
388	 11	146.5	19.4	 16
389	 11	271.3	34.7	 20
390	 11	88.0	13.6	 20
391	 11	720.8	55.9	 16
392	 11	553.8	49.3	 20
393	 11	235.0	41.4	 20
394	 11	78.3	12.5	 16
395	 11	123.3	25.9	 20
396	 11	209.8	19.2	 20
397	 11	477.0	44.6	 16
398	 11	74.3	8.9	 20
399	 11	91.8	16.6	 20
400	 11	104.0	12.8	 16
401	 11	224.0	32.8	 20
402	 11	177.8	28.4	 20
403	 11	97.0	7.3	 16
404	 11	315.3	52.3	 20
405	 11	67.3	9.0	 20
406	 11	250.3	32.5	 16
407	 11	438.5	62.3	 20
408	 11	103.3	18.9	 20
409	 11	363.8	45.9	 16
410	 11	64.5	9.8	 20
411	 11	257.3	37.9	 20
412	 11	104.0	16.3	 16
413	 11	267.5	41.3	 20
414	 11	186.5	25.8	 20
415	 11	83.0	12.8	 16
416	 11	263.3	31.6	 20
417	 11	105.5	19.3	 20
418	 11	121.0	19.7	 16
419	 11	116.3	16.8	 20
420	 11	79.5	14.6	 20
421	 11	387.5	40.7	 20
422	 11	189.5	17.8	 16
423	 11	153.8	16.2	 20
424	 11	118.0	19.0	 20
425	 11	66.5	11.4	 16
426	 11	181.5	26.3	 20
427	 11	102.5	18.3	 20
428	 11	133.3	16.7	 16
429	 11	85.3	7.9	 20
430	 11	139.3	19.8	 20
431	 11	328.8	25.6	 16
432	 11	89.5	13.7	 20
433	 11	96.8	14.5	 20
434	 11	71.3	9.0	 16
435	 11	412.0	46.7	 20
436	 11	156.3	20.6	 20
437	 11	77.0	13.2	 16
438	 11	127.0	15.9	 20
439	 11	232.8	26.4	 20
440	 11	154.8	19.9	 16
441	 11	307.8	34.1	 20
442	 11	144.3	15.1	 20
443	 11	917.0	67.0	 16
444	 11	176.3	24.7	 20
445	 11	80.3	11.1	 20
446	 11	87.3	13.3	 16
447	 11	650.5	67.6	 20
448	 11	83.8	13.7	 20
449	 11	226.0	28.9	 16
450	 11	92.5	15.8	 20
451	 11	84.8	12.6	 20
452	 11	93.0	14.7	 16
453	 11	462.0	72.4	 20
454	 11	68.0	8.2	 20
455	 11	176.0	26.5	 20
456	 11	65.0	11.7	 16
457	 11	73.0	10.6	 20
458	 11	109.5	21.1	 20
459	 11	76.0	10.2	 16
460	 11	130.8	17.4	 20
461	 11	307.8	30.3	 20
462	 11	51.8	11.9	 16
463	 11	71.3	13.8	 20
464	 11	730.5	46.2	 20
465	 11	817.5	60.5	 16
466	 11	94.5	22.7	 20
467	 11	360.0	41.2	 20
468	 11	167.8	16.3	 16
469	 11	441.5	54.5	 20
470	 11	68.0	10.0	 20
471	 11	66.5	12.6	 16
472	 11	369.5	43.7	 20
473	 11	155.0	24.2	 20
474	 11	313.3	33.8	 16
475	 11	254.5	35.8	 20
476	 11	449.8	64.1	 20
477	 11	91.3	11.8	 16
478	 11	161.5	19.3	 20
479	 11	364.0	42.6	 20
480	 11	294.5	35.1	 16
481	 11	78.0	12.6	 20
482	 11	69.8	6.4	 20
483	 11	57.3	11.9	 16
484	 11	114.0	14.9	 25
485	 11	75.0	14.3	 25
486	 11	66.5	9.8	 20
487	 11	324.0	43.9	 25
488	 11	133.0	21.1	 25
489	 11	418.0	37.6	 25
490	 11	789.0	78.4	 20
491	 11	65.0	14.4	 25
492	 11	461.0	37.2	 25
493	 11	183.3	20.4	 20
494	 11	250.0	40.5	 25
495	 11	229.0	33.9	 25
496	 11	168.3	23.0	 20
497	 11	95.0	14.4	 25
498	 11	540.0	92.2	 25
499	 11	116.3	15.1	 20
500	 11	135.0	15.3	 25
501	 11	65.0	9.1	 25
502	 11	71.3	12.8	 20
503	 11	69.0	12.0	 25
504	 11	57.0	9.4	 25
505	 11	301.0	27.3	 20
506	 11	83.0	11.6	 25
507	 11	230.0	71.4	 25
508	 11	443.8	65.1	 20
509	 11	571.0	44.3	 25
510	 11	97.0	16.4	 25
511	 11	184.3	24.3	 20
512	 11	115.0	24.0	 25
513	 11	647.0	80.0	 25
514	 11	2355.8	109.9	 20
515	 11	309.0	40.5	 25
516	 11	276.0	30.8	 25
517	 11	186.3	31.0	 20
518	 11	107.0	21.5	 25
519	 11	273.0	39.3	 25
520	 11	69.3	11.7	 20
521	 11	83.0	12.7	 25
522	 11	651.0	58.8	 25
523	 11	516.0	78.2	 25
524	 11	111.5	18.9	 20
525	 11	176.0	23.5	 25
526	 11	662.0	115.6	 25
527	 11	76.3	16.8	 20
528	 11	110.0	21.9	 25
529	 11	711.0	118.0	 25
530	 11	140.0	25.6	 20
531	 11	161.0	17.4	 25
532	 11	188.0	24.3	 25
533	 11	676.3	85.2	 20
534	 11	2500.0	147.6	 25
535	 11	268.0	43.9	 25
536	 11	556.3	48.5	 20
537	 11	69.0	10.6	 25
538	 11	111.0	16.8	 25
539	 11	302.0	28.6	 20
540	 11	171.0	23.4	 25
541	 11	470.0	43.3	 25
542	 11	113.3	23.9	 20
543	 11	1069.0	104.6	 25
544	 11	150.0	18.8	 25
545	 11	458.5	45.1	 20
546	 11	120.0	19.2	 25
547	 11	462.0	44.7	 25
548	 11	355.5	33.6	 20
549	 11	150.0	19.9	 25
550	 11	189.0	30.3	 25
551	 11	72.0	12.6	 20
552	 11	63.0	11.1	 25
553	 11	213.0	28.8	 25
554	 11	60.0	8.9	 20
555	 11	73.0	11.3	 25
556	 11	127.0	20.3	 25
557	 11	61.0	12.4	 25
558	 11	194.3	24.4	 20
559	 11	71.0	10.3	 25
560	 11	283.0	57.4	 25
561	 11	103.0	19.3	 20
562	 11	93.0	20.2	 25
563	 11	63.0	10.7	 25
564	 11	100.0	16.2	 20
565	 11	122.0	19.3	 25
566	 11	94.0	14.1	 25
567	 11	152.0	16.1	 20
568	 11	463.0	44.5	 25
569	 11	1188.0	56.8	 25
570	 11	723.8	52.7	 20
571	 11	1223.0	142.1	 25
572	 11	1883.0	307.5	 25
573	 11	71.8	12.2	 20
574	 11	84.0	13.6	 25
575	 11	83.0	13.0	 25
576	 11	58.0	12.8	 20
577	 11	61.0	9.9	 25
578	 11	68.0	9.9	 25
579	 11	112.0	17.4	 20
580	 11	100.0	13.3	 25
581	 11	64.0	12.8	 25
582	 11	57.3	10.5	 20
583	 11	65.0	10.8	 25
584	 11	71.0	12.2	 25
585	 11	177.3	24.2	 20
586	 11	80.0	12.2	 25
587	 11	161.0	25.4	 25
588	 11	92.3	11.2	 20
589	 11	82.0	11.9	 25
590	 11	531.0	67.7	 25
591	 11	165.0	19.8	 25
592	 11	321.5	30.2	 20
593	 11	985.0	138.7	 25
594	 11	252.0	21.8	 25
595	 11	2832.0	277.4	 20
596	 11	91.0	13.7	 25
597	 11	197.0	46.7	 25
598	 11	582.3	55.1	 20
599	 11	367.0	48.8	 25
600	 11	180.0	33.5	 25
601	 11	235.8	18.6	 20
602	 11	445.0	58.0	 25
603	 11	209.0	21.8	 25
604	 11	1496.8	114.6	 20
605	 11	69.0	11.7	 25
606	 11	70.0	11.9	 25
607	 11	56.3	11.2	 20
608	 11	191.0	31.6	 25
609	 11	84.0	14.8	 25
610	 11	177.5	26.8	 20
611	 11	355.0	68.5	 25
612	 11	3619.0	446.3	 25
613	 11	128.0	19.7	 20
614	 11	319.0	33.4	 25
615	 11	198.0	34.5	 25
616	 11	162.0	19.9	 20
617	 11	279.0	28.5	 25
618	 11	239.0	36.4	 25
619	 11	262.5	32.2	 20
620	 11	126.0	14.7	 25
621	 11	169.0	26.7	 25
622	 11	296.0	34.0	 20
623	 11	266.0	32.3	 25
624	 11	75.0	11.6	 25
625	 11	473.0	73.5	 25
626	 11	163.3	21.5	 20
627	 11	181.0	46.0	 25
628	 11	3406.0	628.7	 25
629	 11	2340.0	189.3	 20
630	 11	2394.0	127.4	 25
631	 11	3506.0	671.3	 25
632	 11	94.0	13.3	 20
633	 11	126.0	15.9	 25
634	 11	260.0	49.5	 25
635	 11	97.0	16.4	 20
636	 11	163.0	23.5	 25
637	 11	164.0	30.1	 25
638	 11	71.8	12.2	 20
639	 11	94.0	17.8	 25
  0	 12	5109.0	1388.1	 25
  1	 12	98.3	13.1	 20
  2	 12	196.0	26.3	 25
  3	 12	248.0	47.0	 25
  4	 12	200.0	30.1	 20
  5	 12	371.0	32.6	 25
  6	 12	330.0	60.7	 25
  7	 12	218.8	24.5	 20
  8	 12	131.0	20.3	 25
  9	 12	78.0	14.0	 25
 10	 12	203.0	38.3	 20
 11	 12	108.0	20.2	 25
 12	 12	247.0	43.4	 25
 13	 12	1102.5	234.8	 20
 14	 12	78.0	13.8	 25
 15	 12	73.0	11.6	 25
 16	 12	288.0	162.5	 25
 17	 12	533.8	91.2	 20
 18	 12	173.0	22.1	 25
 19	 12	136.0	20.4	 25
 20	 12	253.0	31.0	 20
 21	 12	95.0	17.6	 25
 22	 12	105.0	16.3	 25
 23	 12	121.0	14.9	 20
 24	 12	76.0	12.0	 25
 25	 12	137.0	17.6	 25
 26	 12	91.3	14.2	 20
 27	 12	108.0	15.2	 25
 28	 12	106.0	16.7	 25
 29	 12	69.3	17.8	 20
 30	 12	155.0	30.3	 25
 31	 12	67.0	12.0	 25
 32	 12	99.8	19.0	 20
 33	 12	168.0	35.3	 25
 34	 12	88.0	31.6	 25
 35	 12	69.5	10.4	 20
 36	 12	98.0	15.7	 25
 37	 12	75.0	10.1	 25
 38	 12	73.3	15.5	 20
 39	 12	121.0	21.5	 25
 40	 12	65.0	9.8	 25
 41	 12	127.3	16.1	 20
 42	 12	86.0	13.6	 25
 43	 12	81.0	13.2	 25
 44	 12	72.0	11.1	 20
 45	 12	239.0	52.3	 25
 46	 12	145.0	16.7	 25
 47	 12	76.3	13.1	 20
 48	 12	68.0	12.9	 25
 49	 12	67.0	10.2	 25
 50	 12	81.0	12.7	 25
 51	 12	64.3	10.3	 20
 52	 12	89.0	15.8	 25
 53	 12	168.0	81.2	 25
 54	 12	4192.0	942.5	 20
 55	 12	216.0	42.0	 25
 56	 12	1315.0	285.1	 25
 57	 12	738.8	123.0	 20
 58	 12	1289.0	229.2	 25
 59	 12	218.0	34.8	 25
 60	 12	85.5	13.2	 20
 61	 12	72.0	11.8	 25
 62	 12	171.0	36.5	 25
 63	 12	67.3	13.0	 20
 64	 12	97.0	17.9	 25
 65	 12	91.0	13.7	 25
 66	 12	89.5	18.8	 20
 67	 12	81.0	11.8	 25
 68	 12	87.0	14.8	 25
 69	 12	96.0	18.3	 20
 70	 12	102.0	20.3	 25
 71	 12	84.0	11.5	 25
 72	 12	91.8	16.4	 20
 73	 12	3417.0	520.1	 25
 74	 12	1111.0	216.5	 25
 75	 12	326.0	56.8	 20
 76	 12	121.0	22.6	 25
 77	 12	194.0	22.1	 25
 78	 12	98.3	12.5	 20
 79	 12	77.0	10.8	 25
 80	 12	62.0	12.1	 25
 81	 12	70.5	10.5	 20
 82	 12	98.0	17.0	 25
 83	 12	86.0	31.5	 25
 84	 12	160.0	22.7	 25
 85	 12	180.5	17.0	 20
 86	 12	77.0	14.9	 25
 87	 12	101.0	15.3	 25
 88	 12	205.0	29.7	 20
 89	 12	89.0	16.5	 25
 90	 12	457.0	57.5	 25
 91	 12	146.0	29.0	 20
 92	 12	113.0	34.2	 25
 93	 12	111.0	16.0	 25
 94	 12	82.3	12.8	 20
 95	 12	90.0	13.7	 25
 96	 12	92.0	12.7	 25
 97	 12	184.3	21.7	 20
 98	 12	113.0	20.8	 25
 99	 12	116.0	52.1	 25
100	 12	353.3	60.5	 20
101	 12	345.0	80.0	 25
102	 12	65.0	11.1	 25
103	 12	114.0	16.9	 20
104	 12	108.0	17.1	 25
105	 12	125.0	20.1	 25
106	 12	157.3	27.7	 20
107	 12	73.0	8.0	 25
108	 12	78.0	12.1	 25
109	 12	76.5	14.3	 20
110	 12	130.0	18.1	 25
111	 12	309.0	34.6	 25
112	 12	285.0	40.0	 20
113	 12	130.0	16.5	 25
114	 12	167.0	18.2	 25
115	 12	198.5	24.7	 20
116	 12	2204.0	279.5	 25
117	 12	119.0	15.4	 25
118	 12	292.0	55.9	 25
119	 12	388.8	43.1	 20
120	 12	299.0	38.2	 25
121	 12	475.0	52.7	 25
122	 12	215.3	37.3	 20
123	 12	662.0	83.4	 25
124	 12	86.0	13.3	 25
125	 12	77.5	11.5	 20
126	 12	240.0	27.5	 25
127	 12	86.0	13.2	 25
128	 12	551.3	68.6	 20
129	 12	483.0	44.7	 25
130	 12	120.0	21.7	 25
131	 12	86.0	16.9	 20
132	 12	254.0	45.2	 25
133	 12	255.0	33.5	 25
134	 12	184.3	20.1	 20
135	 12	147.0	21.9	 25
136	 12	85.0	14.9	 25
137	 12	76.3	12.6	 20
138	 12	111.0	15.0	 25
139	 12	165.0	29.3	 25
140	 12	82.3	10.3	 20
141	 12	98.0	16.7	 25
142	 12	74.0	11.4	 25
143	 12	319.5	30.4	 20
144	 12	1405.0	361.7	 25
145	 12	134.0	23.2	 25
146	 12	211.3	22.4	 20
147	 12	201.0	41.1	 25
148	 12	179.0	33.6	 25
149	 12	169.8	25.0	 20
150	 12	104.0	13.7	 25
151	 12	88.0	14.3	 25
152	 12	81.0	14.0	 25
153	 12	70.5	9.8	 20
154	 12	67.0	11.6	 25
155	 12	67.0	9.5	 25
156	 12	131.0	19.6	 20
157	 12	2149.0	424.5	 25
158	 12	3092.0	298.7	 25
159	 12	1400.3	138.9	 20
160	 12	119.0	28.4	 25
161	 12	78.0	14.1	 25
162	 12	137.5	22.1	 20
163	 12	234.0	43.7	 25
164	 12	89.5	14.0	 20
165	 12	82.3	12.5	 16
166	 12	70.3	11.4	 20
167	 12	65.5	9.5	 20
168	 12	71.0	11.0	 16
169	 12	73.0	14.2	 20
170	 12	88.8	13.7	 20
171	 12	90.8	11.8	 16
172	 12	1929.0	337.1	 20
173	 12	92.5	12.5	 20
174	 12	64.0	8.5	 16
175	 12	185.8	29.1	 20
176	 12	85.3	12.9	 20
177	 12	72.3	10.4	 16
178	 12	126.8	23.2	 20
179	 12	247.3	36.6	 20
180	 12	321.3	27.1	 16
181	 12	108.0	18.3	 20
182	 12	165.5	33.9	 20
183	 12	115.3	14.9	 16
184	 12	111.5	13.4	 20
185	 12	189.5	26.7	 20
186	 12	920.3	70.7	 20
187	 12	1525.3	53.7	 16
188	 12	643.0	76.8	 20
189	 12	274.3	40.1	 20
190	 12	137.3	16.1	 16
191	 12	128.5	13.9	 20
192	 12	83.3	15.3	 20
193	 12	108.3	13.9	 16
194	 12	266.5	106.9	 20
195	 12	238.3	27.6	 20
196	 12	78.0	8.2	 16
197	 12	82.0	14.6	 20
198	 12	162.0	24.4	 20
199	 12	265.3	24.7	 16
200	 12	679.3	91.4	 20
201	 12	102.5	13.3	 20
202	 12	158.8	24.8	 16
203	 12	220.0	25.0	 20
204	 12	155.0	20.0	 20
205	 12	129.3	18.8	 16
206	 12	211.0	25.7	 20
207	 12	173.8	31.1	 20
208	 12	345.0	35.5	 16
209	 12	110.5	14.8	 20
210	 12	130.5	10.6	 20
211	 12	81.8	10.1	 16
212	 12	285.8	41.6	 20
213	 12	133.8	14.3	 20
214	 12	62.3	13.4	 16
215	 12	284.3	48.9	 20
216	 12	93.8	18.2	 20
217	 12	73.3	11.9	 16
218	 12	68.0	11.7	 20
219	 12	177.3	20.5	 20
220	 12	170.3	27.5	 20
221	 12	77.0	11.5	 16
222	 12	72.5	13.6	 20
223	 12	1220.5	88.2	 20
224	 12	90.5	18.0	 16
225	 12	104.0	13.5	 20
226	 12	219.3	63.9	 20
227	 12	358.5	38.2	 16
228	 12	68.5	16.1	 20
229	 12	81.0	11.2	 20
230	 12	72.0	12.4	 16
231	 12	67.0	12.3	 20
232	 12	105.5	14.8	 20
233	 12	273.8	36.5	 16
234	 12	344.0	44.3	 20
235	 12	157.5	29.2	 20
236	 12	119.8	16.1	 16
237	 12	69.0	10.4	 20
238	 12	65.3	13.5	 20
239	 12	63.0	9.9	 16
240	 12	65.3	16.2	 20
241	 12	119.3	20.1	 20
242	 12	56.0	5.2	 16
243	 12	97.8	14.6	 20
244	 12	494.5	64.2	 20
245	 12	143.8	24.1	 16
246	 12	226.5	31.1	 20
247	 12	130.0	19.1	 20
248	 12	92.0	32.9	 16
249	 12	67.5	13.9	 20
250	 12	74.0	14.1	 20
251	 12	63.3	10.4	 16
252	 12	71.3	10.5	 20
253	 12	58.3	9.7	 20
254	 12	62.0	10.0	 20
255	 12	63.0	7.5	 16
256	 12	67.0	8.6	 20
257	 12	210.3	26.6	 20
258	 12	235.8	34.6	 16
259	 12	466.0	57.6	 20
260	 12	68.8	11.0	 20
261	 12	73.0	12.3	 16
262	 12	245.3	37.2	 20
263	 12	119.0	17.0	 20
264	 12	194.5	24.7	 16
265	 12	86.5	15.4	 20
266	 12	103.0	18.5	 20
267	 12	160.3	19.3	 16
268	 12	349.8	68.1	 20
269	 12	87.0	11.7	 20
270	 12	63.0	8.6	 16
271	 12	74.0	13.0	 25
272	 12	138.0	26.4	 25
273	 12	85.3	12.6	 20
274	 12	2681.0	658.3	 25
275	 12	880.0	204.8	 25
276	 12	143.0	21.9	 20
277	 12	143.0	22.0	 25
278	 12	113.0	17.1	 25
279	 12	65.8	11.3	 20
280	 12	65.0	13.1	 25
281	 12	69.0	12.6	 25
282	 12	80.5	13.1	 20
283	 12	95.0	13.8	 25
284	 12	165.0	26.8	 25
285	 12	107.0	16.6	 20
286	 12	126.0	24.8	 25
287	 12	68.0	10.1	 25
288	 12	129.0	26.2	 25
289	 12	85.5	13.8	 20
290	 12	658.0	139.8	 25
291	 12	349.0	47.6	 25
292	 12	99.3	17.2	 20
293	 12	96.0	14.8	 25
294	 12	126.0	15.8	 25
295	 12	348.0	67.9	 20
296	 12	62.0	10.0	 25
297	 12	81.0	16.5	 25
298	 12	64.8	9.7	 20
299	 12	147.0	23.1	 25
300	 12	67.0	13.3	 25
301	 12	72.0	11.1	 20
302	 12	70.0	13.0	 25
303	 12	91.0	15.3	 25
304	 12	286.3	33.7	 20
305	 12	66.0	11.8	 25
306	 12	75.0	12.9	 25
307	 12	104.3	16.3	 20
308	 12	76.0	12.4	 25
309	 12	84.0	11.7	 25
310	 12	69.3	9.4	 20
311	 12	64.0	10.8	 25
312	 12	58.0	12.3	 25
313	 12	68.5	10.9	 20
314	 12	79.0	11.9	 25
315	 12	124.0	17.0	 25
316	 12	1259.5	219.3	 20
317	 12	416.0	64.5	 25
318	 12	174.0	28.2	 25
319	 12	224.0	31.0	 25
320	 12	443.5	79.4	 20
321	 12	217.0	48.4	 25
322	 12	66.0	12.0	 25
323	 12	65.8	10.5	 20
324	 12	74.0	16.8	 25
325	 12	78.0	13.9	 25
326	 12	67.8	15.3	 20
327	 12	73.0	13.7	 25
328	 12	77.0	12.1	 25
329	 12	141.5	26.2	 20
330	 12	199.0	29.9	 25
331	 12	92.0	20.3	 25
332	 12	244.8	59.4	 20
333	 12	84.0	13.2	 25
334	 12	97.0	14.9	 25
335	 12	128.3	18.7	 20
336	 12	107.0	18.2	 25
337	 12	104.0	15.9	 25
338	 12	1185.3	178.1	 20
339	 12	199.0	33.8	 25
340	 12	1001.0	136.0	 25
341	 12	546.3	59.3	 20
342	 12	1457.0	195.2	 25
343	 12	73.0	15.1	 25
344	 12	80.8	13.4	 20
345	 12	99.0	12.8	 25
346	 12	115.0	13.6	 25
347	 12	160.0	25.1	 20
348	 12	78.0	13.8	 25
349	 12	108.0	20.1	 25
350	 12	602.5	97.3	 20
351	 12	490.0	81.5	 25
352	 12	412.0	97.3	 25
353	 12	84.0	13.9	 25
354	 12	297.8	43.3	 20
355	 12	1301.0	251.0	 25
356	 12	79.0	15.1	 25
357	 12	92.3	15.8	 20
358	 12	68.0	9.0	 25
359	 12	88.0	16.6	 25
360	 12	73.3	14.9	 20
361	 12	154.0	25.3	 25
362	 12	795.0	86.5	 25
363	 12	434.3	62.2	 20
364	 12	389.0	40.2	 25
365	 12	242.0	30.2	 25
366	 12	5160.8	368.9	 20
367	 12	112.0	29.3	 25
368	 12	275.0	28.5	 25
369	 12	305.8	38.5	 20
370	 12	1519.0	312.8	 25
371	 12	1792.0	245.0	 25
372	 12	488.3	58.3	 20
373	 12	77.0	10.1	 25
374	 12	178.0	25.5	 25
375	 12	146.3	19.3	 20
376	 12	64.0	10.5	 25
377	 12	1133.0	192.4	 25
378	 12	1059.8	116.4	 20
379	 12	162.0	28.1	 25
380	 12	155.0	23.1	 25
381	 12	423.3	39.3	 20
382	 12	103.0	22.4	 25
383	 12	110.0	18.5	 25
384	 12	658.5	58.6	 20
385	 12	80.0	12.8	 25
386	 12	198.0	32.8	 25
387	 12	96.0	13.8	 25
388	 12	436.8	44.7	 20
389	 12	320.0	54.5	 25
390	 12	78.0	14.0	 25
391	 12	246.3	32.9	 20
392	 12	422.0	51.5	 25
393	 12	159.0	41.0	 25
394	 12	76.0	12.0	 20
395	 12	70.0	12.9	 25
396	 12	223.0	24.4	 25
397	 12	110.3	16.5	 20
398	 12	84.0	12.4	 25
399	 12	93.0	13.0	 25
400	 12	97.0	16.1	 20
401	 12	178.0	24.2	 25
402	 12	230.0	25.1	 25
403	 12	145.3	13.8	 20
404	 12	163.0	21.1	 25
405	 12	82.0	12.5	 25
406	 12	179.3	20.2	 20
407	 12	339.0	48.7	 25
408	 12	124.0	23.6	 25
409	 12	115.3	18.3	 20
410	 12	93.0	12.4	 25
411	 12	145.0	21.1	 25
412	 12	100.0	18.6	 20
413	 12	273.0	36.5	 25
414	 12	133.0	19.0	 25
415	 12	67.3	10.1	 20
416	 12	142.0	22.0	 25
417	 12	156.0	32.1	 25
418	 12	150.0	21.2	 20
419	 12	140.0	25.4	 25
420	 12	88.0	21.5	 25
421	 12	301.0	39.2	 25
422	 12	174.0	34.9	 20
423	 12	82.0	13.1	 25
424	 12	110.0	19.2	 25
425	 12	59.5	9.7	 20
426	 12	123.0	13.3	 25
427	 12	86.0	10.3	 25
428	 12	294.3	39.5	 20
429	 12	84.0	15.5	 25
430	 12	168.0	25.0	 25
431	 12	171.5	33.3	 20
432	 12	68.0	10.7	 25
433	 12	68.0	10.5	 25
434	 12	103.3	19.0	 20
435	 12	108.0	16.3	 25
436	 12	95.0	15.2	 25
437	 12	97.5	14.6	 20
438	 12	94.0	15.3	 25
439	 12	120.0	19.2	 25
440	 12	104.3	17.4	 20
441	 12	209.0	28.8	 25
442	 12	183.0	24.5	 25
443	 12	593.3	54.7	 20
444	 12	90.0	12.9	 25
445	 12	93.0	20.6	 25
446	 12	85.5	16.0	 20
447	 12	388.0	53.7	 25
448	 12	87.0	17.8	 25
449	 12	184.3	82.3	 20
450	 12	63.0	12.1	 25
451	 12	64.0	9.2	 25
452	 12	74.5	13.1	 20
453	 12	103.0	17.0	 25
454	 12	81.0	16.6	 25
455	 12	73.0	16.5	 25
456	 12	60.0	14.9	 20
457	 12	94.0	16.3	 25
458	 12	88.0	13.3	 25
459	 12	55.3	10.0	 20
460	 12	90.0	14.0	 25
461	 12	1643.0	185.6	 25
462	 12	72.5	11.8	 20
463	 12	73.0	14.8	 25
464	 12	2161.0	298.6	 25
465	 12	2055.5	160.5	 20
466	 12	86.0	18.6	 25
467	 12	443.0	67.4	 25
468	 12	146.5	23.4	 20
469	 12	491.0	59.6	 25
470	 12	63.0	9.4	 25
471	 12	66.3	11.2	 20
472	 12	142.0	21.6	 25
473	 12	139.0	22.7	 25
474	 12	100.0	9.1	 20
475	 12	88.0	22.3	 25
476	 12	193.0	28.0	 25
477	 12	95.8	15.8	 20
478	 12	113.0	15.9	 25
479	 12	152.0	24.5	 25
480	 12	106.3	18.6	 20
481	 12	101.0	15.0	 25
482	 12	81.0	16.2	 25
483	 12	87.5	14.3	 20
484	 12	76.3	17.0	 20
485	 12	82.0	11.9	 20
486	 12	73.0	10.1	 16
487	 12	133.5	14.4	 20
488	 12	169.0	33.7	 20
489	 12	503.0	66.9	 20
490	 12	296.5	37.5	 16
491	 12	72.0	12.2	 20
492	 12	166.3	18.9	 20
493	 12	242.5	27.0	 16
494	 12	168.3	18.7	 20
495	 12	107.8	15.8	 20
496	 12	168.8	25.0	 16
497	 12	70.8	12.6	 20
498	 12	188.3	25.7	 20
499	 12	60.0	11.5	 16
500	 12	67.0	10.3	 20
501	 12	65.0	11.3	 20
502	 12	55.3	8.0	 16
503	 12	63.5	12.9	 20
504	 12	66.0	14.0	 20
505	 12	387.0	37.4	 16
506	 12	71.0	10.6	 20
507	 12	319.5	69.5	 20
508	 12	361.3	38.4	 16
509	 12	316.3	38.6	 20
510	 12	105.0	17.1	 20
511	 12	195.3	23.6	 16
512	 12	94.5	23.6	 20
513	 12	228.8	28.7	 20
514	 12	691.8	44.7	 16
515	 12	121.0	18.1	 20
516	 12	226.0	37.1	 20
517	 12	120.5	17.1	 16
518	 12	109.5	25.0	 20
519	 12	80.8	12.4	 20
520	 12	72.8	12.3	 16
521	 12	65.5	12.4	 20
522	 12	191.5	25.5	 20
523	 12	248.8	37.8	 20
524	 12	230.3	25.9	 16
525	 12	334.3	46.8	 20
526	 12	240.0	27.2	 20
527	 12	104.0	16.4	 16
528	 12	171.3	27.4	 20
529	 12	224.8	34.3	 20
530	 12	205.8	30.1	 16
531	 12	114.8	18.3	 20
532	 12	218.3	25.5	 20
533	 12	462.3	53.1	 16
534	 12	1082.8	96.6	 20
535	 12	304.3	50.0	 20
536	 12	105.0	19.8	 16
537	 12	86.5	13.2	 20
538	 12	140.0	22.8	 20
539	 12	545.5	44.5	 16
540	 12	220.3	47.9	 20
541	 12	575.0	95.3	 20
542	 12	97.0	15.3	 16
543	 12	453.3	48.2	 20
544	 12	95.5	15.9	 20
545	 12	252.3	29.1	 16
546	 12	175.5	23.6	 20
547	 12	220.8	24.3	 20
548	 12	145.8	25.7	 16
549	 12	130.0	13.3	 20
550	 12	71.5	11.1	 20
551	 12	68.8	12.4	 16
552	 12	75.8	10.0	 20
553	 12	85.3	14.2	 20
554	 12	59.3	9.2	 16
555	 12	68.0	10.2	 20
556	 12	73.8	10.8	 20
557	 12	68.3	14.8	 20
558	 12	156.5	13.6	 16
559	 12	75.8	14.5	 20
560	 12	61.0	10.4	 20
561	 12	73.8	11.9	 16
562	 12	78.3	15.1	 20
563	 12	58.3	13.9	 20
564	 12	59.5	8.1	 16
565	 12	90.3	13.3	 20
566	 12	104.5	12.9	 20
567	 12	110.0	16.1	 16
568	 12	187.5	21.4	 20
569	 12	2235.8	150.7	 20
570	 12	342.3	46.0	 16
571	 12	1385.0	177.9	 20
572	 12	530.0	98.6	 20
573	 12	85.0	13.1	 16
574	 12	83.3	11.2	 20
575	 12	65.8	8.3	 20
576	 12	61.5	12.4	 16
577	 12	52.3	11.7	 20
578	 12	67.0	11.9	 20
579	 12	79.5	11.7	 16
580	 12	84.8	12.9	 20
581	 12	64.3	12.2	 20
582	 12	60.0	10.8	 16
583	 12	58.8	10.4	 20
584	 12	61.0	8.5	 20
585	 12	85.8	14.2	 16
586	 12	106.3	17.4	 20
587	 12	70.3	12.9	 20
588	 12	84.0	13.1	 16
589	 12	74.3	10.2	 20
590	 12	189.3	35.6	 20
591	 12	105.0	13.3	 25
592	 12	180.8	21.5	 20
593	 12	704.0	61.6	 25
594	 12	489.0	86.0	 25
595	 12	343.3	51.8	 20
596	 12	78.0	13.7	 25
597	 12	525.0	108.0	 25
598	 12	120.5	15.1	 20
599	 12	91.0	14.5	 25
600	 12	124.0	17.0	 25
601	 12	354.8	37.6	 20
602	 12	614.0	70.1	 25
603	 12	262.0	82.5	 25
604	 12	596.8	106.1	 20
605	 12	76.0	14.5	 25
606	 12	60.0	11.3	 25
607	 12	61.5	10.5	 20
608	 12	157.0	25.7	 25
609	 12	83.0	13.6	 25
610	 12	88.0	14.9	 20
611	 12	194.0	33.0	 25
612	 12	1110.0	166.5	 25
613	 12	145.3	18.6	 20
614	 12	364.0	52.6	 25
615	 12	98.0	17.1	 25
616	 12	139.5	23.7	 20
617	 12	109.0	13.0	 25
618	 12	119.0	18.9	 25
619	 12	98.8	15.1	 20
620	 12	104.0	15.3	 25
621	 12	165.0	21.6	 25
622	 12	265.0	43.1	 20
623	 12	308.0	45.4	 25
624	 12	82.0	13.3	 25
625	 12	943.0	175.0	 25
626	 12	245.3	25.6	 20
627	 12	136.0	19.7	 25
628	 12	2535.0	546.2	 25
629	 12	1001.0	135.5	 20
630	 12	2359.0	173.0	 25
631	 12	575.0	72.3	 25
632	 12	82.8	16.6	 20
633	 12	93.0	16.2	 25
634	 12	193.0	34.8	 25
635	 12	88.8	15.8	 20
636	 12	179.0	25.4	 25
637	 12	147.0	19.2	 25
638	 12	68.0	13.7	 20
639	 12	3758.0	709.7	 25
  0	 13	107.0	17.3	 20
  1	 13	153.5	21.3	 16
  2	 13	214.3	28.3	 20
  3	 13	95.3	15.5	 20
  4	 13	194.0	23.4	 16
  5	 13	307.8	92.7	 20
  6	 13	3169.5	361.7	 20
  7	 13	306.0	39.5	 16
  8	 13	371.3	41.7	 20
  9	 13	482.8	66.1	 20
 10	 13	65.3	9.7	 16
 11	 13	107.0	29.6	 20
 12	 13	224.3	38.5	 20
 13	 13	75.0	9.4	 16
 14	 13	206.5	20.2	 20
 15	 13	62.8	12.4	 20
 16	 13	86.3	14.2	 20
 17	 13	177.0	19.8	 16
 18	 13	555.8	60.9	 20
 19	 13	245.0	46.0	 20
 20	 13	148.5	29.6	 16
 21	 13	109.3	18.4	 20
 22	 13	101.5	14.5	 20
 23	 13	133.3	22.7	 16
 24	 13	119.5	23.0	 20
 25	 13	437.8	74.0	 20
 26	 13	206.5	29.0	 16
 27	 13	590.3	35.6	 20
 28	 13	559.3	113.3	 20
 29	 13	77.5	13.1	 16
 30	 13	131.5	17.0	 20
 31	 13	104.0	15.9	 20
 32	 13	82.0	13.5	 16
 33	 13	906.0	83.8	 20
 34	 13	2503.3	261.2	 20
 35	 13	125.3	19.2	 16
 36	 13	1069.0	113.5	 20
 37	 13	684.5	124.4	 20
 38	 13	60.5	10.1	 16
 39	 13	73.3	14.1	 20
 40	 13	475.8	76.9	 20
 41	 13	150.5	17.9	 16
 42	 13	70.3	13.1	 20
 43	 13	140.3	22.6	 20
 44	 13	64.0	11.8	 16
 45	 13	235.0	27.7	 20
 46	 13	115.5	18.9	 20
 47	 13	244.5	28.1	 16
 48	 13	82.3	9.7	 20
 49	 13	66.3	8.8	 20
 50	 13	62.8	8.8	 20
 51	 13	125.0	20.1	 16
 52	 13	70.3	11.2	 20
 53	 13	107.5	22.3	 20
 54	 13	870.8	81.9	 16
 55	 13	268.3	40.4	 20
 56	 13	228.3	25.7	 20
 57	 13	732.8	77.9	 16
 58	 13	239.0	20.6	 25
 59	 13	902.0	65.0	 25
 60	 13	165.0	25.4	 20
 61	 13	358.0	49.4	 25
 62	 13	68.0	12.8	 25
 63	 13	77.5	13.7	 20
 64	 13	64.0	11.4	 25
 65	 13	109.0	12.3	 25
 66	 13	105.8	18.0	 20
 67	 13	467.0	74.1	 25
 68	 13	304.0	219.9	 25
 69	 13	1236.3	142.8	 20
 70	 13	1522.0	195.5	 25
 71	 13	165.0	31.2	 25
 72	 13	116.3	18.5	 20
 73	 13	114.0	20.3	 25
 74	 13	211.0	25.5	 25
 75	 13	83.5	15.8	 20
 76	 13	121.0	20.6	 25
 77	 13	154.0	22.5	 25
 78	 13	181.3	22.9	 20
 79	 13	133.0	15.7	 25
 80	 13	84.0	17.0	 25
 81	 13	78.0	12.7	 20
 82	 13	93.0	15.0	 25
 83	 13	480.0	64.7	 25
 84	 13	444.0	59.3	 25
 85	 13	304.0	33.3	 20
 86	 13	187.0	28.1	 25
 87	 13	223.0	31.1	 25
 88	 13	94.0	14.2	 20
 89	 13	238.0	33.1	 25
 90	 13	1267.0	178.9	 25
 91	 13	153.3	23.7	 20
 92	 13	210.0	27.4	 25
 93	 13	90.0	15.0	 25
 94	 13	101.3	14.7	 20
 95	 13	519.0	71.1	 25
 96	 13	1216.0	105.0	 25
 97	 13	127.3	14.4	 20
 98	 13	95.0	14.3	 25
 99	 13	84.0	17.4	 25
100	 13	96.0	20.4	 20
101	 13	128.0	18.8	 25
102	 13	63.0	11.2	 25
103	 13	64.3	9.8	 20
104	 13	89.0	16.5	 25
105	 13	259.0	34.0	 25
106	 13	267.5	30.3	 20
107	 13	118.0	18.9	 25
108	 13	195.0	26.8	 25
109	 13	359.5	40.7	 20
110	 13	206.0	21.2	 25
111	 13	84.0	12.0	 25
112	 13	65.0	14.5	 20
113	 13	67.0	12.6	 25
114	 13	139.0	21.0	 25
115	 13	83.5	13.2	 20
116	 13	5690.0	775.6	 25
117	 13	500.0	155.5	 25
118	 13	746.0	58.0	 25
119	 13	922.0	103.8	 20
120	 13	2554.0	295.2	 25
121	 13	2012.0	390.4	 25
122	 13	146.3	18.3	 20
123	 13	236.0	22.9	 25
124	 13	128.0	22.3	 25
125	 13	97.0	16.8	 20
126	 13	217.0	30.2	 25
127	 13	177.0	22.6	 25
128	 13	414.0	33.3	 20
129	 13	757.0	79.2	 25
130	 13	312.0	38.5	 25
131	 13	83.3	13.7	 20
132	 13	412.0	50.6	 25
133	 13	620.0	60.1	 25
134	 13	150.8	21.1	 20
135	 13	755.0	63.8	 25
136	 13	176.0	22.0	 25
137	 13	1466.0	95.1	 20
138	 13	375.0	52.2	 25
139	 13	130.0	15.8	 25
140	 13	268.8	26.1	 20
141	 13	112.0	19.7	 25
142	 13	667.0	94.5	 25
143	 13	133.3	30.2	 20
144	 13	730.0	62.9	 25
145	 13	191.0	29.6	 25
146	 13	80.3	14.6	 20
147	 13	120.0	18.2	 25
148	 13	176.0	28.7	 25
149	 13	1018.8	126.2	 20
150	 13	343.0	54.7	 25
151	 13	375.0	58.5	 25
152	 13	3189.0	385.4	 25
153	 13	349.8	25.9	 20
154	 13	80.0	10.6	 25
155	 13	83.0	11.9	 25
156	 13	143.0	18.2	 20
157	 13	1646.0	195.2	 25
158	 13	3792.0	426.2	 25
159	 13	110.0	19.1	 20
160	 13	377.0	50.2	 25
161	 13	125.0	21.5	 25
162	 13	7289.3	629.7	 20
163	 13	122.0	24.2	 25
164	 13	82.0	11.6	 25
165	 13	115.8	16.4	 20
166	 13	360.0	52.4	 25
167	 13	253.0	33.5	 25
168	 13	278.0	35.3	 20
169	 13	76.0	13.1	 25
170	 13	1553.0	202.1	 25
171	 13	1294.0	168.6	 20
172	 13	1341.0	211.5	 25
173	 13	260.0	36.8	 25
174	 13	353.5	43.4	 20
175	 13	184.0	24.6	 25
176	 13	1125.0	117.9	 25
177	 13	229.0	24.0	 20
178	 13	92.0	15.7	 25
179	 13	849.0	85.5	 25
180	 13	516.8	59.6	 20
181	 13	584.0	68.6	 25
182	 13	346.0	35.6	 25
183	 13	249.3	33.6	 20
184	 13	288.0	46.6	 25
185	 13	82.0	16.3	 25
186	 13	82.0	19.3	 25
187	 13	531.5	65.2	 20
188	 13	668.0	92.8	 25
189	 13	1357.0	102.1	 25
190	 13	1581.8	96.4	 20
191	 13	297.0	42.9	 25
192	 13	239.0	35.0	 25
193	 13	564.8	38.0	 20
194	 13	2158.0	314.1	 25
195	 13	270.0	43.1	 25
196	 13	843.8	92.7	 20
197	 13	371.0	54.1	 25
198	 13	97.0	14.5	 25
199	 13	76.8	13.4	 20
200	 13	91.0	13.5	 25
201	 13	97.0	11.8	 25
202	 13	72.5	12.3	 20
203	 13	119.0	16.7	 25
204	 13	213.0	22.8	 25
205	 13	83.0	8.8	 20
206	 13	115.0	14.2	 25
207	 13	397.0	42.5	 25
208	 13	197.0	22.5	 20
209	 13	495.0	88.5	 25
210	 13	96.0	12.9	 25
211	 13	1480.8	153.8	 20
212	 13	94.0	16.4	 25
213	 13	750.0	72.3	 25
214	 13	171.5	16.8	 20
215	 13	393.0	75.5	 25
216	 13	79.0	13.8	 25
217	 13	87.5	14.5	 20
218	 13	113.0	16.6	 25
219	 13	61.0	10.4	 25
220	 13	71.0	13.1	 25
221	 13	132.0	13.1	 20
222	 13	90.0	11.7	 25
223	 13	294.0	40.6	 25
224	 13	164.5	25.9	 20
225	 13	739.0	100.8	 25
226	 13	704.0	83.6	 25
227	 13	691.3	45.6	 20
228	 13	163.0	25.5	 25
229	 13	143.0	23.1	 25
230	 13	75.8	12.6	 20
231	 13	115.0	19.5	 25
232	 13	93.0	14.1	 25
233	 13	840.8	59.2	 20
234	 13	5406.0	677.4	 25
235	 13	1036.0	83.4	 25
236	 13	235.0	36.6	 20
237	 13	307.0	29.6	 25
238	 13	1012.0	75.2	 25
239	 13	492.3	40.8	 20
240	 13	104.0	21.3	 25
241	 13	477.0	56.1	 25
242	 13	624.3	75.8	 20
243	 13	97.0	16.6	 25
244	 13	95.0	16.4	 25
245	 13	433.0	47.0	 20
246	 13	184.0	30.4	 25
247	 13	186.0	32.5	 25
248	 13	81.5	14.8	 20
249	 13	101.0	17.2	 25
250	 13	79.0	16.5	 25
251	 13	111.8	23.9	 20
252	 13	79.0	13.6	 25
253	 13	67.0	10.6	 25
254	 13	162.0	25.1	 25
255	 13	76.8	9.4	 20
256	 13	120.0	26.8	 25
257	 13	139.0	17.5	 25
258	 13	135.8	20.0	 20
259	 13	84.0	17.7	 25
260	 13	65.0	10.5	 25
261	 13	120.0	19.3	 20
262	 13	162.0	21.0	 25
263	 13	101.0	19.9	 25
264	 13	606.8	46.4	 20
265	 13	61.0	10.1	 25
266	 13	797.0	114.4	 25
267	 13	1022.8	81.1	 20
268	 13	63.0	9.2	 25
269	 13	120.0	12.7	 25
270	 13	226.0	29.5	 20
271	 13	68.0	7.7	 20
272	 13	79.3	26.0	 20
273	 13	1062.8	114.3	 16
274	 13	152.3	22.4	 20
275	 13	121.3	16.7	 20
276	 13	66.3	9.4	 16
277	 13	205.5	27.5	 20
278	 13	690.5	90.0	 20
279	 13	67.3	10.9	 16
280	 13	612.5	72.2	 20
281	 13	141.5	18.7	 20
282	 13	291.5	49.5	 16
283	 13	160.3	20.3	 20
284	 13	96.8	15.4	 20
285	 13	84.3	14.5	 16
286	 13	71.5	20.7	 20
287	 13	65.0	9.7	 20
288	 13	69.5	10.8	 20
289	 13	86.3	17.5	 16
290	 13	559.0	70.3	 20
291	 13	139.3	23.6	 20
292	 13	291.0	28.1	 16
293	 13	101.5	18.2	 20
294	 13	73.5	15.6	 20
295	 13	341.8	28.7	 16
296	 13	682.0	44.7	 20
297	 13	103.3	13.2	 20
298	 13	69.3	11.9	 16
299	 13	90.8	11.1	 20
300	 13	56.8	9.6	 20
301	 13	297.3	28.4	 16
302	 13	136.3	18.9	 20
303	 13	122.3	13.5	 20
304	 13	429.3	43.8	 16
305	 13	103.8	17.4	 20
306	 13	93.5	12.6	 20
307	 13	112.8	23.4	 16
308	 13	217.5	30.0	 20
309	 13	1242.5	118.0	 20
310	 13	622.8	57.2	 16
311	 13	81.3	11.2	 20
312	 13	279.0	46.3	 20
313	 13	65.5	11.1	 16
314	 13	73.3	8.3	 20
315	 13	208.5	18.0	 20
316	 13	428.8	53.8	 16
317	 13	243.0	29.6	 20
318	 13	279.8	43.3	 20
319	 13	101.8	15.4	 20
320	 13	115.0	13.6	 16
321	 13	132.3	16.0	 20
322	 13	58.0	7.3	 20
323	 13	100.3	14.9	 16
324	 13	62.3	11.4	 20
325	 13	1269.8	152.0	 20
326	 13	347.8	46.9	 16
327	 13	1242.8	74.5	 20
328	 13	272.0	40.2	 20
329	 13	222.0	32.7	 16
330	 13	285.8	34.4	 20
331	 13	2118.5	127.1	 20
332	 13	596.5	42.2	 16
333	 13	680.3	101.0	 20
334	 13	249.3	33.7	 20
335	 13	82.0	15.1	 16
336	 13	115.8	16.3	 20
337	 13	107.8	15.7	 20
338	 13	354.8	36.0	 16
339	 13	276.8	44.8	 20
340	 13	200.3	19.0	 20
341	 13	469.3	47.2	 16
342	 13	659.5	42.0	 20
343	 13	3069.5	182.6	 20
344	 13	329.5	58.6	 16
345	 13	949.0	119.0	 20
346	 13	130.5	18.7	 20
347	 13	66.5	14.5	 16
348	 13	66.0	13.2	 20
349	 13	72.5	13.6	 20
350	 13	147.5	16.4	 16
351	 13	173.0	26.7	 20
352	 13	2608.5	492.4	 20
353	 13	104.5	19.2	 20
354	 13	92.8	16.3	 16
355	 13	71.3	11.3	 20
356	 13	211.3	26.2	 20
357	 13	176.8	20.7	 16
358	 13	70.0	11.3	 20
359	 13	156.0	23.6	 20
360	 13	223.3	27.6	 16
361	 13	125.3	18.6	 20
362	 13	91.3	14.5	 20
363	 13	93.0	15.7	 16
364	 13	248.5	32.6	 20
365	 13	602.0	70.4	 20
366	 13	2934.5	142.3	 16
367	 13	133.0	24.9	 20
368	 13	157.5	24.6	 20
369	 13	282.5	32.9	 16
370	 13	165.5	37.5	 20
371	 13	1014.8	129.1	 20
372	 13	304.5	28.8	 16
373	 13	121.5	15.4	 20
374	 13	141.5	22.3	 20
375	 13	84.3	14.4	 16
376	 13	147.0	28.6	 20
377	 13	243.3	29.5	 20
378	 13	652.8	87.7	 20
379	 13	291.0	31.1	 25
380	 13	4035.0	408.9	 25
381	 13	424.0	45.8	 20
382	 13	79.0	13.4	 25
383	 13	604.0	76.3	 25
384	 13	823.8	93.6	 20
385	 13	93.0	23.2	 25
386	 13	71.0	11.5	 25
387	 13	460.0	53.7	 25
388	 13	77.0	10.8	 20
389	 13	229.0	28.9	 25
390	 13	420.0	57.9	 25
391	 13	715.8	94.0	 20
392	 13	333.0	42.7	 25
393	 13	126.0	18.2	 25
394	 13	288.0	29.4	 20
395	 13	211.0	33.4	 25
396	 13	126.0	19.9	 25
397	 13	161.0	19.2	 20
398	 13	110.0	26.5	 25
399	 13	183.0	24.0	 25
400	 13	101.5	17.3	 20
401	 13	142.0	23.0	 25
402	 13	200.0	51.5	 25
403	 13	85.0	13.9	 20
404	 13	61.0	8.3	 25
405	 13	150.0	25.1	 25
406	 13	226.8	32.3	 20
407	 13	88.0	13.9	 25
408	 13	95.0	22.2	 25
409	 13	577.0	67.3	 20
410	 13	357.0	41.5	 25
411	 13	88.0	18.3	 25
412	 13	85.3	11.1	 20
413	 13	93.0	13.9	 25
414	 13	85.0	17.8	 25
415	 13	82.0	9.6	 20
416	 13	70.0	13.2	 25
417	 13	189.0	18.1	 25
418	 13	1012.5	82.5	 20
419	 13	546.0	50.0	 25
420	 13	670.0	60.4	 25
421	 13	156.0	19.0	 25
422	 13	65.3	9.2	 20
423	 13	67.0	11.4	 25
424	 13	75.0	11.7	 25
425	 13	136.0	20.7	 20
426	 13	84.0	14.5	 25
427	 13	485.0	45.6	 25
428	 13	186.3	23.9	 20
429	 13	381.0	39.4	 25
430	 13	90.0	13.8	 25
431	 13	77.5	14.4	 20
432	 13	288.0	45.2	 25
433	 13	142.0	24.4	 25
434	 13	296.0	34.2	 20
435	 13	1039.0	109.8	 25
436	 13	4889.0	471.1	 25
437	 13	113.8	18.4	 20
438	 13	424.0	40.6	 25
439	 13	482.0	47.1	 25
440	 13	227.8	22.8	 20
441	 13	70.0	9.2	 25
442	 13	171.0	25.8	 25
443	 13	602.8	122.5	 20
444	 13	813.0	77.5	 25
445	 13	706.0	110.7	 25
446	 13	66.3	9.2	 20
447	 13	121.0	27.1	 25
448	 13	104.0	18.1	 25
449	 13	70.8	13.8	 20
450	 13	155.0	60.8	 25
451	 13	81.0	17.0	 25
452	 13	84.8	16.0	 20
453	 13	478.0	51.0	 25
454	 13	599.0	64.8	 25
455	 13	90.0	13.8	 25
456	 13	404.3	38.2	 20
457	 13	225.0	37.1	 25
458	 13	353.0	39.2	 25
459	 13	148.0	24.1	 20
460	 13	93.0	15.2	 25
461	 13	590.0	73.8	 25
462	 13	255.0	30.3	 20
463	 13	170.0	25.5	 25
464	 13	91.0	14.5	 25
465	 13	81.0	13.4	 20
466	 13	136.0	23.1	 25
467	 13	93.0	16.7	 25
468	 13	676.0	66.9	 20
469	 13	75.0	16.1	 25
470	 13	61.0	9.3	 25
471	 13	267.5	68.3	 20
472	 13	67.0	9.4	 25
473	 13	260.0	32.9	 25
474	 13	752.0	68.1	 20
475	 13	527.0	59.8	 25
476	 13	1891.0	250.8	 25
477	 13	178.8	29.0	 20
478	 13	263.0	43.8	 25
479	 13	78.0	28.0	 25
480	 13	184.0	24.7	 20
481	 13	484.0	52.3	 25
482	 13	118.0	14.8	 25
483	 13	378.3	39.2	 20
484	 13	62.0	9.9	 25
485	 13	59.0	15.3	 25
486	 13	496.3	65.0	 20
487	 13	961.0	105.0	 25
488	 13	224.0	40.5	 25
489	 13	377.0	73.8	 25
490	 13	76.3	13.8	 20
491	 13	91.0	16.9	 25
492	 13	90.0	14.2	 25
493	 13	830.3	64.2	 20
494	 13	162.0	19.5	 25
495	 13	111.0	18.1	 25
496	 13	85.3	8.6	 20
497	 13	453.0	71.5	 25
498	 13	71.0	10.9	 25
499	 13	261.8	35.7	 20
500	 13	283.0	47.8	 25
501	 13	68.0	15.2	 25
502	 13	57.3	9.2	 20
503	 13	110.0	19.5	 25
504	 13	200.0	32.6	 25
505	 13	158.0	19.9	 20
506	 13	139.0	20.5	 25
507	 13	712.0	73.8	 25
508	 13	172.3	27.1	 20
509	 13	145.0	23.8	 25
510	 13	155.0	26.9	 25
511	 13	74.5	10.7	 20
512	 13	74.0	12.5	 25
513	 13	151.0	24.4	 25
514	 13	127.3	21.5	 20
515	 13	204.0	21.6	 25
516	 13	225.0	26.6	 25
517	 13	170.3	24.8	 20
518	 13	238.0	30.6	 25
519	 13	68.0	8.8	 25
520	 13	196.0	26.0	 20
521	 13	153.0	26.2	 25
522	 13	94.0	22.0	 25
523	 13	151.0	21.0	 25
524	 13	92.3	17.0	 20
525	 13	384.0	43.4	 25
526	 13	1544.0	240.2	 25
527	 13	308.8	29.1	 20
528	 13	330.0	43.7	 25
529	 13	160.0	28.6	 25
530	 13	332.8	35.0	 20
531	 13	76.0	13.0	 25
532	 13	1248.0	156.3	 25
533	 13	375.3	46.0	 20
534	 13	1705.0	169.0	 25
535	 13	305.0	31.8	 25
536	 13	1177.5	120.2	 20
537	 13	93.0	40.0	 25
538	 13	82.0	13.9	 25
539	 13	75.5	10.4	 20
540	 13	590.0	91.2	 25
541	 13	456.0	100.6	 25
542	 13	223.3	28.8	 20
543	 13	152.0	23.4	 25
544	 13	190.0	28.8	 25
545	 13	388.0	44.6	 20
546	 13	215.0	30.7	 25
547	 13	157.0	22.8	 25
548	 13	659.3	65.8	 20
549	 13	4692.0	473.9	 25
550	 13	133.0	22.2	 25
551	 13	710.5	100.0	 20
552	 13	255.0	34.3	 25
553	 13	156.0	25.3	 25
554	 13	67.0	9.8	 20
555	 13	177.0	22.1	 25
556	 13	70.0	12.0	 25
557	 13	74.0	10.5	 25
558	 13	86.5	16.6	 20
559	 13	65.0	12.5	 25
560	 13	268.0	34.4	 25
561	 13	130.3	21.6	 20
562	 13	377.0	78.6	 25
563	 13	119.0	22.9	 25
564	 13	63.0	10.1	 20
565	 13	206.0	36.3	 25
566	 13	1014.0	116.3	 25
567	 13	1119.0	135.2	 20
568	 13	73.0	12.6	 25
569	 13	91.0	15.5	 25
570	 13	146.0	22.7	 20
571	 13	2960.0	558.7	 25
572	 13	124.0	25.1	 25
573	 13	65.3	10.2	 20
574	 13	63.0	9.9	 25
575	 13	68.0	11.0	 25
576	 13	114.0	16.6	 20
577	 13	58.0	12.1	 25
578	 13	73.0	10.0	 25
579	 13	87.0	13.8	 20
580	 13	71.0	11.7	 25
581	 13	77.0	12.6	 25
582	 13	117.3	17.8	 20
583	 13	57.0	11.1	 25
584	 13	82.0	15.5	 25
585	 13	69.5	12.7	 20
586	 13	81.0	13.5	 25
587	 13	84.0	15.9	 25
588	 13	134.8	27.9	 20
589	 13	105.0	14.7	 25
590	 13	94.0	17.8	 25
591	 13	461.5	56.1	 20
592	 13	1640.3	205.2	 16
593	 13	2819.8	300.3	 20
594	 13	101.3	23.8	 20
595	 13	304.8	34.8	 16
596	 13	167.3	20.1	 20
597	 13	231.0	26.3	 20
598	 13	209.3	27.3	 16
599	 13	156.0	20.7	 20
600	 13	116.5	23.4	 20
601	 13	616.8	94.5	 16
602	 13	757.5	173.0	 20
603	 13	1574.0	239.9	 20
604	 13	224.3	22.2	 16
605	 13	89.8	16.5	 20
606	 13	62.0	8.1	 20
607	 13	65.0	10.3	 16
608	 13	174.3	21.2	 20
609	 13	135.5	23.0	 20
610	 13	62.0	8.3	 16
611	 13	471.8	53.6	 20
612	 13	187.5	28.5	 20
613	 13	1984.8	180.0	 16
614	 13	76.0	11.1	 20
615	 13	253.5	43.9	 20
616	 13	70.5	10.1	 16
617	 13	148.5	21.9	 20
618	 13	116.0	15.0	 20
619	 13	96.5	19.2	 16
620	 13	126.0	20.5	 20
621	 13	72.3	12.0	 20
622	 13	86.0	13.4	 16
623	 13	458.3	61.1	 20
624	 13	136.5	18.0	 20
625	 13	125.3	19.8	 20
626	 13	74.3	11.8	 16
627	 13	131.0	19.2	 20
628	 13	72.5	12.8	 20
629	 13	124.3	15.0	 16
630	 13	309.5	45.7	 20
631	 13	3263.8	792.8	 20
632	 13	60.8	9.4	 16
633	 13	61.5	13.6	 20
634	 13	111.3	20.0	 20
635	 13	72.3	10.8	 16
636	 13	57.3	9.2	 20
637	 13	67.3	10.4	 20
638	 13	74.3	13.2	 16
639	 13	112.0	20.7	 20
  0	 14	4882.0	1048.6	 25
  1	 14	84.5	13.3	 20
  2	 14	126.0	16.6	 25
  3	 14	97.0	22.2	 25
  4	 14	188.3	22.3	 20
  5	 14	158.0	21.6	 25
  6	 14	572.0	97.5	 25
  7	 14	130.3	16.8	 20
  8	 14	243.0	29.8	 25
  9	 14	224.0	28.9	 25
 10	 14	65.5	11.2	 20
 11	 14	87.0	13.8	 25
 12	 14	64.0	11.4	 25
 13	 14	70.3	10.5	 20
 14	 14	96.0	15.8	 25
 15	 14	78.0	11.8	 25
 16	 14	73.0	10.2	 25
 17	 14	146.3	22.8	 20
 18	 14	196.0	35.3	 25
 19	 14	312.0	71.4	 25
 20	 14	119.8	20.5	 20
 21	 14	131.0	20.2	 25
 22	 14	146.0	21.3	 25
 23	 14	101.3	13.8	 20
 24	 14	100.0	15.9	 25
 25	 14	139.0	27.3	 25
 26	 14	110.3	18.2	 20
 27	 14	356.0	43.6	 25
 28	 14	197.0	36.9	 25
 29	 14	79.5	11.9	 20
 30	 14	181.0	31.4	 25
 31	 14	68.0	11.3	 25
 32	 14	83.0	13.5	 20
 33	 14	359.0	47.3	 25
 34	 14	498.0	67.4	 25
 35	 14	196.0	26.7	 20
 36	 14	114.0	22.7	 25
 37	 14	103.0	14.4	 25
 38	 14	61.5	14.3	 20
 39	 14	66.0	9.9	 25
 40	 14	162.0	30.0	 25
 41	 14	126.3	19.3	 20
 42	 14	86.0	17.3	 25
 43	 14	87.0	11.4	 25
 44	 14	68.3	8.7	 20
 45	 14	277.0	41.3	 25
 46	 14	101.0	19.4	 25
 47	 14	88.5	14.9	 20
 48	 14	75.0	11.6	 25
 49	 14	62.0	12.9	 25
 50	 14	81.0	18.3	 25
 51	 14	87.3	17.8	 20
 52	 14	65.0	9.5	 25
 53	 14	88.0	18.8	 25
 54	 14	1144.3	122.3	 20
 55	 14	147.0	19.5	 25
 56	 14	116.0	17.2	 25
 57	 14	509.0	51.4	 20
 58	 14	258.5	30.7	 20
 59	 14	643.3	56.8	 20
 60	 14	118.0	15.3	 16
 61	 14	73.3	9.7	 20
 62	 14	61.5	8.6	 20
 63	 14	66.3	9.9	 16
 64	 14	66.5	12.9	 20
 65	 14	87.0	14.1	 20
 66	 14	95.5	17.8	 16
 67	 14	380.5	34.7	 20
 68	 14	4875.5	747.6	 20
 69	 14	457.5	63.8	 16
 70	 14	556.8	85.5	 20
 71	 14	140.0	15.7	 20
 72	 14	117.8	20.7	 16
 73	 14	92.3	15.8	 20
 74	 14	169.8	22.8	 20
 75	 14	78.8	13.8	 16
 76	 14	80.3	13.5	 20
 77	 14	109.8	15.1	 20
 78	 14	138.8	27.8	 16
 79	 14	103.0	18.9	 20
 80	 14	66.5	13.7	 20
 81	 14	77.0	14.1	 16
 82	 14	110.5	21.1	 20
 83	 14	317.0	47.5	 20
 84	 14	197.0	20.8	 20
 85	 14	293.5	46.6	 16
 86	 14	76.5	16.3	 20
 87	 14	67.8	11.2	 20
 88	 14	92.0	17.0	 16
 89	 14	265.3	36.6	 20
 90	 14	1001.0	108.6	 20
 91	 14	196.0	17.5	 16
 92	 14	190.3	21.7	 20
 93	 14	71.0	10.7	 20
 94	 14	68.3	11.3	 16
 95	 14	278.3	59.2	 20
 96	 14	623.0	82.8	 20
 97	 14	105.3	14.3	 16
 98	 14	99.5	16.5	 20
 99	 14	79.3	12.4	 20
100	 14	103.3	13.3	 16
101	 14	112.3	15.7	 20
102	 14	67.8	11.5	 20
103	 14	62.3	11.2	 16
104	 14	107.0	16.1	 20
105	 14	155.3	26.0	 20
106	 14	537.5	55.6	 16
107	 14	78.3	14.3	 20
108	 14	128.5	17.4	 20
109	 14	177.8	26.6	 16
110	 14	133.3	18.9	 20
111	 14	69.0	8.4	 20
112	 14	68.0	11.8	 16
113	 14	73.3	13.4	 20
114	 14	111.5	12.0	 20
115	 14	87.3	13.5	 16
116	 14	875.8	125.1	 20
117	 14	129.3	17.3	 20
118	 14	311.3	32.9	 20
119	 14	938.5	75.2	 16
120	 14	696.8	73.3	 20
121	 14	4116.3	575.5	 20
122	 14	129.5	21.3	 16
123	 14	172.0	18.9	 20
124	 14	121.0	17.1	 20
125	 14	112.3	14.6	 16
126	 14	126.3	18.2	 20
127	 14	117.5	15.7	 20
128	 14	169.8	23.2	 16
129	 14	303.3	41.8	 20
130	 14	601.0	66.7	 20
131	 14	71.0	10.9	 16
132	 14	222.3	32.1	 20
133	 14	1057.0	86.7	 20
134	 14	195.5	12.5	 16
135	 14	450.3	44.0	 20
136	 14	206.0	25.2	 20
137	 14	716.8	45.2	 16
138	 14	570.3	63.2	 20
139	 14	99.5	14.9	 20
140	 14	255.5	42.4	 16
141	 14	156.8	23.7	 20
142	 14	282.0	45.4	 20
143	 14	92.8	20.0	 16
144	 14	467.3	44.9	 20
145	 14	112.5	17.3	 20
146	 14	72.8	12.4	 16
147	 14	96.3	18.5	 20
148	 14	92.0	12.7	 20
149	 14	1284.5	100.2	 16
150	 14	137.5	29.6	 20
151	 14	264.0	44.4	 20
152	 14	1418.0	143.0	 20
153	 14	201.3	18.5	 16
154	 14	69.8	13.7	 20
155	 14	99.5	19.9	 20
156	 14	98.5	16.9	 16
157	 14	3069.3	363.0	 20
158	 14	2550.8	257.5	 20
159	 14	105.3	16.6	 16
160	 14	259.8	35.1	 20
161	 14	77.0	12.6	 20
162	 14	2102.5	182.4	 16
163	 14	93.8	13.1	 20
164	 14	72.0	10.4	 20
165	 14	118.3	16.5	 20
166	 14	162.0	26.6	 25
167	 14	229.0	34.9	 25
168	 14	364.5	52.4	 20
169	 14	88.0	13.5	 25
170	 14	342.0	86.0	 25
171	 14	274.3	45.5	 20
172	 14	248.0	25.4	 25
173	 14	143.0	29.0	 25
174	 14	1060.8	239.1	 20
175	 14	229.0	50.5	 25
176	 14	418.0	73.8	 25
177	 14	184.3	16.6	 20
178	 14	112.0	36.7	 25
179	 14	216.0	29.9	 25
180	 14	184.3	36.8	 20
181	 14	251.0	41.9	 25
182	 14	358.0	77.0	 25
183	 14	253.5	47.7	 20
184	 14	116.0	23.3	 25
185	 14	67.0	10.6	 25
186	 14	83.0	18.7	 25
187	 14	249.5	23.8	 20
188	 14	244.0	29.5	 25
189	 14	673.0	134.2	 25
190	 14	1078.5	200.0	 20
191	 14	158.0	26.0	 25
192	 14	169.0	27.2	 25
193	 14	339.0	50.4	 20
194	 14	810.0	243.1	 25
195	 14	71.0	11.2	 25
196	 14	77.3	11.9	 20
197	 14	234.0	40.3	 25
198	 14	102.0	18.7	 25
199	 14	153.0	27.6	 20
200	 14	98.0	16.9	 25
201	 14	80.0	24.4	 25
202	 14	92.3	28.3	 20
203	 14	94.0	13.3	 25
204	 14	173.0	20.6	 25
205	 14	96.8	16.3	 20
206	 14	170.0	20.2	 25
207	 14	232.0	94.4	 25
208	 14	105.3	16.5	 20
209	 14	215.0	37.3	 25
210	 14	81.0	13.7	 25
211	 14	924.3	190.8	 20
212	 14	118.0	21.8	 25
213	 14	878.0	95.8	 25
214	 14	107.3	16.6	 20
215	 14	231.0	33.2	 25
216	 14	97.0	14.4	 25
217	 14	81.3	10.7	 20
218	 14	70.0	10.6	 25
219	 14	78.0	15.3	 25
220	 14	72.0	14.3	 25
221	 14	77.0	11.1	 20
222	 14	107.0	21.7	 25
223	 14	106.0	16.9	 25
224	 14	133.0	20.4	 20
225	 14	379.0	50.2	 25
226	 14	314.0	49.6	 25
227	 14	318.5	50.9	 20
228	 14	100.0	18.4	 25
229	 14	116.0	19.4	 25
230	 14	78.0	10.9	 20
231	 14	85.0	15.3	 25
232	 14	82.0	15.0	 25
233	 14	2102.8	230.4	 20
234	 14	1563.0	159.7	 25
235	 14	437.0	69.7	 25
236	 14	397.5	63.9	 20
237	 14	510.0	74.5	 25
238	 14	1009.0	143.3	 25
239	 14	215.8	28.3	 20
240	 14	120.0	19.6	 25
241	 14	251.0	34.3	 25
242	 14	361.5	64.0	 20
243	 14	115.0	18.7	 25
244	 14	101.0	17.4	 25
245	 14	210.0	23.9	 20
246	 14	108.0	19.4	 25
247	 14	136.0	20.3	 25
248	 14	80.5	13.4	 20
249	 14	66.0	12.4	 25
250	 14	78.0	11.2	 25
251	 14	83.5	15.0	 20
252	 14	67.0	11.6	 25
253	 14	78.0	11.6	 25
254	 14	225.0	23.1	 25
255	 14	99.5	15.3	 20
256	 14	71.0	11.1	 25
257	 14	69.0	11.4	 25
258	 14	120.3	22.2	 20
259	 14	58.0	9.7	 25
260	 14	66.0	12.8	 25
261	 14	77.5	13.1	 20
262	 14	105.0	18.7	 25
263	 14	104.0	13.6	 25
264	 14	285.0	50.5	 20
265	 14	64.0	14.0	 25
266	 14	162.0	22.6	 25
267	 14	386.3	50.4	 20
268	 14	75.0	12.3	 25
269	 14	132.0	17.0	 25
270	 14	119.3	17.8	 20
271	 14	76.0	11.4	 25
272	 14	70.0	11.8	 25
273	 14	185.8	37.8	 20
274	 14	125.0	25.0	 25
275	 14	181.0	36.5	 25
276	 14	78.8	11.4	 20
277	 14	123.0	16.2	 25
278	 14	182.0	28.5	 25
279	 14	83.3	12.8	 20
280	 14	193.0	32.9	 25
281	 14	111.0	19.5	 25
282	 14	125.8	22.6	 20
283	 14	110.0	21.8	 25
284	 14	80.0	12.6	 25
285	 14	74.5	11.0	 20
286	 14	72.0	9.9	 25
287	 14	75.0	11.9	 25
288	 14	68.0	14.5	 25
289	 14	94.3	15.5	 20
290	 14	333.0	62.0	 25
291	 14	166.0	29.3	 25
292	 14	233.5	27.0	 20
293	 14	91.0	14.0	 25
294	 14	102.0	14.2	 25
295	 14	205.8	21.3	 20
296	 14	824.0	71.1	 25
297	 14	86.0	19.9	 25
298	 14	89.3	13.1	 20
299	 14	85.0	15.4	 25
300	 14	69.0	10.9	 25
301	 14	106.0	13.1	 20
302	 14	139.0	19.7	 25
303	 14	186.0	20.4	 25
304	 14	710.3	78.8	 20
305	 14	92.0	12.3	 25
306	 14	100.0	19.2	 25
307	 14	88.3	18.2	 20
308	 14	157.0	23.6	 25
309	 14	452.0	47.2	 25
310	 14	250.5	30.2	 20
311	 14	74.0	9.2	 25
312	 14	62.0	13.7	 25
313	 14	65.5	10.5	 20
314	 14	75.0	15.8	 25
315	 14	148.0	21.7	 25
316	 14	148.3	22.1	 20
317	 14	140.0	24.6	 25
318	 14	136.0	19.5	 25
319	 14	80.0	14.0	 25
320	 14	126.5	18.7	 20
321	 14	119.0	16.7	 25
322	 14	59.0	11.5	 25
323	 14	74.3	15.8	 20
324	 14	61.0	10.4	 25
325	 14	137.0	19.1	 25
326	 14	132.3	20.6	 20
327	 14	1359.0	145.6	 25
328	 14	520.0	43.9	 25
329	 14	209.3	22.6	 20
330	 14	112.0	16.2	 25
331	 14	1316.0	109.0	 25
332	 14	879.5	79.4	 20
333	 14	300.0	78.9	 25
334	 14	121.0	19.4	 25
335	 14	83.0	16.1	 20
336	 14	83.0	15.6	 25
337	 14	76.0	12.1	 25
338	 14	164.3	20.1	 20
339	 14	96.0	19.4	 25
340	 14	119.0	18.8	 25
341	 14	276.0	33.9	 20
342	 14	341.0	31.4	 25
343	 14	990.0	94.9	 25
344	 14	179.5	27.4	 20
345	 14	1084.0	123.9	 25
346	 14	88.0	13.1	 25
347	 14	67.3	10.5	 20
348	 14	70.0	11.2	 25
349	 14	75.0	13.4	 25
350	 14	103.8	18.7	 20
351	 14	104.0	14.4	 25
352	 14	516.0	108.4	 25
353	 14	85.0	16.8	 25
354	 14	83.0	18.8	 20
355	 14	69.0	13.6	 25
356	 14	111.0	13.1	 25
357	 14	86.8	14.7	 20
358	 14	77.0	15.7	 25
359	 14	157.0	25.3	 25
360	 14	84.3	14.9	 20
361	 14	134.0	20.2	 25
362	 14	112.0	14.3	 25
363	 14	79.0	14.6	 20
364	 14	147.0	19.0	 25
365	 14	269.0	28.8	 25
366	 14	1657.3	101.2	 20
367	 14	175.0	33.9	 25
368	 14	113.0	24.6	 25
369	 14	386.0	20.1	 20
370	 14	158.0	30.9	 25
371	 14	107.0	10.7	 25
372	 14	91.5	12.8	 20
373	 14	277.0	35.1	 25
374	 14	77.0	15.5	 25
375	 14	73.0	14.0	 20
376	 14	69.0	11.3	 25
377	 14	77.0	11.7	 25
378	 14	334.0	32.6	 16
379	 14	186.5	23.5	 20
380	 14	3265.0	314.2	 20
381	 14	519.0	49.6	 16
382	 14	94.0	16.7	 20
383	 14	276.5	42.2	 20
384	 14	1001.8	93.9	 16
385	 14	93.3	28.9	 20
386	 14	72.5	11.4	 20
387	 14	306.3	29.3	 20
388	 14	61.3	9.9	 16
389	 14	100.0	16.2	 20
390	 14	188.5	23.1	 20
391	 14	419.5	36.8	 16
392	 14	150.3	22.4	 20
393	 14	99.3	18.4	 20
394	 14	210.5	25.0	 16
395	 14	100.5	21.0	 20
396	 14	96.0	20.0	 20
397	 14	81.0	15.6	 16
398	 14	200.8	38.5	 20
399	 14	110.0	15.6	 20
400	 14	91.0	21.2	 16
401	 14	158.3	17.2	 20
402	 14	388.5	38.7	 20
403	 14	73.8	12.4	 16
404	 14	65.0	12.2	 20
405	 14	128.8	18.1	 20
406	 14	119.5	23.8	 16
407	 14	68.0	10.0	 20
408	 14	188.0	20.1	 20
409	 14	504.5	55.6	 16
410	 14	349.3	34.0	 20
411	 14	68.3	10.7	 20
412	 14	68.3	14.1	 16
413	 14	109.0	19.9	 20
414	 14	79.5	11.5	 20
415	 14	76.3	10.4	 16
416	 14	67.0	13.4	 20
417	 14	166.0	19.1	 20
418	 14	1137.5	65.4	 16
419	 14	327.0	79.2	 20
420	 14	277.0	34.5	 20
421	 14	80.0	12.8	 20
422	 14	63.8	7.0	 16
423	 14	78.8	14.4	 20
424	 14	85.5	14.0	 20
425	 14	76.8	14.3	 16
426	 14	80.5	14.6	 20
427	 14	116.3	26.8	 20
428	 14	115.3	12.3	 16
429	 14	272.3	30.8	 20
430	 14	96.0	16.9	 20
431	 14	92.3	14.6	 16
432	 14	756.8	88.1	 20
433	 14	108.8	13.2	 20
434	 14	106.5	12.7	 16
435	 14	1388.0	158.6	 20
436	 14	1706.8	145.2	 20
437	 14	100.0	13.8	 16
438	 14	592.3	66.4	 20
439	 14	243.5	22.8	 20
440	 14	278.5	27.8	 16
441	 14	68.8	12.3	 20
442	 14	111.0	17.6	 20
443	 14	846.8	59.5	 16
444	 14	791.8	61.3	 20
445	 14	925.0	104.1	 20
446	 14	88.3	15.6	 16
447	 14	112.5	13.3	 20
448	 14	145.0	16.9	 20
449	 14	64.3	14.4	 16
450	 14	90.5	15.0	 20
451	 14	69.0	26.0	 20
452	 14	64.5	9.7	 16
453	 14	245.0	33.1	 20
454	 14	738.5	71.2	 20
455	 14	81.5	12.4	 20
456	 14	275.0	28.2	 16
457	 14	246.0	31.8	 20
458	 14	206.5	19.7	 20
459	 14	115.3	15.5	 16
460	 14	81.3	14.1	 20
461	 14	210.5	23.0	 20
462	 14	107.5	16.2	 16
463	 14	74.3	12.1	 20
464	 14	73.8	14.0	 20
465	 14	110.0	21.2	 16
466	 14	73.5	16.9	 20
467	 14	82.0	13.5	 20
468	 14	99.8	14.1	 16
469	 14	65.5	10.6	 20
470	 14	62.5	10.0	 20
471	 14	86.3	15.1	 16
472	 14	62.5	11.4	 20
473	 14	177.0	19.4	 20
474	 14	212.3	24.1	 16
475	 14	194.5	26.1	 20
476	 14	432.5	66.1	 20
477	 14	91.8	10.6	 16
478	 14	106.5	15.9	 20
479	 14	83.3	12.3	 20
480	 14	153.8	19.2	 16
481	 14	301.3	27.4	 20
482	 14	114.5	19.4	 20
483	 14	133.3	20.8	 16
484	 14	61.5	9.7	 20
485	 14	72.0	13.3	 25
486	 14	84.3	19.3	 20
487	 14	559.0	108.5	 25
488	 14	304.0	51.9	 25
489	 14	142.0	24.6	 25
490	 14	60.5	11.6	 20
491	 14	70.0	12.2	 25
492	 14	75.0	12.3	 25
493	 14	346.3	56.1	 20
494	 14	318.0	42.0	 25
495	 14	160.0	23.8	 25
496	 14	88.3	11.5	 20
497	 14	105.0	14.6	 25
498	 14	79.0	13.5	 25
499	 14	174.0	27.3	 20
500	 14	65.0	9.9	 25
501	 14	69.0	13.9	 25
502	 14	58.3	12.0	 20
503	 14	76.0	14.4	 25
504	 14	73.0	13.3	 25
505	 14	83.8	16.5	 20
506	 14	79.0	14.4	 25
507	 14	385.0	70.4	 25
508	 14	201.5	33.6	 20
509	 14	99.0	18.2	 25
510	 14	84.0	14.9	 25
511	 14	70.0	12.7	 20
512	 14	64.0	11.8	 25
513	 14	70.0	12.7	 25
514	 14	102.3	14.1	 20
515	 14	167.0	26.2	 25
516	 14	180.0	24.3	 25
517	 14	132.0	21.0	 20
518	 14	107.0	13.8	 25
519	 14	77.0	15.2	 25
520	 14	164.8	27.5	 20
521	 14	154.0	18.0	 25
522	 14	186.0	22.3	 25
523	 14	152.0	25.8	 25
524	 14	80.3	13.9	 20
525	 14	625.0	85.0	 25
526	 14	817.0	138.1	 25
527	 14	110.3	14.4	 20
528	 14	177.0	22.4	 25
529	 14	78.0	9.4	 25
530	 14	150.0	18.8	 20
531	 14	83.0	14.9	 25
532	 14	696.0	71.2	 25
533	 14	223.0	21.0	 20
534	 14	2073.0	195.0	 25
535	 14	203.0	25.7	 25
536	 14	767.0	50.3	 20
537	 14	142.0	26.8	 25
538	 14	66.0	9.7	 25
539	 14	182.8	28.3	 20
540	 14	83.0	13.6	 25
541	 14	103.0	12.4	 25
542	 14	104.0	14.3	 20
543	 14	112.0	13.7	 25
544	 14	170.0	20.2	 25
545	 14	544.0	36.6	 20
546	 14	106.0	18.3	 25
547	 14	98.0	17.6	 25
548	 14	361.5	44.6	 20
549	 14	1710.0	107.0	 25
550	 14	291.0	37.9	 25
551	 14	163.5	21.3	 20
552	 14	89.0	12.6	 25
553	 14	83.0	15.5	 25
554	 14	66.3	9.2	 20
555	 14	111.0	19.9	 25
556	 14	84.0	12.6	 25
557	 14	70.0	13.6	 25
558	 14	115.3	20.1	 20
559	 14	68.0	10.0	 25
560	 14	159.0	25.9	 25
561	 14	185.8	32.2	 20
562	 14	104.0	16.3	 25
563	 14	64.0	9.1	 25
564	 14	65.8	12.5	 20
565	 14	107.0	21.4	 25
566	 14	1433.0	106.6	 25
567	 14	370.3	43.1	 20
568	 14	69.0	10.9	 25
569	 14	84.0	22.0	 25
570	 14	187.0	27.4	 20
571	 14	1828.0	207.7	 25
572	 14	108.0	16.3	 25
573	 14	61.5	13.1	 20
574	 14	70.0	10.4	 25
575	 14	111.0	21.8	 25
576	 14	88.5	12.5	 20
577	 14	65.0	12.2	 25
578	 14	67.0	10.7	 25
579	 14	69.3	8.5	 20
580	 14	71.0	10.2	 25
581	 14	104.0	13.0	 25
582	 14	124.8	21.7	 20
583	 14	61.0	10.3	 25
584	 14	77.0	10.9	 25
585	 14	58.3	11.2	 20
586	 14	77.0	11.9	 25
587	 14	67.0	9.9	 25
588	 14	176.3	19.2	 20
589	 14	82.0	11.8	 25
590	 14	113.0	14.1	 25
591	 14	400.0	36.0	 25
592	 14	2429.0	190.9	 20
593	 14	1669.0	236.8	 25
594	 14	88.0	13.4	 25
595	 14	419.3	53.0	 20
596	 14	181.0	44.1	 25
597	 14	261.0	39.9	 25
598	 14	402.8	40.0	 20
599	 14	264.0	25.1	 25
600	 14	94.0	16.1	 25
601	 14	386.5	34.6	 20
602	 14	244.0	32.1	 25
603	 14	564.0	89.6	 25
604	 14	96.3	14.2	 20
605	 14	82.0	16.6	 25
606	 14	71.0	14.3	 25
607	 14	64.3	9.2	 20
608	 14	71.0	13.0	 25
609	 14	72.0	10.9	 25
610	 14	66.5	10.5	 20
611	 14	211.0	28.2	 25
612	 14	105.0	13.7	 25
613	 14	519.8	70.8	 20
614	 14	101.0	15.0	 25
615	 14	127.0	22.4	 25
616	 14	74.0	13.0	 20
617	 14	180.0	26.8	 25
618	 14	120.0	17.3	 25
619	 14	71.3	12.6	 20
620	 14	125.0	15.9	 25
621	 14	111.0	18.5	 25
622	 14	82.8	16.1	 20
623	 14	84.0	12.9	 25
624	 14	149.0	27.5	 25
625	 14	140.0	19.7	 25
626	 14	84.0	9.8	 20
627	 14	86.0	13.9	 25
628	 14	67.0	16.1	 25
629	 14	122.3	18.6	 20
630	 14	328.0	55.8	 25
631	 14	328.0	59.1	 25
632	 14	57.0	9.0	 20
633	 14	61.0	12.4	 25
634	 14	82.0	13.6	 25
635	 14	63.3	7.5	 20
636	 14	58.0	9.0	 25
637	 14	62.0	10.5	 25
638	 14	71.3	10.1	 20
639	 14	3789.0	650.5	 25
  0	 15	128.0	29.5	 25
  1	 15	354.3	52.7	 20
  2	 15	65.0	9.2	 25
  3	 15	119.0	16.4	 25
  4	 15	203.8	26.6	 20
  5	 15	119.0	19.7	 25
  6	 15	2926.0	593.3	 25
  7	 15	80.3	10.2	 20
  8	 15	179.0	28.4	 25
  9	 15	1971.0	360.4	 25
 10	 15	537.8	31.1	 20
 11	 15	60.0	8.1	 25
 12	 15	64.0	11.7	 25
 13	 15	63.0	8.3	 20
 14	 15	75.0	14.7	 25
 15	 15	120.0	20.5	 25
 16	 15	914.0	239.1	 25
 17	 15	118.8	18.4	 20
 18	 15	94.0	17.9	 25
 19	 15	70.0	15.5	 25
 20	 15	83.8	18.3	 20
 21	 15	58.0	10.2	 25
 22	 15	99.0	15.2	 25
 23	 15	82.5	15.6	 20
 24	 15	204.0	30.7	 25
 25	 15	76.0	11.2	 25
 26	 15	178.3	24.3	 20
 27	 15	86.0	12.5	 25
 28	 15	74.0	10.9	 25
 29	 15	78.5	11.2	 20
 30	 15	109.0	17.3	 25
 31	 15	126.0	22.3	 25
 32	 15	68.5	10.5	 20
 33	 15	151.0	22.0	 25
 34	 15	656.0	124.7	 25
 35	 15	93.0	15.3	 20
 36	 15	168.0	22.2	 25
 37	 15	138.0	26.3	 25
 38	 15	221.5	24.0	 20
 39	 15	224.0	33.1	 25
 40	 15	65.0	14.1	 25
 41	 15	69.3	12.7	 20
 42	 15	82.0	15.8	 25
 43	 15	192.0	28.9	 25
 44	 15	203.5	36.6	 20
 45	 15	852.0	109.6	 25
 46	 15	79.0	14.4	 25
 47	 15	166.5	26.1	 20
 48	 15	1608.0	300.6	 25
 49	 15	153.0	27.9	 25
 50	 15	108.0	19.2	 25
 51	 15	69.3	11.9	 20
 52	 15	86.0	10.2	 25
 53	 15	190.0	28.8	 25
 54	 15	193.8	23.5	 20
 55	 15	752.0	138.9	 25
 56	 15	72.0	14.4	 25
 57	 15	524.5	66.9	 20
 58	 15	216.0	63.9	 25
 59	 15	2712.0	169.6	 25
 60	 15	129.0	20.4	 20
 61	 15	111.0	16.7	 25
 62	 15	128.0	24.1	 25
 63	 15	80.0	15.3	 20
 64	 15	71.0	13.6	 25
 65	 15	112.0	17.9	 25
 66	 15	89.0	16.9	 20
 67	 15	231.0	40.0	 25
 68	 15	87.0	13.8	 25
 69	 15	86.5	13.1	 20
 70	 15	98.0	15.6	 25
 71	 15	124.0	18.5	 25
 72	 15	115.0	22.6	 20
 73	 15	3790.0	532.1	 25
 74	 15	86.0	12.7	 25
 75	 15	295.8	37.8	 20
 76	 15	118.0	17.3	 25
 77	 15	85.0	12.7	 25
 78	 15	82.3	11.8	 20
 79	 15	103.0	11.9	 25
 80	 15	153.0	24.6	 25
 81	 15	79.3	12.4	 20
 82	 15	212.0	29.2	 25
 83	 15	93.0	16.7	 25
 84	 15	102.0	16.9	 25
 85	 15	197.8	24.3	 20
 86	 15	300.0	32.1	 25
 87	 15	128.0	12.4	 25
 88	 15	81.8	14.0	 20
 89	 15	570.0	99.6	 25
 90	 15	121.0	29.0	 25
 91	 15	194.3	21.7	 20
 92	 15	130.0	17.6	 25
 93	 15	143.0	20.8	 25
 94	 15	73.5	12.1	 20
 95	 15	75.0	13.0	 25
 96	 15	124.0	18.4	 25
 97	 15	66.8	11.8	 20
 98	 15	58.0	10.7	 25
 99	 15	62.0	10.9	 25
100	 15	171.8	23.1	 20
101	 15	111.0	14.4	 25
102	 15	246.0	36.9	 25
103	 15	637.0	68.2	 20
104	 15	219.0	25.1	 25
105	 15	97.0	15.6	 25
106	 15	194.3	26.0	 20
107	 15	2944.0	447.0	 25
108	 15	837.0	105.7	 25
109	 15	138.5	21.6	 20
110	 15	159.0	26.2	 25
111	 15	227.0	33.1	 25
112	 15	209.3	25.1	 20
113	 15	85.0	12.3	 25
114	 15	77.0	12.5	 25
115	 15	162.0	22.4	 20
116	 15	4617.0	723.5	 25
117	 15	664.0	61.4	 25
118	 15	317.0	44.3	 25
119	 15	120.3	19.7	 20
120	 15	473.0	41.3	 25
121	 15	163.0	15.1	 25
122	 15	669.8	57.1	 20
123	 15	221.0	23.9	 25
124	 15	78.0	13.3	 25
125	 15	326.0	32.7	 20
126	 15	83.0	13.4	 25
127	 15	65.0	10.3	 25
128	 15	204.0	22.3	 20
129	 15	242.0	40.2	 25
130	 15	69.0	8.5	 25
131	 15	235.8	26.9	 20
132	 15	266.0	24.5	 25
133	 15	110.0	14.9	 25
134	 15	326.3	35.4	 20
135	 15	105.0	15.8	 25
136	 15	223.0	26.8	 25
137	 15	179.0	39.5	 20
138	 15	444.0	93.4	 25
139	 15	183.0	27.6	 25
140	 15	172.5	25.3	 20
141	 15	302.0	48.4	 25
142	 15	983.0	116.3	 25
143	 15	1392.5	123.3	 20
144	 15	145.0	44.4	 25
145	 15	488.0	55.5	 25
146	 15	99.0	15.4	 20
147	 15	799.0	124.8	 25
148	 15	144.0	18.9	 25
149	 15	180.0	24.8	 20
150	 15	158.0	31.4	 25
151	 15	141.0	21.7	 25
152	 15	167.0	23.8	 25
153	 15	292.0	35.8	 20
154	 15	248.0	18.4	 25
155	 15	238.0	33.0	 25
156	 15	295.0	38.9	 20
157	 15	132.0	19.8	 25
158	 15	577.0	56.0	 25
159	 15	89.3	13.1	 20
160	 15	346.0	41.2	 25
161	 15	749.0	79.2	 25
162	 15	422.8	36.3	 20
163	 15	341.0	37.3	 25
164	 15	248.0	27.6	 25
165	 15	185.0	25.6	 16
166	 15	218.3	29.0	 20
167	 15	210.3	27.0	 20
168	 15	114.3	14.8	 16
169	 15	96.3	10.5	 20
170	 15	136.0	16.0	 20
171	 15	116.5	18.9	 16
172	 15	88.8	11.9	 20
173	 15	69.3	13.3	 20
174	 15	173.3	26.0	 16
175	 15	115.5	17.5	 20
176	 15	147.5	24.5	 20
177	 15	118.5	22.4	 16
178	 15	238.3	35.7	 20
179	 15	571.0	49.7	 20
180	 15	66.3	7.6	 16
181	 15	374.8	41.8	 20
182	 15	122.8	16.8	 20
183	 15	1260.8	97.5	 16
184	 15	522.0	87.1	 20
185	 15	100.0	13.3	 20
186	 15	92.5	16.2	 20
187	 15	76.3	13.1	 16
188	 15	105.5	20.1	 20
189	 15	191.8	24.5	 20
190	 15	222.3	37.0	 16
191	 15	165.8	17.5	 20
192	 15	785.3	60.6	 20
193	 15	224.8	30.7	 16
194	 15	562.3	74.2	 20
195	 15	117.5	27.1	 20
196	 15	70.8	15.5	 16
197	 15	649.3	82.9	 20
198	 15	1176.3	116.3	 20
199	 15	70.3	11.8	 16
200	 15	179.0	21.2	 20
201	 15	159.8	23.5	 20
202	 15	123.0	21.7	 16
203	 15	359.5	63.3	 20
204	 15	108.0	13.0	 20
205	 15	77.3	12.6	 16
206	 15	90.5	11.2	 20
207	 15	2820.3	405.6	 20
208	 15	110.3	23.5	 16
209	 15	582.3	62.9	 20
210	 15	313.5	38.3	 20
211	 15	136.5	21.5	 16
212	 15	2149.8	445.4	 20
213	 15	416.8	45.3	 20
214	 15	259.5	38.1	 16
215	 15	1695.5	292.9	 20
216	 15	87.8	16.6	 20
217	 15	75.0	10.1	 16
218	 15	62.3	10.3	 20
219	 15	67.3	9.4	 20
220	 15	97.0	12.5	 20
221	 15	98.0	12.1	 16
222	 15	189.3	19.8	 20
223	 15	202.0	33.4	 20
224	 15	75.5	16.2	 16
225	 15	73.3	13.5	 20
226	 15	61.8	9.4	 20
227	 15	583.3	66.8	 16
228	 15	179.3	52.0	 20
229	 15	299.0	38.6	 20
230	 15	161.3	21.6	 16
231	 15	239.0	32.8	 20
232	 15	359.8	43.7	 20
233	 15	1072.5	147.3	 16
234	 15	1469.5	177.0	 20
235	 15	72.5	11.0	 20
236	 15	73.3	11.9	 16
237	 15	296.0	49.6	 20
238	 15	634.3	63.9	 20
239	 15	122.8	21.6	 16
240	 15	71.0	10.4	 20
241	 15	92.3	13.6	 20
242	 15	649.0	52.5	 16
243	 15	2942.0	511.2	 20
244	 15	116.8	15.5	 20
245	 15	126.3	16.6	 16
246	 15	451.5	85.1	 20
247	 15	98.0	18.0	 20
248	 15	89.0	10.5	 16
249	 15	132.0	24.0	 20
250	 15	88.5	16.1	 20
251	 15	97.5	13.0	 16
252	 15	684.0	72.6	 20
253	 15	181.8	27.5	 20
254	 15	200.3	23.6	 20
255	 15	67.3	9.9	 16
256	 15	58.0	11.8	 20
257	 15	880.0	149.2	 20
258	 15	121.8	18.5	 16
259	 15	81.3	15.3	 20
260	 15	155.0	32.9	 20
261	 15	85.0	9.2	 16
262	 15	73.3	16.2	 20
263	 15	139.3	16.9	 20
264	 15	134.3	22.2	 16
265	 15	255.5	22.2	 20
266	 15	214.3	28.2	 20
267	 15	233.5	28.4	 16
268	 15	196.0	31.9	 20
269	 15	300.3	41.8	 20
270	 15	120.8	19.9	 16
271	 15	173.5	18.1	 20
272	 15	87.0	13.2	 25
273	 15	67.3	10.8	 20
274	 15	79.0	17.2	 25
275	 15	67.0	12.0	 25
276	 15	67.8	11.5	 20
277	 15	71.0	11.1	 25
278	 15	68.0	14.5	 25
279	 15	897.3	139.6	 20
280	 15	477.0	79.5	 25
281	 15	140.0	32.1	 25
282	 15	79.3	9.4	 20
283	 15	364.0	40.5	 25
284	 15	199.0	51.3	 25
285	 15	269.8	45.6	 20
286	 15	69.0	13.3	 25
287	 15	65.0	13.1	 25
288	 15	167.0	20.3	 25
289	 15	138.3	26.2	 20
290	 15	402.0	53.6	 25
291	 15	682.0	69.6	 25
292	 15	69.3	13.9	 20
293	 15	128.0	21.6	 25
294	 15	245.0	36.1	 25
295	 15	3477.8	345.8	 20
296	 15	344.0	59.8	 25
297	 15	288.0	44.7	 25
298	 15	1257.8	216.6	 20
299	 15	96.0	25.5	 25
300	 15	82.0	12.7	 25
301	 15	491.0	79.0	 20
302	 15	167.0	26.3	 25
303	 15	845.0	108.7	 25
304	 15	1603.5	89.7	 20
305	 15	167.0	30.0	 25
306	 15	1335.0	131.0	 25
307	 15	581.5	47.4	 20
308	 15	2012.0	275.8	 25
309	 15	374.0	60.0	 25
310	 15	72.5	8.2	 20
311	 15	64.0	12.4	 25
312	 15	75.0	12.6	 25
313	 15	59.8	8.7	 20
314	 15	75.0	14.3	 25
315	 15	1973.0	316.2	 25
316	 15	92.3	10.4	 20
317	 15	89.0	14.5	 25
318	 15	137.0	25.9	 25
319	 15	66.0	11.9	 25
320	 15	258.5	26.2	 20
321	 15	227.0	29.2	 25
322	 15	198.0	52.1	 25
323	 15	72.3	14.7	 20
324	 15	59.0	10.0	 25
325	 15	71.0	12.0	 25
326	 15	474.8	52.6	 20
327	 15	228.0	33.2	 25
328	 15	217.0	26.2	 25
329	 15	110.3	17.0	 20
330	 15	97.0	17.2	 25
331	 15	76.0	14.0	 25
332	 15	244.0	28.5	 20
333	 15	287.0	48.7	 25
334	 15	98.0	18.5	 25
335	 15	158.3	31.1	 20
336	 15	64.0	13.5	 25
337	 15	280.0	38.1	 25
338	 15	188.3	22.4	 20
339	 15	94.0	14.8	 25
340	 15	96.0	13.9	 25
341	 15	81.8	12.1	 20
342	 15	68.0	11.6	 25
343	 15	669.0	109.0	 25
344	 15	1108.8	134.3	 20
345	 15	108.0	23.1	 25
346	 15	106.0	20.4	 25
347	 15	1086.0	85.3	 20
348	 15	2118.0	465.7	 25
349	 15	172.0	35.5	 25
350	 15	74.5	11.2	 20
351	 15	95.0	16.0	 25
352	 15	99.0	19.0	 25
353	 15	137.0	15.7	 25
354	 15	645.8	75.1	 20
355	 15	124.0	20.5	 25
356	 15	903.0	118.6	 25
357	 15	626.0	64.7	 20
358	 15	145.0	22.9	 25
359	 15	167.0	25.5	 25
360	 15	98.3	21.6	 20
361	 15	281.0	58.5	 25
362	 15	301.0	36.8	 25
363	 15	282.3	33.4	 20
364	 15	912.0	148.8	 25
365	 15	1253.0	106.7	 25
366	 15	1502.0	179.1	 20
367	 15	560.0	62.7	 25
368	 15	1195.0	160.7	 25
369	 15	112.0	26.2	 20
370	 15	7724.0	1096.5	 25
371	 15	77.0	11.6	 25
372	 15	134.3	26.7	 20
373	 15	349.0	63.2	 25
374	 15	89.0	15.0	 25
375	 15	663.5	73.2	 20
376	 15	105.0	14.8	 25
377	 15	141.0	29.3	 25
378	 15	75.5	10.2	 20
379	 15	362.0	53.8	 25
380	 15	397.0	40.9	 25
381	 15	449.8	54.6	 20
382	 15	85.0	13.1	 25
383	 15	81.0	16.7	 25
384	 15	144.5	20.0	 20
385	 15	83.0	15.1	 25
386	 15	437.0	64.8	 25
387	 15	69.0	13.1	 25
388	 15	78.3	10.2	 20
389	 15	69.0	14.8	 25
390	 15	143.0	19.8	 25
391	 15	160.8	26.1	 20
392	 15	433.0	62.5	 25
393	 15	582.0	64.5	 25
394	 15	249.3	31.6	 20
395	 15	94.0	16.4	 25
396	 15	554.0	54.8	 25
397	 15	203.0	30.3	 20
398	 15	62.0	8.9	 25
399	 15	74.0	15.4	 25
400	 15	69.0	12.9	 20
401	 15	71.0	13.1	 25
402	 15	340.0	36.6	 25
403	 15	345.0	35.8	 20
404	 15	830.0	114.7	 25
405	 15	201.0	25.5	 25
406	 15	233.3	26.7	 20
407	 15	122.0	16.3	 25
408	 15	106.0	17.4	 25
409	 15	1056.3	74.5	 20
410	 15	304.0	41.1	 25
411	 15	72.0	12.4	 25
412	 15	77.8	11.3	 20
413	 15	500.0	89.0	 25
414	 15	189.0	30.1	 25
415	 15	971.0	70.5	 20
416	 15	71.0	12.7	 25
417	 15	199.0	32.0	 25
418	 15	672.3	97.0	 20
419	 15	76.0	10.9	 25
420	 15	318.0	35.1	 25
421	 15	1088.0	126.6	 25
422	 15	346.0	52.9	 20
423	 15	783.0	97.1	 25
424	 15	320.0	58.0	 25
425	 15	994.5	52.6	 20
426	 15	131.0	21.3	 25
427	 15	67.0	10.5	 25
428	 15	65.8	11.1	 20
429	 15	92.0	19.8	 25
430	 15	280.0	31.3	 25
431	 15	398.8	42.8	 20
432	 15	1446.0	159.3	 25
433	 15	216.0	30.8	 25
434	 15	140.0	19.3	 20
435	 15	131.0	20.6	 25
436	 15	116.0	22.0	 25
437	 15	521.8	51.5	 20
438	 15	190.0	22.5	 25
439	 15	96.0	23.9	 25
440	 15	74.0	9.4	 20
441	 15	104.0	15.7	 25
442	 15	78.0	18.6	 25
443	 15	1023.5	78.4	 20
444	 15	2082.0	273.0	 25
445	 15	111.0	15.7	 25
446	 15	59.5	8.7	 20
447	 15	196.0	24.5	 25
448	 15	299.0	41.8	 25
449	 15	77.3	13.2	 20
450	 15	103.0	13.9	 25
451	 15	892.0	106.6	 25
452	 15	68.5	11.5	 20
453	 15	104.0	13.9	 25
454	 15	105.0	13.2	 25
455	 15	73.0	12.9	 25
456	 15	189.3	20.4	 20
457	 15	139.0	20.7	 25
458	 15	74.0	11.1	 25
459	 15	84.3	12.5	 20
460	 15	194.0	22.5	 25
461	 15	292.0	35.7	 25
462	 15	77.8	12.5	 20
463	 15	65.0	11.5	 25
464	 15	96.0	17.4	 25
465	 15	75.3	10.9	 20
466	 15	1428.0	122.3	 25
467	 15	412.0	65.8	 25
468	 15	131.5	16.2	 20
469	 15	84.0	14.3	 25
470	 15	126.0	23.8	 25
471	 15	108.0	15.8	 20
472	 15	322.0	38.7	 25
473	 15	821.0	112.5	 25
474	 15	157.3	19.4	 20
475	 15	118.0	18.7	 25
476	 15	69.0	9.7	 25
477	 15	137.3	17.9	 20
478	 15	87.0	17.1	 25
479	 15	295.0	43.7	 25
480	 15	104.3	18.1	 20
481	 15	108.0	18.0	 25
482	 15	176.0	25.5	 25
483	 15	133.0	18.5	 20
484	 15	76.0	13.9	 25
485	 15	90.8	14.8	 20
486	 15	81.3	14.9	 16
487	 15	63.3	14.2	 20
488	 15	84.3	16.7	 20
489	 15	66.8	8.9	 20
490	 15	252.8	35.7	 16
491	 15	66.0	10.1	 20
492	 15	74.0	11.6	 20
493	 15	70.0	10.0	 16
494	 15	380.8	38.7	 20
495	 15	4624.0	312.3	 20
496	 15	12084.0	721.0	 16
497	 15	150.3	25.3	 20
498	 15	57.3	11.6	 20
499	 15	154.3	21.4	 16
500	 15	75.8	10.5	 20
501	 15	65.3	11.3	 20
502	 15	74.8	13.2	 16
503	 15	83.0	13.4	 20
504	 15	68.5	10.8	 20
505	 15	60.8	10.3	 16
506	 15	67.3	15.3	 20
507	 15	64.3	11.0	 20
508	 15	52.0	9.6	 16
509	 15	74.5	13.7	 20
510	 15	249.5	57.1	 20
511	 15	64.8	12.5	 16
512	 15	3607.8	439.1	 20
513	 15	153.0	20.6	 20
514	 15	63.3	8.2	 16
515	 15	226.8	36.0	 20
516	 15	266.0	34.1	 20
517	 15	228.3	34.1	 16
518	 15	69.3	9.7	 20
519	 15	53.8	9.2	 20
520	 15	61.0	10.0	 16
521	 15	1289.5	206.5	 20
522	 15	352.5	46.6	 20
523	 15	199.3	34.7	 20
524	 15	84.8	14.4	 16
525	 15	138.3	17.3	 20
526	 15	212.0	30.1	 20
527	 15	248.3	17.9	 16
528	 15	159.8	28.4	 20
529	 15	156.0	17.9	 20
530	 15	79.3	16.2	 16
531	 15	182.3	26.8	 20
532	 15	175.0	40.9	 20
533	 15	129.0	14.3	 16
534	 15	1038.8	119.3	 20
535	 15	73.3	12.5	 20
536	 15	827.8	42.7	 16
537	 15	512.5	50.4	 20
538	 15	413.5	47.1	 20
539	 15	1608.0	119.6	 16
540	 15	116.3	16.8	 20
541	 15	211.0	28.0	 20
542	 15	154.8	19.3	 16
543	 15	398.5	35.4	 20
544	 15	773.5	57.8	 20
545	 15	198.0	17.8	 16
546	 15	245.3	24.4	 20
547	 15	62.5	10.4	 20
548	 15	234.0	24.0	 16
549	 15	512.3	46.6	 20
550	 15	85.5	13.5	 20
551	 15	1628.5	109.0	 16
552	 15	172.0	26.9	 20
553	 15	299.0	39.8	 20
554	 15	759.0	71.8	 16
555	 15	176.5	28.0	 20
556	 15	1046.0	64.8	 20
557	 15	737.5	116.2	 20
558	 15	77.5	13.8	 16
559	 15	65.3	14.2	 20
560	 15	77.0	11.5	 20
561	 15	78.3	16.1	 16
562	 15	56.3	10.0	 20
563	 15	60.5	11.8	 20
564	 15	61.0	9.8	 16
565	 15	100.0	16.5	 20
566	 15	1474.5	153.8	 20
567	 15	167.3	26.3	 16
568	 15	479.3	70.3	 20
569	 15	87.3	14.8	 20
570	 15	165.0	26.3	 16
571	 15	755.5	95.3	 20
572	 15	238.3	37.6	 20
573	 15	336.8	29.1	 16
574	 15	75.0	13.3	 20
575	 15	64.8	13.7	 20
576	 15	78.3	11.5	 16
577	 15	61.3	10.9	 20
578	 15	99.5	15.6	 20
579	 15	420.8	43.1	 16
580	 15	62.0	9.9	 20
581	 15	62.0	12.2	 20
582	 15	106.8	19.8	 16
583	 15	195.3	26.4	 20
584	 15	413.3	64.6	 20
585	 15	211.0	30.9	 16
586	 15	135.8	18.7	 20
587	 15	203.0	23.6	 20
588	 15	787.8	66.0	 16
589	 15	724.8	86.4	 20
590	 15	259.3	38.6	 20
591	 15	265.5	60.1	 20
592	 15	93.0	15.6	 20
593	 15	132.0	17.2	 25
594	 15	92.0	15.9	 25
595	 15	205.0	30.2	 20
596	 15	158.0	17.9	 25
597	 15	220.0	28.4	 25
598	 15	391.0	52.9	 20
599	 15	1282.0	137.7	 25
600	 15	1015.0	75.8	 25
601	 15	1301.8	80.9	 20
602	 15	265.0	31.9	 25
603	 15	521.0	69.0	 25
604	 15	558.3	58.2	 20
605	 15	301.0	40.7	 25
606	 15	220.0	41.4	 25
607	 15	109.8	23.9	 20
608	 15	72.0	12.8	 25
609	 15	68.0	10.7	 25
610	 15	65.0	11.6	 20
611	 15	774.0	120.6	 25
612	 15	76.0	16.1	 25
613	 15	104.8	10.7	 20
614	 15	147.0	16.4	 25
615	 15	103.0	14.3	 25
616	 15	95.0	10.1	 20
617	 15	270.0	36.1	 25
618	 15	493.0	94.3	 25
619	 15	251.5	38.6	 20
620	 15	489.0	58.0	 25
621	 15	358.0	42.2	 25
622	 15	1379.5	95.8	 20
623	 15	138.0	22.0	 25
624	 15	98.0	16.1	 25
625	 15	170.0	34.4	 25
626	 15	130.0	17.6	 20
627	 15	191.0	19.7	 25
628	 15	158.0	23.1	 25
629	 15	548.3	64.4	 20
630	 15	1258.0	170.5	 25
631	 15	294.0	49.7	 25
632	 15	107.0	14.8	 20
633	 15	743.0	105.2	 25
634	 15	224.0	41.9	 25
635	 15	113.0	20.9	 20
636	 15	62.0	10.6	 25
637	 15	64.0	11.2	 25
638	 15	258.8	23.9	 20
639	 15	96.0	13.1	 25
  0	 16	5184.0	1031.8	 20
  1	 16	85.8	14.0	 16
  2	 16	67.3	9.8	 20
  3	 16	100.5	18.0	 20
  4	 16	118.3	22.0	 16
  5	 16	87.0	13.7	 20
  6	 16	481.3	93.3	 20
  7	 16	71.3	7.4	 16
  8	 16	120.0	16.4	 20
  9	 16	501.5	84.8	 20
 10	 16	293.8	36.9	 16
 11	 16	65.3	8.4	 20
 12	 16	76.5	15.9	 20
 13	 16	59.8	9.3	 16
 14	 16	69.3	8.8	 20
 15	 16	93.5	15.3	 20
 16	 16	178.0	33.1	 20
 17	 16	128.5	21.6	 16
 18	 16	62.8	9.4	 20
 19	 16	72.3	12.9	 20
 20	 16	62.3	6.6	 16
 21	 16	52.8	11.8	 20
 22	 16	87.8	15.0	 20
 23	 16	147.8	26.6	 16
 24	 16	210.0	24.5	 20
 25	 16	83.3	16.7	 20
 26	 16	95.3	15.1	 16
 27	 16	72.5	13.7	 20
 28	 16	97.0	19.3	 20
 29	 16	93.3	13.5	 16
 30	 16	84.3	15.2	 20
 31	 16	98.8	18.6	 20
 32	 16	85.8	15.2	 16
 33	 16	164.3	23.8	 20
 34	 16	70.0	11.7	 20
 35	 16	143.5	16.0	 16
 36	 16	133.5	17.1	 20
 37	 16	105.5	12.5	 20
 38	 16	87.0	14.4	 16
 39	 16	86.5	13.0	 20
 40	 16	64.3	7.9	 20
 41	 16	56.3	7.9	 16
 42	 16	109.8	18.6	 20
 43	 16	110.5	22.8	 20
 44	 16	121.8	17.1	 16
 45	 16	480.0	68.8	 20
 46	 16	96.5	16.8	 20
 47	 16	62.0	10.0	 16
 48	 16	140.0	25.8	 20
 49	 16	75.0	11.9	 20
 50	 16	71.0	16.6	 20
 51	 16	65.0	12.3	 16
 52	 16	114.8	23.6	 20
 53	 16	118.5	19.3	 20
 54	 16	111.0	18.2	 16
 55	 16	365.0	51.9	 20
 56	 16	71.3	10.5	 20
 57	 16	854.5	85.1	 16
 58	 16	325.8	98.3	 20
 59	 16	1806.0	593.9	 25
 60	 16	126.5	23.3	 20
 61	 16	111.0	21.8	 25
 62	 16	84.0	12.0	 25
 63	 16	78.3	17.2	 20
 64	 16	67.0	10.1	 25
 65	 16	150.0	59.7	 25
 66	 16	70.0	10.3	 20
 67	 16	107.0	25.7	 25
 68	 16	81.0	12.3	 25
 69	 16	107.3	28.1	 20
 70	 16	103.0	75.3	 25
 71	 16	143.0	16.7	 25
 72	 16	154.0	20.4	 20
 73	 16	498.0	158.6	 25
 74	 16	75.0	11.5	 25
 75	 16	730.3	229.7	 20
 76	 16	217.0	72.5	 25
 77	 16	110.0	55.3	 25
 78	 16	111.3	41.2	 20
 79	 16	93.0	83.9	 25
 80	 16	171.0	44.9	 25
 81	 16	92.0	64.4	 20
 82	 16	92.0	14.2	 25
 83	 16	86.0	12.5	 25
 84	 16	91.0	40.8	 25
 85	 16	131.3	23.7	 20
 86	 16	139.0	21.3	 25
 87	 16	90.0	20.1	 25
 88	 16	81.0	29.7	 20
 89	 16	653.0	104.4	 25
 90	 16	178.0	36.3	 25
 91	 16	172.5	28.1	 20
 92	 16	195.0	32.9	 25
 93	 16	82.0	16.9	 25
 94	 16	75.0	13.5	 20
 95	 16	76.0	12.8	 25
 96	 16	110.0	22.1	 25
 97	 16	65.3	12.8	 20
 98	 16	60.0	11.0	 25
 99	 16	72.0	12.5	 25
100	 16	100.3	18.9	 20
101	 16	108.0	18.2	 25
102	 16	456.0	117.5	 25
103	 16	1167.3	268.6	 20
104	 16	107.0	16.6	 25
105	 16	86.0	18.1	 25
106	 16	110.3	23.3	 20
107	 16	671.0	198.7	 25
108	 16	122.0	26.0	 25
109	 16	142.3	28.9	 20
110	 16	106.0	15.6	 25
111	 16	89.0	23.4	 25
112	 16	146.3	31.8	 20
113	 16	66.0	12.9	 25
114	 16	75.0	14.0	 25
115	 16	92.8	19.0	 20
116	 16	1567.0	525.0	 25
117	 16	300.0	75.7	 25
118	 16	188.0	48.1	 25
119	 16	111.3	22.4	 20
120	 16	245.0	46.2	 25
121	 16	97.0	17.8	 25
122	 16	164.3	39.0	 20
123	 16	229.0	139.0	 25
124	 16	98.0	19.0	 25
125	 16	203.0	391.6	 20
126	 16	76.0	16.7	 25
127	 16	74.0	12.7	 25
128	 16	80.0	20.0	 20
129	 16	101.0	27.1	 25
130	 16	88.0	27.3	 25
131	 16	195.5	52.3	 20
132	 16	243.0	60.8	 25
133	 16	302.0	76.6	 25
134	 16	281.8	78.0	 20
135	 16	215.0	55.0	 25
136	 16	82.0	12.7	 25
137	 16	185.8	50.5	 20
138	 16	133.0	29.9	 25
139	 16	177.0	25.1	 25
140	 16	176.0	30.2	 20
141	 16	114.0	17.9	 25
142	 16	1039.0	282.6	 25
143	 16	1017.8	87.0	 20
144	 16	136.0	46.9	 25
145	 16	617.0	154.6	 25
146	 16	83.8	16.9	 20
147	 16	294.0	71.6	 25
148	 16	112.0	17.2	 25
149	 16	95.0	18.9	 20
150	 16	104.0	20.0	 25
151	 16	113.0	26.1	 25
152	 16	131.0	19.1	 25
153	 16	213.0	46.8	 20
154	 16	164.0	26.0	 25
155	 16	455.0	107.2	 25
156	 16	213.3	35.4	 20
157	 16	83.0	17.7	 25
158	 16	316.0	77.3	 25
159	 16	84.3	14.1	 20
160	 16	115.0	17.9	 25
161	 16	289.0	55.7	 25
162	 16	130.0	22.9	 20
163	 16	230.0	36.3	 25
164	 16	312.0	52.5	 25
165	 16	279.8	29.4	 20
166	 16	142.0	17.9	 25
167	 16	212.0	33.5	 25
168	 16	151.3	28.9	 20
169	 16	107.0	17.5	 25
170	 16	127.0	20.2	 25
171	 16	111.0	17.3	 20
172	 16	97.0	13.6	 25
173	 16	74.0	12.6	 25
174	 16	107.3	26.2	 20
175	 16	99.0	13.6	 25
176	 16	79.0	10.7	 25
177	 16	97.0	18.5	 20
178	 16	523.0	75.4	 25
179	 16	148.0	26.1	 25
180	 16	90.0	18.7	 20
181	 16	201.0	34.2	 25
182	 16	108.0	13.6	 25
183	 16	146.5	34.6	 20
184	 16	151.0	21.0	 25
185	 16	101.0	17.1	 25
186	 16	100.0	16.4	 25
187	 16	78.3	18.1	 20
188	 16	100.0	14.5	 25
189	 16	158.0	30.7	 25
190	 16	120.5	14.9	 20
191	 16	169.0	23.3	 25
192	 16	355.0	40.7	 25
193	 16	327.3	84.7	 20
194	 16	949.0	161.6	 25
195	 16	185.0	418.2	 25
196	 16	86.3	15.1	 20
197	 16	171.0	30.4	 25
198	 16	604.0	157.9	 25
199	 16	111.8	31.2	 20
200	 16	198.0	29.8	 25
201	 16	165.0	26.6	 25
202	 16	102.0	30.4	 20
203	 16	336.0	72.8	 25
204	 16	130.0	20.0	 25
205	 16	122.3	26.3	 20
206	 16	100.0	13.5	 25
207	 16	1773.0	433.3	 25
208	 16	79.5	13.8	 20
209	 16	304.0	45.5	 25
210	 16	176.0	31.3	 25
211	 16	77.0	10.0	 20
212	 16	778.0	236.0	 25
213	 16	322.0	61.5	 25
214	 16	234.0	48.2	 20
215	 16	353.0	90.6	 25
216	 16	71.0	11.5	 25
217	 16	75.0	15.2	 20
218	 16	66.0	15.8	 25
219	 16	60.0	9.9	 25
220	 16	67.0	12.6	 25
221	 16	64.5	9.4	 20
222	 16	74.0	13.6	 25
223	 16	86.0	14.7	 25
224	 16	76.3	12.2	 20
225	 16	72.0	13.5	 25
226	 16	77.0	13.4	 25
227	 16	850.3	131.5	 20
228	 16	331.0	113.8	 25
229	 16	85.0	17.6	 25
230	 16	75.0	14.0	 20
231	 16	80.0	15.2	 25
232	 16	211.0	39.7	 25
233	 16	1389.8	221.8	 20
234	 16	1566.0	226.3	 25
235	 16	92.0	23.5	 25
236	 16	73.3	11.9	 20
237	 16	79.0	13.9	 25
238	 16	310.0	31.4	 25
239	 16	186.5	41.6	 20
240	 16	78.0	12.5	 25
241	 16	127.0	15.0	 25
242	 16	517.8	67.3	 20
243	 16	378.0	84.2	 25
244	 16	86.0	16.6	 25
245	 16	148.3	21.6	 20
246	 16	78.0	12.3	 25
247	 16	106.0	15.6	 25
248	 16	106.3	26.9	 20
249	 16	206.0	32.1	 25
250	 16	129.0	29.3	 25
251	 16	145.3	30.8	 20
252	 16	538.0	230.9	 25
253	 16	179.0	25.4	 25
254	 16	137.0	20.2	 25
255	 16	100.0	15.6	 20
256	 16	77.0	13.1	 25
257	 16	111.0	22.2	 25
258	 16	67.5	9.1	 20
259	 16	69.0	11.5	 25
260	 16	76.0	13.0	 25
261	 16	112.5	19.1	 20
262	 16	79.0	14.4	 25
263	 16	164.0	24.0	 25
264	 16	435.8	53.0	 20
265	 16	258.0	39.9	 25
266	 16	260.0	50.0	 25
267	 16	115.3	32.0	 20
268	 16	178.0	156.1	 25
269	 16	83.0	13.4	 25
270	 16	107.3	22.2	 20
271	 16	88.0	17.4	 25
272	 16	65.3	11.5	 20
273	 16	60.3	10.2	 16
274	 16	65.0	10.8	 20
275	 16	63.8	11.5	 20
276	 16	61.0	10.1	 16
277	 16	74.0	15.8	 20
278	 16	69.5	18.4	 20
279	 16	89.0	16.5	 16
280	 16	320.0	59.6	 20
281	 16	69.3	16.4	 20
282	 16	68.5	11.7	 16
283	 16	245.5	40.9	 20
284	 16	339.5	117.9	 20
285	 16	99.3	27.4	 16
286	 16	67.5	15.5	 20
287	 16	118.0	20.9	 20
288	 16	330.5	59.8	 20
289	 16	96.0	10.4	 16
290	 16	152.5	26.0	 20
291	 16	273.0	37.5	 20
292	 16	71.3	11.3	 16
293	 16	156.5	27.7	 20
294	 16	117.0	39.9	 20
295	 16	630.3	156.7	 16
296	 16	146.0	25.4	 20
297	 16	215.3	44.2	 20
298	 16	335.0	47.2	 16
299	 16	76.3	17.7	 20
300	 16	54.5	12.0	 20
301	 16	97.5	13.9	 16
302	 16	104.3	17.2	 20
303	 16	172.3	19.8	 20
304	 16	389.0	47.8	 16
305	 16	86.8	13.9	 20
306	 16	864.3	137.4	 20
307	 16	593.3	57.2	 16
308	 16	424.5	44.3	 20
309	 16	274.8	33.7	 20
310	 16	74.8	10.2	 16
311	 16	71.0	13.7	 20
312	 16	78.5	17.2	 20
313	 16	72.5	10.6	 16
314	 16	68.5	10.2	 20
315	 16	147.0	31.0	 20
316	 16	65.5	9.2	 16
317	 16	72.5	11.7	 20
318	 16	81.5	10.0	 20
319	 16	76.5	14.1	 20
320	 16	370.5	37.8	 16
321	 16	262.3	28.5	 20
322	 16	318.3	43.0	 20
323	 16	76.3	11.7	 16
324	 16	58.3	9.7	 20
325	 16	68.3	13.3	 20
326	 16	388.3	67.7	 16
327	 16	334.0	37.7	 20
328	 16	92.3	15.5	 20
329	 16	101.8	15.9	 16
330	 16	87.3	14.0	 20
331	 16	82.0	17.9	 20
332	 16	178.0	27.5	 16
333	 16	439.3	73.2	 20
334	 16	74.0	13.9	 20
335	 16	65.5	11.7	 16
336	 16	73.0	12.9	 20
337	 16	216.3	28.4	 20
338	 16	91.3	14.2	 16
339	 16	69.5	10.1	 20
340	 16	72.3	14.8	 20
341	 16	70.5	9.7	 16
342	 16	70.5	12.0	 20
343	 16	115.3	12.8	 20
344	 16	308.8	32.7	 16
345	 16	113.0	19.5	 20
346	 16	95.5	18.5	 20
347	 16	900.5	100.1	 16
348	 16	841.8	160.4	 20
349	 16	326.5	60.6	 20
350	 16	88.5	11.3	 16
351	 16	72.0	16.4	 20
352	 16	88.3	19.6	 20
353	 16	83.3	13.2	 20
354	 16	186.3	29.0	 16
355	 16	148.0	23.5	 20
356	 16	469.3	59.6	 20
357	 16	786.3	114.2	 16
358	 16	119.0	30.2	 20
359	 16	95.0	21.1	 20
360	 16	63.3	13.1	 16
361	 16	130.0	25.5	 20
362	 16	162.5	23.6	 20
363	 16	314.3	33.3	 16
364	 16	1576.3	144.0	 20
365	 16	1047.5	146.5	 20
366	 16	657.8	65.5	 16
367	 16	406.0	49.9	 20
368	 16	317.0	60.4	 20
369	 16	77.5	15.1	 16
370	 16	2653.8	462.3	 20
371	 16	72.8	13.6	 20
372	 16	122.3	17.1	 16
373	 16	248.3	29.5	 20
374	 16	197.0	30.3	 20
375	 16	300.5	40.3	 16
376	 16	79.0	16.4	 20
377	 16	88.8	28.3	 20
378	 16	102.3	19.1	 16
379	 16	161.0	45.1	 25
380	 16	162.0	27.0	 25
381	 16	152.8	24.1	 20
382	 16	76.0	13.1	 25
383	 16	65.0	10.8	 25
384	 16	76.0	12.0	 20
385	 16	116.0	24.9	 25
386	 16	84.0	15.2	 25
387	 16	74.0	15.0	 25
388	 16	76.0	12.9	 20
389	 16	65.0	12.3	 25
390	 16	175.0	31.3	 25
391	 16	71.5	16.6	 20
392	 16	282.0	56.2	 25
393	 16	201.0	37.9	 25
394	 16	208.3	28.8	 20
395	 16	121.0	21.2	 25
396	 16	821.0	120.6	 25
397	 16	233.0	34.7	 20
398	 16	59.0	11.9	 25
399	 16	71.0	10.5	 25
400	 16	60.3	11.3	 20
401	 16	69.0	13.2	 25
402	 16	428.0	73.7	 25
403	 16	78.3	13.5	 20
404	 16	107.0	14.8	 25
405	 16	197.0	32.2	 25
406	 16	215.0	27.7	 20
407	 16	123.0	26.0	 25
408	 16	86.0	12.4	 25
409	 16	854.0	106.5	 20
410	 16	575.0	74.6	 25
411	 16	75.0	15.9	 25
412	 16	85.3	15.9	 20
413	 16	595.0	117.9	 25
414	 16	158.0	24.5	 25
415	 16	166.8	35.4	 20
416	 16	66.0	12.0	 25
417	 16	96.0	16.3	 25
418	 16	249.3	37.8	 20
419	 16	69.0	12.1	 25
420	 16	211.0	30.9	 25
421	 16	353.0	50.6	 25
422	 16	383.3	57.7	 20
423	 16	2222.0	296.7	 25
424	 16	183.0	54.1	 25
425	 16	479.8	65.3	 20
426	 16	95.0	22.9	 25
427	 16	67.0	11.9	 25
428	 16	61.0	8.4	 20
429	 16	73.0	11.7	 25
430	 16	197.0	32.4	 25
431	 16	162.5	23.5	 20
432	 16	394.0	55.8	 25
433	 16	105.0	23.3	 25
434	 16	98.8	17.1	 20
435	 16	170.0	22.1	 25
436	 16	105.0	20.5	 25
437	 16	341.0	48.5	 20
438	 16	117.0	18.3	 25
439	 16	99.0	17.4	 25
440	 16	63.3	9.8	 20
441	 16	96.0	13.7	 25
442	 16	94.0	14.0	 25
443	 16	343.0	58.8	 20
444	 16	185.0	26.8	 25
445	 16	86.0	11.2	 25
446	 16	63.3	12.4	 20
447	 16	101.0	18.1	 25
448	 16	406.0	56.9	 25
449	 16	77.3	11.6	 20
450	 16	152.0	22.6	 25
451	 16	143.0	27.6	 25
452	 16	69.0	11.1	 20
453	 16	79.0	14.5	 25
454	 16	90.0	15.6	 25
455	 16	68.0	9.8	 25
456	 16	153.5	19.7	 20
457	 16	75.0	12.4	 25
458	 16	75.0	13.8	 25
459	 16	73.5	10.5	 20
460	 16	99.0	21.0	 25
461	 16	105.0	23.9	 25
462	 16	65.3	11.3	 20
463	 16	71.0	12.5	 25
464	 16	118.0	18.8	 25
465	 16	74.0	14.7	 20
466	 16	652.0	135.6	 25
467	 16	755.0	137.8	 25
468	 16	71.5	13.3	 20
469	 16	59.0	9.3	 25
470	 16	69.0	10.2	 25
471	 16	62.8	8.1	 20
472	 16	123.0	21.7	 25
473	 16	452.0	83.4	 25
474	 16	170.5	32.8	 20
475	 16	61.0	9.2	 25
476	 16	65.0	10.2	 25
477	 16	106.3	21.6	 20
478	 16	106.0	15.9	 25
479	 16	347.0	53.7	 25
480	 16	95.0	17.2	 20
481	 16	80.0	17.1	 25
482	 16	197.0	29.0	 25
483	 16	70.0	11.6	 20
484	 16	95.0	16.0	 25
485	 16	69.0	16.7	 25
486	 16	87.8	15.3	 20
487	 16	63.0	11.8	 25
488	 16	64.0	11.0	 25
489	 16	62.0	12.8	 25
490	 16	57.5	11.9	 20
491	 16	65.0	11.8	 25
492	 16	72.0	13.5	 25
493	 16	76.5	7.6	 20
494	 16	182.0	28.0	 25
495	 16	237.0	41.9	 25
496	 16	2253.5	315.4	 20
497	 16	66.0	11.9	 25
498	 16	68.0	12.4	 25
499	 16	228.3	45.3	 20
500	 16	55.0	8.4	 25
501	 16	74.0	16.3	 25
502	 16	74.0	12.8	 20
503	 16	141.0	24.3	 25
504	 16	66.0	12.6	 25
505	 16	63.3	10.7	 20
506	 16	67.0	9.5	 25
507	 16	65.0	13.5	 25
508	 16	55.0	15.7	 20
509	 16	68.0	10.1	 25
510	 16	63.0	11.3	 25
511	 16	58.8	11.8	 20
512	 16	360.0	56.7	 25
513	 16	100.0	13.9	 25
514	 16	67.3	12.5	 20
515	 16	165.0	29.0	 25
516	 16	255.0	52.7	 25
517	 16	64.3	11.6	 20
518	 16	58.0	12.5	 25
519	 16	62.0	10.7	 25
520	 16	60.8	15.3	 20
521	 16	165.0	31.0	 25
522	 16	301.0	56.5	 25
523	 16	68.0	11.7	 25
524	 16	80.8	13.8	 20
525	 16	94.0	17.8	 25
526	 16	136.0	20.3	 25
527	 16	573.5	80.6	 20
528	 16	127.0	22.8	 25
529	 16	71.0	11.3	 25
530	 16	70.0	12.6	 20
531	 16	90.0	18.8	 25
532	 16	138.0	20.8	 25
533	 16	86.3	17.4	 20
534	 16	369.0	61.2	 25
535	 16	74.0	18.5	 25
536	 16	871.0	121.7	 20
537	 16	108.0	16.7	 25
538	 16	793.0	129.3	 25
539	 16	813.5	124.2	 20
540	 16	128.0	21.9	 25
541	 16	193.0	26.8	 25
542	 16	138.3	27.4	 20
543	 16	289.0	43.0	 25
544	 16	694.0	104.8	 25
545	 16	795.5	103.5	 20
546	 16	226.0	32.2	 25
547	 16	69.0	11.6	 25
548	 16	86.0	15.0	 20
549	 16	132.0	18.7	 25
550	 16	110.0	16.4	 25
551	 16	176.3	27.7	 20
552	 16	148.0	25.9	 25
553	 16	151.0	29.2	 25
554	 16	219.0	31.9	 20
555	 16	116.0	19.9	 25
556	 16	774.0	113.0	 25
557	 16	199.0	26.7	 25
558	 16	75.3	13.9	 20
559	 16	74.0	14.8	 25
560	 16	91.0	19.1	 25
561	 16	56.8	11.2	 20
562	 16	56.0	8.2	 25
563	 16	65.0	12.8	 25
564	 16	64.3	14.7	 20
565	 16	67.0	14.4	 25
566	 16	1757.0	256.9	 25
567	 16	266.5	41.1	 20
568	 16	76.0	11.7	 25
569	 16	71.0	12.5	 25
570	 16	305.3	47.7	 20
571	 16	240.0	40.2	 25
572	 16	328.0	53.5	 25
573	 16	89.0	20.3	 20
574	 16	60.0	11.5	 25
575	 16	84.0	14.4	 25
576	 16	60.3	9.6	 20
577	 16	63.0	12.7	 25
578	 16	132.0	20.0	 25
579	 16	87.0	15.7	 20
580	 16	59.0	11.6	 25
581	 16	64.0	13.1	 25
582	 16	66.3	13.4	 20
583	 16	103.0	15.7	 25
584	 16	187.0	29.8	 25
585	 16	737.5	89.1	 20
586	 16	120.0	21.4	 25
587	 16	129.0	19.6	 25
588	 16	364.3	60.4	 20
589	 16	454.0	60.2	 25
590	 16	475.0	81.0	 25
591	 16	136.0	26.5	 25
592	 16	75.8	16.8	 16
593	 16	141.8	26.7	 20
594	 16	74.5	12.0	 20
595	 16	157.5	30.5	 16
596	 16	155.5	21.7	 20
597	 16	262.0	43.7	 20
598	 16	598.5	90.4	 16
599	 16	2798.5	495.2	 20
600	 16	886.3	120.7	 20
601	 16	523.5	65.4	 16
602	 16	263.0	58.6	 20
603	 16	1306.5	230.3	 20
604	 16	926.3	142.4	 16
605	 16	92.3	18.2	 20
606	 16	88.3	13.3	 20
607	 16	229.3	31.6	 16
608	 16	65.3	11.8	 20
609	 16	64.0	12.2	 20
610	 16	71.8	23.1	 16
611	 16	91.3	13.3	 20
612	 16	69.3	10.8	 20
613	 16	106.5	19.3	 16
614	 16	107.3	17.5	 20
615	 16	105.5	15.3	 20
616	 16	65.0	10.6	 16
617	 16	185.0	27.0	 20
618	 16	204.3	38.3	 20
619	 16	465.5	78.1	 16
620	 16	144.8	30.9	 20
621	 16	114.0	16.6	 20
622	 16	438.8	57.3	 16
623	 16	211.0	29.1	 20
624	 16	78.0	10.9	 20
625	 16	94.8	16.8	 20
626	 16	142.0	20.4	 16
627	 16	106.0	21.0	 20
628	 16	256.3	45.4	 20
629	 16	179.0	28.8	 16
630	 16	401.0	67.3	 20
631	 16	153.0	24.9	 20
632	 16	92.3	15.5	 16
633	 16	250.3	34.6	 20
634	 16	235.0	45.4	 20
635	 16	89.3	13.4	 16
636	 16	56.3	9.0	 20
637	 16	62.0	14.8	 20
638	 16	209.0	35.6	 16
639	 16	4125.0	825.8	 20
  0	 17	122.0	27.2	 25
  1	 17	88.0	10.3	 20
  2	 17	138.0	25.6	 25
  3	 17	2326.0	470.7	 25
  4	 17	3405.3	545.9	 20
  5	 17	252.0	35.8	 25
  6	 17	102.0	18.9	 25
  7	 17	539.3	78.5	 20
  8	 17	256.0	44.5	 25
  9	 17	1381.0	215.1	 25
 10	 17	169.5	31.7	 20
 11	 17	75.0	14.0	 25
 12	 17	151.0	38.4	 25
 13	 17	175.0	33.1	 20
 14	 17	73.0	13.6	 25
 15	 17	74.0	12.6	 25
 16	 17	68.0	12.8	 25
 17	 17	111.3	17.4	 20
 18	 17	89.0	16.2	 25
 19	 17	80.0	56.1	 25
 20	 17	123.8	18.7	 20
 21	 17	107.0	20.4	 25
 22	 17	181.0	39.7	 25
 23	 17	71.8	13.6	 20
 24	 17	139.0	29.7	 25
 25	 17	1238.0	242.3	 25
 26	 17	76.0	13.8	 20
 27	 17	528.0	81.8	 25
 28	 17	295.0	44.0	 25
 29	 17	5330.8	796.6	 20
 30	 17	100.0	22.4	 25
 31	 17	110.0	17.9	 25
 32	 17	599.3	97.1	 20
 33	 17	79.0	14.8	 25
 34	 17	109.0	21.8	 25
 35	 17	290.3	52.3	 20
 36	 17	645.0	166.7	 25
 37	 17	6724.0	1340.1	 25
 38	 17	140.3	22.5	 20
 39	 17	95.0	15.1	 25
 40	 17	95.0	15.6	 25
 41	 17	66.8	12.4	 20
 42	 17	157.0	28.6	 25
 43	 17	172.0	26.2	 25
 44	 17	137.3	21.4	 20
 45	 17	70.0	13.0	 25
 46	 17	64.0	13.6	 25
 47	 17	71.3	12.1	 20
 48	 17	58.0	9.1	 25
 49	 17	86.0	14.9	 25
 50	 17	104.0	18.3	 25
 51	 17	63.8	11.2	 20
 52	 17	111.0	19.5	 25
 53	 17	121.0	32.5	 25
 54	 17	260.5	43.9	 20
 55	 17	146.0	22.3	 25
 56	 17	352.0	53.9	 25
 57	 17	197.0	31.8	 20
 58	 17	85.0	13.1	 25
 59	 17	174.5	34.2	 20
 60	 17	131.5	17.4	 16
 61	 17	156.0	30.0	 20
 62	 17	151.3	25.1	 20
 63	 17	100.3	16.5	 16
 64	 17	67.0	11.4	 20
 65	 17	232.5	35.0	 20
 66	 17	83.8	13.0	 16
 67	 17	79.5	13.4	 20
 68	 17	117.5	19.8	 20
 69	 17	327.8	52.9	 16
 70	 17	532.3	87.2	 20
 71	 17	181.3	33.7	 20
 72	 17	356.8	51.3	 16
 73	 17	358.5	59.2	 20
 74	 17	82.0	18.9	 20
 75	 17	91.0	18.2	 16
 76	 17	139.5	19.9	 20
 77	 17	730.5	145.3	 20
 78	 17	453.8	64.7	 16
 79	 17	332.8	46.7	 20
 80	 17	141.5	22.0	 20
 81	 17	855.5	116.3	 16
 82	 17	202.0	32.0	 20
 83	 17	105.5	19.6	 20
 84	 17	485.8	85.5	 20
 85	 17	304.0	48.2	 16
 86	 17	140.8	22.6	 20
 87	 17	137.5	23.0	 20
 88	 17	176.0	26.8	 16
 89	 17	260.5	89.3	 20
 90	 17	446.8	71.1	 20
 91	 17	98.3	25.0	 16
 92	 17	60.3	13.3	 20
 93	 17	73.3	15.8	 20
 94	 17	80.5	18.7	 16
 95	 17	56.8	10.2	 20
 96	 17	72.5	12.5	 20
 97	 17	78.8	11.5	 16
 98	 17	61.0	10.4	 20
 99	 17	62.5	12.7	 20
100	 17	79.3	12.6	 16
101	 17	161.3	35.8	 20
102	 17	658.8	103.0	 20
103	 17	103.8	11.3	 16
104	 17	68.5	13.6	 20
105	 17	88.5	14.8	 20
106	 17	312.5	52.9	 16
107	 17	339.5	66.6	 20
108	 17	96.3	16.4	 20
109	 17	425.8	71.8	 16
110	 17	81.5	13.1	 20
111	 17	59.5	11.7	 20
112	 17	68.5	11.6	 16
113	 17	63.5	13.6	 20
114	 17	77.0	15.2	 20
115	 17	162.8	23.2	 16
116	 17	69.3	10.6	 20
117	 17	134.0	24.6	 20
118	 17	196.8	31.5	 20
119	 17	80.8	16.4	 16
120	 17	163.3	35.3	 20
121	 17	68.8	12.5	 20
122	 17	63.5	9.9	 16
123	 17	97.0	16.3	 20
124	 17	234.0	40.8	 20
125	 17	2929.0	831.0	 16
126	 17	101.8	14.8	 20
127	 17	122.3	25.6	 20
128	 17	439.8	73.3	 16
129	 17	968.3	337.5	 20
130	 17	429.5	104.0	 20
131	 17	882.3	134.9	 16
132	 17	81.0	15.9	 20
133	 17	64.3	8.7	 20
134	 17	86.3	15.7	 16
135	 17	124.0	23.8	 20
136	 17	101.0	15.1	 20
137	 17	353.5	70.1	 16
138	 17	81.5	16.3	 20
139	 17	755.5	133.2	 20
140	 17	510.3	72.9	 16
141	 17	193.5	29.0	 20
142	 17	283.5	40.0	 20
143	 17	303.3	61.1	 16
144	 17	268.8	44.3	 20
145	 17	191.0	23.3	 20
146	 17	89.3	19.7	 16
147	 17	145.8	28.7	 20
148	 17	101.0	17.2	 20
149	 17	104.5	15.5	 16
150	 17	147.5	25.6	 20
151	 17	95.5	16.3	 20
152	 17	97.5	17.4	 20
153	 17	65.3	9.8	 16
154	 17	88.3	11.6	 20
155	 17	97.5	13.5	 20
156	 17	214.3	41.4	 16
157	 17	72.5	12.7	 20
158	 17	104.8	20.8	 20
159	 17	72.3	9.8	 16
160	 17	173.8	28.3	 20
161	 17	127.5	15.5	 20
162	 17	199.3	35.4	 16
163	 17	190.5	31.3	 20
164	 17	202.5	36.0	 20
165	 17	671.5	78.0	 16
166	 17	165.0	27.9	 25
167	 17	86.0	13.6	 25
168	 17	95.0	14.8	 20
169	 17	107.0	16.7	 25
170	 17	124.0	22.4	 25
171	 17	65.3	11.0	 20
172	 17	69.0	15.8	 25
173	 17	196.0	39.8	 25
174	 17	687.0	147.4	 20
175	 17	230.0	49.1	 25
176	 17	127.0	20.3	 25
177	 17	223.0	61.4	 20
178	 17	2977.0	842.6	 25
179	 17	137.0	20.3	 25
180	 17	498.0	74.3	 20
181	 17	315.0	79.9	 25
182	 17	104.0	22.6	 25
183	 17	436.5	70.2	 20
184	 17	170.0	31.7	 25
185	 17	158.0	27.7	 25
186	 17	77.0	11.7	 25
187	 17	210.3	32.2	 20
188	 17	79.0	13.0	 25
189	 17	127.0	14.8	 25
190	 17	68.5	13.7	 20
191	 17	246.0	54.5	 25
192	 17	181.0	36.4	 25
193	 17	2312.0	623.6	 20
194	 17	310.0	48.4	 25
195	 17	776.0	111.1	 25
196	 17	97.3	20.3	 20
197	 17	69.0	12.1	 25
198	 17	77.0	12.4	 25
199	 17	295.3	40.8	 20
200	 17	109.0	22.7	 25
201	 17	251.0	44.3	 25
202	 17	124.5	25.7	 20
203	 17	82.0	17.7	 25
204	 17	93.0	13.8	 25
205	 17	276.8	39.1	 20
206	 17	132.0	30.4	 25
207	 17	87.0	12.8	 25
208	 17	213.8	38.2	 20
209	 17	519.0	76.0	 25
210	 17	1001.0	190.1	 25
211	 17	106.3	16.4	 20
212	 17	79.0	16.2	 25
213	 17	83.0	14.8	 25
214	 17	61.8	10.1	 20
215	 17	60.0	12.0	 25
216	 17	122.0	23.3	 25
217	 17	103.3	20.3	 20
218	 17	72.0	9.6	 25
219	 17	67.0	12.5	 25
220	 17	55.0	8.7	 25
221	 17	73.5	15.4	 20
222	 17	64.0	13.6	 25
223	 17	100.0	19.2	 25
224	 17	71.3	10.6	 20
225	 17	116.0	16.2	 25
226	 17	241.0	47.0	 25
227	 17	1043.3	159.7	 20
228	 17	355.0	51.1	 25
229	 17	760.0	131.6	 25
230	 17	500.0	112.4	 20
231	 17	104.0	14.7	 25
232	 17	109.0	22.1	 25
233	 17	144.0	25.5	 20
234	 17	838.0	170.5	 25
235	 17	1396.0	216.3	 25
236	 17	126.0	23.9	 20
237	 17	75.0	13.5	 25
238	 17	215.0	40.6	 25
239	 17	76.5	15.6	 20
240	 17	132.0	21.4	 25
241	 17	288.0	49.3	 25
242	 17	889.3	175.7	 20
243	 17	67.0	15.9	 25
244	 17	199.0	57.8	 25
245	 17	69.8	12.1	 20
246	 17	97.0	18.6	 25
247	 17	84.0	12.6	 25
248	 17	1388.0	236.9	 20
249	 17	246.0	41.6	 25
250	 17	247.0	44.8	 25
251	 17	204.0	37.8	 20
252	 17	6595.0	1863.7	 25
253	 17	5338.0	1057.4	 25
254	 17	226.0	42.8	 25
255	 17	381.3	63.5	 20
256	 17	301.0	58.5	 25
257	 17	238.0	45.0	 25
258	 17	118.3	21.6	 20
259	 17	62.0	8.5	 25
260	 17	67.0	11.3	 25
261	 17	65.3	15.8	 20
262	 17	63.0	11.6	 25
263	 17	416.0	76.1	 25
264	 17	174.8	30.6	 20
265	 17	386.0	78.1	 25
266	 17	133.0	20.5	 25
267	 17	114.8	21.4	 20
268	 17	2726.0	508.5	 25
269	 17	150.0	24.0	 25
270	 17	1167.5	180.3	 20
271	 17	286.0	51.7	 25
272	 17	117.0	21.1	 25
273	 17	87.8	61.5	 20
274	 17	67.0	13.7	 25
275	 17	317.0	54.4	 25
276	 17	97.0	19.7	 20
277	 17	78.0	15.8	 25
278	 17	238.0	49.0	 25
279	 17	77.3	13.1	 20
280	 17	83.0	17.6	 25
281	 17	78.0	15.1	 25
282	 17	117.8	17.8	 20
283	 17	190.0	35.4	 25
284	 17	154.0	20.5	 25
285	 17	132.0	23.5	 20
286	 17	131.0	21.9	 25
287	 17	221.0	46.6	 25
288	 17	368.0	67.4	 25
289	 17	127.5	22.4	 20
290	 17	75.0	15.0	 25
291	 17	483.0	75.8	 25
292	 17	600.0	114.1	 20
293	 17	267.0	52.3	 25
294	 17	828.0	114.7	 25
295	 17	1118.5	173.6	 20
296	 17	548.0	95.7	 25
297	 17	134.0	22.4	 25
298	 17	219.0	40.8	 20
299	 17	130.0	25.3	 25
300	 17	61.0	10.8	 25
301	 17	58.5	8.5	 20
302	 17	60.0	10.1	 25
303	 17	69.0	12.8	 25
304	 17	266.5	60.3	 20
305	 17	177.0	35.9	 25
306	 17	73.0	12.8	 25
307	 17	125.0	15.4	 20
308	 17	626.0	121.6	 25
309	 17	2204.0	473.5	 25
310	 17	105.3	15.7	 20
311	 17	229.0	49.1	 25
312	 17	1752.0	355.2	 25
313	 17	171.5	32.4	 20
314	 17	197.0	45.4	 25
315	 17	174.0	30.2	 25
316	 17	158.3	27.3	 20
317	 17	266.0	50.8	 25
318	 17	425.0	68.9	 25
319	 17	179.0	32.3	 25
320	 17	81.3	15.2	 20
321	 17	123.0	28.1	 25
322	 17	101.0	17.6	 25
323	 17	61.0	7.5	 20
324	 17	67.0	13.5	 25
325	 17	89.0	14.6	 25
326	 17	238.8	42.5	 20
327	 17	122.0	17.2	 25
328	 17	148.0	26.8	 25
329	 17	192.5	40.1	 20
330	 17	75.0	11.1	 25
331	 17	78.0	17.8	 25
332	 17	79.3	12.1	 20
333	 17	212.0	37.5	 25
334	 17	253.0	44.5	 25
335	 17	129.3	20.1	 20
336	 17	71.0	11.6	 25
337	 17	82.0	12.9	 25
338	 17	78.5	15.0	 20
339	 17	131.0	28.2	 25
340	 17	252.0	51.3	 25
341	 17	77.8	13.8	 20
342	 17	169.0	34.5	 25
343	 17	70.0	11.1	 25
344	 17	65.5	11.0	 20
345	 17	511.0	115.2	 25
346	 17	123.0	23.7	 25
347	 17	530.8	119.5	 20
348	 17	192.0	52.6	 25
349	 17	125.0	25.4	 25
350	 17	71.5	10.1	 20
351	 17	555.0	166.2	 25
352	 17	68.0	13.0	 25
353	 17	150.0	27.7	 25
354	 17	75.0	13.2	 20
355	 17	610.0	164.3	 25
356	 17	138.0	24.6	 25
357	 17	69.0	18.0	 20
358	 17	89.0	17.4	 25
359	 17	143.0	26.2	 25
360	 17	786.8	182.1	 20
361	 17	78.0	10.8	 25
362	 17	97.0	19.4	 25
363	 17	70.5	9.7	 20
364	 17	83.0	14.1	 25
365	 17	69.0	14.0	 25
366	 17	141.8	27.3	 20
367	 17	786.0	154.1	 25
368	 17	907.0	166.8	 25
369	 17	2671.0	518.6	 20
370	 17	83.0	12.3	 25
371	 17	60.0	9.2	 25
372	 17	69.3	14.9	 20
373	 17	630.0	162.2	 25
374	 17	146.0	26.2	 25
375	 17	168.3	24.7	 20
376	 17	825.0	176.9	 25
377	 17	265.0	55.6	 25
378	 17	151.8	23.0	 20
379	 17	120.3	33.5	 20
380	 17	415.3	71.7	 20
381	 17	334.5	56.6	 16
382	 17	67.5	12.4	 20
383	 17	68.5	12.3	 20
384	 17	98.3	15.8	 16
385	 17	74.8	13.6	 20
386	 17	179.8	35.4	 20
387	 17	73.5	15.2	 20
388	 17	72.3	13.7	 16
389	 17	192.8	32.0	 20
390	 17	183.8	27.3	 20
391	 17	255.0	41.9	 16
392	 17	99.3	18.5	 20
393	 17	69.3	13.1	 20
394	 17	93.8	19.8	 16
395	 17	142.8	27.4	 20
396	 17	110.5	19.3	 20
397	 17	83.8	14.5	 16
398	 17	65.3	11.7	 20
399	 17	58.0	9.4	 20
400	 17	95.0	20.0	 16
401	 17	185.5	35.7	 20
402	 17	70.3	16.0	 20
403	 17	116.5	21.5	 16
404	 17	130.3	20.7	 20
405	 17	476.5	85.2	 20
406	 17	260.3	45.9	 16
407	 17	130.3	21.2	 20
408	 17	61.0	9.1	 20
409	 17	102.0	16.7	 16
410	 17	156.8	28.9	 20
411	 17	306.3	60.6	 20
412	 17	177.0	29.2	 16
413	 17	363.5	90.0	 20
414	 17	164.5	31.4	 20
415	 17	74.0	16.0	 16
416	 17	985.0	250.1	 20
417	 17	537.0	94.8	 20
418	 17	366.0	57.1	 16
419	 17	429.5	94.7	 20
420	 17	80.3	13.5	 20
421	 17	429.3	81.1	 20
422	 17	598.5	83.4	 16
423	 17	110.0	19.0	 20
424	 17	214.8	42.7	 20
425	 17	489.8	83.6	 16
426	 17	71.8	15.8	 20
427	 17	84.3	22.4	 20
428	 17	161.0	29.2	 16
429	 17	409.3	94.0	 20
430	 17	181.8	29.5	 20
431	 17	68.8	12.6	 16
432	 17	227.8	48.1	 20
433	 17	193.3	42.4	 20
434	 17	71.3	18.0	 16
435	 17	112.5	17.7	 20
436	 17	103.5	15.4	 20
437	 17	97.8	15.4	 16
438	 17	98.5	18.9	 20
439	 17	190.3	29.9	 20
440	 17	97.8	18.2	 16
441	 17	91.5	11.9	 20
442	 17	152.0	26.3	 20
443	 17	138.5	26.2	 16
444	 17	456.5	86.2	 20
445	 17	76.5	11.2	 20
446	 17	242.5	36.9	 16
447	 17	362.5	68.8	 20
448	 17	1129.5	181.2	 20
449	 17	79.5	15.6	 16
450	 17	129.5	23.7	 20
451	 17	75.5	11.7	 20
452	 17	69.0	10.9	 16
453	 17	97.0	17.4	 20
454	 17	107.5	17.4	 20
455	 17	113.3	18.3	 20
456	 17	2967.5	478.5	 16
457	 17	67.3	8.6	 20
458	 17	165.3	29.3	 20
459	 17	102.5	17.8	 16
460	 17	99.3	17.0	 20
461	 17	113.5	20.3	 20
462	 17	3086.5	507.2	 16
463	 17	1394.8	246.2	 20
464	 17	77.3	19.3	 20
465	 17	105.3	20.3	 16
466	 17	58.5	12.2	 20
467	 17	169.8	26.0	 20
468	 17	134.0	27.2	 16
469	 17	116.0	15.1	 20
470	 17	93.3	19.0	 20
471	 17	87.8	18.0	 16
472	 17	81.8	15.2	 20
473	 17	80.0	12.9	 20
474	 17	308.3	57.6	 16
475	 17	57.0	8.8	 20
476	 17	97.3	18.8	 20
477	 17	232.3	38.0	 16
478	 17	203.0	37.9	 20
479	 17	204.3	35.6	 20
480	 17	315.3	44.3	 16
481	 17	414.3	63.0	 20
482	 17	88.0	15.2	 20
483	 17	446.3	64.4	 16
484	 17	135.5	24.9	 20
485	 17	109.0	18.3	 20
486	 17	68.3	17.3	 20
487	 17	244.0	42.8	 25
488	 17	233.0	50.3	 25
489	 17	63.0	11.9	 25
490	 17	64.3	23.4	 20
491	 17	62.0	10.4	 25
492	 17	262.0	45.6	 25
493	 17	63.3	14.0	 20
494	 17	63.0	11.1	 25
495	 17	261.0	41.7	 25
496	 17	174.0	24.5	 20
497	 17	342.0	71.8	 25
498	 17	635.0	135.4	 25
499	 17	144.5	22.9	 20
500	 17	68.0	13.6	 25
501	 17	93.0	14.4	 25
502	 17	100.3	17.6	 20
503	 17	65.0	12.5	 25
504	 17	71.0	8.8	 25
505	 17	68.5	14.2	 20
506	 17	62.0	10.3	 25
507	 17	114.0	23.0	 25
508	 17	74.0	15.2	 20
509	 17	189.0	41.5	 25
510	 17	710.0	162.3	 25
511	 17	313.8	64.0	 20
512	 17	83.0	13.9	 25
513	 17	73.0	12.6	 25
514	 17	61.5	12.1	 20
515	 17	59.0	11.2	 25
516	 17	67.0	14.0	 25
517	 17	71.0	18.4	 20
518	 17	81.0	11.7	 25
519	 17	120.0	23.2	 25
520	 17	80.0	9.3	 20
521	 17	430.0	76.6	 25
522	 17	295.0	44.7	 25
523	 17	74.0	16.0	 25
524	 17	1746.5	270.2	 20
525	 17	99.0	15.3	 25
526	 17	111.0	17.4	 25
527	 17	226.8	29.4	 20
528	 17	76.0	12.6	 25
529	 17	153.0	28.9	 25
530	 17	92.5	11.5	 20
531	 17	169.0	33.0	 25
532	 17	63.0	13.8	 25
533	 17	141.0	26.5	 20
534	 17	119.0	24.4	 25
535	 17	51.0	9.4	 25
536	 17	59.0	9.6	 20
537	 17	63.0	9.5	 25
538	 17	131.0	28.6	 25
539	 17	1029.0	155.7	 20
540	 17	198.0	31.8	 25
541	 17	559.0	104.6	 25
542	 17	8647.3	1202.2	 20
543	 17	1852.0	343.4	 25
544	 17	3738.0	621.2	 25
545	 17	196.5	32.9	 20
546	 17	155.0	27.5	 25
547	 17	91.0	18.9	 25
548	 17	103.8	21.6	 20
549	 17	150.0	32.1	 25
550	 17	81.0	13.3	 25
551	 17	80.8	14.3	 20
552	 17	528.0	97.8	 25
553	 17	149.0	22.9	 25
554	 17	265.8	43.1	 20
555	 17	147.0	22.8	 25
556	 17	1519.0	245.5	 25
557	 17	117.0	36.7	 25
558	 17	326.8	55.1	 20
559	 17	269.0	48.3	 25
560	 17	103.0	19.2	 25
561	 17	71.8	13.0	 20
562	 17	232.0	51.6	 25
563	 17	83.0	10.3	 25
564	 17	74.5	12.9	 20
565	 17	63.0	14.0	 25
566	 17	1140.0	168.9	 25
567	 17	592.0	78.9	 20
568	 17	73.0	12.8	 25
569	 17	105.0	20.0	 25
570	 17	361.3	57.3	 20
571	 17	226.0	48.5	 25
572	 17	98.0	18.4	 25
573	 17	90.3	18.4	 20
574	 17	74.0	12.6	 25
575	 17	262.0	45.5	 25
576	 17	74.3	10.2	 20
577	 17	55.0	11.2	 25
578	 17	66.0	9.8	 25
579	 17	63.8	12.2	 20
580	 17	176.0	40.1	 25
581	 17	123.0	25.1	 25
582	 17	66.3	12.0	 20
583	 17	84.0	15.5	 25
584	 17	81.0	12.1	 25
585	 17	87.0	17.0	 20
586	 17	62.0	11.3	 25
587	 17	64.0	20.4	 25
588	 17	112.0	16.1	 20
589	 17	1085.0	175.9	 25
590	 17	894.0	152.7	 25
591	 17	314.0	79.4	 25
592	 17	81.8	15.9	 20
593	 17	75.0	12.9	 25
594	 17	79.0	13.6	 25
595	 17	72.0	12.7	 20
596	 17	67.0	12.6	 25
597	 17	1225.0	276.8	 25
598	 17	106.5	17.7	 20
599	 17	59.0	12.1	 25
600	 17	127.0	24.1	 25
601	 17	264.0	46.5	 20
602	 17	88.0	13.0	 25
603	 17	92.0	11.3	 25
604	 17	128.5	31.7	 20
605	 17	1247.0	174.5	 25
606	 17	2273.0	342.4	 25
607	 17	2257.0	354.7	 20
608	 17	105.0	21.8	 25
609	 17	183.0	43.8	 25
610	 17	234.3	37.4	 20
611	 17	139.0	29.9	 25
612	 17	853.0	184.5	 25
613	 17	250.8	39.6	 20
614	 17	550.0	105.7	 25
615	 17	3582.0	560.5	 25
616	 17	294.8	45.6	 20
617	 17	258.0	46.2	 25
618	 17	1366.0	268.9	 25
619	 17	2234.8	352.6	 20
620	 17	572.0	88.0	 25
621	 17	299.0	56.1	 25
622	 17	407.5	56.0	 20
623	 17	229.0	40.8	 25
624	 17	105.0	16.3	 25
625	 17	86.0	13.0	 25
626	 17	93.3	14.6	 20
627	 17	64.0	11.6	 25
628	 17	65.0	14.1	 25
629	 17	104.3	18.3	 20
630	 17	277.0	54.9	 25
631	 17	103.0	24.2	 25
632	 17	83.8	12.6	 20
633	 17	883.0	168.9	 25
634	 17	87.0	14.9	 25
635	 17	98.8	15.2	 20
636	 17	704.0	125.3	 25
637	 17	147.0	25.9	 25
638	 17	132.0	26.5	 20
639	 17	102.0	16.0	 25
  0	 18	4689.0	1262.5	 25
  1	 18	99.3	14.7	 20
  2	 18	112.0	19.1	 25
  3	 18	245.0	62.9	 25
  4	 18	657.0	171.6	 20
  5	 18	225.0	43.2	 25
  6	 18	150.0	39.2	 25
  7	 18	260.3	50.1	 20
  8	 18	179.0	30.3	 25
  9	 18	755.0	139.7	 25
 10	 18	102.0	22.5	 20
 11	 18	89.0	19.1	 25
 12	 18	216.0	31.8	 25
 13	 18	139.3	27.2	 20
 14	 18	66.0	11.0	 25
 15	 18	81.0	15.1	 25
 16	 18	77.0	14.7	 25
 17	 18	102.0	18.3	 20
 18	 18	115.0	28.1	 25
 19	 18	71.0	11.9	 25
 20	 18	103.3	17.9	 20
 21	 18	80.0	13.0	 25
 22	 18	130.0	28.0	 25
 23	 18	60.0	13.3	 20
 24	 18	86.0	16.7	 25
 25	 18	354.0	68.8	 25
 26	 18	67.8	15.3	 20
 27	 18	221.0	40.9	 25
 28	 18	109.0	17.7	 25
 29	 18	1491.8	332.8	 20
 30	 18	85.0	17.9	 25
 31	 18	87.0	18.9	 25
 32	 18	191.5	32.4	 20
 33	 18	70.0	10.9	 25
 34	 18	67.0	14.8	 25
 35	 18	86.0	18.1	 20
 36	 18	80.0	14.2	 25
 37	 18	2608.0	730.0	 25
 38	 18	82.3	13.0	 20
 39	 18	72.0	12.1	 25
 40	 18	89.0	15.2	 25
 41	 18	69.3	11.5	 20
 42	 18	102.0	17.3	 25
 43	 18	106.0	18.6	 25
 44	 18	73.3	14.4	 20
 45	 18	65.0	13.7	 25
 46	 18	63.0	11.3	 25
 47	 18	82.0	14.4	 20
 48	 18	71.0	11.6	 25
 49	 18	85.0	13.3	 25
 50	 18	136.0	23.1	 25
 51	 18	84.3	20.8	 20
 52	 18	110.0	21.7	 25
 53	 18	119.0	25.2	 25
 54	 18	188.3	30.0	 20
 55	 18	119.0	20.6	 25
 56	 18	171.0	31.7	 25
 57	 18	107.3	22.4	 20
 58	 18	71.0	10.9	 25
 59	 18	97.0	18.7	 25
 60	 18	96.3	17.6	 20
 61	 18	90.0	17.8	 25
 62	 18	117.0	20.8	 25
 63	 18	100.3	20.7	 20
 64	 18	73.0	12.2	 25
 65	 18	234.0	49.9	 25
 66	 18	88.3	18.3	 20
 67	 18	80.0	15.2	 25
 68	 18	94.0	15.0	 25
 69	 18	152.3	28.7	 20
 70	 18	290.0	45.9	 25
 71	 18	114.0	20.0	 25
 72	 18	129.0	23.5	 20
 73	 18	125.0	21.1	 25
 74	 18	75.0	14.0	 25
 75	 18	148.5	27.2	 20
 76	 18	113.0	18.1	 25
 77	 18	145.0	26.6	 25
 78	 18	304.8	50.0	 20
 79	 18	113.0	14.5	 25
 80	 18	75.0	11.3	 25
 81	 18	316.5	54.4	 20
 82	 18	103.0	17.0	 25
 83	 18	76.0	12.9	 25
 84	 18	237.0	35.2	 25
 85	 18	273.8	41.8	 20
 86	 18	93.0	15.3	 25
 87	 18	142.0	25.6	 25
 88	 18	167.0	28.9	 20
 89	 18	341.0	56.6	 25
 90	 18	256.0	47.7	 25
 91	 18	375.8	72.7	 20
 92	 18	74.0	13.1	 25
 93	 18	58.0	12.5	 25
 94	 18	71.3	11.9	 20
 95	 18	67.0	13.2	 25
 96	 18	71.0	9.9	 25
 97	 18	66.5	11.6	 20
 98	 18	64.0	13.8	 25
 99	 18	67.0	12.1	 25
100	 18	68.8	11.4	 20
101	 18	180.0	41.1	 25
102	 18	511.0	83.0	 25
103	 18	92.3	17.0	 20
104	 18	64.0	11.5	 25
105	 18	90.0	12.8	 25
106	 18	355.0	50.5	 20
107	 18	546.0	85.7	 25
108	 18	120.0	20.3	 25
109	 18	131.3	19.0	 20
110	 18	68.0	15.9	 25
111	 18	58.0	9.7	 25
112	 18	75.3	15.6	 20
113	 18	57.0	10.8	 25
114	 18	70.0	9.7	 25
115	 18	67.3	11.3	 20
116	 18	78.0	14.0	 25
117	 18	155.0	28.5	 25
118	 18	161.0	31.1	 25
119	 18	65.3	11.7	 20
120	 18	99.0	14.8	 25
121	 18	78.0	16.7	 25
122	 18	62.0	10.2	 20
123	 18	90.0	17.5	 25
124	 18	159.0	54.2	 25
125	 18	4125.3	596.2	 20
126	 18	115.0	28.1	 25
127	 18	123.0	19.8	 25
128	 18	222.3	36.7	 20
129	 18	752.0	118.6	 25
130	 18	846.0	136.5	 25
131	 18	403.8	55.7	 20
132	 18	71.0	9.5	 25
133	 18	68.0	10.7	 25
134	 18	87.5	15.2	 20
135	 18	186.0	33.6	 25
136	 18	119.0	25.3	 25
137	 18	258.8	38.7	 20
138	 18	73.0	9.6	 25
139	 18	259.0	44.0	 25
140	 18	431.3	75.0	 20
141	 18	134.0	25.9	 25
142	 18	195.0	30.9	 25
143	 18	380.0	55.8	 20
144	 18	305.0	58.3	 25
145	 18	112.0	20.2	 25
146	 18	64.8	12.9	 20
147	 18	177.0	32.5	 25
148	 18	83.0	17.2	 25
149	 18	95.0	17.3	 20
150	 18	86.0	12.8	 25
151	 18	71.0	14.2	 25
152	 18	84.0	13.5	 25
153	 18	64.3	15.8	 20
154	 18	74.0	14.8	 25
155	 18	82.0	13.3	 25
156	 18	194.8	38.2	 20
157	 18	77.0	11.8	 25
158	 18	98.0	17.1	 25
159	 18	82.3	14.0	 20
160	 18	82.0	13.5	 25
161	 18	125.0	20.3	 25
162	 18	113.3	14.8	 20
163	 18	180.0	29.2	 25
164	 18	119.0	17.9	 25
165	 18	308.3	51.9	 20
166	 18	103.3	18.6	 20
167	 18	105.8	18.1	 20
168	 18	109.8	17.8	 16
169	 18	109.0	21.4	 20
170	 18	84.8	15.3	 20
171	 18	80.0	12.4	 16
172	 18	82.3	18.3	 20
173	 18	279.5	49.8	 20
174	 18	2006.8	322.8	 16
175	 18	327.5	52.3	 20
176	 18	130.0	21.6	 20
177	 18	69.3	10.8	 16
178	 18	420.8	100.8	 20
179	 18	139.8	25.3	 20
180	 18	265.3	53.6	 16
181	 18	311.5	61.5	 20
182	 18	93.3	19.0	 20
183	 18	86.8	15.9	 16
184	 18	230.0	43.7	 20
185	 18	164.0	34.7	 20
186	 18	88.0	15.7	 20
187	 18	151.0	32.4	 16
188	 18	77.3	14.4	 20
189	 18	70.3	10.2	 20
190	 18	70.0	8.7	 16
191	 18	92.0	13.7	 20
192	 18	72.8	14.5	 20
193	 18	658.0	97.1	 16
194	 18	460.5	88.3	 20
195	 18	1702.5	269.9	 20
196	 18	91.5	13.5	 16
197	 18	62.0	16.1	 20
198	 18	81.3	16.7	 20
199	 18	216.8	30.7	 16
200	 18	116.8	16.1	 20
201	 18	333.0	47.2	 20
202	 18	91.3	17.2	 16
203	 18	72.3	15.2	 20
204	 18	72.3	10.5	 20
205	 18	169.3	24.0	 16
206	 18	204.8	31.9	 20
207	 18	112.0	20.2	 20
208	 18	84.3	15.4	 16
209	 18	746.8	125.0	 20
210	 18	657.3	106.1	 20
211	 18	97.3	15.5	 16
212	 18	66.3	10.7	 20
213	 18	71.0	12.3	 20
214	 18	90.5	16.0	 16
215	 18	72.5	11.0	 20
216	 18	85.3	20.1	 20
217	 18	68.3	9.8	 16
218	 18	80.0	16.4	 20
219	 18	67.3	13.1	 20
220	 18	64.8	14.0	 20
221	 18	76.8	10.4	 16
222	 18	72.0	13.8	 20
223	 18	62.0	9.5	 20
224	 18	74.0	12.0	 16
225	 18	86.5	15.0	 20
226	 18	76.5	14.1	 20
227	 18	1000.8	144.8	 16
228	 18	185.8	26.2	 20
229	 18	212.5	33.2	 20
230	 18	435.3	70.0	 16
231	 18	112.3	17.0	 20
232	 18	91.0	14.9	 20
233	 18	135.3	18.4	 16
234	 18	196.3	29.9	 20
235	 18	455.0	77.4	 20
236	 18	83.3	14.3	 16
237	 18	57.5	8.1	 20
238	 18	59.0	14.6	 20
239	 18	71.8	9.9	 16
240	 18	70.8	18.6	 20
241	 18	127.3	22.3	 20
242	 18	101.5	21.9	 16
243	 18	67.3	14.3	 20
244	 18	66.5	11.8	 20
245	 18	68.0	11.5	 16
246	 18	104.3	15.5	 20
247	 18	82.8	10.1	 20
248	 18	436.8	70.5	 16
249	 18	170.3	28.2	 20
250	 18	165.0	43.3	 20
251	 18	148.3	24.2	 16
252	 18	2210.5	578.2	 20
253	 18	1809.5	309.5	 20
254	 18	232.0	34.5	 20
255	 18	458.0	68.3	 16
256	 18	347.0	63.2	 20
257	 18	144.5	22.7	 20
258	 18	135.3	19.4	 16
259	 18	63.0	10.3	 20
260	 18	53.3	8.3	 20
261	 18	62.0	18.5	 16
262	 18	56.3	12.2	 20
263	 18	189.0	29.9	 20
264	 18	108.5	17.3	 16
265	 18	480.3	87.5	 20
266	 18	179.3	28.0	 20
267	 18	146.3	25.3	 16
268	 18	864.0	142.6	 20
269	 18	102.0	21.1	 20
270	 18	1841.8	270.9	 16
271	 18	179.5	73.4	 20
272	 18	182.3	34.0	 20
273	 18	166.3	33.0	 20
274	 18	67.0	11.0	 25
275	 18	195.0	31.6	 25
276	 18	83.5	14.0	 20
277	 18	116.0	20.4	 25
278	 18	335.0	67.1	 25
279	 18	79.0	12.9	 20
280	 18	88.0	20.5	 25
281	 18	73.0	12.8	 25
282	 18	119.5	16.7	 20
283	 18	137.0	30.5	 25
284	 18	267.0	71.2	 25
285	 18	94.0	13.1	 20
286	 18	221.0	57.1	 25
287	 18	98.0	22.8	 25
288	 18	68.0	15.2	 25
289	 18	83.8	14.4	 20
290	 18	82.0	15.8	 25
291	 18	194.0	42.0	 25
292	 18	224.5	36.5	 20
293	 18	129.0	28.6	 25
294	 18	367.0	66.7	 25
295	 18	468.8	107.7	 20
296	 18	239.0	46.0	 25
297	 18	95.0	15.6	 25
298	 18	340.8	94.0	 20
299	 18	129.0	23.6	 25
300	 18	71.0	14.5	 25
301	 18	68.8	13.4	 20
302	 18	66.0	12.5	 25
303	 18	70.0	11.1	 25
304	 18	70.3	17.1	 20
305	 18	112.0	23.0	 25
306	 18	67.0	11.0	 25
307	 18	155.0	26.4	 20
308	 18	779.0	118.8	 25
309	 18	422.0	99.8	 25
310	 18	89.3	11.6	 20
311	 18	90.0	18.7	 25
312	 18	1331.0	185.3	 25
313	 18	157.8	34.6	 20
314	 18	71.0	11.9	 25
315	 18	146.0	30.8	 25
316	 18	215.0	32.4	 20
317	 18	273.0	52.1	 25
318	 18	1380.0	292.6	 25
319	 18	116.0	24.1	 25
320	 18	86.0	16.9	 20
321	 18	71.0	10.7	 25
322	 18	77.0	14.0	 25
323	 18	68.5	16.5	 20
324	 18	62.0	9.4	 25
325	 18	146.0	28.1	 25
326	 18	121.3	17.4	 20
327	 18	152.0	33.5	 25
328	 18	240.0	42.8	 25
329	 18	205.5	39.1	 20
330	 18	75.0	14.8	 25
331	 18	71.0	9.9	 25
332	 18	137.3	18.4	 20
333	 18	730.0	122.4	 25
334	 18	179.0	32.7	 25
335	 18	120.3	24.5	 20
336	 18	74.0	16.6	 25
337	 18	341.0	136.9	 25
338	 18	71.8	12.8	 20
339	 18	89.0	14.3	 25
340	 18	143.0	21.8	 25
341	 18	61.8	10.4	 20
342	 18	95.0	15.5	 25
343	 18	129.0	42.6	 25
344	 18	74.8	11.9	 20
345	 18	156.0	29.8	 25
346	 18	95.0	16.2	 25
347	 18	86.3	17.9	 20
348	 18	69.0	12.9	 25
349	 18	89.0	15.9	 25
350	 18	67.5	14.3	 20
351	 18	143.0	28.8	 25
352	 18	74.0	16.5	 25
353	 18	77.0	23.0	 25
354	 18	66.0	14.1	 20
355	 18	129.0	30.3	 25
356	 18	82.0	19.9	 25
357	 18	68.5	12.6	 20
358	 18	66.0	12.2	 25
359	 18	165.0	26.2	 25
360	 18	212.3	41.8	 20
361	 18	74.0	9.6	 25
362	 18	104.0	17.1	 25
363	 18	69.0	12.3	 20
364	 18	82.0	12.9	 25
365	 18	75.0	12.6	 25
366	 18	92.5	80.0	 20
367	 18	413.0	53.0	 25
368	 18	365.0	55.5	 25
369	 18	515.5	98.4	 20
370	 18	74.0	16.9	 25
371	 18	68.0	11.2	 25
372	 18	71.3	10.8	 20
373	 18	398.0	76.0	 25
374	 18	82.0	12.7	 25
375	 18	87.5	12.0	 20
376	 18	660.0	122.3	 25
377	 18	280.0	42.6	 25
378	 18	127.8	23.6	 20
379	 18	66.0	10.0	 25
380	 18	110.0	17.6	 25
381	 18	139.0	24.1	 20
382	 18	75.0	11.2	 25
383	 18	69.0	14.3	 25
384	 18	67.8	9.6	 20
385	 18	67.0	10.5	 25
386	 18	70.0	15.8	 25
387	 18	91.0	16.4	 25
388	 18	70.5	11.3	 20
389	 18	201.0	35.1	 25
390	 18	247.0	35.6	 25
391	 18	124.0	18.4	 20
392	 18	101.0	22.1	 25
393	 18	78.0	12.0	 25
394	 18	89.5	17.2	 20
395	 18	101.0	21.1	 25
396	 18	113.0	17.9	 25
397	 18	93.8	26.8	 20
398	 18	61.0	15.0	 25
399	 18	63.0	13.6	 25
400	 18	64.5	8.7	 20
401	 18	68.0	12.7	 25
402	 18	86.0	15.1	 25
403	 18	65.5	13.2	 20
404	 18	109.0	16.6	 25
405	 18	536.0	92.1	 25
406	 18	186.0	31.5	 20
407	 18	75.0	16.1	 25
408	 18	77.0	21.9	 25
409	 18	127.3	21.0	 20
410	 18	178.0	32.8	 25
411	 18	275.0	47.2	 25
412	 18	304.3	48.9	 20
413	 18	185.0	33.7	 25
414	 18	102.0	15.2	 25
415	 18	67.0	11.8	 20
416	 18	283.0	57.0	 25
417	 18	160.0	25.0	 25
418	 18	207.0	35.6	 20
419	 18	132.0	27.2	 25
420	 18	71.0	12.5	 25
421	 18	216.0	34.4	 25
422	 18	193.8	30.4	 20
423	 18	131.0	23.7	 25
424	 18	291.0	46.7	 25
425	 18	573.0	86.1	 20
426	 18	112.0	18.9	 25
427	 18	75.0	11.3	 25
428	 18	96.3	15.0	 20
429	 18	81.0	13.5	 25
430	 18	151.0	24.1	 25
431	 18	69.3	14.7	 20
432	 18	182.0	26.9	 25
433	 18	89.0	22.3	 25
434	 18	72.0	13.5	 20
435	 18	158.0	27.1	 25
436	 18	91.0	15.6	 25
437	 18	104.5	17.9	 20
438	 18	108.0	25.5	 25
439	 18	88.0	18.2	 25
440	 18	85.3	14.0	 20
441	 18	78.0	12.5	 25
442	 18	268.0	50.9	 25
443	 18	105.3	18.7	 20
444	 18	114.0	19.9	 25
445	 18	83.0	13.0	 25
446	 18	145.8	26.5	 20
447	 18	513.0	87.7	 25
448	 18	312.0	46.3	 25
449	 18	104.8	27.2	 20
450	 18	74.0	20.9	 25
451	 18	66.0	12.7	 25
452	 18	91.3	14.5	 20
453	 18	68.0	16.7	 25
454	 18	101.0	14.0	 25
455	 18	69.0	12.1	 25
456	 18	617.3	116.6	 20
457	 18	169.0	28.0	 25
458	 18	306.0	55.0	 25
459	 18	72.3	9.3	 20
460	 18	144.0	25.2	 25
461	 18	104.0	18.6	 25
462	 18	1923.8	293.2	 20
463	 18	357.0	60.1	 25
464	 18	75.0	13.3	 25
465	 18	113.5	22.3	 20
466	 18	65.0	11.5	 25
467	 18	94.0	14.5	 25
468	 18	85.8	14.9	 20
469	 18	110.0	19.9	 25
470	 18	82.0	16.5	 25
471	 18	97.5	20.9	 20
472	 18	74.0	14.7	 25
473	 18	73.0	16.4	 25
474	 18	103.8	19.4	 20
475	 18	71.0	14.1	 25
476	 18	63.0	12.8	 25
477	 18	274.8	47.5	 20
478	 18	157.0	45.2	 25
479	 18	157.0	23.8	 25
480	 18	243.5	37.8	 20
481	 18	473.0	70.1	 25
482	 18	118.0	17.3	 25
483	 18	259.8	45.8	 20
484	 18	101.0	23.3	 25
485	 18	83.0	12.7	 25
486	 18	65.8	14.6	 16
487	 18	67.0	11.4	 20
488	 18	184.3	28.4	 20
489	 18	63.3	15.2	 20
490	 18	64.3	8.6	 16
491	 18	56.0	7.7	 20
492	 18	125.3	30.1	 20
493	 18	62.0	8.7	 16
494	 18	74.5	12.9	 20
495	 18	270.3	54.0	 20
496	 18	250.8	29.2	 16
497	 18	355.3	94.3	 20
498	 18	585.8	132.5	 20
499	 18	136.0	33.6	 16
500	 18	71.0	11.2	 20
501	 18	85.3	13.9	 20
502	 18	64.8	15.6	 16
503	 18	64.5	9.5	 20
504	 18	53.0	9.1	 20
505	 18	62.0	12.5	 16
506	 18	59.3	11.3	 20
507	 18	82.0	16.0	 20
508	 18	109.3	18.8	 16
509	 18	80.5	15.3	 20
510	 18	113.0	18.7	 20
511	 18	113.0	30.6	 16
512	 18	108.3	20.6	 20
513	 18	57.0	11.5	 20
514	 18	55.5	10.8	 16
515	 18	54.5	9.8	 20
516	 18	66.3	10.6	 20
517	 18	68.5	11.4	 16
518	 18	99.0	18.9	 20
519	 18	171.0	31.4	 20
520	 18	81.3	15.5	 16
521	 18	461.5	75.4	 20
522	 18	218.5	27.5	 20
523	 18	68.3	11.9	 20
524	 18	264.0	33.3	 16
525	 18	67.0	13.8	 20
526	 18	86.0	10.6	 20
527	 18	88.8	13.2	 16
528	 18	73.0	14.2	 20
529	 18	157.8	30.7	 20
530	 18	71.8	10.2	 16
531	 18	214.0	33.0	 20
532	 18	59.0	11.6	 20
533	 18	122.5	21.6	 16
534	 18	105.8	24.5	 20
535	 18	61.3	11.9	 20
536	 18	65.5	12.0	 16
537	 18	59.3	8.7	 20
538	 18	403.0	74.5	 20
539	 18	290.5	31.1	 16
540	 18	115.8	23.7	 20
541	 18	265.5	82.7	 20
542	 18	4110.5	615.2	 16
543	 18	826.8	102.2	 20
544	 18	2397.8	410.2	 20
545	 18	110.0	15.5	 16
546	 18	141.3	26.5	 20
547	 18	109.8	15.1	 20
548	 18	74.8	16.9	 16
549	 18	75.3	10.2	 20
550	 18	76.3	13.5	 20
551	 18	95.0	20.6	 16
552	 18	282.3	61.0	 20
553	 18	172.3	32.3	 20
554	 18	468.0	72.3	 16
555	 18	104.3	22.5	 20
556	 18	376.3	53.0	 20
557	 18	154.3	37.0	 20
558	 18	350.5	59.9	 16
559	 18	151.8	26.4	 20
560	 18	101.3	19.9	 20
561	 18	56.5	10.3	 16
562	 18	328.0	52.7	 20
563	 18	69.3	14.6	 20
564	 18	65.3	11.7	 16
565	 18	55.3	8.9	 20
566	 18	743.8	112.8	 20
567	 18	698.3	98.3	 16
568	 18	64.3	11.2	 20
569	 18	94.8	18.4	 20
570	 18	133.0	27.6	 16
571	 18	284.8	43.7	 20
572	 18	88.3	14.9	 20
573	 18	68.3	13.9	 16
574	 18	72.5	14.7	 20
575	 18	126.8	19.8	 20
576	 18	79.5	14.5	 16
577	 18	61.5	11.1	 20
578	 18	55.0	12.9	 20
579	 18	68.5	13.0	 16
580	 18	58.0	7.8	 20
581	 18	97.5	16.7	 20
582	 18	66.5	13.3	 16
583	 18	101.5	16.7	 20
584	 18	135.3	27.1	 20
585	 18	93.5	15.0	 16
586	 18	53.3	8.3	 20
587	 18	65.0	10.8	 20
588	 18	91.0	18.4	 16
589	 18	551.3	79.5	 20
590	 18	1292.5	237.6	 20
591	 18	204.8	51.7	 20
592	 18	63.3	8.8	 16
593	 18	61.0	9.1	 25
594	 18	65.0	16.9	 25
595	 18	71.0	10.2	 20
596	 18	71.0	11.5	 25
597	 18	107.0	17.9	 25
598	 18	78.3	12.7	 20
599	 18	63.0	13.2	 25
600	 18	62.0	13.2	 25
601	 18	72.3	11.1	 20
602	 18	83.0	12.4	 25
603	 18	82.0	15.3	 25
604	 18	180.8	34.3	 20
605	 18	416.0	64.8	 25
606	 18	659.0	106.9	 25
607	 18	833.0	126.2	 20
608	 18	158.0	26.9	 25
609	 18	483.0	111.4	 25
610	 18	175.8	30.4	 20
611	 18	204.0	33.1	 25
612	 18	157.0	32.4	 25
613	 18	132.3	29.3	 20
614	 18	165.0	41.3	 25
615	 18	2306.0	442.6	 25
616	 18	198.5	42.6	 20
617	 18	143.0	26.0	 25
618	 18	252.0	45.9	 25
619	 18	259.3	40.6	 20
620	 18	485.0	90.5	 25
621	 18	178.0	35.6	 25
622	 18	121.0	24.2	 20
623	 18	150.0	24.5	 25
624	 18	81.0	11.6	 25
625	 18	74.0	13.2	 25
626	 18	100.3	23.5	 20
627	 18	70.0	13.3	 25
628	 18	57.0	6.9	 25
629	 18	74.3	13.8	 20
630	 18	1851.0	356.8	 25
631	 18	66.0	10.7	 25
632	 18	94.0	13.7	 20
633	 18	1631.0	340.0	 25
634	 18	111.0	19.9	 25
635	 18	111.3	18.9	 20
636	 18	269.0	56.1	 25
637	 18	86.0	16.3	 25
638	 18	97.3	23.7	 20
639	 18	4251.0	1054.3	 25
  0	 19	108.0	19.7	 20
  1	 19	466.5	76.0	 16
  2	 19	1114.0	175.7	 20
  3	 19	95.3	15.0	 20
  4	 19	1157.3	185.4	 16
  5	 19	536.0	89.4	 20
  6	 19	132.0	21.1	 20
  7	 19	641.5	103.3	 16
  8	 19	1817.8	287.1	 20
  9	 19	178.0	32.2	 20
 10	 19	161.5	29.4	 16
 11	 19	132.5	31.2	 20
 12	 19	98.3	19.8	 20
 13	 19	709.8	115.7	 16
 14	 19	96.5	16.7	 20
 15	 19	290.3	41.1	 20
 16	 19	915.3	185.3	 20
 17	 19	867.8	146.3	 16
 18	 19	118.0	23.6	 20
 19	 19	85.5	21.2	 20
 20	 19	64.8	10.9	 16
 21	 19	63.3	12.1	 20
 22	 19	104.0	19.2	 20
 23	 19	84.8	16.0	 16
 24	 19	148.5	28.3	 20
 25	 19	79.8	17.8	 20
 26	 19	138.5	21.7	 16
 27	 19	68.5	12.1	 20
 28	 19	137.5	29.3	 20
 29	 19	79.3	12.7	 16
 30	 19	282.0	63.2	 20
 31	 19	321.3	79.1	 20
 32	 19	236.3	40.2	 16
 33	 19	145.3	29.1	 20
 34	 19	69.3	17.4	 20
 35	 19	486.5	77.1	 16
 36	 19	69.8	9.4	 20
 37	 19	114.3	25.0	 20
 38	 19	75.5	13.7	 16
 39	 19	81.0	13.3	 20
 40	 19	127.0	26.3	 20
 41	 19	122.0	22.3	 16
 42	 19	129.8	24.4	 20
 43	 19	119.0	21.0	 20
 44	 19	75.0	11.5	 16
 45	 19	83.8	15.8	 20
 46	 19	87.0	18.3	 20
 47	 19	65.0	11.3	 16
 48	 19	68.0	12.9	 20
 49	 19	69.5	9.8	 20
 50	 19	69.3	12.1	 20
 51	 19	66.5	10.6	 16
 52	 19	74.5	10.5	 20
 53	 19	1347.0	313.9	 20
 54	 19	57.3	8.8	 16
 55	 19	122.0	23.7	 20
 56	 19	96.0	17.3	 20
 57	 19	95.5	17.3	 16
 58	 19	80.0	13.9	 20
 59	 19	239.3	48.0	 20
 60	 19	3218.0	764.4	 20
 61	 19	507.0	117.7	 25
 62	 19	445.0	89.3	 25
 63	 19	330.8	68.5	 20
 64	 19	500.0	115.0	 25
 65	 19	1614.0	381.7	 25
 66	 19	503.0	66.8	 20
 67	 19	776.0	144.7	 25
 68	 19	258.0	56.2	 25
 69	 19	82.3	14.1	 20
 70	 19	130.0	30.4	 25
 71	 19	504.0	100.3	 25
 72	 19	1106.8	213.2	 20
 73	 19	1320.0	185.4	 25
 74	 19	531.0	167.2	 25
 75	 19	846.3	205.6	 20
 76	 19	150.0	30.3	 25
 77	 19	216.0	33.1	 25
 78	 19	86.0	17.0	 20
 79	 19	155.0	24.2	 25
 80	 19	79.0	13.7	 25
 81	 19	85.8	29.0	 20
 82	 19	57.0	10.3	 25
 83	 19	154.0	25.9	 25
 84	 19	201.0	49.3	 25
 85	 19	120.8	20.3	 20
 86	 19	131.0	26.0	 25
 87	 19	119.0	22.9	 25
 88	 19	55.5	8.6	 20
 89	 19	265.0	66.7	 25
 90	 19	369.0	49.0	 25
 91	 19	161.3	28.4	 20
 92	 19	62.0	10.5	 25
 93	 19	71.0	17.3	 25
 94	 19	71.8	13.5	 20
 95	 19	66.0	10.0	 25
 96	 19	134.0	22.4	 25
 97	 19	67.0	15.9	 20
 98	 19	286.0	66.0	 25
 99	 19	62.0	12.7	 25
100	 19	76.5	16.2	 20
101	 19	186.0	40.3	 25
102	 19	460.0	83.7	 25
103	 19	156.3	24.8	 20
104	 19	421.0	66.3	 25
105	 19	801.0	111.8	 25
106	 19	383.3	58.8	 20
107	 19	704.0	145.7	 25
108	 19	454.0	78.9	 25
109	 19	94.8	19.3	 20
110	 19	77.0	12.2	 25
111	 19	167.0	41.2	 25
112	 19	127.5	27.1	 20
113	 19	88.0	16.6	 25
114	 19	63.0	15.5	 25
115	 19	110.0	18.4	 20
116	 19	103.0	20.9	 25
117	 19	435.0	99.4	 25
118	 19	217.0	33.8	 25
119	 19	126.3	25.5	 20
120	 19	153.0	24.8	 25
121	 19	264.0	48.8	 25
122	 19	122.0	22.4	 20
123	 19	114.0	21.5	 25
124	 19	153.0	34.8	 25
125	 19	178.5	42.9	 20
126	 19	108.0	26.3	 25
127	 19	98.0	16.1	 25
128	 19	85.5	12.6	 20
129	 19	656.0	143.3	 25
130	 19	840.0	179.4	 25
131	 19	1207.3	171.1	 20
132	 19	288.0	57.6	 25
133	 19	579.0	113.4	 25
134	 19	646.0	151.7	 20
135	 19	152.0	27.9	 25
136	 19	80.0	13.3	 25
137	 19	75.3	13.3	 20
138	 19	76.0	12.6	 25
139	 19	74.0	12.2	 25
140	 19	402.3	75.2	 20
141	 19	296.0	54.5	 25
142	 19	11799.0	3014.1	 25
143	 19	195.0	29.1	 20
144	 19	72.0	10.2	 25
145	 19	90.0	17.3	 25
146	 19	102.3	18.0	 20
147	 19	115.0	24.6	 25
148	 19	214.0	33.7	 25
149	 19	92.5	18.2	 20
150	 19	99.0	22.9	 25
151	 19	141.0	30.1	 25
152	 19	117.0	20.4	 25
153	 19	82.0	14.7	 20
154	 19	275.0	49.6	 25
155	 19	86.0	12.8	 25
156	 19	294.8	44.2	 20
157	 19	249.0	40.1	 25
158	 19	65.0	10.6	 25
159	 19	197.0	37.4	 20
160	 19	99.0	17.6	 25
161	 19	139.0	20.3	 25
162	 19	128.0	21.6	 20
163	 19	351.0	66.9	 25
164	 19	10998.0	1946.4	 25
165	 19	7339.8	1274.6	 20
166	 19	332.0	53.8	 25
167	 19	358.0	65.8	 25
168	 19	61.3	12.8	 20
169	 19	76.0	10.1	 25
170	 19	71.0	9.7	 25
171	 19	199.8	45.2	 20
172	 19	70.0	16.5	 25
173	 19	129.0	21.3	 25
174	 19	95.5	12.2	 20
175	 19	603.0	117.5	 25
176	 19	724.0	210.3	 25
177	 19	108.8	19.2	 20
178	 19	451.0	70.2	 25
179	 19	716.0	122.5	 25
180	 19	352.3	60.2	 20
181	 19	164.0	31.3	 25
182	 19	396.0	73.2	 25
183	 19	1254.3	224.5	 20
184	 19	154.0	62.1	 25
185	 19	119.0	20.3	 25
186	 19	333.0	58.9	 25
187	 19	203.0	35.5	 20
188	 19	166.0	32.5	 25
189	 19	180.0	32.6	 25
190	 19	131.3	23.7	 20
191	 19	92.0	15.2	 25
192	 19	74.0	13.5	 25
193	 19	62.5	8.5	 20
194	 19	263.0	54.4	 25
195	 19	160.0	29.0	 25
196	 19	102.5	16.1	 20
197	 19	222.0	49.8	 25
198	 19	66.0	11.8	 25
199	 19	141.5	24.2	 20
200	 19	284.0	52.2	 25
201	 19	72.0	14.2	 25
202	 19	73.5	14.2	 20
203	 19	126.0	27.4	 25
204	 19	76.0	15.0	 25
205	 19	103.8	17.8	 20
206	 19	121.0	20.4	 25
207	 19	104.0	19.6	 25
208	 19	80.3	16.2	 20
209	 19	75.0	12.7	 25
210	 19	994.0	159.2	 25
211	 19	100.0	17.5	 20
212	 19	69.0	11.5	 25
213	 19	63.0	10.5	 25
214	 19	80.0	20.6	 20
215	 19	566.0	98.8	 25
216	 19	223.0	43.3	 25
217	 19	95.5	17.7	 20
218	 19	92.0	16.9	 25
219	 19	67.0	13.6	 25
220	 19	71.0	10.4	 25
221	 19	69.8	10.8	 20
222	 19	937.0	169.3	 25
223	 19	123.0	18.0	 25
224	 19	82.3	16.4	 20
225	 19	104.0	15.5	 25
226	 19	1023.0	174.9	 25
227	 19	796.3	128.1	 20
228	 19	201.0	44.5	 25
229	 19	64.0	9.7	 25
230	 19	163.0	36.1	 20
231	 19	73.0	15.6	 25
232	 19	84.0	14.2	 25
233	 19	82.3	13.9	 20
234	 19	452.0	132.3	 25
235	 19	521.0	79.3	 25
236	 19	510.0	105.9	 20
237	 19	183.0	39.6	 25
238	 19	71.0	9.5	 25
239	 19	1557.3	311.5	 20
240	 19	109.0	20.6	 25
241	 19	96.0	13.1	 25
242	 19	129.0	22.2	 20
243	 19	82.0	18.2	 25
244	 19	96.0	18.0	 25
245	 19	71.5	18.3	 20
246	 19	992.0	269.9	 25
247	 19	136.0	23.7	 25
248	 19	124.3	21.4	 20
249	 19	89.0	16.0	 25
250	 19	70.0	12.6	 25
251	 19	88.8	19.2	 20
252	 19	77.0	14.8	 25
253	 19	806.0	180.6	 25
254	 19	190.0	31.7	 25
255	 19	165.8	29.8	 20
256	 19	176.0	32.6	 25
257	 19	178.0	23.7	 25
258	 19	145.0	26.3	 20
259	 19	169.0	30.5	 25
260	 19	83.0	13.6	 25
261	 19	102.0	15.2	 20
262	 19	63.0	11.5	 25
263	 19	83.0	20.0	 25
264	 19	70.8	11.0	 20
265	 19	212.0	39.1	 25
266	 19	521.0	87.1	 25
267	 19	1540.8	256.4	 20
268	 19	596.0	84.9	 25
269	 19	163.0	25.9	 25
270	 19	108.0	18.5	 20
271	 19	644.0	158.2	 25
272	 19	119.0	28.6	 25
273	 19	67.8	15.9	 16
274	 19	61.8	16.6	 20
275	 19	667.3	146.9	 20
276	 19	76.3	10.5	 16
277	 19	119.8	24.5	 20
278	 19	295.0	52.8	 20
279	 19	698.3	200.5	 16
280	 19	354.8	49.0	 20
281	 19	203.5	97.4	 20
282	 19	75.3	13.2	 16
283	 19	85.3	15.6	 20
284	 19	98.3	13.8	 20
285	 19	68.5	10.0	 16
286	 19	62.3	11.1	 20
287	 19	159.8	35.2	 20
288	 19	76.5	13.8	 20
289	 19	64.3	8.6	 16
290	 19	83.3	12.4	 20
291	 19	106.8	26.8	 20
292	 19	417.0	75.9	 16
293	 19	155.8	28.7	 20
294	 19	174.5	28.7	 20
295	 19	65.3	7.5	 16
296	 19	219.5	45.9	 20
297	 19	197.8	40.3	 20
298	 19	170.8	30.3	 16
299	 19	78.5	11.4	 20
300	 19	88.0	19.3	 20
301	 19	63.3	11.5	 16
302	 19	67.8	12.4	 20
303	 19	72.3	12.2	 20
304	 19	762.8	130.8	 16
305	 19	115.3	18.3	 20
306	 19	71.3	14.2	 20
307	 19	127.3	22.8	 16
308	 19	493.3	84.3	 20
309	 19	128.8	26.1	 20
310	 19	400.5	58.8	 16
311	 19	176.0	37.6	 20
312	 19	2030.5	308.3	 20
313	 19	661.0	90.0	 16
314	 19	267.0	48.9	 20
315	 19	99.0	18.1	 20
316	 19	116.8	19.0	 16
317	 19	243.8	49.5	 20
318	 19	285.8	47.3	 20
319	 19	154.3	28.7	 20
320	 19	167.5	26.7	 16
321	 19	116.0	17.9	 20
322	 19	300.3	55.6	 20
323	 19	310.5	43.5	 16
324	 19	305.0	65.0	 20
325	 19	83.3	17.0	 20
326	 19	69.5	13.3	 16
327	 19	467.3	83.8	 20
328	 19	122.5	24.2	 20
329	 19	131.0	21.7	 16
330	 19	97.3	12.8	 20
331	 19	177.8	30.2	 20
332	 19	1526.0	265.7	 16
333	 19	533.0	83.9	 20
334	 19	463.8	83.2	 20
335	 19	146.0	25.9	 16
336	 19	1051.8	168.1	 20
337	 19	441.5	119.2	 20
338	 19	135.8	26.9	 16
339	 19	90.3	19.2	 20
340	 19	66.8	11.8	 20
341	 19	336.5	50.7	 16
342	 19	76.0	15.0	 20
343	 19	103.3	20.0	 20
344	 19	154.5	42.9	 16
345	 19	213.3	42.3	 20
346	 19	568.0	124.9	 20
347	 19	807.5	150.0	 16
348	 19	300.0	55.9	 20
349	 19	178.3	40.8	 20
350	 19	550.3	92.7	 16
351	 19	439.5	68.7	 20
352	 19	1203.8	191.7	 20
353	 19	665.8	159.9	 20
354	 19	846.5	129.8	 16
355	 19	114.8	22.5	 20
356	 19	96.8	19.5	 20
357	 19	147.5	22.1	 16
358	 19	206.3	33.2	 20
359	 19	474.8	77.4	 20
360	 19	150.3	32.1	 16
361	 19	165.0	35.4	 20
362	 19	1854.8	368.3	 20
363	 19	634.0	109.6	 16
364	 19	512.0	128.3	 20
365	 19	105.8	16.5	 20
366	 19	844.5	105.3	 16
367	 19	117.0	21.4	 20
368	 19	97.0	12.8	 20
369	 19	150.5	22.2	 16
370	 19	221.8	33.0	 20
371	 19	74.3	12.5	 20
372	 19	86.5	13.6	 16
373	 19	1324.8	309.3	 20
374	 19	108.5	23.4	 20
375	 19	94.3	16.2	 16
376	 19	192.0	35.8	 20
377	 19	1640.0	269.8	 20
378	 19	91.5	21.1	 16
379	 19	337.5	63.0	 20
380	 19	588.0	103.1	 25
381	 19	668.3	115.4	 20
382	 19	1906.0	330.8	 25
383	 19	70.0	12.2	 25
384	 19	141.8	25.5	 20
385	 19	114.0	28.5	 25
386	 19	64.0	11.2	 25
387	 19	74.0	12.7	 25
388	 19	229.3	47.5	 20
389	 19	124.0	20.4	 25
390	 19	132.0	19.7	 25
391	 19	204.8	41.2	 20
392	 19	102.0	17.1	 25
393	 19	176.0	26.9	 25
394	 19	188.8	30.2	 20
395	 19	131.0	16.2	 25
396	 19	162.0	30.0	 25
397	 19	1195.5	222.8	 20
398	 19	86.0	13.5	 25
399	 19	72.0	16.5	 25
400	 19	181.5	36.3	 20
401	 19	112.0	20.0	 25
402	 19	157.0	23.6	 25
403	 19	72.0	13.2	 20
404	 19	59.0	6.2	 25
405	 19	78.0	13.2	 25
406	 19	74.8	10.9	 20
407	 19	56.0	8.7	 25
408	 19	71.0	12.2	 25
409	 19	323.0	54.8	 20
410	 19	661.0	176.1	 25
411	 19	197.0	39.3	 25
412	 19	391.0	58.2	 20
413	 19	113.0	13.5	 25
414	 19	156.0	26.3	 25
415	 19	128.0	25.8	 20
416	 19	84.0	13.1	 25
417	 19	151.0	25.1	 25
418	 19	159.5	34.0	 20
419	 19	72.0	11.3	 25
420	 19	76.0	12.7	 25
421	 19	119.0	19.7	 25
422	 19	247.3	46.9	 20
423	 19	613.0	112.5	 25
424	 19	814.0	157.8	 25
425	 19	404.3	71.6	 20
426	 19	561.0	111.5	 25
427	 19	131.0	33.7	 25
428	 19	89.5	17.0	 20
429	 19	65.0	11.0	 25
430	 19	214.0	41.3	 25
431	 19	416.8	90.0	 20
432	 19	1526.0	310.9	 25
433	 19	263.0	53.1	 25
434	 19	427.3	77.1	 20
435	 19	588.0	104.6	 25
436	 19	290.0	56.1	 25
437	 19	93.0	15.3	 20
438	 19	143.0	24.0	 25
439	 19	3388.0	788.8	 25
440	 19	97.8	18.4	 20
441	 19	53.0	9.0	 25
442	 19	128.0	22.6	 25
443	 19	76.5	18.4	 20
444	 19	67.0	13.6	 25
445	 19	300.0	62.8	 25
446	 19	158.0	30.5	 20
447	 19	187.0	32.5	 25
448	 19	88.0	15.1	 25
449	 19	98.0	13.0	 20
450	 19	332.0	53.2	 25
451	 19	89.0	12.9	 25
452	 19	489.5	90.1	 20
453	 19	88.0	18.0	 25
454	 19	106.0	18.1	 25
455	 19	55.0	11.9	 25
456	 19	80.0	13.0	 20
457	 19	87.0	16.9	 25
458	 19	80.0	15.8	 25
459	 19	102.8	15.4	 20
460	 19	95.0	15.5	 25
461	 19	75.0	14.0	 25
462	 19	59.0	11.5	 20
463	 19	61.0	12.6	 25
464	 19	75.0	14.2	 25
465	 19	67.0	15.7	 20
466	 19	62.0	11.8	 25
467	 19	191.0	34.6	 25
468	 19	480.5	111.4	 20
469	 19	65.0	11.7	 25
470	 19	397.0	78.1	 25
471	 19	196.5	38.8	 20
472	 19	279.0	54.2	 25
473	 19	138.0	30.9	 25
474	 19	396.5	63.9	 20
475	 19	1889.0	337.1	 25
476	 19	351.0	62.3	 25
477	 19	242.3	48.9	 20
478	 19	61.0	12.4	 25
479	 19	98.0	23.9	 25
480	 19	131.0	24.3	 20
481	 19	76.0	13.2	 25
482	 19	146.0	28.6	 25
483	 19	137.3	21.2	 20
484	 19	77.0	13.1	 25
485	 19	62.0	12.2	 25
486	 19	54.3	8.4	 20
487	 19	248.0	42.5	 25
488	 19	166.0	29.0	 25
489	 19	58.0	15.2	 25
490	 19	55.5	9.1	 20
491	 19	58.0	11.0	 25
492	 19	71.0	11.3	 25
493	 19	114.3	15.8	 20
494	 19	118.0	19.2	 25
495	 19	360.0	65.6	 25
496	 19	510.3	82.8	 20
497	 19	1551.0	235.2	 25
498	 19	805.0	160.2	 25
499	 19	110.8	21.8	 20
500	 19	120.0	21.7	 25
501	 19	530.0	119.1	 25
502	 19	79.0	14.9	 20
503	 19	115.0	23.3	 25
504	 19	124.0	20.7	 25
505	 19	144.0	30.9	 20
506	 19	501.0	114.4	 25
507	 19	247.0	42.8	 25
508	 19	116.5	20.6	 20
509	 19	367.0	70.9	 25
510	 19	455.0	96.7	 25
511	 19	766.5	142.0	 20
512	 19	69.0	13.8	 25
513	 19	77.0	14.5	 25
514	 19	72.0	27.3	 20
515	 19	61.0	11.6	 25
516	 19	167.0	34.2	 25
517	 19	80.8	14.3	 20
518	 19	154.0	28.2	 25
519	 19	75.0	11.0	 25
520	 19	104.3	19.1	 20
521	 19	80.0	13.6	 25
522	 19	163.0	30.1	 25
523	 19	219.0	46.2	 25
524	 19	165.8	36.3	 20
525	 19	157.0	35.3	 25
526	 19	293.0	63.1	 25
527	 19	639.0	129.2	 20
528	 19	2469.0	566.2	 25
529	 19	1133.0	234.1	 25
530	 19	137.3	27.6	 20
531	 19	528.0	114.1	 25
532	 19	59.0	9.8	 25
533	 19	82.3	14.4	 20
534	 19	1158.0	240.5	 25
535	 19	687.0	156.4	 25
536	 19	59.0	10.5	 20
537	 19	62.0	13.0	 25
538	 19	48.0	8.5	 25
539	 19	54.8	9.1	 20
540	 19	205.0	39.5	 25
541	 19	79.0	20.1	 25
542	 19	1445.8	252.0	 20
543	 19	1222.0	185.7	 25
544	 19	109.0	22.2	 25
545	 19	101.3	20.6	 20
546	 19	85.0	23.6	 25
547	 19	137.0	30.1	 25
548	 19	8465.8	1736.3	 20
549	 19	780.0	173.9	 25
550	 19	475.0	100.1	 25
551	 19	117.3	20.3	 20
552	 19	128.0	31.5	 25
553	 19	2044.0	356.5	 25
554	 19	569.0	87.5	 20
555	 19	1053.0	217.6	 25
556	 19	534.0	104.6	 25
557	 19	312.0	69.6	 25
558	 19	135.3	21.5	 20
559	 19	115.0	21.8	 25
560	 19	122.0	30.4	 25
561	 19	130.8	22.1	 20
562	 19	200.0	48.1	 25
563	 19	102.0	19.6	 25
564	 19	80.3	12.4	 20
565	 19	69.0	13.7	 25
566	 19	110.0	22.2	 25
567	 19	98.3	22.2	 20
568	 19	109.0	22.5	 25
569	 19	88.0	13.4	 25
570	 19	244.8	44.5	 20
571	 19	212.0	40.8	 25
572	 19	414.0	94.5	 25
573	 19	398.5	81.5	 20
574	 19	141.0	29.6	 25
575	 19	250.0	48.4	 25
576	 19	361.8	70.0	 20
577	 19	402.0	93.8	 25
578	 19	95.0	22.5	 25
579	 19	157.5	28.4	 20
580	 19	54.0	11.5	 25
581	 19	62.0	10.6	 25
582	 19	69.5	21.8	 20
583	 19	104.0	25.8	 25
584	 19	83.0	18.0	 25
585	 19	122.0	24.1	 20
586	 19	62.0	7.2	 25
587	 19	66.0	12.8	 25
588	 19	69.0	12.9	 20
589	 19	138.0	27.3	 25
590	 19	241.0	43.3	 25
591	 19	400.0	314.4	 25
592	 19	650.3	156.5	 20
593	 19	387.8	65.3	 20
594	 19	201.0	49.6	 20
595	 19	68.5	10.6	 16
596	 19	212.5	58.1	 20
597	 19	2695.5	619.2	 20
598	 19	100.0	17.7	 16
599	 19	301.5	56.6	 20
600	 19	75.0	13.9	 20
601	 19	63.8	12.3	 16
602	 19	272.5	53.2	 20
603	 19	281.8	61.3	 20
604	 19	330.5	66.6	 16
605	 19	371.5	92.7	 20
606	 19	474.0	72.8	 20
607	 19	722.5	120.8	 16
608	 19	231.8	49.2	 20
609	 19	264.3	58.4	 20
610	 19	142.8	24.3	 16
611	 19	1665.0	292.1	 20
612	 19	685.5	134.4	 20
613	 19	534.8	93.5	 16
614	 19	274.8	44.5	 20
615	 19	286.5	47.1	 20
616	 19	763.3	122.2	 16
617	 19	472.0	83.9	 20
618	 19	1252.5	236.8	 20
619	 19	97.0	11.1	 16
620	 19	82.5	14.5	 20
621	 19	120.3	20.5	 20
622	 19	86.5	14.7	 16
623	 19	87.3	14.1	 20
624	 19	99.8	22.0	 20
625	 19	253.8	42.0	 20
626	 19	353.5	60.2	 16
627	 19	128.0	24.2	 20
628	 19	89.5	14.4	 20
629	 19	73.8	13.9	 16
630	 19	83.5	14.1	 20
631	 19	68.0	12.8	 20
632	 19	52.3	9.7	 16
633	 19	77.3	11.8	 20
634	 19	69.3	13.4	 20
635	 19	110.3	15.2	 16
636	 19	124.5	24.8	 20
637	 19	142.0	28.2	 20
638	 19	110.0	27.2	 16
639	 19	94.0	18.1	 20
  0	 20	5591.0	1441.2	 25
  1	 20	262.5	70.8	 20
  2	 20	801.0	130.5	 25
  3	 20	130.0	25.7	 25
  4	 20	564.5	94.1	 20
  5	 20	98.0	15.9	 25
  6	 20	71.0	10.3	 25
  7	 20	185.3	37.9	 20
  8	 20	166.0	34.6	 25
  9	 20	178.0	44.6	 25
 10	 20	69.0	20.0	 20
 11	 20	85.0	14.7	 25
 12	 20	77.0	15.4	 25
 13	 20	239.3	47.9	 20
 14	 20	109.0	18.6	 25
 15	 20	189.0	29.4	 25
 16	 20	689.0	411.1	 25
 17	 20	1017.5	224.5	 20
 18	 20	81.0	16.9	 25
 19	 20	69.0	13.7	 25
 20	 20	65.3	9.3	 20
 21	 20	65.0	14.8	 25
 22	 20	77.0	15.2	 25
 23	 20	75.5	12.1	 20
 24	 20	203.0	33.0	 25
 25	 20	107.0	22.0	 25
 26	 20	223.3	39.8	 20
 27	 20	73.0	14.5	 25
 28	 20	73.0	9.4	 25
 29	 20	76.0	12.1	 20
 30	 20	225.0	43.8	 25
 31	 20	73.0	10.5	 25
 32	 20	106.3	19.5	 20
 33	 20	393.0	69.8	 25
 34	 20	95.0	67.8	 25
 35	 20	73.8	12.1	 20
 36	 20	76.0	15.5	 25
 37	 20	79.0	32.2	 25
 38	 20	63.3	8.2	 20
 39	 20	79.0	13.7	 25
 40	 20	150.0	33.9	 25
 41	 20	77.5	14.4	 20
 42	 20	137.0	28.9	 25
 43	 20	96.0	17.8	 25
 44	 20	75.0	10.5	 20
 45	 20	93.0	16.3	 25
 46	 20	83.0	13.7	 25
 47	 20	85.5	17.7	 20
 48	 20	63.0	11.7	 25
 49	 20	59.0	11.3	 25
 50	 20	83.0	12.1	 25
 51	 20	64.8	11.2	 20
 52	 20	72.0	14.3	 25
 53	 20	151.0	35.3	 25
 54	 20	63.0	13.2	 20
 55	 20	124.0	22.7	 25
 56	 20	84.0	15.0	 25
 57	 20	133.8	25.8	 20
 58	 20	117.0	29.3	 25
 59	 20	110.0	21.1	 25
 60	 20	436.5	114.9	 16
 61	 20	282.0	61.1	 20
 62	 20	175.8	43.4	 20
 63	 20	137.0	20.0	 16
 64	 20	148.3	26.7	 20
 65	 20	402.3	105.5	 20
 66	 20	244.5	43.6	 16
 67	 20	247.5	36.3	 20
 68	 20	198.3	30.8	 20
 69	 20	74.0	11.2	 16
 70	 20	120.3	34.2	 20
 71	 20	149.5	25.2	 20
 72	 20	310.0	45.8	 16
 73	 20	1001.3	146.9	 20
 74	 20	865.5	186.2	 20
 75	 20	144.0	36.7	 16
 76	 20	118.5	23.0	 20
 77	 20	110.0	15.3	 20
 78	 20	87.5	12.6	 16
 79	 20	148.5	22.0	 20
 80	 20	75.5	11.7	 20
 81	 20	64.5	10.6	 16
 82	 20	63.8	11.1	 20
 83	 20	65.5	12.4	 20
 84	 20	89.3	17.6	 20
 85	 20	105.3	15.8	 16
 86	 20	67.3	14.9	 20
 87	 20	88.5	16.6	 20
 88	 20	62.0	10.2	 16
 89	 20	85.3	15.1	 20
 90	 20	168.0	33.3	 20
 91	 20	66.8	16.2	 16
 92	 20	67.5	13.1	 20
 93	 20	56.0	9.0	 20
 94	 20	73.0	13.4	 16
 95	 20	63.0	10.2	 20
 96	 20	115.3	26.0	 20
 97	 20	73.3	16.0	 16
 98	 20	80.0	10.7	 20
 99	 20	63.5	10.3	 20
100	 20	76.3	15.3	 16
101	 20	85.5	12.5	 20
102	 20	426.5	82.9	 20
103	 20	119.5	21.2	 16
104	 20	214.5	42.6	 20
105	 20	394.3	77.4	 20
106	 20	288.5	33.5	 16
107	 20	289.8	44.5	 20
108	 20	310.5	46.3	 20
109	 20	86.0	13.2	 16
110	 20	65.5	9.6	 20
111	 20	71.0	17.2	 20
112	 20	219.8	35.0	 16
113	 20	66.3	12.7	 20
114	 20	53.3	12.4	 20
115	 20	86.3	19.8	 16
116	 20	76.3	12.7	 20
117	 20	107.5	17.9	 20
118	 20	182.5	30.0	 20
119	 20	110.3	15.7	 16
120	 20	167.3	28.2	 20
121	 20	466.8	94.1	 20
122	 20	189.5	47.3	 16
123	 20	126.0	22.3	 20
124	 20	118.5	19.1	 20
125	 20	213.5	40.0	 16
126	 20	122.5	16.0	 20
127	 20	69.5	12.8	 20
128	 20	75.3	13.4	 16
129	 20	119.3	21.9	 20
130	 20	169.5	32.9	 20
131	 20	949.3	166.9	 16
132	 20	104.8	18.9	 20
133	 20	145.3	22.4	 20
134	 20	107.5	17.8	 16
135	 20	73.0	15.0	 20
136	 20	60.8	7.6	 20
137	 20	80.0	12.4	 16
138	 20	71.5	12.9	 20
139	 20	79.3	12.1	 20
140	 20	138.3	27.2	 16
141	 20	282.8	43.5	 20
142	 20	2555.8	654.5	 20
143	 20	113.5	17.8	 16
144	 20	80.3	15.8	 20
145	 20	167.8	35.2	 20
146	 20	77.8	16.3	 16
147	 20	124.8	22.2	 20
148	 20	181.5	27.9	 20
149	 20	76.5	14.5	 16
150	 20	77.3	16.1	 20
151	 20	139.3	22.2	 20
152	 20	94.5	14.7	 20
153	 20	81.3	16.1	 16
154	 20	99.5	18.0	 20
155	 20	78.3	15.8	 20
156	 20	174.0	28.2	 16
157	 20	120.3	20.1	 20
158	 20	69.0	12.1	 20
159	 20	75.5	13.8	 16
160	 20	79.0	12.2	 20
161	 20	80.8	15.8	 20
162	 20	89.0	11.4	 16
163	 20	208.0	30.6	 20
164	 20	3899.5	846.6	 20
165	 20	1847.5	349.9	 16
166	 20	194.3	41.7	 20
167	 20	265.0	65.9	 25
168	 20	63.8	11.1	 20
169	 20	80.0	14.5	 25
170	 20	64.0	10.5	 25
171	 20	73.5	15.1	 20
172	 20	64.0	10.8	 25
173	 20	78.0	11.0	 25
174	 20	72.5	11.8	 20
175	 20	245.0	56.7	 25
176	 20	396.0	88.3	 25
177	 20	95.5	20.3	 20
178	 20	222.0	39.2	 25
179	 20	716.0	178.4	 25
180	 20	261.8	42.8	 20
181	 20	114.0	17.1	 25
182	 20	219.0	43.4	 25
183	 20	393.8	80.1	 20
184	 20	103.0	23.5	 25
185	 20	89.0	10.3	 25
186	 20	247.0	47.0	 25
187	 20	273.5	47.1	 20
188	 20	131.0	22.3	 25
189	 20	147.0	30.3	 25
190	 20	209.3	37.2	 20
191	 20	74.0	12.2	 25
192	 20	102.0	18.4	 25
193	 20	58.0	11.6	 20
194	 20	157.0	30.7	 25
195	 20	183.0	38.5	 25
196	 20	82.8	10.4	 20
197	 20	86.0	14.3	 25
198	 20	64.0	11.6	 25
199	 20	87.3	16.5	 20
200	 20	113.0	16.4	 25
201	 20	64.0	10.3	 25
202	 20	68.0	13.0	 20
203	 20	253.0	57.1	 25
204	 20	80.0	14.7	 25
205	 20	80.3	11.2	 20
206	 20	140.0	25.0	 25
207	 20	116.0	21.4	 25
208	 20	124.3	23.5	 20
209	 20	71.0	14.0	 25
210	 20	1119.0	221.9	 25
211	 20	80.3	9.2	 20
212	 20	65.0	11.8	 25
213	 20	63.0	12.3	 25
214	 20	69.3	18.1	 20
215	 20	583.0	139.9	 25
216	 20	162.0	31.5	 25
217	 20	67.5	13.6	 20
218	 20	78.0	14.9	 25
219	 20	70.0	13.3	 25
220	 20	63.0	11.0	 25
221	 20	89.8	20.8	 20
222	 20	1043.0	251.5	 25
223	 20	84.0	13.3	 25
224	 20	70.3	12.8	 20
225	 20	68.0	9.1	 25
226	 20	252.0	47.3	 25
227	 20	335.5	65.0	 20
228	 20	83.0	15.6	 25
229	 20	57.0	9.8	 25
230	 20	102.5	19.8	 20
231	 20	74.0	17.7	 25
232	 20	102.0	15.5	 25
233	 20	66.8	16.0	 20
234	 20	619.0	146.9	 25
235	 20	211.0	41.8	 25
236	 20	577.8	106.0	 20
237	 20	250.0	50.0	 25
238	 20	81.0	15.5	 25
239	 20	327.3	70.1	 20
240	 20	88.0	16.4	 25
241	 20	80.0	12.8	 25
242	 20	186.0	37.1	 20
243	 20	66.0	12.6	 25
244	 20	75.0	11.8	 25
245	 20	67.5	9.2	 20
246	 20	424.0	122.3	 25
247	 20	72.0	10.6	 25
248	 20	76.8	15.9	 20
249	 20	78.0	15.2	 25
250	 20	69.0	12.0	 25
251	 20	78.0	13.6	 20
252	 20	71.0	15.2	 25
253	 20	195.0	39.3	 25
254	 20	115.0	19.2	 25
255	 20	182.0	30.6	 20
256	 20	177.0	26.9	 25
257	 20	115.0	15.3	 25
258	 20	82.0	9.7	 20
259	 20	72.0	12.5	 25
260	 20	85.0	13.4	 25
261	 20	65.0	11.9	 20
262	 20	61.0	10.4	 25
263	 20	73.0	12.3	 25
264	 20	72.3	11.1	 20
265	 20	94.0	14.6	 25
266	 20	304.0	69.7	 25
267	 20	2107.5	326.7	 20
268	 20	711.0	127.3	 25
269	 20	123.0	22.8	 25
270	 20	70.0	16.0	 20
271	 20	803.0	180.2	 25
272	 20	152.0	32.8	 25
273	 20	70.5	11.1	 20
274	 20	59.0	10.4	 25
275	 20	168.0	26.1	 25
276	 20	70.8	13.5	 20
277	 20	97.0	16.7	 25
278	 20	136.0	21.6	 25
279	 20	803.3	124.1	 20
280	 20	221.0	36.2	 25
281	 20	141.0	24.9	 25
282	 20	75.5	12.8	 20
283	 20	89.0	21.2	 25
284	 20	77.0	13.4	 25
285	 20	62.3	9.6	 20
286	 20	74.0	12.3	 25
287	 20	78.0	14.9	 25
288	 20	95.0	16.8	 25
289	 20	65.3	12.1	 20
290	 20	78.0	15.0	 25
291	 20	93.0	15.3	 25
292	 20	119.5	20.7	 20
293	 20	104.0	18.7	 25
294	 20	175.0	31.6	 25
295	 20	94.5	15.1	 20
296	 20	233.0	42.9	 25
297	 20	253.0	48.4	 25
298	 20	73.3	12.3	 20
299	 20	73.0	13.3	 25
300	 20	74.0	14.1	 25
301	 20	65.3	12.5	 20
302	 20	68.0	10.6	 25
303	 20	78.0	12.0	 25
304	 20	406.0	70.2	 20
305	 20	94.0	19.2	 25
306	 20	74.0	15.1	 25
307	 20	164.0	30.2	 20
308	 20	295.0	57.5	 25
309	 20	76.0	14.6	 25
310	 20	199.3	35.2	 20
311	 20	111.0	18.7	 25
312	 20	1024.0	177.0	 25
313	 20	171.5	33.0	 20
314	 20	289.0	48.5	 25
315	 20	89.0	18.1	 25
316	 20	93.5	15.7	 20
317	 20	81.0	12.7	 25
318	 20	106.0	22.0	 25
319	 20	80.0	19.8	 25
320	 20	70.3	9.5	 20
321	 20	80.0	12.7	 25
322	 20	122.0	24.6	 25
323	 20	193.8	35.6	 20
324	 20	122.0	22.8	 25
325	 20	74.0	15.0	 25
326	 20	67.0	11.1	 20
327	 20	180.0	30.8	 25
328	 20	122.0	26.8	 25
329	 20	63.3	9.6	 20
330	 20	73.0	12.6	 25
331	 20	84.0	12.8	 25
332	 20	872.3	164.7	 20
333	 20	280.0	45.4	 25
334	 20	392.0	66.7	 25
335	 20	125.8	23.2	 20
336	 20	2696.0	464.3	 25
337	 20	1334.0	402.8	 25
338	 20	178.8	35.8	 20
339	 20	94.0	17.2	 25
340	 20	69.0	11.2	 25
341	 20	173.3	26.5	 20
342	 20	64.0	9.3	 25
343	 20	100.0	17.7	 25
344	 20	242.5	47.6	 20
345	 20	113.0	19.6	 25
346	 20	1081.0	252.7	 25
347	 20	266.3	44.1	 20
348	 20	560.0	108.3	 25
349	 20	95.0	15.7	 25
350	 20	906.8	144.9	 20
351	 20	178.0	35.7	 25
352	 20	299.0	62.1	 25
353	 20	703.0	112.4	 25
354	 20	422.0	73.4	 20
355	 20	65.0	9.8	 25
356	 20	79.0	16.2	 25
357	 20	113.5	16.7	 20
358	 20	145.0	22.1	 25
359	 20	281.0	51.3	 25
360	 20	125.5	19.6	 20
361	 20	79.0	13.9	 25
362	 20	628.0	99.3	 25
363	 20	96.5	12.6	 20
364	 20	233.0	54.4	 25
365	 20	76.0	14.4	 25
366	 20	238.8	39.5	 20
367	 20	106.0	19.5	 25
368	 20	114.0	24.1	 25
369	 20	120.0	29.0	 20
370	 20	122.0	18.9	 25
371	 20	68.0	9.6	 25
372	 20	109.0	19.4	 20
373	 20	574.0	121.0	 25
374	 20	214.0	33.1	 25
375	 20	84.3	8.3	 20
376	 20	236.0	39.4	 25
377	 20	390.0	61.4	 25
378	 20	108.0	22.6	 20
379	 20	415.0	71.4	 25
380	 20	389.0	72.8	 20
381	 20	867.0	130.2	 16
382	 20	1199.5	176.8	 20
383	 20	92.0	20.2	 20
384	 20	100.3	15.7	 16
385	 20	87.5	22.3	 20
386	 20	75.3	12.1	 20
387	 20	91.3	19.5	 20
388	 20	69.8	13.2	 16
389	 20	81.3	13.4	 20
390	 20	82.8	11.3	 20
391	 20	115.0	24.5	 16
392	 20	89.3	14.6	 20
393	 20	120.5	22.2	 20
394	 20	99.0	16.1	 16
395	 20	117.0	19.0	 20
396	 20	92.0	15.2	 20
397	 20	256.8	33.4	 16
398	 20	133.0	20.7	 20
399	 20	109.0	18.5	 20
400	 20	91.8	14.8	 16
401	 20	82.5	15.6	 20
402	 20	93.3	14.2	 20
403	 20	81.5	15.1	 16
404	 20	64.5	9.6	 20
405	 20	67.5	13.8	 20
406	 20	90.3	13.1	 16
407	 20	63.8	10.3	 20
408	 20	69.5	12.7	 20
409	 20	86.0	18.2	 16
410	 20	98.5	19.1	 20
411	 20	70.5	13.4	 20
412	 20	370.8	59.2	 16
413	 20	129.5	23.0	 20
414	 20	109.8	19.7	 20
415	 20	105.3	19.8	 16
416	 20	99.0	23.0	 20
417	 20	94.3	18.0	 20
418	 20	123.0	15.3	 16
419	 20	77.5	15.3	 20
420	 20	83.3	14.0	 20
421	 20	75.3	11.8	 20
422	 20	159.3	20.1	 16
423	 20	475.5	77.6	 20
424	 20	1603.5	272.3	 20
425	 20	475.5	77.6	 16
426	 20	705.5	117.9	 20
427	 20	144.0	21.0	 20
428	 20	73.3	11.0	 16
429	 20	69.0	11.7	 20
430	 20	111.8	22.3	 20
431	 20	108.5	20.9	 16
432	 20	226.5	50.1	 20
433	 20	234.5	30.1	 20
434	 20	168.0	30.8	 16
435	 20	769.0	127.3	 20
436	 20	147.0	33.3	 20
437	 20	73.3	11.1	 16
438	 20	239.5	42.4	 20
439	 20	781.8	149.1	 20
440	 20	93.0	17.3	 16
441	 20	62.0	11.8	 20
442	 20	81.3	13.6	 20
443	 20	71.8	16.4	 16
444	 20	64.3	11.0	 20
445	 20	56.3	10.7	 20
446	 20	84.5	15.4	 16
447	 20	83.3	15.4	 20
448	 20	79.8	12.8	 20
449	 20	89.8	15.3	 16
450	 20	258.8	52.4	 20
451	 20	72.8	15.1	 20
452	 20	153.8	30.3	 16
453	 20	60.8	10.6	 20
454	 20	83.3	16.7	 20
455	 20	54.5	11.7	 20
456	 20	64.5	13.0	 16
457	 20	62.3	12.9	 20
458	 20	99.5	18.9	 20
459	 20	77.3	16.6	 16
460	 20	88.5	18.1	 20
461	 20	62.0	13.9	 20
462	 20	63.3	12.9	 16
463	 20	59.0	11.7	 20
464	 20	75.3	18.5	 20
465	 20	74.5	13.3	 16
466	 20	51.0	8.9	 20
467	 20	82.5	12.4	 20
468	 20	72.3	14.5	 16
469	 20	60.3	12.1	 20
470	 20	108.3	18.8	 20
471	 20	166.8	28.2	 16
472	 20	292.0	49.5	 20
473	 20	244.0	42.5	 20
474	 20	88.0	16.4	 16
475	 20	394.3	66.5	 20
476	 20	286.5	46.3	 20
477	 20	349.3	55.6	 16
478	 20	65.0	10.7	 20
479	 20	76.8	17.1	 20
480	 20	340.3	53.2	 16
481	 20	84.3	19.6	 20
482	 20	187.3	39.9	 20
483	 20	102.3	19.1	 16
484	 20	179.0	32.6	 20
485	 20	64.3	12.9	 20
486	 20	57.3	12.0	 16
487	 20	442.0	109.7	 25
488	 20	159.0	29.4	 25
489	 20	91.0	19.1	 25
490	 20	80.0	24.9	 20
491	 20	62.0	12.8	 25
492	 20	72.0	10.9	 25
493	 20	138.5	24.0	 20
494	 20	162.0	35.0	 25
495	 20	905.0	176.2	 25
496	 20	943.5	208.2	 20
497	 20	1970.0	400.6	 25
498	 20	386.0	77.5	 25
499	 20	85.5	13.4	 20
500	 20	73.0	12.6	 25
501	 20	63.0	14.2	 25
502	 20	109.5	17.2	 20
503	 20	146.0	28.1	 25
504	 20	81.0	20.8	 25
505	 20	118.3	25.3	 20
506	 20	180.0	30.8	 25
507	 20	111.0	21.3	 25
508	 20	335.3	67.4	 20
509	 20	340.0	59.6	 25
510	 20	155.0	30.2	 25
511	 20	124.3	23.5	 20
512	 20	65.0	12.2	 25
513	 20	115.0	19.2	 25
514	 20	63.3	10.6	 20
515	 20	58.0	11.4	 25
516	 20	170.0	31.0	 25
517	 20	81.8	16.0	 20
518	 20	163.0	29.8	 25
519	 20	73.0	11.6	 25
520	 20	103.5	15.1	 20
521	 20	103.0	20.5	 25
522	 20	139.0	23.4	 25
523	 20	154.0	31.5	 25
524	 20	348.8	65.7	 20
525	 20	122.0	28.6	 25
526	 20	345.0	62.9	 25
527	 20	579.5	111.2	 20
528	 20	780.0	190.8	 25
529	 20	398.0	74.2	 25
530	 20	98.0	15.6	 20
531	 20	216.0	41.5	 25
532	 20	53.0	11.4	 25
533	 20	83.3	20.2	 20
534	 20	258.0	48.0	 25
535	 20	544.0	117.7	 25
536	 20	60.3	13.4	 20
537	 20	65.0	9.2	 25
538	 20	56.0	9.0	 25
539	 20	55.8	13.2	 20
540	 20	280.0	60.8	 25
541	 20	67.0	15.1	 25
542	 20	539.3	119.0	 20
543	 20	1083.0	218.5	 25
544	 20	93.0	15.6	 25
545	 20	122.3	20.3	 20
546	 20	92.0	15.5	 25
547	 20	77.0	11.2	 25
548	 20	1204.0	290.6	 20
549	 20	428.0	87.7	 25
550	 20	282.0	60.4	 25
551	 20	158.3	29.3	 20
552	 20	164.0	30.5	 25
553	 20	875.0	166.3	 25
554	 20	626.3	92.0	 20
555	 20	1915.0	342.3	 25
556	 20	641.0	134.5	 25
557	 20	505.0	102.1	 25
558	 20	134.3	25.0	 20
559	 20	86.0	15.5	 25
560	 20	93.0	16.7	 25
561	 20	116.5	18.1	 20
562	 20	88.0	17.3	 25
563	 20	75.0	12.5	 25
564	 20	70.3	10.8	 20
565	 20	90.0	15.7	 25
566	 20	117.0	30.5	 25
567	 20	89.3	16.7	 20
568	 20	70.0	12.5	 25
569	 20	103.0	17.1	 25
570	 20	78.5	16.3	 20
571	 20	205.0	35.1	 25
572	 20	93.0	16.1	 25
573	 20	132.0	24.1	 20
574	 20	222.0	43.7	 25
575	 20	419.0	66.0	 25
576	 20	282.3	52.6	 20
577	 20	135.0	25.7	 25
578	 20	77.0	16.8	 25
579	 20	172.8	28.6	 20
580	 20	61.0	11.8	 25
581	 20	55.0	12.2	 25
582	 20	58.0	9.6	 20
583	 20	63.0	13.0	 25
584	 20	66.0	12.0	 25
585	 20	72.3	10.7	 20
586	 20	55.0	10.6	 25
587	 20	59.0	8.3	 25
588	 20	76.3	16.3	 20
589	 20	123.0	22.1	 25
590	 20	196.0	40.0	 25
591	 20	592.0	264.8	 25
592	 20	658.5	116.6	 20
593	 20	306.0	57.5	 25
594	 20	99.0	19.4	 25
595	 20	76.8	27.4	 20
596	 20	201.0	56.2	 25
597	 20	1900.0	445.6	 25
598	 20	81.5	11.1	 20
599	 20	72.0	17.0	 25
600	 20	62.0	15.0	 25
601	 20	65.0	11.0	 20
602	 20	212.0	36.4	 25
603	 20	134.0	21.4	 25
604	 20	198.0	30.5	 20
605	 20	161.0	42.5	 25
606	 20	267.0	47.1	 25
607	 20	485.0	77.2	 20
608	 20	126.0	23.9	 25
609	 20	86.0	14.0	 25
610	 20	75.5	14.3	 20
611	 20	138.0	27.7	 25
612	 20	207.0	35.5	 25
613	 20	220.3	39.7	 20
614	 20	149.0	20.9	 25
615	 20	176.0	41.0	 25
616	 20	695.0	115.8	 20
617	 20	249.0	47.6	 25
618	 20	437.0	81.4	 25
619	 20	122.3	21.4	 20
620	 20	91.0	12.5	 25
621	 20	90.0	16.3	 25
622	 20	75.3	13.8	 20
623	 20	101.0	33.6	 25
624	 20	119.0	21.2	 25
625	 20	144.0	26.3	 25
626	 20	165.5	29.6	 20
627	 20	180.0	29.9	 25
628	 20	92.0	17.7	 25
629	 20	67.0	12.5	 20
630	 20	85.0	16.5	 25
631	 20	61.0	12.1	 25
632	 20	62.0	11.8	 20
633	 20	65.0	14.6	 25
634	 20	80.0	14.7	 25
635	 20	77.3	9.9	 20
636	 20	72.0	11.3	 25
637	 20	123.0	23.9	 25
638	 20	84.8	11.9	 20
639	 20	4345.0	901.5	 25
  0	 21	109.0	15.8	 25
  1	 21	449.5	73.5	 20
  2	 21	2364.0	421.2	 25
  3	 21	1424.0	274.9	 25
  4	 21	157.8	28.9	 20
  5	 21	94.0	18.3	 25
  6	 21	96.0	21.1	 25
  7	 21	334.0	54.4	 20
  8	 21	147.0	28.0	 25
  9	 21	136.0	30.3	 25
 10	 21	68.5	16.2	 20
 11	 21	68.0	12.7	 25
 12	 21	167.0	33.9	 25
 13	 21	297.3	51.4	 20
 14	 21	125.0	20.4	 25
 15	 21	375.0	70.8	 25
 16	 21	70.0	12.3	 25
 17	 21	80.3	17.6	 20
 18	 21	154.0	26.8	 25
 19	 21	1023.0	222.8	 25
 20	 21	188.5	29.2	 20
 21	 21	89.0	19.2	 25
 22	 21	81.0	16.3	 25
 23	 21	77.8	11.1	 20
 24	 21	265.0	58.3	 25
 25	 21	105.0	20.9	 25
 26	 21	100.8	17.4	 20
 27	 21	438.0	83.6	 25
 28	 21	665.0	140.4	 25
 29	 21	151.5	23.1	 20
 30	 21	221.0	41.6	 25
 31	 21	89.0	13.1	 25
 32	 21	145.8	28.2	 20
 33	 21	223.0	39.1	 25
 34	 21	2104.0	426.5	 25
 35	 21	327.5	56.5	 20
 36	 21	672.0	116.6	 25
 37	 21	3421.0	754.0	 25
 38	 21	123.3	28.6	 20
 39	 21	850.0	165.0	 25
 40	 21	1134.0	218.9	 25
 41	 21	165.3	24.4	 20
 42	 21	203.0	38.8	 25
 43	 21	266.0	49.1	 25
 44	 21	153.0	28.4	 20
 45	 21	69.0	15.1	 25
 46	 21	58.0	13.5	 25
 47	 21	70.0	12.6	 20
 48	 21	68.0	13.2	 25
 49	 21	68.0	14.4	 25
 50	 21	70.0	14.6	 25
 51	 21	288.3	50.9	 20
 52	 21	93.0	15.8	 25
 53	 21	404.0	103.1	 25
 54	 21	606.8	118.4	 20
 55	 21	105.0	17.9	 25
 56	 21	97.0	21.6	 25
 57	 21	191.3	37.1	 20
 58	 21	263.0	54.6	 25
 59	 21	285.0	54.4	 25
 60	 21	184.5	28.6	 20
 61	 21	70.0	12.1	 25
 62	 21	98.0	18.6	 25
 63	 21	287.5	44.2	 20
 64	 21	98.0	18.3	 25
 65	 21	159.0	28.3	 25
 66	 21	97.0	15.3	 20
 67	 21	109.0	18.8	 25
 68	 21	248.0	34.0	 25
 69	 21	132.0	25.0	 20
 70	 21	326.0	60.2	 25
 71	 21	105.0	23.0	 25
 72	 21	297.5	55.9	 20
 73	 21	3941.0	652.9	 25
 74	 21	4557.0	732.0	 25
 75	 21	2111.0	384.4	 20
 76	 21	111.0	24.8	 25
 77	 21	75.0	14.7	 25
 78	 21	86.3	14.6	 20
 79	 21	66.0	12.5	 25
 80	 21	80.0	13.7	 25
 81	 21	75.8	11.7	 20
 82	 21	268.0	50.7	 25
 83	 21	114.0	19.2	 25
 84	 21	159.0	23.7	 25
 85	 21	174.8	36.7	 20
 86	 21	1318.0	260.3	 25
 87	 21	274.0	56.9	 25
 88	 21	66.3	9.7	 20
 89	 21	65.0	20.3	 25
 90	 21	79.0	14.7	 25
 91	 21	73.5	15.4	 20
 92	 21	62.0	8.6	 25
 93	 21	64.0	16.0	 25
 94	 21	56.5	8.1	 20
 95	 21	71.0	10.9	 25
 96	 21	60.0	10.9	 25
 97	 21	62.8	10.9	 20
 98	 21	81.0	15.5	 25
 99	 21	61.0	11.4	 25
100	 21	62.5	9.7	 20
101	 21	95.0	17.2	 25
102	 21	183.0	33.8	 25
103	 21	70.0	9.9	 20
104	 21	175.0	29.1	 25
105	 21	156.0	29.1	 25
106	 21	336.3	51.6	 20
107	 21	416.0	75.4	 25
108	 21	353.0	56.9	 25
109	 21	158.3	24.5	 20
110	 21	134.0	33.6	 25
111	 21	364.0	63.4	 25
112	 21	386.8	79.0	 20
113	 21	552.0	129.2	 25
114	 21	71.0	13.9	 25
115	 21	171.5	27.2	 20
116	 21	299.0	46.8	 25
117	 21	1914.0	344.4	 25
118	 21	229.0	49.4	 25
119	 21	106.0	21.6	 20
120	 21	105.0	13.9	 25
121	 21	225.0	39.1	 25
122	 21	128.5	23.8	 20
123	 21	92.0	21.2	 25
124	 21	66.0	9.0	 25
125	 21	71.3	12.8	 20
126	 21	112.0	25.5	 25
127	 21	88.0	15.7	 25
128	 21	70.8	13.9	 20
129	 21	72.0	11.0	 25
130	 21	67.0	11.7	 25
131	 21	283.8	41.0	 20
132	 21	2483.0	555.9	 25
133	 21	656.0	110.6	 25
134	 21	72.5	15.1	 20
135	 21	97.0	16.3	 25
136	 21	172.0	38.3	 25
137	 21	367.8	60.5	 20
138	 21	171.0	29.6	 25
139	 21	326.0	59.5	 25
140	 21	329.8	52.8	 20
141	 21	682.0	120.6	 25
142	 21	1201.0	211.7	 25
143	 21	243.3	41.1	 20
144	 21	2186.0	568.3	 25
145	 21	1153.0	205.5	 25
146	 21	80.3	15.1	 20
147	 21	4211.0	954.4	 25
148	 21	762.0	148.9	 25
149	 21	511.8	116.8	 20
150	 21	103.0	20.5	 25
151	 21	121.0	25.1	 25
152	 21	97.0	17.1	 25
153	 21	305.8	58.0	 20
154	 21	717.0	171.3	 25
155	 21	164.0	33.7	 25
156	 21	190.8	33.0	 20
157	 21	140.0	25.2	 25
158	 21	827.0	166.0	 25
159	 21	89.8	16.3	 20
160	 21	117.0	28.6	 25
161	 21	5152.0	1064.0	 25
162	 21	173.3	32.9	 20
163	 21	116.0	19.1	 25
164	 21	228.0	53.7	 25
165	 21	77.3	10.0	 20
166	 21	85.0	16.3	 25
167	 21	71.5	12.4	 20
168	 21	117.8	27.5	 16
169	 21	69.5	19.3	 20
170	 21	80.0	11.5	 20
171	 21	84.8	14.1	 16
172	 21	96.8	18.2	 20
173	 21	73.0	13.2	 20
174	 21	85.3	14.6	 16
175	 21	69.3	11.7	 20
176	 21	1907.5	348.1	 20
177	 21	88.5	14.5	 16
178	 21	71.5	13.9	 20
179	 21	774.0	148.1	 20
180	 21	76.0	10.0	 16
181	 21	592.5	116.5	 20
182	 21	116.5	24.9	 20
183	 21	111.5	17.9	 16
184	 21	86.5	13.0	 20
185	 21	510.5	91.2	 20
186	 21	140.8	22.2	 20
187	 21	824.3	135.8	 16
188	 21	179.0	32.4	 20
189	 21	183.8	34.4	 20
190	 21	111.0	21.9	 16
191	 21	111.0	18.8	 20
192	 21	90.0	12.6	 20
193	 21	90.0	17.5	 16
194	 21	68.0	12.7	 20
195	 21	267.5	48.9	 20
196	 21	218.0	32.3	 16
197	 21	353.3	67.0	 20
198	 21	62.5	9.2	 20
199	 21	169.3	25.7	 16
200	 21	111.0	13.8	 20
201	 21	136.8	22.8	 20
202	 21	99.3	19.3	 16
203	 21	325.3	60.9	 20
204	 21	115.3	20.7	 20
205	 21	122.3	17.8	 16
206	 21	80.3	14.6	 20
207	 21	697.3	137.0	 20
208	 21	129.0	15.7	 16
209	 21	94.0	15.8	 20
210	 21	358.0	52.0	 20
211	 21	151.8	17.5	 16
212	 21	151.5	24.9	 20
213	 21	85.8	14.4	 20
214	 21	85.0	10.9	 16
215	 21	824.8	186.0	 20
216	 21	78.8	10.9	 20
217	 21	62.5	8.0	 16
218	 21	100.3	15.5	 20
219	 21	65.8	13.9	 20
220	 21	74.0	14.8	 20
221	 21	432.8	76.0	 16
222	 21	95.3	22.6	 20
223	 21	492.0	86.4	 20
224	 21	473.3	74.0	 16
225	 21	183.5	32.3	 20
226	 21	144.8	28.1	 20
227	 21	101.0	14.3	 16
228	 21	119.3	20.6	 20
229	 21	96.5	18.8	 20
230	 21	145.5	20.3	 16
231	 21	84.8	17.7	 20
232	 21	148.0	27.8	 20
233	 21	67.8	14.9	 16
234	 21	141.3	22.9	 20
235	 21	575.5	91.7	 20
236	 21	800.0	115.5	 16
237	 21	72.0	15.0	 20
238	 21	74.8	11.7	 20
239	 21	71.0	12.8	 16
240	 21	151.5	22.6	 20
241	 21	317.8	66.7	 20
242	 21	501.3	84.7	 16
243	 21	64.5	10.4	 20
244	 21	84.8	11.9	 20
245	 21	163.3	30.3	 16
246	 21	1563.5	301.8	 20
247	 21	151.3	34.3	 20
248	 21	369.8	56.0	 16
249	 21	69.0	17.4	 20
250	 21	57.3	5.5	 20
251	 21	63.3	11.2	 16
252	 21	112.0	23.1	 20
253	 21	55.0	9.7	 20
254	 21	194.3	42.1	 20
255	 21	267.0	52.3	 16
256	 21	72.0	17.5	 20
257	 21	109.3	16.1	 20
258	 21	106.8	13.3	 16
259	 21	122.5	23.3	 20
260	 21	84.8	10.5	 20
261	 21	390.0	65.2	 16
262	 21	234.0	36.5	 20
263	 21	238.5	39.3	 20
264	 21	76.5	14.5	 16
265	 21	208.0	36.2	 20
266	 21	5083.3	885.8	 20
267	 21	242.3	37.6	 16
268	 21	372.8	70.8	 20
269	 21	1245.3	234.6	 20
270	 21	70.3	12.0	 16
271	 21	78.8	12.7	 20
272	 21	113.0	19.9	 20
273	 21	132.3	28.1	 16
274	 21	90.0	13.0	 25
275	 21	77.0	15.3	 25
276	 21	84.5	15.7	 20
277	 21	91.0	16.7	 25
278	 21	118.0	23.7	 25
279	 21	259.3	57.5	 20
280	 21	285.0	71.0	 25
281	 21	839.0	191.2	 25
282	 21	175.8	38.0	 20
283	 21	115.0	22.7	 25
284	 21	1823.0	255.3	 25
285	 21	207.3	39.1	 20
286	 21	74.0	11.5	 25
287	 21	134.0	20.4	 25
288	 21	263.0	125.7	 25
289	 21	116.5	14.4	 20
290	 21	114.0	20.3	 25
291	 21	799.0	121.3	 25
292	 21	519.5	102.7	 20
293	 21	187.0	35.7	 25
294	 21	3481.0	649.4	 25
295	 21	132.3	20.6	 20
296	 21	112.0	20.6	 25
297	 21	246.0	43.1	 25
298	 21	395.5	79.0	 20
299	 21	152.0	30.5	 25
300	 21	616.0	114.1	 25
301	 21	268.5	38.7	 20
302	 21	235.0	39.1	 25
303	 21	79.0	13.3	 25
304	 21	95.5	20.3	 20
305	 21	129.0	19.8	 25
306	 21	98.0	15.2	 25
307	 21	305.0	63.2	 20
308	 21	350.0	66.4	 25
309	 21	694.0	115.1	 25
310	 21	169.3	34.0	 20
311	 21	298.0	43.9	 25
312	 21	290.0	43.6	 25
313	 21	825.5	136.7	 20
314	 21	106.0	16.6	 25
315	 21	216.0	44.2	 25
316	 21	76.5	12.9	 20
317	 21	92.0	27.0	 25
318	 21	117.0	13.5	 25
319	 21	192.0	39.2	 25
320	 21	148.5	26.2	 20
321	 21	122.0	31.5	 25
322	 21	135.0	25.8	 25
323	 21	206.8	30.5	 20
324	 21	880.0	156.2	 25
325	 21	127.0	35.6	 25
326	 21	107.3	21.9	 20
327	 21	182.0	39.3	 25
328	 21	405.0	89.3	 25
329	 21	77.5	14.8	 20
330	 21	60.0	12.8	 25
331	 21	83.0	15.4	 25
332	 21	350.8	65.5	 20
333	 21	7640.0	1636.6	 25
334	 21	324.0	55.0	 25
335	 21	234.5	55.0	 20
336	 21	82.0	19.4	 25
337	 21	1665.0	329.6	 25
338	 21	899.8	131.7	 20
339	 21	368.0	123.5	 25
340	 21	244.0	37.6	 25
341	 21	1334.8	230.2	 20
342	 21	186.0	47.3	 25
343	 21	796.0	173.1	 25
344	 21	342.0	60.6	 20
345	 21	202.0	38.6	 25
346	 21	197.0	30.3	 25
347	 21	89.0	18.4	 20
348	 21	109.0	21.9	 25
349	 21	63.0	10.8	 25
350	 21	63.5	9.2	 20
351	 21	148.0	41.1	 25
352	 21	198.0	35.3	 25
353	 21	308.0	52.6	 25
354	 21	142.0	27.8	 20
355	 21	145.0	26.6	 25
356	 21	221.0	37.9	 25
357	 21	95.0	13.6	 20
358	 21	77.0	13.4	 25
359	 21	267.0	47.4	 25
360	 21	66.5	11.5	 20
361	 21	242.0	61.2	 25
362	 21	106.0	17.8	 25
363	 21	1369.0	250.9	 20
364	 21	70.0	12.6	 25
365	 21	149.0	25.4	 25
366	 21	141.8	31.1	 20
367	 21	1642.0	342.5	 25
368	 21	138.0	27.8	 25
369	 21	252.3	45.0	 20
370	 21	791.0	148.0	 25
371	 21	1858.0	253.4	 25
372	 21	75.3	13.2	 20
373	 21	3113.0	672.9	 25
374	 21	160.0	28.3	 25
375	 21	135.0	21.3	 20
376	 21	226.0	41.4	 25
377	 21	405.0	58.3	 25
378	 21	224.8	35.1	 20
379	 21	159.0	26.5	 25
380	 21	2819.0	442.5	 25
381	 21	3698.3	849.4	 20
382	 21	1039.0	451.0	 25
383	 21	317.0	43.0	 25
384	 21	430.3	62.9	 20
385	 21	143.0	60.2	 25
386	 21	133.0	27.6	 25
387	 21	81.0	17.3	 25
388	 21	237.5	39.0	 20
389	 21	101.0	21.3	 25
390	 21	97.0	14.4	 25
391	 21	103.5	17.3	 20
392	 21	104.0	17.1	 25
393	 21	104.0	17.8	 25
394	 21	1018.5	160.3	 20
395	 21	72.0	12.0	 25
396	 21	125.0	25.2	 25
397	 21	241.3	43.3	 20
398	 21	101.0	15.0	 25
399	 21	152.0	20.9	 25
400	 21	85.3	17.1	 20
401	 21	91.0	14.2	 25
402	 21	293.0	50.6	 25
403	 21	196.8	35.2	 20
404	 21	73.0	14.5	 25
405	 21	1667.0	326.6	 25
406	 21	1205.8	189.1	 20
407	 21	182.0	34.7	 25
408	 21	64.0	13.6	 25
409	 21	61.0	8.9	 20
410	 21	92.0	14.8	 25
411	 21	169.0	26.2	 25
412	 21	75.5	11.9	 20
413	 21	107.0	18.2	 25
414	 21	6777.0	1160.4	 25
415	 21	183.5	26.6	 20
416	 21	82.0	12.0	 25
417	 21	71.0	9.9	 25
418	 21	80.0	38.0	 20
419	 21	197.0	33.8	 25
420	 21	284.0	46.7	 25
421	 21	117.0	20.7	 25
422	 21	117.3	21.1	 20
423	 21	207.0	41.4	 25
424	 21	408.0	61.4	 25
425	 21	443.8	396.3	 20
426	 21	348.0	67.2	 25
427	 21	920.0	144.2	 25
428	 21	1232.5	189.2	 20
429	 21	633.0	102.7	 25
430	 21	262.0	40.6	 25
431	 21	118.0	22.7	 20
432	 21	618.0	99.0	 25
433	 21	143.0	29.3	 25
434	 21	123.0	19.8	 20
435	 21	450.0	103.2	 25
436	 21	608.0	88.2	 25
437	 21	77.3	13.7	 20
438	 21	78.0	12.7	 25
439	 21	73.0	12.9	 25
440	 21	82.8	15.1	 20
441	 21	73.0	9.7	 25
442	 21	70.0	14.7	 25
443	 21	57.3	8.5	 20
444	 21	57.0	10.7	 25
445	 21	63.0	11.3	 25
446	 21	82.3	14.4	 20
447	 21	391.0	71.1	 25
448	 21	1112.0	169.2	 25
449	 21	88.8	13.6	 20
450	 21	264.0	48.6	 25
451	 21	77.0	13.1	 25
452	 21	195.8	34.2	 20
453	 21	64.0	9.5	 25
454	 21	55.0	8.4	 25
455	 21	91.0	18.7	 25
456	 21	96.0	15.2	 20
457	 21	63.0	7.2	 25
458	 21	66.0	10.5	 25
459	 21	177.3	34.1	 20
460	 21	138.0	27.3	 25
461	 21	440.0	65.2	 25
462	 21	240.8	33.0	 20
463	 21	86.0	15.6	 25
464	 21	57.0	9.4	 25
465	 21	75.8	12.0	 20
466	 21	92.0	19.6	 25
467	 21	56.0	9.1	 25
468	 21	56.3	6.8	 20
469	 21	69.0	16.1	 25
470	 21	104.0	25.4	 25
471	 21	304.0	39.3	 20
472	 21	129.0	25.4	 25
473	 21	113.0	15.1	 25
474	 21	84.8	15.6	 20
475	 21	111.0	19.3	 25
476	 21	109.0	20.2	 25
477	 21	104.3	15.9	 20
478	 21	151.0	32.6	 25
479	 21	136.0	21.9	 25
480	 21	386.8	68.1	 20
481	 21	667.0	106.3	 25
482	 21	237.0	37.0	 25
483	 21	104.0	17.2	 20
484	 21	103.0	17.0	 25
485	 21	305.0	48.0	 25
486	 21	180.3	30.3	 20
487	 21	362.0	55.4	 20
488	 21	206.8	39.9	 20
489	 21	115.0	14.8	 20
490	 21	62.5	9.9	 16
491	 21	63.8	13.7	 20
492	 21	666.3	153.7	 20
493	 21	71.5	13.6	 16
494	 21	352.5	48.1	 20
495	 21	363.3	54.1	 20
496	 21	822.0	114.6	 16
497	 21	210.5	41.5	 20
498	 21	69.3	13.4	 20
499	 21	112.8	26.9	 16
500	 21	63.5	16.5	 20
501	 21	64.3	12.4	 20
502	 21	158.5	24.9	 16
503	 21	497.3	80.9	 20
504	 21	117.5	19.5	 20
505	 21	120.8	21.3	 16
506	 21	195.0	32.9	 20
507	 21	364.5	75.9	 20
508	 21	148.8	28.0	 16
509	 21	75.3	15.6	 20
510	 21	63.3	13.6	 20
511	 21	88.0	18.7	 16
512	 21	148.0	31.7	 20
513	 21	222.0	47.3	 20
514	 21	248.8	65.3	 16
515	 21	57.5	9.7	 20
516	 21	57.0	8.6	 20
517	 21	86.5	13.7	 16
518	 21	124.5	25.5	 20
519	 21	59.3	8.5	 20
520	 21	269.8	46.3	 16
521	 21	168.0	31.0	 20
522	 21	69.3	8.6	 20
523	 21	115.5	18.5	 20
524	 21	324.8	55.6	 16
525	 21	370.0	65.6	 20
526	 21	369.0	58.0	 20
527	 21	248.5	37.2	 16
528	 21	375.8	53.8	 20
529	 21	433.0	84.1	 20
530	 21	146.5	24.4	 16
531	 21	113.5	26.2	 20
532	 21	83.0	19.3	 20
533	 21	158.5	21.9	 16
534	 21	334.5	61.6	 20
535	 21	132.5	27.2	 20
536	 21	111.3	15.7	 16
537	 21	155.0	27.5	 20
538	 21	84.0	17.2	 20
539	 21	95.5	18.3	 16
540	 21	281.5	62.9	 20
541	 21	365.3	62.8	 20
542	 21	363.8	43.7	 16
543	 21	292.5	48.0	 20
544	 21	138.3	21.7	 20
545	 21	690.3	128.7	 16
546	 21	90.3	15.8	 20
547	 21	172.8	33.4	 20
548	 21	454.5	80.7	 16
549	 21	774.3	121.9	 20
550	 21	127.3	21.4	 20
551	 21	350.8	51.9	 16
552	 21	608.8	124.9	 20
553	 21	449.0	61.4	 20
554	 21	358.8	57.5	 16
555	 21	278.0	41.7	 20
556	 21	1070.5	161.2	 20
557	 21	747.8	139.0	 20
558	 21	91.8	14.9	 16
559	 21	133.0	22.0	 20
560	 21	356.0	71.1	 20
561	 21	126.8	23.8	 16
562	 21	112.0	21.3	 20
563	 21	120.0	24.8	 20
564	 21	103.0	16.4	 16
565	 21	78.0	14.6	 20
566	 21	6161.3	1208.5	 20
567	 21	162.3	23.7	 16
568	 21	232.3	43.9	 20
569	 21	63.0	10.7	 20
570	 21	64.3	12.5	 16
571	 21	605.8	107.5	 20
572	 21	100.8	15.2	 20
573	 21	79.8	18.3	 16
574	 21	348.5	75.2	 20
575	 21	74.5	12.7	 20
576	 21	77.5	14.5	 16
577	 21	66.0	12.8	 20
578	 21	64.8	13.2	 20
579	 21	60.0	11.0	 16
580	 21	456.5	75.4	 20
581	 21	324.8	72.2	 20
582	 21	62.8	13.6	 16
583	 21	59.3	11.4	 20
584	 21	57.5	9.3	 20
585	 21	84.8	18.0	 16
586	 21	59.0	7.6	 20
587	 21	252.0	43.1	 20
588	 21	212.5	35.6	 16
589	 21	219.0	41.9	 20
590	 21	190.0	38.3	 20
591	 21	335.8	54.5	 20
592	 21	93.8	10.9	 16
593	 21	80.5	17.1	 20
594	 21	137.0	32.2	 25
595	 21	70.8	13.0	 20
596	 21	197.0	33.1	 25
597	 21	185.0	34.3	 25
598	 21	869.5	162.6	 20
599	 21	350.0	60.3	 25
600	 21	478.0	118.0	 25
601	 21	75.8	13.6	 20
602	 21	57.0	10.7	 25
603	 21	202.0	35.6	 25
604	 21	158.3	29.7	 20
605	 21	567.0	120.6	 25
606	 21	64.0	8.3	 25
607	 21	75.8	14.8	 20
608	 21	2903.0	550.1	 25
609	 21	59.0	11.0	 25
610	 21	122.0	20.4	 20
611	 21	302.0	48.3	 25
612	 21	1360.0	266.1	 25
613	 21	811.8	147.2	 20
614	 21	311.0	66.3	 25
615	 21	414.0	88.2	 25
616	 21	136.3	18.7	 20
617	 21	261.0	41.1	 25
618	 21	3118.0	571.2	 25
619	 21	3115.0	560.6	 20
620	 21	1067.0	167.5	 25
621	 21	194.0	119.0	 25
622	 21	2183.0	404.0	 20
623	 21	439.0	83.9	 25
624	 21	320.0	58.5	 25
625	 21	107.0	21.2	 25
626	 21	126.0	20.4	 20
627	 21	73.0	14.6	 25
628	 21	197.0	34.1	 25
629	 21	114.3	20.5	 20
630	 21	123.0	21.2	 25
631	 21	99.0	22.2	 25
632	 21	86.5	14.2	 20
633	 21	64.0	11.6	 25
634	 21	65.0	11.9	 25
635	 21	60.3	11.7	 20
636	 21	97.0	16.3	 25
637	 21	152.0	28.5	 25
638	 21	69.5	14.5	 20
639	 21	100.0	16.6	 25
  0	 22	5925.5	1101.0	 20
  1	 22	217.0	23.7	 16
  2	 22	325.5	49.5	 20
  3	 22	736.3	143.3	 20
  4	 22	291.8	52.2	 16
  5	 22	70.8	14.9	 20
  6	 22	153.8	24.0	 20
  7	 22	188.0	31.3	 16
  8	 22	76.5	13.0	 20
  9	 22	116.5	22.6	 20
 10	 22	76.3	10.6	 16
 11	 22	72.8	11.3	 20
 12	 22	118.5	17.9	 20
 13	 22	187.0	27.1	 16
 14	 22	204.5	33.7	 20
 15	 22	143.3	22.4	 20
 16	 22	78.5	14.1	 20
 17	 22	84.0	12.0	 16
 18	 22	233.3	34.7	 20
 19	 22	1530.0	335.2	 20
 20	 22	108.3	17.3	 16
 21	 22	105.0	18.3	 20
 22	 22	81.0	10.9	 20
 23	 22	97.0	18.7	 16
 24	 22	91.8	16.1	 20
 25	 22	71.0	11.5	 20
 26	 22	150.3	29.4	 16
 27	 22	256.3	40.6	 20
 28	 22	373.8	73.4	 20
 29	 22	253.3	41.4	 16
 30	 22	334.3	67.0	 20
 31	 22	147.3	26.2	 20
 32	 22	173.0	29.6	 16
 33	 22	1298.5	211.0	 20
 34	 22	503.3	77.5	 20
 35	 22	369.0	64.5	 16
 36	 22	220.8	43.3	 20
 37	 22	1369.8	281.4	 20
 38	 22	109.5	19.8	 16
 39	 22	448.3	77.6	 20
 40	 22	748.3	138.2	 20
 41	 22	268.8	40.7	 16
 42	 22	306.3	51.7	 20
 43	 22	285.0	56.2	 20
 44	 22	89.3	18.2	 16
 45	 22	73.3	12.7	 20
 46	 22	68.0	12.6	 20
 47	 22	72.5	11.7	 16
 48	 22	66.5	12.1	 20
 49	 22	66.8	9.6	 20
 50	 22	85.8	17.3	 20
 51	 22	88.3	20.5	 16
 52	 22	64.5	11.0	 20
 53	 22	69.8	13.2	 20
 54	 22	101.0	24.2	 16
 55	 22	81.5	18.0	 20
 56	 22	131.0	22.3	 20
 57	 22	143.3	30.0	 16
 58	 22	577.0	107.3	 20
 59	 22	233.0	46.2	 20
 60	 22	76.5	22.1	 16
 61	 22	272.0	73.7	 25
 62	 22	87.0	16.8	 25
 63	 22	107.3	18.7	 20
 64	 22	84.0	17.7	 25
 65	 22	95.0	16.6	 25
 66	 22	104.3	19.6	 20
 67	 22	102.0	224.0	 25
 68	 22	189.0	35.5	 25
 69	 22	215.0	81.4	 20
 70	 22	284.0	185.0	 25
 71	 22	127.0	92.2	 25
 72	 22	195.8	220.2	 20
 73	 22	2063.0	311.3	 25
 74	 22	1386.0	365.1	 25
 75	 22	293.0	40.1	 20
 76	 22	111.0	23.7	 25
 77	 22	59.0	8.3	 25
 78	 22	73.3	13.8	 20
 79	 22	65.0	9.6	 25
 80	 22	84.0	27.9	 25
 81	 22	65.3	12.3	 20
 82	 22	97.0	19.3	 25
 83	 22	89.0	15.6	 25
 84	 22	166.0	34.6	 25
 85	 22	145.5	35.8	 20
 86	 22	188.0	45.2	 25
 87	 22	92.0	20.6	 25
 88	 22	63.3	10.2	 20
 89	 22	73.0	11.6	 25
 90	 22	65.0	10.9	 25
 91	 22	70.3	11.4	 20
 92	 22	65.0	10.6	 25
 93	 22	65.0	12.1	 25
 94	 22	86.5	32.9	 20
 95	 22	66.0	11.9	 25
 96	 22	58.0	8.6	 25
 97	 22	67.5	12.2	 20
 98	 22	98.0	19.7	 25
 99	 22	66.0	10.8	 25
100	 22	63.5	9.6	 20
101	 22	108.0	28.8	 25
102	 22	84.0	11.3	 25
103	 22	83.3	19.9	 20
104	 22	108.0	23.0	 25
105	 22	94.0	18.2	 25
106	 22	231.3	37.0	 20
107	 22	682.0	151.7	 25
108	 22	426.0	91.7	 25
109	 22	140.3	20.8	 20
110	 22	107.0	13.8	 25
111	 22	312.0	59.1	 25
112	 22	166.3	44.4	 20
113	 22	107.0	16.3	 25
114	 22	60.0	15.1	 25
115	 22	118.3	26.6	 20
116	 22	258.0	54.5	 25
117	 22	6140.0	1889.8	 25
118	 22	218.0	52.9	 25
119	 22	102.3	21.8	 20
120	 22	93.0	13.0	 25
121	 22	294.0	61.5	 25
122	 22	188.3	159.0	 20
123	 22	87.0	17.3	 25
124	 22	64.0	7.6	 25
125	 22	83.5	13.2	 20
126	 22	116.0	19.2	 25
127	 22	81.0	14.4	 25
128	 22	71.8	13.3	 20
129	 22	71.0	12.4	 25
130	 22	73.0	13.0	 25
131	 22	181.3	36.5	 20
132	 22	927.0	282.8	 25
133	 22	302.0	82.5	 25
134	 22	78.3	13.0	 20
135	 22	108.0	18.1	 25
136	 22	107.0	23.4	 25
137	 22	168.8	29.7	 20
138	 22	125.0	24.0	 25
139	 22	175.0	78.6	 25
140	 22	166.0	33.7	 20
141	 22	291.0	51.8	 25
142	 22	444.0	105.1	 25
143	 22	97.3	16.5	 20
144	 22	975.0	294.5	 25
145	 22	458.0	118.1	 25
146	 22	93.5	16.8	 20
147	 22	2433.0	676.2	 25
148	 22	231.0	55.9	 25
149	 22	141.3	95.3	 20
150	 22	86.0	97.2	 25
151	 22	196.0	33.1	 25
152	 22	92.0	118.1	 25
153	 22	118.3	24.8	 20
154	 22	185.0	34.6	 25
155	 22	71.0	12.4	 25
156	 22	103.5	15.9	 20
157	 22	137.0	51.0	 25
158	 22	396.0	95.3	 25
159	 22	101.5	26.3	 20
160	 22	174.0	58.7	 25
161	 22	1293.0	196.2	 25
162	 22	167.5	30.6	 20
163	 22	127.0	55.0	 25
164	 22	109.0	16.3	 25
165	 22	68.3	11.6	 20
166	 22	73.0	10.6	 25
167	 22	72.0	13.2	 25
168	 22	188.3	32.1	 20
169	 22	76.0	16.4	 25
170	 22	74.0	14.6	 25
171	 22	72.0	16.6	 20
172	 22	68.0	12.9	 25
173	 22	81.0	13.5	 25
174	 22	78.3	16.0	 20
175	 22	75.0	12.3	 25
176	 22	640.0	173.4	 25
177	 22	74.5	14.9	 20
178	 22	85.0	14.3	 25
179	 22	296.0	58.6	 25
180	 22	95.5	18.8	 20
181	 22	441.0	112.0	 25
182	 22	98.0	14.9	 25
183	 22	62.5	12.5	 20
184	 22	66.0	11.7	 25
185	 22	186.0	35.7	 25
186	 22	76.0	10.8	 25
187	 22	402.0	62.2	 20
188	 22	182.0	36.7	 25
189	 22	84.0	16.4	 25
190	 22	98.5	18.9	 20
191	 22	74.0	11.6	 25
192	 22	92.0	17.6	 25
193	 22	69.0	9.9	 20
194	 22	69.0	11.8	 25
195	 22	155.0	22.5	 25
196	 22	132.3	25.6	 20
197	 22	160.0	24.1	 25
198	 22	80.0	12.7	 25
199	 22	95.5	12.1	 20
200	 22	89.0	19.9	 25
201	 22	175.0	36.8	 25
202	 22	84.3	12.6	 20
203	 22	87.0	12.5	 25
204	 22	165.0	189.5	 25
205	 22	198.5	329.1	 20
206	 22	99.0	39.6	 25
207	 22	298.0	53.5	 25
208	 22	147.0	65.9	 20
209	 22	100.0	18.2	 25
210	 22	250.0	43.6	 25
211	 22	112.8	22.6	 20
212	 22	142.0	21.2	 25
213	 22	101.0	21.3	 25
214	 22	85.8	15.1	 20
215	 22	215.0	37.7	 25
216	 22	66.0	15.2	 25
217	 22	78.5	18.1	 20
218	 22	110.0	21.1	 25
219	 22	67.0	10.3	 25
220	 22	63.0	9.8	 25
221	 22	293.5	59.1	 20
222	 22	87.0	16.3	 25
223	 22	269.0	50.5	 25
224	 22	84.0	18.2	 20
225	 22	107.0	19.7	 25
226	 22	87.0	14.2	 25
227	 22	91.0	14.2	 20
228	 22	78.0	11.3	 25
229	 22	71.0	13.8	 25
230	 22	91.0	22.6	 20
231	 22	101.0	18.9	 25
232	 22	114.0	21.6	 25
233	 22	76.8	27.0	 20
234	 22	125.0	20.6	 25
235	 22	158.0	29.1	 25
236	 22	617.5	105.2	 20
237	 22	73.0	14.5	 25
238	 22	68.0	12.5	 25
239	 22	67.3	13.1	 20
240	 22	78.0	17.2	 25
241	 22	113.0	19.7	 25
242	 22	439.5	107.2	 20
243	 22	75.0	16.6	 25
244	 22	80.0	15.6	 25
245	 22	208.5	29.9	 20
246	 22	509.0	96.0	 25
247	 22	122.0	21.5	 25
248	 22	156.3	30.5	 20
249	 22	75.0	11.3	 25
250	 22	71.0	14.4	 25
251	 22	69.3	12.5	 20
252	 22	64.0	10.6	 25
253	 22	64.0	9.0	 25
254	 22	110.0	20.7	 25
255	 22	488.0	99.2	 20
256	 22	100.0	20.4	 25
257	 22	132.0	28.5	 25
258	 22	129.0	21.2	 20
259	 22	80.0	14.3	 25
260	 22	164.0	91.9	 25
261	 22	190.3	24.9	 20
262	 22	91.0	15.8	 25
263	 22	395.0	62.4	 25
264	 22	102.5	16.7	 20
265	 22	173.0	25.6	 25
266	 22	914.0	218.2	 25
267	 22	342.3	61.0	 20
268	 22	149.0	29.3	 25
269	 22	141.0	24.6	 25
270	 22	70.8	12.8	 20
271	 22	82.0	15.7	 25
272	 22	87.0	17.8	 25
273	 22	119.0	28.8	 20
274	 22	98.8	16.8	 20
275	 22	97.8	19.0	 20
276	 22	75.5	13.3	 16
277	 22	70.3	14.2	 20
278	 22	116.8	16.6	 20
279	 22	299.8	37.6	 16
280	 22	116.5	21.2	 20
281	 22	770.0	140.5	 20
282	 22	137.5	24.5	 16
283	 22	82.8	16.5	 20
284	 22	847.3	151.5	 20
285	 22	77.8	14.3	 16
286	 22	82.0	15.2	 20
287	 22	164.0	25.7	 20
288	 22	407.3	70.4	 20
289	 22	119.0	14.1	 16
290	 22	128.5	21.6	 20
291	 22	683.5	143.2	 20
292	 22	180.3	26.6	 16
293	 22	114.8	20.4	 20
294	 22	798.8	161.5	 20
295	 22	97.0	17.1	 16
296	 22	87.5	14.4	 20
297	 22	194.5	25.2	 20
298	 22	82.3	13.1	 16
299	 22	80.3	12.6	 20
300	 22	213.8	33.9	 20
301	 22	158.5	24.1	 16
302	 22	100.5	27.8	 20
303	 22	94.3	21.0	 20
304	 22	76.3	13.1	 16
305	 22	90.0	12.8	 20
306	 22	107.0	20.0	 20
307	 22	181.5	31.7	 16
308	 22	395.8	74.4	 20
309	 22	872.5	160.6	 20
310	 22	209.3	29.9	 16
311	 22	330.0	64.2	 20
312	 22	237.3	39.5	 20
313	 22	399.5	77.3	 16
314	 22	87.3	16.4	 20
315	 22	126.0	20.9	 20
316	 22	65.8	8.3	 16
317	 22	63.8	29.7	 20
318	 22	79.5	15.8	 20
319	 22	69.3	11.1	 20
320	 22	114.8	27.1	 16
321	 22	81.0	17.1	 20
322	 22	103.3	19.0	 20
323	 22	161.0	26.0	 16
324	 22	375.3	72.4	 20
325	 22	201.3	39.5	 20
326	 22	121.3	24.6	 16
327	 22	131.3	19.1	 20
328	 22	86.3	14.0	 20
329	 22	62.3	14.0	 16
330	 22	59.3	10.9	 20
331	 22	70.3	13.9	 20
332	 22	103.0	15.2	 16
333	 22	3131.3	825.1	 20
334	 22	468.3	92.9	 20
335	 22	252.5	44.7	 16
336	 22	84.8	18.5	 20
337	 22	291.0	48.7	 20
338	 22	288.0	44.2	 16
339	 22	706.0	129.5	 20
340	 22	133.0	23.8	 20
341	 22	1421.0	312.1	 16
342	 22	171.3	57.6	 20
343	 22	183.0	33.5	 20
344	 22	171.3	30.1	 16
345	 22	117.5	20.4	 20
346	 22	102.8	19.1	 20
347	 22	84.0	15.6	 16
348	 22	84.8	18.7	 20
349	 22	67.3	14.1	 20
350	 22	78.5	14.9	 16
351	 22	95.0	21.9	 20
352	 22	276.3	41.8	 20
353	 22	461.5	67.5	 20
354	 22	188.3	65.0	 16
355	 22	138.3	19.5	 20
356	 22	135.5	22.9	 20
357	 22	82.0	14.8	 16
358	 22	67.5	19.0	 20
359	 22	150.8	30.3	 20
360	 22	69.0	12.7	 16
361	 22	114.3	25.5	 20
362	 22	66.3	8.8	 20
363	 22	2009.8	347.0	 16
364	 22	69.8	16.6	 20
365	 22	164.8	20.7	 20
366	 22	99.0	18.7	 16
367	 22	658.0	110.3	 20
368	 22	81.0	20.3	 20
369	 22	351.3	65.4	 16
370	 22	310.0	53.5	 20
371	 22	620.8	100.2	 20
372	 22	68.0	12.0	 16
373	 22	2801.3	505.9	 20
374	 22	137.5	32.9	 20
375	 22	106.3	19.4	 16
376	 22	159.3	23.8	 20
377	 22	276.0	41.2	 20
378	 22	128.3	22.4	 16
379	 22	118.3	24.3	 20
380	 22	1433.0	294.5	 20
381	 22	237.3	36.7	 20
382	 22	1571.0	346.1	 25
383	 22	131.0	33.3	 25
384	 22	183.5	34.7	 20
385	 22	446.0	118.0	 25
386	 22	111.0	18.4	 25
387	 22	82.0	16.5	 25
388	 22	249.5	49.1	 20
389	 22	89.0	20.2	 25
390	 22	81.0	14.0	 25
391	 22	96.3	15.7	 20
392	 22	123.0	22.4	 25
393	 22	92.0	14.8	 25
394	 22	236.5	46.6	 20
395	 22	70.0	9.2	 25
396	 22	101.0	18.2	 25
397	 22	156.8	31.0	 20
398	 22	123.0	18.9	 25
399	 22	150.0	26.9	 25
400	 22	77.3	12.0	 20
401	 22	93.0	16.4	 25
402	 22	98.0	17.5	 25
403	 22	182.0	39.1	 20
404	 22	89.0	21.9	 25
405	 22	338.0	83.0	 25
406	 22	270.5	60.9	 20
407	 22	102.0	19.3	 25
408	 22	57.0	11.9	 25
409	 22	63.3	11.1	 20
410	 22	81.0	25.8	 25
411	 22	103.0	19.6	 25
412	 22	89.5	14.4	 20
413	 22	85.0	11.4	 25
414	 22	1516.0	383.3	 25
415	 22	157.3	32.9	 20
416	 22	66.0	13.4	 25
417	 22	70.0	12.5	 25
418	 22	60.0	12.3	 20
419	 22	98.0	14.2	 25
420	 22	413.0	79.8	 25
421	 22	122.0	19.6	 25
422	 22	114.0	21.2	 20
423	 22	203.0	46.6	 25
424	 22	126.0	24.0	 25
425	 22	334.3	77.9	 20
426	 22	356.0	62.8	 25
427	 22	335.0	56.4	 25
428	 22	306.0	46.9	 20
429	 22	222.0	43.8	 25
430	 22	167.0	28.9	 25
431	 22	138.8	19.5	 20
432	 22	573.0	98.3	 25
433	 22	135.0	26.8	 25
434	 22	188.5	36.4	 20
435	 22	498.0	92.3	 25
436	 22	248.0	46.6	 25
437	 22	72.5	12.6	 20
438	 22	62.0	14.2	 25
439	 22	66.0	10.5	 25
440	 22	73.3	12.4	 20
441	 22	65.0	12.7	 25
442	 22	60.0	10.6	 25
443	 22	61.0	9.1	 20
444	 22	62.0	9.7	 25
445	 22	64.0	9.5	 25
446	 22	81.3	13.1	 20
447	 22	129.0	19.1	 25
448	 22	110.0	24.1	 25
449	 22	86.8	13.9	 20
450	 22	185.0	38.0	 25
451	 22	89.0	15.6	 25
452	 22	74.3	12.5	 20
453	 22	64.0	11.3	 25
454	 22	63.0	14.0	 25
455	 22	67.0	9.6	 25
456	 22	85.0	15.9	 20
457	 22	60.0	10.0	 25
458	 22	59.0	9.9	 25
459	 22	202.5	37.3	 20
460	 22	143.0	23.0	 25
461	 22	177.0	32.0	 25
462	 22	75.0	17.9	 20
463	 22	54.0	11.6	 25
464	 22	55.0	7.7	 25
465	 22	67.3	15.2	 20
466	 22	66.0	10.2	 25
467	 22	56.0	10.2	 25
468	 22	61.3	10.8	 20
469	 22	71.0	15.3	 25
470	 22	83.0	14.8	 25
471	 22	262.0	42.4	 20
472	 22	93.0	16.0	 25
473	 22	82.0	14.5	 25
474	 22	63.3	12.8	 20
475	 22	62.0	9.8	 25
476	 22	155.0	31.9	 25
477	 22	63.3	9.7	 20
478	 22	111.0	23.1	 25
479	 22	95.0	19.0	 25
480	 22	639.8	97.6	 20
481	 22	1353.0	281.6	 25
482	 22	121.0	19.3	 25
483	 22	113.0	20.9	 20
484	 22	74.0	15.3	 25
485	 22	202.0	34.8	 25
486	 22	108.3	17.7	 20
487	 22	183.0	42.2	 25
488	 22	223.0	53.0	 25
489	 22	131.0	27.0	 25
490	 22	62.0	9.6	 20
491	 22	61.0	10.7	 25
492	 22	165.0	34.8	 25
493	 22	127.5	22.1	 20
494	 22	176.0	30.6	 25
495	 22	137.0	22.8	 25
496	 22	322.0	48.0	 20
497	 22	189.0	41.3	 25
498	 22	59.0	10.8	 25
499	 22	120.5	19.9	 20
500	 22	94.0	21.0	 25
501	 22	55.0	10.4	 25
502	 22	67.0	11.4	 20
503	 22	165.0	27.5	 25
504	 22	80.0	11.8	 25
505	 22	95.5	14.9	 20
506	 22	986.0	201.3	 25
507	 22	984.0	183.7	 25
508	 22	145.5	25.3	 20
509	 22	81.0	13.9	 25
510	 22	57.0	10.5	 25
511	 22	81.0	13.4	 20
512	 22	70.0	11.6	 25
513	 22	259.0	39.9	 25
514	 22	59.5	11.4	 20
515	 22	53.0	9.8	 25
516	 22	63.0	11.6	 25
517	 22	80.8	14.7	 20
518	 22	107.0	20.4	 25
519	 22	64.0	10.8	 25
520	 22	149.0	24.7	 20
521	 22	66.0	9.6	 25
522	 22	65.0	11.5	 25
523	 22	86.0	15.3	 25
524	 22	153.0	27.3	 20
525	 22	381.0	71.4	 25
526	 22	141.0	18.8	 25
527	 22	150.0	29.0	 20
528	 22	397.0	80.6	 25
529	 22	119.0	22.6	 25
530	 22	97.0	23.7	 20
531	 22	73.0	13.4	 25
532	 22	71.0	12.4	 25
533	 22	102.3	18.4	 20
534	 22	796.0	144.5	 25
535	 22	203.0	35.7	 25
536	 22	69.5	11.7	 20
537	 22	60.0	10.7	 25
538	 22	72.0	13.5	 25
539	 22	291.0	51.1	 20
540	 22	733.0	149.9	 25
541	 22	145.0	27.9	 25
542	 22	155.5	22.9	 20
543	 22	140.0	26.6	 25
544	 22	87.0	19.1	 25
545	 22	199.5	30.0	 20
546	 22	124.0	23.6	 25
547	 22	111.0	58.8	 25
548	 22	246.3	36.4	 20
549	 22	279.0	55.0	 25
550	 22	259.0	45.8	 25
551	 22	322.0	45.7	 20
552	 22	1063.0	212.5	 25
553	 22	235.0	37.8	 25
554	 22	615.0	110.5	 20
555	 22	178.0	25.7	 25
556	 22	139.0	19.3	 25
557	 22	385.0	70.2	 25
558	 22	73.3	11.0	 20
559	 22	153.0	24.5	 25
560	 22	100.0	20.0	 25
561	 22	80.8	17.2	 20
562	 22	68.0	12.7	 25
563	 22	77.0	11.2	 25
564	 22	70.0	10.5	 20
565	 22	93.0	12.6	 25
566	 22	2208.0	462.7	 25
567	 22	142.8	31.4	 20
568	 22	251.0	48.4	 25
569	 22	73.0	12.6	 25
570	 22	79.0	15.4	 20
571	 22	147.0	24.8	 25
572	 22	71.0	10.7	 25
573	 22	71.0	13.8	 20
574	 22	200.0	36.9	 25
575	 22	60.0	8.4	 25
576	 22	92.0	17.4	 20
577	 22	70.0	17.9	 25
578	 22	62.0	13.4	 25
579	 22	59.3	10.3	 20
580	 22	132.0	24.3	 25
581	 22	81.0	14.4	 25
582	 22	73.8	12.5	 20
583	 22	58.0	11.6	 25
584	 22	58.0	11.2	 25
585	 22	72.0	12.2	 20
586	 22	71.0	13.8	 25
587	 22	72.0	12.2	 25
588	 22	161.0	31.0	 20
589	 22	191.0	35.3	 25
590	 22	157.0	29.6	 25
591	 22	322.0	54.5	 25
592	 22	71.3	10.0	 20
593	 22	71.0	10.8	 25
594	 22	63.0	11.7	 20
595	 22	89.8	19.6	 16
596	 22	188.3	46.6	 20
597	 22	223.5	42.8	 20
598	 22	810.3	135.5	 16
599	 22	145.0	31.8	 20
600	 22	713.5	134.4	 20
601	 22	66.5	14.0	 16
602	 22	69.0	10.5	 20
603	 22	205.5	31.9	 20
604	 22	208.5	37.3	 16
605	 22	1074.8	199.7	 20
606	 22	62.0	9.1	 20
607	 22	69.0	12.0	 16
608	 22	702.0	130.0	 20
609	 22	70.0	17.6	 20
610	 22	73.0	12.5	 16
611	 22	83.0	16.1	 20
612	 22	548.5	180.3	 20
613	 22	777.3	126.0	 16
614	 22	267.0	46.1	 20
615	 22	789.3	148.7	 20
616	 22	79.0	12.9	 16
617	 22	159.3	30.3	 20
618	 22	1413.0	224.7	 20
619	 22	1750.5	303.8	 16
620	 22	696.5	112.3	 20
621	 22	393.8	109.6	 20
622	 22	3554.8	580.4	 16
623	 22	219.3	53.1	 20
624	 22	369.8	67.2	 20
625	 22	98.0	16.2	 20
626	 22	100.3	18.9	 16
627	 22	57.3	12.1	 20
628	 22	153.5	28.0	 20
629	 22	100.5	26.1	 16
630	 22	126.8	16.5	 20
631	 22	140.8	22.9	 20
632	 22	61.3	15.1	 16
633	 22	63.3	12.3	 20
634	 22	54.3	8.7	 20
635	 22	62.8	12.6	 16
636	 22	108.0	17.9	 20
637	 22	230.8	43.8	 20
638	 22	87.5	16.0	 16
639	 22	4526.8	946.1	 20
  0	 23	122.0	29.8	 25
  1	 23	131.0	24.3	 20
  2	 23	100.0	14.7	 25
  3	 23	119.0	22.3	 25
  4	 23	527.3	78.1	 20
  5	 23	348.0	57.6	 25
  6	 23	106.0	27.7	 25
  7	 23	76.5	15.5	 20
  8	 23	478.0	77.0	 25
  9	 23	80.0	16.2	 25
 10	 23	3292.3	441.0	 20
 11	 23	562.0	122.9	 25
 12	 23	271.0	41.4	 25
 13	 23	345.3	54.7	 20
 14	 23	739.0	150.8	 25
 15	 23	367.0	64.1	 25
 16	 23	136.0	25.0	 25
 17	 23	145.5	18.8	 20
 18	 23	72.0	13.3	 25
 19	 23	62.0	12.3	 25
 20	 23	117.5	17.8	 20
 21	 23	78.0	14.3	 25
 22	 23	671.0	168.1	 25
 23	 23	90.5	16.5	 20
 24	 23	285.0	56.7	 25
 25	 23	453.0	97.4	 25
 26	 23	216.0	28.8	 20
 27	 23	149.0	25.8	 25
 28	 23	314.0	67.5	 25
 29	 23	167.0	19.9	 20
 30	 23	85.0	18.6	 25
 31	 23	157.0	30.9	 25
 32	 23	70.0	13.0	 20
 33	 23	104.0	17.8	 25
 34	 23	293.0	46.7	 25
 35	 23	205.5	38.2	 20
 36	 23	478.0	75.9	 25
 37	 23	1156.0	246.5	 25
 38	 23	2357.0	385.7	 20
 39	 23	5472.0	800.4	 25
 40	 23	122.0	23.7	 25
 41	 23	263.3	45.9	 20
 42	 23	882.0	142.8	 25
 43	 23	204.0	34.2	 25
 44	 23	98.8	14.0	 20
 45	 23	228.0	39.7	 25
 46	 23	76.0	11.4	 25
 47	 23	94.3	16.0	 20
 48	 23	83.0	18.9	 25
 49	 23	136.0	25.6	 25
 50	 23	104.0	22.4	 25
 51	 23	154.8	24.6	 20
 52	 23	66.0	16.1	 25
 53	 23	3642.0	827.4	 25
 54	 23	244.3	48.0	 20
 55	 23	205.0	39.5	 25
 56	 23	298.0	68.8	 25
 57	 23	222.3	39.1	 20
 58	 23	100.0	22.6	 25
 59	 23	487.0	111.1	 25
 60	 23	209.5	32.5	 20
 61	 23	66.5	9.6	 20
 62	 23	192.0	36.4	 20
 63	 23	84.8	17.8	 16
 64	 23	82.3	13.0	 20
 65	 23	91.3	14.6	 20
 66	 23	419.8	70.6	 16
 67	 23	1508.0	304.0	 20
 68	 23	286.0	65.7	 20
 69	 23	578.5	93.3	 16
 70	 23	266.3	28.3	 20
 71	 23	582.5	98.9	 20
 72	 23	1187.5	210.4	 16
 73	 23	854.0	152.3	 20
 74	 23	211.3	35.7	 20
 75	 23	296.5	35.9	 16
 76	 23	64.0	8.8	 20
 77	 23	63.3	8.2	 20
 78	 23	116.3	21.1	 16
 79	 23	136.0	20.2	 20
 80	 23	618.3	138.4	 20
 81	 23	88.3	13.1	 16
 82	 23	79.8	14.4	 20
 83	 23	370.0	80.9	 20
 84	 23	523.5	82.1	 20
 85	 23	71.5	12.4	 16
 86	 23	81.3	12.5	 20
 87	 23	498.8	70.7	 20
 88	 23	106.3	13.9	 16
 89	 23	76.3	13.0	 20
 90	 23	68.0	13.2	 20
 91	 23	62.3	10.1	 16
 92	 23	92.8	18.8	 20
 93	 23	74.8	12.7	 20
 94	 23	901.0	125.7	 16
 95	 23	68.0	12.0	 20
 96	 23	113.5	20.4	 20
 97	 23	133.5	17.9	 16
 98	 23	449.5	85.5	 20
 99	 23	81.5	15.1	 20
100	 23	142.0	23.2	 16
101	 23	1042.8	213.9	 20
102	 23	79.0	14.5	 20
103	 23	431.5	74.1	 16
104	 23	63.8	11.3	 20
105	 23	73.0	11.7	 20
106	 23	637.3	87.5	 16
107	 23	353.0	75.8	 20
108	 23	508.5	82.6	 20
109	 23	607.5	87.6	 16
110	 23	230.8	40.8	 20
111	 23	240.5	37.1	 20
112	 23	1115.3	165.1	 16
113	 23	110.0	22.6	 20
114	 23	96.8	24.1	 20
115	 23	109.3	17.9	 16
116	 23	125.0	24.3	 20
117	 23	1149.3	210.1	 20
118	 23	169.3	19.7	 20
119	 23	95.0	13.9	 16
120	 23	368.0	67.1	 20
121	 23	322.0	51.5	 20
122	 23	2325.8	374.7	 16
123	 23	780.3	110.9	 20
124	 23	101.3	20.9	 20
125	 23	81.8	12.5	 16
126	 23	218.8	44.5	 20
127	 23	119.8	16.7	 20
128	 23	90.5	13.1	 16
129	 23	154.8	32.5	 20
130	 23	197.5	41.5	 20
131	 23	69.0	9.7	 16
132	 23	63.5	8.9	 20
133	 23	65.5	15.0	 20
134	 23	87.3	17.6	 16
135	 23	57.3	10.0	 20
136	 23	69.5	11.9	 20
137	 23	232.5	30.9	 16
138	 23	224.3	37.3	 20
139	 23	588.5	109.9	 20
140	 23	173.8	33.0	 16
141	 23	365.8	48.7	 20
142	 23	72.5	19.0	 20
143	 23	81.0	16.9	 16
144	 23	167.3	25.3	 20
145	 23	104.0	15.5	 20
146	 23	78.0	11.4	 16
147	 23	106.0	20.9	 20
148	 23	163.0	29.9	 20
149	 23	1452.0	175.5	 16
150	 23	1548.3	419.4	 20
151	 23	501.8	125.9	 20
152	 23	7749.8	1356.4	 20
153	 23	190.3	22.7	 16
154	 23	173.0	23.1	 20
155	 23	91.0	17.8	 20
156	 23	72.3	10.1	 16
157	 23	470.3	71.1	 20
158	 23	129.3	20.2	 20
159	 23	139.8	21.6	 16
160	 23	140.3	30.1	 20
161	 23	1914.8	662.2	 20
162	 23	255.8	48.9	 16
163	 23	249.0	36.4	 20
164	 23	65.3	13.9	 20
165	 23	166.5	31.2	 16
166	 23	92.5	12.6	 20
167	 23	72.0	13.1	 20
168	 23	340.5	62.4	 20
169	 23	131.0	27.5	 25
170	 23	92.0	20.6	 25
171	 23	204.0	35.2	 20
172	 23	76.0	12.4	 25
173	 23	72.0	13.5	 25
174	 23	73.3	14.5	 20
175	 23	125.0	18.6	 25
176	 23	428.0	73.9	 25
177	 23	189.3	34.5	 20
178	 23	218.0	41.6	 25
179	 23	79.0	13.6	 25
180	 23	144.0	25.0	 20
181	 23	71.0	11.7	 25
182	 23	68.0	12.0	 25
183	 23	91.3	19.2	 20
184	 23	94.0	17.3	 25
185	 23	76.0	11.4	 25
186	 23	126.0	22.7	 25
187	 23	273.8	44.4	 20
188	 23	80.0	16.0	 25
189	 23	373.0	69.8	 25
190	 23	71.3	11.8	 20
191	 23	128.0	22.1	 25
192	 23	320.0	48.7	 25
193	 23	98.5	15.2	 20
194	 23	75.0	15.1	 25
195	 23	674.0	128.5	 25
196	 23	76.5	12.8	 20
197	 23	1083.0	257.3	 25
198	 23	106.0	12.3	 25
199	 23	377.3	72.9	 20
200	 23	3081.0	725.4	 25
201	 23	4392.0	677.3	 25
202	 23	233.0	39.4	 20
203	 23	116.0	17.5	 25
204	 23	2600.0	434.0	 25
205	 23	3640.8	591.0	 20
206	 23	465.0	69.6	 25
207	 23	1530.0	264.8	 25
208	 23	3159.0	483.6	 20
209	 23	94.0	18.3	 25
210	 23	160.0	30.3	 25
211	 23	158.3	25.5	 20
212	 23	209.0	40.7	 25
213	 23	177.0	31.1	 25
214	 23	95.0	14.9	 20
215	 23	143.0	27.6	 25
216	 23	64.0	11.4	 25
217	 23	162.3	24.7	 20
218	 23	492.0	113.3	 25
219	 23	128.0	26.6	 25
220	 23	72.0	11.8	 25
221	 23	78.5	13.4	 20
222	 23	313.0	48.4	 25
223	 23	209.0	32.8	 25
224	 23	194.5	40.1	 20
225	 23	111.0	19.8	 25
226	 23	63.0	11.5	 25
227	 23	110.0	22.7	 20
228	 23	68.0	13.6	 25
229	 23	66.0	8.1	 25
230	 23	79.3	9.3	 20
231	 23	218.0	41.6	 25
232	 23	649.0	158.8	 25
233	 23	1562.0	245.9	 20
234	 23	215.0	32.5	 25
235	 23	369.0	73.8	 25
236	 23	162.8	27.7	 20
237	 23	77.0	14.6	 25
238	 23	98.0	14.0	 25
239	 23	324.3	86.2	 20
240	 23	64.0	13.0	 25
241	 23	522.0	93.5	 25
242	 23	75.5	14.1	 20
243	 23	1104.0	259.7	 25
244	 23	944.0	169.8	 25
245	 23	1953.8	354.2	 20
246	 23	1116.0	193.7	 25
247	 23	2253.0	389.7	 25
248	 23	517.3	76.7	 20
249	 23	85.0	17.7	 25
250	 23	852.0	213.0	 25
251	 23	137.8	30.3	 20
252	 23	107.0	19.0	 25
253	 23	69.0	13.0	 25
254	 23	99.0	19.3	 25
255	 23	73.5	10.9	 20
256	 23	71.0	12.4	 25
257	 23	1329.0	284.5	 25
258	 23	116.0	19.1	 20
259	 23	91.0	14.7	 25
260	 23	121.0	22.3	 25
261	 23	403.8	63.6	 20
262	 23	292.0	75.3	 25
263	 23	402.0	80.1	 25
264	 23	242.3	36.2	 20
265	 23	239.0	44.3	 25
266	 23	223.0	37.7	 25
267	 23	328.3	67.0	 20
268	 23	822.0	147.0	 25
269	 23	104.0	14.4	 25
270	 23	221.3	41.8	 20
271	 23	543.0	95.2	 25
272	 23	131.0	19.8	 25
273	 23	1438.8	239.1	 20
274	 23	170.0	32.6	 25
275	 23	148.0	31.2	 25
276	 23	3673.5	711.3	 20
277	 23	85.0	14.9	 25
278	 23	66.0	10.8	 25
279	 23	127.5	17.4	 20
280	 23	1370.0	266.9	 25
281	 23	166.0	24.3	 25
282	 23	77.0	12.6	 20
283	 23	66.0	13.0	 25
284	 23	134.0	19.9	 25
285	 23	163.8	31.4	 20
286	 23	78.0	15.3	 25
287	 23	862.0	207.4	 25
288	 23	363.0	59.5	 25
289	 23	94.5	14.3	 20
290	 23	228.0	46.2	 25
291	 23	226.0	39.1	 25
292	 23	91.3	13.9	 20
293	 23	73.0	13.8	 25
294	 23	344.0	78.6	 25
295	 23	698.8	130.8	 20
296	 23	200.0	46.0	 25
297	 23	84.0	16.1	 25
298	 23	799.5	146.4	 20
299	 23	205.0	35.1	 25
300	 23	1059.0	197.2	 25
301	 23	318.8	54.8	 20
302	 23	275.0	51.1	 25
303	 23	1890.0	329.8	 25
304	 23	129.0	24.4	 20
305	 23	145.0	29.0	 25
306	 23	74.0	12.9	 25
307	 23	359.5	70.9	 20
308	 23	204.0	45.5	 25
309	 23	374.0	75.1	 25
310	 23	113.5	21.2	 20
311	 23	137.0	28.2	 25
312	 23	421.0	79.0	 25
313	 23	787.3	135.8	 20
314	 23	322.0	68.1	 25
315	 23	70.0	13.9	 25
316	 23	268.8	54.7	 20
317	 23	113.0	15.1	 25
318	 23	108.0	16.6	 25
319	 23	83.0	13.0	 25
320	 23	336.5	49.7	 20
321	 23	144.0	22.7	 25
322	 23	88.0	26.9	 25
323	 23	79.3	14.2	 20
324	 23	106.0	19.6	 25
325	 23	122.0	24.4	 25
326	 23	762.8	141.6	 20
327	 23	206.0	50.2	 25
328	 23	94.0	15.1	 25
329	 23	997.3	237.6	 20
330	 23	185.0	56.2	 25
331	 23	102.0	18.4	 25
332	 23	110.0	22.8	 20
333	 23	1048.0	253.0	 25
334	 23	534.0	112.1	 25
335	 23	109.0	17.1	 20
336	 23	65.0	11.3	 25
337	 23	125.0	23.8	 25
338	 23	152.5	54.4	 20
339	 23	196.0	30.1	 25
340	 23	274.0	57.8	 25
341	 23	186.5	36.2	 20
342	 23	121.0	26.6	 25
343	 23	123.0	22.5	 25
344	 23	86.8	11.7	 20
345	 23	229.0	43.1	 25
346	 23	73.0	14.0	 25
347	 23	60.0	10.4	 20
348	 23	114.0	30.8	 25
349	 23	76.0	13.4	 25
350	 23	120.3	26.8	 20
351	 23	150.0	28.8	 25
352	 23	148.0	31.5	 25
353	 23	221.0	38.4	 25
354	 23	502.8	97.8	 20
355	 23	246.0	54.6	 25
356	 23	103.0	23.7	 25
357	 23	179.8	36.2	 20
358	 23	305.0	49.8	 25
359	 23	145.0	29.6	 25
360	 23	134.8	24.4	 20
361	 23	65.0	12.5	 25
362	 23	60.0	10.5	 25
363	 23	65.8	12.8	 20
364	 23	68.0	13.4	 25
365	 23	252.0	49.1	 25
366	 23	164.0	27.6	 20
367	 23	208.0	31.6	 25
368	 23	179.0	32.2	 25
369	 23	113.0	20.9	 20
370	 23	820.0	165.5	 25
371	 23	85.0	15.8	 25
372	 23	693.3	140.7	 20
373	 23	218.0	31.1	 25
374	 23	218.0	38.9	 25
375	 23	205.8	28.5	 20
376	 23	217.0	43.2	 25
377	 23	219.0	37.3	 25
378	 23	386.3	69.2	 20
379	 23	109.0	20.6	 25
380	 23	281.0	55.2	 25
381	 23	346.5	61.4	 16
382	 23	205.3	31.3	 20
383	 23	89.8	17.3	 20
384	 23	485.5	69.7	 16
385	 23	893.3	154.9	 20
386	 23	1869.3	344.8	 20
387	 23	91.0	18.7	 20
388	 23	225.8	36.4	 16
389	 23	94.5	16.7	 20
390	 23	150.5	22.6	 20
391	 23	79.3	17.0	 16
392	 23	252.0	55.3	 20
393	 23	703.8	121.7	 20
394	 23	155.3	24.6	 16
395	 23	158.5	27.6	 20
396	 23	8576.8	1351.2	 20
397	 23	62.8	13.3	 16
398	 23	102.3	17.7	 20
399	 23	67.3	11.3	 20
400	 23	83.3	12.1	 16
401	 23	115.3	21.8	 20
402	 23	2673.0	464.1	 20
403	 23	619.8	97.0	 16
404	 23	3299.5	549.2	 20
405	 23	111.8	16.4	 20
406	 23	101.3	15.0	 16
407	 23	715.3	130.4	 20
408	 23	139.0	22.1	 20
409	 23	79.8	10.9	 16
410	 23	119.5	23.5	 20
411	 23	123.8	21.1	 20
412	 23	104.3	18.5	 16
413	 23	128.0	25.7	 20
414	 23	75.0	12.1	 20
415	 23	197.0	32.7	 16
416	 23	190.5	37.1	 20
417	 23	99.8	16.2	 20
418	 23	60.8	12.1	 16
419	 23	91.3	15.0	 20
420	 23	70.5	13.8	 20
421	 23	307.5	57.3	 20
422	 23	5636.8	849.3	 16
423	 23	2495.5	404.9	 20
424	 23	102.5	12.3	 20
425	 23	64.3	6.2	 16
426	 23	126.3	18.7	 20
427	 23	226.3	30.0	 20
428	 23	485.3	80.0	 16
429	 23	87.5	22.4	 20
430	 23	111.3	20.0	 20
431	 23	77.3	18.1	 16
432	 23	441.8	77.5	 20
433	 23	239.5	40.8	 20
434	 23	164.0	28.1	 16
435	 23	1483.5	270.8	 20
436	 23	266.8	47.2	 20
437	 23	55.8	11.3	 16
438	 23	195.8	35.6	 20
439	 23	102.8	22.9	 20
440	 23	66.3	9.2	 16
441	 23	85.5	19.1	 20
442	 23	61.8	9.7	 20
443	 23	68.8	11.5	 16
444	 23	87.3	9.4	 20
445	 23	86.0	16.8	 20
446	 23	50.8	14.6	 16
447	 23	141.3	26.3	 20
448	 23	202.3	38.2	 20
449	 23	97.0	21.3	 16
450	 23	86.0	15.8	 20
451	 23	142.5	19.6	 20
452	 23	242.0	40.2	 16
453	 23	96.3	17.7	 20
454	 23	438.8	89.2	 20
455	 23	59.0	12.8	 20
456	 23	210.3	33.2	 16
457	 23	88.5	21.2	 20
458	 23	59.3	8.7	 20
459	 23	109.3	22.6	 16
460	 23	77.5	13.6	 20
461	 23	598.5	103.7	 20
462	 23	109.5	19.1	 16
463	 23	416.8	68.9	 20
464	 23	214.8	36.6	 20
465	 23	211.3	31.8	 16
466	 23	76.0	17.4	 20
467	 23	63.5	12.4	 20
468	 23	116.3	21.5	 16
469	 23	132.3	24.7	 20
470	 23	1309.8	237.9	 20
471	 23	174.5	34.2	 16
472	 23	565.0	81.5	 20
473	 23	80.0	10.2	 20
474	 23	62.0	7.9	 16
475	 23	63.0	12.8	 20
476	 23	63.8	9.2	 20
477	 23	224.8	39.1	 16
478	 23	132.8	20.2	 20
479	 23	383.5	66.6	 20
480	 23	945.3	149.9	 16
481	 23	943.5	139.0	 20
482	 23	551.8	93.1	 20
483	 23	3688.3	554.0	 16
484	 23	144.3	25.2	 20
485	 23	181.3	31.5	 20
486	 23	90.3	20.7	 16
487	 23	70.8	13.6	 20
488	 23	63.0	9.9	 25
489	 23	251.0	41.2	 25
490	 23	62.0	11.7	 20
491	 23	48.0	9.9	 25
492	 23	86.0	13.6	 25
493	 23	119.3	23.3	 20
494	 23	78.0	11.4	 25
495	 23	528.0	109.8	 25
496	 23	1286.5	196.7	 20
497	 23	108.0	23.9	 25
498	 23	692.0	141.1	 25
499	 23	70.3	10.9	 20
500	 23	70.0	13.9	 25
501	 23	431.0	87.4	 25
502	 23	62.0	11.9	 20
503	 23	101.0	19.3	 25
504	 23	144.0	21.2	 25
505	 23	90.5	15.1	 20
506	 23	239.0	46.4	 25
507	 23	83.0	12.4	 25
508	 23	56.0	8.7	 20
509	 23	59.0	8.0	 25
510	 23	63.0	13.3	 25
511	 23	296.0	88.8	 20
512	 23	65.0	8.3	 25
513	 23	130.0	24.1	 25
514	 23	60.3	12.3	 20
515	 23	55.0	9.4	 25
516	 23	55.0	11.9	 25
517	 23	70.0	11.7	 20
518	 23	60.0	12.1	 25
519	 23	60.0	10.1	 25
520	 23	85.3	14.9	 20
521	 23	166.0	37.4	 25
522	 23	238.0	43.1	 25
523	 23	414.0	72.4	 25
524	 23	73.8	11.8	 20
525	 23	70.0	13.1	 25
526	 23	52.0	8.4	 25
527	 23	57.3	11.2	 20
528	 23	97.0	18.9	 25
529	 23	115.0	20.5	 25
530	 23	70.0	10.8	 20
531	 23	85.0	10.5	 25
532	 23	100.0	19.3	 25
533	 23	1742.0	247.2	 20
534	 23	163.0	28.9	 25
535	 23	136.0	27.9	 25
536	 23	184.3	28.1	 20
537	 23	79.0	16.3	 25
538	 23	84.0	16.5	 25
539	 23	72.0	14.4	 20
540	 23	79.0	16.9	 25
541	 23	319.0	55.8	 25
542	 23	637.3	82.9	 20
543	 23	80.0	13.8	 25
544	 23	200.0	33.1	 25
545	 23	458.8	75.9	 20
546	 23	382.0	88.4	 25
547	 23	227.0	54.7	 25
548	 23	991.0	136.1	 20
549	 23	1913.0	329.0	 25
550	 23	2088.0	354.6	 25
551	 23	709.5	101.6	 20
552	 23	385.0	75.7	 25
553	 23	115.0	25.4	 25
554	 23	261.5	48.7	 20
555	 23	1584.0	275.7	 25
556	 23	2167.0	340.6	 25
557	 23	479.0	72.6	 25
558	 23	703.8	115.5	 20
559	 23	92.0	18.4	 25
560	 23	413.0	76.5	 25
561	 23	78.5	14.9	 20
562	 23	221.0	40.8	 25
563	 23	151.0	31.2	 25
564	 23	162.3	26.3	 20
565	 23	146.0	24.2	 25
566	 23	83.0	11.6	 25
567	 23	69.5	11.0	 20
568	 23	174.0	32.6	 25
569	 23	63.0	12.6	 25
570	 23	80.3	14.9	 20
571	 23	100.0	26.6	 25
572	 23	74.0	15.6	 25
573	 23	523.5	74.5	 20
574	 23	146.0	25.3	 25
575	 23	61.0	11.0	 25
576	 23	283.8	52.8	 20
577	 23	60.0	14.8	 25
578	 23	552.0	101.7	 25
579	 23	242.8	41.2	 20
580	 23	60.0	10.4	 25
581	 23	74.0	13.0	 25
582	 23	183.5	33.6	 20
583	 23	107.0	17.4	 25
584	 23	63.0	9.8	 25
585	 23	72.8	14.0	 20
586	 23	60.0	12.6	 25
587	 23	2587.0	440.5	 25
588	 23	2656.5	412.4	 20
589	 23	68.0	13.8	 25
590	 23	315.0	57.7	 25
591	 23	1326.0	289.1	 25
592	 23	81.0	13.1	 20
593	 23	81.0	22.2	 25
594	 23	93.0	19.0	 25
595	 23	96.0	20.4	 20
596	 23	73.0	13.1	 25
597	 23	299.0	51.2	 25
598	 23	320.0	56.0	 20
599	 23	558.0	78.3	 25
600	 23	672.0	115.8	 25
601	 23	3331.8	490.9	 20
602	 23	184.0	32.4	 25
603	 23	86.0	12.7	 25
604	 23	205.0	36.7	 20
605	 23	161.0	29.7	 25
606	 23	347.0	65.3	 25
607	 23	226.5	40.0	 20
608	 23	738.0	131.4	 25
609	 23	370.0	61.2	 25
610	 23	121.5	22.1	 20
611	 23	67.0	11.2	 25
612	 23	1276.0	187.9	 25
613	 23	380.0	47.1	 20
614	 23	78.0	10.8	 25
615	 23	394.0	72.5	 25
616	 23	199.8	27.7	 20
617	 23	134.0	20.9	 25
618	 23	103.0	17.4	 25
619	 23	395.3	55.9	 20
620	 23	94.0	14.0	 25
621	 23	213.0	67.0	 25
622	 23	1062.5	157.1	 20
623	 23	185.0	30.4	 25
624	 23	109.0	19.7	 25
625	 23	76.0	14.4	 25
626	 23	58.5	9.2	 20
627	 23	71.0	13.4	 25
628	 23	318.0	55.4	 25
629	 23	6408.8	972.3	 20
630	 23	80.0	10.9	 25
631	 23	56.0	7.8	 25
632	 23	196.3	35.6	 20
633	 23	87.0	16.1	 25
634	 23	63.0	10.6	 25
635	 23	208.8	39.9	 20
636	 23	103.0	20.2	 25
637	 23	774.0	144.3	 25
638	 23	229.3	48.5	 20
639	 23	97.0	17.5	 25
  0	 24	5066.0	1456.0	 25
  1	 24	156.5	27.1	 20
  2	 24	111.0	21.7	 25
  3	 24	118.0	23.3	 25
  4	 24	713.3	69.4	 20
  5	 24	192.0	24.9	 25
  6	 24	65.0	11.7	 25
  7	 24	80.3	10.5	 20
  8	 24	621.0	104.0	 25
  9	 24	72.0	12.6	 25
 10	 24	769.8	171.1	 20
 11	 24	573.0	123.7	 25
 12	 24	154.0	22.4	 25
 13	 24	168.3	24.1	 20
 14	 24	803.0	198.2	 25
 15	 24	252.0	31.9	 25
 16	 24	145.0	17.4	 25
 17	 24	114.3	27.1	 20
 18	 24	73.0	11.9	 25
 19	 24	63.0	9.9	 25
 20	 24	66.3	10.7	 20
 21	 24	61.0	12.1	 25
 22	 24	331.0	91.9	 25
 23	 24	77.5	17.6	 20
 24	 24	92.0	18.8	 25
 25	 24	130.0	24.2	 25
 26	 24	113.8	19.0	 20
 27	 24	124.0	19.3	 25
 28	 24	213.0	41.1	 25
 29	 24	112.0	22.4	 20
 30	 24	92.0	14.1	 25
 31	 24	135.0	24.0	 25
 32	 24	63.0	14.9	 20
 33	 24	95.0	13.5	 25
 34	 24	145.0	28.6	 25
 35	 24	253.3	46.7	 20
 36	 24	358.0	55.0	 25
 37	 24	1937.0	458.5	 25
 38	 24	713.3	124.7	 20
 39	 24	3992.0	861.8	 25
 40	 24	84.0	14.5	 25
 41	 24	102.3	11.4	 20
 42	 24	240.0	46.4	 25
 43	 24	167.0	23.2	 25
 44	 24	88.3	13.2	 20
 45	 24	80.0	15.3	 25
 46	 24	77.0	12.4	 25
 47	 24	91.3	18.3	 20
 48	 24	76.0	18.8	 25
 49	 24	69.0	13.2	 25
 50	 24	82.0	11.1	 25
 51	 24	80.8	12.5	 20
 52	 24	64.0	9.3	 25
 53	 24	193.0	39.9	 25
 54	 24	169.5	24.6	 20
 55	 24	84.0	15.5	 25
 56	 24	95.0	13.4	 25
 57	 24	150.0	20.9	 20
 58	 24	127.0	21.1	 25
 59	 24	107.0	18.1	 25
 60	 24	80.0	19.5	 20
 61	 24	67.0	14.1	 25
 62	 24	80.0	16.0	 25
 63	 24	63.5	11.6	 20
 64	 24	79.0	12.5	 25
 65	 24	93.0	17.6	 25
 66	 24	143.8	29.8	 20
 67	 24	293.0	47.1	 25
 68	 24	265.0	52.6	 25
 69	 24	361.8	72.7	 20
 70	 24	135.0	20.0	 25
 71	 24	299.0	61.2	 25
 72	 24	4009.3	943.6	 20
 73	 24	798.0	127.0	 25
 74	 24	547.0	126.9	 25
 75	 24	102.5	18.7	 20
 76	 24	62.0	10.1	 25
 77	 24	59.0	12.0	 25
 78	 24	105.5	22.1	 20
 79	 24	100.0	16.0	 25
 80	 24	88.0	15.5	 25
 81	 24	72.0	15.6	 20
 82	 24	63.0	13.2	 25
 83	 24	112.0	22.8	 25
 84	 24	116.0	22.6	 25
 85	 24	72.8	9.3	 20
 86	 24	95.0	19.7	 25
 87	 24	352.0	63.3	 25
 88	 24	163.5	30.0	 20
 89	 24	66.0	11.1	 25
 90	 24	72.0	10.9	 25
 91	 24	68.0	11.5	 20
 92	 24	120.0	21.1	 25
 93	 24	98.0	11.2	 25
 94	 24	275.5	30.2	 20
 95	 24	69.0	10.3	 25
 96	 24	67.0	11.7	 25
 97	 24	87.3	12.8	 20
 98	 24	271.0	37.3	 25
 99	 24	78.0	17.3	 25
100	 24	88.3	13.1	 20
101	 24	186.0	25.6	 25
102	 24	79.0	14.1	 25
103	 24	117.5	19.4	 20
104	 24	65.0	11.3	 25
105	 24	79.0	14.6	 25
106	 24	255.3	15.5	 20
107	 24	157.0	23.3	 25
108	 24	284.0	36.1	 25
109	 24	178.5	21.3	 20
110	 24	118.0	18.3	 25
111	 24	136.0	35.5	 25
112	 24	937.5	158.8	 20
113	 24	95.0	15.9	 25
114	 24	95.0	21.6	 25
115	 24	73.3	13.0	 20
116	 24	110.0	17.1	 25
117	 24	195.0	34.6	 25
118	 24	152.0	22.1	 25
119	 24	79.5	15.6	 20
120	 24	137.0	18.5	 25
121	 24	117.0	14.6	 25
122	 24	947.8	203.0	 20
123	 24	223.0	45.4	 25
124	 24	141.0	20.0	 25
125	 24	85.3	12.4	 20
126	 24	92.0	15.9	 25
127	 24	80.0	12.1	 25
128	 24	124.0	22.3	 20
129	 24	70.0	12.5	 25
130	 24	85.0	11.6	 25
131	 24	61.8	15.1	 20
132	 24	68.0	8.9	 25
133	 24	64.0	10.5	 25
134	 24	79.5	10.9	 20
135	 24	62.0	12.8	 25
136	 24	74.0	9.3	 25
137	 24	236.8	29.4	 20
138	 24	189.0	60.6	 25
139	 24	345.0	37.3	 25
140	 24	129.5	19.3	 20
141	 24	231.0	41.5	 25
142	 24	84.0	18.2	 25
143	 24	67.0	12.0	 20
144	 24	67.0	9.5	 25
145	 24	66.0	11.9	 25
146	 24	68.0	10.7	 20
147	 24	98.0	28.1	 25
148	 24	80.0	22.1	 25
149	 24	497.5	54.1	 20
150	 24	2576.0	233.6	 25
151	 24	871.0	126.7	 25
152	 24	2150.0	382.1	 25
153	 24	154.3	19.4	 20
154	 24	129.0	16.0	 25
155	 24	77.0	11.8	 25
156	 24	75.3	19.2	 20
157	 24	210.0	17.0	 25
158	 24	99.0	17.9	 25
159	 24	96.3	13.2	 20
160	 24	226.0	36.2	 25
161	 24	1714.0	219.3	 25
162	 24	327.5	34.0	 20
163	 24	114.0	18.4	 25
164	 24	74.0	14.7	 25
165	 24	67.0	10.0	 20
166	 24	79.0	13.7	 25
167	 24	78.0	12.6	 25
168	 24	226.0	121.5	 16
169	 24	93.0	15.2	 20
170	 24	72.3	13.7	 20
171	 24	147.3	21.4	 16
172	 24	81.3	26.5	 20
173	 24	71.3	12.5	 20
174	 24	84.8	13.2	 16
175	 24	114.3	14.6	 20
176	 24	594.5	70.7	 20
177	 24	107.5	16.6	 16
178	 24	188.3	27.0	 20
179	 24	96.5	23.9	 20
180	 24	136.0	40.4	 16
181	 24	71.3	11.9	 20
182	 24	71.8	11.0	 20
183	 24	95.0	17.6	 16
184	 24	78.8	18.1	 20
185	 24	72.3	13.3	 20
186	 24	100.3	11.1	 20
187	 24	153.5	22.3	 16
188	 24	75.5	13.3	 20
189	 24	158.3	16.6	 20
190	 24	75.0	20.8	 16
191	 24	83.0	11.8	 20
192	 24	229.3	31.6	 20
193	 24	94.5	13.4	 16
194	 24	87.3	12.3	 20
195	 24	2681.8	378.7	 20
196	 24	140.3	21.4	 16
197	 24	247.0	35.8	 20
198	 24	79.3	13.6	 20
199	 24	131.5	18.3	 16
200	 24	531.0	119.4	 20
201	 24	981.0	122.3	 20
202	 24	100.3	16.0	 16
203	 24	91.5	11.8	 20
204	 24	676.5	90.1	 20
205	 24	1818.5	99.0	 16
206	 24	342.0	29.4	 20
207	 24	706.3	128.6	 20
208	 24	1187.5	80.4	 16
209	 24	85.0	18.4	 20
210	 24	129.0	22.4	 20
211	 24	98.3	14.0	 16
212	 24	129.3	17.2	 20
213	 24	118.8	15.1	 20
214	 24	98.5	13.9	 16
215	 24	100.0	13.9	 20
216	 24	67.3	8.7	 20
217	 24	149.8	25.7	 16
218	 24	181.3	24.3	 20
219	 24	193.8	29.5	 20
220	 24	68.3	13.9	 20
221	 24	94.0	15.1	 16
222	 24	446.8	47.4	 20
223	 24	568.8	65.2	 20
224	 24	75.0	11.0	 16
225	 24	73.3	14.6	 20
226	 24	59.3	8.0	 20
227	 24	58.5	8.0	 16
228	 24	84.0	15.3	 20
229	 24	68.3	11.3	 20
230	 24	67.5	11.4	 16
231	 24	195.0	36.0	 20
232	 24	518.0	49.5	 20
233	 24	932.3	87.1	 16
234	 24	126.3	21.2	 20
235	 24	194.0	23.1	 20
236	 24	145.5	19.5	 16
237	 24	65.3	14.7	 20
238	 24	91.5	14.6	 20
239	 24	96.3	23.6	 16
240	 24	64.5	10.0	 20
241	 24	136.0	16.0	 20
242	 24	77.3	15.1	 16
243	 24	602.3	114.6	 20
244	 24	550.8	100.2	 20
245	 24	578.0	35.9	 16
246	 24	1051.8	122.2	 20
247	 24	1184.3	105.3	 20
248	 24	336.3	22.6	 16
249	 24	78.0	12.4	 20
250	 24	182.5	33.4	 20
251	 24	151.3	14.7	 16
252	 24	105.8	16.8	 20
253	 24	80.5	12.4	 20
254	 24	87.0	16.2	 20
255	 24	80.3	12.2	 16
256	 24	56.3	10.3	 20
257	 24	189.8	27.9	 20
258	 24	105.5	18.0	 16
259	 24	90.0	13.6	 20
260	 24	132.3	20.6	 20
261	 24	196.0	27.2	 16
262	 24	609.3	160.0	 20
263	 24	271.0	87.7	 20
264	 24	137.8	25.3	 16
265	 24	130.8	24.0	 20
266	 24	222.0	27.7	 20
267	 24	82.0	11.3	 16
268	 24	266.8	31.3	 20
269	 24	126.0	11.5	 20
270	 24	334.3	29.0	 16
271	 24	837.3	84.1	 20
272	 24	230.0	33.9	 20
273	 24	615.3	45.1	 16
274	 24	94.5	15.4	 20
275	 24	206.0	38.4	 25
276	 24	309.3	78.1	 20
277	 24	68.0	12.3	 25
278	 24	65.0	10.4	 25
279	 24	95.8	19.0	 20
280	 24	971.0	198.6	 25
281	 24	133.0	22.5	 25
282	 24	81.3	10.5	 20
283	 24	62.0	10.2	 25
284	 24	136.0	25.5	 25
285	 24	174.5	38.9	 20
286	 24	67.0	10.6	 25
287	 24	206.0	45.7	 25
288	 24	136.0	17.1	 25
289	 24	93.8	51.6	 20
290	 24	130.0	20.1	 25
291	 24	130.0	19.4	 25
292	 24	72.5	11.0	 20
293	 24	76.0	15.7	 25
294	 24	100.0	21.4	 25
295	 24	137.5	24.3	 20
296	 24	95.0	11.4	 25
297	 24	119.0	19.8	 25
298	 24	664.8	164.5	 20
299	 24	96.0	15.3	 25
300	 24	1146.0	234.2	 25
301	 24	351.8	54.6	 20
302	 24	201.0	34.6	 25
303	 24	767.0	68.3	 25
304	 24	137.5	19.4	 20
305	 24	84.0	15.7	 25
306	 24	81.0	11.4	 25
307	 24	211.5	30.2	 20
308	 24	130.0	19.5	 25
309	 24	198.0	25.6	 25
310	 24	149.5	18.3	 20
311	 24	93.0	18.0	 25
312	 24	158.0	30.8	 25
313	 24	386.0	66.5	 20
314	 24	117.0	21.8	 25
315	 24	65.0	12.0	 25
316	 24	69.3	15.3	 20
317	 24	70.0	9.8	 25
318	 24	111.0	16.8	 25
319	 24	87.0	17.2	 25
320	 24	704.0	121.5	 20
321	 24	140.0	26.9	 25
322	 24	84.0	11.4	 25
323	 24	92.3	15.4	 20
324	 24	80.0	10.1	 25
325	 24	93.0	14.6	 25
326	 24	282.5	44.5	 20
327	 24	68.0	10.3	 25
328	 24	81.0	15.4	 25
329	 24	1428.0	242.2	 20
330	 24	117.0	23.0	 25
331	 24	81.0	14.5	 25
332	 24	278.8	37.0	 20
333	 24	190.0	23.2	 25
334	 24	250.0	42.4	 25
335	 24	83.3	12.7	 20
336	 24	78.0	17.4	 25
337	 24	128.0	19.0	 25
338	 24	178.3	29.0	 20
339	 24	155.0	25.2	 25
340	 24	553.0	100.7	 25
341	 24	230.3	37.9	 20
342	 24	173.0	31.3	 25
343	 24	120.0	19.2	 25
344	 24	93.0	17.4	 20
345	 24	161.0	24.1	 25
346	 24	81.0	13.4	 25
347	 24	75.3	12.9	 20
348	 24	80.0	13.1	 25
349	 24	92.0	19.8	 25
350	 24	104.5	15.5	 20
351	 24	279.0	63.9	 25
352	 24	96.0	15.6	 25
353	 24	218.0	32.0	 25
354	 24	202.3	32.3	 20
355	 24	1151.0	211.0	 25
356	 24	174.0	41.1	 25
357	 24	287.3	51.0	 20
358	 24	583.0	113.7	 25
359	 24	96.0	15.2	 25
360	 24	150.3	19.9	 20
361	 24	73.0	12.5	 25
362	 24	58.0	9.8	 25
363	 24	66.0	10.0	 20
364	 24	74.0	14.6	 25
365	 24	334.0	51.9	 25
366	 24	129.3	19.8	 20
367	 24	464.0	101.6	 25
368	 24	65.0	16.7	 25
369	 24	82.0	13.4	 20
370	 24	293.0	53.5	 25
371	 24	77.0	13.0	 25
372	 24	159.8	24.3	 20
373	 24	157.0	34.4	 25
374	 24	137.0	23.3	 25
375	 24	194.5	26.9	 20
376	 24	312.0	39.3	 25
377	 24	233.0	35.5	 25
378	 24	336.3	54.8	 20
379	 24	105.0	18.7	 25
380	 24	165.0	21.5	 25
381	 24	220.0	19.2	 20
382	 24	238.0	31.8	 25
383	 24	78.0	13.3	 25
384	 24	256.3	45.8	 20
385	 24	279.0	45.8	 25
386	 24	529.0	98.9	 25
387	 24	97.0	15.3	 25
388	 24	121.3	20.3	 20
389	 24	123.0	18.3	 25
390	 24	117.0	22.0	 25
391	 24	101.8	16.8	 20
392	 24	79.0	12.9	 25
393	 24	231.0	34.7	 25
394	 24	114.8	20.8	 20
395	 24	208.0	33.4	 25
396	 24	2653.0	530.1	 25
397	 24	73.3	12.8	 20
398	 24	65.0	10.7	 25
399	 24	70.0	16.5	 25
400	 24	77.8	16.5	 20
401	 24	111.0	19.0	 25
402	 24	308.0	46.8	 25
403	 24	171.3	21.1	 20
404	 24	1797.0	253.0	 25
405	 24	102.0	17.3	 25
406	 24	184.3	33.3	 20
407	 24	697.0	132.9	 25
408	 24	158.0	29.2	 25
409	 24	63.8	9.0	 20
410	 24	71.0	13.1	 25
411	 24	86.0	15.4	 25
412	 24	124.5	19.0	 20
413	 24	174.0	23.7	 25
414	 24	79.0	14.4	 25
415	 24	96.5	14.1	 20
416	 24	101.0	17.1	 25
417	 24	96.0	16.4	 25
418	 24	64.8	13.6	 20
419	 24	76.0	13.8	 25
420	 24	63.0	9.4	 25
421	 24	274.0	44.7	 25
422	 24	973.5	139.7	 20
423	 24	1378.0	188.5	 25
424	 24	100.0	15.4	 25
425	 24	71.3	11.7	 20
426	 24	157.0	18.8	 25
427	 24	214.0	26.1	 25
428	 24	226.0	29.9	 20
429	 24	87.0	18.0	 25
430	 24	62.0	7.7	 25
431	 24	67.8	14.0	 20
432	 24	266.0	42.9	 25
433	 24	160.0	26.5	 25
434	 24	110.8	18.6	 20
435	 24	526.0	74.2	 25
436	 24	475.0	62.5	 25
437	 24	81.8	10.8	 20
438	 24	112.0	15.4	 25
439	 24	58.0	8.3	 25
440	 24	65.3	12.6	 20
441	 24	70.0	10.3	 25
442	 24	60.0	10.8	 25
443	 24	61.0	9.6	 20
444	 24	67.0	13.2	 25
445	 24	66.0	10.4	 25
446	 24	67.8	10.7	 20
447	 24	110.0	16.4	 25
448	 24	147.0	25.4	 25
449	 24	102.3	18.9	 20
450	 24	112.0	19.3	 25
451	 24	163.0	22.9	 25
452	 24	154.3	36.3	 20
453	 24	80.0	11.0	 25
454	 24	119.0	17.8	 25
455	 24	60.0	11.3	 25
456	 24	72.5	12.9	 20
457	 24	82.0	11.8	 25
458	 24	59.0	12.6	 25
459	 24	79.8	13.9	 20
460	 24	62.0	11.1	 25
461	 24	93.0	15.7	 25
462	 24	68.5	8.3	 20
463	 24	345.0	45.6	 25
464	 24	71.0	10.6	 25
465	 24	124.0	15.4	 20
466	 24	70.0	12.9	 25
467	 24	70.0	12.3	 25
468	 24	64.3	11.7	 20
469	 24	68.0	13.3	 25
470	 24	392.0	57.3	 25
471	 24	436.5	49.8	 20
472	 24	395.0	62.9	 25
473	 24	108.0	17.1	 25
474	 24	79.3	11.3	 20
475	 24	76.0	12.2	 25
476	 24	61.0	11.4	 25
477	 24	79.3	15.7	 20
478	 24	90.0	13.2	 25
479	 24	141.0	17.3	 25
480	 24	488.3	54.5	 20
481	 24	339.0	36.8	 25
482	 24	217.0	25.1	 25
483	 24	1465.5	332.3	 20
484	 24	484.0	49.0	 25
485	 24	379.0	55.8	 25
486	 24	71.3	10.0	 20
487	 24	66.0	13.3	 25
488	 24	61.0	12.3	 20
489	 24	140.0	24.9	 20
490	 24	55.3	9.5	 16
491	 24	50.3	10.3	 20
492	 24	66.0	13.9	 20
493	 24	84.5	13.0	 16
494	 24	73.5	16.0	 20
495	 24	551.8	80.7	 20
496	 24	1949.5	218.9	 16
497	 24	185.0	43.3	 20
498	 24	159.0	28.0	 20
499	 24	68.8	16.8	 16
500	 24	89.0	15.4	 20
501	 24	576.0	95.0	 20
502	 24	61.5	9.9	 16
503	 24	60.3	11.4	 20
504	 24	84.0	17.8	 20
505	 24	81.8	12.7	 16
506	 24	146.8	20.7	 20
507	 24	66.3	13.5	 20
508	 24	59.0	7.5	 16
509	 24	54.5	10.1	 20
510	 24	75.0	13.8	 20
511	 24	450.3	37.7	 16
512	 24	58.5	11.3	 20
513	 24	109.0	18.9	 20
514	 24	52.3	13.1	 16
515	 24	64.3	8.9	 20
516	 24	58.3	6.6	 20
517	 24	61.5	11.6	 16
518	 24	61.3	11.4	 20
519	 24	56.8	7.3	 20
520	 24	57.0	11.1	 16
521	 24	150.5	25.4	 20
522	 24	96.3	14.1	 20
523	 24	151.8	24.7	 20
524	 24	70.3	10.9	 16
525	 24	66.0	10.5	 20
526	 24	63.3	12.1	 20
527	 24	57.3	11.1	 16
528	 24	81.8	12.2	 20
529	 24	67.3	14.0	 20
530	 24	86.0	16.4	 16
531	 24	70.0	13.2	 20
532	 24	86.0	17.6	 20
533	 24	725.3	88.1	 16
534	 24	127.0	20.0	 20
535	 24	201.3	31.4	 20
536	 24	105.5	20.8	 16
537	 24	62.3	8.6	 20
538	 24	60.8	11.8	 20
539	 24	77.3	10.8	 16
540	 24	78.5	13.0	 20
541	 24	153.8	24.1	 20
542	 24	448.3	47.9	 16
543	 24	97.0	13.9	 20
544	 24	107.3	14.3	 20
545	 24	155.3	23.3	 16
546	 24	537.0	47.0	 20
547	 24	290.3	29.3	 20
548	 24	842.3	96.2	 16
549	 24	1213.5	141.3	 20
550	 24	821.3	144.3	 20
551	 24	223.0	27.1	 16
552	 24	430.5	43.4	 20
553	 24	108.5	21.6	 20
554	 24	240.0	34.0	 16
555	 24	1153.8	136.9	 20
556	 24	1279.3	179.4	 20
557	 24	327.3	43.6	 20
558	 24	433.8	35.3	 16
559	 24	237.5	27.8	 20
560	 24	419.5	66.0	 20
561	 24	93.0	11.0	 16
562	 24	368.0	67.6	 20
563	 24	112.3	18.5	 20
564	 24	149.8	19.4	 16
565	 24	128.3	12.6	 20
566	 24	79.0	14.7	 20
567	 24	63.8	10.7	 16
568	 24	92.8	15.6	 20
569	 24	67.8	13.4	 20
570	 24	80.3	8.0	 16
571	 24	70.0	11.6	 20
572	 24	77.3	14.3	 20
573	 24	343.3	35.9	 16
574	 24	85.3	19.5	 20
575	 24	60.5	13.3	 20
576	 24	141.0	21.1	 16
577	 24	59.3	11.1	 20
578	 24	156.3	25.1	 20
579	 24	85.8	10.6	 16
580	 24	69.8	19.0	 20
581	 24	106.3	14.2	 20
582	 24	71.0	19.5	 16
583	 24	59.5	8.7	 20
584	 24	64.5	11.3	 20
585	 24	76.8	9.3	 16
586	 24	74.0	13.0	 20
587	 24	1228.5	148.8	 20
588	 24	929.3	86.7	 16
589	 24	74.3	14.9	 20
590	 24	148.5	31.8	 20
591	 24	1051.3	207.6	 20
592	 24	77.8	12.9	 16
593	 24	74.5	14.0	 20
594	 24	81.8	12.2	 20
595	 24	92.0	13.5	 20
596	 24	70.0	10.1	 25
597	 24	194.0	30.7	 25
598	 24	82.8	16.2	 20
599	 24	154.0	29.9	 25
600	 24	269.0	44.5	 25
601	 24	1077.5	127.3	 20
602	 24	341.0	26.0	 25
603	 24	91.0	18.5	 25
604	 24	89.0	12.3	 20
605	 24	226.0	31.0	 25
606	 24	241.0	52.1	 25
607	 24	186.0	30.4	 20
608	 24	994.0	132.5	 25
609	 24	422.0	69.2	 25
610	 24	176.0	29.8	 20
611	 24	67.0	10.7	 25
612	 24	264.0	39.0	 25
613	 24	289.5	27.6	 20
614	 24	112.0	14.3	 25
615	 24	410.0	59.5	 25
616	 24	133.0	48.4	 20
617	 24	93.0	18.0	 25
618	 24	82.0	12.2	 25
619	 24	119.5	18.0	 20
620	 24	77.0	11.6	 25
621	 24	265.0	35.8	 25
622	 24	330.8	46.2	 20
623	 24	188.0	26.5	 25
624	 24	136.0	21.7	 25
625	 24	70.0	10.6	 25
626	 24	64.3	11.9	 20
627	 24	64.0	9.8	 25
628	 24	140.0	17.9	 25
629	 24	994.8	164.4	 20
630	 24	78.0	11.4	 25
631	 24	62.0	18.4	 25
632	 24	96.3	16.1	 20
633	 24	67.0	9.2	 25
634	 24	60.0	12.0	 25
635	 24	83.5	11.6	 20
636	 24	86.0	15.0	 25
637	 24	237.0	32.9	 25
638	 24	154.0	18.7	 20
639	 24	3554.0	731.2	 25
  0	 25	93.8	14.5	 20
  1	 25	182.8	24.8	 16
  2	 25	101.0	12.8	 20
  3	 25	133.0	28.2	 20
  4	 25	917.5	66.1	 16
  5	 25	159.5	24.1	 20
  6	 25	115.8	18.4	 20
  7	 25	168.8	25.2	 16
  8	 25	229.5	27.7	 20
  9	 25	68.5	10.5	 20
 10	 25	344.0	35.8	 16
 11	 25	78.3	12.5	 20
 12	 25	114.3	15.2	 20
 13	 25	217.3	30.9	 16
 14	 25	695.0	70.6	 20
 15	 25	150.5	25.2	 20
 16	 25	127.5	25.1	 20
 17	 25	5622.5	433.4	 16
 18	 25	189.5	29.5	 20
 19	 25	64.0	14.0	 20
 20	 25	86.5	15.4	 16
 21	 25	70.5	11.8	 20
 22	 25	320.5	63.3	 20
 23	 25	77.8	21.3	 16
 24	 25	60.5	12.1	 20
 25	 25	69.5	14.2	 20
 26	 25	103.0	17.1	 16
 27	 25	685.8	92.2	 20
 28	 25	488.8	80.3	 20
 29	 25	388.5	38.5	 16
 30	 25	219.3	26.0	 20
 31	 25	84.3	14.0	 20
 32	 25	386.0	33.8	 16
 33	 25	113.0	16.0	 20
 34	 25	78.5	13.2	 20
 35	 25	87.3	14.4	 16
 36	 25	1784.5	192.7	 20
 37	 25	122.5	25.3	 20
 38	 25	300.5	29.8	 16
 39	 25	234.5	28.5	 20
 40	 25	72.0	12.3	 20
 41	 25	163.5	23.8	 16
 42	 25	118.5	19.3	 20
 43	 25	700.0	76.1	 20
 44	 25	113.3	16.4	 16
 45	 25	394.8	39.8	 20
 46	 25	92.3	17.9	 20
 47	 25	145.8	14.2	 16
 48	 25	69.3	8.5	 20
 49	 25	74.3	15.5	 20
 50	 25	106.3	22.2	 20
 51	 25	882.3	68.4	 16
 52	 25	333.3	42.4	 20
 53	 25	145.0	15.6	 20
 54	 25	177.0	23.5	 16
 55	 25	70.0	13.4	 20
 56	 25	108.5	36.7	 20
 57	 25	376.8	25.5	 16
 58	 25	83.0	11.8	 20
 59	 25	155.0	21.7	 20
 60	 25	291.0	34.4	 16
 61	 25	98.3	11.5	 20
 62	 25	106.0	17.3	 25
 63	 25	57.3	8.7	 20
 64	 25	64.0	11.5	 25
 65	 25	73.0	12.3	 25
 66	 25	170.5	27.3	 20
 67	 25	63.0	11.9	 25
 68	 25	65.0	8.5	 25
 69	 25	120.3	20.2	 20
 70	 25	280.0	30.7	 25
 71	 25	85.0	9.6	 25
 72	 25	69.8	13.4	 20
 73	 25	313.0	45.4	 25
 74	 25	868.0	127.4	 25
 75	 25	1086.5	87.1	 20
 76	 25	89.0	13.4	 25
 77	 25	831.0	173.7	 25
 78	 25	78.3	10.2	 20
 79	 25	66.0	10.6	 25
 80	 25	289.0	47.0	 25
 81	 25	94.8	17.5	 20
 82	 25	96.0	19.1	 25
 83	 25	59.0	9.5	 25
 84	 25	116.0	21.7	 25
 85	 25	74.3	10.0	 20
 86	 25	102.0	19.5	 25
 87	 25	128.0	32.8	 25
 88	 25	114.8	17.4	 20
 89	 25	2549.0	456.3	 25
 90	 25	77.0	13.0	 25
 91	 25	446.3	43.1	 20
 92	 25	224.0	50.2	 25
 93	 25	115.0	16.3	 25
 94	 25	151.8	20.7	 20
 95	 25	64.0	9.5	 25
 96	 25	97.0	16.5	 25
 97	 25	87.8	16.8	 20
 98	 25	71.0	9.9	 25
 99	 25	98.0	17.8	 25
100	 25	231.8	45.4	 20
101	 25	202.0	29.6	 25
102	 25	98.0	18.1	 25
103	 25	127.0	19.8	 20
104	 25	99.0	13.8	 25
105	 25	144.0	20.7	 25
106	 25	858.0	69.3	 20
107	 25	249.0	30.0	 25
108	 25	494.0	50.2	 25
109	 25	226.3	29.4	 20
110	 25	80.0	14.6	 25
111	 25	610.0	62.8	 25
112	 25	705.5	59.3	 20
113	 25	92.0	12.3	 25
114	 25	112.0	19.5	 25
115	 25	210.0	26.1	 20
116	 25	82.0	10.8	 25
117	 25	60.0	8.8	 25
118	 25	64.0	12.2	 25
119	 25	232.0	26.5	 20
120	 25	150.0	23.0	 25
121	 25	90.0	19.9	 25
122	 25	1632.5	177.6	 20
123	 25	1563.0	147.6	 25
124	 25	734.0	114.4	 25
125	 25	112.5	21.7	 20
126	 25	150.0	25.8	 25
127	 25	98.0	18.6	 25
128	 25	197.3	28.4	 20
129	 25	65.0	10.4	 25
130	 25	88.0	16.0	 25
131	 25	69.8	14.7	 20
132	 25	99.0	17.9	 25
133	 25	75.0	11.2	 25
134	 25	114.5	15.6	 20
135	 25	93.0	17.7	 25
136	 25	473.0	53.4	 25
137	 25	2033.3	189.2	 20
138	 25	240.0	41.0	 25
139	 25	370.0	43.8	 25
140	 25	65.3	7.2	 20
141	 25	260.0	52.8	 25
142	 25	488.0	68.2	 25
143	 25	109.5	17.4	 20
144	 25	103.0	18.6	 25
145	 25	101.0	15.5	 25
146	 25	365.0	47.5	 20
147	 25	228.0	28.2	 25
148	 25	1590.0	241.3	 25
149	 25	243.3	35.0	 20
150	 25	79.0	11.7	 25
151	 25	397.0	72.6	 25
152	 25	248.0	47.7	 25
153	 25	606.3	74.5	 20
154	 25	181.0	23.3	 25
155	 25	114.0	23.9	 25
156	 25	91.3	16.7	 20
157	 25	226.0	46.2	 25
158	 25	128.0	23.1	 25
159	 25	196.5	31.5	 20
160	 25	91.0	16.0	 25
161	 25	94.0	14.5	 25
162	 25	569.8	85.8	 20
163	 25	293.0	43.4	 25
164	 25	124.0	15.8	 25
165	 25	204.0	24.5	 20
166	 25	101.0	12.4	 25
167	 25	1868.0	196.8	 25
168	 25	248.8	34.5	 20
169	 25	1372.0	96.4	 25
170	 25	183.0	26.0	 25
171	 25	2652.3	285.3	 20
172	 25	90.0	20.2	 25
173	 25	132.0	19.4	 25
174	 25	83.0	11.2	 20
175	 25	339.0	60.2	 25
176	 25	329.0	41.9	 25
177	 25	149.8	20.7	 20
178	 25	142.0	27.9	 25
179	 25	247.0	26.7	 25
180	 25	1580.8	190.8	 20
181	 25	586.0	86.1	 25
182	 25	1334.0	192.7	 25
183	 25	894.3	127.9	 20
184	 25	82.0	12.7	 25
185	 25	173.0	27.5	 25
186	 25	1578.0	185.6	 25
187	 25	195.0	28.1	 20
188	 25	110.0	11.7	 25
189	 25	92.0	15.8	 25
190	 25	1034.8	169.7	 20
191	 25	119.0	26.7	 25
192	 25	1459.0	185.8	 25
193	 25	655.5	67.8	 20
194	 25	239.0	27.2	 25
195	 25	247.0	27.3	 25
196	 25	79.0	11.2	 20
197	 25	65.0	10.6	 25
198	 25	202.0	32.7	 25
199	 25	178.5	22.3	 20
200	 25	198.0	25.8	 25
201	 25	90.0	16.5	 25
202	 25	89.8	15.9	 20
203	 25	113.0	20.2	 25
204	 25	251.0	33.8	 25
205	 25	482.8	56.3	 20
206	 25	743.0	104.3	 25
207	 25	6192.0	618.8	 25
208	 25	779.5	85.6	 20
209	 25	298.0	34.4	 25
210	 25	173.0	22.2	 25
211	 25	165.3	21.4	 20
212	 25	431.0	57.2	 25
213	 25	131.0	16.3	 25
214	 25	1675.5	146.3	 20
215	 25	151.0	30.4	 25
216	 25	488.0	88.5	 25
217	 25	73.0	13.9	 20
218	 25	64.0	10.8	 25
219	 25	815.0	122.6	 25
220	 25	93.0	13.5	 25
221	 25	687.8	67.4	 20
222	 25	268.0	34.8	 25
223	 25	884.0	99.4	 25
224	 25	237.5	36.0	 20
225	 25	131.0	19.9	 25
226	 25	64.0	10.4	 25
227	 25	1100.0	112.0	 20
228	 25	88.0	13.4	 25
229	 25	60.0	9.3	 25
230	 25	432.0	44.4	 20
231	 25	99.0	24.3	 25
232	 25	74.0	10.3	 25
233	 25	755.5	100.8	 20
234	 25	597.0	65.6	 25
235	 25	100.0	17.8	 25
236	 25	144.8	20.0	 20
237	 25	940.0	206.6	 25
238	 25	139.0	22.3	 25
239	 25	76.8	13.6	 20
240	 25	66.0	12.8	 25
241	 25	102.0	16.6	 25
242	 25	1958.3	208.4	 20
243	 25	78.0	10.7	 25
244	 25	1278.0	175.2	 25
245	 25	136.8	20.1	 20
246	 25	395.0	65.3	 25
247	 25	252.0	32.9	 25
248	 25	95.3	15.3	 20
249	 25	847.0	213.4	 25
250	 25	103.0	19.2	 25
251	 25	768.3	93.0	 20
252	 25	2540.0	188.1	 25
253	 25	705.0	186.0	 25
254	 25	495.0	33.5	 25
255	 25	171.8	28.0	 20
256	 25	2002.0	411.0	 25
257	 25	71.0	12.7	 25
258	 25	72.3	12.0	 20
259	 25	422.0	53.4	 25
260	 25	464.0	53.3	 25
261	 25	66.8	9.6	 20
262	 25	80.0	14.4	 25
263	 25	440.0	68.9	 25
264	 25	217.5	28.5	 20
265	 25	88.0	13.1	 25
266	 25	91.0	22.4	 25
267	 25	91.3	14.7	 20
268	 25	90.0	19.3	 25
269	 25	72.0	13.8	 25
270	 25	139.3	17.1	 20
271	 25	1172.0	125.9	 25
272	 25	378.0	46.6	 25
273	 25	194.5	34.0	 20
274	 25	199.0	28.5	 25
275	 25	94.3	17.7	 20
276	 25	73.5	12.1	 16
277	 25	67.5	8.4	 20
278	 25	73.3	12.7	 20
279	 25	66.0	13.9	 16
280	 25	363.8	58.6	 20
281	 25	132.5	19.0	 20
282	 25	73.5	16.4	 16
283	 25	69.8	12.3	 20
284	 25	68.0	12.6	 20
285	 25	101.8	15.8	 16
286	 25	74.0	7.8	 20
287	 25	107.3	16.6	 20
288	 25	236.0	30.0	 20
289	 25	186.3	28.6	 16
290	 25	2499.0	335.6	 20
291	 25	3975.5	453.5	 20
292	 25	81.0	9.0	 16
293	 25	88.5	16.8	 20
294	 25	72.0	18.7	 20
295	 25	69.0	10.3	 16
296	 25	85.3	10.0	 20
297	 25	305.3	44.0	 20
298	 25	264.5	17.5	 16
299	 25	954.3	101.5	 20
300	 25	99.8	15.3	 20
301	 25	670.8	73.8	 16
302	 25	368.8	50.2	 20
303	 25	675.5	56.8	 20
304	 25	329.3	33.7	 16
305	 25	97.8	16.5	 20
306	 25	905.8	73.0	 20
307	 25	176.3	18.7	 16
308	 25	121.8	17.0	 20
309	 25	256.5	30.7	 20
310	 25	153.5	28.1	 16
311	 25	101.3	14.7	 20
312	 25	132.3	17.8	 20
313	 25	77.3	11.2	 16
314	 25	85.0	14.0	 20
315	 25	87.3	12.2	 20
316	 25	52.3	8.9	 16
317	 25	296.8	47.7	 20
318	 25	173.8	32.3	 20
319	 25	87.3	13.1	 20
320	 25	984.8	79.5	 16
321	 25	243.5	33.1	 20
322	 25	535.8	71.5	 20
323	 25	483.0	44.6	 16
324	 25	125.8	42.5	 20
325	 25	155.0	28.4	 20
326	 25	455.5	36.1	 16
327	 25	86.8	16.9	 20
328	 25	407.0	52.5	 20
329	 25	86.3	16.5	 16
330	 25	330.3	57.1	 20
331	 25	505.8	67.0	 20
332	 25	154.3	21.7	 16
333	 25	4571.8	782.9	 20
334	 25	411.0	45.8	 20
335	 25	67.5	12.0	 16
336	 25	104.5	13.2	 20
337	 25	127.0	18.8	 20
338	 25	1493.0	143.2	 16
339	 25	211.5	27.0	 20
340	 25	299.0	44.5	 20
341	 25	103.5	17.0	 16
342	 25	255.3	45.5	 20
343	 25	69.0	12.1	 20
344	 25	351.5	52.7	 16
345	 25	251.5	28.6	 20
346	 25	162.8	39.0	 20
347	 25	239.5	30.8	 16
348	 25	95.3	14.2	 20
349	 25	63.5	11.7	 20
350	 25	86.0	14.2	 16
351	 25	68.8	10.6	 20
352	 25	75.0	14.5	 20
353	 25	277.0	32.1	 20
354	 25	85.8	14.1	 16
355	 25	3698.5	716.4	 20
356	 25	300.0	34.4	 20
357	 25	290.0	38.6	 16
358	 25	181.5	20.2	 20
359	 25	67.3	10.0	 20
360	 25	300.0	34.5	 16
361	 25	386.3	72.8	 20
362	 25	235.3	27.2	 20
363	 25	177.3	21.8	 16
364	 25	71.3	11.3	 20
365	 25	63.0	10.9	 20
366	 25	66.3	10.3	 16
367	 25	128.8	23.1	 20
368	 25	71.0	7.2	 20
369	 25	66.5	13.5	 16
370	 25	151.3	26.7	 20
371	 25	95.5	13.4	 20
372	 25	331.5	42.2	 16
373	 25	364.5	69.1	 20
374	 25	350.0	46.0	 20
375	 25	63.3	8.9	 16
376	 25	144.8	25.1	 20
377	 25	85.8	13.5	 20
378	 25	1282.0	158.5	 16
379	 25	97.3	13.2	 20
380	 25	138.8	25.0	 20
381	 25	80.5	9.5	 16
382	 25	555.0	87.9	 25
383	 25	540.0	77.9	 25
384	 25	145.3	18.3	 20
385	 25	150.0	21.1	 25
386	 25	94.0	14.2	 25
387	 25	100.0	12.2	 25
388	 25	62.3	9.8	 20
389	 25	7388.0	1207.2	 25
390	 25	466.0	66.7	 25
391	 25	549.5	53.3	 20
392	 25	507.0	53.7	 25
393	 25	476.0	50.9	 25
394	 25	111.8	17.0	 20
395	 25	136.0	23.3	 25
396	 25	131.0	21.8	 25
397	 25	106.0	10.0	 20
398	 25	100.0	14.2	 25
399	 25	69.0	11.6	 25
400	 25	59.3	11.7	 20
401	 25	85.0	13.1	 25
402	 25	224.0	33.8	 25
403	 25	211.8	29.1	 20
404	 25	353.0	35.0	 25
405	 25	1317.0	133.4	 25
406	 25	220.0	26.6	 20
407	 25	92.0	18.0	 25
408	 25	194.0	27.6	 25
409	 25	142.3	14.3	 20
410	 25	170.0	38.5	 25
411	 25	2139.0	156.9	 25
412	 25	612.5	59.1	 20
413	 25	184.0	26.2	 25
414	 25	211.0	32.8	 25
415	 25	168.8	24.9	 20
416	 25	388.0	55.7	 25
417	 25	239.0	29.8	 25
418	 25	347.5	41.9	 20
419	 25	136.0	19.9	 25
420	 25	100.0	18.0	 25
421	 25	205.0	28.4	 25
422	 25	123.5	16.1	 20
423	 25	101.0	11.4	 25
424	 25	130.0	21.5	 25
425	 25	774.8	101.9	 20
426	 25	445.0	33.7	 25
427	 25	85.0	16.3	 25
428	 25	219.5	23.2	 20
429	 25	83.0	17.3	 25
430	 25	178.0	23.3	 25
431	 25	130.0	17.7	 20
432	 25	108.0	17.9	 25
433	 25	78.0	14.1	 25
434	 25	134.5	15.7	 20
435	 25	679.0	105.7	 25
436	 25	94.0	17.5	 25
437	 25	65.3	10.9	 20
438	 25	206.0	23.6	 25
439	 25	74.0	12.2	 25
440	 25	85.8	131.7	 20
441	 25	84.0	20.2	 25
442	 25	141.0	20.7	 25
443	 25	666.3	69.4	 20
444	 25	59.0	9.2	 25
445	 25	78.0	15.9	 25
446	 25	75.3	16.4	 20
447	 25	710.0	99.4	 25
448	 25	131.0	17.2	 25
449	 25	109.0	19.0	 20
450	 25	574.0	85.9	 25
451	 25	80.0	15.0	 25
452	 25	1313.8	118.9	 20
453	 25	95.0	18.6	 25
454	 25	577.0	63.0	 25
455	 25	134.0	18.6	 25
456	 25	98.0	18.8	 20
457	 25	68.0	10.9	 25
458	 25	107.0	14.2	 25
459	 25	65.3	11.6	 20
460	 25	213.0	24.8	 25
461	 25	69.0	13.6	 25
462	 25	81.3	14.3	 20
463	 25	214.0	25.9	 25
464	 25	137.0	22.1	 25
465	 25	116.5	18.3	 20
466	 25	697.0	85.0	 25
467	 25	1853.0	232.6	 25
468	 25	238.3	31.8	 20
469	 25	93.0	17.9	 25
470	 25	201.0	30.8	 25
471	 25	295.3	34.0	 20
472	 25	122.0	18.8	 25
473	 25	775.0	71.5	 25
474	 25	98.3	17.0	 20
475	 25	106.0	13.6	 25
476	 25	73.0	13.9	 25
477	 25	167.8	21.4	 20
478	 25	64.0	10.3	 25
479	 25	77.0	11.2	 25
480	 25	145.8	22.3	 20
481	 25	236.0	33.5	 25
482	 25	106.0	19.4	 25
483	 25	73.8	12.1	 20
484	 25	608.0	77.0	 25
485	 25	348.0	31.9	 25
486	 25	223.8	27.2	 20
487	 25	73.0	11.0	 25
488	 25	73.0	11.3	 25
489	 25	110.0	16.7	 25
490	 25	78.3	12.7	 20
491	 25	88.0	13.6	 25
492	 25	76.0	16.3	 25
493	 25	168.3	21.9	 20
494	 25	151.0	25.8	 25
495	 25	365.0	68.2	 25
496	 25	77.0	13.8	 20
497	 25	666.0	72.7	 25
498	 25	119.0	24.5	 25
499	 25	80.3	10.7	 20
500	 25	120.0	22.2	 25
501	 25	61.0	8.0	 25
502	 25	74.3	13.3	 20
503	 25	99.0	21.4	 25
504	 25	696.0	83.4	 25
505	 25	126.5	14.2	 20
506	 25	160.0	23.6	 25
507	 25	134.0	26.1	 25
508	 25	1168.8	124.4	 20
509	 25	346.0	46.8	 25
510	 25	89.0	17.4	 25
511	 25	64.5	10.7	 20
512	 25	61.0	15.6	 25
513	 25	68.0	9.6	 25
514	 25	64.3	10.9	 20
515	 25	65.0	11.4	 25
516	 25	63.0	10.5	 25
517	 25	53.3	7.4	 20
518	 25	77.0	11.8	 25
519	 25	222.0	21.1	 25
520	 25	78.8	13.8	 20
521	 25	122.0	14.5	 25
522	 25	161.0	26.1	 25
523	 25	73.0	12.2	 25
524	 25	83.8	11.1	 20
525	 25	160.0	24.5	 25
526	 25	93.0	17.8	 25
527	 25	84.5	19.8	 20
528	 25	72.0	16.9	 25
529	 25	221.0	36.6	 25
530	 25	92.3	12.5	 20
531	 25	623.0	63.5	 25
532	 25	574.0	283.7	 25
533	 25	543.0	77.8	 20
534	 25	463.0	68.6	 25
535	 25	127.0	17.3	 25
536	 25	290.0	35.2	 20
537	 25	376.0	47.3	 25
538	 25	274.0	41.3	 25
539	 25	103.5	15.8	 20
540	 25	61.0	9.1	 25
541	 25	131.0	23.0	 25
542	 25	325.8	30.7	 20
543	 25	74.0	14.1	 25
544	 25	332.0	38.6	 25
545	 25	211.5	24.2	 20
546	 25	92.0	14.3	 25
547	 25	209.0	30.9	 25
548	 25	236.8	31.2	 20
549	 25	105.0	13.5	 25
550	 25	323.0	45.8	 25
551	 25	248.8	28.3	 20
552	 25	386.0	47.1	 25
553	 25	277.0	34.8	 25
554	 25	61.5	12.1	 20
555	 25	88.0	13.8	 25
556	 25	1168.0	152.4	 25
557	 25	82.0	15.0	 25
558	 25	507.5	63.4	 20
559	 25	158.0	27.1	 25
560	 25	611.0	86.3	 25
561	 25	137.3	22.1	 20
562	 25	88.0	14.3	 25
563	 25	66.0	11.5	 25
564	 25	100.8	11.8	 20
565	 25	76.0	12.8	 25
566	 25	68.0	10.5	 25
567	 25	88.0	15.2	 20
568	 25	148.0	23.7	 25
569	 25	73.0	15.6	 25
570	 25	59.5	10.9	 20
571	 25	230.0	29.2	 25
572	 25	187.0	24.4	 25
573	 25	802.3	52.8	 20
574	 25	232.0	30.9	 25
575	 25	139.0	26.5	 25
576	 25	125.5	21.8	 20
577	 25	75.0	12.8	 25
578	 25	79.0	12.0	 25
579	 25	76.0	12.0	 20
580	 25	230.0	29.6	 25
581	 25	598.0	109.2	 25
582	 25	102.0	14.4	 20
583	 25	83.0	13.7	 25
584	 25	173.0	34.6	 25
585	 25	64.0	12.6	 20
586	 25	65.0	10.8	 25
587	 25	460.0	48.3	 25
588	 25	2026.3	234.6	 20
589	 25	878.0	103.3	 25
590	 25	183.0	27.2	 25
591	 25	68.0	14.8	 25
592	 25	78.0	9.4	 20
593	 25	59.0	9.4	 25
594	 25	65.0	13.0	 25
595	 25	229.3	30.5	 16
596	 25	255.5	39.0	 20
597	 25	105.3	18.8	 20
598	 25	58.0	10.6	 16
599	 25	115.5	21.8	 20
600	 25	146.0	19.4	 20
601	 25	172.5	22.4	 16
602	 25	145.8	23.0	 20
603	 25	171.0	24.8	 20
604	 25	345.3	37.0	 16
605	 25	99.8	17.4	 20
606	 25	150.3	27.0	 20
607	 25	212.5	33.8	 16
608	 25	245.8	40.6	 20
609	 25	89.3	25.4	 20
610	 25	1767.0	172.6	 16
611	 25	87.5	13.0	 20
612	 25	437.0	72.4	 20
613	 25	905.8	68.9	 16
614	 25	450.0	42.8	 20
615	 25	750.0	62.9	 20
616	 25	1196.3	91.2	 16
617	 25	241.0	29.6	 20
618	 25	93.8	11.9	 20
619	 25	548.8	49.7	 16
620	 25	89.8	13.0	 20
621	 25	125.3	21.2	 20
622	 25	131.5	16.7	 16
623	 25	105.3	16.0	 20
624	 25	748.5	85.7	 20
625	 25	278.0	44.9	 20
626	 25	77.0	16.5	 16
627	 25	113.0	19.0	 20
628	 25	77.5	9.0	 20
629	 25	81.5	9.2	 16
630	 25	1806.3	286.9	 20
631	 25	84.3	14.7	 20
632	 25	53.0	9.9	 16
633	 25	168.3	30.2	 20
634	 25	74.5	14.2	 20
635	 25	67.5	16.4	 16
636	 25	111.3	22.4	 20
637	 25	129.0	32.6	 20
638	 25	478.8	54.2	 16
639	 25	100.3	11.6	 20
  0	 26	5181.0	1176.3	 25
  1	 26	126.3	10.2	 20
  2	 26	72.0	11.2	 25
  3	 26	97.0	20.1	 25
  4	 26	615.8	75.3	 20
  5	 26	112.0	17.5	 25
  6	 26	84.0	12.3	 25
  7	 26	89.3	13.3	 20
  8	 26	178.0	23.5	 25
  9	 26	72.0	12.0	 25
 10	 26	83.8	11.4	 20
 11	 26	64.0	10.7	 25
 12	 26	185.0	41.0	 25
 13	 26	258.5	204.1	 20
 14	 26	289.0	28.8	 25
 15	 26	181.0	28.0	 25
 16	 26	125.0	19.4	 25
 17	 26	1321.0	273.6	 20
 18	 26	119.0	20.1	 25
 19	 26	75.0	13.7	 25
 20	 26	113.8	17.3	 20
 21	 26	70.0	14.9	 25
 22	 26	96.0	17.9	 25
 23	 26	65.0	12.6	 20
 24	 26	59.0	9.7	 25
 25	 26	79.0	9.8	 25
 26	 26	71.5	12.5	 20
 27	 26	612.0	90.8	 25
 28	 26	231.0	39.2	 25
 29	 26	243.3	33.2	 20
 30	 26	112.0	20.0	 25
 31	 26	92.0	13.7	 25
 32	 26	284.5	38.5	 20
 33	 26	85.0	14.2	 25
 34	 26	64.0	10.9	 25
 35	 26	75.5	10.0	 20
 36	 26	1013.0	182.8	 25
 37	 26	152.0	24.5	 25
 38	 26	89.8	12.5	 20
 39	 26	134.0	20.0	 25
 40	 26	69.0	11.9	 25
 41	 26	76.3	11.9	 20
 42	 26	86.0	11.2	 25
 43	 26	1741.0	248.3	 25
 44	 26	79.8	11.0	 20
 45	 26	124.0	15.8	 25
 46	 26	84.0	14.4	 25
 47	 26	147.5	23.3	 20
 48	 26	81.0	13.9	 25
 49	 26	74.0	12.8	 25
 50	 26	78.0	19.0	 25
 51	 26	664.5	58.7	 20
 52	 26	433.0	54.8	 25
 53	 26	98.0	17.3	 25
 54	 26	176.0	29.8	 20
 55	 26	73.0	10.6	 25
 56	 26	160.0	21.2	 25
 57	 26	173.5	30.5	 20
 58	 26	97.0	12.6	 25
 59	 26	94.0	11.6	 25
 60	 26	104.3	14.6	 20
 61	 26	91.0	18.4	 25
 62	 26	73.0	13.2	 20
 63	 26	67.3	12.5	 16
 64	 26	69.0	10.9	 20
 65	 26	64.3	12.6	 20
 66	 26	62.3	9.9	 16
 67	 26	69.5	10.6	 20
 68	 26	71.0	9.9	 20
 69	 26	126.5	21.7	 16
 70	 26	278.5	35.6	 20
 71	 26	94.0	15.3	 20
 72	 26	95.8	19.8	 16
 73	 26	735.5	85.9	 20
 74	 26	485.0	126.4	 20
 75	 26	591.5	47.7	 16
 76	 26	78.0	14.5	 20
 77	 26	303.3	39.9	 20
 78	 26	83.0	15.3	 16
 79	 26	69.8	11.9	 20
 80	 26	150.3	26.2	 20
 81	 26	75.0	10.9	 16
 82	 26	83.3	14.5	 20
 83	 26	57.5	10.3	 20
 84	 26	78.3	11.2	 20
 85	 26	81.5	13.8	 16
 86	 26	171.3	27.8	 20
 87	 26	159.0	21.6	 20
 88	 26	88.3	15.4	 16
 89	 26	398.5	63.7	 20
 90	 26	68.3	12.2	 20
 91	 26	170.3	25.3	 16
 92	 26	150.3	20.5	 20
 93	 26	93.5	16.0	 20
 94	 26	79.5	11.8	 16
 95	 26	62.5	10.2	 20
 96	 26	85.3	13.7	 20
 97	 26	63.5	7.3	 16
 98	 26	68.8	15.0	 20
 99	 26	106.8	13.7	 20
100	 26	91.5	14.9	 16
101	 26	216.5	25.2	 20
102	 26	135.8	26.2	 20
103	 26	144.0	20.8	 16
104	 26	82.3	15.4	 20
105	 26	121.5	17.5	 20
106	 26	351.3	28.6	 16
107	 26	212.0	24.6	 20
108	 26	556.3	69.9	 20
109	 26	240.5	16.9	 16
110	 26	73.0	11.0	 20
111	 26	1009.8	128.0	 20
112	 26	482.0	35.6	 16
113	 26	111.0	17.0	 20
114	 26	129.8	21.6	 20
115	 26	135.8	22.6	 16
116	 26	77.5	10.1	 20
117	 26	65.0	8.7	 20
118	 26	71.5	10.1	 20
119	 26	641.5	73.2	 16
120	 26	103.5	14.7	 20
121	 26	108.0	18.3	 20
122	 26	445.8	41.1	 16
123	 26	599.0	53.5	 20
124	 26	215.0	29.1	 20
125	 26	143.3	21.6	 16
126	 26	105.3	21.1	 20
127	 26	92.3	11.9	 20
128	 26	77.5	9.0	 16
129	 26	72.3	12.7	 20
130	 26	91.3	15.6	 20
131	 26	84.0	16.2	 16
132	 26	101.0	19.2	 20
133	 26	79.0	13.6	 20
134	 26	101.0	17.6	 16
135	 26	82.0	15.3	 20
136	 26	597.0	72.0	 20
137	 26	466.0	56.0	 16
138	 26	159.0	21.4	 20
139	 26	240.0	33.5	 20
140	 26	71.5	8.2	 16
141	 26	147.5	20.9	 20
142	 26	205.5	31.4	 20
143	 26	80.5	14.2	 16
144	 26	114.3	13.5	 20
145	 26	97.0	18.6	 20
146	 26	235.0	23.0	 16
147	 26	197.0	25.3	 20
148	 26	334.5	37.6	 20
149	 26	85.3	21.4	 16
150	 26	77.3	14.5	 20
151	 26	166.3	23.6	 20
152	 26	78.3	13.3	 20
153	 26	396.3	31.0	 16
154	 26	117.0	16.3	 20
155	 26	70.3	9.9	 20
156	 26	161.8	21.1	 16
157	 26	72.3	11.6	 20
158	 26	92.0	18.6	 20
159	 26	66.3	8.6	 16
160	 26	78.0	9.4	 20
161	 26	74.0	11.5	 20
162	 26	175.0	20.3	 16
163	 26	189.5	23.8	 20
164	 26	79.3	10.5	 20
165	 26	102.3	14.2	 16
166	 26	104.3	18.1	 20
167	 26	505.0	35.7	 20
168	 26	136.3	15.4	 16
169	 26	686.0	59.4	 25
170	 26	256.0	35.2	 25
171	 26	458.8	43.4	 20
172	 26	79.0	13.9	 25
173	 26	108.0	18.9	 25
174	 26	217.0	46.6	 20
175	 26	100.0	16.9	 25
176	 26	103.0	12.7	 25
177	 26	216.3	29.1	 20
178	 26	173.0	31.5	 25
179	 26	380.0	40.4	 25
180	 26	396.3	95.3	 20
181	 26	261.0	40.3	 25
182	 26	846.0	121.8	 25
183	 26	463.5	82.8	 20
184	 26	80.0	12.8	 25
185	 26	208.0	33.2	 25
186	 26	588.0	105.8	 25
187	 26	438.3	70.9	 20
188	 26	142.0	16.5	 25
189	 26	108.0	19.5	 25
190	 26	307.8	62.1	 20
191	 26	98.0	15.6	 25
192	 26	905.0	162.5	 25
193	 26	470.3	47.0	 20
194	 26	309.0	45.6	 25
195	 26	182.0	27.6	 25
196	 26	67.3	13.1	 20
197	 26	69.0	12.2	 25
198	 26	210.0	29.1	 25
199	 26	153.3	34.2	 20
200	 26	168.0	24.5	 25
201	 26	86.0	23.4	 25
202	 26	68.8	9.4	 20
203	 26	93.0	12.2	 25
204	 26	326.0	43.6	 25
205	 26	199.3	32.0	 20
206	 26	912.0	174.9	 25
207	 26	3879.0	551.3	 25
208	 26	473.5	58.9	 20
209	 26	182.0	35.0	 25
210	 26	256.0	35.3	 25
211	 26	96.3	18.2	 20
212	 26	507.0	82.0	 25
213	 26	179.0	27.0	 25
214	 26	456.8	81.2	 20
215	 26	219.0	34.5	 25
216	 26	157.0	27.0	 25
217	 26	62.3	11.0	 20
218	 26	67.0	12.7	 25
219	 26	160.0	26.8	 25
220	 26	114.0	18.0	 25
221	 26	418.8	76.2	 20
222	 26	166.0	25.1	 25
223	 26	265.0	48.9	 25
224	 26	74.3	10.1	 20
225	 26	164.0	32.0	 25
226	 26	69.0	10.2	 25
227	 26	184.3	29.8	 20
228	 26	73.0	10.9	 25
229	 26	67.0	13.9	 25
230	 26	388.3	72.2	 20
231	 26	64.0	10.9	 25
232	 26	71.0	12.9	 25
233	 26	253.8	43.4	 20
234	 26	248.0	42.4	 25
235	 26	99.0	16.2	 25
236	 26	118.8	19.0	 20
237	 26	184.0	41.0	 25
238	 26	70.0	11.4	 25
239	 26	59.8	10.1	 20
240	 26	58.0	10.0	 25
241	 26	134.0	19.3	 25
242	 26	238.8	38.1	 20
243	 26	87.0	13.9	 25
244	 26	544.0	76.7	 25
245	 26	100.0	26.2	 20
246	 26	158.0	26.5	 25
247	 26	113.0	19.1	 25
248	 26	93.3	13.8	 20
249	 26	198.0	26.2	 25
250	 26	129.0	14.4	 25
251	 26	804.3	119.7	 20
252	 26	767.0	122.6	 25
253	 26	665.0	236.5	 25
254	 26	521.0	95.2	 25
255	 26	64.3	9.5	 20
256	 26	435.0	85.4	 25
257	 26	63.0	9.9	 25
258	 26	67.5	12.5	 20
259	 26	205.0	24.9	 25
260	 26	113.0	18.5	 25
261	 26	75.5	12.6	 20
262	 26	95.0	14.5	 25
263	 26	88.0	18.2	 25
264	 26	67.5	11.6	 20
265	 26	78.0	12.9	 25
266	 26	62.0	10.5	 25
267	 26	124.0	22.5	 20
268	 26	75.0	9.7	 25
269	 26	74.0	8.9	 25
270	 26	196.3	26.9	 20
271	 26	610.0	102.1	 25
272	 26	175.0	33.2	 25
273	 26	204.3	24.9	 20
274	 26	189.0	28.4	 25
275	 26	112.0	16.0	 25
276	 26	63.0	11.5	 20
277	 26	66.0	13.4	 25
278	 26	61.0	14.5	 25
279	 26	74.3	13.7	 20
280	 26	181.0	29.7	 25
281	 26	184.0	25.5	 25
282	 26	75.0	11.3	 20
283	 26	72.0	11.7	 25
284	 26	74.0	12.3	 25
285	 26	136.3	22.7	 20
286	 26	69.0	12.6	 25
287	 26	81.0	12.0	 25
288	 26	83.0	12.5	 25
289	 26	111.3	20.5	 20
290	 26	3774.0	648.2	 25
291	 26	1052.0	169.3	 25
292	 26	105.5	16.4	 20
293	 26	70.0	12.6	 25
294	 26	63.0	11.4	 25
295	 26	63.3	8.8	 20
296	 26	93.0	15.6	 25
297	 26	122.0	17.8	 25
298	 26	122.0	13.1	 20
299	 26	414.0	59.8	 25
300	 26	110.0	17.0	 25
301	 26	871.3	79.0	 20
302	 26	411.0	39.6	 25
303	 26	275.0	27.9	 25
304	 26	444.3	57.3	 20
305	 26	121.0	22.8	 25
306	 26	1324.0	179.5	 25
307	 26	130.3	19.5	 20
308	 26	111.0	18.7	 25
309	 26	290.0	49.8	 25
310	 26	170.0	29.7	 20
311	 26	102.0	14.8	 25
312	 26	67.0	12.9	 25
313	 26	64.5	13.3	 20
314	 26	70.0	17.5	 25
315	 26	58.0	10.2	 25
316	 26	64.0	18.9	 20
317	 26	63.0	10.0	 25
318	 26	101.0	13.8	 25
319	 26	101.0	16.9	 25
320	 26	222.0	34.1	 20
321	 26	522.0	65.9	 25
322	 26	892.0	102.5	 25
323	 26	719.0	86.2	 20
324	 26	911.0	122.5	 25
325	 26	117.0	18.0	 25
326	 26	238.5	27.7	 20
327	 26	88.0	16.9	 25
328	 26	152.0	21.8	 25
329	 26	117.0	16.8	 20
330	 26	278.0	31.8	 25
331	 26	503.0	57.1	 25
332	 26	108.3	18.1	 20
333	 26	1422.0	281.9	 25
334	 26	330.0	48.0	 25
335	 26	70.0	14.8	 20
336	 26	89.0	12.4	 25
337	 26	77.0	9.7	 25
338	 26	469.3	50.6	 20
339	 26	72.0	14.9	 25
340	 26	109.0	17.3	 25
341	 26	125.0	23.8	 20
342	 26	317.0	63.1	 25
343	 26	74.0	16.3	 25
344	 26	118.3	17.5	 20
345	 26	127.0	20.3	 25
346	 26	139.0	27.5	 25
347	 26	180.8	27.6	 20
348	 26	73.0	10.8	 25
349	 26	73.0	14.3	 25
350	 26	71.5	12.9	 20
351	 26	67.0	11.6	 25
352	 26	72.0	12.1	 25
353	 26	97.0	13.5	 25
354	 26	130.5	14.4	 20
355	 26	1400.0	160.2	 25
356	 26	185.0	43.1	 25
357	 26	188.0	24.0	 20
358	 26	121.0	21.5	 25
359	 26	59.0	10.2	 25
360	 26	80.3	12.8	 20
361	 26	232.0	35.4	 25
362	 26	152.0	24.0	 25
363	 26	73.3	14.9	 20
364	 26	63.0	10.8	 25
365	 26	65.0	10.4	 25
366	 26	63.5	9.9	 20
367	 26	88.0	12.5	 25
368	 26	63.0	10.7	 25
369	 26	65.3	11.7	 20
370	 26	64.0	14.1	 25
371	 26	70.0	8.7	 25
372	 26	359.3	33.4	 20
373	 26	160.0	21.5	 25
374	 26	65.0	11.2	 25
375	 26	63.0	9.9	 20
376	 26	66.0	10.1	 25
377	 26	70.0	8.9	 25
378	 26	207.0	32.0	 20
379	 26	73.0	20.5	 25
380	 26	156.0	19.5	 25
381	 26	68.8	10.5	 20
382	 26	1461.3	209.6	 20
383	 26	332.3	53.8	 20
384	 26	148.3	24.4	 16
385	 26	89.8	11.2	 20
386	 26	101.8	19.9	 20
387	 26	69.5	14.5	 20
388	 26	57.3	11.1	 16
389	 26	4306.5	674.6	 20
390	 26	535.0	43.7	 20
391	 26	263.5	21.3	 16
392	 26	343.8	53.7	 20
393	 26	229.5	20.5	 20
394	 26	102.5	13.3	 16
395	 26	93.3	11.9	 20
396	 26	97.5	16.3	 20
397	 26	75.3	13.2	 16
398	 26	139.3	24.8	 20
399	 26	68.5	13.9	 20
400	 26	54.5	9.7	 16
401	 26	124.3	21.7	 20
402	 26	137.8	17.9	 20
403	 26	120.5	17.0	 16
404	 26	170.5	24.8	 20
405	 26	1455.0	92.4	 20
406	 26	110.0	15.1	 16
407	 26	94.0	16.1	 20
408	 26	116.3	17.2	 20
409	 26	142.3	15.7	 16
410	 26	148.0	25.6	 20
411	 26	1150.0	90.5	 20
412	 26	664.5	52.1	 16
413	 26	133.0	27.7	 20
414	 26	134.8	21.2	 20
415	 26	94.8	13.3	 16
416	 26	375.0	49.9	 20
417	 26	212.0	23.8	 20
418	 26	224.0	22.9	 16
419	 26	101.0	27.4	 20
420	 26	117.0	16.8	 20
421	 26	204.0	34.6	 20
422	 26	174.3	25.5	 16
423	 26	89.3	13.4	 20
424	 26	98.3	16.5	 20
425	 26	173.3	15.2	 16
426	 26	169.0	19.6	 20
427	 26	81.5	19.9	 20
428	 26	212.0	21.5	 16
429	 26	112.3	14.7	 20
430	 26	190.5	31.3	 20
431	 26	94.8	16.3	 16
432	 26	68.3	14.4	 20
433	 26	101.0	13.9	 20
434	 26	127.8	18.7	 16
435	 26	186.5	30.4	 20
436	 26	59.0	12.0	 20
437	 26	60.8	13.9	 16
438	 26	158.8	27.2	 20
439	 26	70.8	12.0	 20
440	 26	63.3	11.4	 16
441	 26	58.3	11.5	 20
442	 26	59.5	12.3	 20
443	 26	156.5	18.1	 16
444	 26	63.3	7.7	 20
445	 26	89.3	13.6	 20
446	 26	77.3	13.6	 16
447	 26	537.5	52.7	 20
448	 26	223.3	21.6	 20
449	 26	220.5	23.3	 16
450	 26	225.0	30.0	 20
451	 26	79.0	10.0	 20
452	 26	2019.0	140.8	 16
453	 26	63.5	12.6	 20
454	 26	233.8	34.6	 20
455	 26	202.8	23.3	 20
456	 26	83.5	15.2	 16
457	 26	63.3	7.0	 20
458	 26	96.0	14.8	 20
459	 26	62.0	11.7	 16
460	 26	109.3	13.5	 20
461	 26	59.5	7.6	 20
462	 26	64.0	11.0	 16
463	 26	186.3	26.5	 20
464	 26	121.3	15.8	 20
465	 26	100.3	18.1	 16
466	 26	295.5	35.9	 20
467	 26	559.3	74.0	 20
468	 26	147.5	27.6	 16
469	 26	131.5	20.3	 20
470	 26	141.0	21.5	 20
471	 26	313.3	26.9	 16
472	 26	92.0	16.8	 20
473	 26	462.0	38.5	 20
474	 26	70.5	10.9	 16
475	 26	95.3	16.9	 20
476	 26	69.0	15.3	 20
477	 26	160.0	18.3	 16
478	 26	76.3	12.5	 20
479	 26	54.0	7.6	 20
480	 26	78.3	13.0	 16
481	 26	103.8	13.4	 20
482	 26	87.3	15.3	 20
483	 26	76.3	19.2	 16
484	 26	589.0	45.4	 20
485	 26	176.3	22.9	 20
486	 26	160.8	18.5	 16
487	 26	69.8	14.0	 20
488	 26	62.5	8.6	 20
489	 26	95.0	15.6	 25
490	 26	101.0	19.0	 20
491	 26	72.0	10.3	 25
492	 26	75.0	15.1	 25
493	 26	204.3	28.0	 20
494	 26	59.0	11.2	 25
495	 26	147.0	23.9	 25
496	 26	67.0	11.6	 20
497	 26	116.0	21.7	 25
498	 26	89.0	25.0	 25
499	 26	87.0	18.5	 20
500	 26	75.0	10.6	 25
501	 26	68.0	10.7	 25
502	 26	67.3	11.6	 20
503	 26	97.0	16.1	 25
504	 26	169.0	27.3	 25
505	 26	81.5	22.6	 20
506	 26	67.0	11.2	 25
507	 26	100.0	17.1	 25
508	 26	276.0	38.1	 20
509	 26	136.0	17.4	 25
510	 26	61.0	10.6	 25
511	 26	73.3	14.1	 20
512	 26	67.0	14.6	 25
513	 26	69.0	8.9	 25
514	 26	62.3	11.4	 20
515	 26	84.0	12.7	 25
516	 26	66.0	11.7	 25
517	 26	63.0	11.1	 20
518	 26	73.0	12.0	 25
519	 26	131.0	23.3	 25
520	 26	73.0	12.4	 20
521	 26	135.0	28.6	 25
522	 26	157.0	22.0	 25
523	 26	80.0	14.2	 25
524	 26	87.5	15.0	 20
525	 26	143.0	13.7	 25
526	 26	75.0	18.1	 25
527	 26	68.0	11.3	 20
528	 26	100.0	13.2	 25
529	 26	93.0	14.7	 25
530	 26	72.8	9.3	 20
531	 26	500.0	68.0	 25
532	 26	609.0	60.5	 25
533	 26	1506.3	164.5	 20
534	 26	450.0	72.8	 25
535	 26	132.0	20.8	 25
536	 26	757.0	95.5	 20
537	 26	366.0	49.8	 25
538	 26	289.0	47.2	 25
539	 26	154.0	21.9	 20
540	 26	77.0	18.4	 25
541	 26	122.0	18.6	 25
542	 26	89.3	14.2	 20
543	 26	74.0	12.7	 25
544	 26	240.0	39.7	 25
545	 26	101.0	13.3	 20
546	 26	72.0	14.6	 25
547	 26	199.0	35.0	 25
548	 26	236.5	22.6	 20
549	 26	90.0	11.7	 25
550	 26	236.0	32.5	 25
551	 26	477.3	46.6	 20
552	 26	156.0	26.2	 25
553	 26	102.0	18.3	 25
554	 26	59.5	9.6	 20
555	 26	78.0	14.9	 25
556	 26	347.0	53.4	 25
557	 26	86.0	15.4	 25
558	 26	152.3	24.9	 20
559	 26	301.0	39.7	 25
560	 26	335.0	53.8	 25
561	 26	160.8	19.2	 20
562	 26	84.0	13.9	 25
563	 26	67.0	12.0	 25
564	 26	84.8	15.9	 20
565	 26	79.0	23.3	 25
566	 26	66.0	9.7	 25
567	 26	101.3	18.1	 20
568	 26	83.0	11.6	 25
569	 26	85.0	17.6	 25
570	 26	55.8	10.2	 20
571	 26	109.0	13.7	 25
572	 26	157.0	24.0	 25
573	 26	580.5	49.2	 20
574	 26	187.0	29.5	 25
575	 26	78.0	16.3	 25
576	 26	143.3	19.8	 20
577	 26	85.0	13.7	 25
578	 26	66.0	12.1	 25
579	 26	68.0	11.8	 20
580	 26	92.0	11.2	 25
581	 26	89.0	18.3	 25
582	 26	85.0	14.1	 20
583	 26	65.0	12.5	 25
584	 26	83.0	9.2	 25
585	 26	67.3	10.9	 20
586	 26	76.0	10.8	 25
587	 26	1216.0	153.9	 25
588	 26	1216.8	65.8	 20
589	 26	434.0	89.7	 25
590	 26	150.0	22.0	 25
591	 26	64.0	9.9	 25
592	 26	59.3	15.4	 20
593	 26	56.0	10.9	 25
594	 26	60.0	11.7	 25
595	 26	271.5	30.3	 20
596	 26	88.0	13.5	 25
597	 26	143.0	19.6	 25
598	 26	60.3	9.5	 20
599	 26	121.0	19.6	 25
600	 26	91.0	12.9	 25
601	 26	69.3	10.5	 20
602	 26	101.0	18.1	 25
603	 26	89.0	13.1	 25
604	 26	728.0	181.9	 20
605	 26	98.0	13.8	 25
606	 26	85.0	12.4	 25
607	 26	72.0	12.7	 20
608	 26	89.0	11.8	 25
609	 26	73.0	13.1	 25
610	 26	567.8	37.3	 20
611	 26	76.0	14.9	 25
612	 26	96.0	16.0	 25
613	 26	1081.3	149.0	 20
614	 26	672.0	86.7	 25
615	 26	471.0	72.6	 25
616	 26	712.8	81.4	 20
617	 26	200.0	25.8	 25
618	 26	84.0	13.4	 25
619	 26	86.0	9.3	 20
620	 26	76.0	11.5	 25
621	 26	107.0	19.4	 25
622	 26	160.5	23.8	 20
623	 26	89.0	12.5	 25
624	 26	307.0	33.2	 25
625	 26	329.0	55.8	 25
626	 26	84.8	11.1	 20
627	 26	70.0	8.3	 25
628	 26	70.0	9.3	 25
629	 26	87.8	12.0	 20
630	 26	179.0	33.3	 25
631	 26	72.0	12.1	 25
632	 26	57.5	9.9	 20
633	 26	98.0	18.2	 25
634	 26	92.0	20.2	 25
635	 26	71.3	14.3	 20
636	 26	82.0	12.3	 25
637	 26	95.0	39.2	 25
638	 26	1584.0	146.4	 20
639	 26	3608.0	745.6	 25
  0	 27	106.0	21.0	 25
  1	 27	494.3	76.3	 20
  2	 27	154.0	23.2	 25
  3	 27	496.0	64.1	 25
  4	 27	1224.8	177.7	 20
  5	 27	310.0	45.9	 25
  6	 27	304.0	45.4	 25
  7	 27	96.0	17.2	 20
  8	 27	159.0	24.7	 25
  9	 27	322.0	30.3	 25
 10	 27	154.5	23.4	 20
 11	 27	125.0	19.6	 25
 12	 27	107.0	22.3	 25
 13	 27	879.3	403.2	 20
 14	 27	126.0	16.5	 25
 15	 27	118.0	9.9	 25
 16	 27	76.0	10.3	 25
 17	 27	71.8	9.6	 20
 18	 27	449.0	76.1	 25
 19	 27	157.0	22.8	 25
 20	 27	111.0	15.5	 20
 21	 27	90.0	13.8	 25
 22	 27	247.0	49.5	 25
 23	 27	125.0	18.7	 20
 24	 27	106.0	19.3	 25
 25	 27	250.0	37.9	 25
 26	 27	93.0	15.1	 20
 27	 27	184.0	21.1	 25
 28	 27	1480.0	345.4	 25
 29	 27	292.8	30.3	 20
 30	 27	1636.0	160.0	 25
 31	 27	156.0	30.9	 25
 32	 27	76.3	10.3	 20
 33	 27	96.0	14.4	 25
 34	 27	68.0	10.4	 25
 35	 27	90.3	17.0	 20
 36	 27	141.0	20.9	 25
 37	 27	118.0	26.2	 25
 38	 27	457.8	53.3	 20
 39	 27	82.0	13.3	 25
 40	 27	600.0	39.8	 25
 41	 27	309.8	64.1	 20
 42	 27	184.0	29.8	 25
 43	 27	303.0	44.4	 25
 44	 27	79.3	20.1	 20
 45	 27	93.0	13.2	 25
 46	 27	425.0	74.5	 25
 47	 27	349.0	51.9	 20
 48	 27	249.0	33.8	 25
 49	 27	97.0	13.6	 25
 50	 27	151.0	20.0	 25
 51	 27	398.0	66.4	 20
 52	 27	397.0	44.9	 25
 53	 27	1113.0	189.8	 25
 54	 27	185.3	25.7	 20
 55	 27	684.0	129.9	 25
 56	 27	85.0	14.3	 25
 57	 27	104.3	15.6	 20
 58	 27	83.0	12.5	 25
 59	 27	119.0	19.5	 25
 60	 27	67.0	8.8	 20
 61	 27	66.0	9.9	 25
 62	 27	123.0	20.4	 25
 63	 27	75.5	13.2	 20
 64	 27	65.0	13.6	 25
 65	 27	86.0	11.0	 25
 66	 27	87.8	9.9	 20
 67	 27	165.0	27.9	 25
 68	 27	146.0	22.8	 25
 69	 27	1852.3	280.9	 20
 70	 27	542.0	41.3	 25
 71	 27	144.0	20.8	 25
 72	 27	104.0	18.5	 20
 73	 27	81.0	10.7	 25
 74	 27	320.0	29.1	 25
 75	 27	460.5	80.8	 20
 76	 27	322.0	39.6	 25
 77	 27	343.0	33.5	 25
 78	 27	384.0	72.3	 20
 79	 27	187.0	22.1	 25
 80	 27	269.0	45.8	 25
 81	 27	81.5	11.3	 20
 82	 27	82.0	19.8	 25
 83	 27	196.0	24.6	 25
 84	 27	112.0	15.9	 25
 85	 27	254.3	24.1	 20
 86	 27	706.0	89.2	 25
 87	 27	380.0	47.5	 25
 88	 27	523.3	41.2	 20
 89	 27	2092.0	158.6	 25
 90	 27	240.0	30.3	 25
 91	 27	139.3	24.4	 20
 92	 27	384.0	61.2	 25
 93	 27	66.0	11.2	 25
 94	 27	219.5	34.2	 20
 95	 27	110.0	12.8	 25
 96	 27	543.0	75.6	 25
 97	 27	409.3	52.7	 20
 98	 27	223.0	33.9	 25
 99	 27	410.0	44.0	 25
100	 27	196.8	22.6	 20
101	 27	230.0	27.8	 25
102	 27	191.0	26.2	 25
103	 27	239.3	26.4	 20
104	 27	157.0	27.0	 25
105	 27	68.0	12.6	 25
106	 27	310.0	46.7	 20
107	 27	96.0	13.8	 25
108	 27	105.0	14.8	 25
109	 27	69.5	11.0	 20
110	 27	108.0	46.3	 25
111	 27	118.0	16.4	 25
112	 27	772.3	50.6	 20
113	 27	300.0	48.0	 25
114	 27	250.0	21.3	 25
115	 27	1464.5	118.3	 20
116	 27	240.0	23.9	 25
117	 27	105.0	12.7	 25
118	 27	134.0	21.1	 25
119	 27	1936.5	120.2	 20
120	 27	1660.0	132.6	 25
121	 27	689.0	61.1	 25
122	 27	1990.8	99.1	 20
123	 27	413.0	34.0	 25
124	 27	386.0	41.9	 25
125	 27	114.5	15.6	 20
126	 27	155.0	22.4	 25
127	 27	421.0	53.4	 25
128	 27	108.5	13.9	 20
129	 27	80.0	15.9	 25
130	 27	334.0	32.8	 25
131	 27	786.8	81.6	 20
132	 27	90.0	15.6	 25
133	 27	90.0	10.8	 25
134	 27	57.5	10.6	 20
135	 27	164.0	28.3	 25
136	 27	79.0	12.1	 25
137	 27	436.0	42.8	 20
138	 27	594.0	117.2	 25
139	 27	639.0	93.3	 25
140	 27	330.5	67.5	 20
141	 27	183.0	26.2	 25
142	 27	649.0	80.5	 25
143	 27	487.3	46.6	 20
144	 27	2374.0	390.6	 25
145	 27	292.0	49.5	 25
146	 27	124.5	15.2	 20
147	 27	1063.0	221.0	 25
148	 27	188.0	20.4	 25
149	 27	338.5	47.3	 20
150	 27	1321.0	191.2	 25
151	 27	1885.0	204.7	 25
152	 27	73.0	12.2	 25
153	 27	74.8	9.9	 20
154	 27	995.0	77.1	 25
155	 27	84.0	13.2	 25
156	 27	425.8	41.8	 20
157	 27	65.0	12.7	 25
158	 27	363.0	48.6	 25
159	 27	160.3	22.9	 20
160	 27	82.0	11.3	 25
161	 27	171.0	21.8	 25
162	 27	176.8	27.4	 20
163	 27	868.0	171.9	 25
164	 27	73.0	14.3	 25
165	 27	319.8	34.9	 20
166	 27	97.0	17.0	 25
167	 27	208.0	26.9	 25
168	 27	182.5	25.6	 20
169	 27	172.3	21.0	 20
170	 27	175.8	75.1	 20
171	 27	787.8	52.1	 16
172	 27	681.0	70.6	 20
173	 27	637.3	35.9	 20
174	 27	285.8	34.3	 16
175	 27	71.8	14.9	 20
176	 27	66.3	11.2	 20
177	 27	122.5	20.2	 16
178	 27	90.0	13.7	 20
179	 27	1020.5	128.4	 20
180	 27	1068.0	87.5	 16
181	 27	171.0	21.1	 20
182	 27	200.5	30.1	 20
183	 27	778.3	84.8	 16
184	 27	861.5	142.4	 20
185	 27	700.5	128.9	 20
186	 27	1124.8	106.5	 20
187	 27	208.3	29.6	 16
188	 27	746.0	75.5	 20
189	 27	120.3	24.0	 20
190	 27	352.3	49.5	 16
191	 27	309.3	39.0	 20
192	 27	149.0	13.8	 20
193	 27	339.5	24.3	 16
194	 27	224.8	23.5	 20
195	 27	183.5	20.4	 20
196	 27	108.0	13.5	 16
197	 27	262.0	29.7	 20
198	 27	113.0	15.0	 20
199	 27	1081.3	82.4	 16
200	 27	84.0	14.3	 20
201	 27	121.3	19.9	 20
202	 27	118.0	29.6	 16
203	 27	101.3	14.8	 20
204	 27	109.5	10.0	 20
205	 27	112.5	18.2	 16
206	 27	197.5	24.2	 20
207	 27	704.0	53.9	 20
208	 27	950.0	70.8	 16
209	 27	476.8	74.4	 20
210	 27	103.3	13.7	 20
211	 27	126.5	14.9	 16
212	 27	884.5	170.8	 20
213	 27	189.0	30.2	 20
214	 27	113.0	20.1	 16
215	 27	69.8	12.7	 20
216	 27	122.0	14.8	 20
217	 27	237.3	36.2	 16
218	 27	189.0	24.7	 20
219	 27	67.3	12.5	 20
220	 27	494.3	66.5	 20
221	 27	118.0	19.4	 16
222	 27	108.8	17.6	 20
223	 27	85.8	13.3	 20
224	 27	66.5	8.8	 16
[truncated: 8,855,947 more chars]
