# Supplementary material for: Genomic analysis of early murine mammary gland development using novel probe-level algorithms
Source: Genome Biol. 2005 Feb 1;6(2):R20. doi: 10.1186/gb-2005-6-2-r20 (PMC551540; doi:10.1186/gb-2005-6-2-r20)
Supplement: Additional data file 12 — CEL file 1 of data from Affymetrix MG_U74Av2 oligonucleotide microarrays hybridized to mammary gland RNA from independent pools of 10 female FVB mice harvested at 5 weeks of age [file gb-2005-6-2-r20-s12.zip]

Archive with 1 entries (1 files):
- 5wk_G0P0_1.CEL
