# Supplementary material for: Genomic analysis of early murine mammary gland development using novel probe-level algorithms
Source: Genome Biol. 2005 Feb 1;6(2):R20. doi: 10.1186/gb-2005-6-2-r20 (PMC551540; doi:10.1186/gb-2005-6-2-r20)
Supplement: Additional data file 12 — CEL file 1 of data from Affymetrix MG_U74Av2 oligonucleotide microarrays hybridized to mammary gland RNA from independent pools of 10 female FVB mice harvested at 5 weeks of age [file gb-2005-6-2-r20-s12.zip › 5wk_G0P0_1.CEL]

[CEL]
Version=3

[HEADER]
Cols=640
Rows=640
TotalX=640
TotalY=640
OffsetX=0
OffsetY=0
GridCornerUL=229 233
GridCornerUR=4501 241
GridCornerLR=4496 4506
GridCornerLL=224 4499
Axis-invertX=0
AxisInvertY=0
swapXY=0
DatHeader=[12..46140]  5 wk GOPO 1:CLS=4733 RWS=4733 XIN=3  YIN=3  VE=17        2.0 06/26/01 09:18:49       MG_U74Av2.1sq                  6
Algorithm=Percentile
AlgorithmParameters=Percentile:75;CellMargin:2;OutlierHigh:1.500;OutlierLow:1.004

[INTENSITY]
NumberCells=409600
CellHeader=X	Y	MEAN	STDV	NPIXELS
  0	  0	205.0	36.9	 25
  1	  0	9183.3	1143.6	 20
  2	  0	208.0	36.1	 25
  3	  0	9172.0	1523.0	 25
  4	  0	125.8	23.8	 20
  5	  0	208.0	27.0	 25
  6	  0	9809.0	1515.1	 25
  7	  0	192.0	28.5	 20
  8	  0	9579.0	1730.6	 25
  9	  0	209.0	31.2	 25
 10	  0	9847.3	1333.3	 20
 11	  0	210.0	33.2	 25
 12	  0	9990.0	1582.0	 25
 13	  0	208.3	23.5	 20
 14	  0	9758.0	1810.3	 25
 15	  0	219.0	39.7	 25
 16	  0	10200.3	1536.1	 20
 17	  0	224.0	39.7	 25
 18	  0	9966.0	1703.2	 25
 19	  0	222.0	37.5	 25
 20	  0	10082.0	1481.5	 20
 21	  0	214.0	41.2	 25
 22	  0	10131.0	1933.5	 25
 23	  0	211.0	29.2	 20
 24	  0	9964.0	1875.1	 25
 25	  0	206.0	30.5	 25
 26	  0	10169.3	1774.9	 20
 27	  0	219.0	42.5	 25
 28	  0	10074.0	1927.8	 25
 29	  0	213.8	36.6	 20
 30	  0	10362.0	2256.1	 25
 31	  0	221.0	33.2	 25
 32	  0	10491.0	1907.4	 20
 33	  0	215.0	45.3	 25
 34	  0	10193.0	2063.3	 25
 35	  0	221.0	37.7	 20
 36	  0	10217.0	2656.5	 25
 37	  0	235.0	47.5	 25
 38	  0	10422.8	2188.2	 20
 39	  0	251.0	54.6	 25
 40	  0	10502.3	1641.2	 20
 41	  0	194.8	25.6	 16
 42	  0	10486.5	2422.9	 20
 43	  0	271.5	44.4	 20
 44	  0	10847.8	1191.6	 16
 45	  0	228.8	71.3	 20
 46	  0	10511.0	1615.1	 20
 47	  0	212.5	33.2	 16
 48	  0	10467.5	2424.9	 20
 49	  0	199.0	92.5	 20
 50	  0	10668.0	1274.9	 20
 51	  0	197.3	19.4	 16
 52	  0	10523.0	1668.7	 20
 53	  0	225.8	45.4	 20
 54	  0	10597.0	727.8	 16
 55	  0	214.5	55.7	 20
 56	  0	10711.8	1319.7	 20
 57	  0	245.5	38.4	 16
 58	  0	10723.8	1703.9	 20
 59	  0	213.0	34.2	 20
 60	  0	10645.0	735.4	 16
 61	  0	238.3	39.3	 20
 62	  0	10365.5	1314.8	 20
 63	  0	243.5	27.8	 16
 64	  0	10471.3	1828.1	 20
 65	  0	226.0	37.0	 20
 66	  0	10480.0	943.3	 16
 67	  0	210.0	42.6	 25
 68	  0	9787.0	2099.4	 25
 69	  0	232.3	45.0	 20
 70	  0	9748.0	2467.0	 25
 71	  0	227.0	38.4	 25
 72	  0	10148.8	2004.6	 20
 73	  0	236.0	60.5	 25
 74	  0	9915.0	2047.2	 25
 75	  0	215.0	37.2	 20
 76	  0	9613.0	2487.7	 25
 77	  0	214.0	39.9	 25
 78	  0	9889.8	1780.1	 20
 79	  0	252.0	79.6	 25
 80	  0	9293.0	2005.8	 25
 81	  0	222.8	43.7	 20
 82	  0	9295.0	2514.1	 25
 83	  0	215.0	56.1	 25
 84	  0	9223.0	1687.1	 25
 85	  0	230.3	30.4	 20
 86	  0	9409.0	1864.8	 25
 87	  0	235.0	34.6	 25
 88	  0	10945.8	1060.4	 20
 89	  0	274.0	40.8	 25
 90	  0	9737.0	1550.3	 25
 91	  0	238.5	41.6	 20
 92	  0	10703.0	1889.4	 25
 93	  0	247.0	40.7	 25
 94	  0	9689.5	1397.9	 20
 95	  0	223.0	51.4	 25
 96	  0	9493.0	1648.0	 25
 97	  0	248.0	29.9	 20
 98	  0	9672.0	1953.9	 25
 99	  0	233.0	45.1	 25
100	  0	9589.8	1448.4	 20
101	  0	241.0	50.0	 25
102	  0	9740.0	1780.3	 25
103	  0	236.3	39.0	 20
104	  0	9526.0	2296.6	 25
105	  0	234.0	48.3	 25
106	  0	10100.8	1762.2	 20
107	  0	291.0	76.7	 25
108	  0	9703.0	2038.9	 25
109	  0	220.0	26.8	 20
110	  0	10354.0	2860.8	 25
111	  0	257.0	58.5	 25
112	  0	10263.8	1916.7	 20
113	  0	258.0	90.3	 25
114	  0	10075.0	2379.7	 25
115	  0	243.5	43.6	 20
116	  0	11004.0	3234.8	 25
117	  0	282.0	61.7	 25
118	  0	9981.0	2099.8	 25
119	  0	246.5	35.0	 20
120	  0	11092.8	2369.6	 20
121	  0	276.3	39.9	 20
122	  0	10546.3	1300.9	 16
123	  0	240.8	63.8	 20
124	  0	10915.0	1821.4	 20
125	  0	267.3	35.0	 16
126	  0	10409.5	2594.9	 20
127	  0	242.0	36.0	 20
128	  0	10918.8	1458.3	 16
129	  0	273.8	102.9	 20
130	  0	10755.5	2088.4	 20
131	  0	253.0	26.8	 16
132	  0	10539.0	2991.3	 20
133	  0	281.3	59.4	 20
134	  0	11083.5	1626.4	 16
135	  0	258.5	163.9	 20
136	  0	10028.5	2269.9	 20
137	  0	244.8	49.9	 16
138	  0	10953.5	3194.1	 20
139	  0	257.0	49.3	 20
140	  0	10397.8	1781.1	 16
141	  0	268.3	165.1	 20
142	  0	11109.5	2464.8	 20
143	  0	300.3	39.6	 16
144	  0	11327.0	3184.0	 20
145	  0	277.0	64.3	 20
146	  0	10578.0	1789.7	 16
147	  0	255.0	175.5	 25
148	  0	10860.0	2482.6	 25
149	  0	284.0	38.5	 20
150	  0	10450.0	3292.9	 25
151	  0	240.0	60.9	 25
152	  0	10378.0	2185.8	 25
153	  0	238.3	43.8	 20
154	  0	10741.0	2707.8	 25
155	  0	234.0	45.6	 25
156	  0	10430.0	1904.5	 20
157	  0	252.0	99.1	 25
158	  0	10816.0	2300.5	 25
159	  0	208.3	33.0	 20
160	  0	10931.0	2935.5	 25
161	  0	229.0	45.2	 25
162	  0	10897.5	1797.1	 20
163	  0	291.0	70.5	 25
164	  0	10624.0	2039.9	 25
165	  0	214.0	35.4	 20
166	  0	10747.0	2547.9	 25
167	  0	211.0	28.8	 25
168	  0	10829.3	1527.1	 20
169	  0	221.0	59.7	 25
170	  0	10616.0	1830.8	 25
171	  0	220.8	40.5	 20
172	  0	10506.0	2534.2	 25
173	  0	224.0	45.1	 25
174	  0	10410.3	1563.0	 20
175	  0	247.0	92.3	 25
176	  0	10377.0	2088.2	 25
177	  0	782.3	534.6	 20
178	  0	10237.0	2928.5	 25
179	  0	220.0	45.3	 25
180	  0	10533.5	1777.5	 20
181	  0	247.0	134.1	 25
182	  0	10205.0	2276.0	 25
183	  0	224.5	31.4	 20
184	  0	10018.0	3030.0	 25
185	  0	249.0	49.1	 25
186	  0	10029.0	1674.8	 25
187	  0	216.5	33.9	 20
188	  0	10124.0	2400.4	 25
189	  0	226.0	35.5	 25
190	  0	10211.5	1372.8	 20
191	  0	246.0	55.5	 25
192	  0	10298.0	1830.6	 25
193	  0	233.5	44.6	 20
194	  0	10235.0	2536.6	 25
195	  0	233.0	39.1	 25
196	  0	10294.0	1517.2	 20
197	  0	274.0	75.7	 25
198	  0	9859.0	1994.7	 25
199	  0	239.3	44.9	 20
200	  0	10245.8	2838.7	 20
201	  0	212.3	30.6	 20
202	  0	10569.5	1720.6	 16
203	  0	219.5	88.0	 20
204	  0	10518.5	2196.5	 20
205	  0	179.3	22.5	 16
206	  0	10070.0	2880.1	 20
207	  0	223.8	35.3	 20
208	  0	10685.8	1653.6	 16
209	  0	236.5	97.3	 20
210	  0	10834.3	2200.4	 20
211	  0	161.8	38.6	 16
212	  0	5590.3	1551.7	 20
213	  0	132.3	46.3	 20
214	  0	193.8	23.4	 16
215	  0	145.0	42.0	 20
216	  0	10665.8	1980.5	 20
217	  0	214.0	30.5	 16
218	  0	10242.0	2812.3	 20
219	  0	214.3	29.1	 20
220	  0	10250.5	1495.7	 20
221	  0	219.8	36.7	 16
222	  0	10501.5	2111.9	 20
223	  0	206.5	30.1	 20
224	  0	10346.0	1073.3	 16
225	  0	213.8	40.5	 20
226	  0	10060.3	1531.8	 20
227	  0	203.5	34.0	 20
228	  0	10073.0	2607.0	 25
229	  0	200.0	27.4	 25
230	  0	10007.5	1959.5	 20
231	  0	214.0	28.2	 25
232	  0	9902.0	2040.2	 25
233	  0	202.0	26.0	 20
234	  0	10016.0	2528.9	 25
235	  0	234.0	30.0	 25
236	  0	10069.5	1831.6	 20
237	  0	236.0	33.5	 25
238	  0	10105.0	2045.0	 25
239	  0	224.0	28.5	 20
240	  0	9832.0	2497.1	 25
241	  0	235.0	30.4	 25
242	  0	9840.5	1731.7	 20
243	  0	236.0	46.1	 25
244	  0	9755.0	2065.4	 25
245	  0	225.3	29.9	 20
246	  0	9674.0	2727.3	 25
247	  0	229.0	34.8	 25
248	  0	9583.8	1766.9	 20
249	  0	249.0	100.7	 25
250	  0	9582.0	2206.2	 25
251	  0	224.3	27.7	 20
252	  0	9463.0	2891.6	 25
253	  0	241.0	40.3	 25
254	  0	9462.0	1738.5	 25
255	  0	213.3	26.0	 20
256	  0	9298.0	2282.9	 25
257	  0	238.0	26.8	 25
258	  0	9570.8	1456.1	 20
259	  0	253.0	51.8	 25
260	  0	9360.0	1782.3	 25
261	  0	224.8	54.0	 20
262	  0	9298.0	2457.1	 25
263	  0	241.0	30.0	 25
264	  0	9515.5	1392.0	 20
265	  0	255.0	50.0	 25
266	  0	9064.0	1794.4	 25
267	  0	240.8	26.2	 20
268	  0	9444.0	2500.6	 25
269	  0	242.0	41.6	 25
270	  0	9176.8	1378.7	 20
271	  0	221.0	60.1	 25
272	  0	9251.0	1933.6	 25
273	  0	226.0	36.3	 20
274	  0	9259.0	2585.7	 25
275	  0	204.0	31.4	 25
276	  0	9381.3	1453.9	 20
277	  0	213.0	79.9	 25
278	  0	9365.0	2027.9	 25
279	  0	209.3	22.5	 20
280	  0	9442.0	2845.1	 20
281	  0	187.0	32.1	 20
282	  0	9470.5	1692.5	 16
283	  0	220.5	92.6	 20
284	  0	9786.5	2145.2	 20
285	  0	241.5	30.1	 16
286	  0	9645.8	2905.5	 20
287	  0	216.3	34.1	 20
288	  0	9769.8	1544.9	 20
289	  0	186.5	23.9	 16
290	  0	9843.8	2322.2	 20
291	  0	222.3	35.0	 20
292	  0	10181.0	1272.7	 16
293	  0	232.0	40.9	 20
294	  0	10020.3	1757.2	 20
295	  0	202.8	33.3	 16
296	  0	9853.3	2549.8	 20
297	  0	191.8	29.2	 20
298	  0	10297.5	1467.1	 16
299	  0	200.5	58.4	 20
300	  0	10052.0	1996.6	 20
301	  0	190.0	21.0	 16
302	  0	10279.3	2844.3	 20
303	  0	190.3	33.7	 20
304	  0	10630.5	1715.2	 16
305	  0	213.5	109.0	 20
306	  0	10279.5	2359.7	 20
307	  0	175.3	26.5	 20
308	  0	8907.0	3255.8	 25
309	  0	211.0	43.4	 25
310	  0	10186.8	2422.1	 20
311	  0	222.0	127.6	 25
312	  0	9274.0	2803.3	 25
313	  0	176.0	22.7	 20
314	  0	8743.0	3252.1	 25
315	  0	201.0	53.9	 25
316	  0	9952.0	2361.7	 20
317	  0	202.0	178.9	 25
318	  0	9616.0	2874.8	 25
319	  0	189.3	30.0	 20
320	  0	8766.0	3279.3	 25
321	  0	216.0	68.6	 25
322	  0	10050.0	2258.7	 25
323	  0	195.0	32.5	 20
324	  0	9399.0	2759.1	 25
325	  0	184.0	28.9	 25
326	  0	10668.5	2015.2	 20
327	  0	222.0	53.2	 25
328	  0	9880.0	2229.5	 25
329	  0	191.0	38.3	 20
330	  0	9492.0	2778.4	 25
331	  0	199.0	32.8	 25
332	  0	10539.0	1980.2	 20
333	  0	186.0	58.0	 25
334	  0	10279.0	2247.3	 25
335	  0	182.3	23.9	 20
336	  0	9533.0	2716.0	 25
337	  0	194.0	33.2	 25
338	  0	10396.8	1879.4	 20
339	  0	220.0	50.3	 25
340	  0	10203.0	2132.7	 25
341	  0	185.3	23.5	 20
342	  0	9822.0	2667.6	 25
343	  0	197.0	38.9	 25
344	  0	10337.5	1790.5	 20
345	  0	214.0	58.9	 25
346	  0	9993.0	2109.7	 25
347	  0	192.5	33.7	 20
348	  0	9659.0	2697.3	 25
349	  0	208.0	33.0	 25
350	  0	10323.3	1737.8	 20
351	  0	226.0	57.9	 25
352	  0	10092.0	2081.9	 25
353	  0	204.5	27.8	 20
354	  0	9490.0	2662.9	 25
355	  0	182.0	38.3	 25
356	  0	9171.0	1891.1	 25
357	  0	201.5	32.3	 20
358	  0	10115.0	2270.6	 25
359	  0	185.0	24.1	 25
360	  0	10370.5	1427.0	 16
361	  0	193.0	29.2	 20
362	  0	10536.5	1606.4	 20
363	  0	179.3	31.2	 16
364	  0	10350.0	2266.0	 20
365	  0	179.0	19.2	 20
366	  0	10274.3	1370.6	 16
367	  0	197.5	39.3	 20
368	  0	10186.0	1781.7	 20
369	  0	183.3	31.2	 16
370	  0	10169.5	2490.2	 20
371	  0	181.8	28.0	 20
372	  0	10311.8	1466.6	 16
373	  0	218.8	45.0	 20
374	  0	10049.8	1879.7	 20
375	  0	186.8	27.6	 16
376	  0	10165.5	2677.4	 20
377	  0	195.8	27.1	 20
378	  0	10308.8	1542.8	 16
379	  0	214.3	59.4	 20
380	  0	9996.0	2102.2	 20
381	  0	214.8	37.7	 16
382	  0	10246.0	2812.9	 20
383	  0	199.0	29.6	 20
384	  0	10426.0	1666.5	 16
385	  0	235.0	79.8	 20
386	  0	10028.0	2167.3	 20
387	  0	183.0	23.5	 25
388	  0	10199.0	2219.0	 20
389	  0	196.0	36.0	 25
390	  0	9721.0	2200.6	 25
391	  0	183.0	29.8	 20
392	  0	9472.0	2586.3	 25
393	  0	198.0	23.6	 25
394	  0	10085.0	2061.8	 20
395	  0	206.0	41.7	 25
396	  0	9766.0	2138.2	 25
397	  0	182.3	26.8	 20
398	  0	9933.0	2558.4	 25
399	  0	204.0	33.8	 25
400	  0	9838.0	1846.7	 20
401	  0	193.0	51.6	 25
402	  0	9338.0	2029.8	 25
403	  0	191.8	24.0	 20
404	  0	9224.0	2539.9	 25
405	  0	183.0	23.4	 25
406	  0	9696.3	1797.4	 20
407	  0	210.0	47.9	 25
408	  0	8980.0	2043.7	 25
409	  0	210.0	36.0	 20
410	  0	9613.0	2626.9	 25
411	  0	188.0	28.1	 25
412	  0	9399.5	1718.3	 20
413	  0	232.0	61.9	 25
414	  0	8876.0	1921.4	 25
415	  0	191.0	29.6	 20
416	  0	9235.0	2492.7	 25
417	  0	204.0	36.5	 25
418	  0	9330.5	1595.3	 20
419	  0	223.0	54.7	 25
420	  0	9050.0	1931.0	 25
421	  0	191.0	26.7	 25
422	  0	8991.3	1285.8	 20
423	  0	211.0	41.0	 25
424	  0	144.0	37.7	 25
425	  0	4722.8	806.7	 20
426	  0	136.0	53.7	 25
427	  0	207.0	30.6	 25
428	  0	113.8	19.1	 20
429	  0	209.0	27.2	 25
430	  0	8858.0	1625.6	 25
431	  0	194.5	33.8	 20
432	  0	8401.0	2033.3	 25
433	  0	224.0	37.5	 25
434	  0	8497.8	1195.3	 20
435	  0	194.0	35.5	 25
436	  0	8529.0	1509.8	 25
437	  0	205.8	39.3	 20
438	  0	8412.0	2113.6	 25
439	  0	194.0	33.8	 25
440	  0	8939.3	1382.9	 16
441	  0	185.5	34.4	 20
442	  0	8632.8	1499.7	 20
443	  0	174.8	18.7	 16
444	  0	8789.0	2054.9	 20
445	  0	183.0	22.7	 20
446	  0	8784.0	1312.8	 16
447	  0	207.8	38.4	 20
448	  0	8824.3	1517.2	 20
449	  0	181.8	21.2	 16
450	  0	8882.3	2049.4	 20
451	  0	179.0	23.2	 20
452	  0	9174.5	1285.4	 16
453	  0	214.3	27.9	 20
454	  0	9154.0	1510.1	 20
455	  0	187.0	23.4	 20
456	  0	9606.8	1135.5	 16
457	  0	192.8	22.1	 20
458	  0	9365.8	1505.5	 20
459	  0	184.5	32.9	 16
460	  0	9606.5	1654.7	 20
461	  0	186.8	25.2	 20
462	  0	9724.5	1331.9	 16
463	  0	185.5	27.6	 20
464	  0	9189.0	1468.8	 20
465	  0	187.0	20.8	 16
466	  0	8931.3	1763.9	 20
467	  0	168.0	17.7	 25
468	  0	8922.8	1842.5	 20
469	  0	187.0	24.2	 25
470	  0	8674.0	1894.1	 25
471	  0	169.0	24.0	 20
472	  0	8403.0	2245.6	 25
473	  0	168.0	32.9	 25
474	  0	8994.0	1837.2	 20
475	  0	181.0	36.1	 25
476	  0	8682.0	1902.6	 25
477	  0	181.0	25.4	 20
478	  0	8500.0	2232.3	 25
479	  0	182.0	23.9	 25
480	  0	9021.0	1693.2	 20
481	  0	193.0	46.5	 25
482	  0	9029.0	1851.1	 25
483	  0	182.5	28.7	 20
484	  0	9386.0	2300.6	 25
485	  0	179.0	29.3	 25
486	  0	9316.5	1698.3	 20
487	  0	188.0	36.7	 25
488	  0	9017.0	1888.5	 25
489	  0	185.0	37.2	 25
490	  0	9704.3	1675.4	 20
491	  0	185.0	30.4	 25
492	  0	9101.0	1863.8	 25
493	  0	181.3	26.5	 20
494	  0	9210.0	1846.8	 25
495	  0	171.0	32.1	 25
496	  0	9659.5	1709.6	 20
497	  0	182.0	29.0	 25
498	  0	8889.0	1900.6	 25
499	  0	170.3	21.0	 20
500	  0	9198.0	1900.9	 25
501	  0	181.0	32.3	 25
502	  0	9498.0	1828.6	 20
503	  0	177.0	33.6	 25
504	  0	9012.0	1932.5	 25
505	  0	158.0	27.0	 20
506	  0	9457.0	2038.3	 25
507	  0	193.0	26.2	 25
508	  0	9905.8	1957.3	 20
509	  0	199.0	28.4	 25
510	  0	8549.0	1967.3	 25
511	  0	186.0	35.4	 20
512	  0	9153.0	2190.1	 25
513	  0	162.0	27.6	 25
514	  0	9910.5	2111.8	 20
515	  0	194.0	38.5	 25
516	  0	8806.0	2150.9	 25
517	  0	176.8	29.8	 20
518	  0	9536.0	2375.2	 25
519	  0	179.0	31.9	 25
520	  0	10088.5	1428.8	 16
521	  0	191.3	36.5	 20
522	  0	10134.5	1689.1	 20
523	  0	164.3	24.9	 20
524	  0	10377.8	1381.2	 16
525	  0	170.8	21.7	 20
526	  0	9984.0	1755.2	 20
527	  0	165.8	26.4	 16
528	  0	10118.8	1669.6	 20
529	  0	178.0	37.4	 20
530	  0	10352.0	1261.3	 16
531	  0	187.3	38.0	 20
532	  0	10158.3	1672.6	 20
533	  0	198.5	35.1	 16
534	  0	9990.3	1652.9	 20
535	  0	186.8	29.8	 20
536	  0	10210.5	1255.2	 16
537	  0	194.3	26.3	 20
538	  0	10030.3	1633.7	 20
539	  0	189.3	22.2	 16
540	  0	10350.0	1714.6	 20
541	  0	177.5	24.8	 20
542	  0	10487.0	1280.2	 16
543	  0	204.3	23.7	 20
544	  0	10147.0	1575.3	 20
545	  0	181.0	25.9	 16
546	  0	10345.5	1616.1	 20
547	  0	184.0	39.5	 25
548	  0	10091.8	2096.6	 20
549	  0	204.0	42.4	 25
550	  0	8951.0	2151.9	 25
551	  0	172.5	31.5	 20
552	  0	9863.0	2273.3	 25
553	  0	186.0	33.2	 25
554	  0	10270.3	1973.3	 20
555	  0	170.0	37.6	 25
556	  0	9157.0	2009.7	 25
557	  0	183.0	32.6	 25
558	  0	10300.8	1695.7	 20
559	  0	184.0	28.0	 25
560	  0	9655.0	1990.6	 25
561	  0	184.3	40.7	 20
562	  0	8993.0	1841.9	 25
563	  0	184.0	28.3	 25
564	  0	9895.8	1690.3	 20
565	  0	204.0	29.8	 25
566	  0	9313.0	1888.7	 25
567	  0	184.0	39.4	 20
568	  0	9061.0	1601.4	 25
569	  0	191.0	36.3	 25
570	  0	10130.5	1339.8	 20
571	  0	194.0	33.1	 25
572	  0	9230.0	1659.1	 25
573	  0	178.3	23.5	 20
574	  0	9282.0	1562.9	 25
575	  0	177.0	32.7	 25
576	  0	10100.0	1322.2	 20
577	  0	205.0	31.9	 25
578	  0	9067.0	1638.1	 25
579	  0	199.5	30.4	 20
580	  0	9426.0	1428.9	 25
581	  0	190.0	28.4	 25
582	  0	9877.0	963.7	 20
583	  0	213.0	35.0	 25
584	  0	9331.0	1451.7	 25
585	  0	205.5	37.3	 20
586	  0	9185.0	1351.8	 25
587	  0	187.0	26.8	 25
588	  0	9437.5	948.5	 20
589	  0	205.0	39.4	 25
590	  0	9405.0	1431.7	 25
591	  0	198.0	31.0	 25
592	  0	9263.5	1045.4	 20
593	  0	207.0	32.4	 25
594	  0	9001.0	1970.6	 25
595	  0	193.5	24.2	 20
596	  0	9315.0	1445.6	 25
597	  0	197.0	34.3	 25
598	  0	9199.8	975.6	 20
599	  0	205.0	26.2	 25
600	  0	9431.8	1861.5	 20
601	  0	161.5	28.3	 16
602	  0	8738.5	1357.3	 20
603	  0	186.0	24.0	 20
604	  0	9181.0	1080.4	 16
605	  0	178.0	21.9	 20
606	  0	9708.5	1690.8	 20
607	  0	175.0	16.5	 16
608	  0	9365.5	1296.1	 20
609	  0	189.0	25.0	 20
610	  0	9482.8	964.2	 16
611	  0	180.0	25.9	 20
612	  0	9318.0	1551.9	 20
613	  0	181.3	23.6	 16
614	  0	9341.5	1366.1	 20
615	  0	189.0	29.9	 20
616	  0	9713.5	966.8	 16
617	  0	210.0	30.0	 20
618	  0	9460.8	1365.0	 20
619	  0	304.3	28.1	 16
620	  0	9328.0	1352.7	 20
621	  0	187.3	32.1	 20
622	  0	9415.0	1009.3	 16
623	  0	189.0	30.1	 20
624	  0	9534.8	1334.7	 20
625	  0	196.8	35.7	 20
626	  0	9458.3	1113.9	 16
627	  0	193.0	20.1	 25
628	  0	9159.0	2153.2	 25
629	  0	199.8	27.4	 20
630	  0	8620.0	1915.5	 25
631	  0	209.0	34.9	 25
632	  0	9409.5	1673.4	 20
633	  0	203.0	26.0	 25
634	  0	9684.0	2260.2	 25
635	  0	158.5	29.4	 20
636	  0	219.0	34.5	 25
637	  0	9086.0	1964.6	 25
638	  0	230.5	35.9	 20
639	  0	8525.0	1848.1	 25
  0	  1	8627.3	977.0	 20
  1	  1	174.5	18.0	 16
  2	  1	8428.8	1463.4	 20
  3	  1	180.3	21.9	 20
  4	  1	140.3	24.9	 16
  5	  1	135.5	27.1	 20
  6	  1	132.0	19.8	 20
  7	  1	138.5	20.8	 16
  8	  1	138.3	27.4	 20
  9	  1	137.5	18.1	 20
 10	  1	134.3	23.5	 16
 11	  1	155.8	25.6	 20
 12	  1	124.3	24.1	 20
 13	  1	135.5	26.4	 20
 14	  1	145.0	28.3	 25
 15	  1	154.0	26.6	 25
 16	  1	132.3	34.8	 20
 17	  1	155.0	25.8	 25
 18	  1	141.0	20.8	 25
 19	  1	157.0	28.9	 25
 20	  1	132.3	27.4	 20
 21	  1	165.0	24.7	 25
 22	  1	157.0	44.5	 25
 23	  1	158.5	33.5	 20
 24	  1	149.0	27.4	 25
 25	  1	158.0	26.3	 25
 26	  1	132.5	22.6	 20
 27	  1	141.0	23.6	 25
 28	  1	138.0	22.5	 25
 29	  1	146.3	25.0	 20
 30	  1	154.0	26.5	 25
 31	  1	175.0	35.2	 25
 32	  1	158.8	35.5	 20
 33	  1	169.0	28.9	 25
 34	  1	164.0	29.5	 25
 35	  1	156.8	35.8	 20
 36	  1	149.0	38.6	 25
 37	  1	148.0	35.7	 25
 38	  1	142.8	17.6	 20
 39	  1	162.0	31.5	 25
 40	  1	161.0	29.0	 25
 41	  1	171.0	27.9	 20
 42	  1	178.0	23.3	 25
 43	  1	180.0	19.8	 25
 44	  1	194.3	25.7	 20
 45	  1	162.0	26.4	 25
 46	  1	153.0	28.7	 25
 47	  1	138.0	19.7	 20
 48	  1	164.0	29.9	 25
 49	  1	181.0	31.0	 25
 50	  1	180.8	30.2	 20
 51	  1	163.0	33.5	 25
 52	  1	150.0	29.8	 25
 53	  1	156.0	66.1	 25
 54	  1	174.0	27.6	 20
 55	  1	178.0	27.0	 25
 56	  1	157.0	27.8	 25
 57	  1	168.8	24.5	 20
 58	  1	160.0	26.6	 25
 59	  1	175.0	32.3	 25
 60	  1	177.3	27.3	 20
 61	  1	175.0	22.1	 25
 62	  1	184.0	22.7	 25
 63	  1	9173.3	1006.5	 20
 64	  1	10976.0	1060.0	 25
 65	  1	9269.0	1220.5	 25
 66	  1	196.3	19.3	 20
 67	  1	188.8	31.0	 20
 68	  1	167.0	22.5	 20
 69	  1	174.8	31.5	 16
 70	  1	156.8	22.1	 20
 71	  1	162.3	20.3	 20
 72	  1	157.3	23.6	 16
 73	  1	185.3	24.9	 20
 74	  1	164.3	18.3	 20
 75	  1	161.0	22.1	 16
 76	  1	176.0	22.9	 20
 77	  1	170.0	15.6	 20
 78	  1	170.3	19.6	 16
 79	  1	199.0	32.2	 20
 80	  1	158.5	15.3	 20
 81	  1	158.3	20.1	 16
 82	  1	168.0	27.0	 20
 83	  1	176.5	22.9	 20
 84	  1	173.8	18.0	 16
 85	  1	179.0	19.8	 20
 86	  1	193.0	19.5	 20
 87	  1	10208.8	1438.7	 20
 88	  1	10627.0	858.9	 16
 89	  1	10240.0	1006.1	 20
 90	  1	209.0	25.5	 20
 91	  1	195.8	27.7	 16
 92	  1	10495.5	1967.3	 20
 93	  1	194.0	35.7	 25
 94	  1	165.8	29.3	 20
 95	  1	158.0	22.3	 25
 96	  1	169.0	21.7	 25
 97	  1	184.0	17.1	 20
 98	  1	172.0	24.0	 25
 99	  1	168.0	25.7	 25
100	  1	157.3	20.3	 20
101	  1	164.0	24.4	 25
102	  1	170.0	19.7	 25
103	  1	191.8	29.6	 20
104	  1	198.0	31.4	 25
105	  1	167.0	26.7	 25
106	  1	166.5	20.8	 20
107	  1	168.0	22.0	 25
108	  1	170.0	27.2	 25
109	  1	189.3	27.4	 20
110	  1	163.0	24.4	 25
111	  1	189.0	23.5	 25
112	  1	184.5	17.0	 20
113	  1	195.0	36.6	 25
114	  1	169.0	16.8	 25
115	  1	209.0	42.1	 20
116	  1	9814.0	2870.0	 25
117	  1	230.0	53.5	 25
118	  1	191.5	24.8	 20
119	  1	196.0	29.0	 25
120	  1	9951.0	2374.9	 25
121	  1	256.0	30.2	 25
122	  1	192.3	18.2	 20
123	  1	9593.0	2376.6	 25
124	  1	11328.0	1352.4	 25
125	  1	11024.0	1533.0	 20
126	  1	254.0	64.9	 25
127	  1	194.0	29.5	 25
128	  1	171.0	35.7	 20
129	  1	194.0	27.8	 25
130	  1	176.0	24.3	 25
131	  1	193.5	25.2	 20
132	  1	196.0	25.8	 25
133	  1	220.0	33.2	 25
134	  1	10790.8	1537.3	 20
135	  1	213.0	99.8	 25
136	  1	180.0	22.7	 25
137	  1	186.3	23.8	 20
138	  1	9884.0	2911.3	 25
139	  1	254.0	44.4	 25
140	  1	203.0	22.3	 20
141	  1	8972.0	2841.2	 25
142	  1	11131.0	1154.7	 25
143	  1	11141.5	1803.7	 20
144	  1	12002.0	1181.3	 25
145	  1	257.0	35.0	 25
146	  1	205.8	26.5	 20
147	  1	192.8	19.0	 20
148	  1	10581.3	2407.9	 20
149	  1	11119.0	1152.7	 16
150	  1	218.3	156.4	 20
151	  1	246.5	25.7	 20
152	  1	200.5	24.3	 20
153	  1	185.5	24.4	 16
154	  1	10648.0	2549.3	 20
155	  1	223.5	38.1	 20
156	  1	201.8	20.4	 16
157	  1	193.8	22.8	 20
158	  1	193.3	39.1	 20
159	  1	161.3	20.1	 16
160	  1	168.5	29.5	 20
161	  1	173.3	21.0	 20
162	  1	185.5	24.6	 16
163	  1	169.5	25.5	 20
164	  1	161.3	27.7	 20
165	  1	154.0	23.2	 16
166	  1	165.0	19.0	 20
167	  1	167.3	22.3	 20
168	  1	154.0	19.5	 16
169	  1	165.3	26.3	 20
170	  1	153.5	25.2	 20
171	  1	184.5	27.8	 16
172	  1	167.3	26.0	 20
173	  1	168.0	26.3	 25
174	  1	166.3	16.9	 20
175	  1	159.0	26.6	 25
176	  1	165.0	42.6	 25
177	  1	160.8	21.9	 20
178	  1	165.0	24.5	 25
179	  1	194.0	31.4	 25
180	  1	171.0	21.5	 20
181	  1	146.0	23.3	 25
182	  1	161.0	27.0	 25
183	  1	167.3	26.6	 20
184	  1	167.0	29.1	 25
185	  1	167.0	27.2	 25
186	  1	168.0	31.5	 25
187	  1	177.0	30.9	 20
188	  1	180.0	26.5	 25
189	  1	166.0	29.1	 25
190	  1	155.5	25.8	 20
191	  1	148.0	23.2	 25
192	  1	177.0	32.9	 25
193	  1	172.0	25.8	 20
194	  1	183.0	29.6	 25
195	  1	182.0	22.2	 25
196	  1	172.0	38.8	 20
197	  1	168.0	30.1	 25
198	  1	177.0	34.6	 25
199	  1	200.3	28.2	 20
200	  1	178.0	30.2	 25
201	  1	188.0	28.8	 25
202	  1	163.3	26.2	 20
203	  1	179.0	24.1	 25
204	  1	149.0	20.7	 25
205	  1	180.8	27.7	 20
206	  1	180.0	33.0	 25
207	  1	153.0	28.5	 25
208	  1	190.5	29.3	 20
209	  1	175.0	25.3	 25
210	  1	169.0	32.4	 25
211	  1	127.0	19.8	 20
212	  1	1130.0	270.1	 25
213	  1	137.0	25.5	 25
214	  1	165.0	29.5	 20
215	  1	127.0	25.0	 25
216	  1	157.0	29.2	 25
217	  1	169.8	33.1	 20
218	  1	173.0	24.8	 25
219	  1	203.0	36.8	 25
220	  1	183.0	36.2	 25
221	  1	182.8	32.1	 20
222	  1	179.0	31.3	 25
223	  1	175.0	23.8	 25
224	  1	167.8	28.8	 20
225	  1	181.0	25.0	 25
226	  1	188.0	34.4	 25
227	  1	189.5	25.4	 16
228	  1	169.5	19.6	 20
229	  1	190.0	18.1	 20
230	  1	200.0	22.4	 16
231	  1	203.3	33.1	 20
232	  1	208.5	38.0	 20
233	  1	195.0	27.5	 16
234	  1	202.8	20.2	 20
235	  1	186.8	22.2	 20
236	  1	192.8	27.7	 16
237	  1	182.8	23.3	 20
238	  1	182.8	22.3	 20
239	  1	179.3	25.3	 16
240	  1	189.5	27.6	 20
241	  1	184.0	24.3	 20
242	  1	181.0	29.9	 16
243	  1	184.3	16.4	 20
244	  1	202.3	28.9	 20
245	  1	175.8	29.4	 16
246	  1	197.3	23.6	 20
247	  1	187.5	22.1	 20
248	  1	173.8	21.6	 16
249	  1	187.0	23.6	 20
250	  1	183.0	16.5	 20
251	  1	180.3	20.6	 16
252	  1	172.3	16.3	 20
253	  1	191.0	23.7	 25
254	  1	208.0	26.5	 25
255	  1	177.0	15.2	 20
256	  1	184.0	29.2	 25
257	  1	183.0	19.5	 25
258	  1	181.5	18.2	 20
259	  1	182.0	22.8	 25
260	  1	192.0	26.4	 25
261	  1	214.3	29.9	 20
262	  1	202.0	27.9	 25
263	  1	211.0	22.8	 25
264	  1	205.8	32.7	 20
265	  1	206.0	22.2	 25
266	  1	207.0	26.4	 25
267	  1	191.5	25.5	 20
268	  1	175.0	28.6	 25
269	  1	188.0	19.2	 25
270	  1	184.0	21.1	 20
271	  1	199.0	24.0	 25
272	  1	211.0	25.8	 25
273	  1	197.5	30.2	 20
274	  1	196.0	29.4	 25
275	  1	204.0	30.4	 25
276	  1	178.8	29.2	 20
277	  1	182.0	23.8	 25
278	  1	161.0	18.6	 25
279	  1	169.3	14.9	 20
280	  1	158.0	21.4	 25
281	  1	178.0	27.0	 25
282	  1	156.0	22.4	 20
283	  1	180.0	32.4	 25
284	  1	154.0	24.0	 25
285	  1	179.3	31.3	 20
286	  1	190.0	30.3	 25
287	  1	159.0	21.3	 25
288	  1	153.0	20.5	 25
289	  1	171.5	27.6	 20
290	  1	151.0	23.9	 25
291	  1	161.0	23.7	 25
292	  1	138.8	18.8	 20
293	  1	165.0	23.1	 25
294	  1	143.0	28.4	 25
295	  1	161.3	23.5	 20
296	  1	163.0	23.4	 25
297	  1	162.0	23.6	 25
298	  1	149.3	24.2	 20
299	  1	150.0	29.9	 25
300	  1	149.0	23.4	 25
301	  1	151.5	34.4	 20
302	  1	145.0	26.1	 25
303	  1	154.0	24.3	 25
304	  1	158.0	23.0	 20
305	  1	157.0	29.4	 25
306	  1	142.0	22.9	 25
307	  1	136.0	20.4	 16
308	  1	136.3	21.2	 20
309	  1	152.0	25.3	 20
310	  1	149.3	20.7	 16
311	  1	137.0	38.9	 20
312	  1	137.0	25.1	 20
313	  1	140.3	20.1	 16
314	  1	143.5	19.6	 20
315	  1	136.3	16.9	 20
316	  1	143.8	17.4	 16
317	  1	142.0	19.5	 20
318	  1	143.8	26.7	 20
319	  1	147.5	23.4	 16
320	  1	138.3	19.9	 20
321	  1	144.3	20.7	 20
322	  1	147.5	20.4	 20
323	  1	144.3	20.3	 16
324	  1	142.8	17.5	 20
325	  1	145.5	24.2	 20
326	  1	156.0	26.8	 16
327	  1	146.5	21.9	 20
328	  1	147.3	23.8	 20
329	  1	138.8	28.3	 16
330	  1	143.0	20.9	 20
331	  1	151.3	27.7	 20
332	  1	143.0	17.8	 16
333	  1	166.0	47.3	 25
334	  1	154.0	21.2	 25
335	  1	170.8	38.8	 20
336	  1	151.0	27.2	 25
337	  1	149.0	31.1	 25
338	  1	165.3	45.0	 20
339	  1	149.0	22.0	 25
340	  1	152.0	30.5	 25
341	  1	144.3	35.1	 20
342	  1	150.0	26.3	 25
343	  1	154.0	23.7	 25
344	  1	170.3	42.6	 20
345	  1	146.0	28.4	 25
346	  1	157.0	28.0	 25
347	  1	153.8	33.0	 20
348	  1	175.0	34.6	 25
349	  1	174.0	34.3	 25
350	  1	159.8	44.4	 20
351	  1	159.0	28.1	 25
352	  1	144.0	23.6	 25
353	  1	138.3	32.7	 20
354	  1	152.0	29.2	 25
355	  1	155.0	28.2	 25
356	  1	161.0	21.0	 25
357	  1	146.0	26.8	 20
358	  1	158.0	22.9	 25
359	  1	177.0	34.1	 25
360	  1	165.0	29.3	 20
361	  1	149.0	23.1	 25
362	  1	157.0	27.8	 25
363	  1	165.5	29.1	 20
364	  1	153.0	29.4	 25
365	  1	167.0	28.1	 25
366	  1	186.8	30.1	 20
367	  1	165.0	33.8	 25
368	  1	173.0	34.7	 25
369	  1	149.8	31.2	 20
370	  1	150.0	26.6	 25
371	  1	160.0	21.5	 25
372	  1	146.3	28.2	 20
373	  1	152.0	27.7	 25
374	  1	150.0	29.0	 25
375	  1	159.0	28.2	 20
376	  1	166.0	28.1	 25
377	  1	166.0	29.0	 25
378	  1	152.8	24.9	 20
379	  1	161.0	23.4	 25
380	  1	182.0	33.4	 25
381	  1	163.5	27.8	 20
382	  1	168.0	32.2	 25
383	  1	171.0	30.6	 25
384	  1	152.3	26.4	 20
385	  1	178.0	36.7	 25
386	  1	163.0	34.2	 25
387	  1	153.3	25.6	 16
388	  1	149.8	28.3	 20
389	  1	150.0	23.5	 20
390	  1	160.5	28.1	 20
391	  1	159.3	25.2	 16
392	  1	152.3	20.4	 20
393	  1	156.3	26.2	 20
394	  1	132.0	21.2	 16
395	  1	151.0	23.4	 20
396	  1	140.0	22.2	 20
397	  1	141.3	23.3	 16
398	  1	151.5	20.9	 20
399	  1	162.5	24.6	 20
400	  1	140.0	16.1	 16
401	  1	151.5	22.4	 20
402	  1	141.0	23.2	 20
403	  1	155.8	24.6	 16
404	  1	152.0	25.9	 20
405	  1	134.3	19.1	 20
406	  1	147.3	32.5	 16
407	  1	148.0	18.7	 20
408	  1	144.5	21.6	 20
409	  1	174.0	24.9	 16
410	  1	145.3	34.4	 20
411	  1	143.5	26.0	 20
412	  1	155.0	22.2	 16
413	  1	157.0	38.2	 25
414	  1	153.0	24.3	 25
415	  1	145.0	13.9	 20
416	  1	153.0	23.7	 25
417	  1	150.0	25.2	 25
418	  1	153.3	129.0	 20
419	  1	149.0	24.1	 25
420	  1	134.0	23.7	 25
421	  1	156.8	23.8	 20
422	  1	161.0	26.6	 25
423	  1	136.0	19.5	 25
424	  1	108.0	28.2	 25
425	  1	1091.3	197.1	 20
426	  1	126.0	27.5	 25
427	  1	140.0	19.7	 25
428	  1	92.5	16.4	 20
429	  1	149.0	23.5	 25
430	  1	161.0	21.9	 25
431	  1	143.3	26.0	 20
432	  1	147.0	26.2	 25
433	  1	138.0	20.7	 25
434	  1	138.0	25.0	 20
435	  1	150.0	31.7	 25
436	  1	145.0	25.8	 25
437	  1	160.3	33.6	 20
438	  1	139.0	15.0	 25
439	  1	154.0	23.2	 25
440	  1	147.8	24.0	 20
441	  1	149.0	41.3	 25
442	  1	146.0	22.6	 25
443	  1	150.5	22.7	 20
444	  1	131.0	20.9	 25
445	  1	149.0	23.8	 25
446	  1	142.5	16.9	 20
447	  1	157.0	21.4	 25
448	  1	155.0	35.3	 25
449	  1	156.0	23.4	 20
450	  1	151.0	24.3	 25
451	  1	177.0	28.9	 25
452	  1	144.3	17.7	 20
453	  1	149.0	27.3	 25
454	  1	145.0	33.2	 25
455	  1	152.0	22.2	 25
456	  1	148.3	21.3	 20
457	  1	160.0	23.5	 25
458	  1	153.0	16.7	 25
459	  1	142.8	16.3	 20
460	  1	141.0	22.8	 25
461	  1	152.0	24.0	 25
462	  1	154.5	28.8	 20
463	  1	143.0	24.3	 25
464	  1	161.0	23.2	 25
465	  1	2447.5	372.9	 20
466	  1	2236.0	420.2	 25
467	  1	786.0	141.0	 20
468	  1	1113.5	133.9	 16
469	  1	192.3	23.8	 20
470	  1	679.8	76.0	 20
471	  1	321.8	44.1	 16
472	  1	199.0	24.8	 20
473	  1	230.3	27.3	 20
474	  1	495.5	68.1	 16
475	  1	624.3	77.4	 20
476	  1	128.0	21.5	 20
477	  1	468.3	56.6	 16
478	  1	455.0	62.7	 20
479	  1	619.8	81.5	 20
480	  1	115.0	16.2	 16
481	  1	110.8	20.9	 20
482	  1	284.0	51.1	 20
483	  1	110.8	18.2	 16
484	  1	111.5	16.8	 20
485	  1	158.8	32.7	 20
486	  1	1573.5	178.1	 16
487	  1	1395.5	202.8	 20
488	  1	119.3	21.9	 20
489	  1	126.3	16.2	 20
490	  1	105.8	14.7	 16
491	  1	152.5	34.4	 20
492	  1	93.0	14.1	 20
493	  1	120.0	19.2	 20
494	  1	107.0	22.4	 25
495	  1	125.0	19.7	 25
496	  1	105.8	15.4	 20
497	  1	117.0	17.6	 25
498	  1	167.0	22.4	 25
499	  1	353.5	39.8	 20
500	  1	99.0	12.9	 25
501	  1	304.0	38.2	 25
502	  1	1598.5	190.1	 20
503	  1	87.0	13.4	 25
504	  1	286.0	42.2	 25
505	  1	353.0	43.0	 20
506	  1	90.0	12.5	 25
507	  1	226.0	30.2	 25
508	  1	1065.3	113.7	 20
509	  1	362.0	43.9	 25
510	  1	134.0	24.3	 25
511	  1	628.0	80.8	 20
512	  1	151.0	19.7	 25
513	  1	139.0	22.0	 25
514	  1	281.0	44.2	 20
515	  1	259.0	40.6	 25
516	  1	116.0	25.4	 25
517	  1	276.0	45.0	 20
518	  1	270.0	40.5	 25
519	  1	93.0	17.9	 25
520	  1	272.5	37.8	 20
521	  1	368.0	54.5	 25
522	  1	186.0	27.5	 25
523	  1	137.0	25.2	 25
524	  1	103.0	11.6	 20
525	  1	965.0	161.1	 25
526	  1	854.0	125.4	 25
527	  1	261.0	31.1	 20
528	  1	523.0	74.2	 25
529	  1	129.0	24.9	 25
530	  1	248.8	25.3	 20
531	  1	261.0	38.2	 25
532	  1	101.0	17.1	 25
533	  1	135.3	25.3	 20
534	  1	127.0	17.5	 25
535	  1	100.0	16.7	 25
536	  1	1793.5	270.5	 20
537	  1	3238.0	461.2	 25
538	  1	322.0	47.3	 25
539	  1	90.3	15.2	 20
540	  1	551.0	87.1	 25
541	  1	2477.0	542.8	 25
542	  1	160.3	20.8	 20
543	  1	131.0	20.2	 25
544	  1	185.0	24.1	 25
545	  1	174.5	25.1	 20
546	  1	415.0	50.9	 25
547	  1	118.3	21.2	 20
548	  1	130.0	23.6	 16
549	  1	194.0	25.4	 20
550	  1	102.3	10.5	 20
551	  1	528.3	72.3	 16
552	  1	140.0	17.2	 20
553	  1	136.0	19.3	 20
554	  1	239.0	30.7	 16
555	  1	159.3	22.7	 20
556	  1	1123.3	169.9	 20
557	  1	684.3	84.5	 20
558	  1	1212.0	154.4	 16
559	  1	281.8	32.7	 20
560	  1	361.5	85.4	 20
561	  1	402.0	50.0	 16
562	  1	153.0	18.5	 20
563	  1	101.3	20.1	 20
564	  1	213.5	26.6	 16
565	  1	112.3	16.4	 20
566	  1	128.0	19.7	 20
567	  1	1925.0	275.3	 16
568	  1	683.8	88.0	 20
569	  1	354.8	40.6	 20
570	  1	424.5	67.1	 16
571	  1	121.3	13.5	 20
572	  1	192.5	30.8	 20
573	  1	353.0	47.3	 20
574	  1	291.0	43.3	 25
575	  1	209.0	31.0	 25
576	  1	1293.8	168.4	 20
577	  1	966.0	143.8	 25
578	  1	502.0	80.2	 25
579	  1	2534.5	365.3	 20
580	  1	280.0	37.1	 25
581	  1	193.0	36.1	 25
582	  1	217.5	30.3	 20
583	  1	260.0	38.3	 25
584	  1	844.0	171.3	 25
585	  1	131.8	23.8	 20
586	  1	181.0	21.7	 25
587	  1	124.0	18.6	 25
588	  1	396.0	48.7	 20
589	  1	276.0	45.3	 25
590	  1	632.0	83.3	 25
591	  1	1558.0	244.5	 25
592	  1	446.3	66.5	 20
593	  1	194.0	37.8	 25
594	  1	198.0	32.2	 25
595	  1	123.3	21.2	 20
596	  1	121.0	16.0	 25
597	  1	138.0	17.3	 25
598	  1	134.3	16.8	 20
599	  1	98.0	17.5	 25
600	  1	146.0	20.0	 25
601	  1	236.5	38.1	 20
602	  1	126.0	19.3	 25
603	  1	358.0	64.5	 25
604	  1	118.3	17.8	 20
605	  1	742.0	160.6	 25
606	  1	170.0	36.4	 25
607	  1	695.8	160.8	 20
608	  1	497.0	103.1	 25
609	  1	245.0	41.2	 25
610	  1	146.0	23.7	 20
611	  1	1287.0	270.7	 25
612	  1	126.0	17.9	 25
613	  1	125.5	16.7	 20
614	  1	1484.0	377.1	 25
615	  1	1103.0	221.6	 25
616	  1	180.0	24.6	 20
617	  1	462.0	92.7	 25
618	  1	439.0	82.7	 25
619	  1	152.8	25.2	 20
620	  1	124.0	17.8	 25
621	  1	146.0	22.5	 25
622	  1	121.5	24.2	 20
623	  1	111.0	21.6	 25
624	  1	597.0	153.7	 25
625	  1	172.0	27.2	 25
626	  1	244.5	44.7	 20
627	  1	617.5	90.1	 20
628	  1	748.0	125.2	 20
629	  1	926.5	135.1	 16
630	  1	114.3	21.0	 20
631	  1	209.8	36.3	 20
632	  1	681.8	74.7	 16
633	  1	1595.5	188.8	 20
634	  1	135.8	18.4	 20
635	  1	159.5	27.4	 16
636	  1	9113.8	1381.7	 20
637	  1	189.5	43.1	 20
638	  1	8868.8	1106.8	 16
639	  1	188.0	32.4	 20
  0	  2	174.0	18.8	 25
  1	  2	7734.0	1338.4	 20
  2	  2	180.0	38.8	 25
  3	  2	8328.0	1591.0	 25
  4	  2	167.3	34.4	 20
  5	  2	373.0	82.0	 25
  6	  2	238.0	54.8	 25
  7	  2	598.0	89.8	 20
  8	  2	145.0	21.6	 25
  9	  2	483.0	80.1	 25
 10	  2	616.0	91.5	 20
 11	  2	1546.0	314.8	 25
 12	  2	991.0	208.0	 25
 13	  2	1005.5	107.7	 16
 14	  2	309.5	43.5	 20
 15	  2	299.8	44.0	 20
 16	  2	170.3	23.0	 16
 17	  2	188.8	37.1	 20
 18	  2	166.3	26.7	 20
 19	  2	677.3	123.2	 20
 20	  2	328.0	45.3	 16
 21	  2	309.3	49.8	 20
 22	  2	111.0	26.6	 20
 23	  2	149.5	23.8	 16
 24	  2	486.0	94.4	 20
 25	  2	143.3	26.6	 20
 26	  2	544.8	80.1	 16
 27	  2	1852.3	273.1	 20
 28	  2	1190.3	175.4	 20
 29	  2	985.3	129.9	 16
 30	  2	117.8	17.5	 20
 31	  2	224.8	33.3	 20
 32	  2	309.8	44.3	 16
 33	  2	617.3	130.9	 20
 34	  2	493.3	68.4	 20
 35	  2	530.5	79.7	 16
 36	  2	556.8	137.7	 20
 37	  2	474.8	86.1	 20
 38	  2	297.5	51.8	 16
 39	  2	532.8	108.1	 20
 40	  2	174.0	20.9	 25
 41	  2	237.3	43.9	 20
 42	  2	1233.0	276.6	 25
 43	  2	544.0	116.3	 25
 44	  2	703.8	127.3	 20
 45	  2	466.0	97.6	 25
 46	  2	1120.0	211.0	 25
 47	  2	1614.5	302.8	 20
 48	  2	550.0	83.5	 25
 49	  2	148.0	22.4	 25
 50	  2	231.0	33.9	 20
 51	  2	262.0	46.8	 25
 52	  2	367.0	59.2	 25
 53	  2	435.0	95.1	 25
 54	  2	335.5	60.0	 20
 55	  2	447.0	99.6	 25
 56	  2	456.0	95.1	 25
 57	  2	1244.0	209.9	 20
 58	  2	2128.0	465.2	 25
 59	  2	560.0	112.0	 25
 60	  2	190.5	26.0	 20
 61	  2	169.0	20.5	 25
 62	  2	9329.0	1949.8	 25
 63	  2	175.8	23.7	 20
 64	  2	171.0	26.3	 25
 65	  2	163.0	26.1	 25
 66	  2	9546.8	1897.7	 20
 67	  2	194.0	35.6	 25
 68	  2	162.0	21.4	 25
 69	  2	161.8	18.2	 20
 70	  2	160.0	22.7	 25
 71	  2	174.0	19.0	 25
 72	  2	171.0	20.9	 20
 73	  2	191.0	28.0	 25
 74	  2	175.0	23.7	 25
 75	  2	180.0	26.2	 20
 76	  2	171.0	18.2	 25
 77	  2	175.0	24.8	 25
 78	  2	172.8	15.7	 20
 79	  2	188.0	23.7	 25
 80	  2	177.0	25.4	 25
 81	  2	173.3	23.6	 20
 82	  2	166.0	25.3	 25
 83	  2	190.0	24.4	 25
 84	  2	179.8	26.7	 20
 85	  2	182.0	25.3	 25
 86	  2	9336.0	2555.4	 25
 87	  2	208.0	25.9	 25
 88	  2	188.0	37.4	 20
 89	  2	191.0	27.4	 25
 90	  2	9102.0	2455.7	 25
 91	  2	205.0	26.8	 20
 92	  2	9867.0	1813.7	 25
 93	  2	205.8	37.4	 20
 94	  2	188.0	22.0	 16
 95	  2	170.5	18.6	 20
 96	  2	173.3	18.1	 20
 97	  2	177.8	20.3	 16
 98	  2	153.0	21.3	 20
 99	  2	175.5	22.7	 20
100	  2	153.8	14.7	 16
101	  2	163.0	24.1	 20
102	  2	160.3	20.8	 20
103	  2	199.0	26.7	 16
104	  2	188.8	28.3	 20
105	  2	172.5	22.3	 20
106	  2	174.0	16.0	 16
107	  2	172.3	23.8	 20
108	  2	172.3	23.8	 20
109	  2	194.3	26.0	 16
110	  2	170.5	23.0	 20
111	  2	221.5	28.7	 20
112	  2	232.5	28.0	 16
113	  2	859.0	177.9	 20
114	  2	192.5	21.3	 20
115	  2	207.0	25.2	 16
116	  2	10611.0	3026.2	 20
117	  2	9861.0	962.8	 20
118	  2	213.3	33.0	 16
119	  2	8978.3	2551.3	 20
120	  2	11194.0	1071.6	 25
121	  2	252.0	36.6	 25
122	  2	10576.0	1130.0	 20
123	  2	225.0	55.4	 25
124	  2	182.0	19.1	 25
125	  2	175.0	26.3	 20
126	  2	9087.0	2373.0	 25
127	  2	208.0	28.5	 25
128	  2	172.8	20.1	 20
129	  2	548.0	79.6	 25
130	  2	1187.0	196.0	 25
131	  2	984.8	149.3	 20
132	  2	1176.0	280.3	 25
133	  2	202.0	30.4	 25
134	  2	10339.5	1473.0	 20
135	  2	208.0	68.4	 25
136	  2	168.0	23.6	 25
137	  2	190.5	20.6	 20
138	  2	10176.0	2818.4	 25
139	  2	225.0	46.3	 25
140	  2	183.8	19.2	 20
141	  2	173.0	25.0	 25
142	  2	180.0	29.5	 25
143	  2	193.5	21.9	 20
144	  2	10337.0	3015.9	 25
145	  2	231.0	39.8	 25
146	  2	182.0	19.9	 20
147	  2	7953.0	2373.3	 25
148	  2	220.0	41.9	 25
149	  2	10225.0	1841.5	 20
150	  2	226.0	157.0	 25
151	  2	217.0	24.4	 25
152	  2	199.8	16.9	 20
153	  2	8778.0	2862.3	 25
154	  2	11082.0	1098.7	 25
155	  2	10341.0	1081.6	 25
156	  2	214.3	40.2	 20
157	  2	187.0	27.1	 25
158	  2	189.0	37.0	 25
159	  2	284.3	36.4	 20
160	  2	807.0	172.2	 25
161	  2	1751.0	322.5	 25
162	  2	1035.5	145.3	 20
163	  2	328.0	39.1	 25
164	  2	737.0	115.8	 25
165	  2	4761.3	562.9	 20
166	  2	1942.0	388.8	 25
167	  2	498.0	506.8	 25
168	  2	770.0	125.6	 20
169	  2	325.0	62.6	 25
170	  2	1295.0	272.5	 25
171	  2	1923.3	298.4	 20
172	  2	280.0	46.8	 25
173	  2	873.8	146.1	 20
174	  2	1528.0	241.7	 16
175	  2	161.0	20.5	 20
176	  2	567.0	77.2	 20
177	  2	2949.5	474.2	 16
178	  2	724.3	194.0	 20
179	  2	453.8	91.9	 20
180	  2	892.0	135.3	 16
181	  2	2987.3	846.8	 20
182	  2	1395.3	294.7	 20
183	  2	591.8	100.0	 16
184	  2	1560.8	439.3	 20
185	  2	2441.5	473.4	 20
186	  2	2599.5	496.9	 16
187	  2	506.0	114.7	 20
188	  2	911.3	196.8	 20
189	  2	2905.0	444.8	 20
190	  2	545.8	72.9	 16
191	  2	176.8	22.7	 20
192	  2	422.0	98.8	 20
193	  2	338.0	47.7	 16
194	  2	223.0	41.3	 20
195	  2	2329.3	639.4	 20
196	  2	4822.3	913.9	 16
197	  2	329.8	63.2	 20
198	  2	638.3	135.2	 20
199	  2	1225.3	187.8	 16
200	  2	579.0	148.0	 25
201	  2	681.0	135.9	 25
202	  2	322.5	56.3	 20
203	  2	198.0	34.7	 25
204	  2	1464.0	302.2	 25
205	  2	1089.5	164.9	 20
206	  2	1493.0	429.3	 25
207	  2	2402.0	570.1	 25
208	  2	1023.8	159.6	 20
209	  2	790.0	194.0	 25
210	  2	2819.0	652.8	 25
211	  2	159.3	27.1	 20
212	  2	557.0	111.8	 25
213	  2	143.0	36.9	 25
214	  2	151.3	19.9	 20
215	  2	139.0	28.2	 25
216	  2	567.0	117.0	 25
217	  2	1672.0	262.7	 20
218	  2	1226.0	342.7	 25
219	  2	429.0	80.3	 25
220	  2	1676.0	256.6	 25
221	  2	6194.0	852.8	 20
222	  2	3918.0	863.2	 25
223	  2	1907.0	357.3	 25
224	  2	744.3	121.4	 20
225	  2	1375.0	295.7	 25
226	  2	4017.0	795.2	 25
227	  2	5078.0	741.2	 20
228	  2	7257.0	1402.3	 25
229	  2	9035.0	1097.9	 25
230	  2	10177.5	1192.3	 20
231	  2	5567.0	856.5	 25
232	  2	3953.0	597.5	 25
233	  2	2781.3	377.6	 20
234	  2	2862.0	644.3	 25
235	  2	2998.0	492.6	 25
236	  2	4793.3	657.1	 20
237	  2	4624.0	968.3	 25
238	  2	4705.0	846.4	 25
239	  2	4045.8	664.7	 20
240	  2	18540.0	4329.3	 25
241	  2	7543.0	1644.5	 25
242	  2	1790.3	286.4	 20
243	  2	3247.0	948.2	 25
244	  2	13447.0	3258.0	 25
245	  2	12210.5	2362.8	 20
246	  2	6062.0	1771.8	 25
247	  2	3019.0	739.9	 25
248	  2	8022.8	1660.1	 20
249	  2	6668.0	2022.1	 25
250	  2	14233.0	3502.2	 25
251	  2	8554.0	1839.7	 20
252	  2	1076.0	298.0	 25
253	  2	12525.0	3133.5	 20
254	  2	7351.0	1684.4	 20
255	  2	11803.8	1591.5	 16
256	  2	1289.8	265.3	 20
257	  2	3495.0	708.9	 20
258	  2	4663.3	748.7	 16
259	  2	3530.3	883.2	 20
260	  2	7466.5	1435.6	 20
261	  2	1890.3	310.6	 16
262	  2	13700.0	3571.1	 20
263	  2	17372.5	3065.5	 20
264	  2	16928.5	2290.4	 16
265	  2	6854.8	1837.6	 20
266	  2	19148.3	3376.7	 20
267	  2	9530.5	1494.5	 16
268	  2	5188.8	1520.7	 20
269	  2	2707.5	535.0	 20
270	  2	6826.0	982.5	 16
271	  2	11706.5	3356.9	 20
272	  2	10888.8	2129.6	 20
273	  2	8351.8	1172.1	 16
274	  2	8812.3	2765.9	 20
275	  2	11927.3	2344.7	 20
276	  2	6310.5	1051.0	 16
277	  2	251.8	41.6	 20
278	  2	6973.8	1771.3	 20
279	  2	1467.8	202.6	 16
280	  2	136.0	21.9	 25
281	  2	123.0	18.1	 25
282	  2	123.5	18.0	 20
283	  2	114.0	16.9	 25
284	  2	367.0	54.7	 25
285	  2	194.5	31.8	 20
286	  2	135.0	25.7	 25
287	  2	131.0	20.0	 25
288	  2	747.0	88.7	 25
289	  2	947.8	97.2	 20
290	  2	252.0	29.6	 25
291	  2	120.0	18.0	 25
292	  2	146.3	17.8	 20
293	  2	114.0	14.1	 25
294	  2	139.0	18.4	 25
295	  2	170.0	17.5	 20
296	  2	994.0	129.9	 25
297	  2	339.0	60.9	 25
298	  2	1062.8	94.1	 20
299	  2	173.0	35.4	 25
300	  2	108.0	20.5	 25
301	  2	140.8	20.4	 20
302	  2	214.0	36.8	 25
303	  2	227.0	31.2	 25
304	  2	134.0	12.6	 20
305	  2	195.0	35.3	 25
306	  2	419.0	102.2	 25
307	  2	343.8	52.4	 20
308	  2	157.0	86.7	 25
309	  2	414.0	64.5	 25
310	  2	102.5	16.2	 20
311	  2	98.0	14.9	 25
312	  2	140.0	18.7	 25
313	  2	172.0	23.5	 20
314	  2	137.0	20.9	 25
315	  2	308.0	43.2	 25
316	  2	1290.0	125.2	 20
317	  2	129.0	57.7	 25
318	  2	138.0	24.0	 25
319	  2	113.8	19.6	 20
320	  2	146.0	24.8	 25
321	  2	123.0	16.7	 25
322	  2	120.0	19.9	 25
323	  2	169.5	22.8	 20
324	  2	586.0	98.2	 25
325	  2	293.0	36.5	 25
326	  2	383.0	47.6	 20
327	  2	287.0	41.1	 25
328	  2	438.0	84.5	 25
329	  2	439.8	43.3	 20
330	  2	354.0	77.8	 25
331	  2	166.0	26.5	 25
332	  2	219.8	27.0	 20
333	  2	124.5	17.6	 20
334	  2	116.0	13.5	 20
335	  2	110.5	19.6	 16
336	  2	151.0	24.8	 20
337	  2	298.3	43.5	 20
338	  2	437.5	51.3	 16
339	  2	250.3	34.2	 20
340	  2	966.8	126.2	 20
341	  2	518.3	70.7	 16
342	  2	149.5	21.3	 20
343	  2	171.8	22.1	 20
344	  2	186.5	30.7	 16
345	  2	101.8	20.4	 20
346	  2	107.0	15.8	 20
347	  2	872.3	112.1	 16
348	  2	277.5	56.4	 20
349	  2	279.3	64.4	 20
350	  2	173.3	24.9	 16
351	  2	135.0	18.1	 20
352	  2	543.8	69.3	 20
353	  2	222.3	26.7	 16
354	  2	178.0	32.9	 20
355	  2	103.8	14.8	 20
356	  2	104.3	21.3	 20
357	  2	132.0	22.0	 16
358	  2	524.3	56.4	 20
359	  2	215.0	19.3	 20
360	  2	237.5	25.8	 20
361	  2	181.0	39.1	 25
362	  2	95.0	13.2	 25
363	  2	136.5	19.2	 20
364	  2	98.0	15.3	 25
365	  2	162.0	23.9	 25
366	  2	163.0	22.3	 20
367	  2	124.0	18.8	 25
368	  2	132.0	13.7	 25
369	  2	118.3	17.5	 20
370	  2	134.0	22.6	 25
371	  2	104.0	15.6	 25
372	  2	160.8	22.9	 20
373	  2	249.0	31.8	 25
374	  2	136.0	25.6	 25
375	  2	181.0	28.8	 20
376	  2	502.0	72.2	 25
377	  2	109.0	14.8	 25
378	  2	111.3	22.7	 20
379	  2	113.0	13.0	 25
380	  2	136.0	24.2	 25
381	  2	107.3	14.3	 20
382	  2	464.0	139.2	 25
383	  2	1367.0	208.3	 25
384	  2	1898.8	220.3	 20
385	  2	99.0	67.6	 25
386	  2	183.0	33.0	 25
387	  2	108.5	17.7	 20
388	  2	142.0	19.8	 25
389	  2	420.0	57.4	 25
390	  2	280.0	35.1	 25
391	  2	146.0	19.1	 20
392	  2	106.0	18.1	 25
393	  2	1814.0	250.6	 25
394	  2	1946.8	295.5	 20
395	  2	239.0	39.5	 25
396	  2	101.0	14.1	 25
397	  2	428.8	79.6	 20
398	  2	566.0	131.3	 25
399	  2	127.0	20.9	 25
400	  2	440.5	81.5	 20
401	  2	95.0	13.8	 25
402	  2	91.0	16.4	 25
403	  2	1295.8	232.6	 20
404	  2	116.0	21.6	 25
405	  2	115.0	22.0	 25
406	  2	149.5	20.8	 20
407	  2	164.0	23.3	 25
408	  2	283.0	40.0	 25
409	  2	273.3	22.0	 20
410	  2	169.0	21.2	 25
411	  2	171.0	21.6	 25
412	  2	210.8	33.9	 20
413	  2	580.5	90.0	 20
414	  2	717.5	80.8	 20
415	  2	784.0	86.4	 16
416	  2	693.0	66.1	 20
417	  2	349.0	54.6	 20
418	  2	287.0	29.2	 16
419	  2	194.0	29.3	 20
420	  2	171.0	25.1	 20
421	  2	263.8	36.9	 16
422	  2	202.3	24.4	 20
423	  2	131.3	21.8	 20
424	  2	120.5	18.9	 20
425	  2	612.0	79.0	 16
426	  2	139.5	31.8	 20
427	  2	144.3	26.8	 20
428	  2	137.3	29.6	 16
429	  2	656.8	73.3	 20
430	  2	126.3	13.1	 20
431	  2	354.5	26.8	 16
432	  2	86.0	18.1	 20
433	  2	251.8	31.9	 20
434	  2	158.0	22.5	 16
435	  2	119.5	20.9	 20
436	  2	255.3	31.6	 20
437	  2	118.3	19.6	 16
438	  2	121.3	18.3	 20
439	  2	830.0	126.4	 20
440	  2	321.8	57.3	 20
441	  2	85.0	13.1	 25
442	  2	97.0	14.8	 25
443	  2	199.3	32.9	 20
444	  2	110.0	48.9	 25
445	  2	263.0	42.8	 25
446	  2	1445.3	162.2	 20
447	  2	276.0	36.7	 25
448	  2	149.0	22.5	 25
449	  2	281.3	39.4	 20
450	  2	151.0	29.4	 25
451	  2	186.0	30.7	 25
452	  2	180.0	28.6	 20
453	  2	820.0	165.3	 25
454	  2	197.0	25.0	 25
455	  2	227.5	38.8	 20
456	  2	219.0	32.7	 25
457	  2	271.0	35.2	 25
458	  2	195.0	31.9	 25
459	  2	163.5	26.1	 20
460	  2	466.0	63.5	 25
461	  2	322.0	52.6	 25
462	  2	86.8	12.9	 20
463	  2	97.0	16.9	 25
464	  2	3323.0	389.1	 25
465	  2	1231.3	159.3	 20
466	  2	909.0	149.5	 25
467	  2	491.0	61.0	 25
468	  2	591.5	81.9	 20
469	  2	131.0	18.7	 25
470	  2	266.0	37.6	 25
471	  2	217.3	37.8	 20
472	  2	102.0	15.5	 25
473	  2	164.0	30.0	 25
474	  2	221.3	31.5	 20
475	  2	759.0	94.4	 25
476	  2	177.0	19.4	 25
477	  2	349.3	52.1	 20
478	  2	679.0	80.6	 25
479	  2	475.0	69.9	 25
480	  2	110.3	15.5	 20
481	  2	107.0	14.8	 25
482	  2	131.0	21.3	 25
483	  2	86.0	11.7	 20
484	  2	110.0	17.6	 25
485	  2	130.0	25.2	 25
486	  2	662.0	92.8	 20
487	  2	382.0	57.3	 25
488	  2	99.0	15.7	 25
489	  2	103.0	16.7	 20
490	  2	99.0	17.5	 25
491	  2	84.0	11.6	 25
492	  2	91.0	16.1	 25
493	  2	84.8	12.8	 16
494	  2	94.0	18.4	 20
495	  2	134.8	22.3	 20
496	  2	130.0	21.2	 16
497	  2	119.5	16.1	 20
498	  2	104.5	17.3	 20
499	  2	182.8	23.7	 16
500	  2	102.0	22.5	 20
501	  2	224.3	36.7	 20
502	  2	836.8	125.9	 16
503	  2	80.8	10.2	 20
504	  2	303.0	43.5	 20
505	  2	171.3	31.2	 16
506	  2	90.5	13.3	 20
507	  2	231.0	25.7	 20
508	  2	979.0	147.0	 16
509	  2	655.5	100.9	 20
510	  2	162.0	26.6	 20
511	  2	322.0	48.3	 16
512	  2	146.5	20.3	 20
513	  2	124.8	19.6	 20
514	  2	397.0	52.6	 16
515	  2	311.5	51.0	 20
516	  2	87.8	13.5	 20
517	  2	394.8	61.4	 16
518	  2	109.5	23.0	 20
519	  2	118.8	25.5	 20
520	  2	149.5	23.7	 20
521	  2	158.0	20.6	 25
522	  2	124.0	22.6	 25
523	  2	214.8	34.0	 20
524	  2	103.0	21.6	 25
525	  2	669.0	105.1	 25
526	  2	282.0	53.0	 25
527	  2	111.3	14.9	 20
528	  2	606.0	124.4	 25
529	  2	115.0	20.1	 25
530	  2	228.8	37.6	 20
531	  2	265.0	36.8	 25
532	  2	88.0	12.7	 25
533	  2	86.8	14.1	 20
534	  2	114.0	22.1	 25
535	  2	105.0	39.1	 25
536	  2	612.3	153.8	 20
537	  2	1394.0	211.5	 25
538	  2	616.0	97.7	 25
539	  2	89.8	13.4	 20
540	  2	1449.0	216.3	 25
541	  2	771.0	122.5	 25
542	  2	159.0	30.2	 20
543	  2	123.0	19.2	 25
544	  2	261.0	36.4	 25
545	  2	128.8	20.5	 20
546	  2	134.0	22.8	 25
547	  2	114.0	19.8	 25
548	  2	89.3	11.8	 20
549	  2	150.0	30.1	 25
550	  2	118.0	23.7	 25
551	  2	170.3	26.1	 20
552	  2	123.0	19.7	 25
553	  2	141.0	22.6	 25
554	  2	202.3	37.0	 20
555	  2	175.0	23.0	 25
556	  2	611.0	74.0	 25
557	  2	430.0	63.2	 25
558	  2	2280.3	370.5	 20
559	  2	222.0	39.0	 25
560	  2	161.0	25.3	 25
561	  2	523.3	85.4	 20
562	  2	329.0	48.7	 25
563	  2	103.0	17.3	 25
564	  2	108.3	15.7	 20
565	  2	101.0	14.8	 25
566	  2	104.0	19.4	 25
567	  2	763.5	104.3	 20
568	  2	464.0	68.7	 25
569	  2	459.0	58.2	 25
570	  2	195.5	24.7	 20
571	  2	120.0	16.7	 25
572	  2	127.0	17.9	 25
573	  2	248.8	33.8	 16
574	  2	153.0	22.9	 20
575	  2	256.5	34.8	 20
576	  2	679.8	101.1	 16
577	  2	1584.0	195.0	 20
578	  2	787.3	118.3	 20
579	  2	963.5	139.4	 16
580	  2	198.0	41.2	 20
581	  2	179.0	25.9	 20
582	  2	111.3	17.3	 16
583	  2	150.0	27.1	 20
584	  2	261.3	43.3	 20
585	  2	128.5	20.1	 16
586	  2	239.8	38.3	 20
587	  2	118.8	14.7	 20
588	  2	249.3	27.2	 16
589	  2	774.3	108.2	 20
590	  2	2069.8	260.4	 20
591	  2	3844.0	547.6	 20
592	  2	677.5	78.1	 16
593	  2	127.3	18.7	 20
594	  2	144.5	22.9	 20
595	  2	107.0	12.9	 16
596	  2	118.8	18.5	 20
597	  2	168.3	21.8	 20
598	  2	267.8	57.7	 16
599	  2	100.3	16.5	 20
600	  2	134.0	26.2	 25
601	  2	114.3	19.1	 20
602	  2	102.0	15.0	 25
603	  2	267.0	46.8	 25
604	  2	143.0	24.9	 20
605	  2	244.0	44.6	 25
606	  2	130.0	27.5	 25
607	  2	934.3	138.4	 20
608	  2	206.0	34.9	 25
609	  2	848.0	172.1	 25
610	  2	101.8	13.4	 20
611	  2	522.0	86.0	 25
612	  2	103.0	18.7	 25
613	  2	91.3	7.7	 20
614	  2	280.0	52.5	 25
615	  2	355.0	67.9	 25
616	  2	136.0	19.9	 20
617	  2	157.0	26.3	 25
618	  2	117.0	24.0	 25
619	  2	105.0	15.0	 20
620	  2	86.0	15.0	 25
621	  2	145.0	32.3	 25
622	  2	86.3	12.8	 20
623	  2	98.0	16.7	 25
624	  2	119.0	18.7	 25
625	  2	173.0	24.0	 25
626	  2	397.5	67.1	 20
627	  2	831.0	141.3	 25
628	  2	381.0	78.7	 25
629	  2	205.5	30.8	 20
630	  2	123.0	19.7	 25
631	  2	154.0	77.0	 25
632	  2	1314.0	190.3	 20
633	  2	1399.0	198.6	 25
634	  2	126.0	18.2	 25
635	  2	159.0	23.4	 20
636	  2	187.0	33.3	 25
637	  2	8763.0	1903.3	 25
638	  2	179.5	24.1	 20
639	  2	8490.0	1679.1	 25
  0	  3	8060.0	1486.9	 25
  1	  3	164.3	27.8	 20
  2	  3	8297.0	1716.5	 25
  3	  3	147.0	17.0	 25
  4	  3	145.0	25.3	 20
  5	  3	131.0	17.8	 25
  6	  3	101.0	17.1	 25
  7	  3	388.5	39.9	 20
  8	  3	101.0	21.2	 25
  9	  3	243.0	35.0	 25
 10	  3	187.8	21.4	 20
 11	  3	777.0	132.3	 25
 12	  3	327.0	49.3	 25
 13	  3	356.5	51.0	 20
 14	  3	154.0	28.5	 25
 15	  3	241.0	34.8	 25
 16	  3	147.0	24.7	 20
 17	  3	144.0	20.4	 25
 18	  3	163.0	25.9	 25
 19	  3	180.0	25.3	 25
 20	  3	1150.0	157.8	 20
 21	  3	145.0	28.4	 25
 22	  3	122.0	22.6	 25
 23	  3	97.0	15.6	 20
 24	  3	427.0	53.8	 25
 25	  3	127.0	19.3	 25
 26	  3	175.8	41.2	 20
 27	  3	544.0	84.7	 25
 28	  3	486.0	76.0	 25
 29	  3	487.5	65.3	 20
 30	  3	116.0	25.3	 25
 31	  3	180.0	28.5	 25
 32	  3	289.0	44.0	 20
 33	  3	198.0	33.2	 25
 34	  3	303.0	42.2	 25
 35	  3	186.8	30.7	 20
 36	  3	189.0	30.2	 25
 37	  3	232.0	37.4	 25
 38	  3	110.5	18.2	 20
 39	  3	186.0	32.7	 25
 40	  3	121.5	24.7	 20
 41	  3	175.3	33.3	 16
 42	  3	1274.0	243.4	 20
 43	  3	193.8	31.4	 20
 44	  3	283.0	54.7	 16
 45	  3	268.3	46.2	 20
 46	  3	236.0	42.0	 20
 47	  3	1046.3	118.2	 16
 48	  3	296.3	48.0	 20
 49	  3	149.5	16.4	 20
 50	  3	136.3	23.5	 16
 51	  3	151.0	24.0	 20
 52	  3	364.8	49.4	 20
 53	  3	210.3	36.5	 20
 54	  3	257.5	42.7	 16
 55	  3	208.0	35.5	 20
 56	  3	200.5	36.1	 20
 57	  3	253.0	29.4	 16
 58	  3	891.0	150.8	 20
 59	  3	166.8	29.3	 20
 60	  3	188.0	29.7	 16
 61	  3	194.8	37.7	 20
 62	  3	9998.3	1542.1	 20
 63	  3	181.3	26.2	 16
 64	  3	180.0	22.1	 20
 65	  3	168.5	24.7	 20
 66	  3	194.0	29.4	 16
 67	  3	183.0	20.2	 25
 68	  3	186.0	17.6	 25
 69	  3	7914.3	1099.2	 20
 70	  3	8018.0	981.4	 25
 71	  3	7908.0	1148.2	 25
 72	  3	199.8	29.0	 20
 73	  3	186.0	27.6	 25
 74	  3	7860.0	1415.7	 25
 75	  3	217.3	29.2	 20
 76	  3	6749.0	1736.9	 25
 77	  3	7868.0	1003.2	 25
 78	  3	210.3	33.0	 20
 79	  3	211.0	30.9	 25
 80	  3	179.0	23.5	 25
 81	  3	7680.3	1281.0	 20
 82	  3	8096.0	1029.5	 25
 83	  3	7847.0	1029.8	 25
 84	  3	198.3	24.3	 20
 85	  3	202.0	30.2	 25
 86	  3	10278.0	2050.1	 25
 87	  3	208.0	37.2	 25
 88	  3	172.5	17.5	 20
 89	  3	165.0	18.2	 25
 90	  3	170.0	26.1	 25
 91	  3	181.3	25.4	 20
 92	  3	10386.0	2019.1	 25
 93	  3	219.0	40.3	 25
 94	  3	8025.5	1210.4	 20
 95	  3	7827.0	1140.8	 25
 96	  3	191.0	31.4	 25
 97	  3	186.3	32.3	 20
 98	  3	143.0	21.4	 25
 99	  3	167.0	19.8	 25
100	  3	6772.8	1063.4	 20
101	  3	187.0	32.8	 25
102	  3	176.0	27.5	 25
103	  3	182.5	23.9	 20
104	  3	9076.0	2281.4	 25
105	  3	8690.0	1369.5	 25
106	  3	7933.3	1277.0	 20
107	  3	217.0	52.9	 25
108	  3	173.0	24.5	 25
109	  3	201.0	30.9	 20
110	  3	141.0	26.1	 25
111	  3	141.0	23.9	 25
112	  3	216.8	29.5	 20
113	  3	689.0	100.9	 25
114	  3	213.0	54.5	 25
115	  3	195.3	31.3	 20
116	  3	10769.0	3015.4	 25
117	  3	240.0	56.2	 25
118	  3	8813.8	1807.8	 20
119	  3	236.0	85.9	 25
120	  3	11020.3	2520.8	 20
121	  3	237.0	41.3	 20
122	  3	10747.3	1550.2	 16
123	  3	219.5	52.2	 20
124	  3	185.5	23.7	 20
125	  3	162.3	21.0	 16
126	  3	187.0	27.7	 20
127	  3	171.0	26.2	 20
128	  3	146.5	22.5	 16
129	  3	208.5	28.1	 20
130	  3	357.3	56.0	 20
131	  3	206.3	30.5	 16
132	  3	382.3	78.1	 20
133	  3	196.3	31.8	 20
134	  3	10199.8	1773.2	 16
135	  3	208.0	88.5	 20
136	  3	174.0	24.9	 20
137	  3	180.3	28.0	 16
138	  3	9918.5	2874.6	 20
139	  3	231.8	36.3	 20
140	  3	163.0	27.9	 16
141	  3	166.8	23.7	 20
142	  3	169.0	25.1	 20
143	  3	9465.3	1863.5	 16
144	  3	232.3	126.3	 20
145	  3	193.3	24.6	 20
146	  3	10048.0	1891.2	 16
147	  3	272.0	140.1	 25
148	  3	216.0	44.3	 25
149	  3	10594.3	2078.7	 20
150	  3	274.0	157.4	 25
151	  3	206.0	26.7	 25
152	  3	193.5	23.9	 20
153	  3	10394.0	3152.5	 25
154	  3	11592.0	1583.2	 25
155	  3	11379.0	1653.2	 25
156	  3	198.3	30.8	 20
157	  3	188.0	27.7	 25
158	  3	177.0	33.0	 25
159	  3	280.8	36.3	 20
160	  3	189.0	34.3	 25
161	  3	307.0	52.5	 25
162	  3	367.3	66.1	 20
163	  3	373.0	49.2	 25
164	  3	387.0	51.8	 25
165	  3	2478.0	369.7	 20
166	  3	617.0	123.2	 25
167	  3	1720.0	943.0	 25
168	  3	1841.0	872.0	 20
169	  3	182.0	29.5	 25
170	  3	398.0	83.5	 25
171	  3	247.8	47.7	 20
172	  3	154.0	26.7	 25
173	  3	303.0	52.6	 25
174	  3	431.8	75.8	 20
175	  3	153.0	27.5	 25
176	  3	374.0	62.3	 25
177	  3	1061.3	238.8	 20
178	  3	140.0	23.5	 25
179	  3	105.0	17.6	 25
180	  3	336.0	67.1	 20
181	  3	964.0	248.4	 25
182	  3	260.0	42.3	 25
183	  3	175.0	30.1	 20
184	  3	521.0	120.9	 25
185	  3	843.0	161.4	 25
186	  3	767.8	137.1	 20
187	  3	183.0	30.4	 25
188	  3	331.0	45.8	 25
189	  3	1446.0	239.9	 25
190	  3	203.3	28.6	 20
191	  3	149.0	24.4	 25
192	  3	236.0	35.9	 25
193	  3	160.0	23.4	 20
194	  3	123.0	21.8	 25
195	  3	604.0	107.1	 25
196	  3	1200.0	260.9	 20
197	  3	102.0	17.6	 25
198	  3	170.0	28.1	 25
199	  3	271.0	38.8	 20
200	  3	165.5	26.5	 20
201	  3	303.3	50.3	 20
202	  3	254.5	39.3	 16
203	  3	111.3	18.4	 20
204	  3	427.0	74.4	 20
205	  3	619.8	85.8	 16
206	  3	1313.0	252.7	 20
207	  3	353.0	64.4	 20
208	  3	433.0	69.1	 16
209	  3	265.5	48.1	 20
210	  3	668.8	165.4	 20
211	  3	190.8	49.3	 16
212	  3	120.8	22.7	 20
213	  3	114.0	19.9	 20
214	  3	129.5	22.1	 16
215	  3	146.0	36.6	 20
216	  3	125.5	29.7	 20
217	  3	452.8	72.5	 16
218	  3	296.0	57.1	 20
219	  3	145.8	24.9	 20
220	  3	398.3	68.0	 16
221	  3	1143.5	312.2	 20
222	  3	774.5	190.6	 20
223	  3	133.0	20.4	 20
224	  3	113.5	19.2	 16
225	  3	224.8	42.1	 20
226	  3	2107.8	414.6	 20
227	  3	1387.3	246.2	 20
228	  3	1343.0	311.0	 25
229	  3	5141.0	872.4	 25
230	  3	2812.0	439.6	 20
231	  3	8012.0	1364.0	 25
232	  3	4863.0	768.1	 25
233	  3	1132.8	178.6	 20
234	  3	1714.0	383.3	 25
235	  3	2434.0	432.6	 25
236	  3	1621.3	261.4	 20
237	  3	1482.0	319.6	 25
238	  3	1477.0	278.4	 25
239	  3	2425.8	415.4	 20
240	  3	9669.0	2316.9	 25
241	  3	1103.0	242.9	 25
242	  3	165.3	26.5	 20
243	  3	294.0	80.2	 25
244	  3	2555.0	590.0	 25
245	  3	2983.5	596.7	 20
246	  3	1130.0	296.3	 25
247	  3	329.0	72.2	 25
248	  3	1180.0	234.6	 20
249	  3	763.0	213.2	 25
250	  3	2931.0	673.2	 25
251	  3	3985.5	753.5	 20
252	  3	258.0	51.3	 25
253	  3	2520.0	737.3	 25
254	  3	460.0	130.0	 20
255	  3	661.0	242.1	 25
256	  3	915.0	224.3	 25
257	  3	172.0	69.5	 25
258	  3	1343.5	271.6	 20
259	  3	571.0	149.8	 25
260	  3	1314.0	321.6	 25
261	  3	301.8	63.6	 20
262	  3	2521.0	797.1	 25
263	  3	4995.0	1128.3	 25
264	  3	5449.3	900.2	 20
265	  3	636.0	132.7	 25
266	  3	10143.0	2133.2	 25
267	  3	2735.8	542.1	 20
268	  3	281.0	104.9	 25
269	  3	227.0	56.6	 25
270	  3	1241.0	272.9	 20
271	  3	5094.0	1615.7	 25
272	  3	5208.0	1220.2	 25
273	  3	1004.5	304.6	 20
274	  3	1624.0	527.4	 25
275	  3	4527.0	980.4	 25
276	  3	488.0	138.8	 20
277	  3	91.0	12.7	 25
278	  3	1640.0	457.9	 25
279	  3	184.3	77.7	 20
280	  3	98.3	14.8	 20
281	  3	107.5	15.1	 20
282	  3	115.3	21.4	 16
283	  3	130.0	23.9	 20
284	  3	778.5	129.1	 20
285	  3	356.0	60.2	 16
286	  3	116.5	22.4	 20
287	  3	156.5	17.7	 20
288	  3	231.5	32.2	 16
289	  3	170.3	26.8	 20
290	  3	155.5	22.9	 20
291	  3	98.8	13.6	 20
292	  3	127.5	26.5	 16
293	  3	103.8	15.4	 20
294	  3	140.3	22.6	 20
295	  3	445.0	71.1	 16
296	  3	280.3	61.9	 20
297	  3	754.5	139.1	 20
298	  3	445.3	95.4	 16
299	  3	167.0	35.5	 20
300	  3	154.0	23.6	 20
301	  3	127.8	17.7	 16
302	  3	212.8	35.3	 20
303	  3	165.3	26.1	 20
304	  3	125.3	17.6	 16
305	  3	131.5	24.4	 20
306	  3	1722.3	283.6	 20
307	  3	728.8	167.3	 20
308	  3	140.0	70.4	 25
309	  3	136.0	28.5	 25
310	  3	111.3	17.3	 20
311	  3	146.0	24.9	 25
312	  3	137.0	18.8	 25
313	  3	394.0	58.5	 20
314	  3	138.0	34.5	 25
315	  3	473.0	60.0	 25
316	  3	828.3	140.5	 20
317	  3	157.0	35.6	 25
318	  3	115.0	19.4	 25
319	  3	101.8	22.0	 20
320	  3	268.0	60.2	 25
321	  3	120.0	22.7	 25
322	  3	124.0	17.9	 25
323	  3	400.3	69.8	 20
324	  3	1104.0	158.8	 25
325	  3	972.0	124.8	 25
326	  3	259.3	39.2	 20
327	  3	745.0	142.0	 25
328	  3	764.0	151.0	 25
329	  3	167.3	24.0	 20
330	  3	313.0	68.4	 25
331	  3	147.0	25.6	 25
332	  3	161.3	30.8	 20
333	  3	125.0	22.7	 25
334	  3	138.0	22.0	 25
335	  3	416.8	56.7	 20
336	  3	190.0	25.3	 25
337	  3	186.0	31.4	 25
338	  3	303.3	43.6	 20
339	  3	143.0	26.4	 25
340	  3	256.0	44.7	 25
341	  3	1067.3	152.4	 20
342	  3	159.0	24.5	 25
343	  3	233.0	37.4	 25
344	  3	149.0	27.4	 20
345	  3	110.0	19.4	 25
346	  3	132.0	20.3	 25
347	  3	1766.8	291.3	 20
348	  3	209.0	44.2	 25
349	  3	216.0	33.7	 25
350	  3	204.8	31.8	 20
351	  3	144.0	28.7	 25
352	  3	1871.0	281.2	 25
353	  3	545.8	77.2	 20
354	  3	193.0	32.0	 25
355	  3	273.0	40.1	 25
356	  3	109.0	19.0	 25
357	  3	103.3	18.1	 20
358	  3	276.0	50.2	 25
359	  3	236.0	42.2	 25
360	  3	214.3	31.3	 16
361	  3	384.5	62.7	 20
362	  3	83.8	10.0	 20
363	  3	166.3	34.9	 16
364	  3	119.3	17.8	 20
365	  3	141.3	28.8	 20
366	  3	311.5	56.8	 16
367	  3	145.3	24.0	 20
368	  3	138.5	19.0	 20
369	  3	277.3	35.8	 16
370	  3	122.3	22.2	 20
371	  3	153.3	24.3	 20
372	  3	133.3	21.8	 16
373	  3	168.5	30.3	 20
374	  3	116.3	13.3	 20
375	  3	216.0	33.7	 16
376	  3	176.8	25.4	 20
377	  3	120.8	22.2	 20
378	  3	89.3	13.7	 16
379	  3	156.0	22.6	 20
380	  3	256.8	46.3	 20
381	  3	91.5	21.4	 16
382	  3	902.5	208.7	 20
383	  3	488.3	71.5	 20
384	  3	553.3	62.5	 16
385	  3	117.3	41.2	 20
386	  3	166.5	27.4	 20
387	  3	316.0	58.6	 20
388	  3	175.0	44.3	 25
389	  3	257.0	44.9	 25
390	  3	262.0	40.0	 25
391	  3	178.0	27.8	 20
392	  3	110.0	17.5	 25
393	  3	1379.0	228.4	 25
394	  3	1450.0	255.9	 20
395	  3	179.0	30.7	 25
396	  3	97.0	21.5	 25
397	  3	136.0	22.3	 20
398	  3	303.0	56.3	 25
399	  3	129.0	27.2	 25
400	  3	807.8	116.6	 20
401	  3	99.0	16.4	 25
402	  3	97.0	16.6	 25
403	  3	328.8	54.2	 20
404	  3	110.0	23.8	 25
405	  3	110.0	11.5	 25
406	  3	117.5	14.5	 20
407	  3	134.0	20.2	 25
408	  3	199.0	30.7	 25
409	  3	180.3	28.6	 20
410	  3	112.0	23.4	 25
411	  3	225.0	30.1	 25
412	  3	247.8	33.3	 20
413	  3	300.0	51.9	 25
414	  3	380.0	54.4	 25
415	  3	496.3	73.2	 20
416	  3	1049.0	161.5	 25
417	  3	357.0	55.8	 25
418	  3	299.5	52.6	 20
419	  3	182.0	33.1	 25
420	  3	136.0	21.0	 25
421	  3	192.5	30.3	 20
422	  3	244.0	60.4	 25
423	  3	148.0	23.9	 25
424	  3	123.0	27.0	 25
425	  3	150.8	37.1	 20
426	  3	94.0	20.5	 25
427	  3	108.0	23.7	 25
428	  3	121.3	21.1	 20
429	  3	224.0	36.2	 25
430	  3	117.0	20.9	 25
431	  3	235.5	28.4	 20
432	  3	91.0	14.3	 25
433	  3	114.0	20.2	 25
434	  3	654.3	148.3	 20
435	  3	97.0	17.6	 25
436	  3	276.0	47.4	 25
437	  3	126.3	18.3	 20
438	  3	132.0	30.0	 25
439	  3	232.0	41.4	 25
440	  3	91.8	12.5	 16
441	  3	90.8	17.3	 20
442	  3	97.3	10.9	 20
443	  3	140.5	20.2	 16
444	  3	85.3	12.9	 20
445	  3	330.5	39.9	 20
446	  3	822.5	126.4	 16
447	  3	105.3	14.9	 20
448	  3	149.0	24.8	 20
449	  3	129.8	16.6	 16
450	  3	120.3	17.7	 20
451	  3	182.0	29.8	 20
452	  3	117.3	14.4	 16
453	  3	142.3	23.4	 20
454	  3	236.5	34.9	 20
455	  3	950.3	136.6	 16
456	  3	480.3	69.2	 20
457	  3	139.3	28.1	 20
458	  3	295.0	53.2	 20
459	  3	482.0	73.0	 16
460	  3	331.8	47.9	 20
461	  3	523.0	91.3	 20
462	  3	85.8	11.7	 16
463	  3	89.0	14.3	 20
464	  3	443.3	95.2	 20
465	  3	1471.0	217.4	 16
466	  3	313.8	45.7	 20
467	  3	202.0	39.9	 25
468	  3	2499.0	352.8	 20
469	  3	1792.0	253.7	 25
470	  3	1450.0	208.1	 25
471	  3	325.5	54.9	 20
472	  3	224.0	27.4	 25
473	  3	170.0	26.1	 25
474	  3	309.5	53.2	 20
475	  3	337.0	44.0	 25
476	  3	203.0	33.9	 25
477	  3	2459.5	336.9	 20
478	  3	432.0	64.1	 25
479	  3	246.0	41.8	 25
480	  3	197.0	32.9	 20
481	  3	393.0	55.5	 25
482	  3	410.0	53.0	 25
483	  3	782.8	109.2	 20
484	  3	802.0	113.9	 25
485	  3	1143.0	155.2	 25
486	  3	590.8	95.2	 20
487	  3	212.0	36.5	 25
488	  3	159.0	25.7	 25
489	  3	472.3	97.2	 20
490	  3	328.0	44.1	 25
491	  3	2384.0	435.0	 25
492	  3	91.0	16.5	 25
493	  3	286.3	46.1	 20
494	  3	98.0	12.0	 25
495	  3	134.0	22.5	 25
496	  3	159.3	32.9	 20
497	  3	4503.0	628.8	 25
498	  3	995.0	133.6	 25
499	  3	216.8	39.4	 20
500	  3	165.0	29.9	 25
501	  3	528.0	88.2	 25
502	  3	100.8	16.5	 20
503	  3	109.0	18.1	 25
504	  3	309.0	47.4	 25
505	  3	215.0	33.4	 20
506	  3	296.0	50.1	 25
507	  3	660.0	107.7	 25
508	  3	468.5	79.4	 20
509	  3	939.0	129.6	 25
510	  3	1501.0	278.1	 25
511	  3	1438.8	227.7	 20
512	  3	99.0	14.8	 25
513	  3	715.0	120.3	 25
514	  3	1344.0	205.4	 20
515	  3	247.0	32.2	 25
516	  3	904.0	130.7	 25
517	  3	622.5	109.4	 20
518	  3	454.0	72.5	 25
519	  3	1047.0	208.1	 25
520	  3	100.3	15.0	 16
521	  3	194.3	33.4	 20
522	  3	179.0	34.9	 20
523	  3	253.8	53.4	 16
524	  3	342.8	51.1	 20
525	  3	102.5	21.0	 20
526	  3	124.3	23.1	 20
527	  3	144.5	25.8	 16
528	  3	1186.8	178.2	 20
529	  3	135.3	24.0	 20
530	  3	102.5	16.5	 16
531	  3	105.3	20.4	 20
532	  3	84.3	14.3	 20
533	  3	110.8	14.1	 16
534	  3	209.5	44.6	 20
535	  3	840.5	188.4	 20
536	  3	250.8	34.1	 16
537	  3	88.3	12.0	 20
538	  3	92.8	15.7	 20
539	  3	87.0	12.1	 16
540	  3	219.0	37.4	 20
541	  3	389.0	51.8	 20
542	  3	258.8	36.5	 16
543	  3	183.5	31.3	 20
544	  3	438.3	116.7	 20
545	  3	147.3	26.9	 16
546	  3	169.0	29.8	 20
547	  3	136.0	20.0	 25
548	  3	101.5	15.3	 20
549	  3	109.0	15.2	 25
550	  3	265.0	37.9	 25
551	  3	234.0	31.8	 20
552	  3	224.0	32.9	 25
553	  3	181.0	38.2	 25
554	  3	917.5	140.9	 20
555	  3	363.0	55.1	 25
556	  3	165.0	28.3	 25
557	  3	428.8	58.7	 20
558	  3	341.0	50.0	 25
559	  3	132.0	21.0	 25
560	  3	279.0	47.3	 25
561	  3	972.0	139.9	 20
562	  3	1968.0	522.5	 25
563	  3	287.0	60.7	 25
564	  3	144.8	22.7	 20
565	  3	258.0	40.9	 25
566	  3	111.0	20.8	 25
567	  3	516.0	130.3	 20
568	  3	9452.0	1891.1	 25
569	  3	175.0	44.5	 25
570	  3	363.0	57.6	 20
571	  3	237.0	38.1	 25
572	  3	121.0	18.6	 25
573	  3	132.5	15.7	 20
574	  3	134.0	17.2	 25
575	  3	128.0	27.2	 25
576	  3	141.3	23.8	 20
577	  3	422.0	64.6	 25
578	  3	813.0	118.9	 25
579	  3	507.3	57.7	 20
580	  3	111.0	18.3	 25
581	  3	265.0	59.0	 25
582	  3	621.8	73.4	 20
583	  3	1624.0	344.3	 25
584	  3	164.0	26.3	 25
585	  3	919.3	189.1	 20
586	  3	190.0	27.6	 25
587	  3	305.0	70.9	 25
588	  3	113.3	15.8	 20
589	  3	245.0	33.7	 25
590	  3	181.0	25.3	 25
591	  3	267.3	37.2	 20
592	  3	117.0	18.3	 25
593	  3	993.0	295.9	 25
594	  3	134.0	27.9	 25
595	  3	912.5	247.1	 20
596	  3	224.0	41.4	 25
597	  3	198.0	31.0	 25
598	  3	187.8	34.5	 20
599	  3	199.0	51.3	 25
600	  3	1757.0	549.3	 20
601	  3	104.0	19.4	 16
602	  3	142.8	22.2	 20
603	  3	354.8	63.2	 20
604	  3	337.3	62.7	 16
605	  3	119.0	18.6	 20
606	  3	78.3	13.7	 20
607	  3	178.5	30.5	 16
608	  3	172.3	32.6	 20
609	  3	150.0	24.3	 20
610	  3	126.0	17.0	 16
611	  3	374.8	65.7	 20
612	  3	293.3	58.6	 20
613	  3	160.0	21.0	 16
614	  3	649.5	94.1	 20
615	  3	232.5	42.3	 20
616	  3	125.3	18.4	 16
617	  3	110.8	21.6	 20
618	  3	101.8	16.3	 20
619	  3	108.0	14.0	 16
620	  3	137.3	25.3	 20
621	  3	305.5	47.3	 20
622	  3	213.5	33.1	 16
623	  3	131.3	21.2	 20
624	  3	108.3	19.3	 20
625	  3	93.3	13.0	 20
626	  3	86.5	10.2	 16
627	  3	113.0	19.5	 25
628	  3	347.0	208.3	 25
629	  3	11200.5	1455.7	 20
630	  3	479.0	75.8	 25
631	  3	137.0	25.4	 25
632	  3	363.0	47.2	 20
633	  3	579.0	63.7	 25
634	  3	820.0	187.0	 25
635	  3	163.5	16.6	 20
636	  3	9092.0	1965.9	 25
637	  3	167.0	71.1	 25
638	  3	9003.3	1621.3	 20
639	  3	183.0	34.5	 25
  0	  4	169.5	37.5	 20
  1	  4	143.3	14.8	 16
  2	  4	139.0	27.3	 20
  3	  4	149.3	22.3	 20
  4	  4	122.8	29.8	 16
  5	  4	122.0	17.0	 20
  6	  4	118.0	21.8	 20
  7	  4	130.5	22.9	 16
  8	  4	153.5	27.2	 20
  9	  4	167.0	26.6	 20
 10	  4	155.3	21.3	 16
 11	  4	147.8	24.8	 20
 12	  4	135.0	24.8	 20
 13	  4	132.8	19.7	 20
 14	  4	134.0	19.9	 25
 15	  4	140.0	25.9	 25
 16	  4	131.3	15.4	 20
 17	  4	145.0	18.9	 25
 18	  4	139.0	27.9	 25
 19	  4	126.8	23.6	 20
 20	  4	152.0	24.8	 25
 21	  4	170.0	29.0	 25
 22	  4	220.0	48.3	 25
 23	  4	154.5	20.0	 20
 24	  4	157.0	24.8	 25
 25	  4	141.0	20.6	 25
 26	  4	105.8	29.4	 20
 27	  4	111.0	22.5	 25
 28	  4	107.0	16.2	 25
 29	  4	131.3	24.4	 20
 30	  4	125.0	15.6	 25
 31	  4	154.0	33.5	 25
 32	  4	191.3	29.7	 20
 33	  4	186.0	29.6	 25
 34	  4	153.0	23.8	 25
 35	  4	143.5	21.4	 20
 36	  4	123.0	17.3	 25
 37	  4	136.0	24.9	 25
 38	  4	126.5	14.9	 20
 39	  4	144.0	18.2	 25
 40	  4	156.0	30.4	 25
 41	  4	180.0	27.0	 20
 42	  4	152.0	32.0	 25
 43	  4	130.0	21.3	 25
 44	  4	146.5	14.3	 20
 45	  4	165.0	27.9	 25
 46	  4	137.0	26.6	 25
 47	  4	150.0	24.2	 20
 48	  4	166.0	29.4	 25
 49	  4	177.0	26.3	 25
 50	  4	176.5	27.8	 20
 51	  4	149.0	28.1	 25
 52	  4	166.0	22.9	 25
 53	  4	196.5	34.4	 20
 54	  4	184.0	34.1	 25
 55	  4	156.0	21.2	 25
 56	  4	136.0	22.5	 25
 57	  4	140.3	21.1	 20
 58	  4	161.0	19.5	 25
 59	  4	158.0	22.2	 25
 60	  4	189.8	26.0	 20
 61	  4	151.0	22.6	 25
 62	  4	9317.0	1408.6	 25
 63	  4	182.5	29.1	 20
 64	  4	160.0	15.1	 25
 65	  4	7794.0	2222.5	 25
 66	  4	9463.5	2582.3	 20
 67	  4	199.0	42.9	 20
 68	  4	9379.8	1243.0	 20
 69	  4	197.0	20.2	 16
 70	  4	202.0	24.4	 20
 71	  4	200.0	25.8	 20
 72	  4	8973.8	1058.3	 16
 73	  4	215.5	33.5	 20
 74	  4	9910.3	1475.5	 20
 75	  4	8717.0	746.5	 16
 76	  4	228.3	50.5	 20
 77	  4	188.0	31.1	 20
 78	  4	9119.0	1194.8	 16
 79	  4	222.5	46.5	 20
 80	  4	9076.3	1500.6	 20
 81	  4	220.0	26.6	 16
 82	  4	188.8	21.4	 20
 83	  4	195.0	20.4	 20
 84	  4	8817.3	1222.8	 16
 85	  4	273.3	57.9	 20
 86	  4	9853.5	1791.9	 20
 87	  4	209.3	37.5	 20
 88	  4	170.5	22.9	 16
 89	  4	181.5	17.4	 20
 90	  4	154.5	15.5	 20
 91	  4	182.0	20.2	 16
 92	  4	10686.5	2021.2	 20
 93	  4	9095.0	1415.4	 25
 94	  4	184.0	28.1	 20
 95	  4	177.0	24.9	 25
 96	  4	8717.0	1270.7	 25
 97	  4	201.3	37.4	 20
 98	  4	168.0	24.6	 25
 99	  4	171.0	22.8	 25
100	  4	187.0	29.8	 20
101	  4	169.0	19.5	 25
102	  4	169.0	18.3	 25
103	  4	180.3	31.4	 20
104	  4	9793.0	2240.1	 25
105	  4	220.0	37.1	 25
106	  4	191.3	27.7	 20
107	  4	7077.0	1775.4	 25
108	  4	180.0	21.3	 25
109	  4	185.8	26.4	 20
110	  4	126.0	17.2	 25
111	  4	163.0	20.5	 25
112	  4	188.5	34.1	 20
113	  4	186.0	28.7	 25
114	  4	159.0	30.5	 25
115	  4	173.3	19.4	 20
116	  4	10040.0	2818.6	 25
117	  4	196.0	41.4	 25
118	  4	170.8	27.3	 20
119	  4	172.0	21.6	 25
120	  4	10490.0	2385.3	 25
121	  4	206.0	35.5	 25
122	  4	10534.3	1199.4	 20
123	  4	209.0	61.2	 25
124	  4	184.0	28.9	 25
125	  4	7537.5	1147.0	 20
126	  4	9637.0	876.4	 25
127	  4	201.0	43.6	 25
128	  4	127.5	17.6	 20
129	  4	195.0	32.0	 25
130	  4	195.0	24.7	 25
131	  4	180.0	19.2	 20
132	  4	169.0	21.6	 25
133	  4	173.0	22.5	 25
134	  4	9861.5	1394.0	 20
135	  4	210.0	99.3	 25
136	  4	165.0	27.7	 25
137	  4	169.5	22.0	 20
138	  4	9376.0	2712.4	 25
139	  4	208.0	33.6	 25
140	  4	147.5	18.7	 20
141	  4	152.0	20.4	 25
142	  4	172.0	25.8	 25
143	  4	8709.8	1609.6	 20
144	  4	211.0	102.8	 25
145	  4	171.0	21.4	 25
146	  4	10316.0	1628.1	 20
147	  4	9235.8	998.8	 20
148	  4	9283.5	1044.9	 20
149	  4	10203.8	803.6	 16
150	  4	10132.0	1110.3	 20
151	  4	216.5	28.5	 20
152	  4	173.5	23.3	 16
153	  4	9318.5	2852.7	 20
154	  4	10258.3	777.3	 20
155	  4	10193.3	913.5	 20
156	  4	178.8	18.8	 16
157	  4	182.0	32.5	 20
158	  4	131.0	18.0	 20
159	  4	160.3	18.5	 16
160	  4	164.0	15.9	 20
161	  4	191.0	25.0	 20
162	  4	231.3	40.2	 16
163	  4	218.0	28.9	 20
164	  4	187.8	19.1	 20
165	  4	148.5	15.4	 16
166	  4	147.0	18.2	 20
167	  4	162.3	25.5	 20
168	  4	165.5	29.6	 16
169	  4	157.5	25.6	 20
170	  4	181.5	34.5	 20
171	  4	189.0	29.0	 16
172	  4	157.3	22.5	 20
173	  4	164.0	19.0	 25
174	  4	144.8	17.8	 20
175	  4	187.0	27.0	 25
176	  4	158.0	16.3	 25
177	  4	155.3	25.1	 20
178	  4	132.0	14.7	 25
179	  4	141.0	21.2	 25
180	  4	155.3	22.0	 20
181	  4	134.0	23.2	 25
182	  4	146.0	25.6	 25
183	  4	165.0	26.1	 20
184	  4	158.0	24.1	 25
185	  4	178.0	24.2	 25
186	  4	154.0	22.7	 20
187	  4	151.0	18.4	 25
188	  4	165.0	22.1	 25
189	  4	171.0	21.5	 25
190	  4	154.5	23.0	 20
191	  4	156.0	23.9	 25
192	  4	179.0	30.7	 25
193	  4	155.5	21.4	 20
194	  4	188.0	32.4	 25
195	  4	168.0	26.1	 25
196	  4	142.8	18.3	 20
197	  4	146.0	19.5	 25
198	  4	152.0	21.1	 25
199	  4	178.3	24.0	 20
200	  4	182.0	22.0	 25
201	  4	175.0	22.6	 25
202	  4	234.5	27.7	 20
203	  4	172.0	26.8	 25
204	  4	168.0	26.9	 25
205	  4	164.3	25.1	 20
206	  4	162.0	23.0	 25
207	  4	152.0	21.1	 25
208	  4	156.3	23.0	 20
209	  4	171.0	27.2	 25
210	  4	186.0	36.9	 25
211	  4	117.5	15.5	 20
212	  4	119.0	19.0	 25
213	  4	109.0	21.0	 25
214	  4	106.5	22.5	 20
215	  4	128.0	26.7	 25
216	  4	152.0	22.5	 25
217	  4	165.3	23.2	 20
218	  4	180.0	24.8	 25
219	  4	203.0	29.2	 25
220	  4	218.0	32.2	 20
221	  4	158.0	29.3	 25
222	  4	136.0	17.2	 25
223	  4	134.0	20.4	 25
224	  4	150.0	20.2	 20
225	  4	143.0	25.0	 25
226	  4	125.0	17.9	 25
227	  4	148.8	21.9	 16
228	  4	132.5	21.1	 20
229	  4	151.3	24.6	 20
230	  4	152.8	21.6	 16
231	  4	170.3	22.9	 20
232	  4	176.3	21.4	 20
233	  4	191.0	20.0	 16
234	  4	206.3	28.2	 20
235	  4	207.8	20.3	 20
236	  4	211.5	27.7	 16
237	  4	207.5	32.1	 20
238	  4	184.5	26.7	 20
239	  4	145.3	19.9	 16
240	  4	149.3	21.9	 20
241	  4	165.3	28.1	 20
242	  4	172.8	33.6	 16
243	  4	173.8	22.8	 20
244	  4	184.0	26.2	 20
245	  4	162.0	28.0	 16
246	  4	179.8	18.0	 20
247	  4	161.5	16.1	 20
248	  4	159.5	25.2	 16
249	  4	160.8	20.2	 20
250	  4	171.3	22.2	 20
251	  4	152.3	22.4	 16
252	  4	157.8	18.7	 20
253	  4	187.0	23.4	 25
254	  4	165.3	24.7	 20
255	  4	149.0	18.8	 25
256	  4	141.0	16.9	 25
257	  4	135.0	19.2	 25
258	  4	141.3	20.8	 20
259	  4	134.0	19.9	 25
260	  4	162.0	25.1	 25
261	  4	168.3	17.2	 20
262	  4	175.0	34.4	 25
263	  4	173.0	23.7	 25
264	  4	165.0	27.5	 20
265	  4	157.0	21.6	 25
266	  4	150.0	19.8	 25
267	  4	153.3	18.7	 20
268	  4	156.0	19.9	 25
269	  4	164.0	20.5	 25
270	  4	183.0	36.3	 20
271	  4	197.0	29.4	 25
272	  4	220.0	28.6	 25
273	  4	204.0	45.7	 20
274	  4	193.0	31.8	 25
275	  4	199.0	40.0	 25
276	  4	168.0	36.8	 20
277	  4	140.0	20.6	 25
278	  4	139.0	21.8	 25
279	  4	141.8	24.2	 20
280	  4	143.0	21.8	 25
281	  4	138.0	19.6	 25
282	  4	139.3	25.0	 20
283	  4	138.0	23.0	 25
284	  4	147.0	22.8	 25
285	  4	152.3	25.0	 20
286	  4	165.0	23.6	 25
287	  4	165.0	28.5	 25
288	  4	157.8	27.0	 20
289	  4	160.0	25.7	 25
290	  4	165.0	35.4	 25
291	  4	140.0	29.0	 25
292	  4	148.0	22.4	 20
293	  4	146.0	21.3	 25
294	  4	133.0	19.2	 25
295	  4	169.8	37.7	 20
296	  4	176.0	25.3	 25
297	  4	145.0	23.7	 25
298	  4	146.0	24.3	 20
299	  4	150.0	20.3	 25
300	  4	151.0	22.2	 25
301	  4	172.0	22.2	 20
302	  4	165.0	25.7	 25
303	  4	173.0	28.7	 25
304	  4	170.5	20.4	 20
305	  4	161.0	21.1	 25
306	  4	148.0	25.8	 25
307	  4	156.0	20.6	 16
308	  4	149.8	16.8	 20
309	  4	157.0	24.3	 20
310	  4	156.3	26.8	 16
311	  4	145.3	24.6	 20
312	  4	161.3	19.4	 20
313	  4	145.3	15.5	 16
314	  4	137.0	15.9	 20
315	  4	137.3	22.6	 20
316	  4	133.5	16.9	 16
317	  4	140.0	17.2	 20
318	  4	135.3	22.4	 20
319	  4	126.3	20.0	 16
320	  4	142.5	19.2	 20
321	  4	136.0	17.9	 20
322	  4	180.5	21.6	 16
323	  4	161.5	22.7	 20
324	  4	155.8	21.3	 20
325	  4	143.3	22.0	 20
326	  4	134.8	22.3	 16
327	  4	125.3	18.6	 20
328	  4	142.8	27.4	 20
329	  4	134.8	18.5	 16
330	  4	149.3	21.9	 20
331	  4	161.3	25.3	 20
332	  4	174.0	19.1	 16
333	  4	168.0	29.6	 25
334	  4	153.0	27.2	 25
335	  4	145.5	17.7	 20
336	  4	161.0	17.8	 25
337	  4	173.0	25.8	 25
338	  4	187.3	29.9	 20
339	  4	158.0	24.0	 25
340	  4	152.0	25.5	 25
341	  4	171.8	25.2	 20
342	  4	152.0	19.7	 25
343	  4	150.0	19.9	 25
344	  4	152.8	21.8	 20
345	  4	143.0	22.9	 25
346	  4	137.0	17.0	 25
347	  4	136.5	22.2	 20
348	  4	153.0	24.4	 25
349	  4	169.0	22.6	 25
350	  4	182.3	22.8	 20
351	  4	190.0	23.6	 25
352	  4	157.0	23.1	 25
353	  4	153.5	19.3	 20
354	  4	148.0	14.1	 25
355	  4	156.0	25.7	 25
356	  4	145.3	19.9	 20
357	  4	149.0	18.1	 25
358	  4	158.0	23.5	 25
359	  4	167.0	23.1	 25
360	  4	169.8	27.1	 20
361	  4	164.0	23.1	 25
362	  4	152.0	23.2	 25
363	  4	162.5	25.3	 20
364	  4	137.0	19.0	 25
365	  4	155.0	20.8	 25
366	  4	164.0	20.4	 20
367	  4	171.0	27.6	 25
368	  4	140.0	23.8	 25
369	  4	151.3	21.0	 20
370	  4	150.0	15.1	 25
371	  4	148.0	21.4	 25
372	  4	173.5	23.6	 20
373	  4	172.0	27.7	 25
374	  4	168.0	20.9	 25
375	  4	158.0	15.9	 20
376	  4	176.0	24.7	 25
377	  4	166.0	26.0	 25
378	  4	156.0	22.4	 20
379	  4	139.0	16.3	 25
380	  4	150.0	24.6	 25
381	  4	187.3	27.9	 20
382	  4	166.0	19.6	 25
383	  4	198.0	36.7	 25
384	  4	173.0	20.2	 20
385	  4	173.0	25.7	 25
386	  4	162.0	24.4	 25
387	  4	166.8	24.2	 16
388	  4	169.5	27.3	 20
389	  4	182.5	24.7	 20
390	  4	175.8	31.0	 20
391	  4	163.5	29.8	 16
392	  4	145.5	18.6	 20
393	  4	156.0	19.9	 20
394	  4	130.0	16.6	 16
395	  4	139.3	19.1	 20
396	  4	135.3	13.7	 20
397	  4	142.5	18.5	 16
398	  4	142.0	20.5	 20
399	  4	153.3	26.6	 20
400	  4	143.0	15.5	 16
401	  4	149.3	30.0	 20
402	  4	130.0	21.6	 20
403	  4	134.3	21.3	 16
404	  4	140.3	18.8	 20
405	  4	136.5	30.0	 20
406	  4	153.8	31.1	 16
407	  4	181.3	27.5	 20
408	  4	186.5	24.9	 20
409	  4	224.8	23.9	 16
410	  4	264.3	41.3	 20
411	  4	231.3	31.7	 20
412	  4	198.0	27.1	 16
413	  4	201.5	23.7	 20
414	  4	194.0	30.8	 25
415	  4	196.8	24.5	 20
416	  4	157.0	19.7	 25
417	  4	154.0	28.9	 25
418	  4	155.3	25.7	 20
419	  4	176.0	25.2	 25
420	  4	163.0	21.8	 25
421	  4	137.3	14.5	 20
422	  4	137.0	16.8	 25
423	  4	131.0	21.2	 25
424	  4	114.0	15.2	 25
425	  4	106.3	16.9	 20
426	  4	85.0	10.5	 25
427	  4	105.0	20.6	 25
428	  4	91.5	12.8	 20
429	  4	163.0	34.1	 25
430	  4	150.0	25.7	 25
431	  4	150.0	21.7	 20
432	  4	150.0	22.8	 25
433	  4	148.0	27.6	 25
434	  4	143.0	14.2	 20
435	  4	174.0	28.0	 25
436	  4	158.0	19.7	 25
437	  4	162.5	24.5	 20
438	  4	152.0	23.8	 25
439	  4	143.0	17.1	 25
440	  4	155.5	25.1	 20
441	  4	159.0	18.7	 25
442	  4	134.0	21.9	 25
443	  4	142.5	18.9	 20
444	  4	143.0	19.7	 25
445	  4	134.0	16.6	 25
446	  4	161.3	15.6	 20
447	  4	164.0	21.0	 25
448	  4	157.0	19.5	 25
449	  4	148.8	22.2	 20
450	  4	159.0	20.1	 25
451	  4	172.0	26.4	 25
452	  4	136.3	15.3	 20
453	  4	144.0	20.2	 25
454	  4	134.0	25.0	 25
455	  4	124.0	17.7	 20
456	  4	164.0	22.7	 25
457	  4	143.0	30.2	 25
458	  4	162.0	42.6	 25
459	  4	139.0	19.8	 20
460	  4	127.0	19.6	 25
461	  4	131.0	17.5	 25
462	  4	137.0	19.7	 20
463	  4	141.0	19.8	 25
464	  4	143.0	22.9	 25
465	  4	851.0	68.3	 20
466	  4	287.0	27.5	 25
467	  4	182.3	35.4	 20
468	  4	2980.3	164.7	 16
469	  4	2206.8	130.3	 20
470	  4	462.0	55.8	 20
471	  4	173.8	22.5	 16
472	  4	118.3	18.9	 20
473	  4	222.0	19.5	 20
474	  4	321.3	31.0	 16
475	  4	314.8	33.4	 20
476	  4	237.5	40.2	 20
477	  4	1583.0	100.2	 16
478	  4	255.0	25.6	 20
479	  4	166.3	21.2	 20
480	  4	239.8	28.0	 16
481	  4	188.8	24.2	 20
482	  4	189.3	24.8	 20
483	  4	652.5	59.6	 16
484	  4	658.5	60.8	 20
485	  4	787.3	55.3	 20
486	  4	322.3	40.4	 16
487	  4	235.3	31.9	 20
488	  4	108.5	15.8	 20
489	  4	311.8	23.4	 16
490	  4	460.0	32.0	 20
491	  4	225.0	32.2	 20
492	  4	95.5	18.1	 20
493	  4	95.3	11.9	 16
494	  4	113.0	18.6	 25
495	  4	128.0	19.9	 25
496	  4	297.8	50.1	 20
497	  4	2333.0	220.5	 25
498	  4	408.0	47.5	 25
499	  4	119.5	18.5	 20
500	  4	117.0	19.2	 25
501	  4	321.0	42.8	 25
502	  4	89.5	13.5	 20
503	  4	102.0	15.2	 25
504	  4	683.0	92.5	 25
505	  4	762.3	56.1	 20
506	  4	116.0	19.5	 25
507	  4	164.0	21.5	 25
508	  4	706.5	49.5	 20
509	  4	299.0	34.4	 25
510	  4	1077.0	157.5	 25
511	  4	346.3	44.4	 20
512	  4	92.0	18.0	 25
513	  4	821.0	95.4	 25
514	  4	514.3	56.3	 20
515	  4	232.0	30.3	 25
516	  4	664.0	108.5	 25
517	  4	176.3	20.4	 20
518	  4	192.0	29.3	 25
519	  4	259.0	37.0	 25
520	  4	92.5	19.3	 20
521	  4	111.0	17.6	 25
522	  4	259.0	38.1	 25
523	  4	250.5	26.9	 20
524	  4	299.0	32.2	 25
525	  4	139.0	20.8	 25
526	  4	135.0	17.9	 25
527	  4	120.3	17.8	 20
528	  4	1546.0	155.9	 25
529	  4	104.0	17.7	 25
530	  4	88.5	15.8	 20
531	  4	89.0	14.0	 25
532	  4	80.0	10.4	 25
533	  4	88.0	17.9	 20
534	  4	121.0	20.0	 25
535	  4	275.0	69.9	 25
536	  4	699.0	84.4	 20
537	  4	82.0	8.4	 25
538	  4	93.0	13.2	 25
539	  4	74.3	12.2	 20
540	  4	107.0	15.7	 25
541	  4	219.0	53.8	 25
542	  4	275.3	36.8	 20
543	  4	168.0	20.2	 25
544	  4	195.0	20.6	 25
545	  4	157.0	22.7	 20
546	  4	127.0	19.8	 25
547	  4	97.0	13.7	 20
548	  4	286.0	32.8	 16
549	  4	105.5	15.9	 20
550	  4	279.0	30.7	 20
551	  4	235.5	21.0	 16
552	  4	213.8	29.6	 20
553	  4	99.3	18.8	 20
554	  4	394.3	25.6	 16
555	  4	1481.8	98.8	 20
556	  4	144.5	20.6	 20
557	  4	198.0	24.3	 16
558	  4	396.3	36.3	 20
559	  4	104.3	9.4	 20
560	  4	266.5	27.3	 20
561	  4	511.0	51.9	 16
562	  4	716.3	64.4	 20
563	  4	354.8	64.6	 20
564	  4	146.0	22.4	 16
565	  4	256.0	34.7	 20
566	  4	112.8	20.9	 20
567	  4	641.0	143.0	 16
568	  4	12449.0	1201.8	 20
569	  4	209.5	37.6	 20
570	  4	759.0	111.0	 16
571	  4	226.5	40.4	 20
572	  4	97.3	14.2	 20
573	  4	139.5	18.6	 16
574	  4	115.0	19.1	 25
575	  4	181.0	23.3	 25
576	  4	121.5	16.7	 20
577	  4	290.0	37.3	 25
578	  4	263.0	37.3	 25
579	  4	260.8	47.8	 20
580	  4	131.0	22.0	 25
581	  4	397.0	91.8	 25
582	  4	1598.8	146.7	 20
583	  4	1701.0	223.8	 25
584	  4	181.0	20.0	 25
585	  4	341.5	49.4	 20
586	  4	251.0	39.3	 25
587	  4	185.0	32.9	 25
588	  4	121.5	17.5	 20
589	  4	724.0	91.4	 25
590	  4	172.0	21.7	 25
591	  4	193.0	35.2	 20
592	  4	82.0	15.6	 25
593	  4	124.0	18.5	 25
594	  4	195.0	25.8	 25
595	  4	307.8	50.6	 20
596	  4	524.0	85.5	 25
597	  4	155.0	22.8	 25
598	  4	150.0	18.4	 20
599	  4	166.0	23.5	 25
600	  4	1044.0	250.8	 25
601	  4	83.5	10.5	 20
602	  4	161.0	27.6	 25
603	  4	149.0	20.4	 25
604	  4	151.8	22.8	 20
605	  4	108.0	13.3	 25
606	  4	79.0	13.3	 25
607	  4	99.0	21.0	 20
608	  4	100.0	14.7	 25
609	  4	124.0	16.7	 25
610	  4	97.5	14.6	 20
611	  4	189.0	23.3	 25
612	  4	153.0	17.3	 25
613	  4	144.0	19.0	 20
614	  4	382.0	42.2	 25
615	  4	204.0	24.6	 25
616	  4	99.8	18.0	 20
617	  4	78.0	14.6	 25
618	  4	115.0	20.0	 25
619	  4	98.3	14.4	 20
620	  4	90.0	15.7	 25
621	  4	149.0	25.8	 25
622	  4	102.3	16.3	 20
623	  4	85.0	17.5	 25
624	  4	122.0	16.6	 25
625	  4	97.8	15.2	 20
626	  4	84.0	10.8	 25
627	  4	111.0	17.9	 20
628	  4	222.8	53.1	 20
629	  4	4158.3	292.3	 16
630	  4	161.8	22.8	 20
631	  4	117.8	17.6	 20
632	  4	291.3	31.1	 16
633	  4	271.8	44.3	 20
634	  4	424.0	51.5	 20
635	  4	162.0	22.5	 16
636	  4	181.8	21.2	 20
637	  4	172.3	24.3	 20
638	  4	212.3	26.8	 16
639	  4	210.5	28.7	 20
  0	  5	155.0	22.7	 25
  1	  5	193.5	19.7	 20
  2	  5	150.0	19.9	 25
  3	  5	192.0	28.7	 25
  4	  5	316.8	27.4	 20
  5	  5	5643.0	770.1	 25
  6	  5	222.0	38.0	 25
  7	  5	134.3	13.2	 20
  8	  5	342.0	53.1	 25
  9	  5	449.0	35.4	 25
 10	  5	129.5	13.9	 20
 11	  5	103.0	13.7	 25
 12	  5	105.0	16.5	 25
 13	  5	218.8	35.2	 16
 14	  5	110.5	12.2	 20
 15	  5	471.5	57.5	 20
 16	  5	316.3	28.4	 16
 17	  5	290.0	37.3	 20
 18	  5	131.3	19.0	 20
 19	  5	146.8	25.1	 16
 20	  5	630.0	93.6	 20
 21	  5	958.3	110.4	 20
 22	  5	252.0	37.1	 20
 23	  5	220.3	28.4	 16
 24	  5	71.0	8.9	 20
 25	  5	354.0	58.8	 20
 26	  5	116.8	18.5	 16
 27	  5	147.3	22.3	 20
 28	  5	296.5	39.8	 20
 29	  5	106.8	20.8	 16
 30	  5	415.3	37.3	 20
 31	  5	245.5	30.1	 20
 32	  5	134.3	23.0	 16
 33	  5	89.5	14.2	 20
 34	  5	271.3	29.1	 20
 35	  5	92.0	13.9	 16
 36	  5	313.0	56.5	 20
 37	  5	96.8	16.1	 20
 38	  5	94.0	12.3	 16
 39	  5	362.8	70.4	 20
 40	  5	3255.0	299.4	 25
 41	  5	139.0	25.3	 20
 42	  5	1141.0	165.8	 25
 43	  5	1595.0	251.4	 25
 44	  5	1211.5	136.9	 20
 45	  5	991.0	104.7	 25
 46	  5	404.0	41.6	 25
 47	  5	220.3	29.4	 20
 48	  5	153.0	22.5	 25
 49	  5	205.0	21.2	 25
 50	  5	154.0	20.2	 20
 51	  5	169.0	31.4	 25
 52	  5	1156.0	225.5	 25
 53	  5	166.8	22.1	 20
 54	  5	106.0	16.1	 25
 55	  5	96.0	15.8	 25
 56	  5	104.0	15.4	 25
 57	  5	96.3	17.1	 20
 58	  5	241.0	48.9	 25
 59	  5	751.0	100.8	 25
 60	  5	97.5	12.4	 20
 61	  5	155.0	18.9	 25
 62	  5	9310.0	1096.7	 25
 63	  5	185.0	26.4	 20
 64	  5	165.0	17.2	 25
 65	  5	180.0	22.1	 25
 66	  5	9823.3	871.6	 20
 67	  5	192.0	34.1	 25
 68	  5	10252.0	988.9	 25
 69	  5	9253.8	1314.4	 20
 70	  5	8964.0	1320.1	 25
 71	  5	8599.0	1322.1	 25
 72	  5	208.0	32.7	 20
 73	  5	179.0	22.5	 25
 74	  5	9854.0	1125.6	 25
 75	  5	193.0	27.1	 20
 76	  5	170.0	21.4	 25
 77	  5	192.0	18.8	 25
 78	  5	9685.3	1067.8	 20
 79	  5	218.0	48.4	 25
 80	  5	10116.0	1400.6	 25
 81	  5	9052.5	1526.0	 20
 82	  5	8835.0	1584.6	 25
 83	  5	8605.0	1547.0	 25
 84	  5	189.8	26.5	 20
 85	  5	174.0	19.4	 25
 86	  5	9269.0	1355.8	 25
 87	  5	198.5	25.0	 20
 88	  5	159.0	22.3	 25
 89	  5	163.0	23.9	 25
 90	  5	169.0	28.2	 25
 91	  5	183.3	22.5	 20
 92	  5	9856.0	1480.4	 25
 93	  5	197.5	30.0	 20
 94	  5	171.0	18.7	 16
 95	  5	154.3	17.7	 20
 96	  5	9430.8	1151.5	 20
 97	  5	189.0	24.7	 16
 98	  5	170.8	19.3	 20
 99	  5	150.0	23.2	 20
100	  5	7249.8	803.0	 16
101	  5	189.3	46.1	 20
102	  5	155.0	17.2	 20
103	  5	191.5	21.1	 16
104	  5	10222.3	2134.1	 20
105	  5	9905.5	749.6	 20
106	  5	8904.3	758.9	 16
107	  5	200.8	43.4	 20
108	  5	160.8	16.3	 20
109	  5	137.8	20.1	 16
110	  5	126.5	19.0	 20
111	  5	1421.5	294.3	 20
112	  5	923.5	68.1	 16
113	  5	165.8	43.2	 20
114	  5	120.8	15.7	 20
115	  5	163.8	22.4	 16
116	  5	9658.3	2741.7	 20
117	  5	206.3	59.7	 20
118	  5	158.8	13.8	 16
119	  5	166.0	27.2	 20
120	  5	9873.0	2314.5	 25
121	  5	213.3	34.0	 20
122	  5	9678.0	2854.7	 25
123	  5	211.0	55.7	 25
124	  5	157.0	21.1	 25
125	  5	179.5	25.4	 20
126	  5	9936.0	2544.2	 25
127	  5	213.0	36.8	 25
128	  5	135.3	22.5	 20
129	  5	212.0	33.5	 25
130	  5	581.0	44.4	 25
131	  5	465.8	50.1	 20
132	  5	659.0	87.8	 25
133	  5	164.0	18.7	 25
134	  5	9397.0	1241.1	 20
135	  5	195.0	111.5	 25
136	  5	159.0	21.1	 25
137	  5	178.5	24.2	 20
138	  5	9374.0	2766.4	 25
139	  5	215.0	34.4	 25
140	  5	143.0	15.6	 20
141	  5	153.0	23.3	 25
142	  5	7121.0	1745.5	 25
143	  5	181.0	38.3	 20
144	  5	156.0	16.8	 25
145	  5	162.0	23.7	 25
146	  5	162.8	23.9	 20
147	  5	165.0	21.5	 25
148	  5	160.0	21.4	 25
149	  5	9735.0	1586.8	 20
150	  5	206.0	146.4	 25
151	  5	165.0	20.7	 25
152	  5	9716.3	1789.2	 20
153	  5	217.0	145.3	 25
154	  5	182.0	25.2	 25
155	  5	163.0	19.5	 25
156	  5	10069.8	1505.8	 20
157	  5	182.0	59.2	 25
158	  5	113.0	14.9	 25
159	  5	1414.5	273.4	 20
160	  5	1040.0	128.5	 25
161	  5	220.0	28.7	 25
162	  5	168.3	24.6	 20
163	  5	119.0	21.3	 25
164	  5	409.0	56.2	 25
165	  5	433.8	48.8	 20
166	  5	956.0	143.2	 25
167	  5	373.0	58.1	 25
168	  5	1311.3	141.7	 20
169	  5	120.0	24.3	 25
170	  5	178.0	25.1	 25
171	  5	770.3	175.0	 20
172	  5	372.0	63.4	 25
173	  5	315.5	28.9	 20
174	  5	846.8	64.0	 16
175	  5	238.0	21.9	 20
176	  5	1008.0	164.3	 20
177	  5	169.8	18.3	 16
178	  5	147.8	17.6	 20
179	  5	375.8	59.5	 20
180	  5	184.3	17.9	 16
181	  5	1091.5	239.0	 20
182	  5	448.8	44.6	 20
183	  5	389.8	39.1	 16
184	  5	195.3	26.2	 20
185	  5	320.8	35.2	 20
186	  5	195.8	37.6	 16
187	  5	1142.3	215.7	 20
188	  5	123.8	35.8	 20
189	  5	6012.5	692.8	 20
190	  5	1644.8	159.7	 16
191	  5	126.8	27.2	 20
192	  5	230.0	36.0	 20
193	  5	237.0	25.8	 16
194	  5	179.8	24.3	 20
195	  5	172.5	29.8	 20
196	  5	100.0	12.5	 16
197	  5	219.3	38.1	 20
198	  5	1607.5	277.2	 20
199	  5	506.3	68.7	 16
200	  5	538.0	42.5	 25
201	  5	209.0	29.9	 25
202	  5	2884.5	341.4	 20
203	  5	115.0	43.0	 25
204	  5	128.0	19.1	 25
205	  5	117.0	17.0	 20
206	  5	496.0	110.8	 25
207	  5	374.0	82.9	 25
208	  5	95.3	13.4	 20
209	  5	145.0	22.3	 25
210	  5	158.0	30.2	 25
211	  5	89.8	15.2	 20
212	  5	148.0	31.0	 25
213	  5	3109.0	568.8	 25
214	  5	112.3	17.1	 20
215	  5	107.0	17.0	 25
216	  5	104.0	17.7	 25
217	  5	529.5	544.1	 20
218	  5	108.0	279.4	 25
219	  5	312.0	43.2	 25
220	  5	160.0	21.3	 20
221	  5	243.0	35.4	 25
222	  5	186.0	27.7	 25
223	  5	587.0	73.0	 25
224	  5	665.0	55.2	 20
225	  5	716.0	83.1	 25
226	  5	403.0	48.7	 25
227	  5	222.3	37.1	 20
228	  5	424.0	67.1	 25
229	  5	158.0	20.7	 25
230	  5	134.0	20.3	 20
231	  5	127.0	26.3	 25
232	  5	97.0	16.2	 25
233	  5	383.5	48.9	 20
234	  5	9408.0	983.9	 25
235	  5	1791.0	190.6	 25
236	  5	1648.0	242.5	 20
237	  5	464.0	48.6	 25
238	  5	177.0	25.6	 25
239	  5	256.5	33.8	 20
240	  5	115.0	18.8	 25
241	  5	295.0	62.5	 25
242	  5	90.8	14.7	 20
243	  5	134.0	22.0	 25
244	  5	281.0	45.7	 25
245	  5	128.5	22.5	 20
246	  5	233.0	41.8	 25
247	  5	309.0	38.3	 25
248	  5	390.5	38.5	 20
249	  5	537.0	80.6	 25
250	  5	470.0	100.7	 25
251	  5	190.3	34.1	 20
252	  5	393.0	94.9	 25
253	  5	886.0	154.6	 20
254	  5	1176.0	108.6	 16
255	  5	1119.5	103.1	 20
256	  5	119.0	21.3	 20
257	  5	118.8	16.0	 20
258	  5	254.8	23.1	 16
259	  5	170.8	27.7	 20
260	  5	382.8	57.3	 20
261	  5	283.3	36.4	 16
262	  5	174.5	27.8	 20
263	  5	587.3	70.9	 20
264	  5	1233.8	161.2	 16
265	  5	122.5	17.1	 20
266	  5	243.5	33.9	 20
267	  5	146.8	23.6	 16
268	  5	95.8	16.1	 20
269	  5	133.5	22.3	 20
270	  5	127.5	13.9	 16
271	  5	1201.8	137.2	 20
272	  5	248.0	31.0	 20
273	  5	258.3	33.5	 16
274	  5	312.3	38.6	 20
275	  5	167.0	26.1	 20
276	  5	120.5	19.3	 16
277	  5	309.5	56.5	 20
278	  5	105.5	15.6	 20
279	  5	210.8	27.9	 16
280	  5	226.0	34.7	 25
281	  5	1148.0	158.5	 25
282	  5	297.3	49.9	 20
283	  5	392.0	51.3	 25
284	  5	431.0	52.7	 25
285	  5	470.0	36.7	 20
286	  5	185.0	24.6	 25
287	  5	104.0	16.3	 25
288	  5	94.0	10.9	 20
289	  5	107.0	15.9	 25
290	  5	149.0	22.5	 25
291	  5	114.0	15.3	 25
292	  5	354.3	40.3	 20
293	  5	412.0	40.3	 25
294	  5	455.0	49.5	 25
295	  5	245.3	30.0	 20
296	  5	386.0	42.8	 25
297	  5	84.0	15.4	 25
298	  5	107.8	17.9	 20
299	  5	455.0	88.4	 25
300	  5	214.0	36.0	 25
301	  5	4249.5	483.2	 20
302	  5	365.0	52.6	 25
303	  5	142.0	18.0	 25
304	  5	128.8	19.9	 20
305	  5	201.0	24.4	 25
306	  5	96.0	14.6	 25
307	  5	94.3	15.4	 20
308	  5	220.0	50.8	 25
309	  5	266.0	36.1	 25
310	  5	152.5	25.0	 20
311	  5	189.0	36.5	 25
312	  5	154.0	23.2	 25
313	  5	200.0	33.6	 20
314	  5	230.0	58.3	 25
315	  5	257.0	28.0	 25
316	  5	679.3	79.9	 20
317	  5	3127.0	583.2	 25
318	  5	731.0	86.7	 25
319	  5	606.3	125.9	 20
320	  5	122.0	18.8	 25
321	  5	145.0	23.8	 25
322	  5	594.8	147.3	 20
323	  5	124.0	24.3	 25
324	  5	210.0	20.7	 25
325	  5	1017.0	195.2	 25
326	  5	185.8	20.6	 20
327	  5	418.0	57.3	 25
328	  5	1186.0	76.5	 25
329	  5	308.8	38.0	 20
330	  5	113.0	15.8	 25
331	  5	1110.0	164.4	 25
332	  5	348.5	31.8	 20
333	  5	170.0	31.8	 20
334	  5	176.0	27.4	 20
335	  5	202.0	31.4	 16
336	  5	91.3	13.3	 20
337	  5	77.8	13.5	 20
338	  5	110.5	13.4	 16
339	  5	120.3	16.4	 20
340	  5	239.0	53.1	 20
341	  5	93.5	15.4	 16
342	  5	169.3	30.2	 20
343	  5	124.0	18.6	 20
344	  5	626.3	52.7	 16
345	  5	143.3	54.4	 20
346	  5	78.0	11.7	 20
347	  5	87.3	16.1	 16
348	  5	109.5	20.5	 20
349	  5	574.5	69.4	 20
350	  5	1397.3	86.4	 16
351	  5	3985.5	427.9	 20
352	  5	794.0	91.6	 20
353	  5	154.0	18.5	 16
354	  5	1345.5	360.6	 20
355	  5	141.8	23.1	 20
356	  5	98.3	14.9	 16
357	  5	1889.3	439.6	 20
358	  5	268.3	33.7	 20
359	  5	313.5	37.9	 20
360	  5	313.3	48.0	 20
361	  5	368.0	44.7	 25
362	  5	2313.0	199.8	 25
363	  5	261.8	24.5	 20
364	  5	168.0	29.4	 25
365	  5	859.0	127.5	 25
366	  5	1018.0	95.6	 20
367	  5	515.0	83.6	 25
368	  5	166.0	29.9	 25
369	  5	117.5	18.2	 20
370	  5	1009.0	176.8	 25
371	  5	229.0	25.2	 25
372	  5	463.0	53.3	 20
373	  5	3743.0	641.4	 25
374	  5	1456.0	111.9	 25
375	  5	328.3	37.4	 20
376	  5	1753.0	281.1	 25
377	  5	327.0	32.5	 25
378	  5	594.8	53.0	 20
379	  5	114.0	25.0	 25
380	  5	186.0	31.6	 25
381	  5	140.0	19.4	 20
382	  5	635.0	111.7	 25
383	  5	373.0	49.7	 25
384	  5	1348.5	205.3	 20
385	  5	123.0	23.0	 25
386	  5	391.0	48.5	 25
387	  5	994.0	101.2	 20
388	  5	249.0	29.2	 25
389	  5	145.0	29.4	 25
390	  5	877.3	141.8	 20
391	  5	460.0	62.6	 25
392	  5	179.0	19.5	 25
393	  5	1022.0	160.1	 25
394	  5	112.5	17.8	 20
395	  5	235.0	38.8	 25
396	  5	211.0	34.9	 25
397	  5	121.5	18.8	 20
398	  5	144.0	19.4	 25
399	  5	1515.0	211.1	 25
400	  5	152.5	17.6	 20
401	  5	91.0	14.3	 25
402	  5	633.0	88.0	 25
403	  5	371.8	57.0	 20
404	  5	923.0	128.9	 25
405	  5	120.0	18.5	 25
406	  5	103.5	17.7	 20
407	  5	159.0	32.4	 25
408	  5	243.0	33.3	 25
409	  5	165.3	21.2	 20
410	  5	523.0	70.1	 25
411	  5	686.0	78.2	 25
412	  5	221.8	26.7	 20
413	  5	133.0	20.1	 25
414	  5	192.0	23.7	 20
415	  5	361.3	35.1	 16
416	  5	304.5	33.9	 20
417	  5	395.5	34.7	 20
418	  5	115.3	10.0	 16
419	  5	328.0	56.7	 20
420	  5	320.3	29.3	 20
421	  5	244.3	23.8	 16
422	  5	228.8	44.3	 20
423	  5	993.8	146.4	 20
424	  5	620.5	42.8	 16
425	  5	234.0	35.0	 20
426	  5	123.3	20.9	 20
427	  5	125.3	26.0	 20
428	  5	130.0	17.7	 16
429	  5	247.0	47.3	 20
430	  5	314.0	45.4	 20
431	  5	576.3	355.1	 16
432	  5	94.0	16.6	 20
433	  5	84.3	11.9	 20
434	  5	88.3	12.4	 16
435	  5	105.3	22.5	 20
436	  5	154.3	19.3	 20
437	  5	89.0	8.4	 16
438	  5	115.0	14.5	 20
439	  5	183.0	26.5	 20
440	  5	1088.3	98.4	 20
441	  5	1753.0	166.0	 25
442	  5	108.0	16.1	 25
443	  5	309.8	32.0	 20
444	  5	604.0	75.5	 25
445	  5	428.0	43.3	 25
446	  5	461.0	61.6	 20
447	  5	3146.0	421.6	 25
448	  5	189.0	31.4	 25
449	  5	179.0	35.2	 20
450	  5	128.0	18.9	 25
451	  5	216.0	17.2	 25
452	  5	384.3	54.7	 20
453	  5	100.0	13.9	 25
454	  5	198.0	22.9	 25
455	  5	125.0	18.1	 20
456	  5	138.0	22.0	 25
457	  5	101.0	11.7	 25
458	  5	212.3	24.2	 20
459	  5	150.0	26.4	 25
460	  5	82.0	10.1	 25
461	  5	233.0	39.8	 25
462	  5	78.3	11.8	 20
463	  5	231.0	27.8	 25
464	  5	152.0	21.4	 25
465	  5	1085.5	92.4	 20
466	  5	97.0	14.6	 25
467	  5	89.0	14.1	 25
468	  5	137.5	24.3	 20
469	  5	117.0	13.6	 25
470	  5	94.0	15.2	 25
471	  5	88.5	12.5	 20
472	  5	137.0	20.2	 25
473	  5	85.0	9.0	 25
474	  5	133.0	17.8	 20
475	  5	1053.0	246.5	 25
476	  5	168.0	20.1	 25
477	  5	918.0	82.4	 20
478	  5	656.0	136.5	 25
479	  5	222.0	25.4	 25
480	  5	128.3	19.2	 20
481	  5	306.0	50.4	 25
482	  5	148.0	19.6	 25
483	  5	97.5	17.9	 20
484	  5	582.0	59.5	 25
485	  5	143.0	18.9	 25
486	  5	174.5	22.9	 20
487	  5	93.0	14.4	 25
488	  5	108.0	17.1	 25
489	  5	234.8	28.8	 20
490	  5	357.0	47.7	 25
491	  5	160.0	21.5	 25
492	  5	973.0	192.4	 25
493	  5	330.0	39.5	 20
494	  5	517.5	49.5	 20
495	  5	934.3	64.7	 20
496	  5	480.5	35.7	 16
497	  5	794.0	79.1	 20
498	  5	298.5	43.9	 20
499	  5	233.5	33.2	 16
500	  5	251.8	37.0	 20
501	  5	116.3	18.5	 20
502	  5	321.5	32.9	 16
503	  5	806.0	93.9	 20
504	  5	200.8	21.9	 20
505	  5	613.0	42.0	 16
506	  5	145.8	22.1	 20
507	  5	222.5	27.3	 20
508	  5	186.3	23.1	 16
509	  5	168.0	23.2	 20
510	  5	198.0	31.2	 20
511	  5	99.3	14.6	 16
512	  5	95.3	15.3	 20
513	  5	368.3	59.9	 20
514	  5	289.0	28.0	 16
515	  5	535.8	74.2	 20
516	  5	93.3	13.9	 20
517	  5	158.8	20.6	 16
518	  5	230.8	30.1	 20
519	  5	646.0	96.0	 20
520	  5	301.3	44.2	 20
521	  5	104.0	18.7	 25
522	  5	110.0	19.8	 25
523	  5	218.3	27.6	 20
524	  5	239.0	31.5	 25
525	  5	359.0	36.1	 25
526	  5	90.0	13.0	 25
527	  5	615.5	72.8	 20
528	  5	1276.0	181.2	 25
529	  5	148.0	20.9	 25
530	  5	212.0	25.3	 20
531	  5	107.0	14.1	 25
532	  5	83.0	12.2	 25
533	  5	119.3	17.3	 20
534	  5	129.0	21.8	 25
535	  5	190.0	36.8	 25
536	  5	833.0	90.0	 20
537	  5	1108.0	202.5	 25
538	  5	118.0	18.9	 25
539	  5	307.8	45.0	 20
540	  5	135.0	18.3	 25
541	  5	185.0	25.5	 25
542	  5	286.5	36.1	 20
543	  5	261.0	47.3	 25
544	  5	119.0	14.9	 25
545	  5	289.3	30.2	 20
546	  5	89.0	14.5	 25
547	  5	260.0	47.9	 25
548	  5	123.0	14.7	 20
549	  5	84.0	11.1	 25
550	  5	96.0	17.2	 25
551	  5	195.5	33.0	 20
552	  5	88.0	15.0	 25
553	  5	233.0	34.3	 25
554	  5	819.8	115.1	 20
555	  5	105.0	15.8	 25
556	  5	494.0	78.8	 25
557	  5	417.5	38.5	 20
558	  5	253.0	45.0	 25
559	  5	914.0	154.2	 25
560	  5	913.0	126.3	 25
561	  5	133.0	17.8	 20
562	  5	154.0	23.4	 25
563	  5	10362.0	2208.0	 25
564	  5	173.0	28.5	 20
565	  5	138.0	14.0	 25
566	  5	121.0	19.5	 25
567	  5	1416.0	187.7	 20
568	  5	149.0	32.5	 25
569	  5	151.0	17.1	 25
570	  5	142.3	20.2	 20
571	  5	207.0	30.6	 25
572	  5	100.0	17.5	 25
573	  5	148.3	24.8	 20
574	  5	198.3	15.9	 20
575	  5	487.0	78.7	 20
576	  5	84.0	16.1	 16
577	  5	105.5	17.9	 20
578	  5	102.3	17.7	 20
579	  5	117.5	20.4	 16
580	  5	752.5	61.7	 20
581	  5	107.8	18.9	 20
582	  5	332.3	25.0	 16
583	  5	116.0	21.1	 20
584	  5	412.3	44.8	 20
585	  5	322.0	42.9	 16
586	  5	311.8	41.0	 20
587	  5	395.3	52.6	 20
588	  5	293.3	49.9	 16
589	  5	4146.3	254.0	 20
590	  5	1999.3	212.7	 20
591	  5	814.0	74.2	 16
592	  5	93.0	18.9	 20
593	  5	314.8	42.1	 20
594	  5	269.0	42.1	 20
595	  5	133.8	26.0	 16
596	  5	159.8	23.3	 20
597	  5	1420.3	225.1	 20
598	  5	621.8	72.5	 16
599	  5	148.8	28.3	 20
600	  5	259.0	40.4	 25
601	  5	98.8	18.7	 20
602	  5	129.0	17.1	 25
603	  5	116.0	19.5	 25
604	  5	154.8	23.2	 20
605	  5	683.0	111.9	 25
606	  5	107.0	20.4	 25
607	  5	88.3	12.3	 20
608	  5	134.0	22.9	 25
609	  5	200.0	25.8	 25
610	  5	111.3	12.2	 20
611	  5	245.0	29.7	 25
612	  5	1060.0	211.4	 25
613	  5	100.0	19.2	 20
614	  5	118.0	18.3	 25
615	  5	434.0	51.3	 25
616	  5	507.5	36.9	 20
617	  5	531.0	77.5	 25
618	  5	165.0	18.1	 25
619	  5	123.5	16.0	 20
620	  5	183.0	24.0	 25
621	  5	314.0	55.2	 25
622	  5	517.5	44.6	 20
623	  5	122.0	21.9	 25
624	  5	146.0	19.1	 25
625	  5	199.8	34.9	 20
626	  5	136.0	18.9	 25
627	  5	137.0	23.8	 25
628	  5	120.0	17.3	 25
629	  5	289.3	40.3	 20
630	  5	1041.0	118.6	 25
631	  5	4558.0	1108.8	 25
632	  5	972.3	87.9	 20
633	  5	579.0	112.0	 25
634	  5	1141.0	188.9	 25
635	  5	201.3	24.7	 20
636	  5	214.0	25.8	 25
637	  5	199.0	28.7	 25
638	  5	146.0	18.8	 20
639	  5	176.0	25.3	 25
  0	  6	8407.0	1357.5	 25
  1	  6	135.0	20.3	 20
  2	  6	108.0	14.8	 25
  3	  6	115.0	17.1	 25
  4	  6	192.5	28.6	 20
  5	  6	5502.0	650.3	 25
  6	  6	127.0	21.6	 25
  7	  6	107.0	16.1	 20
  8	  6	216.0	31.5	 25
  9	  6	317.0	49.9	 25
 10	  6	116.5	20.8	 20
 11	  6	93.0	15.3	 25
 12	  6	94.0	19.5	 25
 13	  6	106.3	15.3	 20
 14	  6	145.0	20.6	 25
 15	  6	233.0	25.5	 25
 16	  6	468.3	53.4	 20
 17	  6	341.0	36.7	 25
 18	  6	206.0	33.0	 25
 19	  6	238.8	30.7	 20
 20	  6	937.0	85.4	 25
 21	  6	1289.0	139.5	 25
 22	  6	133.0	19.5	 25
 23	  6	134.5	17.9	 20
 24	  6	76.0	11.5	 25
 25	  6	154.0	25.1	 25
 26	  6	142.3	17.1	 20
 27	  6	98.0	17.3	 25
 28	  6	269.0	36.8	 25
 29	  6	101.0	13.6	 20
 30	  6	641.0	60.7	 25
 31	  6	214.0	33.3	 25
 32	  6	102.3	14.6	 20
 33	  6	98.0	15.3	 25
 34	  6	298.0	44.5	 25
 35	  6	93.0	14.8	 20
 36	  6	159.0	25.5	 25
 37	  6	101.0	16.2	 25
 38	  6	99.5	17.5	 20
 39	  6	133.0	17.4	 25
 40	  6	2055.5	218.9	 20
 41	  6	157.0	23.9	 16
 42	  6	461.5	45.9	 20
 43	  6	432.8	61.8	 20
 44	  6	466.0	39.0	 16
 45	  6	882.8	60.5	 20
 46	  6	626.3	44.3	 20
 47	  6	231.8	35.5	 16
 48	  6	130.5	19.7	 20
 49	  6	165.8	24.3	 20
 50	  6	223.0	34.9	 16
 51	  6	98.5	16.3	 20
 52	  6	504.8	87.0	 20
 53	  6	206.3	35.2	 16
 54	  6	122.3	20.9	 20
 55	  6	101.0	19.5	 20
 56	  6	105.3	12.8	 20
 57	  6	105.8	14.8	 16
 58	  6	132.8	20.0	 20
 59	  6	249.3	36.0	 20
 60	  6	102.0	21.6	 16
 61	  6	147.5	22.6	 20
 62	  6	9251.8	1103.8	 20
 63	  6	160.5	23.1	 16
 64	  6	169.5	24.5	 20
 65	  6	165.5	19.6	 20
 66	  6	9898.3	1577.2	 20
 67	  6	188.0	40.7	 25
 68	  6	10184.0	1630.7	 25
 69	  6	201.5	20.0	 20
 70	  6	175.0	19.7	 25
 71	  6	192.0	25.2	 25
 72	  6	175.8	21.1	 20
 73	  6	160.0	17.7	 25
 74	  6	9795.0	1186.3	 25
 75	  6	185.3	28.9	 20
 76	  6	162.0	21.0	 25
 77	  6	155.0	20.4	 25
 78	  6	9847.8	1185.5	 20
 79	  6	188.0	44.9	 25
 80	  6	10074.0	1522.8	 25
 81	  6	199.8	32.4	 20
 82	  6	183.0	23.1	 25
 83	  6	170.0	17.1	 25
 84	  6	175.3	20.7	 20
 85	  6	164.0	22.3	 25
 86	  6	9296.0	1453.2	 25
 87	  6	194.3	34.6	 20
 88	  6	167.0	24.4	 25
 89	  6	164.0	19.5	 25
 90	  6	7506.0	1296.3	 25
 91	  6	175.0	17.1	 20
 92	  6	9796.0	1442.6	 25
 93	  6	186.0	26.4	 25
 94	  6	159.0	22.0	 20
 95	  6	171.0	24.9	 25
 96	  6	9389.0	1211.3	 25
 97	  6	171.3	30.4	 20
 98	  6	154.0	23.1	 25
 99	  6	171.0	26.0	 25
100	  6	7591.0	614.8	 20
101	  6	184.0	38.8	 25
102	  6	162.0	23.9	 25
103	  6	175.3	25.1	 20
104	  6	10262.0	2167.4	 25
105	  6	179.0	39.3	 25
106	  6	166.0	30.7	 20
107	  6	143.0	23.0	 25
108	  6	156.0	25.1	 25
109	  6	163.0	29.2	 20
110	  6	134.0	19.1	 25
111	  6	547.0	81.3	 25
112	  6	852.8	53.9	 20
113	  6	119.0	33.5	 25
114	  6	168.0	23.7	 25
115	  6	147.5	25.0	 20
116	  6	9567.0	2669.3	 25
117	  6	187.0	49.8	 25
118	  6	145.5	20.7	 20
119	  6	164.0	23.1	 25
120	  6	9740.3	2254.0	 20
121	  6	183.3	30.4	 16
122	  6	9669.0	2853.0	 20
123	  6	194.8	47.8	 20
124	  6	148.0	22.2	 20
125	  6	174.3	13.1	 16
126	  6	9874.8	2567.3	 20
127	  6	180.8	37.3	 20
128	  6	113.5	15.9	 16
129	  6	260.5	35.9	 20
130	  6	1147.0	119.6	 20
131	  6	903.5	105.4	 16
132	  6	1393.0	171.7	 20
133	  6	141.0	16.8	 20
134	  6	9232.8	1256.2	 16
135	  6	183.0	105.9	 20
136	  6	156.5	22.2	 20
137	  6	150.8	20.7	 16
138	  6	9055.0	2650.9	 20
139	  6	190.8	30.2	 20
140	  6	153.0	16.8	 16
141	  6	133.3	17.0	 20
142	  6	7471.3	1563.5	 20
143	  6	160.3	29.3	 16
144	  6	148.3	17.1	 20
145	  6	149.3	23.6	 20
146	  6	142.0	24.8	 16
147	  6	138.0	21.6	 25
148	  6	144.0	18.8	 25
149	  6	9414.8	1592.8	 20
150	  6	189.0	153.6	 25
151	  6	161.0	21.8	 25
152	  6	9798.8	1540.9	 20
153	  6	198.0	170.1	 25
154	  6	156.0	25.0	 25
155	  6	148.3	16.3	 20
156	  6	9920.0	3055.6	 25
157	  6	185.0	57.3	 25
158	  6	123.0	24.1	 25
159	  6	525.8	55.8	 20
160	  6	502.0	68.5	 25
161	  6	126.0	18.4	 25
162	  6	151.5	21.7	 20
163	  6	118.0	15.7	 25
164	  6	1547.0	268.1	 25
165	  6	994.0	73.4	 20
166	  6	2090.0	163.6	 25
167	  6	174.0	21.7	 25
168	  6	1589.3	173.5	 20
169	  6	124.0	27.1	 25
170	  6	126.0	17.4	 25
171	  6	239.5	38.9	 20
172	  6	276.0	35.4	 25
173	  6	240.0	35.8	 25
174	  6	543.0	57.3	 20
175	  6	200.0	30.3	 25
176	  6	254.0	45.8	 25
177	  6	99.3	15.0	 20
178	  6	103.0	14.9	 25
179	  6	125.0	16.3	 25
180	  6	177.3	29.9	 20
181	  6	3038.0	761.6	 25
182	  6	387.0	48.0	 25
183	  6	200.8	22.6	 20
184	  6	139.0	22.3	 25
185	  6	252.0	32.3	 25
186	  6	192.3	22.1	 20
187	  6	443.0	44.0	 25
188	  6	141.0	24.5	 25
189	  6	3650.5	419.2	 20
190	  6	1090.0	275.9	 25
191	  6	124.0	37.5	 25
192	  6	215.0	22.1	 25
193	  6	236.3	24.2	 20
194	  6	152.0	19.5	 25
195	  6	151.0	21.8	 25
196	  6	93.0	14.7	 20
197	  6	108.0	13.6	 25
198	  6	220.0	40.3	 25
199	  6	302.0	43.3	 20
200	  6	377.3	31.2	 20
201	  6	133.3	27.9	 20
202	  6	582.0	63.3	 16
203	  6	123.5	25.9	 20
204	  6	106.0	13.2	 20
205	  6	88.0	13.6	 16
206	  6	336.0	62.7	 20
207	  6	113.8	16.0	 20
208	  6	98.3	17.6	 16
209	  6	116.5	13.8	 20
210	  6	106.3	14.3	 20
211	  6	91.3	17.4	 16
212	  6	252.5	56.8	 20
213	  6	662.8	78.4	 20
214	  6	84.5	13.8	 16
215	  6	91.0	16.0	 20
216	  6	92.5	15.0	 20
217	  6	1642.8	938.8	 16
218	  6	2758.8	730.6	 20
219	  6	178.5	23.9	 20
220	  6	175.0	24.6	 16
221	  6	189.8	21.7	 20
222	  6	168.0	19.0	 20
223	  6	195.8	24.8	 16
224	  6	271.8	40.3	 20
225	  6	251.0	29.5	 20
226	  6	300.3	35.0	 20
227	  6	119.5	14.6	 20
228	  6	316.0	42.7	 25
229	  6	125.0	17.4	 25
230	  6	97.3	15.8	 20
231	  6	96.0	11.5	 25
232	  6	101.0	18.1	 25
233	  6	454.8	52.7	 20
234	  6	8982.0	392.2	 25
235	  6	1467.0	132.2	 25
236	  6	1644.0	156.2	 20
237	  6	365.0	45.9	 25
238	  6	122.0	16.5	 25
239	  6	127.8	19.6	 20
240	  6	103.0	20.5	 25
241	  6	96.0	13.4	 25
242	  6	77.0	7.8	 20
243	  6	221.0	32.0	 25
244	  6	408.0	49.9	 25
245	  6	134.5	31.8	 20
246	  6	173.0	19.3	 25
247	  6	315.0	37.5	 25
248	  6	367.0	38.5	 20
249	  6	344.0	51.3	 25
250	  6	722.0	106.9	 25
251	  6	162.5	37.1	 20
252	  6	126.0	20.0	 25
253	  6	419.0	48.4	 25
254	  6	563.0	68.9	 20
255	  6	753.0	77.2	 25
256	  6	113.0	20.2	 25
257	  6	85.0	12.9	 25
258	  6	149.0	17.1	 20
259	  6	98.0	14.2	 25
260	  6	349.0	60.4	 25
261	  6	288.8	32.0	 20
262	  6	219.0	36.8	 25
263	  6	148.0	16.1	 25
264	  6	197.5	24.0	 20
265	  6	137.0	18.9	 25
266	  6	257.0	40.5	 25
267	  6	149.5	20.2	 20
268	  6	83.0	11.4	 25
269	  6	88.0	12.0	 25
270	  6	115.0	17.9	 20
271	  6	1279.0	150.3	 25
272	  6	205.0	26.0	 25
273	  6	381.3	42.8	 20
274	  6	288.0	26.6	 25
275	  6	118.0	14.9	 25
276	  6	116.3	17.0	 20
277	  6	281.0	43.0	 25
278	  6	104.0	10.8	 25
279	  6	352.5	49.8	 20
280	  6	389.3	73.5	 20
281	  6	3466.8	330.2	 20
282	  6	615.8	135.9	 16
283	  6	752.0	64.8	 20
284	  6	633.0	68.2	 20
285	  6	263.8	29.0	 16
286	  6	209.3	28.4	 20
287	  6	115.0	31.0	 20
288	  6	87.0	14.7	 16
289	  6	92.8	18.9	 20
290	  6	167.8	25.3	 20
291	  6	91.5	12.7	 20
292	  6	255.5	26.2	 16
293	  6	207.8	28.4	 20
294	  6	304.5	40.4	 20
295	  6	410.0	56.8	 16
296	  6	465.5	34.3	 20
297	  6	89.5	12.4	 20
298	  6	76.8	10.1	 16
299	  6	199.3	34.4	 20
300	  6	141.3	17.6	 20
301	  6	352.3	43.3	 16
302	  6	395.8	44.2	 20
303	  6	137.5	18.8	 20
304	  6	102.8	17.7	 16
305	  6	213.8	27.9	 20
306	  6	95.0	17.0	 20
307	  6	90.3	13.1	 20
308	  6	143.0	21.5	 25
309	  6	241.0	38.4	 25
310	  6	123.3	25.2	 20
311	  6	123.0	22.0	 25
312	  6	152.0	23.4	 25
313	  6	346.0	51.0	 20
314	  6	150.0	49.9	 25
315	  6	284.0	35.9	 25
316	  6	1552.0	213.7	 20
317	  6	1844.0	277.9	 25
318	  6	216.0	32.4	 25
319	  6	122.8	19.1	 20
320	  6	129.0	15.5	 25
321	  6	102.0	18.0	 25
322	  6	277.5	52.1	 20
323	  6	126.0	19.2	 25
324	  6	164.0	23.3	 25
325	  6	346.0	59.2	 25
326	  6	149.5	25.0	 20
327	  6	258.0	37.4	 25
328	  6	418.0	54.1	 25
329	  6	197.8	21.2	 20
330	  6	99.0	15.1	 25
331	  6	307.0	60.2	 25
332	  6	306.8	32.6	 20
333	  6	177.0	30.6	 25
334	  6	89.0	17.0	 25
335	  6	110.0	25.8	 20
336	  6	95.0	18.3	 25
337	  6	87.0	16.2	 25
338	  6	120.3	16.3	 20
339	  6	87.0	13.9	 25
340	  6	94.0	15.3	 25
341	  6	81.3	11.6	 20
342	  6	221.0	35.4	 25
343	  6	111.0	16.8	 25
344	  6	438.3	37.9	 20
345	  6	162.0	45.9	 25
346	  6	76.0	13.6	 25
347	  6	80.5	10.9	 20
348	  6	88.0	11.9	 25
349	  6	275.0	43.2	 25
350	  6	842.3	93.7	 20
351	  6	2581.0	456.9	 25
352	  6	1070.0	94.9	 25
353	  6	116.5	13.7	 20
354	  6	207.0	32.8	 25
355	  6	136.0	15.8	 25
356	  6	107.3	14.3	 20
357	  6	270.0	76.7	 25
358	  6	251.0	22.8	 25
359	  6	152.0	22.0	 25
360	  6	208.5	30.7	 16
361	  6	144.3	27.0	 20
362	  6	640.5	63.8	 20
363	  6	335.8	44.6	 16
364	  6	261.0	24.1	 20
365	  6	1327.0	145.5	 20
366	  6	447.5	40.9	 16
367	  6	1397.3	134.2	 20
368	  6	232.3	28.7	 20
369	  6	133.0	16.4	 16
370	  6	242.0	30.1	 20
371	  6	128.5	27.5	 20
372	  6	303.8	22.3	 16
373	  6	1746.5	187.8	 20
374	  6	2025.3	135.1	 20
375	  6	245.0	31.0	 16
376	  6	600.5	64.7	 20
377	  6	127.8	21.3	 20
378	  6	726.8	54.8	 16
379	  6	129.0	30.3	 20
380	  6	131.0	15.1	 20
381	  6	116.5	20.4	 16
382	  6	289.3	51.0	 20
383	  6	175.0	23.8	 20
384	  6	311.8	45.4	 16
385	  6	98.0	14.2	 20
386	  6	464.8	47.9	 20
387	  6	1637.5	194.7	 20
388	  6	193.0	43.4	 25
389	  6	107.0	15.4	 25
390	  6	387.3	62.1	 20
391	  6	363.0	63.2	 25
392	  6	160.0	22.2	 25
393	  6	337.0	70.7	 25
394	  6	120.0	16.2	 20
395	  6	134.0	20.0	 25
396	  6	100.0	16.4	 25
397	  6	82.5	11.1	 20
398	  6	397.0	63.0	 25
399	  6	1679.0	243.7	 25
400	  6	119.3	19.3	 20
401	  6	92.0	14.7	 25
402	  6	493.0	79.9	 25
403	  6	101.5	13.4	 20
404	  6	446.0	76.0	 25
405	  6	114.0	24.9	 25
406	  6	105.0	17.9	 20
407	  6	132.0	19.7	 25
408	  6	165.0	28.5	 25
409	  6	121.8	23.6	 20
410	  6	393.0	49.5	 25
411	  6	347.0	34.4	 25
412	  6	235.5	25.8	 20
413	  6	144.0	19.5	 25
414	  6	200.0	28.2	 25
415	  6	346.3	46.6	 20
416	  6	332.0	40.5	 25
417	  6	529.0	60.8	 25
418	  6	177.0	38.8	 20
419	  6	242.0	29.3	 25
420	  6	253.0	26.8	 25
421	  6	227.5	34.7	 20
422	  6	139.0	22.4	 25
423	  6	337.0	46.6	 25
424	  6	187.8	24.8	 20
425	  6	218.0	49.8	 25
426	  6	84.0	11.9	 25
427	  6	112.0	19.5	 25
428	  6	223.3	29.5	 20
429	  6	289.0	30.8	 25
430	  6	192.0	22.6	 25
431	  6	234.0	31.2	 20
432	  6	102.0	16.3	 25
433	  6	100.0	14.7	 25
434	  6	90.5	17.8	 20
435	  6	105.0	17.6	 25
436	  6	119.0	13.9	 25
437	  6	77.3	14.1	 20
438	  6	76.0	14.0	 25
439	  6	229.0	36.4	 25
440	  6	293.3	37.1	 16
441	  6	991.0	116.7	 20
442	  6	98.0	17.2	 20
443	  6	205.0	28.7	 16
444	  6	323.8	43.5	 20
445	  6	717.3	100.3	 20
446	  6	528.0	57.5	 16
447	  6	3013.5	324.6	 20
448	  6	266.0	38.5	 20
449	  6	163.0	21.5	 16
450	  6	124.3	18.4	 20
451	  6	127.0	14.8	 20
452	  6	243.3	26.1	 16
453	  6	102.3	13.2	 20
454	  6	155.8	31.9	 20
455	  6	160.3	27.1	 16
456	  6	93.8	13.1	 20
457	  6	102.0	16.9	 20
458	  6	180.5	23.6	 16
459	  6	138.3	17.3	 20
460	  6	94.0	12.3	 20
461	  6	95.3	11.5	 20
462	  6	93.5	18.4	 16
463	  6	212.5	26.7	 20
464	  6	106.3	14.3	 20
465	  6	891.5	96.6	 16
466	  6	115.3	18.7	 20
467	  6	107.0	18.1	 25
468	  6	368.8	61.2	 20
469	  6	115.0	19.1	 25
470	  6	136.0	22.8	 25
471	  6	82.5	13.4	 20
472	  6	134.0	20.8	 25
473	  6	91.0	19.2	 25
474	  6	132.3	23.7	 20
475	  6	284.0	46.0	 25
476	  6	153.0	31.6	 25
477	  6	706.3	88.6	 20
478	  6	1183.0	137.4	 25
479	  6	377.0	44.8	 25
480	  6	103.3	17.1	 20
481	  6	256.0	37.1	 25
482	  6	120.0	22.6	 25
483	  6	84.3	13.2	 20
484	  6	187.0	19.3	 25
485	  6	136.0	15.7	 25
486	  6	106.0	12.9	 20
487	  6	111.0	18.7	 25
488	  6	81.0	15.1	 25
489	  6	113.0	16.5	 20
490	  6	372.0	57.8	 25
491	  6	156.0	29.6	 25
492	  6	2077.0	170.1	 20
493	  6	749.0	77.7	 25
494	  6	1651.0	181.8	 25
495	  6	1940.0	132.9	 25
496	  6	681.3	75.9	 20
497	  6	1311.0	95.5	 25
498	  6	570.0	88.3	 25
499	  6	419.0	47.3	 20
500	  6	156.0	19.9	 25
501	  6	107.0	10.5	 25
502	  6	122.5	12.5	 20
503	  6	271.0	41.1	 25
504	  6	116.0	15.9	 25
505	  6	271.0	25.5	 20
506	  6	201.0	36.0	 25
507	  6	212.0	31.8	 25
508	  6	210.5	28.6	 20
509	  6	133.0	15.7	 25
510	  6	121.0	15.4	 25
511	  6	88.8	13.4	 20
512	  6	94.0	14.9	 25
513	  6	130.0	25.2	 25
514	  6	125.8	17.9	 20
515	  6	247.0	33.4	 25
516	  6	88.0	13.5	 25
517	  6	134.8	24.1	 20
518	  6	157.0	25.3	 25
519	  6	137.0	17.5	 25
520	  6	170.3	29.2	 16
521	  6	116.5	20.6	 20
522	  6	116.0	23.3	 20
523	  6	225.0	27.8	 16
524	  6	195.5	32.0	 20
525	  6	186.3	128.8	 20
526	  6	86.0	16.8	 16
527	  6	253.0	42.6	 20
528	  6	382.0	45.8	 20
529	  6	116.8	18.5	 20
530	  6	169.3	22.1	 16
531	  6	128.8	13.6	 20
532	  6	82.8	13.7	 20
533	  6	124.3	20.1	 16
534	  6	103.3	17.2	 20
535	  6	148.0	25.0	 20
536	  6	270.0	37.8	 16
537	  6	233.5	34.6	 20
538	  6	85.3	13.5	 20
539	  6	184.8	30.4	 16
540	  6	169.5	20.4	 20
541	  6	177.5	21.3	 20
542	  6	275.5	25.2	 16
543	  6	105.5	15.8	 20
544	  6	118.3	16.7	 20
545	  6	228.0	29.0	 16
546	  6	83.0	14.0	 20
547	  6	92.0	14.3	 25
548	  6	137.0	19.7	 20
549	  6	93.0	14.8	 25
550	  6	97.0	19.0	 25
551	  6	98.0	11.2	 20
552	  6	91.0	11.7	 25
553	  6	139.0	26.1	 25
554	  6	182.8	21.7	 20
555	  6	82.0	12.9	 25
556	  6	236.0	45.3	 25
557	  6	153.3	24.4	 20
558	  6	130.0	19.1	 25
559	  6	368.0	53.0	 25
560	  6	528.0	63.7	 25
561	  6	145.0	23.8	 20
562	  6	94.0	22.1	 25
563	  6	3459.0	747.9	 25
564	  6	205.3	26.5	 20
565	  6	164.0	33.9	 25
566	  6	121.0	17.7	 25
567	  6	715.0	96.0	 20
568	  6	122.0	17.7	 25
569	  6	151.0	16.9	 25
570	  6	106.5	16.6	 20
571	  6	213.0	23.3	 25
572	  6	107.0	18.0	 25
573	  6	155.0	28.1	 20
574	  6	140.0	24.7	 25
575	  6	167.0	36.6	 25
576	  6	73.5	12.7	 20
577	  6	87.0	14.0	 25
578	  6	115.0	15.4	 25
579	  6	82.3	12.3	 20
580	  6	522.0	71.6	 25
581	  6	104.0	18.9	 25
582	  6	239.3	33.8	 20
583	  6	120.0	19.2	 25
584	  6	209.0	54.4	 25
585	  6	310.5	46.1	 20
586	  6	262.0	35.0	 25
587	  6	403.0	54.0	 25
588	  6	141.8	21.1	 20
589	  6	2550.0	212.4	 25
590	  6	996.0	100.8	 25
591	  6	2093.3	173.1	 20
592	  6	115.0	20.0	 25
593	  6	339.0	40.5	 25
594	  6	263.0	32.5	 25
595	  6	163.3	25.1	 20
596	  6	124.0	16.5	 25
597	  6	1006.0	138.5	 25
598	  6	325.0	61.4	 20
599	  6	125.0	18.8	 25
600	  6	238.3	36.2	 20
601	  6	93.3	14.6	 16
602	  6	121.0	18.8	 20
603	  6	103.8	17.8	 20
604	  6	105.0	14.8	 16
605	  6	98.8	12.0	 20
606	  6	115.0	16.2	 20
607	  6	79.3	12.7	 16
608	  6	171.8	26.4	 20
609	  6	224.5	28.1	 20
610	  6	110.3	13.0	 16
611	  6	240.0	37.4	 20
612	  6	301.3	66.2	 20
613	  6	83.8	10.9	 16
614	  6	100.8	18.7	 20
615	  6	237.8	24.5	 20
616	  6	339.0	38.0	 16
617	  6	228.3	37.3	 20
618	  6	171.5	36.8	 20
619	  6	127.8	19.5	 16
620	  6	231.0	87.8	 20
621	  6	122.0	21.6	 20
622	  6	234.5	29.0	 16
623	  6	208.0	33.4	 20
624	  6	98.3	19.4	 20
625	  6	105.0	12.3	 16
626	  6	106.0	17.4	 20
627	  6	102.0	19.3	 25
628	  6	101.0	16.8	 25
629	  6	181.3	22.2	 20
630	  6	1419.0	105.8	 25
631	  6	1146.0	266.0	 25
632	  6	385.0	53.5	 20
633	  6	236.0	42.5	 25
634	  6	1037.0	197.6	 25
635	  6	315.0	41.0	 20
636	  6	147.0	27.4	 25
637	  6	215.0	28.4	 25
638	  6	132.3	23.9	 20
639	  6	8374.0	1529.1	 25
  0	  7	146.0	16.4	 20
  1	  7	314.8	39.9	 16
  2	  7	106.3	12.9	 20
  3	  7	277.8	32.9	 20
  4	  7	287.0	41.1	 16
  5	  7	195.8	27.3	 20
  6	  7	153.5	24.4	 20
  7	  7	88.3	12.0	 16
  8	  7	483.8	62.8	 20
  9	  7	150.8	18.4	 20
 10	  7	229.3	26.8	 16
 11	  7	273.8	41.9	 20
 12	  7	143.3	25.8	 20
 13	  7	223.3	26.0	 20
 14	  7	83.0	14.7	 25
 15	  7	208.0	29.5	 25
 16	  7	119.0	21.8	 20
 17	  7	141.0	18.7	 25
 18	  7	623.0	63.3	 25
 19	  7	178.8	59.5	 20
 20	  7	86.0	10.4	 25
 21	  7	414.0	56.8	 25
 22	  7	144.0	19.6	 25
 23	  7	132.3	13.6	 20
 24	  7	97.0	15.5	 25
 25	  7	73.0	8.2	 25
 26	  7	82.3	9.5	 20
 27	  7	146.0	24.0	 25
 28	  7	89.0	15.9	 25
 29	  7	89.3	13.5	 20
 30	  7	286.0	31.3	 25
 31	  7	98.0	15.0	 25
 32	  7	241.0	30.0	 20
 33	  7	174.0	28.3	 25
 34	  7	104.0	15.9	 25
 35	  7	88.3	11.0	 20
 36	  7	138.0	19.0	 25
 37	  7	138.0	20.8	 25
 38	  7	231.8	26.9	 20
 39	  7	1030.0	114.5	 25
 40	  7	501.0	36.0	 25
 41	  7	1557.3	117.3	 20
 42	  7	4913.0	716.3	 25
 43	  7	837.0	75.3	 25
 44	  7	320.0	32.2	 20
 45	  7	1854.0	267.0	 25
 46	  7	4013.0	379.5	 25
 47	  7	825.0	77.1	 20
 48	  7	614.0	82.0	 25
 49	  7	861.0	95.0	 25
 50	  7	342.5	43.4	 20
 51	  7	485.0	55.1	 25
 52	  7	242.0	36.4	 25
 53	  7	255.5	31.1	 20
 54	  7	2423.0	447.5	 25
 55	  7	928.0	130.4	 25
 56	  7	171.0	27.8	 25
 57	  7	90.5	21.0	 20
 58	  7	127.0	17.3	 25
 59	  7	478.0	60.6	 25
 60	  7	522.0	65.9	 20
 61	  7	141.0	24.3	 25
 62	  7	159.0	20.3	 25
 63	  7	8355.5	1176.8	 20
 64	  7	8254.0	1173.2	 25
 65	  7	8417.0	1257.6	 25
 66	  7	153.5	24.5	 16
 67	  7	145.0	16.1	 20
 68	  7	162.8	29.3	 20
 69	  7	9416.5	687.7	 16
 70	  7	9112.3	458.1	 20
 71	  7	8689.3	808.7	 20
 72	  7	185.5	29.6	 16
 73	  7	146.0	18.9	 20
 74	  7	9356.3	1101.9	 20
 75	  7	147.0	25.6	 16
 76	  7	129.3	16.3	 20
 77	  7	149.5	16.3	 20
 78	  7	9334.8	1157.2	 16
 79	  7	170.0	41.4	 20
 80	  7	158.0	17.7	 20
 81	  7	9026.3	860.6	 16
 82	  7	9098.8	434.9	 20
 83	  7	8509.5	563.2	 20
 84	  7	158.8	23.5	 16
 85	  7	142.0	17.8	 20
 86	  7	133.8	15.2	 20
 87	  7	8285.3	888.7	 16
 88	  7	8134.0	462.9	 20
 89	  7	7859.3	582.5	 20
 90	  7	162.0	22.2	 20
 91	  7	152.0	21.2	 16
 92	  7	9573.5	1406.6	 20
 93	  7	160.0	29.0	 25
 94	  7	134.5	12.8	 20
 95	  7	159.0	23.7	 25
 96	  7	8855.0	1317.2	 25
 97	  7	171.3	28.4	 20
 98	  7	133.0	12.9	 25
 99	  7	131.0	21.4	 25
100	  7	7810.5	742.5	 20
101	  7	185.0	38.5	 25
102	  7	147.0	24.1	 25
103	  7	141.0	18.4	 20
104	  7	9509.0	2053.4	 25
105	  7	156.0	27.2	 25
106	  7	132.0	17.7	 20
107	  7	135.0	19.7	 25
108	  7	160.0	23.1	 25
109	  7	141.0	25.8	 20
110	  7	112.0	12.6	 25
111	  7	440.0	31.0	 25
112	  7	612.0	71.9	 20
113	  7	1587.0	135.9	 25
114	  7	2803.0	419.6	 25
115	  7	142.0	22.8	 20
116	  7	9102.0	2525.9	 25
117	  7	183.0	48.9	 25
118	  7	148.5	21.8	 20
119	  7	142.0	23.9	 25
120	  7	9243.0	2169.7	 25
121	  7	179.8	33.9	 20
122	  7	182.0	34.2	 25
123	  7	8394.0	1819.8	 25
124	  7	8330.0	698.8	 25
125	  7	8517.8	621.4	 20
126	  7	184.0	61.7	 25
127	  7	148.0	21.2	 25
128	  7	118.3	19.3	 20
129	  7	285.0	53.5	 25
130	  7	309.0	65.2	 25
131	  7	1663.0	198.7	 20
132	  7	720.0	83.7	 25
133	  7	155.0	22.1	 25
134	  7	161.5	25.1	 20
135	  7	8269.0	2157.1	 25
136	  7	8258.0	974.3	 25
137	  7	8604.0	993.2	 20
138	  7	178.0	93.4	 25
139	  7	153.0	20.0	 25
140	  7	157.0	23.2	 20
141	  7	7742.0	2244.4	 25
142	  7	169.0	28.3	 25
143	  7	136.3	19.4	 20
144	  7	133.0	19.6	 25
145	  7	160.0	21.0	 25
146	  7	161.8	26.1	 20
147	  7	127.0	19.6	 20
148	  7	136.0	17.2	 20
149	  7	8937.0	1495.6	 16
150	  7	179.0	118.1	 20
151	  7	145.3	22.6	 20
152	  7	9744.5	1505.2	 16
153	  7	173.5	118.4	 20
154	  7	146.3	21.7	 20
155	  7	134.0	19.0	 16
156	  7	9956.8	3039.7	 20
157	  7	162.5	37.7	 20
158	  7	107.3	15.4	 20
159	  7	128.3	19.1	 16
160	  7	129.5	20.8	 20
161	  7	110.5	18.6	 20
162	  7	97.8	14.4	 16
163	  7	94.8	13.5	 20
164	  7	604.5	87.8	 20
165	  7	1012.5	147.5	 16
166	  7	309.3	54.1	 20
167	  7	106.5	16.9	 20
168	  7	971.8	90.7	 16
169	  7	169.0	25.1	 20
170	  7	101.8	18.6	 20
171	  7	106.0	13.0	 16
172	  7	487.5	94.9	 20
173	  7	170.0	23.9	 25
174	  7	112.5	16.0	 20
175	  7	116.0	17.5	 25
176	  7	377.0	60.6	 25
177	  7	124.3	22.1	 20
178	  7	167.0	34.1	 25
179	  7	219.0	28.7	 25
180	  7	204.8	26.3	 20
181	  7	108.0	15.3	 25
182	  7	125.0	20.2	 25
183	  7	236.8	36.2	 20
184	  7	90.0	15.4	 25
185	  7	519.0	94.1	 25
186	  7	555.8	86.8	 20
187	  7	145.0	16.3	 25
188	  7	391.0	51.4	 25
189	  7	521.0	56.0	 20
190	  7	360.0	33.8	 25
191	  7	188.0	31.9	 25
192	  7	325.0	39.0	 25
193	  7	101.5	11.1	 20
194	  7	759.0	173.2	 25
195	  7	215.0	35.2	 25
196	  7	104.0	16.8	 20
197	  7	92.0	20.9	 25
198	  7	160.0	29.4	 25
199	  7	2222.8	332.2	 20
200	  7	92.0	26.7	 25
201	  7	140.0	30.9	 25
202	  7	126.8	14.7	 20
203	  7	1148.0	345.1	 25
204	  7	114.0	19.2	 25
205	  7	265.3	30.5	 20
206	  7	126.0	17.1	 25
207	  7	312.0	65.9	 25
208	  7	122.8	16.5	 20
209	  7	114.0	17.8	 25
210	  7	95.0	15.0	 25
211	  7	130.8	23.3	 20
212	  7	569.0	165.1	 25
213	  7	132.0	17.6	 25
214	  7	77.3	11.2	 20
215	  7	579.0	137.5	 25
216	  7	324.0	72.7	 25
217	  7	459.8	94.8	 20
218	  7	99.0	13.8	 25
219	  7	142.0	22.0	 25
220	  7	582.8	104.1	 20
221	  7	1437.0	307.6	 25
222	  7	763.0	112.4	 25
223	  7	714.5	124.0	 20
224	  7	1136.0	187.5	 25
225	  7	989.0	207.2	 25
226	  7	838.0	96.2	 25
227	  7	180.3	33.7	 16
228	  7	119.8	24.6	 20
229	  7	132.5	25.8	 20
230	  7	170.5	23.4	 16
231	  7	115.3	21.0	 20
232	  7	255.3	41.8	 20
233	  7	385.0	56.5	 16
234	  7	106.3	16.7	 20
235	  7	1209.5	179.2	 20
236	  7	83.3	15.3	 16
237	  7	1014.8	266.9	 20
238	  7	251.8	34.3	 20
239	  7	268.8	30.8	 16
240	  7	1527.3	258.2	 20
241	  7	131.3	20.7	 20
242	  7	88.0	10.4	 16
243	  7	158.5	20.6	 20
244	  7	1057.3	100.0	 20
245	  7	237.5	30.8	 16
246	  7	80.3	9.7	 20
247	  7	182.5	30.8	 20
248	  7	338.3	38.8	 16
249	  7	910.3	180.8	 20
250	  7	498.5	55.6	 20
251	  7	1546.5	181.3	 16
252	  7	287.3	28.9	 20
253	  7	568.0	64.8	 25
254	  7	318.8	37.3	 20
255	  7	2334.0	495.9	 25
256	  7	285.0	53.8	 25
257	  7	154.3	23.0	 20
258	  7	230.0	30.5	 25
259	  7	217.0	29.5	 25
260	  7	782.0	141.1	 25
261	  7	909.5	106.3	 20
262	  7	488.0	59.2	 25
263	  7	100.0	15.2	 25
264	  7	498.3	37.1	 20
265	  7	157.0	23.0	 25
266	  7	963.0	122.4	 25
267	  7	587.5	80.7	 20
268	  7	1181.0	134.7	 25
269	  7	299.0	62.6	 25
270	  7	231.3	28.4	 20
271	  7	1124.0	194.3	 25
272	  7	3280.0	453.8	 25
273	  7	816.5	74.0	 20
274	  7	308.0	36.9	 25
275	  7	122.0	18.6	 25
276	  7	483.8	69.0	 20
277	  7	1797.0	299.4	 25
278	  7	134.0	19.6	 25
279	  7	168.5	23.8	 20
280	  7	175.0	38.4	 25
281	  7	81.0	11.0	 25
282	  7	107.3	12.0	 20
283	  7	659.0	164.8	 25
284	  7	92.0	13.9	 25
285	  7	566.3	98.7	 20
286	  7	129.0	21.2	 25
287	  7	116.0	15.6	 25
288	  7	89.3	16.5	 20
289	  7	109.0	22.8	 25
290	  7	249.0	31.3	 25
291	  7	188.0	28.3	 20
292	  7	204.0	32.6	 25
293	  7	161.0	28.2	 25
294	  7	104.0	13.4	 25
295	  7	190.5	24.9	 20
296	  7	109.0	16.4	 25
297	  7	113.0	16.7	 25
298	  7	268.0	27.4	 20
299	  7	374.0	68.4	 25
300	  7	208.0	32.8	 25
301	  7	596.3	60.1	 20
302	  7	609.0	94.9	 25
303	  7	799.0	96.0	 25
304	  7	312.0	53.7	 20
305	  7	107.0	18.1	 25
306	  7	87.0	9.5	 25
307	  7	86.5	15.8	 16
308	  7	91.8	19.8	 20
309	  7	115.0	20.1	 20
310	  7	107.5	17.2	 16
311	  7	92.3	15.6	 20
312	  7	84.8	13.4	 20
313	  7	211.3	133.3	 16
314	  7	535.0	120.4	 20
315	  7	150.0	22.2	 20
316	  7	127.0	21.8	 16
317	  7	102.0	9.8	 20
318	  7	272.3	46.1	 20
319	  7	2004.5	395.0	 16
320	  7	136.3	52.4	 20
321	  7	255.8	53.5	 20
322	  7	1418.8	225.3	 16
323	  7	801.8	107.8	 20
324	  7	3373.5	365.1	 20
325	  7	1840.0	159.3	 20
326	  7	787.0	84.4	 16
327	  7	130.5	17.2	 20
328	  7	1367.8	119.9	 20
329	  7	116.3	15.3	 16
330	  7	199.8	22.3	 20
331	  7	443.5	77.8	 20
332	  7	175.3	22.4	 16
333	  7	216.0	23.9	 20
334	  7	940.0	187.5	 25
335	  7	705.0	111.1	 20
336	  7	128.0	17.0	 25
337	  7	179.0	26.1	 25
338	  7	119.5	14.8	 20
339	  7	192.0	29.9	 25
340	  7	95.0	17.5	 25
341	  7	82.5	16.6	 20
342	  7	152.0	20.6	 25
343	  7	95.0	14.9	 25
344	  7	211.3	34.4	 20
345	  7	209.0	25.7	 25
346	  7	347.0	59.0	 25
347	  7	97.5	14.2	 20
348	  7	90.0	16.2	 25
349	  7	539.0	95.8	 25
350	  7	611.0	69.1	 20
351	  7	899.0	88.6	 25
352	  7	120.0	25.0	 25
353	  7	273.5	33.5	 20
354	  7	369.0	38.2	 25
355	  7	165.0	24.9	 25
356	  7	109.0	19.3	 20
357	  7	85.0	13.7	 25
358	  7	88.0	12.3	 25
359	  7	80.0	11.9	 25
360	  7	109.3	15.9	 20
361	  7	107.0	15.9	 25
362	  7	1833.0	284.9	 25
363	  7	606.0	68.9	 20
364	  7	1315.0	181.5	 25
365	  7	611.0	77.0	 25
366	  7	289.3	33.4	 20
367	  7	2558.0	357.0	 25
368	  7	300.0	43.7	 25
369	  7	142.0	18.9	 20
370	  7	112.0	16.0	 25
371	  7	1174.0	150.4	 25
372	  7	137.5	27.3	 20
373	  7	543.0	68.9	 25
374	  7	753.0	84.9	 25
375	  7	297.3	41.1	 20
376	  7	951.0	127.1	 25
377	  7	765.0	101.6	 25
378	  7	1094.3	114.4	 20
379	  7	3578.0	558.1	 25
380	  7	248.0	26.6	 25
381	  7	218.0	32.9	 20
382	  7	495.0	83.0	 25
383	  7	175.0	26.8	 25
384	  7	1012.0	136.6	 20
385	  7	601.0	95.2	 25
386	  7	1165.0	161.2	 25
387	  7	6983.3	627.7	 16
388	  7	232.3	95.9	 20
389	  7	82.5	12.2	 20
390	  7	285.0	50.2	 16
391	  7	494.3	70.1	 20
392	  7	1251.8	147.8	 20
393	  7	1407.5	152.2	 20
394	  7	547.5	55.1	 16
395	  7	175.8	28.9	 20
396	  7	208.0	22.8	 20
397	  7	136.5	23.1	 16
398	  7	127.0	18.6	 20
399	  7	121.5	26.9	 20
400	  7	123.3	14.4	 16
401	  7	199.5	36.0	 20
402	  7	105.8	17.8	 20
403	  7	135.8	20.7	 16
404	  7	210.5	35.6	 20
405	  7	447.0	57.9	 20
406	  7	90.0	13.0	 16
407	  7	216.3	31.4	 20
408	  7	78.5	12.7	 20
409	  7	234.3	33.2	 16
410	  7	552.3	83.6	 20
411	  7	1753.5	207.5	 20
412	  7	265.5	26.0	 16
413	  7	214.0	27.4	 20
414	  7	405.0	47.4	 25
415	  7	984.5	98.7	 20
416	  7	166.0	19.7	 25
417	  7	149.0	22.5	 25
418	  7	337.3	34.8	 20
419	  7	127.0	20.6	 25
420	  7	280.0	36.9	 25
421	  7	2027.0	176.7	 20
422	  7	164.0	29.2	 25
423	  7	2549.0	286.0	 25
424	  7	617.3	66.6	 20
425	  7	1322.0	116.3	 25
426	  7	954.0	129.3	 25
427	  7	145.0	30.9	 25
428	  7	4669.5	387.1	 20
429	  7	457.0	56.1	 25
430	  7	218.0	27.4	 25
431	  7	84.3	14.8	 20
432	  7	140.0	16.7	 25
433	  7	174.0	25.9	 25
434	  7	122.5	17.2	 20
435	  7	91.0	12.8	 25
436	  7	563.0	84.7	 25
437	  7	88.0	14.2	 20
438	  7	286.0	30.1	 25
439	  7	78.0	11.2	 25
440	  7	72.3	9.8	 20
441	  7	776.0	144.4	 25
442	  7	137.0	18.9	 25
443	  7	171.0	32.6	 20
444	  7	589.0	62.9	 25
445	  7	5232.0	420.5	 25
446	  7	166.0	25.6	 20
447	  7	104.0	14.4	 25
448	  7	131.0	20.8	 25
449	  7	188.5	23.2	 20
450	  7	267.0	34.8	 25
451	  7	152.0	18.2	 25
452	  7	5129.8	309.2	 20
453	  7	159.0	19.2	 25
454	  7	262.0	32.9	 25
455	  7	219.8	26.6	 20
456	  7	818.0	68.2	 25
457	  7	83.0	15.6	 25
458	  7	217.5	29.7	 20
459	  7	131.0	20.9	 25
460	  7	151.0	20.4	 25
461	  7	90.0	19.1	 25
462	  7	1172.0	138.0	 20
463	  7	305.0	43.2	 25
464	  7	480.0	59.3	 25
465	  7	171.0	23.7	 20
466	  7	1765.0	144.7	 25
467	  7	2098.3	311.9	 20
468	  7	344.0	57.6	 16
469	  7	322.8	46.9	 20
470	  7	275.3	24.3	 20
471	  7	95.3	14.6	 16
472	  7	372.0	47.2	 20
473	  7	321.3	46.2	 20
474	  7	230.0	23.1	 16
475	  7	1217.3	204.2	 20
476	  7	211.8	33.9	 20
477	  7	457.0	63.2	 16
478	  7	138.8	18.1	 20
479	  7	161.8	31.0	 20
480	  7	171.3	20.6	 16
481	  7	232.0	27.8	 20
482	  7	151.0	21.5	 20
483	  7	343.0	32.2	 16
484	  7	792.3	111.7	 20
485	  7	1685.3	163.4	 20
486	  7	144.3	24.2	 16
487	  7	493.5	75.0	 20
488	  7	116.3	17.2	 20
489	  7	820.8	76.2	 16
490	  7	159.5	21.7	 20
491	  7	112.3	20.9	 20
492	  7	1097.3	81.8	 16
493	  7	2289.0	130.7	 20
494	  7	1774.0	158.8	 25
495	  7	2450.0	431.6	 25
496	  7	157.0	20.7	 20
497	  7	249.0	36.4	 25
498	  7	444.0	45.5	 25
499	  7	478.3	41.6	 20
500	  7	185.0	36.4	 25
501	  7	122.0	22.2	 25
502	  7	115.0	15.2	 20
503	  7	119.0	16.6	 25
504	  7	319.0	43.3	 25
505	  7	296.3	38.4	 20
506	  7	841.0	90.5	 25
507	  7	194.0	24.5	 25
508	  7	173.0	21.9	 20
509	  7	236.0	26.3	 25
510	  7	177.0	31.3	 25
511	  7	79.5	12.8	 20
512	  7	75.0	11.7	 25
513	  7	113.0	34.1	 25
514	  7	75.3	11.9	 20
515	  7	102.0	11.9	 25
516	  7	227.0	31.5	 25
517	  7	73.5	11.5	 20
518	  7	435.0	58.6	 25
519	  7	136.0	21.6	 25
520	  7	110.3	17.4	 20
521	  7	1228.0	196.2	 25
522	  7	691.0	100.7	 25
523	  7	248.5	31.9	 20
524	  7	267.0	27.2	 25
525	  7	469.0	43.4	 25
526	  7	328.5	40.4	 20
527	  7	1653.0	279.5	 25
528	  7	189.0	29.6	 25
529	  7	253.0	44.9	 25
530	  7	111.5	17.0	 20
531	  7	318.0	58.5	 25
532	  7	1580.0	361.6	 25
533	  7	136.5	20.0	 20
534	  7	111.0	14.2	 25
535	  7	180.0	37.9	 25
536	  7	191.8	30.4	 20
537	  7	112.0	15.9	 25
538	  7	1037.0	248.3	 25
539	  7	1401.5	215.6	 20
540	  7	1708.0	326.6	 25
541	  7	445.0	73.9	 25
542	  7	133.0	20.6	 20
543	  7	88.0	14.7	 25
544	  7	591.0	123.7	 25
545	  7	774.8	148.1	 20
546	  7	94.0	12.9	 25
547	  7	84.5	13.6	 20
548	  7	92.3	7.7	 16
549	  7	122.3	16.5	 20
550	  7	102.5	13.3	 20
551	  7	121.5	22.6	 16
552	  7	201.3	35.3	 20
553	  7	78.3	10.7	 20
554	  7	82.5	15.0	 16
555	  7	95.0	17.7	 20
556	  7	262.8	43.3	 20
557	  7	84.5	15.5	 16
558	  7	126.3	19.0	 20
559	  7	275.0	22.9	 20
560	  7	246.0	22.8	 16
561	  7	110.3	12.3	 20
562	  7	92.0	11.8	 20
563	  7	98.5	15.3	 20
564	  7	146.3	17.7	 16
565	  7	102.8	16.6	 20
566	  7	89.3	13.8	 20
567	  7	170.3	19.3	 16
568	  7	109.0	15.5	 20
569	  7	214.3	34.8	 20
570	  7	793.5	86.4	 16
571	  7	123.3	28.3	 20
572	  7	134.5	28.3	 20
573	  7	258.0	24.0	 16
574	  7	153.0	29.1	 25
575	  7	275.0	29.9	 25
576	  7	908.0	187.2	 20
577	  7	237.0	40.2	 25
578	  7	117.0	19.8	 25
579	  7	649.5	88.1	 20
580	  7	839.0	141.9	 25
581	  7	135.0	21.9	 25
582	  7	182.5	26.7	 20
583	  7	119.0	19.1	 25
584	  7	180.0	32.2	 25
585	  7	79.0	14.0	 20
586	  7	107.0	20.5	 25
587	  7	142.0	20.8	 25
588	  7	180.3	22.4	 20
589	  7	305.0	49.4	 25
590	  7	668.0	101.0	 25
591	  7	726.5	45.4	 20
592	  7	962.0	120.9	 25
593	  7	499.0	79.3	 25
594	  7	99.5	14.7	 20
595	  7	122.0	18.8	 25
596	  7	117.0	14.4	 25
597	  7	361.0	48.1	 25
598	  7	265.5	26.9	 20
599	  7	202.0	28.9	 25
600	  7	129.0	20.1	 25
601	  7	126.3	17.3	 20
602	  7	409.0	66.6	 25
603	  7	325.0	46.0	 25
604	  7	288.0	35.4	 20
605	  7	262.0	41.2	 25
606	  7	702.0	124.0	 25
607	  7	283.0	37.0	 20
608	  7	733.0	67.3	 25
609	  7	284.0	39.2	 25
610	  7	205.5	25.7	 20
611	  7	177.0	23.4	 25
612	  7	345.0	64.3	 25
613	  7	95.0	16.2	 20
614	  7	764.0	131.0	 25
615	  7	602.0	76.6	 25
616	  7	481.3	66.5	 20
617	  7	172.0	22.3	 25
618	  7	98.0	15.8	 25
619	  7	208.8	29.6	 20
620	  7	1179.0	177.0	 25
621	  7	561.0	112.7	 25
622	  7	143.0	18.9	 20
623	  7	662.0	118.3	 25
624	  7	2076.0	461.4	 25
625	  7	1144.5	219.2	 20
626	  7	234.0	41.0	 25
627	  7	156.3	21.1	 20
628	  7	188.3	21.1	 16
629	  7	96.0	17.6	 20
630	  7	136.0	22.0	 20
631	  7	86.5	16.1	 20
632	  7	123.0	18.6	 16
633	  7	177.3	19.8	 20
634	  7	389.0	87.0	 20
635	  7	167.0	22.9	 16
636	  7	115.0	15.1	 20
637	  7	150.3	16.9	 20
638	  7	223.3	21.8	 16
639	  7	175.3	22.6	 20
  0	  8	8001.0	1787.4	 25
  1	  8	168.5	24.2	 20
  2	  8	102.0	15.3	 25
  3	  8	267.0	27.7	 25
  4	  8	202.3	26.4	 20
  5	  8	377.0	45.3	 25
  6	  8	144.0	22.7	 25
  7	  8	91.5	15.3	 20
  8	  8	387.0	41.1	 25
  9	  8	94.0	14.2	 25
 10	  8	179.8	22.9	 20
 11	  8	317.0	42.1	 25
 12	  8	120.0	15.5	 25
 13	  8	289.5	36.2	 16
 14	  8	116.0	17.3	 20
 15	  8	93.8	13.9	 20
 16	  8	109.5	19.8	 16
 17	  8	154.3	25.1	 20
 18	  8	670.0	66.7	 20
 19	  8	356.5	42.5	 16
 20	  8	85.3	14.7	 20
 21	  8	363.5	36.2	 20
 22	  8	155.0	19.6	 16
 23	  8	107.3	16.1	 20
 24	  8	69.5	9.9	 20
 25	  8	78.5	13.0	 20
 26	  8	86.0	12.6	 16
 27	  8	88.0	14.7	 20
 28	  8	105.3	17.6	 20
 29	  8	106.5	18.8	 16
 30	  8	380.8	42.3	 20
 31	  8	105.8	10.7	 20
 32	  8	153.3	19.5	 16
 33	  8	197.8	25.9	 20
 34	  8	139.5	20.1	 20
 35	  8	86.5	10.0	 16
 36	  8	127.3	22.3	 20
 37	  8	98.3	15.6	 20
 38	  8	215.0	29.0	 16
 39	  8	2284.5	221.6	 20
 40	  8	316.0	40.8	 25
 41	  8	998.3	82.9	 20
 42	  8	1739.0	203.4	 25
 43	  8	1057.0	120.9	 25
 44	  8	409.8	27.3	 20
 45	  8	1627.0	252.2	 25
 46	  8	2101.0	210.5	 25
 47	  8	2583.0	199.4	 20
 48	  8	447.0	120.5	 25
 49	  8	457.0	46.5	 25
 50	  8	268.0	26.7	 20
 51	  8	214.0	30.7	 25
 52	  8	225.0	22.9	 25
 53	  8	272.0	39.0	 20
 54	  8	4298.0	608.8	 25
 55	  8	1496.0	252.9	 25
 56	  8	188.0	22.8	 20
 57	  8	85.0	11.2	 25
 58	  8	95.0	15.2	 25
 59	  8	927.0	90.7	 25
 60	  8	1022.8	71.3	 20
 61	  8	117.0	16.3	 25
 62	  8	117.0	17.9	 25
 63	  8	135.8	29.5	 20
 64	  8	135.0	20.2	 25
 65	  8	130.0	15.2	 25
 66	  8	137.3	20.8	 20
 67	  8	131.0	23.1	 25
 68	  8	147.0	18.0	 25
 69	  8	154.0	18.6	 20
 70	  8	170.0	19.1	 25
 71	  8	166.0	27.2	 25
 72	  8	156.8	22.1	 20
 73	  8	123.0	18.0	 25
 74	  8	146.0	22.1	 25
 75	  8	145.0	20.4	 20
 76	  8	134.0	21.2	 25
 77	  8	149.0	16.5	 25
 78	  8	142.8	27.2	 20
 79	  8	122.0	15.4	 25
 80	  8	160.0	25.2	 25
 81	  8	143.5	22.4	 20
 82	  8	143.0	24.5	 25
 83	  8	155.0	27.6	 25
 84	  8	141.8	23.9	 20
 85	  8	142.0	19.6	 25
 86	  8	133.0	19.4	 25
 87	  8	148.5	26.0	 20
 88	  8	156.0	24.1	 25
 89	  8	150.0	26.9	 25
 90	  8	142.0	22.5	 25
 91	  8	116.0	18.6	 20
 92	  8	123.0	24.6	 25
 93	  8	142.5	20.5	 20
 94	  8	133.3	20.9	 16
 95	  8	143.0	19.5	 20
 96	  8	130.0	18.6	 20
 97	  8	118.8	18.7	 16
 98	  8	136.3	21.6	 20
 99	  8	148.0	23.3	 20
100	  8	134.3	17.8	 16
101	  8	141.3	20.7	 20
102	  8	141.3	17.8	 20
103	  8	137.3	25.0	 16
104	  8	150.8	22.2	 20
105	  8	140.5	21.0	 20
106	  8	152.5	21.7	 16
107	  8	144.3	18.3	 20
108	  8	147.3	14.9	 20
109	  8	98.5	13.9	 16
110	  8	115.8	23.6	 20
111	  8	269.8	32.0	 20
112	  8	775.3	62.4	 16
113	  8	1265.5	148.5	 20
114	  8	2956.3	312.7	 20
115	  8	120.0	15.0	 16
116	  8	120.3	16.6	 20
117	  8	143.3	21.5	 20
118	  8	151.3	22.3	 16
119	  8	135.0	17.8	 20
120	  8	148.0	18.6	 25
121	  8	143.0	26.9	 20
122	  8	144.0	30.6	 25
123	  8	145.0	18.0	 25
124	  8	136.0	18.2	 25
125	  8	146.5	23.9	 20
126	  8	138.0	19.3	 25
127	  8	114.0	28.6	 25
128	  8	109.8	13.2	 20
129	  8	117.0	19.0	 25
130	  8	302.0	39.8	 25
131	  8	695.5	78.5	 20
132	  8	1060.0	127.3	 25
133	  8	143.0	24.5	 25
134	  8	140.3	19.7	 20
135	  8	144.0	19.4	 25
136	  8	130.0	17.3	 25
137	  8	149.0	25.4	 20
138	  8	136.0	22.9	 25
139	  8	121.0	20.2	 25
140	  8	152.5	21.7	 20
141	  8	145.0	21.1	 25
142	  8	149.0	19.9	 25
143	  8	154.0	21.8	 20
144	  8	145.0	18.4	 25
145	  8	119.0	19.5	 25
146	  8	145.5	20.8	 20
147	  8	142.0	18.3	 25
148	  8	146.0	24.9	 25
149	  8	140.3	15.3	 20
150	  8	139.0	18.3	 25
151	  8	116.0	18.6	 25
152	  8	143.3	22.5	 20
153	  8	143.0	18.6	 25
154	  8	139.0	23.6	 25
155	  8	140.0	28.0	 20
156	  8	145.0	21.7	 25
157	  8	106.0	16.2	 25
158	  8	97.0	19.1	 25
159	  8	125.5	19.3	 20
160	  8	116.0	17.3	 25
161	  8	94.0	17.5	 25
162	  8	83.3	11.0	 20
163	  8	88.0	9.9	 25
164	  8	526.0	55.2	 25
165	  8	457.3	41.8	 20
166	  8	177.0	37.4	 25
167	  8	89.0	11.8	 25
168	  8	638.8	219.1	 20
169	  8	162.0	30.5	 25
170	  8	99.0	15.3	 25
171	  8	120.3	17.6	 20
172	  8	331.0	43.3	 25
173	  8	146.8	28.4	 20
174	  8	88.5	11.5	 16
175	  8	129.0	19.0	 20
176	  8	149.5	26.8	 20
177	  8	90.0	11.5	 16
178	  8	97.5	11.1	 20
179	  8	156.0	21.9	 20
180	  8	212.0	29.5	 16
181	  8	120.3	20.8	 20
182	  8	109.5	22.7	 20
183	  8	220.0	31.4	 16
184	  8	89.3	12.3	 20
185	  8	554.5	60.8	 20
186	  8	480.0	48.0	 16
187	  8	143.8	27.6	 20
188	  8	577.0	64.0	 20
189	  8	1019.5	93.2	 16
190	  8	1108.8	158.0	 20
191	  8	192.0	40.2	 20
192	  8	246.5	33.7	 20
193	  8	86.3	15.8	 16
194	  8	187.5	32.2	 20
195	  8	174.0	17.1	 20
196	  8	101.0	16.4	 16
197	  8	78.3	13.2	 20
198	  8	169.5	22.7	 20
199	  8	1031.8	134.5	 16
200	  8	92.0	14.8	 25
201	  8	94.0	13.5	 25
202	  8	129.0	16.6	 20
203	  8	564.0	145.8	 25
204	  8	108.0	16.2	 25
205	  8	466.3	58.8	 20
206	  8	121.0	17.2	 25
207	  8	108.0	16.5	 25
208	  8	129.0	22.1	 20
209	  8	129.0	17.7	 25
210	  8	103.0	12.8	 25
211	  8	135.3	20.5	 20
212	  8	222.0	34.8	 25
213	  8	138.0	24.0	 25
214	  8	98.8	18.6	 20
215	  8	763.0	189.3	 25
216	  8	107.0	14.8	 25
217	  8	136.0	16.9	 20
218	  8	110.0	23.1	 25
219	  8	118.0	18.5	 25
220	  8	196.0	33.4	 20
221	  8	1421.0	199.6	 25
222	  8	617.0	96.0	 25
223	  8	373.0	40.8	 20
224	  8	586.0	57.9	 25
225	  8	1506.0	103.2	 25
226	  8	583.0	54.0	 25
227	  8	253.3	27.9	 20
228	  8	159.0	15.7	 25
229	  8	170.0	16.8	 25
230	  8	152.0	21.0	 20
231	  8	85.0	11.7	 25
232	  8	195.0	29.2	 25
233	  8	194.5	21.4	 20
234	  8	103.0	17.1	 25
235	  8	228.0	34.2	 25
236	  8	78.5	10.9	 20
237	  8	112.0	20.2	 25
238	  8	122.0	18.1	 25
239	  8	301.5	46.3	 20
240	  8	354.0	39.7	 25
241	  8	98.0	15.1	 25
242	  8	91.0	10.4	 20
243	  8	143.0	20.8	 25
244	  8	2115.0	245.5	 25
245	  8	129.8	18.5	 20
246	  8	72.0	10.5	 25
247	  8	147.0	30.3	 25
248	  8	170.5	38.8	 20
249	  8	293.0	43.2	 25
250	  8	309.0	42.5	 25
251	  8	412.8	146.0	 20
252	  8	166.0	47.3	 25
253	  8	280.0	31.1	 20
254	  8	182.5	20.4	 16
255	  8	1641.3	307.9	 20
256	  8	267.8	33.1	 20
257	  8	140.3	16.3	 16
258	  8	205.8	40.3	 20
259	  8	227.0	22.1	 20
260	  8	263.0	32.1	 20
261	  8	814.0	76.0	 16
262	  8	253.0	28.3	 20
263	  8	93.3	10.1	 20
264	  8	295.5	35.5	 16
265	  8	232.8	25.4	 20
266	  8	604.0	42.1	 20
267	  8	247.0	33.2	 16
268	  8	581.5	77.1	 20
269	  8	579.0	51.4	 20
270	  8	177.8	26.6	 16
271	  8	1223.0	159.9	 20
272	  8	1999.0	161.4	 20
273	  8	348.3	33.4	 16
274	  8	230.0	23.7	 20
275	  8	132.8	17.3	 20
276	  8	459.3	62.7	 16
277	  8	1099.5	128.6	 20
278	  8	114.8	17.7	 20
279	  8	225.5	31.8	 16
280	  8	83.0	12.4	 25
281	  8	88.0	15.4	 25
282	  8	133.3	23.1	 20
283	  8	281.0	61.2	 25
284	  8	101.0	98.9	 25
285	  8	640.0	91.8	 20
286	  8	114.0	20.8	 25
287	  8	111.0	17.3	 25
288	  8	111.5	13.4	 20
289	  8	120.0	20.4	 25
290	  8	251.0	29.2	 25
291	  8	119.5	15.4	 20
292	  8	135.0	27.5	 25
293	  8	144.0	23.4	 25
294	  8	154.0	201.3	 25
295	  8	171.3	25.8	 20
296	  8	101.0	12.5	 25
297	  8	100.0	14.1	 25
298	  8	116.3	14.8	 20
299	  8	633.0	99.9	 25
300	  8	217.0	26.3	 25
301	  8	360.0	64.6	 20
302	  8	872.0	70.3	 25
303	  8	663.0	95.6	 25
304	  8	565.3	44.1	 20
305	  8	87.0	17.2	 25
306	  8	92.0	15.7	 25
307	  8	70.0	12.2	 20
308	  8	82.0	10.2	 25
309	  8	111.0	18.1	 25
310	  8	83.8	10.2	 20
311	  8	90.0	15.6	 25
312	  8	87.0	14.7	 25
313	  8	195.0	24.6	 20
314	  8	797.0	156.6	 25
315	  8	161.0	28.6	 25
316	  8	172.3	22.9	 20
317	  8	99.0	18.0	 25
318	  8	166.0	29.1	 25
319	  8	319.5	64.7	 20
320	  8	113.0	21.3	 25
321	  8	205.0	29.9	 25
322	  8	863.0	125.7	 20
323	  8	1138.0	111.9	 25
324	  8	4352.0	224.1	 25
325	  8	2394.0	127.0	 20
326	  8	609.0	217.7	 25
327	  8	244.0	27.4	 25
328	  8	688.0	138.5	 25
329	  8	110.5	17.9	 20
330	  8	176.0	95.4	 25
331	  8	178.0	27.5	 25
332	  8	139.5	17.5	 20
333	  8	249.0	42.5	 25
334	  8	178.5	21.8	 20
335	  8	192.3	27.0	 16
336	  8	113.3	17.1	 20
337	  8	134.3	15.8	 20
338	  8	96.0	11.4	 16
339	  8	121.8	18.5	 20
340	  8	78.8	11.1	 20
341	  8	81.3	10.3	 16
342	  8	203.5	30.5	 20
343	  8	100.8	14.7	 20
344	  8	221.5	24.2	 16
345	  8	222.5	25.2	 20
346	  8	96.3	14.0	 20
347	  8	93.5	16.1	 16
348	  8	74.0	11.5	 20
349	  8	322.3	41.6	 20
350	  8	388.3	38.0	 16
351	  8	750.8	75.0	 20
352	  8	152.8	22.8	 20
353	  8	260.0	26.7	 16
354	  8	626.3	56.0	 20
355	  8	160.0	19.3	 20
356	  8	96.5	10.5	 16
357	  8	72.8	10.1	 20
358	  8	83.5	12.9	 20
359	  8	84.3	10.9	 16
360	  8	93.0	14.3	 25
361	  8	89.0	16.2	 25
362	  8	685.0	124.4	 25
363	  8	313.3	33.0	 20
364	  8	2424.0	313.8	 25
365	  8	232.0	29.7	 25
366	  8	251.0	32.3	 20
367	  8	990.0	126.2	 25
368	  8	187.0	29.6	 25
369	  8	114.8	19.3	 20
370	  8	107.0	16.0	 25
371	  8	951.0	126.1	 25
372	  8	177.3	20.6	 20
373	  8	968.0	108.0	 25
374	  8	325.0	37.6	 25
375	  8	150.3	27.3	 20
376	  8	580.0	79.8	 25
377	  8	466.0	108.7	 25
378	  8	1427.3	146.1	 20
379	  8	1753.0	134.3	 25
380	  8	163.0	20.3	 25
381	  8	213.3	21.3	 20
382	  8	185.0	26.8	 25
383	  8	205.0	33.6	 25
384	  8	208.8	36.4	 20
385	  8	799.0	90.5	 25
386	  8	317.0	29.5	 25
387	  8	1454.0	231.1	 20
388	  8	255.0	47.8	 25
389	  8	86.0	13.4	 25
390	  8	207.0	27.5	 20
391	  8	604.0	77.3	 25
392	  8	1915.0	215.8	 25
393	  8	785.3	46.1	 20
394	  8	898.0	133.5	 25
395	  8	188.0	29.5	 25
396	  8	187.0	22.1	 25
397	  8	90.3	15.2	 20
398	  8	147.0	24.7	 25
399	  8	154.0	20.7	 25
400	  8	138.8	19.6	 20
401	  8	178.0	26.9	 25
402	  8	90.0	15.1	 25
403	  8	163.5	25.6	 20
404	  8	95.0	16.9	 25
405	  8	222.0	31.3	 25
406	  8	133.3	16.2	 20
407	  8	195.0	30.4	 25
408	  8	94.0	17.6	 25
409	  8	103.0	15.1	 20
410	  8	366.0	29.5	 25
411	  8	1148.0	138.0	 25
412	  8	306.5	29.5	 20
413	  8	266.0	34.7	 25
414	  8	317.3	41.5	 20
415	  8	500.5	43.9	 16
416	  8	224.0	32.1	 20
417	  8	121.3	16.0	 20
418	  8	213.3	12.1	 16
419	  8	190.0	23.7	 20
420	  8	320.8	35.2	 20
421	  8	3410.5	259.6	 16
422	  8	188.5	44.5	 20
423	  8	4769.3	435.1	 20
424	  8	1101.5	87.6	 16
425	  8	622.0	86.1	 20
426	  8	360.0	48.9	 20
427	  8	121.0	16.5	 20
428	  8	4806.5	363.1	 16
429	  8	226.5	32.3	 20
430	  8	244.8	27.4	 20
431	  8	97.3	20.5	 16
432	  8	133.0	10.7	 20
433	  8	101.3	13.5	 20
434	  8	97.5	22.7	 16
435	  8	91.3	15.8	 20
436	  8	244.5	32.4	 20
437	  8	92.8	15.0	 16
438	  8	434.0	62.4	 20
439	  8	78.0	15.7	 20
440	  8	82.5	11.2	 20
441	  8	199.0	30.9	 25
442	  8	102.0	17.0	 25
443	  8	131.3	18.4	 20
444	  8	1030.0	162.5	 25
445	  8	2776.0	507.4	 25
446	  8	457.5	51.7	 20
447	  8	102.0	13.2	 25
448	  8	102.0	13.7	 25
449	  8	150.3	31.0	 20
450	  8	135.0	18.0	 25
451	  8	247.0	29.8	 25
452	  8	7690.0	960.9	 20
453	  8	158.0	29.2	 25
454	  8	145.0	20.6	 25
455	  8	152.3	23.0	 20
456	  8	398.0	44.9	 25
457	  8	84.0	10.7	 25
458	  8	125.5	18.1	 20
459	  8	103.0	16.5	 25
460	  8	122.0	21.5	 25
461	  8	94.0	16.3	 25
462	  8	1437.5	171.8	 20
463	  8	133.0	27.6	 25
464	  8	192.0	27.2	 25
465	  8	148.0	24.9	 20
466	  8	2860.0	241.1	 25
467	  8	1054.0	151.3	 25
468	  8	175.5	15.2	 20
469	  8	102.0	14.7	 25
470	  8	166.0	25.1	 25
471	  8	82.3	11.8	 20
472	  8	743.0	90.4	 25
473	  8	322.0	46.8	 25
474	  8	437.3	66.9	 20
475	  8	382.0	46.1	 25
476	  8	158.0	19.5	 25
477	  8	162.8	27.4	 20
478	  8	120.0	22.5	 25
479	  8	127.0	20.1	 25
480	  8	232.3	38.0	 20
481	  8	215.0	36.8	 25
482	  8	111.0	16.4	 25
483	  8	296.8	31.5	 20
484	  8	1306.0	164.4	 25
485	  8	886.0	90.9	 25
486	  8	237.0	34.8	 20
487	  8	194.0	30.1	 25
488	  8	105.0	19.7	 25
489	  8	295.5	35.9	 20
490	  8	196.0	23.8	 25
491	  8	100.0	17.7	 25
492	  8	576.0	144.2	 20
493	  8	1029.0	124.6	 25
494	  8	2304.0	197.3	 20
495	  8	4293.8	842.0	 20
496	  8	142.5	22.1	 16
497	  8	331.3	38.6	 20
498	  8	510.5	77.4	 20
499	  8	197.0	21.5	 16
500	  8	119.3	18.4	 20
501	  8	96.8	18.5	 20
502	  8	108.5	19.6	 16
503	  8	325.3	46.1	 20
504	  8	107.3	16.6	 20
505	  8	219.5	25.3	 16
506	  8	405.8	36.8	 20
507	  8	182.0	25.2	 20
508	  8	154.3	19.7	 16
509	  8	135.5	22.7	 20
510	  8	100.5	16.8	 20
511	  8	68.5	9.9	 16
512	  8	63.8	11.8	 20
513	  8	111.3	15.8	 20
514	  8	91.0	13.8	 16
515	  8	235.8	32.7	 20
516	  8	128.3	18.5	 20
517	  8	90.3	14.7	 16
518	  8	194.5	17.6	 20
519	  8	120.5	18.4	 20
520	  8	113.3	23.1	 16
521	  8	392.0	52.9	 25
522	  8	353.0	48.5	 25
523	  8	218.0	34.0	 20
524	  8	258.0	38.2	 25
525	  8	263.0	33.1	 25
526	  8	373.0	38.8	 20
527	  8	2131.0	201.3	 25
528	  8	206.0	22.1	 25
529	  8	299.0	47.4	 25
530	  8	118.5	14.0	 20
531	  8	147.0	19.8	 25
532	  8	465.0	105.2	 25
533	  8	154.3	24.0	 20
534	  8	98.0	17.9	 25
535	  8	112.0	17.1	 25
536	  8	188.3	28.1	 20
537	  8	107.0	14.6	 25
538	  8	458.0	73.3	 25
539	  8	712.8	153.9	 20
540	  8	1269.0	162.4	 25
541	  8	342.0	62.8	 25
542	  8	93.8	11.5	 20
543	  8	77.0	13.0	 25
544	  8	101.0	13.4	 25
545	  8	390.5	38.4	 20
546	  8	76.0	14.0	 25
547	  8	83.0	12.8	 25
548	  8	93.0	11.3	 20
549	  8	99.0	18.2	 25
550	  8	110.0	18.6	 25
551	  8	117.5	15.7	 20
552	  8	101.0	14.7	 25
553	  8	70.0	11.9	 25
554	  8	89.5	11.9	 20
555	  8	78.0	15.5	 25
556	  8	80.0	12.6	 25
557	  8	80.3	11.8	 20
558	  8	90.0	16.7	 25
559	  8	140.0	27.8	 25
560	  8	278.5	34.8	 20
561	  8	117.0	16.5	 25
562	  8	85.0	17.6	 25
563	  8	92.0	14.6	 25
564	  8	136.8	21.2	 20
565	  8	88.0	14.0	 25
566	  8	69.0	11.8	 25
567	  8	195.0	29.9	 20
568	  8	88.0	15.7	 25
569	  8	158.0	26.7	 25
570	  8	239.8	35.2	 20
571	  8	120.0	19.9	 25
572	  8	132.0	21.5	 25
573	  8	271.3	35.7	 20
574	  8	83.8	14.8	 20
575	  8	193.3	23.6	 20
576	  8	180.8	27.1	 16
577	  8	89.0	12.8	 20
578	  8	103.3	12.6	 20
579	  8	167.0	28.8	 16
580	  8	246.0	44.5	 20
581	  8	84.5	14.5	 20
582	  8	89.8	19.8	 16
583	  8	101.8	18.5	 20
584	  8	173.8	26.4	 20
585	  8	116.3	19.5	 16
586	  8	83.0	10.9	 20
587	  8	119.3	26.3	 20
588	  8	111.0	19.7	 16
589	  8	775.0	102.4	 20
590	  8	161.0	31.5	 20
591	  8	536.8	47.4	 16
592	  8	266.5	44.8	 20
593	  8	654.3	147.8	 20
594	  8	94.8	15.5	 16
595	  8	105.5	17.1	 20
596	  8	130.5	16.7	 20
597	  8	409.5	44.8	 20
598	  8	196.3	22.8	 16
599	  8	117.3	16.5	 20
600	  8	119.3	18.9	 20
601	  8	119.3	23.3	 20
602	  8	878.0	165.9	 25
603	  8	173.0	25.5	 25
604	  8	195.3	22.3	 20
605	  8	114.0	26.1	 25
606	  8	1030.0	205.7	 25
607	  8	276.0	31.3	 20
608	  8	407.0	52.1	 25
609	  8	126.0	18.0	 25
610	  8	152.0	24.0	 20
611	  8	109.0	15.0	 25
612	  8	287.0	60.9	 25
613	  8	85.0	12.2	 20
614	  8	246.0	27.9	 25
615	  8	502.0	55.3	 25
616	  8	504.5	38.9	 20
617	  8	281.0	41.3	 25
618	  8	93.0	13.1	 25
619	  8	140.0	27.5	 20
620	  8	1723.0	212.7	 25
621	  8	364.0	76.1	 25
622	  8	103.3	12.1	 20
623	  8	245.0	31.2	 25
624	  8	519.0	83.1	 25
625	  8	494.3	82.3	 20
626	  8	116.0	20.0	 25
627	  8	136.0	22.9	 25
628	  8	306.0	52.6	 20
629	  8	90.0	11.0	 25
630	  8	99.0	15.5	 25
631	  8	91.0	14.8	 25
632	  8	103.0	15.7	 20
633	  8	102.0	17.9	 25
634	  8	160.0	26.0	 25
635	  8	133.5	22.4	 20
636	  8	107.0	17.7	 25
637	  8	161.0	25.0	 25
638	  8	157.3	24.1	 20
639	  8	7704.0	1618.1	 25
  0	  9	149.0	18.4	 25
  1	  9	302.8	46.3	 20
  2	  9	183.0	28.6	 25
  3	  9	236.0	38.5	 25
  4	  9	121.0	18.1	 20
  5	  9	279.0	39.8	 25
  6	  9	1038.0	192.6	 25
  7	  9	138.3	21.8	 20
  8	  9	214.0	39.4	 25
  9	  9	254.0	30.7	 25
 10	  9	281.8	40.2	 20
 11	  9	187.0	17.7	 25
 12	  9	87.0	12.4	 25
 13	  9	182.5	23.9	 20
 14	  9	1058.0	111.5	 25
 15	  9	374.0	56.7	 25
 16	  9	455.5	67.2	 20
 17	  9	128.0	17.9	 25
 18	  9	122.0	14.0	 25
 19	  9	195.3	22.1	 20
 20	  9	880.0	134.6	 25
 21	  9	252.0	43.4	 25
 22	  9	104.0	14.9	 20
 23	  9	113.0	16.0	 25
 24	  9	194.0	21.9	 25
 25	  9	79.0	16.1	 25
 26	  9	79.3	13.9	 20
 27	  9	91.0	11.5	 25
 28	  9	134.0	22.6	 25
 29	  9	197.3	30.6	 20
 30	  9	151.0	19.4	 25
 31	  9	1727.0	285.4	 25
 32	  9	172.5	20.5	 20
 33	  9	344.0	53.1	 25
 34	  9	176.0	27.3	 25
 35	  9	964.8	172.4	 20
 36	  9	134.0	25.3	 25
 37	  9	130.0	17.4	 25
 38	  9	176.5	22.2	 20
 39	  9	125.0	22.6	 25
 40	  9	626.3	83.9	 20
 41	  9	1936.3	133.1	 16
 42	  9	310.8	29.8	 20
 43	  9	857.0	102.2	 20
 44	  9	103.5	13.8	 16
 45	  9	421.3	44.0	 20
 46	  9	1223.0	170.2	 20
 47	  9	233.0	30.8	 16
 48	  9	200.0	24.3	 20
 49	  9	805.0	136.9	 20
 50	  9	163.3	24.5	 16
 51	  9	279.0	43.5	 20
 52	  9	104.5	20.8	 20
 53	  9	136.0	23.0	 16
 54	  9	119.3	20.1	 20
 55	  9	212.0	21.5	 20
 56	  9	150.3	20.0	 16
 57	  9	343.8	53.7	 20
 58	  9	129.8	16.8	 20
 59	  9	191.0	26.5	 20
 60	  9	951.3	86.5	 16
 61	  9	1196.5	159.8	 20
 62	  9	89.5	10.1	 20
 63	  9	311.5	38.1	 16
 64	  9	149.3	20.2	 20
 65	  9	92.3	17.4	 20
 66	  9	222.5	32.6	 20
 67	  9	927.0	171.0	 25
 68	  9	218.0	30.7	 25
 69	  9	142.0	17.7	 20
 70	  9	128.0	19.3	 25
 71	  9	130.0	25.4	 25
 72	  9	103.3	15.3	 20
 73	  9	349.0	53.4	 25
 74	  9	100.0	14.5	 25
 75	  9	110.8	15.2	 20
 76	  9	312.0	37.8	 25
 77	  9	215.0	31.4	 25
 78	  9	434.5	47.3	 20
 79	  9	415.0	44.6	 25
 80	  9	3437.0	533.0	 25
 81	  9	3251.0	312.0	 20
 82	  9	1437.0	202.7	 25
 83	  9	947.0	86.5	 25
 84	  9	285.8	28.7	 20
 85	  9	560.0	54.3	 25
 86	  9	729.0	78.9	 25
 87	  9	214.3	25.5	 20
 88	  9	576.0	62.5	 25
 89	  9	276.0	29.6	 25
 90	  9	574.5	52.3	 20
 91	  9	242.0	78.4	 25
 92	  9	283.0	47.0	 25
 93	  9	362.0	76.9	 25
 94	  9	508.8	46.9	 20
 95	  9	975.0	164.8	 25
 96	  9	119.0	17.0	 25
 97	  9	104.8	14.4	 20
 98	  9	297.0	49.7	 25
 99	  9	252.0	35.9	 25
100	  9	255.8	33.2	 20
101	  9	198.0	25.7	 25
102	  9	149.0	19.8	 25
103	  9	727.8	84.7	 20
104	  9	1251.0	188.1	 25
105	  9	250.0	32.9	 25
106	  9	357.5	39.6	 20
107	  9	574.0	53.6	 25
108	  9	366.0	53.3	 25
109	  9	779.8	84.7	 20
110	  9	223.0	37.4	 25
111	  9	361.0	56.4	 25
112	  9	514.3	86.6	 20
113	  9	539.0	59.8	 25
114	  9	390.0	49.4	 25
115	  9	515.5	46.1	 20
116	  9	123.0	16.7	 25
117	  9	136.0	21.7	 25
118	  9	363.3	82.6	 20
119	  9	155.0	19.2	 25
120	  9	204.0	32.8	 20
121	  9	298.8	44.2	 16
122	  9	115.5	23.6	 20
123	  9	297.8	36.1	 20
124	  9	254.0	35.2	 16
125	  9	150.3	22.4	 20
126	  9	82.0	10.9	 20
127	  9	291.8	45.3	 20
128	  9	123.3	15.4	 16
129	  9	331.3	78.1	 20
130	  9	532.3	75.6	 20
131	  9	338.0	38.6	 16
132	  9	521.3	80.6	 20
133	  9	133.3	31.0	 20
134	  9	141.5	24.8	 16
135	  9	600.3	127.0	 20
136	  9	757.0	54.1	 20
137	  9	187.3	21.5	 16
138	  9	495.0	88.9	 20
139	  9	110.0	17.3	 20
140	  9	122.0	15.9	 16
141	  9	216.5	33.7	 20
142	  9	175.5	22.4	 20
143	  9	133.0	19.6	 16
144	  9	146.8	23.3	 20
145	  9	1019.0	134.9	 20
146	  9	2153.3	256.5	 16
147	  9	916.0	76.2	 25
148	  9	372.0	45.9	 25
149	  9	356.3	26.1	 20
150	  9	737.0	166.8	 25
151	  9	1988.0	320.4	 25
152	  9	1147.8	136.6	 20
153	  9	123.0	53.6	 25
154	  9	126.0	22.1	 25
155	  9	187.5	28.5	 20
156	  9	95.0	15.6	 25
157	  9	84.0	14.1	 25
158	  9	111.0	22.7	 20
159	  9	467.0	81.5	 25
160	  9	182.0	24.8	 25
161	  9	167.0	24.7	 25
162	  9	403.3	43.2	 20
163	  9	243.0	28.9	 25
164	  9	216.0	30.4	 25
165	  9	428.3	67.5	 20
166	  9	171.0	20.2	 25
167	  9	337.0	31.5	 25
168	  9	956.3	79.7	 20
169	  9	132.0	19.9	 25
170	  9	143.0	18.0	 25
171	  9	103.3	12.9	 20
172	  9	183.0	26.6	 25
173	  9	167.0	24.5	 25
174	  9	135.5	15.9	 20
175	  9	98.0	14.2	 25
176	  9	95.0	18.7	 25
177	  9	354.8	55.2	 20
178	  9	136.0	24.2	 25
179	  9	105.0	16.2	 25
180	  9	76.0	10.7	 20
181	  9	127.0	19.7	 25
182	  9	117.0	21.4	 25
183	  9	881.0	154.5	 20
184	  9	91.0	15.4	 25
185	  9	1905.0	322.8	 25
186	  9	1552.8	181.1	 20
187	  9	195.0	88.9	 25
188	  9	135.0	23.0	 25
189	  9	149.0	304.6	 20
190	  9	88.0	14.4	 25
191	  9	128.0	21.1	 25
192	  9	427.0	86.1	 25
193	  9	161.0	19.5	 20
194	  9	893.0	156.1	 25
195	  9	209.0	31.9	 25
196	  9	80.0	12.7	 20
197	  9	282.0	63.3	 25
198	  9	106.0	15.1	 25
199	  9	90.3	16.3	 20
200	  9	243.8	51.8	 20
201	  9	149.5	26.0	 20
202	  9	282.0	27.7	 16
203	  9	275.3	38.9	 20
204	  9	267.0	34.8	 20
205	  9	560.3	44.8	 16
206	  9	433.5	62.7	 20
207	  9	282.8	56.2	 20
208	  9	189.5	37.5	 16
209	  9	157.0	25.9	 20
210	  9	91.0	12.7	 20
211	  9	108.3	15.3	 16
212	  9	128.8	26.5	 20
213	  9	185.3	32.6	 20
214	  9	87.0	19.5	 16
215	  9	211.8	26.1	 20
216	  9	283.0	52.2	 20
217	  9	1108.3	113.0	 16
218	  9	105.3	14.5	 20
219	  9	167.5	20.2	 20
220	  9	197.3	25.9	 16
221	  9	302.5	38.7	 20
222	  9	127.0	21.6	 20
223	  9	3660.5	502.0	 16
224	  9	756.8	65.9	 20
225	  9	2464.3	260.8	 20
226	  9	754.8	80.0	 20
227	  9	117.5	23.0	 20
228	  9	457.0	59.3	 25
229	  9	276.0	43.3	 25
230	  9	88.0	13.8	 20
231	  9	230.0	31.8	 25
232	  9	141.0	23.0	 25
233	  9	221.0	28.4	 20
234	  9	1389.0	246.7	 25
235	  9	1729.0	288.4	 25
236	  9	240.8	27.0	 20
237	  9	81.0	15.2	 25
238	  9	149.0	20.2	 25
239	  9	526.5	48.2	 20
240	  9	972.0	119.5	 25
241	  9	276.0	37.8	 25
242	  9	180.5	35.3	 20
243	  9	384.0	54.9	 25
244	  9	298.0	32.2	 25
245	  9	173.8	27.5	 20
246	  9	204.0	28.8	 25
247	  9	587.0	115.0	 25
248	  9	84.8	13.0	 20
249	  9	138.0	22.5	 25
250	  9	224.0	33.0	 25
251	  9	83.0	11.3	 20
252	  9	87.0	12.9	 25
253	  9	87.0	16.7	 25
254	  9	70.0	8.9	 20
255	  9	157.0	29.4	 25
256	  9	990.0	195.9	 25
257	  9	104.5	19.1	 20
258	  9	80.0	13.2	 25
259	  9	265.0	51.8	 25
260	  9	166.0	31.3	 25
261	  9	99.3	17.0	 20
262	  9	111.0	14.8	 25
263	  9	156.0	27.4	 25
264	  9	891.0	166.6	 20
265	  9	1248.0	166.7	 25
266	  9	2797.0	593.0	 25
267	  9	98.0	14.3	 20
268	  9	111.0	15.5	 25
269	  9	105.0	17.8	 25
270	  9	142.3	18.3	 20
271	  9	351.0	62.8	 25
272	  9	369.0	44.8	 25
273	  9	329.0	37.2	 20
274	  9	433.0	68.9	 25
275	  9	86.0	11.8	 25
276	  9	146.0	25.1	 20
277	  9	441.0	58.3	 25
278	  9	108.0	16.4	 25
279	  9	138.5	21.6	 20
280	  9	146.8	25.5	 20
281	  9	88.0	12.6	 20
282	  9	87.3	13.8	 16
283	  9	92.3	14.9	 20
284	  9	121.3	15.9	 20
285	  9	177.8	16.3	 16
286	  9	281.5	44.9	 20
287	  9	665.5	133.5	 20
288	  9	153.5	25.2	 16
289	  9	209.5	24.8	 20
290	  9	429.8	48.8	 20
291	  9	232.3	20.0	 16
292	  9	130.3	18.2	 20
293	  9	1293.8	327.8	 20
294	  9	123.3	16.9	 20
295	  9	432.3	52.9	 16
296	  9	118.3	20.8	 20
297	  9	88.3	10.9	 20
298	  9	104.5	15.7	 16
299	  9	77.0	11.2	 20
300	  9	162.5	21.9	 20
301	  9	748.3	62.7	 16
302	  9	99.0	11.2	 20
303	  9	94.8	17.1	 20
304	  9	110.3	10.0	 16
305	  9	75.5	11.8	 20
306	  9	80.3	14.1	 20
307	  9	109.5	16.2	 20
308	  9	78.0	9.4	 25
309	  9	140.0	22.8	 25
310	  9	114.3	12.7	 20
311	  9	132.0	22.6	 25
312	  9	96.0	12.4	 25
313	  9	133.3	19.6	 20
314	  9	153.0	33.6	 25
315	  9	1393.0	248.5	 25
316	  9	3002.8	220.5	 20
317	  9	304.0	244.4	 25
318	  9	1163.0	166.1	 25
319	  9	208.0	32.7	 20
320	  9	159.0	26.2	 25
321	  9	93.0	15.9	 25
322	  9	81.8	15.7	 20
323	  9	482.0	144.5	 25
324	  9	136.0	19.1	 25
325	  9	102.5	14.8	 20
326	  9	114.0	13.9	 25
327	  9	237.0	34.2	 25
328	  9	142.0	16.7	 25
329	  9	1291.8	110.7	 20
330	  9	180.0	25.6	 25
331	  9	171.0	20.3	 25
332	  9	802.8	166.9	 20
333	  9	123.0	18.6	 25
334	  9	105.0	15.6	 25
335	  9	160.3	24.5	 20
336	  9	111.0	18.7	 25
337	  9	416.0	49.0	 25
338	  9	284.0	30.6	 20
339	  9	190.0	22.0	 25
340	  9	374.0	61.8	 25
341	  9	110.8	15.8	 20
342	  9	363.0	44.7	 25
343	  9	346.0	36.0	 25
344	  9	120.8	16.1	 20
345	  9	207.0	30.4	 25
346	  9	132.0	25.7	 25
347	  9	117.3	19.2	 20
348	  9	103.0	18.8	 25
349	  9	140.0	20.7	 25
350	  9	282.5	28.3	 20
351	  9	316.0	32.3	 25
352	  9	324.0	56.4	 25
353	  9	759.3	57.0	 20
354	  9	113.0	16.1	 25
355	  9	735.0	96.4	 25
356	  9	192.8	36.1	 20
357	  9	111.0	17.2	 25
358	  9	128.0	19.3	 25
359	  9	333.0	66.6	 20
360	  9	586.5	129.8	 20
361	  9	120.0	15.0	 20
362	  9	152.0	24.0	 20
363	  9	129.3	22.0	 16
364	  9	501.8	58.1	 20
365	  9	469.0	58.7	 20
366	  9	183.0	22.7	 16
367	  9	579.3	79.8	 20
368	  9	160.5	16.5	 20
369	  9	462.5	45.3	 16
370	  9	726.3	52.4	 20
371	  9	125.3	18.7	 20
372	  9	301.5	30.7	 16
373	  9	109.8	18.5	 20
374	  9	187.3	23.1	 20
375	  9	104.5	18.4	 16
376	  9	367.5	55.4	 20
377	  9	2181.0	134.6	 20
378	  9	940.5	62.2	 16
379	  9	1035.8	81.6	 20
380	  9	434.5	31.0	 20
381	  9	191.0	26.8	 16
382	  9	783.8	103.2	 20
383	  9	732.0	127.2	 20
384	  9	403.3	30.0	 16
385	  9	398.3	44.7	 20
386	  9	1085.5	96.8	 20
387	  9	224.5	32.4	 20
388	  9	885.0	116.5	 25
389	  9	144.0	17.0	 25
390	  9	181.0	23.1	 20
391	  9	226.0	22.5	 25
392	  9	531.0	53.7	 25
393	  9	459.5	31.6	 20
394	  9	336.0	49.0	 25
395	  9	227.0	31.2	 25
396	  9	120.0	17.2	 25
397	  9	92.3	7.9	 20
398	  9	93.0	20.5	 25
399	  9	848.0	117.3	 25
400	  9	107.0	23.6	 20
401	  9	675.0	110.7	 25
402	  9	290.0	42.7	 25
403	  9	107.3	16.4	 20
404	  9	122.0	23.8	 25
405	  9	240.0	34.3	 25
406	  9	151.5	21.1	 20
407	  9	96.0	14.6	 25
408	  9	92.0	13.5	 25
409	  9	90.5	19.4	 20
410	  9	131.0	24.1	 25
411	  9	97.0	13.8	 25
412	  9	222.8	24.7	 20
413	  9	154.0	15.9	 25
414	  9	114.0	16.4	 25
415	  9	90.3	10.9	 20
416	  9	236.0	23.7	 25
417	  9	379.0	44.2	 25
418	  9	96.8	12.9	 20
419	  9	865.0	139.5	 25
420	  9	1105.0	92.9	 25
421	  9	763.5	70.7	 20
422	  9	402.0	48.1	 25
423	  9	733.0	65.9	 25
424	  9	123.3	20.6	 20
425	  9	266.0	49.0	 25
426	  9	76.0	12.4	 25
427	  9	256.8	33.0	 20
428	  9	404.0	52.7	 25
429	  9	859.0	127.8	 25
430	  9	1045.0	142.8	 25
431	  9	1270.0	208.1	 20
432	  9	150.0	20.7	 25
433	  9	142.0	26.1	 25
434	  9	154.3	23.8	 20
435	  9	120.0	21.6	 25
436	  9	69.0	11.1	 25
437	  9	133.5	20.1	 20
438	  9	144.0	19.8	 25
439	  9	88.0	14.2	 25
440	  9	142.5	18.6	 16
441	  9	211.0	27.0	 20
442	  9	104.0	16.6	 20
443	  9	105.3	16.0	 16
444	  9	225.3	37.9	 20
445	  9	150.5	24.2	 20
446	  9	331.5	22.4	 16
447	  9	235.0	28.6	 20
448	  9	490.3	49.3	 20
449	  9	228.5	30.0	 16
450	  9	271.8	33.3	 20
451	  9	401.3	41.7	 20
452	  9	121.5	16.6	 16
453	  9	142.8	27.5	 20
454	  9	559.3	41.7	 20
455	  9	282.5	123.8	 16
456	  9	781.3	55.2	 20
457	  9	1103.0	143.3	 20
458	  9	85.5	8.4	 16
459	  9	253.3	37.3	 20
460	  9	265.8	30.2	 20
461	  9	114.5	17.4	 16
462	  9	131.3	15.2	 20
463	  9	155.5	26.8	 20
464	  9	995.0	107.1	 20
465	  9	126.5	17.1	 16
466	  9	780.8	67.8	 20
467	  9	807.0	71.6	 25
468	  9	622.0	62.5	 20
469	  9	310.0	45.3	 25
470	  9	100.0	15.9	 25
471	  9	121.0	18.1	 20
472	  9	97.0	17.7	 25
473	  9	174.0	18.7	 25
474	  9	139.5	16.8	 20
475	  9	324.0	30.1	 25
476	  9	255.0	28.8	 25
477	  9	147.3	16.8	 20
478	  9	267.0	46.7	 25
479	  9	780.0	108.5	 25
480	  9	89.3	11.3	 20
481	  9	133.0	17.6	 25
482	  9	110.0	15.8	 25
483	  9	139.8	24.4	 20
484	  9	93.0	13.4	 25
485	  9	251.0	35.6	 25
486	  9	89.3	15.7	 20
487	  9	118.0	14.7	 25
488	  9	85.0	15.4	 25
489	  9	79.3	12.7	 20
490	  9	169.0	20.2	 25
491	  9	101.0	19.5	 25
492	  9	79.5	11.8	 20
493	  9	120.0	16.6	 25
494	  9	313.0	39.7	 25
495	  9	1602.0	105.6	 25
496	  9	1064.8	102.0	 20
497	  9	4959.0	460.2	 25
498	  9	1496.0	195.1	 25
499	  9	326.0	31.4	 20
500	  9	122.0	22.4	 25
501	  9	121.0	18.6	 25
502	  9	1075.0	221.1	 20
503	  9	88.0	16.2	 25
504	  9	94.0	15.2	 25
505	  9	89.3	13.7	 20
506	  9	239.0	26.5	 25
507	  9	1288.0	179.3	 25
508	  9	234.3	34.7	 20
509	  9	306.0	44.3	 25
510	  9	549.0	119.0	 25
511	  9	251.8	35.6	 20
512	  9	86.0	10.7	 25
513	  9	115.0	17.7	 25
514	  9	132.0	15.0	 20
515	  9	114.0	21.0	 25
516	  9	88.0	18.3	 25
517	  9	86.3	16.4	 20
518	  9	82.0	14.4	 25
519	  9	150.0	20.8	 25
520	  9	91.0	15.3	 20
521	  9	167.8	24.0	 20
522	  9	230.5	40.2	 20
523	  9	379.8	35.1	 16
524	  9	170.0	25.4	 20
525	  9	185.5	23.9	 20
526	  9	150.8	18.8	 16
527	  9	293.0	27.5	 20
528	  9	146.0	44.8	 20
529	  9	1494.8	254.8	 20
530	  9	2535.8	315.3	 16
531	  9	87.0	11.3	 20
532	  9	259.8	35.1	 20
533	  9	127.0	13.3	 16
534	  9	231.8	36.6	 20
535	  9	144.5	18.4	 20
536	  9	275.0	24.3	 16
537	  9	866.3	93.5	 20
538	  9	251.8	28.9	 20
539	  9	789.3	49.9	 16
540	  9	1148.0	64.2	 20
541	  9	1063.3	132.7	 20
542	  9	623.0	53.4	 16
543	  9	253.3	28.0	 20
544	  9	300.0	47.3	 20
545	  9	76.3	10.1	 16
546	  9	107.0	25.9	 20
547	  9	97.0	15.3	 25
548	  9	152.3	27.1	 20
549	  9	115.0	18.6	 25
550	  9	81.0	11.9	 25
551	  9	71.3	10.3	 20
552	  9	71.0	11.4	 25
553	  9	92.0	13.2	 25
554	  9	609.8	90.3	 20
555	  9	127.0	19.6	 25
556	  9	102.0	16.9	 25
557	  9	69.0	11.5	 20
558	  9	89.0	13.7	 25
559	  9	76.0	12.1	 25
560	  9	128.0	22.8	 20
561	  9	116.0	18.6	 25
562	  9	117.0	25.3	 25
563	  9	116.0	18.1	 25
564	  9	123.5	20.9	 20
565	  9	128.0	25.4	 25
566	  9	131.0	23.6	 25
567	  9	79.5	10.7	 20
568	  9	154.0	24.9	 25
569	  9	123.0	19.9	 25
570	  9	300.0	35.0	 20
571	  9	266.0	30.5	 25
572	  9	720.0	192.8	 25
573	  9	247.5	33.3	 20
574	  9	239.0	42.8	 25
575	  9	992.0	246.4	 25
576	  9	110.3	12.9	 20
577	  9	78.0	13.3	 25
578	  9	154.0	37.4	 25
579	  9	119.0	15.7	 20
580	  9	221.0	33.2	 25
581	  9	88.0	20.7	 25
582	  9	181.3	22.4	 20
583	  9	142.0	20.0	 25
584	  9	188.0	37.4	 25
585	  9	123.3	20.8	 20
586	  9	73.0	11.0	 25
587	  9	78.0	12.9	 25
588	  9	85.3	12.3	 20
589	  9	165.0	22.6	 25
590	  9	100.0	12.5	 25
591	  9	320.3	27.8	 20
592	  9	475.0	73.8	 25
593	  9	156.0	18.8	 25
594	  9	170.0	22.3	 20
595	  9	243.0	58.6	 25
596	  9	237.0	132.0	 25
597	  9	2375.0	301.0	 25
598	  9	597.0	123.1	 20
599	  9	226.0	45.8	 25
600	  9	185.0	29.5	 25
601	  9	96.8	13.6	 16
602	  9	102.3	43.7	 20
603	  9	897.5	252.1	 20
604	  9	272.3	31.7	 16
605	  9	134.3	19.6	 20
606	  9	445.3	67.3	 20
607	  9	327.5	48.4	 16
608	  9	154.5	17.5	 20
609	  9	297.5	59.4	 20
610	  9	132.8	17.4	 16
611	  9	164.5	22.1	 20
612	  9	279.8	55.8	 20
613	  9	90.5	12.5	 16
614	  9	103.3	16.9	 20
615	  9	119.8	17.4	 20
616	  9	218.0	29.4	 16
617	  9	189.8	26.6	 20
618	  9	107.8	24.8	 20
619	  9	118.8	20.4	 16
620	  9	110.0	17.4	 20
621	  9	146.3	19.6	 20
622	  9	121.3	16.4	 16
623	  9	411.0	64.4	 20
624	  9	444.0	179.5	 20
625	  9	1116.8	131.5	 16
626	  9	266.0	38.0	 20
627	  9	241.0	100.9	 25
628	  9	1743.0	193.8	 20
629	  9	284.0	33.2	 25
630	  9	151.0	22.2	 25
631	  9	110.0	20.1	 25
632	  9	127.0	14.6	 20
633	  9	105.0	16.2	 25
634	  9	148.0	26.0	 25
635	  9	217.3	40.3	 20
636	  9	261.0	32.8	 25
637	  9	195.0	34.0	 25
638	  9	93.0	17.2	 20
639	  9	164.0	23.8	 25
  0	 10	8234.3	1075.9	 20
  1	 10	307.0	30.1	 16
  2	 10	196.3	23.8	 20
  3	 10	205.0	29.1	 20
  4	 10	114.0	16.8	 16
  5	 10	317.3	43.8	 20
  6	 10	455.3	69.6	 20
  7	 10	185.5	24.6	 16
  8	 10	420.0	51.7	 20
  9	 10	149.0	22.1	 20
 10	 10	233.8	33.0	 16
 11	 10	112.5	15.1	 20
 12	 10	100.3	15.2	 20
 13	 10	252.3	38.0	 20
 14	 10	576.0	58.3	 25
 15	 10	169.0	24.8	 25
 16	 10	655.5	59.1	 20
 17	 10	100.0	15.8	 25
 18	 10	126.0	16.8	 25
 19	 10	225.3	27.8	 20
 20	 10	1052.0	87.9	 25
 21	 10	155.0	25.5	 25
 22	 10	92.0	16.5	 20
 23	 10	130.0	18.9	 25
 24	 10	184.0	21.2	 25
 25	 10	77.0	14.0	 25
 26	 10	69.0	12.6	 20
 27	 10	93.0	14.5	 25
 28	 10	89.0	15.1	 25
 29	 10	93.0	13.4	 20
 30	 10	136.0	22.7	 25
 31	 10	1516.0	107.0	 25
 32	 10	283.5	35.1	 20
 33	 10	380.0	36.9	 25
 34	 10	266.0	58.5	 25
 35	 10	1646.3	122.6	 20
 36	 10	171.0	25.2	 25
 37	 10	145.0	21.5	 25
 38	 10	240.0	20.9	 20
 39	 10	122.0	25.4	 25
 40	 10	657.0	59.4	 25
 41	 10	735.3	56.5	 20
 42	 10	252.0	31.1	 25
 43	 10	436.0	48.4	 25
 44	 10	87.3	13.7	 20
 45	 10	308.0	48.8	 25
 46	 10	120.0	29.6	 25
 47	 10	368.8	32.3	 20
 48	 10	243.0	28.6	 25
 49	 10	281.0	46.0	 25
 50	 10	154.0	21.5	 20
 51	 10	325.0	39.0	 25
 52	 10	94.0	18.1	 25
 53	 10	145.0	22.5	 20
 54	 10	141.0	22.7	 25
 55	 10	149.0	17.3	 25
 56	 10	204.3	27.4	 20
 57	 10	347.0	35.4	 25
 58	 10	143.0	18.1	 25
 59	 10	257.0	43.2	 25
 60	 10	537.3	37.0	 20
 61	 10	368.0	46.3	 25
 62	 10	113.0	25.6	 25
 63	 10	600.8	51.1	 20
 64	 10	162.0	32.4	 25
 65	 10	99.0	15.7	 25
 66	 10	202.3	42.2	 16
 67	 10	216.5	35.1	 20
 68	 10	149.5	20.3	 20
 69	 10	139.5	14.0	 16
 70	 10	150.3	24.0	 20
 71	 10	96.0	13.6	 20
 72	 10	104.3	16.7	 16
 73	 10	130.0	20.0	 20
 74	 10	116.0	19.8	 20
 75	 10	87.5	15.1	 16
 76	 10	617.3	77.8	 20
 77	 10	362.0	45.1	 20
 78	 10	752.5	73.6	 16
 79	 10	174.3	25.3	 20
 80	 10	181.8	41.5	 20
 81	 10	231.5	32.0	 16
 82	 10	243.0	43.0	 20
 83	 10	1726.8	146.1	 20
 84	 10	660.8	86.3	 16
 85	 10	859.8	60.0	 20
 86	 10	457.8	42.1	 20
 87	 10	174.3	33.9	 16
 88	 10	1213.3	150.9	 20
 89	 10	293.3	32.9	 20
 90	 10	535.0	57.2	 16
 91	 10	262.5	93.9	 20
 92	 10	97.0	12.5	 20
 93	 10	154.0	23.0	 25
 94	 10	143.0	16.8	 20
 95	 10	217.0	25.3	 25
 96	 10	92.0	16.0	 25
 97	 10	79.3	14.4	 20
 98	 10	147.0	19.0	 25
 99	 10	109.0	20.8	 25
100	 10	95.5	16.9	 20
101	 10	248.0	39.0	 25
102	 10	124.0	16.6	 25
103	 10	206.5	21.1	 20
104	 10	300.0	37.2	 25
105	 10	122.0	20.5	 25
106	 10	139.5	20.9	 20
107	 10	310.0	51.6	 25
108	 10	207.0	31.4	 25
109	 10	1365.8	213.4	 20
110	 10	192.0	85.5	 25
111	 10	383.0	41.3	 25
112	 10	507.5	45.0	 20
113	 10	293.0	62.8	 25
114	 10	196.0	20.2	 25
115	 10	300.8	35.7	 20
116	 10	123.0	17.6	 25
117	 10	113.0	17.1	 25
118	 10	195.3	18.5	 20
119	 10	168.0	22.8	 25
120	 10	192.0	27.0	 25
121	 10	277.8	36.5	 20
122	 10	138.0	21.8	 25
123	 10	549.0	90.5	 25
124	 10	492.0	57.1	 20
125	 10	124.0	20.9	 25
126	 10	90.0	13.4	 25
127	 10	98.0	17.6	 25
128	 10	88.0	14.5	 20
129	 10	123.0	20.3	 25
130	 10	1201.0	198.6	 25
131	 10	343.8	38.1	 20
132	 10	580.0	47.8	 25
133	 10	203.0	49.8	 25
134	 10	110.3	22.4	 20
135	 10	247.0	50.6	 25
136	 10	988.0	100.6	 25
137	 10	133.3	20.5	 20
138	 10	336.0	50.3	 25
139	 10	115.0	15.1	 25
140	 10	101.8	13.4	 20
141	 10	88.0	10.4	 25
142	 10	96.0	16.2	 25
143	 10	127.8	20.3	 20
144	 10	128.0	14.8	 25
145	 10	1173.0	118.4	 25
146	 10	3251.0	386.8	 20
147	 10	462.5	190.0	 20
148	 10	569.0	77.8	 20
149	 10	260.3	22.8	 16
150	 10	430.3	78.5	 20
151	 10	1880.8	326.7	 20
152	 10	2126.0	122.7	 16
153	 10	143.3	62.6	 20
154	 10	104.5	15.3	 20
155	 10	75.5	13.8	 16
156	 10	86.5	16.4	 20
157	 10	96.0	14.6	 20
158	 10	153.5	20.2	 16
159	 10	225.5	35.3	 20
160	 10	285.3	24.9	 20
161	 10	118.8	17.6	 20
162	 10	164.3	19.4	 16
163	 10	233.0	32.5	 20
164	 10	256.0	29.0	 20
165	 10	465.5	53.9	 16
166	 10	103.3	19.7	 20
167	 10	120.8	21.0	 20
168	 10	1625.0	102.9	 16
169	 10	113.3	20.2	 20
170	 10	110.5	18.1	 20
171	 10	102.8	14.4	 16
172	 10	106.0	22.0	 20
173	 10	137.0	20.9	 25
174	 10	140.3	22.7	 20
175	 10	104.0	15.3	 25
176	 10	90.0	13.8	 25
177	 10	160.5	17.9	 20
178	 10	104.0	22.7	 25
179	 10	95.0	15.7	 25
180	 10	74.5	10.5	 20
181	 10	133.0	22.7	 25
182	 10	116.0	18.5	 25
183	 10	304.0	46.0	 20
184	 10	100.0	18.1	 25
185	 10	763.0	152.1	 25
186	 10	684.5	75.3	 20
187	 10	123.0	38.8	 25
188	 10	180.0	26.1	 25
189	 10	329.0	315.7	 20
190	 10	81.0	13.5	 25
191	 10	141.0	22.2	 25
192	 10	167.0	20.7	 20
193	 10	159.0	23.5	 25
194	 10	326.0	50.6	 25
195	 10	129.0	16.6	 25
196	 10	103.5	17.1	 20
197	 10	429.0	55.1	 25
198	 10	92.0	16.9	 25
199	 10	96.3	13.5	 20
200	 10	91.0	12.9	 25
201	 10	100.0	16.2	 25
202	 10	276.8	57.3	 20
203	 10	325.0	41.6	 25
204	 10	264.0	40.2	 25
205	 10	635.0	74.1	 20
206	 10	342.0	51.1	 25
207	 10	117.0	20.8	 25
208	 10	167.3	21.9	 20
209	 10	128.0	16.1	 25
210	 10	106.0	17.7	 25
211	 10	110.0	14.7	 20
212	 10	112.0	13.2	 25
213	 10	101.0	14.2	 25
214	 10	90.3	12.6	 20
215	 10	278.0	40.4	 25
216	 10	234.0	27.9	 25
217	 10	598.3	84.5	 20
218	 10	114.0	18.4	 25
219	 10	148.0	23.8	 25
220	 10	136.0	18.8	 20
221	 10	166.0	27.3	 25
222	 10	93.0	15.7	 25
223	 10	506.0	115.7	 20
224	 10	462.0	58.5	 25
225	 10	420.0	136.8	 25
226	 10	500.3	77.6	 20
227	 10	93.3	13.9	 20
228	 10	508.8	71.9	 20
229	 10	290.0	37.3	 20
230	 10	103.0	17.4	 16
231	 10	250.8	26.9	 20
232	 10	144.3	16.4	 20
233	 10	251.5	31.9	 16
234	 10	304.5	33.8	 20
235	 10	103.3	14.1	 20
236	 10	308.3	28.9	 16
237	 10	85.3	12.5	 20
238	 10	158.8	28.6	 20
239	 10	533.8	73.4	 16
240	 10	1295.8	115.5	 20
241	 10	396.8	53.3	 20
242	 10	121.3	14.6	 16
243	 10	319.8	37.2	 20
244	 10	144.3	17.6	 20
245	 10	91.3	16.5	 16
246	 10	331.0	50.9	 20
247	 10	122.8	16.9	 20
248	 10	82.3	10.7	 16
249	 10	125.3	17.6	 20
250	 10	101.3	13.3	 20
251	 10	82.8	12.4	 16
252	 10	76.0	10.4	 20
253	 10	86.0	12.2	 25
254	 10	95.5	12.6	 20
255	 10	367.0	62.9	 25
256	 10	476.0	71.0	 25
257	 10	85.3	12.5	 20
258	 10	80.0	12.6	 25
259	 10	97.0	14.2	 25
260	 10	97.0	17.1	 25
261	 10	87.0	11.2	 20
262	 10	142.0	28.0	 25
263	 10	120.0	19.5	 25
264	 10	313.3	37.5	 20
265	 10	498.0	48.3	 25
266	 10	649.0	109.4	 25
267	 10	79.3	9.7	 20
268	 10	98.0	10.3	 25
269	 10	103.0	15.5	 25
270	 10	143.0	24.8	 20
271	 10	440.0	54.6	 25
272	 10	171.0	22.6	 25
273	 10	685.0	101.7	 20
274	 10	1430.0	116.6	 25
275	 10	91.0	17.4	 25
276	 10	123.3	22.0	 20
277	 10	232.0	38.8	 25
278	 10	92.0	14.4	 25
279	 10	93.0	18.1	 20
280	 10	173.0	24.7	 25
281	 10	81.0	12.1	 25
282	 10	92.5	13.5	 20
283	 10	116.0	27.7	 25
284	 10	98.0	16.3	 25
285	 10	149.3	18.1	 20
286	 10	241.0	29.0	 25
287	 10	264.0	38.2	 25
288	 10	130.3	23.9	 20
289	 10	333.0	48.5	 25
290	 10	278.0	32.7	 25
291	 10	221.3	24.7	 20
292	 10	126.0	18.3	 25
293	 10	428.0	93.9	 25
294	 10	125.0	17.0	 25
295	 10	179.0	27.4	 20
296	 10	108.0	20.3	 25
297	 10	91.0	15.7	 25
298	 10	100.0	19.7	 20
299	 10	85.0	12.6	 25
300	 10	90.0	14.6	 25
301	 10	569.3	74.2	 20
302	 10	97.0	14.5	 25
303	 10	93.0	17.5	 25
304	 10	76.5	10.9	 20
305	 10	87.0	12.5	 25
306	 10	68.0	15.2	 25
307	 10	128.8	21.4	 16
308	 10	79.3	15.6	 20
309	 10	110.8	18.1	 20
310	 10	143.5	19.2	 16
311	 10	115.8	19.3	 20
312	 10	92.0	16.0	 20
313	 10	97.3	15.2	 16
314	 10	182.8	29.6	 20
315	 10	2335.8	356.1	 20
316	 10	1221.8	88.8	 16
317	 10	369.8	219.1	 20
318	 10	1461.0	127.2	 20
319	 10	108.8	16.3	 16
320	 10	144.5	23.6	 20
321	 10	102.3	14.3	 20
322	 10	73.5	11.0	 16
323	 10	153.5	24.1	 20
324	 10	114.8	14.3	 20
325	 10	106.3	14.6	 16
326	 10	112.3	15.0	 20
327	 10	222.5	30.8	 20
328	 10	118.5	19.9	 20
329	 10	1217.5	111.3	 16
330	 10	149.5	19.3	 20
331	 10	574.0	68.7	 20
332	 10	156.0	23.6	 16
333	 10	85.0	14.5	 20
334	 10	93.0	11.5	 25
335	 10	135.5	20.0	 20
336	 10	88.0	15.4	 25
337	 10	833.0	128.7	 25
338	 10	547.8	59.5	 20
339	 10	179.0	22.0	 25
340	 10	283.0	38.8	 25
341	 10	127.5	20.5	 20
342	 10	194.0	30.8	 25
343	 10	1039.0	120.7	 25
344	 10	104.0	15.3	 20
345	 10	205.0	32.2	 25
346	 10	127.0	18.9	 25
347	 10	96.3	14.5	 20
348	 10	121.0	14.3	 25
349	 10	167.0	25.0	 25
350	 10	361.3	33.2	 20
351	 10	398.0	53.4	 25
352	 10	185.0	28.2	 25
353	 10	311.5	67.4	 20
354	 10	137.0	20.3	 25
355	 10	1108.0	74.2	 25
356	 10	136.5	16.8	 20
357	 10	111.0	19.9	 25
358	 10	131.0	18.5	 25
359	 10	206.3	19.8	 20
360	 10	124.0	20.1	 25
361	 10	92.0	14.3	 25
362	 10	136.0	16.2	 25
363	 10	132.0	12.4	 20
364	 10	233.0	33.0	 25
365	 10	399.0	61.6	 25
366	 10	164.3	27.3	 20
367	 10	741.0	58.3	 25
368	 10	235.0	42.3	 25
369	 10	357.3	65.6	 20
370	 10	454.0	54.9	 25
371	 10	189.0	24.7	 25
372	 10	389.5	43.1	 20
373	 10	92.0	12.3	 25
374	 10	468.0	42.6	 25
375	 10	89.3	13.7	 20
376	 10	178.0	22.1	 25
377	 10	1212.0	465.6	 25
378	 10	1101.8	89.8	 20
379	 10	1638.0	97.7	 25
380	 10	911.0	65.4	 25
381	 10	293.0	40.9	 20
382	 10	534.0	61.1	 25
383	 10	246.0	40.0	 25
384	 10	602.8	63.1	 20
385	 10	586.0	60.5	 25
386	 10	882.0	92.3	 25
387	 10	265.3	35.9	 16
388	 10	560.5	56.4	 20
389	 10	121.3	14.7	 20
390	 10	130.3	22.1	 16
391	 10	150.0	25.3	 20
392	 10	876.0	76.7	 20
393	 10	408.3	43.7	 16
394	 10	505.8	70.4	 20
395	 10	286.8	36.6	 20
396	 10	99.5	14.6	 20
397	 10	115.5	15.7	 16
398	 10	79.3	10.1	 20
399	 10	1090.3	95.4	 20
400	 10	92.8	11.1	 16
401	 10	231.3	28.7	 20
402	 10	170.5	35.8	 20
403	 10	97.8	22.3	 16
404	 10	130.0	21.5	 20
405	 10	131.0	19.0	 20
406	 10	139.0	25.1	 16
407	 10	86.3	11.1	 20
408	 10	84.8	12.8	 20
409	 10	81.5	13.9	 16
410	 10	94.8	13.2	 20
411	 10	91.0	12.7	 20
412	 10	213.0	28.2	 16
413	 10	109.8	16.7	 20
414	 10	89.0	15.2	 25
415	 10	81.0	10.7	 20
416	 10	205.0	19.5	 25
417	 10	531.0	65.4	 25
418	 10	121.8	31.7	 20
419	 10	1022.0	141.7	 25
420	 10	1669.0	191.1	 25
421	 10	476.3	57.2	 20
422	 10	554.0	53.0	 25
423	 10	1186.0	172.6	 25
424	 10	122.5	19.8	 20
425	 10	257.0	34.7	 25
426	 10	89.0	13.9	 25
427	 10	271.0	28.7	 20
428	 10	173.0	24.6	 25
429	 10	368.0	63.8	 25
430	 10	1315.0	113.3	 25
431	 10	1710.3	152.5	 20
432	 10	125.0	18.5	 25
433	 10	287.0	35.4	 25
434	 10	116.3	17.0	 20
435	 10	189.0	25.2	 25
436	 10	79.0	13.8	 25
437	 10	90.3	14.7	 20
438	 10	122.0	18.6	 25
439	 10	92.0	14.5	 25
440	 10	1180.0	461.1	 20
441	 10	195.0	27.6	 25
442	 10	102.0	15.6	 25
443	 10	81.3	10.8	 20
444	 10	156.0	19.6	 25
445	 10	94.0	14.2	 25
446	 10	232.8	31.2	 20
447	 10	445.0	44.6	 25
448	 10	182.0	24.2	 25
449	 10	177.3	21.4	 20
450	 10	392.0	39.0	 25
451	 10	281.0	41.1	 25
452	 10	101.0	13.0	 20
453	 10	130.0	21.7	 25
454	 10	325.0	30.8	 25
455	 10	476.3	30.6	 20
456	 10	597.0	63.2	 25
457	 10	792.0	126.1	 25
458	 10	79.3	12.2	 20
459	 10	89.0	19.5	 25
460	 10	271.0	32.4	 25
461	 10	183.0	26.1	 20
462	 10	140.0	20.5	 25
463	 10	112.0	15.9	 25
464	 10	663.0	77.3	 25
465	 10	103.0	15.8	 20
466	 10	456.0	41.9	 25
467	 10	418.0	58.5	 20
468	 10	375.0	39.0	 16
469	 10	108.3	19.1	 20
470	 10	83.3	16.3	 20
471	 10	80.3	9.9	 16
472	 10	88.0	10.9	 20
473	 10	102.3	11.2	 20
474	 10	136.3	17.4	 16
475	 10	193.5	25.2	 20
476	 10	106.3	13.6	 20
477	 10	325.3	47.8	 16
478	 10	131.5	16.0	 20
479	 10	214.3	25.0	 20
480	 10	92.0	18.8	 16
481	 10	135.5	23.4	 20
482	 10	133.3	17.9	 20
483	 10	138.0	27.1	 16
484	 10	108.0	11.4	 20
485	 10	249.0	28.1	 20
486	 10	83.0	11.2	 16
487	 10	118.8	15.1	 20
488	 10	83.5	9.9	 20
489	 10	78.0	10.4	 16
490	 10	96.5	16.7	 20
491	 10	87.0	13.9	 20
492	 10	87.3	16.2	 16
493	 10	89.3	16.1	 20
494	 10	163.0	28.2	 25
495	 10	589.0	54.5	 20
496	 10	871.0	142.6	 25
497	 10	2470.0	466.8	 25
498	 10	829.0	220.8	 25
499	 10	136.3	16.7	 20
500	 10	90.0	16.9	 25
501	 10	117.0	19.5	 25
502	 10	234.8	46.8	 20
503	 10	88.0	19.6	 25
504	 10	87.0	12.3	 25
505	 10	100.0	11.6	 20
506	 10	209.0	35.4	 25
507	 10	521.0	65.2	 25
508	 10	241.3	37.2	 20
509	 10	539.0	71.5	 25
510	 10	209.0	34.8	 25
511	 10	175.5	30.6	 20
512	 10	83.0	12.8	 25
513	 10	162.0	29.8	 25
514	 10	90.5	17.9	 20
515	 10	115.0	17.1	 25
516	 10	83.0	13.7	 25
517	 10	81.5	15.5	 20
518	 10	93.0	15.5	 25
519	 10	200.0	32.0	 25
520	 10	90.0	16.1	 20
521	 10	308.0	46.7	 25
522	 10	168.0	21.5	 25
523	 10	215.3	23.3	 20
524	 10	176.0	18.9	 25
525	 10	168.0	27.2	 25
526	 10	152.3	19.1	 20
527	 10	530.0	41.1	 25
528	 10	234.0	92.6	 25
529	 10	933.3	82.7	 20
530	 10	241.0	38.1	 25
531	 10	102.0	16.2	 25
532	 10	140.0	13.9	 25
533	 10	143.3	20.2	 20
534	 10	129.0	17.8	 25
535	 10	269.0	55.9	 25
536	 10	358.5	37.0	 20
537	 10	563.0	47.5	 25
538	 10	399.0	48.0	 25
539	 10	256.3	32.0	 20
540	 10	493.0	66.1	 25
541	 10	512.0	78.8	 25
542	 10	244.0	29.8	 20
543	 10	652.0	84.6	 25
544	 10	409.0	78.3	 25
545	 10	81.5	12.7	 20
546	 10	96.0	11.8	 25
547	 10	138.0	36.1	 20
548	 10	96.5	13.3	 16
549	 10	87.0	13.1	 20
550	 10	74.3	11.1	 20
551	 10	81.8	15.9	 16
552	 10	82.3	13.7	 20
553	 10	101.0	18.5	 20
554	 10	98.5	15.5	 16
555	 10	126.3	18.7	 20
556	 10	86.0	15.4	 20
557	 10	77.3	11.3	 16
558	 10	108.8	16.4	 20
559	 10	91.0	13.0	 20
560	 10	137.8	23.9	 16
561	 10	114.8	18.3	 20
562	 10	86.5	13.8	 20
563	 10	82.0	11.7	 16
564	 10	138.8	26.4	 20
565	 10	174.3	30.6	 20
566	 10	85.5	9.1	 20
567	 10	84.0	11.8	 16
568	 10	97.0	13.0	 20
569	 10	376.5	51.5	 20
570	 10	482.5	61.1	 16
571	 10	551.0	76.1	 20
572	 10	139.8	26.0	 20
573	 10	121.0	21.6	 16
574	 10	221.0	46.9	 25
575	 10	1606.0	365.1	 25
576	 10	154.5	26.5	 20
577	 10	93.0	16.2	 25
578	 10	89.0	13.0	 25
579	 10	99.0	15.2	 20
580	 10	172.0	22.8	 25
581	 10	98.0	14.5	 25
582	 10	233.3	48.3	 20
583	 10	213.0	28.2	 25
584	 10	117.0	20.3	 25
585	 10	117.3	17.2	 20
586	 10	73.0	10.2	 25
587	 10	86.0	15.0	 25
588	 10	89.0	14.1	 20
589	 10	164.0	27.2	 25
590	 10	102.0	18.0	 25
591	 10	198.8	26.9	 20
592	 10	516.0	93.1	 25
593	 10	130.0	18.4	 25
594	 10	186.3	28.5	 20
595	 10	101.0	14.0	 25
596	 10	172.0	75.2	 25
597	 10	2593.0	581.5	 25
598	 10	1361.5	284.8	 20
599	 10	242.0	34.6	 25
600	 10	153.0	27.9	 25
601	 10	83.0	10.8	 20
602	 10	102.0	16.1	 25
603	 10	232.0	39.2	 25
604	 10	179.5	30.9	 20
605	 10	214.0	40.7	 25
606	 10	497.0	68.0	 25
607	 10	591.8	106.3	 20
608	 10	147.0	19.9	 25
609	 10	310.0	56.2	 25
610	 10	210.3	42.1	 20
611	 10	368.0	48.5	 25
612	 10	388.0	98.2	 25
613	 10	90.8	13.9	 20
614	 10	86.0	12.5	 25
615	 10	111.0	16.6	 25
616	 10	184.3	39.1	 20
617	 10	277.0	47.8	 25
618	 10	101.0	15.4	 25
619	 10	122.0	20.0	 20
620	 10	107.0	15.6	 25
621	 10	149.0	20.2	 25
622	 10	122.0	19.2	 20
623	 10	238.0	32.6	 25
624	 10	225.0	59.9	 25
625	 10	847.0	120.8	 20
626	 10	594.0	74.4	 25
627	 10	358.0	280.8	 20
628	 10	3298.8	508.6	 16
629	 10	321.5	46.2	 20
630	 10	152.3	26.3	 20
631	 10	123.0	21.8	 20
632	 10	259.3	38.2	 16
633	 10	148.0	21.0	 20
634	 10	173.0	38.2	 20
635	 10	216.3	32.2	 16
636	 10	210.0	28.9	 20
637	 10	164.0	32.8	 20
638	 10	101.3	23.0	 16
639	 10	7445.0	1878.8	 20
  0	 11	161.0	19.4	 25
  1	 11	192.3	26.8	 20
  2	 11	240.0	32.9	 25
  3	 11	1026.0	221.0	 25
  4	 11	144.0	17.7	 20
  5	 11	211.0	36.0	 25
  6	 11	220.0	48.6	 25
  7	 11	101.0	18.5	 20
  8	 11	170.0	33.6	 25
  9	 11	109.0	17.5	 25
 10	 11	379.3	52.1	 20
 11	 11	117.0	19.7	 25
 12	 11	205.0	41.5	 25
 13	 11	862.0	96.6	 16
 14	 11	670.3	144.2	 20
 15	 11	114.8	17.1	 20
 16	 11	339.5	39.2	 16
 17	 11	1092.8	158.9	 20
 18	 11	476.8	54.1	 20
 19	 11	305.0	29.7	 16
 20	 11	983.8	60.1	 20
 21	 11	113.3	15.6	 20
 22	 11	361.3	43.7	 16
 23	 11	140.3	20.2	 20
 24	 11	121.3	20.6	 20
 25	 11	142.0	18.4	 20
 26	 11	217.3	31.3	 16
 27	 11	111.3	16.0	 20
 28	 11	113.0	16.2	 20
 29	 11	87.0	12.1	 16
 30	 11	314.3	37.2	 20
 31	 11	111.0	19.8	 20
 32	 11	258.8	30.8	 16
 33	 11	701.5	75.1	 20
 34	 11	115.3	20.5	 20
 35	 11	86.0	12.4	 16
 36	 11	133.0	20.6	 20
 37	 11	94.0	14.8	 20
 38	 11	105.3	16.1	 16
 39	 11	192.3	23.2	 20
 40	 11	178.0	25.1	 25
 41	 11	288.8	39.0	 20
 42	 11	133.0	21.4	 25
 43	 11	140.0	34.4	 25
 44	 11	151.0	28.6	 20
 45	 11	382.0	64.7	 25
 46	 11	207.0	35.0	 25
 47	 11	73.5	9.0	 20
 48	 11	83.0	12.4	 25
 49	 11	212.0	37.8	 25
 50	 11	148.0	19.4	 20
 51	 11	88.0	11.9	 25
 52	 11	129.0	18.6	 25
 53	 11	239.5	34.6	 20
 54	 11	3486.0	527.0	 25
 55	 11	576.0	79.0	 25
 56	 11	1183.0	155.7	 20
 57	 11	1222.0	184.9	 25
 58	 11	659.0	66.7	 25
 59	 11	620.0	107.2	 25
 60	 11	114.3	15.9	 20
 61	 11	119.0	15.1	 25
 62	 11	491.0	66.4	 25
 63	 11	233.5	42.1	 20
 64	 11	200.0	34.9	 25
 65	 11	103.0	16.5	 25
 66	 11	163.0	26.8	 20
 67	 11	87.0	12.4	 25
 68	 11	121.0	22.6	 25
 69	 11	136.5	23.1	 20
 70	 11	109.0	16.1	 25
 71	 11	127.0	18.0	 25
 72	 11	114.5	25.7	 20
 73	 11	7731.0	1131.0	 25
 74	 11	3501.0	522.1	 25
 75	 11	705.3	119.2	 20
 76	 11	182.0	29.3	 25
 77	 11	228.0	31.4	 25
 78	 11	122.3	17.4	 20
 79	 11	89.0	13.5	 25
 80	 11	84.0	13.7	 25
 81	 11	84.0	13.8	 20
 82	 11	252.0	49.5	 25
 83	 11	80.0	11.4	 25
 84	 11	138.0	26.1	 20
 85	 11	186.0	31.5	 25
 86	 11	130.0	24.3	 25
 87	 11	116.5	18.7	 20
 88	 11	555.0	125.8	 25
 89	 11	140.0	24.4	 25
 90	 11	202.0	35.1	 20
 91	 11	1001.0	171.2	 25
 92	 11	161.0	26.3	 25
 93	 11	160.8	20.3	 20
 94	 11	110.5	16.1	 16
 95	 11	128.0	19.7	 20
 96	 11	225.5	30.2	 20
 97	 11	152.8	18.9	 16
 98	 11	185.5	27.5	 20
 99	 11	157.0	21.2	 20
100	 11	945.5	105.0	 16
101	 11	1030.8	192.8	 20
102	 11	82.3	15.1	 20
103	 11	316.0	42.9	 16
104	 11	149.0	19.2	 20
105	 11	182.3	23.4	 20
106	 11	153.0	19.6	 16
107	 11	108.0	14.9	 20
108	 11	170.8	26.9	 20
109	 11	108.5	19.3	 16
110	 11	129.3	19.1	 20
111	 11	358.8	46.6	 20
112	 11	478.5	61.4	 16
113	 11	217.8	32.5	 20
114	 11	154.5	18.2	 20
115	 11	161.8	23.9	 16
116	 11	1256.0	276.1	 20
117	 11	189.5	27.3	 20
118	 11	317.0	62.1	 16
119	 11	408.5	53.0	 20
120	 11	1045.0	200.8	 25
121	 11	1327.0	161.7	 20
122	 11	508.0	140.4	 25
123	 11	2566.0	497.1	 25
124	 11	187.5	29.6	 20
125	 11	105.0	17.4	 25
126	 11	626.0	103.5	 25
127	 11	100.0	15.6	 25
128	 11	2297.0	306.1	 20
129	 11	306.0	51.1	 25
130	 11	730.0	121.0	 25
131	 11	190.5	28.0	 20
132	 11	663.0	134.2	 25
133	 11	546.0	80.1	 25
134	 11	421.5	50.8	 20
135	 11	179.0	24.7	 25
136	 11	130.0	19.9	 25
137	 11	101.0	12.9	 20
138	 11	86.0	12.6	 25
139	 11	503.0	118.9	 25
140	 11	102.0	11.8	 20
141	 11	524.0	125.0	 25
142	 11	102.0	20.8	 25
143	 11	808.8	137.5	 20
144	 11	4001.0	1127.2	 25
145	 11	278.0	38.8	 25
146	 11	461.5	64.6	 20
147	 11	502.0	57.7	 25
148	 11	479.0	65.5	 25
149	 11	188.0	23.5	 20
150	 11	128.0	22.9	 25
151	 11	101.0	21.6	 25
152	 11	110.3	12.8	 20
153	 11	103.0	12.5	 25
154	 11	83.0	13.2	 25
155	 11	107.3	12.3	 20
156	 11	459.0	110.1	 25
157	 11	5007.0	1080.3	 25
158	 11	4760.3	854.7	 20
159	 11	2607.0	437.1	 25
160	 11	272.0	40.1	 25
161	 11	189.0	30.0	 25
162	 11	342.0	57.0	 20
163	 11	1817.0	410.0	 25
164	 11	201.0	23.9	 25
165	 11	161.3	27.8	 20
166	 11	95.0	17.1	 25
167	 11	86.0	14.5	 25
168	 11	83.0	14.6	 20
169	 11	93.0	17.0	 25
170	 11	220.0	38.8	 25
171	 11	131.5	21.8	 20
172	 11	7624.0	1862.3	 25
173	 11	169.5	24.9	 20
174	 11	108.3	14.8	 16
175	 11	493.3	106.0	 20
176	 11	380.3	73.5	 20
177	 11	115.5	17.7	 16
178	 11	140.8	22.8	 20
179	 11	339.5	54.3	 20
180	 11	449.5	55.3	 16
181	 11	149.3	26.5	 20
182	 11	174.3	26.6	 20
183	 11	169.8	28.9	 16
184	 11	155.5	23.9	 20
185	 11	2104.0	535.7	 20
186	 11	2294.8	400.2	 16
187	 11	2254.8	325.7	 20
188	 11	731.8	107.5	 20
189	 11	351.8	50.7	 16
190	 11	217.8	48.5	 20
191	 11	311.3	52.4	 20
192	 11	137.5	16.1	 16
193	 11	195.0	28.1	 20
194	 11	174.8	25.3	 20
195	 11	301.5	50.3	 20
196	 11	92.8	15.6	 16
197	 11	130.0	25.6	 20
198	 11	144.5	18.0	 20
199	 11	588.0	100.1	 16
200	 11	613.0	104.4	 25
201	 11	116.0	19.4	 25
202	 11	157.5	24.0	 20
203	 11	619.0	111.2	 25
204	 11	202.0	30.8	 25
205	 11	109.0	16.3	 20
206	 11	1442.0	268.5	 25
207	 11	347.0	59.1	 25
208	 11	1291.3	172.8	 20
209	 11	234.0	41.4	 25
210	 11	137.0	19.9	 25
211	 11	179.5	28.1	 20
212	 11	1327.0	218.7	 25
213	 11	236.0	36.9	 25
214	 11	77.8	13.5	 20
215	 11	3452.0	663.9	 25
216	 11	100.0	15.3	 25
217	 11	102.0	20.8	 20
218	 11	86.0	14.9	 25
219	 11	159.0	20.5	 25
220	 11	307.8	51.6	 20
221	 11	130.0	17.2	 25
222	 11	271.0	50.3	 25
223	 11	655.8	115.3	 20
224	 11	159.0	35.7	 25
225	 11	353.0	47.4	 25
226	 11	604.3	114.9	 20
227	 11	1019.0	179.1	 25
228	 11	89.0	17.2	 25
229	 11	111.0	17.7	 25
230	 11	108.5	20.1	 20
231	 11	89.0	12.4	 25
232	 11	208.0	33.5	 25
233	 11	700.8	151.6	 20
234	 11	496.0	82.0	 25
235	 11	251.0	54.7	 25
236	 11	134.0	21.5	 20
237	 11	89.0	19.8	 25
238	 11	80.0	13.1	 25
239	 11	106.3	21.0	 20
240	 11	117.0	22.0	 25
241	 11	127.0	24.4	 25
242	 11	81.8	14.0	 20
243	 11	181.0	30.4	 25
244	 11	1175.0	163.6	 25
245	 11	401.3	79.0	 20
246	 11	408.0	70.0	 25
247	 11	606.0	101.1	 25
248	 11	345.5	88.1	 20
249	 11	380.0	90.1	 25
250	 11	92.0	18.9	 25
251	 11	96.5	14.8	 20
252	 11	88.0	15.4	 25
253	 11	78.3	11.6	 20
254	 11	74.5	16.0	 16
255	 11	82.3	16.2	 20
256	 11	158.3	31.5	 20
257	 11	426.0	91.0	 16
258	 11	235.3	40.3	 20
259	 11	380.5	58.2	 20
260	 11	95.3	17.9	 16
261	 11	98.3	17.0	 20
262	 11	271.3	45.4	 20
263	 11	204.0	29.2	 20
264	 11	163.8	21.4	 16
265	 11	92.0	12.3	 20
266	 11	156.8	28.1	 20
267	 11	257.5	41.7	 16
268	 11	986.5	212.2	 20
269	 11	153.5	20.8	 20
270	 11	80.5	11.5	 16
271	 11	103.3	20.1	 20
272	 11	1091.0	216.5	 20
273	 11	246.0	53.1	 16
274	 11	1347.8	235.6	 20
275	 11	2558.3	419.2	 20
276	 11	302.8	50.3	 16
277	 11	179.3	36.5	 20
278	 11	245.5	37.5	 20
279	 11	570.0	94.5	 16
280	 11	88.0	26.4	 25
281	 11	147.0	24.0	 25
282	 11	230.3	36.8	 20
283	 11	99.0	16.4	 25
284	 11	181.0	31.7	 25
285	 11	145.0	27.4	 20
286	 11	169.0	36.1	 25
287	 11	98.0	15.6	 25
288	 11	1195.5	223.5	 20
289	 11	146.0	27.5	 25
290	 11	1932.0	373.7	 25
291	 11	461.3	73.5	 20
292	 11	142.0	31.1	 25
293	 11	165.0	22.2	 25
294	 11	192.3	27.2	 20
295	 11	448.0	95.6	 25
296	 11	113.0	21.7	 25
297	 11	117.0	19.6	 25
298	 11	89.3	19.5	 20
299	 11	205.0	34.3	 25
300	 11	100.0	15.5	 25
301	 11	71.5	9.6	 20
302	 11	103.0	19.9	 25
303	 11	149.0	25.8	 25
304	 11	738.8	130.1	 20
305	 11	120.0	19.7	 25
306	 11	79.0	17.4	 25
307	 11	145.0	21.0	 20
308	 11	121.0	21.4	 25
309	 11	130.0	18.1	 25
310	 11	102.3	15.7	 20
311	 11	85.0	12.6	 25
312	 11	87.0	14.5	 25
313	 11	100.3	18.0	 20
314	 11	231.0	49.3	 25
315	 11	177.0	24.4	 25
316	 11	5378.3	810.3	 20
317	 11	671.0	102.0	 25
318	 11	356.0	62.0	 25
319	 11	414.8	64.9	 20
320	 11	869.0	153.1	 25
321	 11	158.0	40.8	 25
322	 11	72.3	12.7	 20
323	 11	90.0	20.0	 25
324	 11	127.0	21.7	 25
325	 11	101.0	12.7	 20
326	 11	78.0	14.3	 25
327	 11	124.0	18.2	 25
328	 11	104.3	17.8	 20
329	 11	161.0	37.1	 25
330	 11	752.0	113.1	 25
331	 11	120.0	20.2	 25
332	 11	260.3	48.0	 20
333	 11	175.0	35.7	 25
334	 11	261.0	40.3	 20
335	 11	532.3	61.9	 16
336	 11	212.8	36.8	 20
337	 11	161.3	22.5	 20
338	 11	656.8	132.5	 16
339	 11	258.0	42.5	 20
340	 11	915.3	161.8	 20
341	 11	2285.5	399.1	 16
342	 11	1457.8	275.2	 20
343	 11	129.5	22.1	 20
344	 11	123.0	18.7	 16
345	 11	205.3	37.7	 20
346	 11	201.8	38.5	 20
347	 11	746.3	132.4	 16
348	 11	100.8	20.6	 20
349	 11	165.5	34.0	 20
350	 11	540.0	93.4	 16
351	 11	682.0	122.8	 20
352	 11	1332.0	293.7	 20
353	 11	130.5	19.0	 16
354	 11	266.3	48.0	 20
355	 11	5801.5	1070.7	 20
356	 11	111.3	19.5	 16
357	 11	213.5	51.0	 20
358	 11	106.5	21.2	 20
359	 11	102.0	16.8	 16
360	 11	146.0	25.0	 25
361	 11	229.0	36.4	 25
362	 11	693.0	130.9	 25
363	 11	792.3	121.2	 20
364	 11	389.0	57.7	 25
365	 11	360.0	62.5	 25
366	 11	5974.5	1054.7	 20
367	 11	279.0	51.6	 25
368	 11	873.0	117.0	 25
369	 11	1086.5	184.1	 20
370	 11	2312.0	449.7	 25
371	 11	1449.0	255.8	 25
372	 11	611.8	94.8	 20
373	 11	108.0	15.0	 25
374	 11	721.0	107.9	 25
375	 11	289.0	58.9	 20
376	 11	98.0	14.3	 25
377	 11	4537.0	1006.8	 25
378	 11	1593.0	251.2	 20
379	 11	309.0	114.5	 25
380	 11	310.0	47.6	 25
381	 11	583.5	100.6	 20
382	 11	139.0	29.9	 25
383	 11	128.0	19.5	 25
384	 11	2575.3	489.8	 20
385	 11	157.0	21.8	 25
386	 11	405.0	72.2	 25
387	 11	219.5	42.2	 20
388	 11	194.0	32.9	 25
389	 11	480.0	92.1	 25
390	 11	95.5	13.0	 20
391	 11	1622.0	426.0	 25
392	 11	888.0	161.6	 25
393	 11	376.5	59.2	 20
394	 11	151.0	25.6	 25
395	 11	136.0	21.0	 25
396	 11	265.0	46.2	 25
397	 11	460.5	131.5	 20
398	 11	109.0	16.6	 25
399	 11	110.0	17.3	 25
400	 11	135.0	23.9	 20
401	 11	320.0	66.9	 25
402	 11	245.0	44.8	 25
403	 11	160.5	27.8	 20
404	 11	266.0	41.5	 25
405	 11	124.0	22.5	 25
406	 11	353.8	64.3	 20
407	 11	408.0	86.4	 25
408	 11	119.0	15.1	 25
409	 11	497.8	113.3	 20
410	 11	87.0	15.9	 25
411	 11	388.0	87.5	 25
412	 11	159.0	67.8	 20
413	 11	315.0	65.6	 25
414	 11	173.5	29.9	 20
415	 11	115.0	20.5	 16
416	 11	371.8	64.9	 20
417	 11	139.0	23.9	 20
418	 11	173.8	29.7	 16
419	 11	178.0	28.9	 20
420	 11	132.3	18.9	 20
421	 11	520.3	97.0	 16
422	 11	314.8	54.4	 20
423	 11	151.0	26.3	 20
424	 11	160.3	28.3	 16
425	 11	92.3	11.0	 20
426	 11	211.5	38.2	 20
427	 11	157.3	26.5	 16
428	 11	216.0	39.3	 20
429	 11	139.5	22.6	 20
430	 11	208.3	52.5	 20
431	 11	490.0	80.0	 16
432	 11	109.3	19.4	 20
433	 11	128.3	24.2	 20
434	 11	124.0	22.4	 16
435	 11	590.8	103.9	 20
436	 11	150.5	25.8	 20
437	 11	84.0	19.4	 16
438	 11	171.0	25.7	 20
439	 11	336.3	60.8	 20
440	 11	227.8	40.0	 16
441	 11	453.0	69.2	 25
442	 11	219.0	31.0	 25
443	 11	1123.5	188.9	 20
444	 11	952.0	196.2	 25
445	 11	142.0	25.1	 25
446	 11	112.0	19.9	 20
447	 11	990.0	150.0	 25
448	 11	131.0	16.4	 25
449	 11	321.8	55.1	 20
450	 11	118.0	20.9	 25
451	 11	135.0	24.1	 25
452	 11	113.5	16.8	 20
453	 11	524.0	91.6	 25
454	 11	94.0	16.3	 25
455	 11	218.0	40.3	 20
456	 11	90.0	12.4	 25
457	 11	108.0	14.4	 25
458	 11	276.3	48.0	 20
459	 11	93.0	13.4	 25
460	 11	147.0	27.1	 25
461	 11	360.5	184.8	 20
462	 11	93.0	18.9	 25
463	 11	94.0	13.5	 25
464	 11	1181.0	226.1	 25
465	 11	1485.3	448.4	 20
466	 11	164.0	30.0	 25
467	 11	573.0	112.2	 25
468	 11	265.8	41.9	 20
469	 11	605.0	124.8	 25
470	 11	101.0	20.9	 25
471	 11	86.5	14.4	 20
472	 11	401.0	66.4	 25
473	 11	223.0	32.2	 25
474	 11	417.3	61.6	 20
475	 11	216.0	36.6	 25
476	 11	718.0	116.0	 25
477	 11	131.3	21.5	 20
478	 11	258.0	41.0	 25
479	 11	463.0	77.1	 25
480	 11	335.3	49.4	 20
481	 11	115.0	20.0	 25
482	 11	138.0	28.5	 25
483	 11	100.8	23.6	 20
484	 11	180.0	28.8	 25
485	 11	144.0	21.6	 25
486	 11	104.3	18.4	 20
487	 11	281.0	57.5	 25
488	 11	192.0	27.8	 25
489	 11	465.0	80.1	 20
490	 11	993.0	167.9	 25
491	 11	151.0	29.6	 25
492	 11	762.8	134.7	 20
493	 11	249.0	38.6	 25
494	 11	330.5	43.0	 20
495	 11	349.0	52.7	 16
496	 11	206.8	29.1	 20
497	 11	154.5	26.4	 20
498	 11	838.8	173.0	 20
499	 11	123.5	33.4	 16
500	 11	160.8	34.0	 20
501	 11	81.0	12.3	 20
502	 11	88.8	14.6	 16
503	 11	93.3	12.1	 20
504	 11	83.0	10.8	 20
505	 11	436.8	76.2	 16
506	 11	114.0	22.3	 20
507	 11	346.0	98.6	 20
508	 11	603.5	103.5	 16
509	 11	786.8	110.2	 20
510	 11	129.5	21.6	 20
511	 11	253.0	47.7	 16
512	 11	151.8	31.0	 20
513	 11	931.3	185.8	 20
514	 11	2389.0	520.3	 16
515	 11	360.3	70.0	 20
516	 11	333.3	59.0	 20
517	 11	265.3	45.5	 16
518	 11	139.5	23.7	 20
519	 11	283.0	60.0	 20
520	 11	91.0	15.5	 16
521	 11	147.0	23.8	 25
522	 11	894.0	158.9	 25
523	 11	884.5	157.6	 20
524	 11	200.0	31.7	 25
525	 11	222.0	43.4	 25
526	 11	852.5	145.9	 20
527	 11	116.0	13.2	 25
528	 11	135.0	24.2	 25
529	 11	731.8	164.6	 20
530	 11	184.0	37.9	 25
531	 11	182.0	34.7	 25
532	 11	219.0	33.9	 25
533	 11	262.0	46.0	 20
534	 11	3107.0	720.4	 25
535	 11	341.0	52.4	 25
536	 11	701.3	144.2	 20
537	 11	120.0	19.4	 25
538	 11	133.0	22.2	 25
539	 11	455.0	87.2	 20
540	 11	268.0	57.0	 25
541	 11	652.0	156.3	 25
542	 11	159.0	39.5	 20
543	 11	1832.0	348.3	 25
544	 11	157.0	32.2	 25
545	 11	702.3	146.4	 20
546	 11	153.0	35.5	 25
547	 11	732.0	153.4	 25
548	 11	421.5	84.5	 20
549	 11	227.0	50.0	 25
550	 11	188.0	45.1	 25
551	 11	80.3	9.7	 20
552	 11	103.0	16.5	 25
553	 11	245.0	63.2	 25
554	 11	79.3	11.4	 20
555	 11	100.0	20.0	 25
556	 11	181.0	36.9	 25
557	 11	88.5	14.2	 20
558	 11	213.0	35.3	 25
559	 11	114.0	22.1	 25
560	 11	443.3	106.7	 20
561	 11	129.0	21.2	 25
562	 11	95.0	15.7	 25
563	 11	76.3	15.6	 20
564	 11	121.0	19.4	 25
565	 11	170.0	30.6	 25
566	 11	95.0	14.6	 25
567	 11	166.0	39.7	 20
568	 11	839.0	193.4	 25
569	 11	1706.0	416.2	 25
570	 11	1213.8	228.5	 20
571	 11	1348.0	276.6	 25
572	 11	2145.0	776.6	 25
573	 11	90.5	16.2	 20
574	 11	118.5	16.4	 20
575	 11	101.5	19.5	 20
576	 11	73.0	9.6	 16
577	 11	86.5	17.8	 20
578	 11	81.0	14.0	 20
579	 11	153.0	22.3	 16
580	 11	125.5	19.2	 20
581	 11	89.0	18.5	 20
582	 11	76.3	13.4	 16
583	 11	97.5	18.5	 20
584	 11	121.0	23.7	 20
585	 11	275.5	49.5	 16
586	 11	104.0	20.9	 20
587	 11	186.0	39.8	 20
588	 11	165.0	34.3	 16
589	 11	116.5	18.2	 20
590	 11	515.0	127.8	 20
591	 11	202.5	30.6	 16
592	 11	494.8	84.6	 20
593	 11	1776.5	380.5	 20
594	 11	400.5	54.0	 16
595	 11	2439.5	548.8	 20
596	 11	145.8	23.7	 20
597	 11	324.3	60.8	 16
598	 11	928.3	165.0	 20
599	 11	336.3	50.8	 20
600	 11	237.0	42.2	 20
601	 11	421.8	119.8	 20
602	 11	818.0	178.3	 25
603	 11	392.0	70.6	 25
604	 11	846.0	189.8	 20
605	 11	86.0	13.2	 25
606	 11	102.0	17.1	 25
607	 11	74.3	7.7	 20
608	 11	308.0	53.7	 25
609	 11	139.0	22.8	 25
610	 11	284.8	42.2	 20
611	 11	550.0	162.4	 25
612	 11	5405.0	1231.1	 25
613	 11	195.3	27.7	 20
614	 11	569.0	107.4	 25
615	 11	326.0	75.7	 25
616	 11	281.8	48.2	 20
617	 11	519.0	86.3	 25
618	 11	359.0	72.7	 25
619	 11	430.5	68.5	 20
620	 11	227.0	42.1	 25
621	 11	261.0	41.1	 25
622	 11	428.3	72.3	 20
623	 11	429.0	76.0	 25
624	 11	162.0	27.6	 25
625	 11	963.8	213.5	 20
626	 11	296.0	51.1	 25
627	 11	318.0	238.4	 25
628	 11	6308.3	942.5	 20
629	 11	3363.0	498.3	 25
630	 11	4033.0	705.8	 25
631	 11	4868.3	787.3	 20
632	 11	148.0	25.9	 25
633	 11	190.0	37.6	 25
634	 11	359.0	76.9	 25
635	 11	174.3	33.1	 20
636	 11	273.0	53.1	 25
637	 11	273.0	62.9	 25
638	 11	110.0	16.4	 20
639	 11	203.0	38.3	 25
  0	 12	9489.0	2227.9	 25
  1	 12	134.3	20.1	 20
  2	 12	255.0	42.0	 25
  3	 12	331.0	59.3	 25
  4	 12	151.8	24.9	 20
  5	 12	315.0	52.9	 25
  6	 12	130.0	29.0	 25
  7	 12	132.5	26.5	 20
  8	 12	122.0	15.1	 25
  9	 12	88.0	12.8	 25
 10	 12	239.3	39.5	 20
 11	 12	133.0	20.8	 25
 12	 12	380.0	62.3	 25
 13	 12	1488.8	234.6	 20
 14	 12	163.0	26.5	 25
 15	 12	95.0	17.1	 25
 16	 12	281.0	39.4	 20
 17	 12	699.0	109.5	 25
 18	 12	234.0	39.8	 25
 19	 12	164.5	21.2	 20
 20	 12	395.0	66.8	 25
 21	 12	111.0	17.0	 25
 22	 12	129.5	20.7	 20
 23	 12	204.0	35.6	 25
 24	 12	92.0	15.4	 25
 25	 12	143.3	16.9	 20
 26	 12	127.0	21.8	 25
 27	 12	129.0	23.9	 25
 28	 12	124.0	25.7	 25
 29	 12	80.0	11.8	 20
 30	 12	212.0	30.7	 25
 31	 12	95.0	18.3	 25
 32	 12	167.8	24.5	 20
 33	 12	276.0	41.8	 25
 34	 12	86.0	20.7	 25
 35	 12	76.0	12.8	 20
 36	 12	118.0	21.0	 25
 37	 12	115.0	19.3	 25
 38	 12	114.0	20.4	 20
 39	 12	166.0	31.3	 25
 40	 12	106.0	19.0	 20
 41	 12	148.5	30.7	 16
 42	 12	109.5	16.9	 20
 43	 12	103.5	17.0	 20
 44	 12	105.0	15.7	 16
 45	 12	281.5	39.9	 20
 46	 12	201.8	28.1	 20
 47	 12	97.5	16.7	 16
 48	 12	90.5	13.1	 20
 49	 12	84.8	13.2	 20
 50	 12	95.8	12.9	 16
 51	 12	80.0	13.5	 20
 52	 12	132.5	18.7	 20
 53	 12	283.3	47.1	 16
 54	 12	6171.8	1112.9	 20
 55	 12	334.5	78.1	 20
 56	 12	2337.3	362.5	 16
 57	 12	1185.0	210.1	 20
 58	 12	1531.8	253.8	 20
 59	 12	312.5	45.8	 16
 60	 12	124.0	19.4	 20
 61	 12	87.8	17.9	 20
 62	 12	134.8	22.2	 20
 63	 12	83.3	12.4	 16
 64	 12	121.8	25.0	 20
 65	 12	133.5	22.5	 20
 66	 12	107.3	14.9	 20
 67	 12	119.0	20.4	 25
 68	 12	129.0	19.8	 25
 69	 12	130.5	31.0	 20
 70	 12	134.0	24.7	 25
 71	 12	99.0	23.9	 25
 72	 12	131.5	23.5	 20
 73	 12	4145.0	726.0	 25
 74	 12	2134.0	391.8	 25
 75	 12	398.3	75.0	 20
 76	 12	154.0	27.4	 25
 77	 12	202.0	32.6	 25
 78	 12	122.8	19.4	 20
 79	 12	99.0	18.4	 25
 80	 12	79.0	13.1	 25
 81	 12	88.5	16.6	 20
 82	 12	138.0	28.0	 25
 83	 12	86.0	20.5	 25
 84	 12	278.5	37.2	 20
 85	 12	316.0	55.1	 25
 86	 12	114.0	19.3	 25
 87	 12	140.3	19.2	 20
 88	 12	298.0	46.0	 25
 89	 12	106.0	18.8	 25
 90	 12	592.5	85.0	 20
 91	 12	204.0	27.6	 25
 92	 12	144.0	32.3	 25
 93	 12	151.8	20.9	 20
 94	 12	128.0	16.7	 25
 95	 12	152.0	25.0	 25
 96	 12	135.0	19.5	 25
 97	 12	241.0	33.4	 20
 98	 12	162.0	28.2	 25
 99	 12	136.0	23.9	 25
100	 12	361.0	60.6	 20
101	 12	778.0	185.0	 25
102	 12	94.0	17.3	 25
103	 12	150.0	23.2	 20
104	 12	131.0	25.8	 25
105	 12	175.0	35.4	 25
106	 12	196.5	31.1	 20
107	 12	84.0	16.8	 25
108	 12	118.0	20.9	 25
109	 12	122.0	24.7	 20
110	 12	179.0	28.1	 25
111	 12	422.0	81.0	 25
112	 12	392.3	64.6	 20
113	 12	214.0	42.8	 25
114	 12	257.0	56.3	 25
115	 12	317.8	44.6	 20
116	 12	3138.0	723.6	 25
117	 12	155.0	41.7	 25
118	 12	247.0	36.6	 20
119	 12	441.0	64.0	 25
120	 12	359.0	61.7	 20
121	 12	684.5	101.9	 16
122	 12	300.8	45.7	 20
123	 12	839.0	130.8	 20
124	 12	114.8	22.9	 16
125	 12	84.8	13.9	 20
126	 12	302.0	56.1	 20
127	 12	116.3	18.9	 20
128	 12	589.3	72.2	 16
129	 12	645.5	115.9	 20
130	 12	164.3	30.4	 20
131	 12	121.0	14.1	 16
132	 12	516.5	105.9	 20
133	 12	304.0	45.9	 20
134	 12	242.5	37.5	 16
135	 12	189.8	31.9	 20
136	 12	110.3	22.4	 20
137	 12	142.0	44.8	 16
138	 12	124.3	25.2	 20
139	 12	154.0	27.6	 20
140	 12	101.0	15.3	 16
141	 12	129.3	21.5	 20
142	 12	87.8	18.5	 20
143	 12	393.5	69.9	 16
144	 12	1759.8	454.1	 20
145	 12	190.0	30.8	 20
146	 12	262.0	42.1	 20
147	 12	293.0	48.9	 25
148	 12	251.0	49.6	 25
149	 12	246.5	35.6	 20
150	 12	129.0	24.7	 25
151	 12	100.0	20.9	 25
152	 12	90.0	11.7	 20
153	 12	75.0	10.8	 25
154	 12	87.0	12.5	 25
155	 12	82.0	14.0	 20
156	 12	149.0	26.7	 25
157	 12	3038.0	698.9	 25
158	 12	4580.8	810.4	 20
159	 12	1801.0	465.8	 25
160	 12	166.0	30.5	 25
161	 12	99.0	13.0	 25
162	 12	174.5	27.3	 20
163	 12	284.0	58.9	 25
164	 12	133.0	19.0	 25
165	 12	125.8	21.2	 20
166	 12	100.0	13.1	 25
167	 12	78.0	7.4	 25
168	 12	80.5	14.8	 20
169	 12	80.0	17.9	 25
170	 12	125.0	18.6	 25
171	 12	120.0	19.3	 20
172	 12	2973.0	662.3	 25
173	 12	111.0	18.9	 25
174	 12	97.0	15.9	 20
175	 12	276.0	54.4	 25
176	 12	110.0	19.9	 25
177	 12	88.3	11.4	 20
178	 12	159.0	26.1	 25
179	 12	313.0	59.7	 25
180	 12	466.3	72.2	 20
181	 12	143.0	30.7	 25
182	 12	213.0	34.3	 25
183	 12	134.3	20.1	 20
184	 12	158.0	27.9	 25
185	 12	303.0	63.7	 25
186	 12	1538.5	331.0	 20
187	 12	2492.0	484.0	 25
188	 12	807.0	133.0	 25
189	 12	386.8	62.8	 20
190	 12	155.0	48.0	 25
191	 12	165.0	25.0	 25
192	 12	121.0	16.3	 20
193	 12	143.0	25.0	 25
194	 12	283.0	53.6	 25
195	 12	240.0	46.2	 25
196	 12	97.5	17.2	 20
197	 12	118.0	19.9	 25
198	 12	195.0	34.1	 25
199	 12	366.5	51.3	 20
200	 12	1049.3	172.9	 20
201	 12	136.3	20.2	 20
202	 12	187.8	32.6	 16
203	 12	354.3	66.9	 20
204	 12	203.3	26.3	 20
205	 12	184.3	36.4	 16
206	 12	344.0	63.5	 20
207	 12	178.0	31.8	 20
208	 12	429.5	67.2	 16
209	 12	154.5	29.0	 20
210	 12	185.8	34.5	 20
211	 12	105.5	13.1	 16
212	 12	480.0	82.1	 20
213	 12	161.3	23.7	 20
214	 12	77.0	12.2	 16
215	 12	435.3	94.6	 20
216	 12	123.8	16.2	 20
217	 12	91.5	21.8	 16
218	 12	92.3	22.4	 20
219	 12	301.0	59.7	 20
220	 12	246.5	30.6	 16
221	 12	117.0	21.9	 20
222	 12	92.3	13.4	 20
223	 12	2134.3	349.7	 16
224	 12	127.5	24.4	 20
225	 12	122.5	19.2	 20
226	 12	250.5	48.9	 16
227	 12	557.0	95.9	 25
228	 12	89.0	18.0	 25
229	 12	123.0	21.7	 25
230	 12	110.0	18.0	 20
231	 12	85.0	15.3	 25
232	 12	146.0	21.7	 25
233	 12	354.8	60.0	 20
234	 12	488.0	137.9	 25
235	 12	190.0	29.2	 25
236	 12	182.0	30.4	 20
237	 12	91.0	14.5	 25
238	 12	99.0	17.7	 25
239	 12	82.0	13.0	 20
240	 12	86.0	12.3	 25
241	 12	125.0	21.2	 25
242	 12	82.3	11.5	 20
243	 12	147.0	23.3	 25
244	 12	741.0	108.9	 25
245	 12	207.3	35.6	 20
246	 12	302.0	51.2	 25
247	 12	177.0	28.4	 25
248	 12	92.8	16.3	 20
249	 12	90.0	14.6	 25
250	 12	82.0	13.0	 25
251	 12	92.5	16.3	 20
252	 12	86.0	12.0	 25
253	 12	77.0	13.1	 25
254	 12	86.3	14.9	 20
255	 12	76.0	13.9	 25
256	 12	99.0	21.1	 25
257	 12	324.3	56.9	 20
258	 12	334.0	62.7	 25
259	 12	646.0	105.0	 25
260	 12	74.5	11.6	 20
261	 12	107.0	20.5	 25
262	 12	373.0	57.7	 25
263	 12	137.0	22.8	 25
264	 12	314.8	47.5	 20
265	 12	95.0	16.3	 25
266	 12	143.0	23.0	 25
267	 12	205.5	75.6	 20
268	 12	301.0	64.3	 25
269	 12	114.0	18.7	 25
270	 12	80.5	15.6	 20
271	 12	92.0	21.0	 25
272	 12	219.0	41.8	 25
273	 12	121.5	27.8	 20
274	 12	3633.0	759.4	 25
275	 12	1434.0	244.4	 25
276	 12	218.8	35.8	 20
277	 12	216.0	52.0	 25
278	 12	170.0	32.7	 25
279	 12	95.0	18.0	 20
280	 12	81.3	28.7	 20
281	 12	87.3	14.2	 20
282	 12	89.5	11.6	 16
283	 12	125.8	32.1	 20
284	 12	202.0	37.5	 20
285	 12	119.3	28.0	 16
286	 12	150.5	26.1	 20
287	 12	84.0	13.4	 20
288	 12	197.8	33.7	 16
289	 12	131.8	23.4	 20
290	 12	1021.8	189.5	 20
291	 12	465.0	61.8	 16
292	 12	162.3	30.4	 20
293	 12	163.5	24.6	 20
294	 12	176.0	27.8	 16
295	 12	386.5	74.8	 20
296	 12	108.3	19.4	 20
297	 12	95.0	15.5	 20
298	 12	96.3	15.8	 16
299	 12	188.0	31.7	 20
300	 12	92.0	15.2	 20
301	 12	82.3	14.4	 16
302	 12	81.5	13.0	 20
303	 12	116.0	19.5	 20
304	 12	410.5	58.4	 16
305	 12	89.0	15.8	 20
306	 12	75.5	14.9	 20
307	 12	115.3	20.9	 20
308	 12	98.0	20.1	 25
309	 12	118.0	20.8	 25
310	 12	83.0	10.6	 20
311	 12	83.0	14.5	 25
312	 12	84.0	12.8	 25
313	 12	92.3	16.4	 20
314	 12	103.0	11.8	 25
315	 12	191.0	36.8	 25
316	 12	2633.8	435.9	 20
317	 12	633.0	109.9	 25
318	 12	221.0	29.3	 25
319	 12	274.5	53.9	 20
320	 12	630.0	93.6	 25
321	 12	277.0	52.1	 25
322	 12	75.5	10.7	 20
323	 12	72.0	13.9	 25
324	 12	86.0	14.3	 25
325	 12	97.0	15.9	 20
326	 12	75.0	14.2	 25
327	 12	90.0	13.3	 25
328	 12	96.0	14.3	 20
329	 12	180.0	34.3	 25
330	 12	325.0	55.3	 25
331	 12	137.0	14.6	 25
332	 12	228.8	29.1	 20
333	 12	120.0	22.5	 25
334	 12	146.0	24.4	 25
335	 12	201.5	32.2	 20
336	 12	181.0	30.2	 25
337	 12	173.0	28.6	 25
338	 12	2145.0	375.0	 20
339	 12	305.0	48.0	 25
340	 12	1634.0	282.9	 25
341	 12	711.8	105.9	 20
342	 12	1923.0	300.9	 25
343	 12	107.0	17.7	 25
344	 12	111.0	19.2	 20
345	 12	133.0	20.3	 25
346	 12	145.0	27.1	 25
347	 12	231.3	42.4	 20
348	 12	99.0	20.1	 25
349	 12	132.0	25.3	 25
350	 12	942.8	151.2	 20
351	 12	626.0	107.0	 25
352	 12	517.0	105.2	 25
353	 12	98.0	20.9	 20
354	 12	395.0	72.6	 25
355	 12	1867.0	332.6	 25
356	 12	101.5	15.2	 20
357	 12	110.0	19.4	 25
358	 12	91.0	13.2	 25
359	 12	113.3	14.5	 20
360	 12	98.5	15.1	 20
361	 12	217.0	40.1	 20
362	 12	1212.5	193.7	 16
363	 12	692.3	95.4	 20
364	 12	582.8	99.8	 20
365	 12	347.8	63.0	 20
366	 12	7409.8	1140.1	 16
367	 12	160.0	60.5	 20
368	 12	507.8	72.9	 20
369	 12	516.8	80.1	 16
370	 12	2570.5	397.4	 20
371	 12	2743.0	415.1	 20
372	 12	714.5	114.2	 16
373	 12	95.5	14.0	 20
374	 12	224.0	41.0	 20
375	 12	208.8	28.7	 16
376	 12	107.0	18.8	 20
377	 12	2357.0	414.0	 20
378	 12	1828.0	267.6	 16
379	 12	238.8	51.8	 20
380	 12	218.8	35.0	 20
381	 12	644.5	99.6	 16
382	 12	130.5	22.6	 20
383	 12	151.5	31.5	 20
384	 12	1073.3	156.2	 16
385	 12	100.8	16.9	 20
386	 12	315.5	42.3	 20
387	 12	178.3	36.2	 20
388	 12	575.0	84.9	 25
389	 12	477.0	70.0	 25
390	 12	105.3	18.0	 20
391	 12	473.0	128.5	 25
392	 12	590.0	122.7	 25
393	 12	231.0	39.1	 20
394	 12	130.0	22.0	 25
395	 12	99.0	15.8	 25
396	 12	298.3	45.6	 20
397	 12	153.0	23.2	 25
398	 12	112.0	18.4	 25
399	 12	111.0	21.3	 25
400	 12	125.0	19.9	 20
401	 12	250.0	54.7	 25
402	 12	343.0	52.9	 25
403	 12	201.5	33.1	 20
404	 12	234.0	34.0	 25
405	 12	151.0	31.7	 25
406	 12	246.3	58.4	 20
407	 12	441.0	82.5	 25
408	 12	171.0	27.6	 25
409	 12	153.3	21.5	 20
410	 12	105.0	23.5	 25
411	 12	195.0	27.1	 25
412	 12	134.8	23.6	 20
413	 12	400.0	63.0	 25
414	 12	153.0	21.9	 25
415	 12	96.5	16.2	 20
416	 12	200.0	28.2	 25
417	 12	182.0	35.0	 25
418	 12	194.0	29.5	 20
419	 12	219.0	43.6	 25
420	 12	141.0	25.5	 25
421	 12	483.0	80.6	 20
422	 12	231.0	34.7	 25
423	 12	99.0	15.2	 25
424	 12	135.3	20.9	 20
425	 12	84.0	11.7	 25
426	 12	162.0	28.4	 25
427	 12	133.8	21.8	 20
428	 12	395.0	65.2	 25
429	 12	159.0	28.4	 25
430	 12	227.0	47.8	 25
431	 12	218.8	41.2	 20
432	 12	90.0	16.6	 25
433	 12	93.0	17.7	 25
434	 12	131.3	23.7	 20
435	 12	152.0	30.3	 25
436	 12	112.0	13.7	 25
437	 12	122.5	18.4	 20
438	 12	129.0	19.9	 25
439	 12	200.0	36.8	 25
440	 12	141.0	23.5	 20
441	 12	284.8	42.2	 20
442	 12	262.5	48.1	 20
443	 12	689.0	129.7	 16
444	 12	140.5	25.0	 20
445	 12	136.3	29.4	 20
446	 12	115.5	21.7	 16
447	 12	514.0	82.2	 20
448	 12	121.0	17.2	 20
449	 12	226.0	34.7	 16
450	 12	100.0	20.2	 20
451	 12	99.0	20.2	 20
452	 12	120.5	22.0	 16
453	 12	117.0	19.2	 20
454	 12	106.8	21.2	 20
455	 12	110.8	24.0	 16
456	 12	91.0	14.7	 20
457	 12	109.0	18.3	 20
458	 12	168.8	22.3	 16
459	 12	85.0	17.3	 20
460	 12	97.3	17.1	 20
461	 12	2072.3	332.8	 16
462	 12	83.3	16.9	 20
463	 12	112.3	17.1	 20
464	 12	2638.8	434.2	 20
465	 12	3397.8	500.4	 16
466	 12	147.3	31.6	 20
467	 12	786.0	128.6	 25
468	 12	214.0	41.0	 20
469	 12	639.0	135.8	 25
470	 12	98.0	19.8	 25
471	 12	89.3	15.5	 20
472	 12	196.0	39.0	 25
473	 12	176.0	25.6	 25
474	 12	147.3	33.7	 20
475	 12	114.0	19.9	 25
476	 12	335.0	60.2	 25
477	 12	153.8	27.7	 20
478	 12	168.0	28.5	 25
479	 12	198.0	32.9	 25
480	 12	144.8	23.5	 20
481	 12	131.0	19.6	 25
482	 12	144.0	26.0	 25
483	 12	101.0	12.4	 20
484	 12	95.0	17.2	 25
485	 12	134.0	28.6	 25
486	 12	91.5	12.0	 20
487	 12	154.0	24.7	 25
488	 12	247.0	48.1	 25
489	 12	712.0	126.5	 20
490	 12	415.0	75.1	 25
491	 12	130.0	20.2	 25
492	 12	237.8	36.0	 20
493	 12	372.0	65.0	 25
494	 12	213.0	31.8	 25
495	 12	147.3	21.6	 20
496	 12	219.0	35.4	 25
497	 12	94.0	20.8	 25
498	 12	298.0	47.3	 25
499	 12	86.8	15.6	 20
500	 12	104.0	20.6	 25
501	 12	69.0	12.2	 25
502	 12	87.8	18.6	 20
503	 12	82.0	11.7	 25
504	 12	80.0	14.5	 25
505	 12	638.8	103.2	 20
506	 12	92.0	17.8	 25
507	 12	369.0	73.8	 25
508	 12	493.5	80.9	 20
509	 12	535.0	84.4	 25
510	 12	167.0	31.3	 25
511	 12	220.0	42.4	 20
512	 12	113.0	14.9	 25
513	 12	335.0	53.0	 25
514	 12	999.5	161.0	 20
515	 12	148.0	21.2	 25
516	 12	278.0	41.7	 25
517	 12	196.8	24.6	 20
518	 12	122.0	18.0	 25
519	 12	114.0	17.2	 25
520	 12	106.3	16.8	 20
521	 12	97.3	16.9	 20
522	 12	257.5	49.6	 20
523	 12	384.8	61.6	 16
524	 12	497.8	82.1	 20
525	 12	489.3	85.5	 20
526	 12	447.3	72.2	 16
527	 12	184.3	22.3	 20
528	 12	242.0	39.6	 20
529	 12	278.8	38.7	 16
530	 12	312.3	50.6	 20
531	 12	140.5	21.5	 20
532	 12	313.8	59.9	 20
533	 12	282.5	51.3	 16
534	 12	1556.3	259.3	 20
535	 12	423.5	65.7	 20
536	 12	135.5	20.2	 16
537	 12	139.3	20.2	 20
538	 12	225.3	30.8	 20
539	 12	846.3	127.1	 16
540	 12	269.8	46.0	 20
541	 12	809.5	154.0	 20
542	 12	115.5	19.2	 16
543	 12	699.0	126.1	 20
544	 12	111.0	25.0	 20
545	 12	425.3	67.0	 16
546	 12	261.8	38.6	 20
547	 12	355.3	49.6	 20
548	 12	222.3	80.4	 20
549	 12	233.0	70.7	 25
550	 12	107.0	16.7	 25
551	 12	88.0	19.3	 20
552	 12	97.0	13.2	 25
553	 12	115.0	21.0	 25
554	 12	91.3	18.7	 20
555	 12	82.0	12.7	 25
556	 12	89.0	10.8	 25
557	 12	90.5	15.9	 20
558	 12	253.0	45.7	 25
559	 12	118.0	20.6	 25
560	 12	93.8	13.9	 20
561	 12	99.0	15.5	 25
562	 12	115.0	21.8	 25
563	 12	89.8	15.3	 20
564	 12	93.0	17.4	 25
565	 12	112.0	27.9	 25
566	 12	128.0	18.6	 25
567	 12	139.0	24.3	 20
568	 12	315.0	80.1	 25
569	 12	3393.0	490.6	 25
570	 12	686.5	150.8	 20
571	 12	1932.0	295.6	 25
572	 12	761.0	187.8	 25
573	 12	121.8	19.2	 20
574	 12	100.0	19.3	 25
575	 12	98.0	16.6	 25
576	 12	67.0	13.2	 20
577	 12	85.0	15.2	 25
578	 12	77.0	11.5	 25
579	 12	96.8	15.0	 20
580	 12	121.0	17.9	 25
581	 12	88.0	11.1	 25
582	 12	75.0	15.7	 20
583	 12	93.0	14.0	 25
584	 12	100.0	17.2	 25
585	 12	127.0	17.0	 20
586	 12	153.0	21.4	 25
587	 12	95.0	17.7	 25
588	 12	121.3	21.3	 20
589	 12	113.0	22.7	 25
590	 12	216.0	39.1	 25
591	 12	137.5	20.3	 20
592	 12	298.0	43.4	 25
593	 12	1182.0	193.2	 25
594	 12	908.3	128.0	 20
595	 12	427.0	77.7	 25
596	 12	127.0	23.0	 25
597	 12	859.0	126.1	 20
598	 12	186.0	31.7	 25
599	 12	143.0	21.8	 25
600	 12	166.0	26.6	 25
601	 12	612.5	93.7	 16
602	 12	1290.0	243.5	 20
603	 12	355.8	62.6	 20
604	 12	438.3	80.4	 16
605	 12	90.5	11.3	 20
606	 12	86.5	13.6	 20
607	 12	81.8	14.9	 16
608	 12	213.5	32.6	 20
609	 12	141.5	29.7	 20
610	 12	157.8	32.1	 16
611	 12	313.0	103.1	 20
612	 12	1732.5	349.0	 20
613	 12	214.5	40.6	 16
614	 12	593.3	103.9	 20
615	 12	156.0	28.8	 20
616	 12	197.3	36.1	 16
617	 12	186.8	29.7	 20
618	 12	207.3	37.4	 20
619	 12	176.5	23.1	 16
620	 12	203.3	40.3	 20
621	 12	274.5	51.5	 20
622	 12	493.0	79.7	 16
623	 12	503.3	100.2	 20
624	 12	168.3	39.8	 20
625	 12	1959.3	303.6	 16
626	 12	407.5	79.7	 20
627	 12	291.8	98.3	 20
628	 12	4787.8	814.4	 20
629	 12	1638.0	301.1	 25
630	 12	4453.0	733.0	 25
631	 12	975.0	161.0	 20
632	 12	103.0	14.4	 25
633	 12	136.0	21.4	 25
634	 12	266.0	62.6	 25
635	 12	152.3	31.8	 20
636	 12	264.0	43.5	 25
637	 12	262.0	51.6	 25
638	 12	101.3	15.7	 20
639	 12	7996.0	2036.7	 25
  0	 13	160.0	27.3	 20
  1	 13	191.0	26.6	 16
  2	 13	275.0	44.0	 20
  3	 13	110.5	18.4	 20
  4	 13	164.8	21.4	 16
  5	 13	120.3	21.6	 20
  6	 13	2928.8	480.7	 20
  7	 13	297.5	38.8	 16
  8	 13	554.8	78.4	 20
  9	 13	571.5	80.0	 20
 10	 13	78.8	16.2	 16
 11	 13	114.8	21.9	 20
 12	 13	176.5	36.9	 20
 13	 13	86.0	12.7	 20
 14	 13	260.0	59.8	 25
 15	 13	96.0	16.2	 25
 16	 13	111.8	14.2	 20
 17	 13	240.0	38.9	 25
 18	 13	665.0	92.0	 25
 19	 13	282.3	52.5	 20
 20	 13	143.0	34.7	 25
 21	 13	141.0	22.1	 25
 22	 13	152.5	31.1	 20
 23	 13	143.0	24.1	 25
 24	 13	136.0	21.3	 25
 25	 13	309.3	49.9	 20
 26	 13	245.0	37.8	 25
 27	 13	697.0	131.0	 25
 28	 13	701.0	128.0	 25
 29	 13	117.5	29.9	 20
 30	 13	206.0	38.3	 25
 31	 13	130.0	21.5	 25
 32	 13	116.0	16.9	 20
 33	 13	1240.0	222.1	 25
 34	 13	2609.0	475.3	 25
 35	 13	162.0	31.1	 20
 36	 13	1663.0	274.9	 25
 37	 13	898.0	175.9	 25
 38	 13	94.5	18.9	 20
 39	 13	92.0	12.5	 25
 40	 13	342.0	74.9	 25
 41	 13	284.0	52.4	 20
 42	 13	94.0	14.2	 25
 43	 13	169.0	29.1	 25
 44	 13	83.0	13.2	 20
 45	 13	260.0	46.0	 25
 46	 13	165.0	27.4	 25
 47	 13	274.3	54.5	 20
 48	 13	109.0	21.0	 25
 49	 13	72.0	12.3	 25
 50	 13	92.3	14.6	 20
 51	 13	208.0	33.8	 25
 52	 13	106.0	16.8	 25
 53	 13	207.3	35.8	 20
 54	 13	1246.0	248.5	 25
 55	 13	710.0	124.7	 25
 56	 13	303.0	36.6	 20
 57	 13	1129.0	209.7	 25
 58	 13	339.0	64.3	 25
 59	 13	1072.3	162.2	 20
 60	 13	228.0	82.8	 25
 61	 13	324.0	73.9	 25
 62	 13	89.0	17.7	 25
 63	 13	82.3	10.0	 20
 64	 13	83.0	14.8	 25
 65	 13	137.0	24.1	 25
 66	 13	134.5	23.9	 16
 67	 13	743.8	176.6	 20
 68	 13	302.3	77.4	 20
 69	 13	1984.8	371.4	 16
 70	 13	2122.5	464.2	 20
 71	 13	183.3	31.7	 20
 72	 13	179.0	27.8	 16
 73	 13	161.0	32.2	 20
 74	 13	302.5	45.9	 20
 75	 13	93.0	15.1	 16
 76	 13	205.0	47.6	 20
 77	 13	178.5	37.2	 20
 78	 13	180.8	23.3	 16
 79	 13	165.5	34.1	 20
 80	 13	75.5	11.8	 20
 81	 13	88.8	14.5	 16
 82	 13	119.5	26.4	 20
 83	 13	774.8	176.7	 20
 84	 13	658.0	118.4	 16
 85	 13	495.8	90.0	 20
 86	 13	263.3	46.1	 20
 87	 13	300.5	61.9	 16
 88	 13	149.3	22.7	 20
 89	 13	265.5	57.8	 20
 90	 13	1311.3	259.6	 16
 91	 13	207.8	32.4	 20
 92	 13	322.8	57.3	 20
 93	 13	101.5	19.8	 20
 94	 13	108.0	17.5	 25
 95	 13	660.0	131.3	 25
 96	 13	1465.0	317.1	 25
 97	 13	187.0	28.3	 20
 98	 13	120.0	24.6	 25
 99	 13	118.0	18.8	 25
100	 13	138.3	23.2	 20
101	 13	131.0	22.0	 25
102	 13	83.0	15.3	 25
103	 13	80.5	12.3	 20
104	 13	99.0	13.3	 25
105	 13	248.0	41.5	 25
106	 13	320.5	50.5	 20
107	 13	127.0	21.3	 25
108	 13	322.0	60.6	 25
109	 13	475.3	94.4	 20
110	 13	342.0	57.7	 25
111	 13	132.0	26.6	 25
112	 13	83.5	13.8	 20
113	 13	91.0	18.2	 25
114	 13	200.0	36.9	 25
115	 13	121.5	17.7	 20
116	 13	4905.0	1257.2	 25
117	 13	783.0	272.9	 25
118	 13	900.3	191.9	 20
119	 13	966.0	170.0	 25
120	 13	3401.0	738.8	 25
121	 13	2905.0	616.0	 20
122	 13	219.0	61.1	 25
123	 13	296.0	47.5	 25
124	 13	171.0	23.6	 20
125	 13	123.0	22.2	 25
126	 13	252.0	56.4	 25
127	 13	252.8	53.3	 20
128	 13	608.0	162.3	 25
129	 13	835.0	142.5	 25
130	 13	446.0	108.0	 25
131	 13	110.3	18.9	 20
132	 13	648.0	165.1	 25
133	 13	856.0	207.3	 25
134	 13	221.5	38.0	 20
135	 13	1097.0	291.4	 25
136	 13	196.0	33.3	 25
137	 13	1460.0	366.8	 20
138	 13	529.0	109.3	 25
139	 13	154.0	29.1	 25
140	 13	329.3	60.9	 20
141	 13	154.0	33.4	 25
142	 13	771.0	223.4	 25
143	 13	184.8	27.1	 20
144	 13	845.0	184.9	 25
145	 13	258.0	54.8	 25
146	 13	87.5	12.1	 16
147	 13	137.8	25.7	 20
148	 13	190.3	31.5	 20
149	 13	1233.5	234.5	 16
150	 13	487.8	99.3	 20
151	 13	611.0	122.5	 20
152	 13	2596.0	440.5	 16
153	 13	461.5	60.2	 20
154	 13	112.3	19.2	 20
155	 13	114.5	20.5	 16
156	 13	184.0	31.1	 20
157	 13	2123.3	426.1	 20
158	 13	6045.5	1051.4	 16
159	 13	196.3	160.3	 20
160	 13	450.0	82.3	 20
161	 13	179.0	31.9	 16
162	 13	6625.3	1829.6	 20
163	 13	130.0	30.3	 20
164	 13	118.3	14.4	 20
165	 13	138.5	20.7	 16
166	 13	544.0	96.6	 20
167	 13	302.3	45.5	 20
168	 13	383.0	57.0	 16
169	 13	91.5	13.8	 20
170	 13	1576.3	301.3	 20
171	 13	1963.5	339.9	 16
172	 13	3219.0	814.1	 20
173	 13	332.0	46.1	 25
174	 13	495.5	86.7	 20
175	 13	215.0	35.6	 25
176	 13	1507.0	263.7	 25
177	 13	314.3	59.9	 20
178	 13	124.0	29.0	 25
179	 13	1303.0	225.6	 25
180	 13	562.3	91.8	 20
181	 13	873.0	126.9	 25
182	 13	525.0	80.5	 25
183	 13	403.3	66.0	 20
184	 13	372.0	55.6	 25
185	 13	94.0	16.5	 25
186	 13	100.3	18.2	 20
187	 13	310.0	72.0	 25
188	 13	976.0	166.1	 25
189	 13	2170.0	306.9	 20
190	 13	2516.0	484.8	 25
191	 13	344.0	48.5	 25
192	 13	292.3	46.6	 20
193	 13	656.0	99.9	 25
194	 13	2049.0	308.7	 25
195	 13	291.0	47.9	 25
196	 13	577.0	92.4	 20
197	 13	487.0	106.7	 25
198	 13	131.0	24.7	 25
199	 13	102.0	13.4	 20
200	 13	126.0	20.3	 25
201	 13	172.0	32.8	 25
202	 13	106.0	17.4	 20
203	 13	174.0	31.2	 25
204	 13	430.0	68.5	 25
205	 13	119.0	28.5	 20
206	 13	150.0	23.5	 25
207	 13	542.0	76.7	 25
208	 13	262.0	45.2	 20
209	 13	708.0	133.4	 25
210	 13	136.0	19.6	 25
211	 13	1707.3	265.3	 20
212	 13	144.0	41.6	 25
213	 13	1210.0	214.1	 25
214	 13	212.0	30.8	 20
215	 13	374.0	78.8	 25
216	 13	90.0	14.9	 25
217	 13	103.8	19.3	 20
218	 13	151.0	24.6	 25
219	 13	81.0	12.1	 25
220	 13	96.3	15.7	 20
221	 13	232.0	52.0	 25
222	 13	137.0	20.6	 25
223	 13	577.0	112.9	 20
224	 13	241.0	43.0	 25
225	 13	1272.0	199.3	 25
226	 13	1191.5	179.6	 20
227	 13	1112.0	132.4	 20
228	 13	203.5	34.0	 20
229	 13	250.5	42.3	 20
230	 13	103.3	17.4	 16
231	 13	128.3	24.0	 20
232	 13	124.8	28.3	 20
233	 13	1133.5	171.0	 16
234	 13	6563.5	1321.0	 20
235	 13	1341.5	273.5	 20
236	 13	370.5	67.0	 16
237	 13	328.3	62.3	 20
238	 13	1186.0	225.3	 20
239	 13	518.5	108.8	 16
240	 13	137.3	25.6	 20
241	 13	969.8	232.5	 20
242	 13	782.3	136.9	 16
243	 13	139.0	24.9	 20
244	 13	119.0	16.6	 20
245	 13	629.5	99.6	 16
246	 13	278.0	50.6	 20
247	 13	173.3	44.4	 20
248	 13	111.8	24.7	 16
249	 13	113.8	24.6	 20
250	 13	99.8	18.8	 20
251	 13	150.3	31.2	 16
252	 13	122.3	21.9	 20
253	 13	87.0	15.2	 25
254	 13	206.8	36.7	 20
255	 13	107.0	19.2	 25
256	 13	111.0	24.6	 25
257	 13	166.0	37.4	 20
258	 13	153.0	27.8	 25
259	 13	95.0	13.0	 25
260	 13	80.5	15.1	 20
261	 13	132.0	31.8	 25
262	 13	244.0	47.1	 25
263	 13	113.0	15.4	 25
264	 13	799.3	176.7	 20
265	 13	87.0	12.8	 25
266	 13	1106.0	232.6	 25
267	 13	1421.0	235.8	 20
268	 13	90.0	14.5	 25
269	 13	142.0	28.7	 25
270	 13	229.5	59.7	 20
271	 13	92.0	13.7	 25
272	 13	94.0	13.9	 25
273	 13	755.0	209.2	 20
274	 13	223.0	46.7	 25
275	 13	162.0	28.6	 25
276	 13	103.3	18.9	 20
277	 13	324.0	83.3	 25
278	 13	1075.0	230.7	 25
279	 13	94.0	16.5	 20
280	 13	788.0	188.9	 25
281	 13	171.0	35.1	 25
282	 13	312.3	64.4	 20
283	 13	188.0	44.2	 25
284	 13	108.0	19.3	 25
285	 13	100.5	19.5	 20
286	 13	86.0	13.8	 25
287	 13	88.0	11.6	 25
288	 13	82.8	12.2	 20
289	 13	105.0	23.8	 25
290	 13	647.0	173.2	 25
291	 13	191.3	29.6	 20
292	 13	421.0	109.7	 25
293	 13	145.0	26.8	 25
294	 13	116.5	22.9	 20
295	 13	350.0	102.0	 25
296	 13	830.0	184.9	 25
297	 13	108.0	12.7	 25
298	 13	94.8	15.8	 20
299	 13	132.0	19.4	 25
300	 13	79.0	14.5	 25
301	 13	565.3	130.0	 20
302	 13	161.0	33.4	 25
303	 13	142.0	17.1	 25
304	 13	564.8	109.2	 20
305	 13	107.0	15.3	 25
306	 13	96.0	23.1	 25
307	 13	117.5	24.3	 16
308	 13	312.0	37.5	 20
309	 13	1208.8	154.7	 20
310	 13	1022.0	136.0	 16
311	 13	117.0	20.3	 20
312	 13	351.0	68.2	 20
313	 13	77.3	12.7	 16
314	 13	116.5	26.0	 20
315	 13	256.8	43.2	 20
316	 13	882.8	151.2	 16
317	 13	450.0	73.8	 20
318	 13	350.8	41.6	 20
319	 13	128.5	18.5	 16
320	 13	152.3	31.2	 20
321	 13	164.0	24.8	 20
322	 13	72.8	10.4	 16
323	 13	116.0	22.6	 20
324	 13	83.5	16.6	 20
325	 13	992.0	203.6	 16
326	 13	529.0	136.3	 20
327	 13	2438.0	405.2	 20
328	 13	367.5	64.1	 16
329	 13	259.5	40.9	 20
330	 13	511.0	105.2	 20
331	 13	3290.5	453.1	 20
332	 13	704.3	103.0	 16
333	 13	346.3	63.9	 20
334	 13	361.0	60.4	 25
335	 13	199.0	35.8	 20
336	 13	152.0	25.6	 25
337	 13	142.0	25.1	 25
338	 13	452.3	70.6	 20
339	 13	471.0	85.8	 25
340	 13	299.0	37.9	 25
341	 13	740.3	118.1	 20
342	 13	1524.0	180.5	 25
343	 13	4489.0	540.5	 25
344	 13	479.0	64.2	 20
345	 13	1108.0	154.6	 25
346	 13	157.0	28.0	 25
347	 13	87.5	15.4	 20
348	 13	101.0	17.4	 25
349	 13	104.0	17.9	 25
350	 13	190.5	34.5	 20
351	 13	285.0	56.2	 25
352	 13	3177.0	562.9	 25
353	 13	110.8	14.8	 20
354	 13	98.0	13.1	 25
355	 13	99.0	17.3	 25
356	 13	200.0	38.1	 20
357	 13	162.0	39.8	 25
358	 13	97.0	14.7	 25
359	 13	234.5	34.6	 20
360	 13	326.0	61.1	 25
361	 13	194.0	36.6	 25
362	 13	134.0	22.9	 20
363	 13	174.0	22.4	 25
364	 13	358.0	59.8	 25
365	 13	779.0	106.3	 25
366	 13	3226.5	400.1	 20
367	 13	217.0	154.8	 25
368	 13	221.0	33.7	 25
369	 13	384.5	56.4	 20
370	 13	269.0	53.1	 25
371	 13	2045.0	359.0	 25
372	 13	518.5	75.0	 20
373	 13	151.0	23.1	 25
374	 13	154.0	26.9	 25
375	 13	104.8	17.8	 20
376	 13	154.0	28.5	 25
377	 13	184.0	39.1	 25
378	 13	1090.0	161.1	 20
379	 13	453.0	61.4	 25
380	 13	4871.0	734.6	 25
381	 13	536.8	74.0	 20
382	 13	91.0	12.4	 25
383	 13	777.0	114.0	 25
384	 13	927.8	114.2	 20
385	 13	127.0	33.5	 25
386	 13	103.0	18.1	 25
387	 13	512.3	57.2	 16
388	 13	86.3	17.1	 20
389	 13	331.0	55.8	 20
390	 13	781.8	191.0	 16
391	 13	880.3	147.8	 20
392	 13	802.3	112.4	 20
393	 13	211.3	46.4	 16
394	 13	412.5	75.8	 20
395	 13	308.0	42.1	 20
396	 13	148.0	17.9	 16
397	 13	193.0	23.6	 20
398	 13	148.5	27.3	 20
399	 13	278.5	35.0	 20
400	 13	140.8	22.9	 16
401	 13	167.3	23.1	 20
402	 13	259.3	43.8	 20
403	 13	110.3	18.3	 16
404	 13	76.3	14.6	 20
405	 13	185.3	34.3	 20
406	 13	299.8	46.2	 16
407	 13	120.0	19.9	 20
408	 13	100.3	19.1	 20
409	 13	813.3	164.9	 16
410	 13	427.8	85.0	 20
411	 13	100.0	16.8	 20
412	 13	95.8	16.2	 16
413	 13	130.5	18.4	 20
414	 13	128.0	31.0	 25
415	 13	110.3	20.5	 20
416	 13	82.0	15.3	 25
417	 13	223.0	39.3	 25
418	 13	893.5	155.1	 20
419	 13	725.0	120.7	 25
420	 13	922.0	160.9	 25
421	 13	254.3	50.8	 20
422	 13	98.0	15.9	 25
423	 13	88.0	10.3	 25
424	 13	84.5	14.7	 20
425	 13	158.0	35.9	 25
426	 13	102.0	17.7	 25
427	 13	816.3	176.9	 20
428	 13	246.0	34.0	 25
429	 13	504.0	80.1	 25
430	 13	124.0	19.0	 20
431	 13	117.0	18.7	 25
432	 13	491.0	107.9	 25
433	 13	202.0	31.1	 25
434	 13	618.3	140.6	 20
435	 13	1487.0	362.9	 25
436	 13	5601.0	1341.9	 25
437	 13	128.0	19.7	 20
438	 13	406.0	69.8	 25
439	 13	651.0	133.9	 25
440	 13	233.5	24.7	 20
441	 13	94.0	17.7	 25
442	 13	260.0	33.6	 25
443	 13	784.8	101.4	 20
444	 13	1094.0	253.7	 25
445	 13	873.0	162.4	 25
446	 13	92.3	16.5	 20
447	 13	182.0	28.1	 25
448	 13	172.0	27.6	 25
449	 13	110.3	13.6	 20
450	 13	155.0	33.7	 25
451	 13	240.0	51.2	 25
452	 13	101.3	16.4	 20
453	 13	549.0	122.2	 25
454	 13	751.0	180.8	 25
455	 13	115.3	26.5	 20
456	 13	515.0	104.8	 25
457	 13	293.0	58.0	 25
458	 13	433.3	98.9	 20
459	 13	164.0	28.0	 25
460	 13	112.0	17.7	 25
461	 13	617.3	134.2	 20
462	 13	244.0	64.8	 25
463	 13	235.0	54.5	 25
464	 13	121.5	25.2	 20
465	 13	136.0	77.3	 25
466	 13	146.0	21.6	 25
467	 13	237.3	31.7	 20
468	 13	1081.5	151.5	 16
469	 13	89.3	14.7	 20
470	 13	77.3	12.8	 20
471	 13	393.3	36.6	 16
472	 13	86.0	12.7	 20
473	 13	359.3	62.9	 20
474	 13	870.3	95.8	 16
475	 13	857.0	114.0	 20
476	 13	2800.8	321.5	 20
477	 13	239.8	32.6	 16
478	 13	357.5	78.6	 20
479	 13	171.3	30.9	 20
480	 13	253.0	33.6	 16
481	 13	494.3	61.2	 20
482	 13	164.8	28.2	 20
483	 13	418.8	64.1	 16
484	 13	86.0	17.3	 20
485	 13	124.3	23.0	 20
486	 13	476.3	59.9	 16
487	 13	1316.5	231.0	 20
488	 13	281.3	33.4	 20
489	 13	344.0	48.5	 16
490	 13	102.3	17.6	 20
491	 13	143.0	17.2	 20
492	 13	121.3	18.6	 16
493	 13	937.0	89.6	 20
494	 13	197.0	30.9	 25
495	 13	165.0	19.1	 20
496	 13	120.0	20.7	 25
497	 13	484.0	72.4	 25
498	 13	138.3	21.4	 20
499	 13	297.0	38.4	 25
500	 13	141.0	22.5	 25
501	 13	82.0	14.3	 25
502	 13	84.3	14.6	 20
503	 13	168.0	26.3	 25
504	 13	167.0	26.8	 25
505	 13	273.5	44.5	 20
506	 13	149.0	26.8	 25
507	 13	1254.0	141.7	 25
508	 13	290.0	43.5	 20
509	 13	182.0	33.2	 25
510	 13	210.0	33.9	 25
511	 13	93.5	13.9	 20
512	 13	110.0	19.6	 25
513	 13	190.0	28.5	 25
514	 13	169.8	20.0	 20
515	 13	314.0	46.1	 25
516	 13	300.0	34.3	 25
517	 13	238.3	35.6	 20
518	 13	333.0	52.0	 25
519	 13	91.0	13.6	 25
520	 13	254.8	37.9	 20
521	 13	211.0	29.6	 25
522	 13	154.0	18.9	 25
523	 13	210.5	37.8	 20
524	 13	103.0	17.6	 25
525	 13	495.0	78.6	 25
526	 13	2024.8	223.3	 20
527	 13	392.0	62.0	 25
528	 13	429.0	72.8	 25
529	 13	224.3	29.9	 20
530	 13	399.0	57.1	 25
531	 13	101.0	20.1	 25
532	 13	1657.0	152.6	 25
533	 13	512.0	79.2	 20
534	 13	2303.0	310.4	 25
535	 13	428.0	75.1	 25
536	 13	1542.5	178.6	 20
537	 13	133.0	23.6	 25
538	 13	109.0	19.8	 25
539	 13	106.0	18.3	 20
540	 13	915.0	193.2	 25
541	 13	471.0	96.5	 25
542	 13	267.5	44.6	 20
543	 13	175.0	23.8	 25
544	 13	254.0	39.5	 25
545	 13	599.8	65.4	 20
546	 13	317.0	55.8	 25
547	 13	282.0	71.0	 25
548	 13	1075.8	135.1	 16
549	 13	6034.0	811.3	 20
550	 13	168.3	22.7	 20
551	 13	731.0	133.8	 16
552	 13	286.5	49.1	 20
553	 13	163.8	31.6	 20
554	 13	78.0	13.1	 16
555	 13	198.8	33.5	 20
556	 13	86.8	17.0	 20
557	 13	119.5	15.8	 16
558	 13	96.3	11.5	 20
559	 13	123.3	17.3	 20
560	 13	428.5	55.9	 16
561	 13	186.0	24.6	 20
562	 13	269.0	56.6	 20
563	 13	164.0	25.6	 16
564	 13	71.5	13.0	 20
565	 13	232.0	38.3	 20
566	 13	1449.3	192.8	 20
567	 13	1122.8	142.0	 16
568	 13	98.8	15.5	 20
569	 13	116.5	22.6	 20
570	 13	247.0	41.7	 16
571	 13	2645.8	464.8	 20
572	 13	169.8	39.0	 20
573	 13	71.0	15.0	 16
574	 13	88.0	19.5	 25
575	 13	89.0	15.3	 25
576	 13	160.8	27.1	 20
577	 13	78.0	13.4	 25
578	 13	109.0	20.5	 25
579	 13	119.5	11.8	 20
580	 13	88.0	13.6	 25
581	 13	103.0	15.1	 25
582	 13	146.8	16.9	 20
583	 13	78.0	16.3	 25
584	 13	127.0	24.6	 25
585	 13	99.3	14.2	 20
586	 13	100.0	17.4	 25
587	 13	114.0	17.9	 25
588	 13	206.3	38.6	 20
589	 13	147.0	23.6	 25
590	 13	140.0	29.5	 25
591	 13	623.5	94.9	 20
592	 13	1796.0	258.3	 25
593	 13	3227.0	718.5	 25
594	 13	147.3	21.8	 20
595	 13	422.0	72.8	 25
596	 13	214.0	33.6	 25
597	 13	287.3	34.8	 20
598	 13	298.0	50.6	 25
599	 13	198.0	25.6	 25
600	 13	139.0	41.1	 25
601	 13	1087.5	145.6	 20
602	 13	997.0	107.2	 25
603	 13	1718.0	234.9	 25
604	 13	287.0	56.1	 20
605	 13	135.0	22.6	 25
606	 13	96.0	17.6	 25
607	 13	86.0	13.5	 20
608	 13	232.0	34.3	 25
609	 13	175.0	25.2	 25
610	 13	95.5	16.5	 20
611	 13	490.0	76.7	 25
612	 13	283.0	34.8	 25
613	 13	2127.8	482.4	 20
614	 13	117.0	15.5	 25
615	 13	411.0	87.9	 25
616	 13	107.0	20.2	 20
617	 13	208.0	33.3	 25
618	 13	185.0	40.1	 25
619	 13	251.3	36.9	 20
620	 13	164.0	25.2	 25
621	 13	114.0	23.2	 25
622	 13	156.5	23.2	 20
623	 13	439.0	72.2	 25
624	 13	173.0	26.2	 25
625	 13	167.3	29.6	 20
626	 13	111.0	14.0	 25
627	 13	161.0	26.7	 25
628	 13	148.3	18.5	 16
629	 13	162.8	18.8	 20
630	 13	552.8	61.8	 20
631	 13	5376.3	377.1	 16
632	 13	92.5	12.8	 20
633	 13	82.0	12.0	 20
634	 13	143.3	29.5	 20
635	 13	85.8	20.1	 16
636	 13	107.8	17.0	 20
637	 13	100.5	16.9	 20
638	 13	96.3	12.1	 16
639	 13	183.5	25.6	 20
  0	 14	7904.0	1460.5	 25
  1	 14	133.8	21.1	 20
  2	 14	199.0	38.4	 25
  3	 14	114.0	15.7	 25
  4	 14	242.8	27.7	 20
  5	 14	169.0	21.3	 25
  6	 14	670.0	107.7	 25
  7	 14	184.3	24.4	 20
  8	 14	324.0	42.6	 25
  9	 14	309.0	62.9	 25
 10	 14	83.3	13.1	 20
 11	 14	94.0	16.6	 25
 12	 14	97.0	16.0	 25
 13	 14	100.3	13.5	 16
 14	 14	137.0	20.2	 20
 15	 14	99.3	14.4	 20
 16	 14	92.0	14.8	 16
 17	 14	192.0	27.5	 20
 18	 14	274.0	34.4	 20
 19	 14	404.0	32.2	 16
 20	 14	144.3	20.7	 20
 21	 14	191.0	35.6	 20
 22	 14	213.5	31.3	 16
 23	 14	113.3	14.9	 20
 24	 14	128.0	19.9	 20
 25	 14	142.0	22.8	 16
 26	 14	165.5	19.6	 20
 27	 14	445.3	49.7	 20
 28	 14	270.0	35.3	 20
 29	 14	86.0	14.3	 16
 30	 14	303.5	53.7	 20
 31	 14	98.3	18.0	 20
 32	 14	110.5	13.0	 16
 33	 14	502.0	68.1	 20
 34	 14	610.5	64.0	 20
 35	 14	230.3	29.5	 16
 36	 14	178.3	23.8	 20
 37	 14	169.3	29.5	 20
 38	 14	76.3	11.9	 16
 39	 14	81.0	14.0	 25
 40	 14	169.0	23.6	 25
 41	 14	157.0	23.7	 20
 42	 14	117.0	16.9	 25
 43	 14	129.0	22.6	 25
 44	 14	72.3	15.2	 20
 45	 14	343.0	37.8	 25
 46	 14	126.0	22.0	 25
 47	 14	130.5	23.1	 20
 48	 14	83.0	11.5	 25
 49	 14	74.0	11.5	 25
 50	 14	78.0	12.7	 20
 51	 14	122.0	23.6	 25
 52	 14	87.0	14.8	 25
 53	 14	108.5	11.5	 20
 54	 14	1384.0	276.6	 25
 55	 14	294.0	36.9	 25
 56	 14	141.3	16.7	 20
 57	 14	717.0	88.1	 25
 58	 14	354.0	43.7	 25
 59	 14	796.8	77.5	 20
 60	 14	177.0	65.7	 25
 61	 14	99.0	13.1	 25
 62	 14	77.0	13.9	 25
 63	 14	83.3	14.2	 20
 64	 14	80.0	11.3	 25
 65	 14	110.0	19.6	 25
 66	 14	118.8	14.7	 20
 67	 14	595.0	83.7	 25
 68	 14	5400.0	814.2	 25
 69	 14	736.3	69.7	 20
 70	 14	887.0	143.8	 25
 71	 14	210.0	20.0	 25
 72	 14	178.0	29.7	 20
 73	 14	134.0	16.4	 25
 74	 14	233.0	26.1	 25
 75	 14	91.0	12.7	 20
 76	 14	114.0	17.3	 25
 77	 14	158.0	22.8	 25
 78	 14	146.3	19.2	 20
 79	 14	153.0	26.8	 25
 80	 14	70.0	16.8	 25
 81	 14	82.3	16.1	 20
 82	 14	132.0	16.0	 25
 83	 14	534.0	68.8	 25
 84	 14	251.5	32.4	 20
 85	 14	403.0	50.4	 25
 86	 14	112.0	16.1	 25
 87	 14	104.3	16.2	 20
 88	 14	156.0	22.1	 25
 89	 14	365.0	41.4	 25
 90	 14	1332.5	123.7	 20
 91	 14	245.0	36.1	 25
 92	 14	248.0	27.0	 25
 93	 14	82.3	14.5	 16
 94	 14	86.5	10.5	 20
 95	 14	515.0	55.3	 20
 96	 14	885.0	95.2	 20
 97	 14	155.3	24.1	 16
 98	 14	104.8	16.3	 20
 99	 14	90.0	14.0	 20
100	 14	153.8	22.5	 16
101	 14	158.5	29.4	 20
102	 14	79.8	10.9	 20
103	 14	81.5	14.3	 16
104	 14	133.5	26.5	 20
105	 14	189.8	17.2	 20
106	 14	628.5	48.7	 16
107	 14	91.3	19.5	 20
108	 14	222.0	36.6	 20
109	 14	242.0	27.9	 16
110	 14	203.0	28.1	 20
111	 14	93.0	12.9	 20
112	 14	71.0	8.4	 16
113	 14	94.8	12.7	 20
114	 14	162.0	23.7	 20
115	 14	102.0	12.4	 16
116	 14	907.5	192.9	 20
117	 14	205.0	40.1	 20
118	 14	409.3	66.0	 16
119	 14	1182.8	88.6	 20
120	 14	1059.0	107.7	 25
121	 14	5273.5	696.2	 20
122	 14	218.0	183.9	 25
123	 14	261.0	25.9	 25
124	 14	148.3	24.4	 20
125	 14	153.0	18.5	 25
126	 14	159.0	22.2	 25
127	 14	150.3	20.9	 20
128	 14	253.0	45.6	 25
129	 14	346.0	42.6	 25
130	 14	950.0	105.2	 25
131	 14	89.0	15.1	 20
132	 14	306.0	55.4	 25
133	 14	1401.0	125.5	 25
134	 14	214.8	21.0	 20
135	 14	680.0	95.3	 25
136	 14	290.0	631.4	 25
137	 14	1068.0	82.0	 20
138	 14	876.0	123.3	 25
139	 14	154.0	33.1	 25
140	 14	302.0	35.5	 20
141	 14	170.0	23.8	 25
142	 14	357.0	55.6	 25
143	 14	126.0	19.0	 20
144	 14	672.0	89.6	 25
145	 14	173.0	25.5	 25
146	 14	84.3	12.3	 20
147	 14	120.0	17.7	 25
148	 14	116.0	17.1	 25
149	 14	1543.5	185.4	 20
150	 14	223.0	52.1	 25
151	 14	361.0	55.5	 25
152	 14	1480.3	167.4	 20
153	 14	315.0	65.0	 25
154	 14	98.0	14.4	 25
155	 14	147.3	24.8	 20
156	 14	137.0	14.3	 25
157	 14	4137.0	661.9	 25
158	 14	4108.5	312.4	 20
159	 14	185.0	101.2	 25
160	 14	347.0	51.3	 25
161	 14	115.0	16.4	 20
162	 14	2185.0	601.9	 25
163	 14	119.0	13.6	 25
164	 14	111.0	19.2	 25
165	 14	146.3	15.8	 20
166	 14	273.0	29.2	 25
167	 14	314.0	39.7	 25
168	 14	361.5	32.1	 20
169	 14	117.0	24.9	 25
170	 14	480.0	55.9	 25
171	 14	411.3	82.1	 20
172	 14	363.0	81.3	 25
173	 14	205.3	25.6	 20
174	 14	1520.3	85.9	 16
175	 14	286.8	27.0	 20
176	 14	719.0	62.9	 20
177	 14	260.0	24.1	 16
178	 14	128.5	29.2	 20
179	 14	323.0	24.4	 20
180	 14	250.3	26.6	 16
181	 14	376.0	58.1	 20
182	 14	514.0	53.9	 20
183	 14	432.3	36.4	 16
184	 14	153.0	32.2	 20
185	 14	106.8	17.3	 20
186	 14	98.0	12.2	 16
187	 14	227.0	36.4	 20
188	 14	366.8	42.1	 20
189	 14	1042.3	81.2	 16
190	 14	1777.3	188.5	 20
191	 14	234.3	43.4	 20
192	 14	236.0	22.7	 16
193	 14	432.0	46.4	 20
194	 14	973.3	71.0	 20
195	 14	91.8	15.3	 16
196	 14	86.0	10.1	 20
197	 14	278.0	53.0	 20
198	 14	139.8	24.4	 20
199	 14	186.5	29.3	 16
200	 14	127.0	18.1	 25
201	 14	95.0	16.7	 25
202	 14	104.3	14.5	 20
203	 14	138.0	21.4	 25
204	 14	258.0	26.9	 25
205	 14	105.8	12.7	 20
206	 14	209.0	23.9	 25
207	 14	383.0	49.2	 25
208	 14	131.3	14.9	 20
209	 14	349.0	42.2	 25
210	 14	127.0	21.9	 25
211	 14	1168.5	130.1	 20
212	 14	162.0	31.4	 25
213	 14	1175.0	71.8	 25
214	 14	134.5	17.7	 20
215	 14	256.0	27.1	 25
216	 14	89.0	14.1	 25
217	 14	89.3	16.3	 20
218	 14	91.0	16.5	 25
219	 14	93.0	15.5	 25
220	 14	82.0	9.6	 20
221	 14	100.0	13.3	 25
222	 14	178.0	20.8	 25
223	 14	217.3	32.1	 20
224	 14	215.0	42.1	 25
225	 14	537.0	81.3	 25
226	 14	385.3	34.5	 20
227	 14	458.0	63.1	 25
228	 14	139.0	22.0	 25
229	 14	169.5	22.3	 20
230	 14	95.0	16.1	 25
231	 14	99.0	14.0	 25
232	 14	92.0	24.6	 25
233	 14	2853.5	181.2	 20
234	 14	2011.0	87.4	 25
235	 14	585.0	63.6	 25
236	 14	508.8	39.3	 20
237	 14	593.0	52.9	 25
238	 14	1230.0	112.3	 25
239	 14	261.0	40.3	 20
240	 14	148.0	21.1	 25
241	 14	463.0	64.5	 25
242	 14	583.3	69.0	 20
243	 14	135.0	20.5	 25
244	 14	122.0	18.9	 25
245	 14	314.3	24.3	 20
246	 14	179.0	22.5	 25
247	 14	193.0	24.7	 25
248	 14	105.3	17.8	 20
249	 14	108.0	14.5	 25
250	 14	106.0	16.8	 25
251	 14	109.3	14.6	 20
252	 14	85.0	12.6	 25
253	 14	103.3	11.8	 20
254	 14	251.0	33.1	 16
255	 14	120.8	18.8	 20
256	 14	80.0	10.4	 20
257	 14	87.3	13.9	 16
258	 14	129.5	10.9	 20
259	 14	87.0	16.8	 20
260	 14	82.8	10.0	 16
261	 14	102.5	13.2	 20
262	 14	140.0	22.7	 20
263	 14	138.8	15.3	 16
264	 14	468.0	111.3	 20
265	 14	85.0	12.6	 20
266	 14	216.8	23.7	 20
267	 14	603.3	60.1	 16
268	 14	106.8	23.7	 20
269	 14	178.5	23.6	 20
270	 14	137.5	14.3	 16
271	 14	101.0	20.6	 20
272	 14	79.0	15.7	 20
273	 14	201.5	17.9	 16
274	 14	182.3	21.4	 20
275	 14	173.3	20.8	 20
276	 14	110.0	16.9	 16
277	 14	170.8	31.8	 20
278	 14	293.0	31.5	 20
279	 14	111.8	16.7	 16
280	 14	270.0	45.7	 25
281	 14	130.0	21.1	 25
282	 14	132.3	15.8	 20
283	 14	136.0	29.1	 25
284	 14	87.0	16.5	 25
285	 14	100.0	20.4	 20
286	 14	74.0	12.4	 25
287	 14	90.0	14.8	 25
288	 14	78.8	9.1	 20
289	 14	126.0	19.6	 25
290	 14	395.0	66.4	 25
291	 14	236.5	53.5	 20
292	 14	343.0	45.3	 25
293	 14	118.0	16.9	 25
294	 14	138.5	18.8	 20
295	 14	277.0	41.1	 25
296	 14	1020.0	64.8	 25
297	 14	96.0	15.3	 25
298	 14	104.0	20.3	 20
299	 14	112.0	17.4	 25
300	 14	69.0	10.3	 25
301	 14	205.5	37.5	 20
302	 14	205.0	21.9	 25
303	 14	213.0	20.1	 25
304	 14	1102.0	99.0	 20
305	 14	99.0	23.2	 25
306	 14	107.0	12.7	 25
307	 14	111.3	18.8	 20
308	 14	205.0	27.1	 25
309	 14	653.0	87.8	 25
310	 14	328.0	34.9	 20
311	 14	101.0	19.3	 25
312	 14	84.0	13.2	 25
313	 14	80.5	13.0	 20
314	 14	115.0	20.2	 25
315	 14	192.0	31.8	 25
316	 14	256.8	36.8	 20
317	 14	168.0	27.4	 25
318	 14	171.0	22.0	 25
319	 14	99.8	14.3	 20
320	 14	152.0	19.1	 25
321	 14	167.0	25.5	 25
322	 14	70.3	9.4	 20
323	 14	81.0	11.5	 25
324	 14	78.0	11.6	 25
325	 14	169.8	31.1	 20
326	 14	193.0	36.5	 25
327	 14	1831.0	91.6	 25
328	 14	728.5	67.2	 20
329	 14	269.0	33.7	 25
330	 14	163.0	22.9	 25
331	 14	2100.0	217.2	 25
332	 14	1125.8	82.3	 20
333	 14	368.0	85.7	 25
334	 14	154.3	23.9	 20
335	 14	138.0	21.4	 16
336	 14	99.5	19.0	 20
337	 14	88.5	19.9	 20
338	 14	211.3	33.8	 16
339	 14	162.8	24.5	 20
340	 14	165.8	29.0	 20
341	 14	428.0	39.2	 16
342	 14	708.0	60.4	 20
343	 14	1482.0	66.3	 20
344	 14	266.3	26.7	 16
345	 14	1367.3	102.7	 20
346	 14	101.5	18.6	 20
347	 14	81.8	13.8	 16
348	 14	96.8	15.4	 20
349	 14	104.8	17.2	 20
350	 14	127.3	21.2	 16
351	 14	166.8	21.3	 20
352	 14	789.8	121.8	 20
353	 14	106.3	36.3	 16
354	 14	105.3	17.8	 20
355	 14	84.8	18.8	 20
356	 14	131.5	20.3	 16
357	 14	87.3	12.1	 20
358	 14	97.0	13.3	 20
359	 14	185.3	21.0	 16
360	 14	120.0	22.8	 25
361	 14	173.0	22.7	 25
362	 14	158.8	16.4	 20
363	 14	153.0	20.8	 25
364	 14	204.0	32.8	 25
365	 14	392.0	69.5	 25
366	 14	2089.0	118.7	 20
367	 14	227.0	53.6	 25
368	 14	150.0	61.8	 25
369	 14	510.3	71.5	 20
370	 14	203.0	32.1	 25
371	 14	182.0	30.9	 25
372	 14	128.5	19.5	 20
373	 14	439.0	60.5	 25
374	 14	96.0	17.3	 25
375	 14	120.3	20.6	 20
376	 14	90.0	19.5	 25
377	 14	94.0	11.6	 25
378	 14	478.3	60.2	 20
379	 14	304.0	31.0	 25
380	 14	4383.0	494.2	 25
381	 14	767.3	59.5	 20
382	 14	103.0	14.0	 25
383	 14	387.0	81.9	 25
384	 14	1298.8	140.9	 20
385	 14	121.0	27.5	 25
386	 14	100.0	15.4	 25
387	 14	295.0	38.1	 20
388	 14	86.0	14.7	 25
389	 14	152.0	24.5	 25
390	 14	295.0	38.2	 20
391	 14	590.0	73.8	 25
392	 14	242.0	54.5	 25
393	 14	153.5	26.0	 20
394	 14	268.0	32.9	 25
395	 14	136.0	22.5	 25
396	 14	118.0	18.7	 20
397	 14	111.0	16.2	 25
398	 14	229.0	28.9	 25
399	 14	168.0	30.8	 25
400	 14	119.0	19.5	 20
401	 14	253.0	40.8	 25
402	 14	537.0	56.5	 25
403	 14	88.3	18.2	 20
404	 14	80.0	17.4	 25
405	 14	169.0	21.9	 25
406	 14	133.3	18.7	 20
407	 14	85.0	11.5	 25
408	 14	240.0	29.3	 25
409	 14	649.3	66.4	 20
410	 14	412.0	40.2	 25
411	 14	73.0	13.5	 25
412	 14	88.0	12.9	 20
413	 14	127.0	21.3	 25
414	 14	131.5	21.0	 20
415	 14	91.5	11.6	 16
416	 14	87.0	16.8	 20
417	 14	197.3	20.1	 20
418	 14	1393.8	128.9	 16
419	 14	408.8	62.5	 20
420	 14	362.0	31.0	 20
421	 14	104.8	14.3	 16
422	 14	95.3	16.0	 20
423	 14	83.3	11.7	 20
424	 14	102.8	12.8	 16
425	 14	110.3	18.8	 20
426	 14	113.3	18.5	 20
427	 14	158.5	20.1	 16
428	 14	171.5	23.8	 20
429	 14	314.0	26.6	 20
430	 14	125.0	11.6	 16
431	 14	120.3	16.6	 20
432	 14	851.0	92.8	 20
433	 14	150.3	21.0	 20
434	 14	156.0	17.2	 16
435	 14	2089.3	222.3	 20
436	 14	2428.0	228.2	 20
437	 14	142.5	21.4	 16
438	 14	632.3	57.6	 20
439	 14	343.5	35.7	 20
440	 14	323.3	25.8	 16
441	 14	94.0	14.4	 25
442	 14	164.0	28.1	 25
443	 14	1264.3	123.5	 20
444	 14	1113.0	151.5	 25
445	 14	1261.0	207.4	 25
446	 14	97.8	12.6	 20
447	 14	155.0	16.8	 25
448	 14	190.0	28.8	 25
449	 14	78.5	11.0	 20
450	 14	109.0	19.9	 25
451	 14	77.0	14.3	 25
452	 14	87.8	17.8	 20
453	 14	371.0	58.3	 25
454	 14	1042.0	170.2	 25
455	 14	114.0	23.4	 20
456	 14	351.0	47.7	 25
457	 14	337.0	47.7	 25
458	 14	270.8	36.1	 20
459	 14	151.0	25.2	 25
460	 14	119.0	24.0	 25
461	 14	265.8	43.9	 20
462	 14	141.0	23.7	 25
463	 14	83.0	13.0	 25
464	 14	81.3	12.0	 20
465	 14	138.0	19.8	 25
466	 14	91.0	11.7	 25
467	 14	138.0	21.1	 25
468	 14	193.0	27.5	 20
469	 14	71.0	11.3	 25
470	 14	79.0	12.6	 25
471	 14	111.3	19.7	 20
472	 14	79.0	10.9	 25
473	 14	285.0	37.8	 25
474	 14	253.5	48.1	 20
475	 14	312.0	44.9	 25
476	 14	727.0	154.0	 25
477	 14	139.8	21.2	 20
478	 14	138.0	22.8	 25
479	 14	146.0	19.7	 25
480	 14	195.8	25.9	 20
481	 14	377.0	44.9	 25
482	 14	183.0	30.8	 25
483	 14	167.5	26.9	 20
484	 14	75.0	14.5	 25
485	 14	109.0	21.7	 25
486	 14	112.3	16.9	 20
487	 14	896.0	158.5	 25
488	 14	449.0	53.7	 25
489	 14	214.0	24.7	 20
490	 14	87.0	15.9	 25
491	 14	91.0	13.2	 25
492	 14	98.3	16.1	 20
493	 14	453.0	60.6	 25
494	 14	446.3	64.8	 20
495	 14	217.0	28.4	 16
496	 14	106.3	16.3	 20
497	 14	136.5	21.6	 20
498	 14	142.5	20.4	 16
499	 14	222.3	26.7	 20
500	 14	86.3	12.5	 20
501	 14	90.5	12.8	 20
502	 14	76.3	9.6	 16
503	 14	105.5	16.6	 20
504	 14	92.0	15.3	 20
505	 14	114.5	16.3	 16
506	 14	121.3	17.1	 20
507	 14	578.3	62.4	 20
508	 14	308.0	42.7	 16
509	 14	120.8	21.4	 20
510	 14	130.3	20.9	 20
511	 14	99.0	15.7	 16
512	 14	82.8	14.4	 20
513	 14	91.5	13.8	 20
514	 14	184.8	29.4	 16
515	 14	249.3	30.3	 20
516	 14	272.5	31.2	 20
517	 14	163.0	21.7	 16
518	 14	159.0	23.6	 20
519	 14	94.3	15.1	 20
520	 14	238.0	32.4	 16
521	 14	247.0	41.5	 25
522	 14	258.0	42.6	 25
523	 14	196.5	27.0	 20
524	 14	111.0	17.2	 25
525	 14	839.0	150.7	 25
526	 14	947.8	142.4	 20
527	 14	172.0	30.2	 25
528	 14	253.0	33.2	 25
529	 14	117.5	17.1	 20
530	 14	200.0	31.7	 25
531	 14	119.0	21.5	 25
532	 14	1077.0	120.2	 20
533	 14	408.0	64.3	 25
534	 14	2921.0	370.2	 25
535	 14	290.0	47.8	 25
536	 14	1037.8	126.8	 20
537	 14	195.0	31.2	 25
538	 14	90.0	18.9	 25
539	 14	178.0	21.2	 20
540	 14	132.0	19.5	 25
541	 14	152.0	29.5	 25
542	 14	145.3	26.6	 20
543	 14	159.0	41.8	 25
544	 14	225.0	28.4	 25
545	 14	793.5	84.5	 20
546	 14	136.0	19.4	 25
547	 14	144.0	35.1	 25
548	 14	670.0	75.6	 20
549	 14	2276.0	321.2	 25
550	 14	407.0	69.0	 25
551	 14	213.3	32.9	 20
552	 14	124.0	16.7	 25
553	 14	103.0	13.1	 25
554	 14	93.3	14.6	 20
555	 14	137.0	23.5	 25
556	 14	100.0	17.9	 25
557	 14	140.8	26.2	 20
558	 14	128.0	19.8	 25
559	 14	131.0	19.0	 25
560	 14	224.5	36.9	 20
561	 14	235.0	22.6	 25
562	 14	138.0	18.1	 25
563	 14	87.5	15.7	 20
564	 14	77.0	14.1	 25
565	 14	165.0	28.0	 25
566	 14	1888.8	207.5	 20
567	 14	494.0	65.3	 25
568	 14	98.0	18.2	 25
569	 14	103.0	17.4	 25
570	 14	363.3	46.2	 20
571	 14	2078.0	290.3	 25
572	 14	161.0	24.1	 25
573	 14	100.0	14.6	 20
574	 14	109.8	16.0	 20
575	 14	142.5	25.4	 20
576	 14	157.3	26.0	 16
577	 14	85.3	13.3	 20
578	 14	91.5	14.1	 20
579	 14	114.0	16.1	 16
580	 14	82.3	14.6	 20
581	 14	108.5	21.7	 20
582	 14	142.5	28.2	 16
583	 14	80.3	11.5	 20
584	 14	115.0	19.9	 20
585	 14	96.0	13.0	 16
586	 14	91.5	11.2	 20
587	 14	106.5	18.3	 20
588	 14	269.5	48.6	 16
589	 14	109.5	18.1	 20
590	 14	141.5	21.9	 20
591	 14	683.8	93.9	 16
592	 14	3939.5	434.5	 20
593	 14	2223.0	457.6	 20
594	 14	145.3	23.0	 16
595	 14	689.5	101.0	 20
596	 14	236.5	67.9	 20
597	 14	373.0	51.4	 16
598	 14	525.0	56.5	 20
599	 14	329.3	55.8	 20
600	 14	127.8	28.8	 20
601	 14	533.8	83.2	 20
602	 14	349.0	50.9	 25
603	 14	675.0	106.9	 25
604	 14	161.0	33.4	 20
605	 14	118.0	88.0	 25
606	 14	1716.0	790.2	 25
607	 14	80.3	9.7	 20
608	 14	101.0	18.1	 25
609	 14	109.0	16.7	 25
610	 14	93.5	13.4	 20
611	 14	322.0	44.0	 25
612	 14	148.0	26.5	 25
613	 14	755.5	145.3	 20
614	 14	143.0	23.0	 25
615	 14	191.0	21.9	 25
616	 14	99.3	12.6	 20
617	 14	283.0	42.4	 25
618	 14	168.0	29.8	 25
619	 14	118.8	19.7	 20
620	 14	175.0	24.7	 25
621	 14	149.0	20.9	 25
622	 14	152.5	29.0	 20
623	 14	136.0	25.3	 25
624	 14	222.0	35.0	 25
625	 14	201.8	37.8	 20
626	 14	121.0	19.5	 25
627	 14	117.0	20.3	 25
628	 14	156.3	29.4	 20
629	 14	188.0	30.6	 25
630	 14	521.0	100.2	 25
631	 14	679.8	110.3	 20
632	 14	89.0	15.4	 25
633	 14	86.0	9.9	 25
634	 14	121.0	21.7	 25
635	 14	92.3	13.9	 20
636	 14	78.0	11.5	 25
637	 14	98.0	16.5	 25
638	 14	115.3	19.6	 20
639	 14	7525.0	1570.5	 25
  0	 15	154.0	21.1	 25
  1	 15	551.3	70.2	 20
  2	 15	94.0	17.8	 25
  3	 15	171.0	23.4	 25
  4	 15	295.3	46.1	 20
  5	 15	141.0	24.7	 25
  6	 15	1356.0	305.2	 25
  7	 15	84.5	12.4	 20
  8	 15	284.0	56.8	 25
  9	 15	1740.0	360.1	 25
 10	 15	730.3	112.4	 20
 11	 15	73.0	14.4	 25
 12	 15	71.0	12.7	 25
 13	 15	77.3	9.2	 20
 14	 15	89.0	15.9	 25
 15	 15	150.0	21.8	 25
 16	 15	479.3	96.5	 20
 17	 15	159.0	24.0	 25
 18	 15	94.0	16.0	 25
 19	 15	102.0	18.0	 20
 20	 15	87.0	13.9	 25
 21	 15	80.0	15.2	 25
 22	 15	138.5	20.5	 20
 23	 15	104.0	18.9	 25
 24	 15	206.0	36.3	 25
 25	 15	118.0	20.6	 20
 26	 15	172.0	23.5	 25
 27	 15	95.0	16.3	 25
 28	 15	107.5	17.8	 20
 29	 15	98.0	14.7	 25
 30	 15	145.0	21.5	 25
 31	 15	154.0	30.0	 25
 32	 15	100.0	17.0	 20
 33	 15	163.0	28.0	 25
 34	 15	309.0	78.6	 25
 35	 15	106.8	14.3	 20
 36	 15	213.0	33.0	 25
 37	 15	204.0	41.1	 25
 38	 15	171.8	25.2	 20
 39	 15	277.8	42.5	 20
 40	 15	84.3	16.2	 20
 41	 15	71.0	12.1	 16
 42	 15	88.3	14.8	 20
 43	 15	289.5	41.0	 20
 44	 15	294.0	37.4	 16
 45	 15	1016.3	124.1	 20
 46	 15	125.5	25.1	 20
 47	 15	147.3	24.2	 16
 48	 15	2286.3	423.0	 20
 49	 15	172.3	28.2	 20
 50	 15	127.0	16.4	 16
 51	 15	81.5	13.7	 20
 52	 15	122.3	28.0	 20
 53	 15	262.0	36.6	 16
 54	 15	288.3	46.8	 20
 55	 15	1914.3	268.5	 20
 56	 15	94.0	14.3	 16
 57	 15	571.8	108.9	 20
 58	 15	287.0	48.5	 20
 59	 15	3659.0	432.5	 16
 60	 15	188.8	146.2	 20
 61	 15	121.8	21.3	 20
 62	 15	149.3	33.2	 20
 63	 15	130.8	20.1	 16
 64	 15	87.5	14.7	 20
 65	 15	137.8	21.0	 20
 66	 15	141.5	22.6	 20
 67	 15	375.0	51.1	 25
 68	 15	126.0	23.7	 25
 69	 15	109.0	17.2	 20
 70	 15	131.0	17.2	 25
 71	 15	154.0	24.4	 25
 72	 15	166.3	22.9	 20
 73	 15	3072.0	773.5	 25
 74	 15	117.0	16.0	 25
 75	 15	343.8	49.1	 20
 76	 15	168.0	30.5	 25
 77	 15	127.0	17.9	 25
 78	 15	141.5	23.1	 20
 79	 15	127.0	18.1	 25
 80	 15	193.0	28.2	 25
 81	 15	88.8	12.2	 20
 82	 15	239.0	51.4	 25
 83	 15	131.0	23.3	 25
 84	 15	163.3	20.9	 20
 85	 15	286.0	51.1	 25
 86	 15	420.0	61.4	 25
 87	 15	170.8	28.2	 20
 88	 15	125.0	20.0	 25
 89	 15	888.0	127.2	 25
 90	 15	180.3	40.5	 20
 91	 15	195.0	30.4	 25
 92	 15	159.0	24.2	 25
 93	 15	159.3	29.7	 20
 94	 15	96.0	17.7	 25
 95	 15	88.0	11.8	 25
 96	 15	141.0	29.8	 25
 97	 15	75.0	12.7	 20
 98	 15	84.0	12.7	 25
 99	 15	87.0	13.3	 25
100	 15	257.0	32.8	 20
101	 15	143.0	27.2	 25
102	 15	311.0	52.1	 25
103	 15	818.3	126.3	 20
104	 15	301.0	54.8	 25
105	 15	169.0	33.0	 25
106	 15	314.8	60.9	 20
107	 15	1750.0	444.8	 25
108	 15	447.0	93.0	 25
109	 15	146.0	24.3	 20
110	 15	166.0	28.5	 25
111	 15	331.0	58.0	 25
112	 15	241.8	38.7	 20
113	 15	108.0	17.9	 25
114	 15	97.0	15.3	 25
115	 15	218.3	40.3	 20
116	 15	3609.0	855.0	 25
117	 15	883.0	150.4	 25
118	 15	294.3	48.8	 20
119	 15	160.0	30.3	 25
120	 15	711.0	146.9	 20
121	 15	270.5	50.5	 16
122	 15	747.0	129.6	 20
123	 15	308.5	50.6	 20
124	 15	110.3	19.5	 16
125	 15	471.3	88.8	 20
126	 15	121.8	19.9	 20
127	 15	75.0	10.0	 16
128	 15	449.5	107.7	 20
129	 15	302.8	56.6	 20
130	 15	100.0	23.3	 20
131	 15	266.3	45.2	 16
132	 15	318.3	39.2	 20
133	 15	162.5	29.2	 20
134	 15	393.8	61.2	 16
135	 15	147.3	19.1	 20
136	 15	232.5	32.6	 20
137	 15	206.5	31.4	 16
138	 15	642.8	141.3	 20
139	 15	327.0	49.9	 20
140	 15	304.8	42.4	 16
141	 15	446.3	99.8	 20
142	 15	959.0	193.3	 20
143	 15	1731.0	208.1	 16
144	 15	227.5	100.4	 20
145	 15	762.3	132.8	 20
146	 15	132.0	16.5	 20
147	 15	735.0	183.3	 25
148	 15	198.0	33.7	 25
149	 15	277.0	40.8	 20
150	 15	222.0	43.7	 25
151	 15	172.0	23.6	 25
152	 15	193.3	33.8	 20
153	 15	358.0	54.2	 25
154	 15	319.0	56.6	 25
155	 15	278.0	53.3	 20
156	 15	435.0	89.3	 25
157	 15	205.0	36.3	 25
158	 15	817.0	120.8	 20
159	 15	131.0	27.2	 25
160	 15	416.0	62.4	 25
161	 15	1376.5	200.2	 20
162	 15	468.0	68.6	 25
163	 15	495.0	79.9	 25
164	 15	388.0	59.9	 25
165	 15	209.5	34.2	 20
166	 15	186.0	32.5	 25
167	 15	292.0	49.6	 25
168	 15	158.0	25.8	 20
169	 15	143.0	23.6	 25
170	 15	188.0	28.8	 25
171	 15	160.8	23.9	 20
172	 15	130.0	25.1	 25
173	 15	87.0	19.1	 25
174	 15	291.3	58.8	 20
175	 15	195.0	30.2	 25
176	 15	174.0	29.4	 25
177	 15	252.3	44.6	 20
178	 15	423.0	71.7	 25
179	 15	874.0	195.9	 25
180	 15	96.3	12.7	 20
181	 15	756.0	122.9	 25
182	 15	157.0	22.7	 25
183	 15	3055.3	557.7	 20
184	 15	626.0	117.6	 25
185	 15	151.0	24.4	 25
186	 15	166.8	31.1	 20
187	 15	114.0	20.4	 25
188	 15	129.0	21.7	 25
189	 15	259.3	34.8	 20
190	 15	268.0	44.8	 25
191	 15	264.0	38.8	 25
192	 15	1309.8	220.5	 20
193	 15	333.0	57.4	 25
194	 15	932.0	170.1	 25
195	 15	145.0	26.6	 20
196	 15	89.0	14.6	 25
197	 15	876.0	156.2	 25
198	 15	702.0	134.5	 25
199	 15	94.5	14.6	 20
200	 15	252.0	38.1	 20
201	 15	210.3	36.1	 20
202	 15	159.8	38.7	 16
203	 15	717.8	149.2	 20
204	 15	137.5	28.2	 20
205	 15	93.5	14.4	 16
206	 15	135.3	28.0	 20
207	 15	3171.5	563.2	 20
208	 15	131.0	21.0	 16
209	 15	808.0	123.0	 20
210	 15	480.0	73.6	 20
211	 15	163.3	29.7	 16
212	 15	1334.8	277.1	 20
213	 15	639.0	111.8	 20
214	 15	338.8	58.0	 16
215	 15	2354.5	546.2	 20
216	 15	80.0	14.3	 20
217	 15	82.3	14.3	 16
218	 15	70.5	11.8	 20
219	 15	85.5	13.8	 20
220	 15	109.5	14.0	 16
221	 15	134.8	26.0	 20
222	 15	125.8	24.6	 20
223	 15	183.5	44.4	 16
224	 15	90.5	13.5	 20
225	 15	95.0	14.3	 20
226	 15	103.3	17.5	 16
227	 15	836.0	139.3	 25
228	 15	234.0	47.2	 25
229	 15	466.8	90.3	 20
230	 15	286.0	79.7	 25
231	 15	182.0	31.0	 25
232	 15	439.0	94.7	 25
233	 15	1644.0	259.1	 20
234	 15	2003.0	350.1	 25
235	 15	114.0	21.2	 25
236	 15	101.3	17.4	 20
237	 15	347.0	85.7	 25
238	 15	881.0	168.3	 25
239	 15	156.3	27.0	 20
240	 15	97.0	13.9	 25
241	 15	127.0	23.6	 25
242	 15	811.5	126.6	 20
243	 15	3357.0	813.9	 25
244	 15	142.0	23.4	 25
245	 15	141.3	21.9	 20
246	 15	257.0	63.5	 25
247	 15	115.0	15.7	 25
248	 15	104.5	15.3	 20
249	 15	152.0	26.2	 25
250	 15	98.0	15.7	 25
251	 15	132.3	22.2	 20
252	 15	812.0	175.5	 25
253	 15	210.0	30.6	 25
254	 15	225.0	41.6	 20
255	 15	86.0	10.9	 25
256	 15	83.0	16.9	 25
257	 15	728.8	209.3	 20
258	 15	147.0	29.9	 25
259	 15	83.0	13.4	 25
260	 15	197.0	44.8	 20
261	 15	104.0	19.1	 25
262	 15	115.0	22.3	 25
263	 15	177.3	37.1	 20
264	 15	195.0	36.2	 25
265	 15	294.0	63.6	 25
266	 15	281.0	45.2	 25
267	 15	312.5	60.4	 20
268	 15	247.0	38.7	 25
269	 15	171.0	39.7	 25
270	 15	156.0	29.2	 20
271	 15	190.0	45.2	 25
272	 15	91.0	12.1	 25
273	 15	79.0	14.0	 20
274	 15	122.0	19.3	 25
275	 15	98.0	19.0	 25
276	 15	101.0	18.2	 20
277	 15	100.0	15.3	 25
278	 15	87.0	15.6	 25
279	 15	602.0	172.4	 20
280	 15	1011.8	263.9	 20
281	 15	144.0	24.6	 20
282	 15	103.5	14.9	 16
283	 15	603.0	109.9	 20
284	 15	231.5	73.7	 20
285	 15	288.8	49.2	 16
286	 15	75.3	16.7	 20
287	 15	101.8	26.9	 20
288	 15	221.5	26.4	 16
289	 15	164.0	37.0	 20
290	 15	352.5	55.4	 20
291	 15	924.0	150.1	 16
292	 15	97.8	54.1	 20
293	 15	179.5	29.6	 20
294	 15	362.0	58.4	 16
295	 15	3270.5	889.6	 20
296	 15	588.0	93.5	 20
297	 15	379.3	64.7	 16
298	 15	1814.8	414.5	 20
299	 15	146.0	45.8	 20
300	 15	93.0	16.7	 20
301	 15	479.8	86.8	 16
302	 15	268.3	47.3	 20
303	 15	1155.0	226.4	 20
304	 15	2552.3	385.0	 16
305	 15	238.0	43.6	 20
306	 15	1662.3	279.3	 20
307	 15	1187.3	214.0	 20
308	 15	4121.0	1058.2	 25
309	 15	578.0	75.0	 25
310	 15	125.0	22.5	 20
311	 15	90.0	15.4	 25
312	 15	91.0	20.5	 25
313	 15	98.3	19.3	 20
314	 15	97.0	12.7	 25
315	 15	5714.0	1250.0	 25
316	 15	99.8	13.5	 20
317	 15	124.0	27.3	 25
318	 15	165.0	31.3	 25
319	 15	101.0	16.4	 20
320	 15	322.0	79.0	 25
321	 15	332.0	63.4	 25
322	 15	251.5	57.6	 20
323	 15	105.0	17.5	 25
324	 15	79.0	10.0	 25
325	 15	88.3	10.7	 20
326	 15	635.0	179.3	 25
327	 15	315.0	67.2	 25
328	 15	252.3	35.7	 20
329	 15	159.0	23.2	 25
330	 15	154.0	25.4	 25
331	 15	147.5	37.2	 20
332	 15	336.0	79.1	 25
333	 15	450.0	67.7	 25
334	 15	130.0	19.8	 25
335	 15	233.0	34.8	 20
336	 15	88.0	14.8	 25
337	 15	336.0	62.0	 25
338	 15	208.5	40.4	 20
339	 15	142.0	28.1	 25
340	 15	134.0	19.0	 25
341	 15	120.8	25.7	 20
342	 15	101.0	15.2	 25
343	 15	812.0	164.9	 25
344	 15	865.0	166.7	 20
345	 15	170.0	32.1	 25
346	 15	128.0	18.0	 25
347	 15	1096.5	210.7	 20
348	 15	1474.0	307.8	 25
349	 15	239.0	44.9	 25
350	 15	125.3	18.1	 20
351	 15	120.0	22.2	 25
352	 15	144.0	21.9	 25
353	 15	241.0	38.2	 20
354	 15	2086.0	505.5	 25
355	 15	180.0	29.7	 25
356	 15	1418.3	236.4	 20
357	 15	793.0	159.2	 25
358	 15	197.0	41.0	 25
359	 15	255.3	38.6	 20
360	 15	90.0	13.8	 20
361	 15	275.3	55.2	 20
362	 15	466.3	86.6	 16
363	 15	417.8	72.4	 20
364	 15	1498.5	302.4	 20
365	 15	1525.5	240.8	 20
366	 15	2627.8	418.8	 16
367	 15	887.8	131.6	 20
368	 15	1380.8	279.5	 20
369	 15	164.3	24.0	 16
370	 15	3576.3	910.9	 20
371	 15	90.5	17.5	 20
372	 15	160.3	23.6	 16
373	 15	420.5	67.9	 20
374	 15	133.5	20.4	 20
375	 15	1204.5	232.6	 16
376	 15	138.5	23.3	 20
377	 15	179.5	39.5	 20
378	 15	105.0	14.8	 16
379	 15	517.8	76.0	 20
380	 15	624.0	141.6	 20
381	 15	428.3	81.1	 16
382	 15	113.0	20.1	 20
383	 15	104.3	16.0	 20
384	 15	199.3	36.7	 16
385	 15	124.8	23.6	 20
386	 15	366.8	96.9	 20
387	 15	97.3	17.3	 20
388	 15	92.0	24.9	 25
389	 15	88.0	13.7	 25
390	 15	178.5	29.6	 20
391	 15	170.0	40.2	 25
392	 15	583.0	117.6	 25
393	 15	451.8	96.8	 20
394	 15	239.0	46.3	 25
395	 15	124.0	19.0	 25
396	 15	665.8	136.1	 20
397	 15	266.0	48.0	 25
398	 15	85.0	15.9	 25
399	 15	97.0	14.2	 25
400	 15	87.0	9.9	 20
401	 15	95.0	15.6	 25
402	 15	542.0	106.2	 25
403	 15	396.3	91.0	 20
404	 15	997.0	230.2	 25
405	 15	248.0	54.8	 25
406	 15	247.0	47.4	 20
407	 15	148.0	26.6	 25
408	 15	192.0	38.9	 25
409	 15	1593.3	274.9	 20
410	 15	377.0	74.4	 25
411	 15	139.0	24.6	 25
412	 15	131.0	29.6	 20
413	 15	744.0	176.1	 25
414	 15	204.0	43.5	 25
415	 15	864.3	224.4	 20
416	 15	82.0	11.6	 25
417	 15	290.0	59.9	 25
418	 15	1237.0	251.4	 20
419	 15	83.0	9.8	 25
420	 15	437.0	90.3	 25
421	 15	919.0	232.3	 20
422	 15	401.0	79.3	 25
423	 15	1162.0	257.1	 25
424	 15	350.5	75.9	 20
425	 15	1779.0	436.0	 25
426	 15	151.0	25.2	 25
427	 15	88.8	14.3	 20
428	 15	81.0	12.7	 25
429	 15	140.0	26.4	 25
430	 15	330.0	74.7	 20
431	 15	558.0	126.2	 25
432	 15	1472.0	320.7	 25
433	 15	236.0	61.5	 25
434	 15	150.8	28.1	 20
435	 15	192.0	36.5	 25
436	 15	164.0	40.6	 25
437	 15	810.5	173.3	 20
438	 15	219.0	33.2	 25
439	 15	112.0	14.6	 25
440	 15	94.5	14.6	 20
441	 15	104.3	16.8	 20
442	 15	122.5	19.9	 20
443	 15	2089.8	305.2	 16
444	 15	2234.0	350.0	 20
445	 15	122.3	22.5	 20
446	 15	73.3	12.5	 16
447	 15	288.0	46.8	 20
448	 15	325.3	51.7	 20
449	 15	118.0	22.9	 16
450	 15	140.3	23.8	 20
451	 15	739.0	142.4	 20
452	 15	93.3	11.6	 16
453	 15	157.0	27.9	 20
454	 15	117.5	24.6	 20
455	 15	113.5	20.9	 16
456	 15	261.8	43.3	 20
457	 15	194.0	38.8	 20
458	 15	103.8	15.4	 16
459	 15	118.0	18.9	 20
460	 15	333.0	48.9	 20
461	 15	535.3	80.0	 16
462	 15	94.0	16.7	 20
463	 15	81.0	12.2	 20
464	 15	101.8	12.3	 16
465	 15	104.8	19.3	 20
466	 15	2784.5	452.8	 20
467	 15	602.0	116.4	 25
468	 15	150.5	24.3	 20
469	 15	107.0	21.1	 25
470	 15	143.0	25.0	 25
471	 15	152.5	21.5	 20
472	 15	426.0	80.3	 25
473	 15	1313.0	214.6	 25
474	 15	203.3	37.1	 20
475	 15	128.0	19.6	 25
476	 15	106.0	17.2	 25
477	 15	415.8	67.6	 20
478	 15	120.0	22.6	 25
479	 15	476.0	94.8	 25
480	 15	153.8	29.7	 20
481	 15	138.0	21.7	 25
482	 15	220.0	28.0	 25
483	 15	166.0	32.2	 20
484	 15	113.0	16.4	 25
485	 15	110.0	17.0	 25
486	 15	94.3	11.9	 20
487	 15	127.0	20.7	 25
488	 15	106.0	18.7	 25
489	 15	79.8	9.8	 20
490	 15	240.0	42.4	 25
491	 15	83.0	15.6	 25
492	 15	103.5	19.4	 20
493	 15	96.0	15.6	 25
494	 15	515.0	88.2	 25
495	 15	4549.3	843.3	 20
496	 15	13007.0	1972.6	 25
497	 15	145.0	23.8	 25
498	 15	84.0	14.3	 20
499	 15	176.0	35.2	 25
500	 15	97.0	21.6	 25
501	 15	116.0	24.4	 25
502	 15	127.0	21.0	 20
503	 15	97.0	17.6	 25
504	 15	97.0	15.1	 25
505	 15	102.5	16.4	 20
506	 15	95.0	16.8	 25
507	 15	107.0	18.6	 25
508	 15	73.8	12.4	 20
509	 15	111.0	20.0	 25
510	 15	185.0	46.5	 25
511	 15	80.3	14.5	 20
512	 15	2323.0	588.9	 25
513	 15	182.0	30.6	 25
514	 15	91.5	14.7	 20
515	 15	278.0	71.8	 25
516	 15	423.0	73.7	 25
517	 15	172.0	31.0	 20
518	 15	81.0	13.2	 25
519	 15	81.0	18.1	 25
520	 15	85.0	11.1	 20
521	 15	1364.0	327.1	 20
522	 15	540.0	113.0	 20
523	 15	229.5	46.2	 16
524	 15	106.8	19.5	 20
525	 15	223.8	39.1	 20
526	 15	308.0	51.7	 16
527	 15	309.0	46.7	 20
528	 15	224.0	37.7	 20
529	 15	214.0	44.3	 16
530	 15	115.8	21.7	 20
531	 15	314.3	55.9	 20
532	 15	290.5	45.2	 16
533	 15	205.3	28.9	 20
534	 15	1375.3	232.0	 20
535	 15	154.8	25.9	 20
536	 15	1611.0	273.7	 16
537	 15	523.0	122.1	 20
538	 15	445.5	91.7	 20
539	 15	1999.0	423.8	 16
540	 15	182.8	34.6	 20
541	 15	288.3	62.5	 20
542	 15	217.8	30.4	 16
543	 15	553.8	80.3	 20
544	 15	1221.3	214.1	 20
545	 15	312.5	48.3	 16
546	 15	329.0	73.6	 20
547	 15	82.8	11.2	 20
548	 15	442.3	85.3	 20
549	 15	774.0	142.8	 25
550	 15	105.0	18.2	 25
551	 15	807.8	185.4	 20
552	 15	236.0	41.6	 25
553	 15	368.0	83.1	 25
554	 15	1034.3	224.4	 20
555	 15	300.0	50.1	 25
556	 15	1734.0	339.3	 25
557	 15	1207.8	223.0	 20
558	 15	101.0	15.2	 25
559	 15	101.0	16.8	 25
560	 15	77.5	10.2	 20
561	 15	79.0	11.5	 25
562	 15	80.0	11.8	 25
563	 15	86.5	15.5	 20
564	 15	93.0	17.4	 25
565	 15	1656.0	423.4	 25
566	 15	2005.8	333.6	 20
567	 15	203.0	38.0	 25
568	 15	383.0	106.5	 25
569	 15	126.0	24.7	 25
570	 15	267.3	45.1	 20
571	 15	994.0	187.4	 25
572	 15	426.0	66.0	 25
573	 15	1009.3	277.6	 20
574	 15	109.0	19.4	 25
575	 15	108.0	13.5	 25
576	 15	96.3	14.5	 20
577	 15	78.0	16.5	 25
578	 15	113.0	17.3	 25
579	 15	508.0	130.8	 20
580	 15	77.0	12.3	 25
581	 15	85.0	13.5	 25
582	 15	181.5	38.9	 20
583	 15	324.0	77.6	 25
584	 15	640.0	153.3	 25
585	 15	219.0	45.9	 20
586	 15	188.0	43.3	 25
587	 15	326.0	64.9	 25
588	 15	1001.0	192.0	 20
589	 15	854.0	195.9	 25
590	 15	286.0	49.6	 25
591	 15	406.3	90.9	 20
592	 15	149.0	110.7	 25
593	 15	169.0	26.8	 25
594	 15	121.3	17.9	 20
595	 15	324.0	53.2	 25
596	 15	264.0	55.4	 25
597	 15	332.8	45.4	 20
598	 15	625.0	126.0	 25
599	 15	1511.0	264.8	 25
600	 15	950.8	200.5	 20
601	 15	1504.5	198.9	 20
602	 15	474.0	67.7	 20
603	 15	1969.0	457.0	 20
604	 15	1079.8	165.5	 16
605	 15	427.5	86.4	 20
606	 15	256.8	50.8	 20
607	 15	144.0	25.3	 16
608	 15	101.3	13.4	 20
609	 15	327.3	248.4	 20
610	 15	95.8	15.3	 16
611	 15	377.8	58.2	 20
612	 15	118.5	17.5	 20
613	 15	155.0	25.7	 16
614	 15	263.0	43.3	 20
615	 15	158.5	27.8	 20
616	 15	124.3	14.6	 16
617	 15	460.0	80.6	 20
618	 15	747.3	165.4	 20
619	 15	360.8	54.7	 16
620	 15	919.8	181.5	 20
621	 15	406.5	49.8	 20
622	 15	2382.5	326.7	 16
623	 15	190.3	33.2	 20
624	 15	143.0	26.0	 20
625	 15	256.5	36.6	 16
626	 15	185.8	28.0	 20
627	 15	284.8	47.2	 20
628	 15	378.8	54.4	 20
629	 15	1089.0	139.6	 25
630	 15	2154.0	416.2	 25
631	 15	528.3	59.2	 20
632	 15	157.0	26.3	 25
633	 15	709.0	117.0	 25
634	 15	382.8	60.0	 20
635	 15	145.0	23.4	 25
636	 15	84.0	11.4	 25
637	 15	92.0	16.3	 25
638	 15	472.0	66.9	 20
639	 15	189.0	31.8	 25
  0	 16	8786.5	2057.7	 20
  1	 16	130.3	18.8	 16
  2	 16	81.0	8.5	 20
  3	 16	166.5	24.9	 20
  4	 16	169.3	24.2	 16
  5	 16	110.8	15.7	 20
  6	 16	295.5	45.9	 20
  7	 16	91.3	14.6	 16
  8	 16	135.3	27.4	 20
  9	 16	614.5	85.7	 20
 10	 16	447.8	64.2	 16
 11	 16	70.3	9.7	 20
 12	 16	76.0	12.1	 20
 13	 16	71.8	12.0	 20
 14	 16	84.0	15.9	 25
 15	 16	124.0	17.6	 25
 16	 16	158.8	32.9	 20
 17	 16	157.0	29.1	 25
 18	 16	97.0	17.4	 25
 19	 16	81.8	10.7	 20
 20	 16	78.0	10.1	 25
 21	 16	75.0	12.9	 25
 22	 16	107.0	16.5	 20
 23	 16	150.0	26.9	 25
 24	 16	264.0	40.9	 25
 25	 16	104.0	16.8	 20
 26	 16	122.0	15.7	 25
 27	 16	94.0	22.8	 25
 28	 16	92.5	15.3	 20
 29	 16	106.0	22.5	 25
 30	 16	122.0	20.7	 25
 31	 16	141.0	24.2	 25
 32	 16	108.0	15.0	 20
 33	 16	217.0	38.4	 25
 34	 16	93.0	20.8	 25
 35	 16	168.3	26.6	 20
 36	 16	158.0	28.8	 25
 37	 16	132.0	18.5	 25
 38	 16	106.3	19.0	 20
 39	 16	115.0	17.7	 25
 40	 16	73.0	9.0	 25
 41	 16	85.0	14.9	 20
 42	 16	131.0	24.8	 25
 43	 16	159.0	27.3	 25
 44	 16	185.5	28.4	 20
 45	 16	660.0	118.4	 25
 46	 16	97.0	18.1	 25
 47	 16	73.3	8.0	 20
 48	 16	298.0	133.1	 25
 49	 16	102.0	18.4	 25
 50	 16	80.5	19.6	 20
 51	 16	80.0	15.7	 25
 52	 16	157.0	30.3	 25
 53	 16	134.3	16.4	 20
 54	 16	155.0	25.1	 25
 55	 16	753.0	113.1	 25
 56	 16	84.0	12.9	 20
 57	 16	1057.0	212.4	 25
 58	 16	400.0	53.5	 25
 59	 16	2702.5	338.6	 20
 60	 16	201.0	172.6	 25
 61	 16	133.0	20.3	 25
 62	 16	118.8	27.5	 20
 63	 16	87.0	12.2	 25
 64	 16	84.0	15.4	 25
 65	 16	171.0	32.6	 25
 66	 16	96.3	14.6	 16
 67	 16	149.3	23.5	 20
 68	 16	94.5	13.7	 20
 69	 16	103.3	20.6	 16
 70	 16	99.5	14.3	 20
 71	 16	159.5	22.1	 20
 72	 16	198.8	30.7	 16
 73	 16	610.0	148.2	 20
 74	 16	98.3	14.2	 20
 75	 16	769.8	94.1	 16
 76	 16	251.5	44.4	 20
 77	 16	150.8	22.4	 20
 78	 16	98.5	13.4	 16
 79	 16	88.8	13.3	 20
 80	 16	208.0	26.7	 20
 81	 16	84.3	10.2	 16
 82	 16	113.5	23.4	 20
 83	 16	125.5	14.4	 20
 84	 16	118.8	20.3	 16
 85	 16	164.0	23.7	 20
 86	 16	203.3	24.3	 20
 87	 16	118.0	25.0	 16
 88	 16	87.3	11.2	 20
 89	 16	783.8	114.6	 20
 90	 16	187.3	24.3	 16
 91	 16	224.5	33.5	 20
 92	 16	257.8	31.5	 20
 93	 16	93.3	16.7	 20
 94	 16	106.0	15.2	 25
 95	 16	89.0	17.2	 25
 96	 16	161.5	32.3	 20
 97	 16	69.0	11.2	 25
 98	 16	76.0	12.8	 25
 99	 16	91.0	16.0	 25
100	 16	144.0	22.3	 20
101	 16	138.0	20.8	 25
102	 16	377.0	54.6	 25
103	 16	1329.5	142.0	 20
104	 16	168.0	28.8	 25
105	 16	106.0	17.2	 25
106	 16	161.3	21.9	 20
107	 16	470.0	95.0	 25
108	 16	141.0	21.8	 25
109	 16	162.5	24.5	 20
110	 16	165.0	30.5	 25
111	 16	142.0	24.2	 25
112	 16	162.0	20.0	 20
113	 16	80.0	13.6	 25
114	 16	107.0	19.8	 25
115	 16	109.3	23.0	 20
116	 16	1240.0	270.9	 25
117	 16	452.0	46.7	 25
118	 16	232.5	26.0	 20
119	 16	141.0	24.9	 25
120	 16	353.0	61.2	 25
121	 16	180.8	30.4	 20
122	 16	263.0	37.1	 25
123	 16	303.0	58.4	 25
124	 16	117.8	12.9	 20
125	 16	216.0	30.0	 25
126	 16	101.0	16.7	 25
127	 16	100.5	12.3	 20
128	 16	87.0	8.2	 25
129	 16	120.0	19.8	 25
130	 16	96.0	16.1	 25
131	 16	255.0	49.2	 20
132	 16	350.0	52.4	 25
133	 16	326.0	39.6	 25
134	 16	473.0	60.7	 20
135	 16	316.0	39.4	 25
136	 16	119.0	21.0	 25
137	 16	189.5	28.7	 20
138	 16	190.0	32.0	 25
139	 16	338.0	47.3	 25
140	 16	291.0	34.3	 20
141	 16	223.0	37.3	 25
142	 16	1472.0	202.0	 25
143	 16	1347.5	145.9	 20
144	 16	176.0	99.2	 25
145	 16	832.0	139.0	 25
146	 16	120.3	18.1	 16
147	 16	322.8	60.8	 20
148	 16	153.8	22.7	 20
149	 16	144.3	19.4	 16
150	 16	131.0	31.9	 20
151	 16	142.3	20.8	 20
152	 16	160.5	28.1	 16
153	 16	268.8	34.9	 20
154	 16	254.0	26.9	 20
155	 16	623.8	78.9	 16
156	 16	324.8	102.7	 20
157	 16	117.3	18.5	 20
158	 16	436.0	43.5	 16
159	 16	112.5	19.2	 20
160	 16	183.5	21.6	 20
161	 16	466.0	41.1	 16
162	 16	168.3	30.7	 20
163	 16	309.0	30.5	 20
164	 16	384.5	39.1	 20
165	 16	397.5	70.6	 16
166	 16	203.5	24.6	 20
167	 16	264.3	41.8	 20
168	 16	137.8	19.3	 16
169	 16	172.0	30.8	 20
170	 16	162.0	18.8	 20
171	 16	164.5	28.9	 16
172	 16	157.3	19.3	 20
173	 16	87.0	12.1	 25
174	 16	124.3	12.6	 20
175	 16	135.0	21.9	 25
176	 16	107.0	16.5	 25
177	 16	135.8	20.0	 20
178	 16	821.0	168.3	 25
179	 16	244.0	34.4	 25
180	 16	100.3	14.0	 20
181	 16	280.0	38.2	 25
182	 16	167.0	28.7	 25
183	 16	401.3	97.9	 20
184	 16	230.0	48.0	 25
185	 16	133.0	20.2	 25
186	 16	154.8	21.9	 20
187	 16	83.0	10.8	 25
188	 16	127.0	19.8	 25
189	 16	236.8	35.6	 20
190	 16	193.0	25.5	 25
191	 16	240.0	31.2	 25
192	 16	547.3	56.2	 20
193	 16	373.0	51.7	 25
194	 16	1543.0	270.4	 25
195	 16	235.3	47.8	 20
196	 16	96.0	14.2	 25
197	 16	209.0	36.4	 25
198	 16	453.0	81.5	 25
199	 16	104.5	15.6	 20
200	 16	244.0	36.8	 25
201	 16	203.0	30.5	 25
202	 16	133.3	23.8	 20
203	 16	588.0	109.1	 25
204	 16	177.0	27.5	 25
205	 16	118.3	18.2	 20
206	 16	130.0	23.9	 25
207	 16	2132.0	229.3	 25
208	 16	101.0	14.1	 20
209	 16	386.0	51.4	 25
210	 16	228.0	23.2	 25
211	 16	82.5	12.0	 20
212	 16	564.0	118.8	 25
213	 16	538.0	73.9	 25
214	 16	422.8	54.8	 20
215	 16	644.0	119.0	 25
216	 16	73.0	8.2	 25
217	 16	95.0	21.9	 20
218	 16	78.0	23.1	 25
219	 16	76.0	11.3	 25
220	 16	91.0	13.0	 20
221	 16	91.0	12.4	 25
222	 16	92.0	12.4	 25
223	 16	111.0	14.3	 20
224	 16	97.0	15.7	 25
225	 16	85.0	16.2	 25
226	 16	97.3	18.0	 20
227	 16	1040.8	114.8	 20
228	 16	395.3	105.3	 20
229	 16	109.3	11.3	 16
230	 16	88.0	12.7	 20
231	 16	115.0	18.6	 20
232	 16	318.5	44.8	 20
233	 16	2292.0	215.7	 16
234	 16	2443.8	185.5	 20
235	 16	103.8	17.6	 20
236	 16	79.8	12.0	 16
237	 16	122.5	25.9	 20
238	 16	472.0	49.3	 20
239	 16	248.8	45.7	 16
240	 16	85.3	14.7	 20
241	 16	166.5	24.7	 20
242	 16	820.8	64.5	 16
243	 16	476.5	67.2	 20
244	 16	117.5	22.4	 20
245	 16	195.8	27.3	 16
246	 16	104.8	17.7	 20
247	 16	131.8	17.6	 20
248	 16	133.0	13.6	 16
249	 16	242.5	35.8	 20
250	 16	140.3	15.7	 20
251	 16	175.5	18.0	 16
252	 16	510.0	74.9	 20
253	 16	183.0	23.6	 25
254	 16	163.8	20.3	 20
255	 16	92.0	13.8	 25
256	 16	92.0	13.4	 25
257	 16	135.0	23.4	 20
258	 16	100.0	13.7	 25
259	 16	84.0	13.2	 25
260	 16	102.8	16.5	 20
261	 16	139.0	28.1	 25
262	 16	126.0	21.6	 25
263	 16	234.0	27.4	 20
264	 16	559.0	60.8	 25
265	 16	311.0	33.3	 25
266	 16	365.0	41.1	 25
267	 16	117.3	16.4	 20
268	 16	240.0	57.8	 25
269	 16	91.0	15.1	 25
270	 16	135.3	23.5	 20
271	 16	103.0	15.8	 25
272	 16	85.0	14.1	 25
273	 16	105.3	21.9	 20
274	 16	96.0	14.7	 25
275	 16	84.0	11.0	 25
276	 16	95.3	10.4	 20
277	 16	89.0	12.2	 25
278	 16	72.0	12.0	 25
279	 16	103.3	16.4	 20
280	 16	579.0	134.7	 25
281	 16	101.0	15.0	 25
282	 16	91.8	10.0	 20
283	 16	365.0	53.7	 25
284	 16	405.0	147.4	 25
285	 16	164.5	32.0	 20
286	 16	74.0	14.4	 25
287	 16	180.0	29.4	 25
288	 16	406.0	89.8	 20
289	 16	126.0	23.2	 25
290	 16	172.0	30.8	 25
291	 16	464.8	70.7	 20
292	 16	98.0	32.9	 25
293	 16	199.0	31.5	 25
294	 16	144.3	22.9	 20
295	 16	691.0	146.4	 25
296	 16	225.0	34.1	 25
297	 16	260.5	52.7	 20
298	 16	512.0	98.3	 25
299	 16	106.0	21.5	 25
300	 16	84.0	16.8	 25
301	 16	139.0	28.7	 20
302	 16	129.0	23.7	 25
303	 16	330.0	44.2	 25
304	 16	649.5	154.6	 20
305	 16	127.0	19.2	 25
306	 16	1279.0	150.0	 25
307	 16	1027.3	89.6	 16
308	 16	911.0	161.2	 20
309	 16	413.8	42.7	 20
310	 16	130.5	15.1	 16
311	 16	89.5	20.2	 20
312	 16	82.0	11.5	 20
313	 16	87.3	11.0	 16
314	 16	91.3	14.9	 20
315	 16	462.0	80.5	 20
316	 16	78.0	13.7	 16
317	 16	88.5	15.3	 20
318	 16	105.0	19.1	 20
319	 16	97.0	14.5	 16
320	 16	511.5	98.2	 20
321	 16	389.0	35.2	 20
322	 16	360.5	34.7	 16
323	 16	89.5	38.0	 20
324	 16	78.3	11.3	 20
325	 16	78.3	12.9	 16
326	 16	533.5	113.7	 20
327	 16	444.5	54.8	 20
328	 16	112.5	15.4	 16
329	 16	138.8	20.4	 20
330	 16	138.5	28.4	 20
331	 16	126.0	19.0	 16
332	 16	277.8	54.4	 20
333	 16	540.5	52.2	 20
334	 16	116.0	17.3	 25
335	 16	78.3	11.5	 20
336	 16	88.0	13.3	 25
337	 16	271.0	35.4	 25
338	 16	111.0	14.5	 20
339	 16	100.0	15.7	 25
340	 16	93.0	15.3	 25
341	 16	111.0	15.7	 20
342	 16	118.0	22.1	 25
343	 16	239.0	44.2	 25
344	 16	331.8	46.9	 20
345	 16	156.0	28.1	 25
346	 16	106.0	12.1	 25
347	 16	1653.0	179.0	 20
348	 16	995.0	112.9	 25
349	 16	446.0	51.0	 25
350	 16	122.5	22.4	 20
351	 16	93.0	13.1	 25
352	 16	132.0	16.7	 25
353	 16	109.5	21.7	 20
354	 16	428.0	86.7	 25
355	 16	223.0	25.3	 25
356	 16	775.8	84.3	 20
357	 16	1016.0	148.2	 25
358	 16	137.0	22.7	 25
359	 16	120.3	17.3	 20
360	 16	85.0	11.1	 25
361	 16	167.0	27.0	 25
362	 16	222.5	28.7	 20
363	 16	461.0	51.7	 25
364	 16	2030.0	129.0	 25
365	 16	1574.0	107.7	 20
366	 16	1041.0	87.2	 25
367	 16	581.0	46.6	 25
368	 16	415.0	35.7	 25
369	 16	96.0	14.9	 20
370	 16	1145.0	171.2	 25
371	 16	103.0	12.7	 25
372	 16	144.3	24.3	 20
373	 16	259.0	29.9	 25
374	 16	241.0	23.7	 25
375	 16	498.3	58.6	 20
376	 16	110.0	15.1	 25
377	 16	119.0	17.7	 25
378	 16	121.8	23.7	 20
379	 16	222.0	21.8	 25
380	 16	302.0	39.6	 25
381	 16	170.3	23.6	 20
382	 16	107.0	16.5	 25
383	 16	75.0	14.2	 25
384	 16	97.3	14.1	 20
385	 16	165.0	26.2	 25
386	 16	122.0	19.5	 25
387	 16	87.5	14.2	 16
388	 16	88.0	15.6	 20
389	 16	65.0	9.9	 20
390	 16	185.0	25.1	 16
391	 16	87.3	12.2	 20
392	 16	415.3	48.9	 20
393	 16	205.8	26.0	 16
394	 16	240.3	33.4	 20
395	 16	148.3	20.1	 20
396	 16	1083.0	76.8	 16
397	 16	319.8	44.4	 20
398	 16	83.3	12.0	 20
399	 16	91.0	14.8	 16
400	 16	86.5	11.3	 20
401	 16	81.8	14.4	 20
402	 16	711.0	102.2	 20
403	 16	113.3	15.0	 16
404	 16	170.0	20.6	 20
405	 16	268.3	25.9	 20
406	 16	295.5	25.7	 16
407	 16	156.0	28.9	 20
408	 16	122.3	21.2	 20
409	 16	1216.3	110.3	 16
410	 16	720.5	39.7	 20
411	 16	133.3	21.0	 20
412	 16	138.5	31.2	 16
413	 16	1081.8	135.9	 20
414	 16	220.0	22.1	 25
415	 16	180.8	28.4	 20
416	 16	85.0	11.9	 25
417	 16	135.0	15.3	 25
418	 16	402.8	49.1	 20
419	 16	96.0	13.5	 25
420	 16	302.0	40.3	 25
421	 16	371.0	28.7	 20
422	 16	488.0	59.7	 25
423	 16	2995.0	336.2	 25
424	 16	243.8	33.5	 20
425	 16	911.0	134.6	 25
426	 16	110.0	11.9	 25
427	 16	91.0	16.7	 20
428	 16	87.0	19.4	 25
429	 16	102.0	16.5	 25
430	 16	276.0	30.9	 20
431	 16	247.0	29.8	 25
432	 16	490.0	56.5	 25
433	 16	166.0	23.3	 20
434	 16	138.0	20.1	 25
435	 16	230.0	22.6	 25
436	 16	127.0	16.8	 25
437	 16	552.3	59.7	 20
438	 16	146.0	18.2	 25
439	 16	137.0	23.7	 25
440	 16	87.8	19.0	 20
441	 16	129.0	16.4	 25
442	 16	145.0	18.6	 25
443	 16	736.0	89.5	 20
444	 16	274.0	49.5	 25
445	 16	118.0	22.0	 25
446	 16	76.5	9.8	 20
447	 16	157.0	25.9	 25
448	 16	511.0	52.2	 25
449	 16	101.0	13.0	 20
450	 16	194.0	30.3	 25
451	 16	179.0	27.3	 25
452	 16	80.3	12.0	 20
453	 16	114.0	17.6	 25
454	 16	113.0	21.0	 25
455	 16	92.0	11.6	 20
456	 16	187.0	23.2	 25
457	 16	127.0	17.3	 25
458	 16	98.8	17.0	 20
459	 16	109.0	16.9	 25
460	 16	209.0	30.5	 25
461	 16	143.0	22.7	 20
462	 16	81.0	14.4	 25
463	 16	72.0	7.9	 25
464	 16	167.3	25.1	 20
465	 16	102.0	15.7	 25
466	 16	2052.0	360.1	 25
467	 16	861.8	119.1	 20
468	 16	82.5	14.3	 16
469	 16	74.8	12.6	 20
470	 16	92.3	9.9	 20
471	 16	81.5	12.3	 16
472	 16	184.5	26.6	 20
473	 16	653.5	68.8	 20
474	 16	265.8	45.2	 16
475	 16	80.0	13.3	 20
476	 16	96.8	16.1	 20
477	 16	206.3	27.3	 16
478	 16	129.8	18.2	 20
479	 16	517.5	33.2	 20
480	 16	144.3	28.2	 16
481	 16	111.5	20.3	 20
482	 16	212.3	19.8	 20
483	 16	101.0	18.9	 16
484	 16	107.0	14.8	 20
485	 16	86.0	12.4	 20
486	 16	105.3	20.4	 16
487	 16	111.3	18.1	 20
488	 16	71.3	11.4	 20
489	 16	72.5	9.5	 16
490	 16	85.0	13.4	 20
491	 16	81.3	11.3	 20
492	 16	108.3	13.0	 16
493	 16	100.0	14.6	 20
494	 16	215.0	35.7	 25
495	 16	293.8	60.8	 20
496	 16	2850.0	462.2	 25
497	 16	95.0	15.1	 25
498	 16	87.0	13.7	 20
499	 16	263.0	30.1	 25
500	 16	79.0	13.3	 25
501	 16	89.0	13.6	 25
502	 16	92.0	14.3	 20
503	 16	182.0	30.7	 25
504	 16	100.0	14.3	 25
505	 16	90.0	10.7	 20
506	 16	85.0	11.9	 25
507	 16	101.0	16.0	 25
508	 16	75.0	40.1	 20
509	 16	89.0	13.3	 25
510	 16	83.0	14.0	 25
511	 16	69.3	10.4	 20
512	 16	357.0	78.1	 25
513	 16	116.0	18.0	 25
514	 16	95.3	15.3	 20
515	 16	234.0	23.9	 25
516	 16	367.0	48.8	 25
517	 16	84.0	15.2	 20
518	 16	77.0	13.3	 25
519	 16	93.0	16.6	 25
520	 16	92.0	14.3	 20
521	 16	259.0	51.6	 25
522	 16	412.0	48.7	 25
523	 16	88.5	20.0	 20
524	 16	87.0	19.7	 25
525	 16	121.0	15.3	 25
526	 16	219.8	27.5	 20
527	 16	767.0	76.7	 25
528	 16	172.0	22.0	 25
529	 16	98.5	15.0	 20
530	 16	99.0	17.5	 25
531	 16	134.0	18.1	 25
532	 16	196.0	30.2	 20
533	 16	126.0	21.9	 25
534	 16	512.0	56.8	 25
535	 16	147.0	25.7	 25
536	 16	1545.3	112.8	 20
537	 16	156.0	33.2	 25
538	 16	965.0	75.5	 25
539	 16	783.8	86.4	 20
540	 16	179.0	23.1	 25
541	 16	270.0	30.2	 25
542	 16	176.3	32.0	 20
543	 16	394.0	47.6	 25
544	 16	928.0	122.0	 25
545	 16	851.5	87.4	 20
546	 16	315.0	39.7	 25
547	 16	82.0	14.7	 25
548	 16	124.0	17.5	 16
549	 16	203.5	25.9	 20
550	 16	125.5	17.1	 20
551	 16	189.3	22.6	 16
552	 16	205.3	25.8	 20
553	 16	157.5	19.0	 20
554	 16	293.5	40.4	 16
555	 16	179.8	26.9	 20
556	 16	1194.0	150.2	 20
557	 16	349.5	29.3	 16
558	 16	87.0	10.9	 20
559	 16	112.8	23.3	 20
560	 16	138.3	19.3	 16
561	 16	75.3	10.1	 20
562	 16	76.3	10.7	 20
563	 16	89.5	12.7	 16
564	 16	102.8	17.7	 20
565	 16	189.3	24.1	 20
566	 16	2330.0	191.4	 16
567	 16	340.3	59.2	 20
568	 16	112.5	15.5	 20
569	 16	110.5	32.2	 20
570	 16	506.0	33.8	 16
571	 16	341.3	31.1	 20
572	 16	510.3	92.0	 20
573	 16	180.3	20.6	 16
574	 16	82.0	15.3	 20
575	 16	129.0	18.7	 25
576	 16	92.0	15.2	 20
577	 16	83.0	14.6	 25
578	 16	192.0	31.1	 25
579	 16	122.0	21.9	 20
580	 16	82.0	14.4	 25
581	 16	84.0	12.5	 25
582	 16	102.3	14.6	 20
583	 16	121.0	24.4	 25
584	 16	281.0	32.4	 25
585	 16	996.3	154.3	 20
586	 16	167.0	23.3	 25
587	 16	194.0	25.5	 25
588	 16	510.3	57.3	 20
589	 16	656.0	49.7	 25
590	 16	545.0	95.8	 25
591	 16	159.8	19.1	 20
592	 16	94.0	13.0	 25
593	 16	167.0	30.1	 25
594	 16	95.3	16.9	 20
595	 16	187.0	22.5	 25
596	 16	224.0	37.2	 25
597	 16	446.8	53.9	 20
598	 16	1140.0	159.8	 25
599	 16	3301.0	278.6	 25
600	 16	1092.5	165.1	 20
601	 16	758.0	104.7	 25
602	 16	476.0	125.8	 25
603	 16	2285.0	399.8	 25
604	 16	1402.8	198.0	 20
605	 16	138.0	26.6	 25
606	 16	126.0	17.2	 25
607	 16	230.3	28.9	 20
608	 16	103.0	14.6	 25
609	 16	97.0	15.1	 25
610	 16	114.0	14.6	 20
611	 16	110.0	13.7	 25
612	 16	89.0	10.7	 25
613	 16	149.3	23.6	 20
614	 16	187.0	26.8	 25
615	 16	149.0	23.1	 25
616	 16	91.0	15.3	 20
617	 16	288.0	34.9	 25
618	 16	338.0	35.2	 25
619	 16	625.0	75.1	 20
620	 16	257.0	40.8	 25
621	 16	163.0	25.2	 25
622	 16	677.3	58.6	 20
623	 16	316.0	36.3	 25
624	 16	110.0	15.7	 25
625	 16	162.5	26.1	 20
626	 16	231.0	34.0	 25
627	 16	181.0	33.9	 25
628	 16	399.3	34.7	 16
629	 16	335.8	49.8	 20
630	 16	806.8	158.9	 20
631	 16	254.3	38.0	 16
632	 16	136.0	15.7	 20
633	 16	320.5	46.8	 20
634	 16	392.8	51.9	 16
635	 16	123.0	16.3	 20
636	 16	87.3	15.2	 20
637	 16	90.0	12.0	 20
638	 16	312.5	36.6	 16
639	 16	7380.0	1462.2	 20
  0	 17	158.0	20.9	 25
  1	 17	109.0	15.2	 20
  2	 17	169.0	20.1	 25
  3	 17	2678.0	520.8	 25
  4	 17	4195.5	960.5	 20
  5	 17	275.0	35.9	 25
  6	 17	114.0	22.0	 25
  7	 17	757.5	136.0	 20
  8	 17	345.0	60.6	 25
  9	 17	1741.0	217.2	 25
 10	 17	162.3	26.2	 20
 11	 17	86.0	14.3	 25
 12	 17	152.0	19.9	 25
 13	 17	239.5	23.8	 16
 14	 17	80.8	13.7	 20
 15	 17	95.5	20.1	 20
 16	 17	77.3	10.2	 16
 17	 17	133.3	20.2	 20
 18	 17	105.5	19.1	 20
 19	 17	82.3	14.1	 16
 20	 17	120.8	17.5	 20
 21	 17	122.5	16.7	 20
 22	 17	203.8	30.3	 16
 23	 17	91.0	17.0	 20
 24	 17	187.0	37.4	 20
 25	 17	1514.5	140.8	 16
 26	 17	120.0	22.5	 20
 27	 17	578.3	76.6	 20
 28	 17	227.8	33.6	 16
 29	 17	4350.0	739.6	 20
 30	 17	118.5	16.2	 20
 31	 17	152.3	31.7	 20
 32	 17	707.8	88.8	 16
 33	 17	98.3	13.7	 20
 34	 17	112.3	15.4	 20
 35	 17	286.0	50.6	 16
 36	 17	947.3	151.5	 20
 37	 17	5048.3	658.8	 20
 38	 17	188.3	23.0	 16
 39	 17	137.0	19.4	 25
 40	 17	122.0	19.1	 25
 41	 17	74.5	16.8	 20
 42	 17	224.0	31.9	 25
 43	 17	206.0	24.3	 25
 44	 17	170.5	27.9	 20
 45	 17	80.0	12.3	 25
 46	 17	93.0	20.3	 25
 47	 17	80.0	13.5	 20
 48	 17	82.0	9.1	 25
 49	 17	107.0	16.7	 25
 50	 17	138.0	18.7	 20
 51	 17	90.0	17.1	 25
 52	 17	149.0	24.5	 25
 53	 17	155.8	20.6	 20
 54	 17	280.0	30.0	 25
 55	 17	208.0	27.6	 25
 56	 17	543.5	43.6	 20
 57	 17	342.0	53.4	 25
 58	 17	109.0	16.8	 25
 59	 17	195.5	33.0	 20
 60	 17	163.0	24.0	 25
 61	 17	136.0	23.7	 25
 62	 17	168.8	24.3	 20
 63	 17	122.0	16.1	 25
 64	 17	86.0	9.4	 25
 65	 17	209.0	23.6	 25
 66	 17	106.8	17.3	 20
 67	 17	97.0	13.6	 25
 68	 17	150.0	21.2	 25
 69	 17	384.5	42.8	 20
 70	 17	541.0	61.0	 25
 71	 17	268.0	40.9	 25
 72	 17	345.8	42.3	 20
 73	 17	340.0	52.2	 25
 74	 17	101.0	14.4	 25
 75	 17	97.3	13.2	 20
 76	 17	237.0	42.8	 25
 77	 17	975.0	128.2	 25
 78	 17	550.0	70.4	 20
 79	 17	443.0	34.7	 25
 80	 17	202.0	32.4	 25
 81	 17	959.0	147.6	 20
 82	 17	179.0	28.9	 25
 83	 17	121.0	19.2	 25
 84	 17	1004.0	128.6	 20
 85	 17	381.0	59.9	 25
 86	 17	191.0	20.2	 25
 87	 17	193.5	27.4	 20
 88	 17	253.0	37.9	 25
 89	 17	354.0	51.4	 25
 90	 17	582.8	50.3	 20
 91	 17	134.0	23.3	 25
 92	 17	91.0	17.6	 25
 93	 17	87.3	9.7	 16
 94	 17	92.8	16.0	 20
 95	 17	87.3	16.5	 20
 96	 17	90.3	11.8	 16
 97	 17	116.0	74.4	 20
 98	 17	91.3	16.1	 20
 99	 17	89.5	12.9	 20
100	 17	103.3	14.1	 16
101	 17	198.3	32.1	 20
102	 17	915.5	89.1	 20
103	 17	166.3	27.7	 16
104	 17	106.3	10.7	 20
105	 17	114.5	16.8	 20
106	 17	340.8	40.6	 16
107	 17	326.0	39.6	 20
108	 17	138.3	18.7	 20
109	 17	239.3	37.6	 16
110	 17	96.5	12.8	 20
111	 17	70.5	11.8	 20
112	 17	76.5	15.1	 16
113	 17	65.3	9.1	 20
114	 17	100.0	14.4	 20
115	 17	199.5	26.9	 16
116	 17	89.8	15.7	 20
117	 17	204.5	34.2	 20
118	 17	254.0	44.9	 16
119	 17	112.0	18.5	 20
120	 17	206.0	38.1	 25
121	 17	78.5	8.5	 20
122	 17	84.0	14.5	 25
123	 17	116.0	19.5	 25
124	 17	214.5	26.5	 20
125	 17	2988.0	690.6	 25
126	 17	156.0	46.0	 25
127	 17	127.5	19.8	 20
128	 17	423.0	98.7	 25
129	 17	802.0	130.9	 25
130	 17	470.5	37.6	 20
131	 17	981.0	139.7	 25
132	 17	123.0	38.9	 25
133	 17	86.0	14.5	 25
134	 17	112.0	17.1	 20
135	 17	162.0	25.9	 25
136	 17	138.0	18.3	 25
137	 17	614.3	72.1	 20
138	 17	136.0	20.3	 25
139	 17	840.0	148.9	 25
140	 17	771.5	63.0	 20
141	 17	299.0	40.3	 25
142	 17	502.0	108.5	 25
143	 17	380.5	59.5	 20
144	 17	322.0	38.1	 25
145	 17	327.0	53.8	 25
146	 17	79.0	11.8	 20
147	 17	177.0	30.2	 25
148	 17	119.0	18.7	 25
149	 17	127.3	17.5	 20
150	 17	196.0	65.5	 25
151	 17	121.0	17.9	 25
152	 17	116.3	15.7	 20
153	 17	76.0	14.5	 25
154	 17	116.0	15.0	 25
155	 17	122.5	19.8	 20
156	 17	222.0	27.0	 25
157	 17	96.0	11.8	 25
158	 17	149.5	21.1	 20
159	 17	97.0	14.7	 25
160	 17	242.0	35.6	 25
161	 17	230.3	30.1	 20
162	 17	215.0	32.4	 25
163	 17	197.0	29.8	 25
164	 17	191.5	27.2	 20
165	 17	900.0	102.6	 25
166	 17	258.0	29.6	 25
167	 17	117.0	12.6	 25
168	 17	115.0	14.7	 20
169	 17	148.0	24.9	 25
170	 17	115.0	16.2	 25
171	 17	97.5	13.7	 20
172	 17	100.0	15.3	 25
173	 17	259.3	39.5	 20
174	 17	793.5	95.6	 16
175	 17	281.5	40.0	 20
176	 17	166.8	23.4	 20
177	 17	296.8	52.1	 16
178	 17	3089.3	762.1	 20
179	 17	197.3	31.3	 20
180	 17	2804.5	364.6	 16
181	 17	326.8	40.7	 20
182	 17	119.0	19.8	 20
183	 17	463.8	67.5	 16
184	 17	241.5	27.8	 20
185	 17	220.8	31.2	 20
186	 17	111.0	12.9	 16
187	 17	197.5	28.2	 20
188	 17	102.5	20.4	 20
189	 17	132.8	18.2	 16
190	 17	89.0	10.9	 20
191	 17	276.0	49.0	 20
192	 17	3369.3	663.1	 16
193	 17	4075.0	855.7	 20
194	 17	495.5	60.3	 20
195	 17	924.0	79.5	 16
196	 17	145.3	23.9	 20
197	 17	75.5	16.3	 20
198	 17	136.0	20.1	 16
199	 17	391.0	62.1	 20
200	 17	125.0	20.6	 25
201	 17	298.0	35.1	 25
202	 17	187.8	23.6	 20
203	 17	88.0	15.8	 25
204	 17	135.0	26.3	 25
205	 17	301.0	35.8	 20
206	 17	151.0	26.6	 25
207	 17	102.0	17.2	 25
208	 17	331.5	49.2	 20
209	 17	798.0	141.8	 25
210	 17	762.0	74.5	 25
211	 17	133.8	20.7	 20
212	 17	103.0	13.0	 25
213	 17	96.0	12.0	 25
214	 17	76.8	15.1	 20
215	 17	89.0	11.3	 25
216	 17	118.0	19.5	 25
217	 17	128.3	19.5	 20
218	 17	96.0	19.3	 25
219	 17	68.0	9.7	 25
220	 17	73.3	13.5	 20
221	 17	103.0	17.3	 25
222	 17	88.0	12.8	 25
223	 17	90.5	12.7	 20
224	 17	91.0	15.2	 25
225	 17	173.0	35.4	 25
226	 17	295.8	46.8	 20
227	 17	932.0	167.6	 25
228	 17	510.0	88.4	 25
229	 17	1010.8	179.8	 20
230	 17	550.0	96.6	 25
231	 17	134.0	25.1	 25
232	 17	169.0	29.0	 25
233	 17	207.8	38.6	 20
234	 17	2208.0	329.3	 25
235	 17	1687.0	216.9	 25
236	 17	146.0	25.7	 20
237	 17	117.0	20.8	 25
238	 17	286.0	34.7	 25
239	 17	140.0	24.9	 20
240	 17	180.0	25.6	 25
241	 17	387.0	42.9	 25
242	 17	1214.5	216.7	 20
243	 17	95.0	15.6	 25
244	 17	357.0	76.8	 25
245	 17	78.3	12.3	 20
246	 17	120.0	18.9	 25
247	 17	137.0	137.6	 25
248	 17	1957.5	395.7	 20
249	 17	309.0	35.8	 25
250	 17	265.0	36.4	 25
251	 17	282.3	38.1	 20
252	 17	4693.0	1248.6	 25
253	 17	4358.8	550.2	 20
254	 17	273.8	40.7	 16
255	 17	404.5	30.1	 20
256	 17	427.5	52.5	 20
257	 17	389.5	58.2	 16
258	 17	125.0	16.3	 20
259	 17	80.3	14.2	 20
260	 17	77.3	13.0	 16
261	 17	89.8	15.8	 20
262	 17	93.3	12.8	 20
263	 17	597.3	70.8	 16
264	 17	309.8	53.9	 20
265	 17	335.5	25.3	 20
266	 17	206.5	20.7	 20
267	 17	157.8	27.0	 16
268	 17	3468.8	610.7	 20
269	 17	215.0	22.1	 20
270	 17	1233.8	89.3	 16
271	 17	334.0	44.1	 20
272	 17	152.3	17.3	 20
273	 17	106.0	16.3	 16
274	 17	74.8	11.5	 20
275	 17	306.0	31.6	 20
276	 17	136.0	16.6	 16
277	 17	119.0	17.1	 20
278	 17	245.3	27.7	 20
279	 17	109.8	18.0	 16
280	 17	108.0	23.5	 25
281	 17	93.0	16.6	 25
282	 17	150.5	29.0	 20
283	 17	250.0	40.7	 25
284	 17	221.0	29.9	 25
285	 17	161.8	19.7	 20
286	 17	182.0	39.1	 25
287	 17	300.0	51.0	 25
288	 17	436.3	50.1	 20
289	 17	118.0	21.9	 25
290	 17	95.0	18.9	 25
291	 17	751.8	108.5	 20
292	 17	479.0	92.1	 25
293	 17	443.0	61.4	 25
294	 17	1233.8	135.0	 20
295	 17	1643.0	161.7	 25
296	 17	755.0	90.9	 25
297	 17	168.5	22.8	 20
298	 17	321.0	47.2	 25
299	 17	211.0	27.6	 25
300	 17	80.0	13.0	 25
301	 17	77.3	11.6	 20
302	 17	87.0	14.5	 25
303	 17	87.0	15.8	 25
304	 17	387.3	58.5	 20
305	 17	211.0	37.0	 25
306	 17	109.0	25.7	 25
307	 17	214.5	25.8	 20
308	 17	6865.0	1356.7	 25
309	 17	4282.0	594.2	 25
310	 17	166.3	19.4	 20
311	 17	277.0	44.8	 25
312	 17	2216.0	409.0	 25
313	 17	184.0	23.6	 20
314	 17	220.0	42.1	 25
315	 17	237.0	37.6	 25
316	 17	214.0	28.6	 20
317	 17	379.0	69.7	 25
318	 17	573.0	78.1	 25
319	 17	278.8	31.9	 20
320	 17	91.0	16.2	 25
321	 17	166.0	19.3	 25
322	 17	174.8	32.7	 20
323	 17	84.0	12.1	 25
324	 17	74.0	12.7	 25
325	 17	106.5	16.9	 20
326	 17	315.0	39.8	 25
327	 17	147.0	23.0	 25
328	 17	226.8	28.0	 20
329	 17	288.0	34.2	 25
330	 17	93.0	17.4	 25
331	 17	69.5	17.4	 20
332	 17	104.0	20.9	 25
333	 17	322.0	50.8	 25
334	 17	348.0	34.9	 20
335	 17	170.5	19.9	 16
336	 17	82.0	16.4	 20
337	 17	95.5	9.6	 20
338	 17	95.0	14.5	 16
339	 17	2332.5	534.9	 20
340	 17	288.3	33.5	 20
341	 17	89.0	19.4	 16
342	 17	231.3	42.9	 20
343	 17	101.3	7.9	 20
344	 17	83.0	12.0	 16
345	 17	710.8	156.6	 20
346	 17	159.5	25.9	 20
347	 17	500.0	79.5	 16
348	 17	173.0	31.2	 20
349	 17	144.5	23.4	 20
350	 17	75.3	12.1	 16
351	 17	582.5	116.9	 20
352	 17	92.0	22.0	 20
353	 17	209.3	27.8	 16
354	 17	118.0	16.8	 20
355	 17	574.5	85.8	 20
356	 17	136.5	18.8	 16
357	 17	77.3	9.7	 20
358	 17	103.5	20.3	 20
359	 17	222.3	35.8	 16
360	 17	1066.3	307.5	 20
361	 17	112.0	14.2	 25
362	 17	120.8	19.9	 20
363	 17	112.0	18.4	 25
364	 17	133.0	20.1	 25
365	 17	84.5	11.4	 20
366	 17	174.0	26.0	 25
367	 17	1099.0	112.6	 25
368	 17	1214.0	121.8	 25
369	 17	3317.8	437.3	 20
370	 17	97.0	14.3	 25
371	 17	88.0	17.0	 25
372	 17	85.5	15.4	 20
373	 17	612.0	129.1	 25
374	 17	208.0	28.5	 25
375	 17	244.8	36.4	 20
376	 17	1000.0	105.0	 25
377	 17	307.0	40.9	 25
378	 17	244.8	38.3	 20
379	 17	136.0	20.8	 25
380	 17	309.0	40.7	 25
381	 17	336.3	52.3	 20
382	 17	85.0	10.8	 25
383	 17	74.0	8.8	 25
384	 17	118.5	17.0	 20
385	 17	98.0	19.7	 25
386	 17	138.0	26.5	 25
387	 17	102.5	13.5	 20
388	 17	100.0	18.7	 25
389	 17	239.0	32.2	 25
390	 17	288.0	25.3	 20
391	 17	296.0	62.3	 25
392	 17	119.0	17.8	 25
393	 17	99.0	13.5	 20
394	 17	130.0	21.9	 25
395	 17	232.0	29.3	 25
396	 17	149.8	16.1	 20
397	 17	104.0	15.6	 25
398	 17	80.0	15.9	 25
399	 17	85.3	12.0	 20
400	 17	108.0	23.7	 25
401	 17	109.0	19.8	 25
402	 17	89.0	17.2	 25
403	 17	147.0	30.5	 20
404	 17	185.0	30.9	 25
405	 17	600.0	75.5	 25
406	 17	284.0	35.7	 20
407	 17	185.0	30.2	 25
408	 17	97.0	10.9	 25
409	 17	146.5	23.9	 20
410	 17	244.0	37.7	 25
411	 17	384.0	38.7	 25
412	 17	237.0	28.8	 20
413	 17	402.0	68.1	 25
414	 17	179.3	21.4	 20
415	 17	102.5	16.6	 16
416	 17	1016.0	171.9	 20
417	 17	628.3	84.6	 20
418	 17	549.0	54.7	 16
419	 17	588.0	83.6	 20
420	 17	111.0	14.0	 20
421	 17	685.3	54.8	 16
422	 17	2063.5	339.7	 20
423	 17	153.5	22.0	 20
424	 17	257.5	35.8	 16
425	 17	577.8	65.7	 20
426	 17	97.0	16.7	 20
427	 17	110.3	18.6	 16
428	 17	208.0	46.3	 20
429	 17	287.8	42.9	 20
430	 17	183.8	20.9	 16
431	 17	92.3	18.4	 20
432	 17	320.3	47.9	 20
433	 17	239.8	29.8	 16
434	 17	86.5	13.1	 20
435	 17	142.0	18.1	 20
436	 17	155.0	24.7	 20
437	 17	136.3	19.2	 16
438	 17	123.0	16.6	 20
439	 17	187.5	28.9	 20
440	 17	102.5	15.0	 16
441	 17	109.0	17.8	 25
442	 17	198.0	23.8	 25
443	 17	258.3	28.5	 20
444	 17	460.0	66.4	 25
445	 17	92.0	13.7	 25
446	 17	318.8	45.9	 20
447	 17	517.0	63.5	 25
448	 17	1816.0	277.8	 25
449	 17	99.3	16.8	 20
450	 17	144.0	20.1	 25
451	 17	94.0	14.0	 25
452	 17	93.3	14.8	 20
453	 17	120.0	16.9	 25
454	 17	145.0	22.5	 25
455	 17	1208.3	226.9	 20
456	 17	2443.0	410.6	 25
457	 17	98.0	12.3	 25
458	 17	156.8	20.8	 20
459	 17	127.0	19.4	 25
460	 17	119.0	16.4	 25
461	 17	122.8	21.3	 20
462	 17	2632.0	442.1	 25
463	 17	1106.0	152.0	 25
464	 17	94.3	13.4	 20
465	 17	128.0	18.3	 25
466	 17	92.0	13.5	 25
467	 17	204.5	22.5	 20
468	 17	159.0	21.3	 25
469	 17	143.0	20.8	 25
470	 17	147.0	20.9	 25
471	 17	109.0	17.9	 20
472	 17	112.0	18.0	 25
473	 17	105.0	14.5	 25
474	 17	243.5	31.4	 20
475	 17	72.0	10.5	 25
476	 17	107.0	20.9	 25
477	 17	257.3	25.4	 20
478	 17	236.0	38.0	 25
479	 17	226.0	30.9	 25
480	 17	470.8	43.4	 20
481	 17	667.0	86.6	 25
482	 17	129.0	20.1	 25
483	 17	356.5	40.8	 20
484	 17	169.0	22.1	 25
485	 17	123.0	25.8	 25
486	 17	84.0	11.8	 20
487	 17	275.0	44.3	 25
488	 17	330.0	69.7	 25
489	 17	76.0	11.7	 20
490	 17	78.0	13.6	 25
491	 17	78.0	15.1	 25
492	 17	273.0	38.9	 20
493	 17	89.0	13.0	 25
494	 17	90.0	11.8	 20
495	 17	315.5	50.5	 16
496	 17	216.0	33.9	 20
497	 17	344.0	42.9	 20
498	 17	616.8	67.1	 16
499	 17	174.5	35.0	 20
500	 17	102.5	19.7	 20
501	 17	110.0	16.8	 16
502	 17	120.3	16.8	 20
503	 17	90.5	14.1	 20
504	 17	108.3	16.3	 20
505	 17	94.8	15.5	 16
506	 17	91.5	15.6	 20
507	 17	136.3	21.6	 20
508	 17	102.3	11.2	 16
509	 17	228.0	32.9	 20
510	 17	895.0	163.9	 20
511	 17	254.3	33.6	 16
512	 17	112.3	17.0	 20
513	 17	90.8	15.9	 20
514	 17	80.3	12.0	 16
515	 17	83.0	14.1	 20
516	 17	88.5	13.9	 20
517	 17	118.0	12.7	 16
518	 17	109.3	12.6	 20
519	 17	179.3	30.6	 20
520	 17	116.8	17.8	 16
521	 17	597.0	71.3	 25
522	 17	292.0	35.7	 25
523	 17	99.0	16.2	 20
524	 17	1354.0	228.9	 25
525	 17	151.0	22.0	 25
526	 17	163.0	24.9	 20
527	 17	273.0	39.5	 25
528	 17	97.0	13.6	 25
529	 17	176.8	30.2	 20
530	 17	101.0	17.7	 25
531	 17	188.0	29.4	 25
532	 17	79.8	14.2	 20
533	 17	186.0	33.3	 25
534	 17	166.0	26.9	 25
535	 17	74.0	12.1	 25
536	 17	89.0	14.9	 20
537	 17	83.0	15.0	 25
538	 17	166.0	24.2	 25
539	 17	1226.0	162.1	 20
540	 17	309.0	43.6	 25
541	 17	702.0	202.1	 25
542	 17	9270.8	1061.8	 20
543	 17	1986.0	269.8	 25
544	 17	4972.0	978.9	 25
545	 17	229.3	42.0	 20
546	 17	237.0	31.6	 25
547	 17	113.0	20.8	 25
548	 17	604.8	108.8	 20
549	 17	192.0	31.9	 25
550	 17	122.0	20.7	 25
551	 17	108.3	18.4	 20
552	 17	583.0	93.3	 25
553	 17	173.0	19.3	 25
554	 17	396.8	49.4	 20
555	 17	158.0	27.6	 25
556	 17	1966.0	348.5	 25
557	 17	128.0	26.7	 20
558	 17	1213.0	231.7	 25
559	 17	351.0	43.0	 25
560	 17	158.5	25.2	 20
561	 17	80.0	12.0	 25
562	 17	236.0	39.8	 25
563	 17	121.0	17.6	 20
564	 17	114.0	23.2	 25
565	 17	81.0	10.5	 25
566	 17	1970.0	256.5	 20
567	 17	719.0	119.4	 25
568	 17	78.0	12.8	 25
569	 17	128.0	20.8	 25
570	 17	531.0	83.7	 20
571	 17	234.0	36.9	 25
572	 17	157.0	26.1	 25
573	 17	133.5	22.8	 20
574	 17	123.0	16.5	 25
575	 17	275.3	51.3	 20
576	 17	85.3	10.1	 16
577	 17	79.3	13.8	 20
578	 17	78.3	12.1	 20
579	 17	83.0	13.5	 16
580	 17	179.8	33.4	 20
581	 17	189.8	45.6	 20
582	 17	89.0	11.4	 16
583	 17	122.0	15.9	 20
584	 17	110.3	14.8	 20
585	 17	108.8	14.5	 16
586	 17	91.8	18.0	 20
587	 17	77.3	12.7	 20
588	 17	174.3	32.1	 16
589	 17	1345.8	134.5	 20
590	 17	944.5	155.4	 20
591	 17	405.5	57.5	 16
592	 17	88.5	15.5	 20
593	 17	113.0	13.2	 20
594	 17	113.3	18.5	 16
595	 17	96.8	17.3	 20
596	 17	86.5	14.4	 20
597	 17	921.8	107.4	 16
598	 17	118.3	21.4	 20
599	 17	78.0	10.7	 20
600	 17	224.3	32.7	 16
601	 17	224.0	42.9	 25
602	 17	124.0	12.9	 25
603	 17	167.0	25.3	 25
604	 17	189.0	29.3	 20
605	 17	1637.0	153.9	 25
606	 17	2741.0	293.3	 25
607	 17	2285.5	316.0	 20
608	 17	151.0	18.2	 25
609	 17	270.0	40.8	 25
610	 17	220.3	30.2	 20
611	 17	192.0	33.2	 25
612	 17	630.0	119.7	 25
613	 17	371.5	29.6	 20
614	 17	602.0	57.6	 25
615	 17	4166.0	321.9	 25
616	 17	393.3	40.6	 20
617	 17	332.0	42.2	 25
618	 17	1710.0	362.9	 25
619	 17	2715.3	327.0	 20
620	 17	866.0	95.5	 25
621	 17	426.0	70.2	 25
622	 17	547.3	49.5	 20
623	 17	385.0	49.0	 25
624	 17	207.0	22.9	 25
625	 17	122.0	18.5	 20
626	 17	153.0	25.4	 25
627	 17	94.0	18.1	 25
628	 17	89.0	13.4	 20
629	 17	105.0	15.4	 25
630	 17	343.0	59.2	 25
631	 17	160.5	26.0	 20
632	 17	156.0	39.4	 25
633	 17	1041.0	196.5	 25
634	 17	143.3	20.4	 20
635	 17	140.0	18.4	 25
636	 17	1052.0	162.0	 25
637	 17	226.0	36.2	 25
638	 17	162.3	27.0	 20
639	 17	184.0	29.9	 25
  0	 18	8139.0	1510.0	 25
  1	 18	105.8	16.7	 20
  2	 18	128.0	22.1	 25
  3	 18	438.0	69.5	 25
  4	 18	1609.0	219.6	 20
  5	 18	304.0	49.3	 25
  6	 18	242.0	33.8	 25
  7	 18	422.3	41.8	 20
  8	 18	301.0	40.6	 25
  9	 18	1253.0	137.5	 25
 10	 18	105.8	16.4	 20
 11	 18	93.0	20.8	 25
 12	 18	295.0	38.8	 25
 13	 18	202.0	29.1	 20
 14	 18	82.0	17.9	 25
 15	 18	92.0	14.2	 25
 16	 18	77.5	10.0	 20
 17	 18	111.0	15.9	 25
 18	 18	161.0	25.6	 25
 19	 18	86.0	9.9	 20
 20	 18	113.0	16.6	 25
 21	 18	112.0	18.7	 25
 22	 18	154.0	17.4	 20
 23	 18	83.0	11.5	 25
 24	 18	108.0	19.7	 25
 25	 18	656.8	83.3	 20
 26	 18	95.0	14.8	 25
 27	 18	309.0	55.8	 25
 28	 18	138.3	25.7	 20
 29	 18	1890.0	286.3	 25
 30	 18	109.0	17.7	 25
 31	 18	115.0	19.4	 25
 32	 18	283.3	29.7	 20
 33	 18	110.0	19.0	 25
 34	 18	86.0	15.9	 25
 35	 18	142.8	20.4	 20
 36	 18	133.0	49.9	 25
 37	 18	2946.0	344.6	 25
 38	 18	127.0	21.7	 20
 39	 18	98.0	12.5	 20
 40	 18	118.3	22.0	 20
 41	 18	85.5	13.2	 16
 42	 18	136.5	21.6	 20
 43	 18	130.0	22.8	 20
 44	 18	84.5	14.3	 16
 45	 18	69.5	13.0	 20
 46	 18	78.5	14.7	 20
 47	 18	111.5	18.2	 16
 48	 18	88.5	13.1	 20
 49	 18	103.0	13.3	 20
 50	 18	175.5	25.1	 16
 51	 18	111.0	14.5	 20
 52	 18	161.3	22.8	 20
 53	 18	145.5	24.2	 16
 54	 18	250.8	23.8	 20
 55	 18	140.3	19.6	 20
 56	 18	275.5	32.7	 16
 57	 18	168.3	24.5	 20
 58	 18	93.8	10.6	 20
 59	 18	123.3	16.7	 16
 60	 18	155.5	27.9	 20
 61	 18	124.5	21.8	 20
 62	 18	125.3	15.3	 16
 63	 18	126.0	15.6	 20
 64	 18	84.0	14.0	 20
 65	 18	261.0	42.5	 20
 66	 18	99.0	12.5	 20
 67	 18	100.0	14.3	 25
 68	 18	122.0	18.5	 25
 69	 18	176.5	25.4	 20
 70	 18	362.0	37.9	 25
 71	 18	154.0	24.7	 25
 72	 18	157.8	25.0	 20
 73	 18	170.0	27.6	 25
 74	 18	91.0	15.6	 25
 75	 18	218.5	32.9	 20
 76	 18	128.0	21.2	 25
 77	 18	236.0	27.0	 25
 78	 18	388.5	47.3	 20
 79	 18	176.0	32.0	 25
 80	 18	102.0	18.6	 25
 81	 18	376.3	50.0	 20
 82	 18	137.0	20.0	 25
 83	 18	104.0	16.0	 25
 84	 18	427.3	48.1	 20
 85	 18	367.0	41.2	 25
 86	 18	123.0	22.0	 25
 87	 18	202.3	24.2	 20
 88	 18	242.0	28.9	 25
 89	 18	433.0	59.7	 25
 90	 18	391.3	26.6	 20
 91	 18	553.0	116.9	 25
 92	 18	86.0	16.0	 25
 93	 18	80.8	14.0	 20
 94	 18	85.0	7.9	 25
 95	 18	82.0	14.9	 25
 96	 18	95.8	12.2	 20
 97	 18	84.0	12.8	 25
 98	 18	73.0	10.4	 25
 99	 18	80.0	13.3	 25
100	 18	85.3	15.4	 20
101	 18	178.0	27.2	 25
102	 18	680.0	73.3	 25
103	 18	115.0	16.4	 20
104	 18	88.0	13.0	 25
105	 18	121.0	16.3	 25
106	 18	418.5	48.0	 20
107	 18	650.0	75.5	 25
108	 18	130.0	22.8	 25
109	 18	131.0	25.5	 20
110	 18	92.0	16.6	 25
111	 18	81.0	13.7	 25
112	 18	78.5	11.7	 20
113	 18	73.0	10.1	 25
114	 18	100.0	18.2	 25
115	 18	99.0	19.4	 20
116	 18	97.0	12.4	 25
117	 18	200.0	25.6	 25
118	 18	212.0	21.2	 20
119	 18	93.0	17.1	 25
120	 18	123.8	13.8	 20
121	 18	78.5	14.1	 16
122	 18	78.8	14.8	 20
123	 18	98.0	14.7	 20
124	 18	182.3	19.9	 16
125	 18	4838.8	1118.9	 20
126	 18	161.5	89.1	 20
127	 18	141.3	16.8	 16
128	 18	254.3	49.6	 20
129	 18	768.0	61.7	 20
130	 18	1041.5	92.4	 16
131	 18	473.5	53.3	 20
132	 18	104.5	22.8	 20
133	 18	79.8	11.7	 20
134	 18	114.5	12.3	 16
135	 18	285.3	47.4	 20
136	 18	169.8	27.3	 20
137	 18	386.0	41.1	 16
138	 18	110.8	13.6	 20
139	 18	346.3	44.3	 20
140	 18	597.3	60.7	 16
141	 18	228.5	28.1	 20
142	 18	307.5	49.6	 20
143	 18	472.8	46.6	 16
144	 18	344.0	36.5	 20
145	 18	163.3	21.0	 20
146	 18	73.3	16.2	 20
147	 18	221.0	35.0	 25
148	 18	108.0	14.8	 25
149	 18	138.0	19.0	 20
150	 18	119.0	22.1	 25
151	 18	87.0	17.3	 25
152	 18	108.3	13.8	 20
153	 18	82.0	15.4	 25
154	 18	103.0	16.2	 25
155	 18	98.3	12.5	 20
156	 18	263.0	31.2	 25
157	 18	108.0	17.6	 25
158	 18	130.3	18.7	 20
159	 18	107.0	16.8	 25
160	 18	121.0	18.7	 25
161	 18	181.3	22.0	 20
162	 18	153.0	24.5	 25
163	 18	206.0	22.7	 25
164	 18	153.3	16.6	 20
165	 18	402.0	45.6	 25
166	 18	153.0	23.9	 25
167	 18	138.0	20.1	 25
168	 18	143.5	21.5	 20
169	 18	126.0	20.0	 25
170	 18	114.0	16.9	 25
171	 18	98.3	13.2	 20
172	 18	98.0	11.5	 25
173	 18	389.0	50.3	 25
174	 18	2216.0	132.8	 20
175	 18	400.0	42.0	 25
176	 18	169.0	19.7	 25
177	 18	101.8	16.4	 20
178	 18	600.0	132.9	 25
179	 18	191.0	19.7	 25
180	 18	1386.5	126.1	 20
181	 18	348.0	51.4	 25
182	 18	118.0	29.9	 25
183	 18	125.0	18.8	 20
184	 18	356.0	45.6	 25
185	 18	228.0	26.1	 25
186	 18	101.8	16.3	 20
187	 18	194.0	29.3	 25
188	 18	91.0	13.6	 25
189	 18	98.8	14.9	 20
190	 18	87.0	12.6	 25
191	 18	102.0	15.9	 25
192	 18	318.3	48.4	 20
193	 18	1143.0	220.3	 25
194	 18	709.0	72.9	 25
195	 18	2093.5	137.5	 20
196	 18	166.0	41.0	 25
197	 18	80.0	10.2	 25
198	 18	107.5	13.8	 20
199	 18	267.0	45.5	 25
200	 18	158.5	21.4	 20
201	 18	378.3	45.8	 20
202	 18	125.3	20.1	 16
203	 18	99.0	13.6	 20
204	 18	103.5	15.8	 20
205	 18	246.5	26.9	 16
206	 18	205.0	24.8	 20
207	 18	135.5	16.7	 20
208	 18	106.8	19.9	 16
209	 18	928.5	147.0	 20
210	 18	619.3	74.3	 20
211	 18	110.5	20.5	 16
212	 18	91.0	13.8	 20
213	 18	86.0	11.6	 20
214	 18	98.0	16.1	 16
215	 18	102.3	15.5	 20
216	 18	96.3	17.9	 20
217	 18	74.0	10.4	 16
218	 18	99.3	22.9	 20
219	 18	66.5	14.4	 20
220	 18	72.8	13.4	 16
221	 18	89.3	16.8	 20
222	 18	84.0	15.7	 20
223	 18	77.3	11.1	 16
224	 18	90.3	16.1	 20
225	 18	116.0	24.8	 20
226	 18	96.3	10.3	 16
227	 18	1110.0	172.8	 25
228	 18	268.0	41.7	 25
229	 18	326.5	58.8	 20
230	 18	505.0	68.4	 25
231	 18	141.0	19.1	 25
232	 18	126.8	19.3	 20
233	 18	200.0	20.3	 25
234	 18	354.0	40.4	 25
235	 18	518.0	71.6	 25
236	 18	132.8	16.4	 20
237	 18	85.0	15.9	 25
238	 18	92.0	13.1	 25
239	 18	80.3	14.5	 20
240	 18	102.0	17.4	 25
241	 18	177.0	26.9	 25
242	 18	125.3	16.8	 20
243	 18	84.0	16.3	 25
244	 18	96.0	19.5	 25
245	 18	70.0	14.0	 20
246	 18	141.0	27.0	 25
247	 18	122.0	17.5	 25
248	 18	648.3	84.4	 20
249	 18	232.0	29.4	 25
250	 18	202.0	24.8	 25
251	 18	229.8	31.5	 20
252	 18	1506.0	305.3	 25
253	 18	1475.0	219.0	 25
254	 18	325.8	36.5	 20
255	 18	551.0	55.3	 25
256	 18	414.0	35.1	 25
257	 18	206.5	21.5	 20
258	 18	159.0	19.9	 25
259	 18	85.0	15.4	 25
260	 18	71.8	12.4	 20
261	 18	77.0	11.6	 25
262	 18	73.0	13.9	 25
263	 18	270.3	38.7	 20
264	 18	193.0	30.9	 25
265	 18	665.0	93.6	 25
266	 18	199.3	26.9	 20
267	 18	171.0	22.9	 25
268	 18	1582.0	246.9	 25
269	 18	134.0	21.2	 25
270	 18	2151.8	227.2	 20
271	 18	253.0	57.5	 25
272	 18	228.0	34.9	 25
273	 18	190.3	21.8	 20
274	 18	85.0	12.8	 25
275	 18	233.0	34.7	 25
276	 18	110.0	13.5	 20
277	 18	156.0	24.2	 25
278	 18	393.0	51.4	 25
279	 18	114.5	20.6	 20
280	 18	113.5	22.3	 20
281	 18	115.3	19.9	 20
282	 18	163.5	20.3	 16
283	 18	174.0	22.7	 20
284	 18	395.3	42.5	 20
285	 18	139.0	20.3	 16
286	 18	232.5	30.6	 20
287	 18	141.0	19.1	 20
288	 18	101.5	18.5	 16
289	 18	118.0	15.2	 20
290	 18	86.3	15.2	 20
291	 18	286.8	36.6	 16
292	 18	294.5	38.4	 20
293	 18	187.3	23.1	 20
294	 18	553.5	63.6	 16
295	 18	639.5	108.2	 20
296	 18	379.0	48.6	 20
297	 18	127.3	21.3	 16
298	 18	436.0	72.7	 20
299	 18	181.3	21.2	 20
300	 18	79.0	7.3	 20
301	 18	93.3	16.3	 16
302	 18	71.8	11.6	 20
303	 18	85.5	10.8	 20
304	 18	87.0	14.7	 16
305	 18	176.0	23.3	 20
306	 18	90.8	18.3	 20
307	 18	226.5	22.8	 20
308	 18	2361.0	397.7	 25
309	 18	893.0	168.4	 25
310	 18	121.8	23.2	 20
311	 18	127.0	13.2	 25
312	 18	1518.0	190.4	 25
313	 18	182.8	30.8	 20
314	 18	85.0	15.0	 25
315	 18	245.0	39.5	 25
316	 18	300.0	43.4	 20
317	 18	385.0	58.9	 25
318	 18	1584.0	163.7	 25
319	 18	156.3	21.7	 20
320	 18	119.0	17.7	 25
321	 18	91.0	11.1	 25
322	 18	127.3	22.3	 20
323	 18	86.0	17.4	 25
324	 18	81.0	15.9	 25
325	 18	163.3	19.8	 20
326	 18	167.0	22.1	 25
327	 18	182.0	40.1	 25
328	 18	372.5	42.6	 20
329	 18	316.0	61.5	 25
330	 18	96.0	14.2	 25
331	 18	95.5	16.6	 20
332	 18	153.0	20.3	 25
333	 18	1215.0	329.2	 25
334	 18	237.0	40.0	 25
335	 18	157.3	21.2	 20
336	 18	81.0	10.4	 25
337	 18	189.0	24.7	 25
338	 18	80.3	13.0	 20
339	 18	439.0	98.3	 25
340	 18	183.0	47.6	 25
341	 18	81.5	11.4	 20
342	 18	113.0	13.3	 25
343	 18	144.0	15.6	 25
344	 18	99.3	16.2	 20
345	 18	251.0	37.3	 25
346	 18	123.0	24.0	 25
347	 18	99.0	14.1	 20
348	 18	98.0	17.9	 25
349	 18	107.0	15.5	 25
350	 18	86.3	14.7	 20
351	 18	196.0	42.6	 25
352	 18	99.0	17.7	 25
353	 18	93.3	10.9	 20
354	 18	76.0	7.5	 25
355	 18	193.0	33.2	 25
356	 18	83.8	13.7	 20
357	 18	85.0	14.8	 25
358	 18	74.0	12.4	 25
359	 18	194.0	21.9	 20
360	 18	321.0	59.8	 25
361	 18	80.0	11.9	 20
362	 18	132.8	13.9	 16
363	 18	96.0	15.9	 20
364	 18	109.0	15.8	 20
365	 18	85.3	13.3	 16
366	 18	138.0	24.4	 20
367	 18	664.3	61.6	 20
368	 18	503.3	58.2	 20
369	 18	829.0	86.2	 16
370	 18	97.0	13.9	 20
371	 18	80.8	13.6	 20
372	 18	81.0	12.8	 16
373	 18	421.3	49.4	 20
374	 18	121.5	19.2	 20
375	 18	131.5	22.3	 16
376	 18	856.0	117.8	 20
377	 18	343.5	28.8	 20
378	 18	184.0	30.1	 16
379	 18	96.3	13.0	 20
380	 18	117.8	20.5	 20
381	 18	163.0	39.0	 16
382	 18	91.8	11.1	 20
383	 18	75.0	14.3	 20
384	 18	85.3	15.9	 16
385	 18	73.3	10.1	 20
386	 18	88.5	15.7	 20
387	 18	125.0	18.9	 20
388	 18	105.0	19.7	 25
389	 18	292.0	45.2	 25
390	 18	289.8	39.2	 20
391	 18	157.0	27.3	 25
392	 18	105.0	13.0	 25
393	 18	87.3	14.1	 20
394	 18	119.0	19.0	 25
395	 18	181.0	27.3	 25
396	 18	128.3	18.3	 20
397	 18	99.0	14.4	 25
398	 18	77.0	17.0	 25
399	 18	71.0	12.1	 20
400	 18	89.0	12.3	 25
401	 18	71.0	9.9	 25
402	 18	100.0	13.8	 25
403	 18	76.0	9.5	 20
404	 18	141.0	22.1	 25
405	 18	693.0	58.3	 25
406	 18	205.5	26.1	 20
407	 18	120.0	19.2	 25
408	 18	87.0	14.2	 25
409	 18	176.3	32.9	 20
410	 18	282.0	50.2	 25
411	 18	528.0	64.1	 25
412	 18	650.3	45.5	 20
413	 18	250.0	31.7	 25
414	 18	121.0	19.2	 25
415	 18	89.3	19.0	 20
416	 18	347.0	59.7	 25
417	 18	221.0	28.1	 25
418	 18	297.3	35.7	 20
419	 18	197.0	22.2	 25
420	 18	94.0	16.6	 25
421	 18	316.8	53.4	 20
422	 18	501.0	87.4	 25
423	 18	151.0	22.0	 25
424	 18	313.8	32.3	 20
425	 18	640.0	66.5	 25
426	 18	125.0	22.9	 25
427	 18	91.0	18.9	 20
428	 18	124.0	20.6	 25
429	 18	88.0	14.9	 25
430	 18	191.0	22.7	 20
431	 18	98.0	14.9	 25
432	 18	209.0	33.1	 25
433	 18	120.3	16.0	 20
434	 18	83.0	12.8	 25
435	 18	160.0	17.2	 25
436	 18	115.0	15.1	 25
437	 18	136.5	20.8	 20
438	 18	128.0	15.6	 25
439	 18	104.0	17.6	 25
440	 18	92.8	14.6	 20
441	 18	89.0	11.5	 20
442	 18	309.5	36.0	 20
443	 18	172.5	24.3	 16
444	 18	146.8	20.5	 20
445	 18	95.8	15.0	 20
446	 18	206.5	24.2	 16
447	 18	708.3	45.2	 20
448	 18	493.5	44.1	 20
449	 18	98.0	14.6	 16
450	 18	92.0	15.2	 20
451	 18	96.3	14.5	 20
452	 18	109.8	16.4	 16
453	 18	88.0	15.0	 20
454	 18	104.3	14.5	 20
455	 18	229.0	24.1	 16
456	 18	627.8	61.3	 20
457	 18	175.8	18.7	 20
458	 18	332.0	33.0	 16
459	 18	89.3	16.2	 20
460	 18	175.5	23.6	 20
461	 18	140.0	25.0	 16
462	 18	2025.8	265.4	 20
463	 18	432.5	51.0	 20
464	 18	76.3	12.8	 16
465	 18	164.5	25.8	 20
466	 18	75.3	9.6	 20
467	 18	136.0	23.5	 16
468	 18	116.0	16.9	 25
469	 18	157.0	18.1	 25
470	 18	114.0	16.3	 25
471	 18	118.3	17.1	 20
472	 18	117.0	18.5	 25
473	 18	95.0	14.8	 25
474	 18	112.3	17.8	 20
475	 18	67.0	10.1	 25
476	 18	91.0	16.2	 25
477	 18	300.8	27.5	 20
478	 18	180.0	27.5	 25
479	 18	186.0	22.7	 25
480	 18	372.0	57.1	 20
481	 18	741.0	83.3	 25
482	 18	156.0	25.0	 25
483	 18	275.5	25.7	 20
484	 18	124.0	17.8	 25
485	 18	95.0	17.0	 25
486	 18	77.5	9.8	 20
487	 18	101.0	12.8	 25
488	 18	239.0	36.6	 25
489	 18	78.0	14.7	 20
490	 18	76.0	11.7	 25
491	 18	82.0	14.1	 25
492	 18	202.5	21.7	 20
493	 18	73.0	10.0	 25
494	 18	84.0	17.1	 25
495	 18	280.3	29.8	 20
496	 18	335.0	41.2	 25
497	 18	320.0	38.4	 25
498	 18	556.3	49.5	 20
499	 18	163.0	17.2	 25
500	 18	95.0	16.6	 25
501	 18	129.5	21.8	 20
502	 18	91.0	18.3	 25
503	 18	83.0	10.9	 25
504	 18	71.0	13.1	 25
505	 18	87.0	19.9	 20
506	 18	72.0	13.4	 25
507	 18	95.0	15.5	 25
508	 18	139.3	19.9	 20
509	 18	115.0	15.9	 25
510	 18	205.0	51.3	 25
511	 18	142.5	19.4	 20
512	 18	117.0	16.1	 25
513	 18	66.0	9.6	 25
514	 18	69.5	10.0	 20
515	 18	77.0	13.2	 25
516	 18	85.0	20.7	 25
517	 18	122.5	16.7	 20
518	 18	127.0	24.3	 25
519	 18	178.0	23.3	 25
520	 18	103.0	14.3	 20
521	 18	632.5	75.4	 20
522	 18	290.0	32.0	 20
523	 18	97.0	15.3	 16
524	 18	305.0	39.8	 20
525	 18	87.0	13.3	 20
526	 18	92.5	16.2	 16
527	 18	107.3	16.3	 20
528	 18	88.5	13.6	 20
529	 18	205.5	29.9	 16
530	 18	98.5	18.9	 20
531	 18	299.3	37.2	 20
532	 18	73.3	12.4	 16
533	 18	170.8	18.9	 20
534	 18	143.8	20.7	 20
535	 18	76.0	13.1	 16
536	 18	77.0	13.8	 20
537	 18	82.0	13.9	 20
538	 18	654.8	113.3	 20
539	 18	554.5	37.5	 16
540	 18	148.3	22.3	 20
541	 18	335.5	121.2	 20
542	 18	4568.8	135.1	 16
543	 18	1031.5	63.9	 20
544	 18	3182.3	487.2	 20
545	 18	134.0	14.3	 16
546	 18	264.8	300.5	 20
547	 18	173.3	26.1	 20
548	 18	189.0	20.7	 20
549	 18	106.0	15.5	 25
550	 18	106.0	13.4	 25
551	 18	123.3	12.6	 20
552	 18	374.0	60.1	 25
553	 18	209.0	95.2	 25
554	 18	600.5	45.5	 20
555	 18	142.0	30.8	 25
556	 18	552.0	80.8	 25
557	 18	177.0	49.5	 20
558	 18	498.0	49.1	 25
559	 18	164.0	22.1	 25
560	 18	124.0	17.5	 20
561	 18	87.0	14.7	 25
562	 18	365.0	45.9	 25
563	 18	113.0	16.6	 20
564	 18	97.0	13.7	 25
565	 18	73.0	13.9	 25
566	 18	1273.3	143.2	 20
567	 18	798.0	75.5	 25
568	 18	2062.0	1078.5	 25
569	 18	125.0	19.2	 20
570	 18	168.0	32.5	 25
571	 18	369.0	42.0	 25
572	 18	119.0	14.3	 25
573	 18	108.0	17.5	 20
574	 18	129.0	15.6	 25
575	 18	176.0	25.7	 25
576	 18	127.5	22.9	 20
577	 18	81.0	13.0	 25
578	 18	81.0	13.6	 25
579	 18	81.5	14.3	 20
580	 18	95.0	16.5	 25
581	 18	120.0	16.7	 25
582	 18	86.0	14.8	 20
583	 18	142.0	24.8	 25
584	 18	145.0	17.2	 25
585	 18	121.3	14.2	 20
586	 18	82.0	15.2	 25
587	 18	79.0	11.5	 25
588	 18	103.3	12.1	 20
589	 18	710.0	76.5	 25
590	 18	1461.0	253.9	 25
591	 18	260.3	39.8	 20
592	 18	79.0	13.3	 25
593	 18	95.0	13.7	 25
594	 18	91.8	14.8	 20
595	 18	100.0	15.1	 25
596	 18	87.0	13.8	 25
597	 18	184.3	31.3	 20
598	 18	109.0	19.7	 25
599	 18	85.0	11.6	 25
600	 18	94.5	14.8	 20
601	 18	132.5	20.8	 20
602	 18	144.0	19.1	 20
603	 18	101.0	20.2	 16
604	 18	311.8	54.1	 20
605	 18	778.5	102.6	 20
606	 18	1039.0	152.1	 20
607	 18	1054.8	98.5	 16
608	 18	221.5	31.2	 20
609	 18	585.5	144.2	 20
610	 18	221.8	25.9	 16
611	 18	269.5	26.5	 20
612	 18	209.3	26.2	 20
613	 18	194.0	21.8	 16
614	 18	243.8	45.2	 20
615	 18	2662.5	355.4	 20
616	 18	252.5	46.2	 16
617	 18	179.3	30.9	 20
618	 18	405.5	60.0	 20
619	 18	477.8	61.4	 16
620	 18	741.0	54.0	 20
621	 18	261.8	27.3	 20
622	 18	249.0	25.2	 16
623	 18	278.0	34.3	 20
624	 18	132.3	21.5	 20
625	 18	116.0	9.3	 16
626	 18	165.5	22.5	 20
627	 18	90.0	11.1	 20
628	 18	91.8	19.7	 20
629	 18	107.0	15.4	 25
630	 18	2707.0	630.4	 25
631	 18	109.3	15.4	 20
632	 18	172.0	40.5	 25
633	 18	2710.0	659.0	 25
634	 18	171.3	23.8	 20
635	 18	161.0	24.9	 25
636	 18	518.0	101.4	 25
637	 18	129.0	14.4	 25
638	 18	134.8	23.9	 20
639	 18	7410.0	1682.0	 25
  0	 19	148.3	20.0	 20
  1	 19	522.3	51.1	 16
  2	 19	1560.5	185.1	 20
  3	 19	113.3	10.9	 20
  4	 19	745.3	66.8	 16
  5	 19	420.5	44.8	 20
  6	 19	106.3	14.0	 20
  7	 19	720.5	85.7	 16
  8	 19	1567.0	231.5	 20
  9	 19	308.0	59.5	 20
 10	 19	167.0	21.8	 16
 11	 19	147.0	22.5	 20
 12	 19	141.5	20.8	 20
 13	 19	622.0	45.7	 20
 14	 19	107.0	14.7	 25
 15	 19	324.0	39.4	 25
 16	 19	1301.8	101.4	 20
 17	 19	1044.0	115.3	 25
 18	 19	149.0	26.3	 25
 19	 19	80.0	8.1	 20
 20	 19	73.0	14.0	 25
 21	 19	82.0	14.6	 25
 22	 19	106.8	18.0	 20
 23	 19	103.0	15.8	 25
 24	 19	180.0	24.7	 25
 25	 19	109.3	19.4	 20
 26	 19	205.0	26.3	 25
 27	 19	79.0	12.1	 25
 28	 19	105.3	15.9	 20
 29	 19	90.0	14.6	 25
 30	 19	359.0	55.1	 25
 31	 19	381.5	69.9	 20
 32	 19	265.0	55.6	 25
 33	 19	171.0	28.7	 25
 34	 19	90.0	12.9	 25
 35	 19	216.0	50.3	 20
 36	 19	88.0	14.9	 25
 37	 19	157.0	26.3	 25
 38	 19	88.0	11.2	 20
 39	 19	79.0	15.4	 25
 40	 19	127.0	17.5	 25
 41	 19	120.0	21.1	 20
 42	 19	131.0	23.5	 25
 43	 19	195.0	31.6	 25
 44	 19	88.3	15.1	 20
 45	 19	121.0	19.4	 25
 46	 19	119.0	16.6	 25
 47	 19	103.3	14.2	 20
 48	 19	75.0	13.5	 25
 49	 19	81.0	15.1	 25
 50	 19	80.0	12.2	 20
 51	 19	92.0	13.3	 25
 52	 19	98.0	12.5	 25
 53	 19	1068.3	211.4	 20
 54	 19	85.0	12.5	 25
 55	 19	165.0	23.3	 25
 56	 19	172.3	32.9	 20
 57	 19	112.0	18.2	 25
 58	 19	87.0	14.2	 25
 59	 19	279.0	23.9	 20
 60	 19	2713.0	666.9	 25
 61	 19	532.0	69.2	 25
 62	 19	957.5	166.1	 20
 63	 19	384.0	69.5	 25
 64	 19	481.0	83.7	 25
 65	 19	1929.0	310.6	 25
 66	 19	500.3	51.7	 16
 67	 19	945.5	112.8	 20
 68	 19	369.3	50.0	 20
 69	 19	106.5	18.1	 16
 70	 19	212.8	29.4	 20
 71	 19	843.3	113.6	 20
 72	 19	665.8	47.1	 16
 73	 19	1531.8	132.4	 20
 74	 19	460.3	65.0	 20
 75	 19	557.5	62.0	 16
 76	 19	184.3	32.5	 20
 77	 19	154.0	32.0	 20
 78	 19	98.3	13.3	 16
 79	 19	202.5	32.6	 20
 80	 19	104.5	21.3	 20
 81	 19	100.0	20.8	 16
 82	 19	80.3	13.3	 20
 83	 19	147.8	23.4	 20
 84	 19	383.8	49.2	 16
 85	 19	134.5	20.3	 20
 86	 19	147.8	25.3	 20
 87	 19	129.3	12.4	 16
 88	 19	71.3	10.9	 20
 89	 19	244.3	39.8	 20
 90	 19	536.5	80.3	 16
 91	 19	207.8	31.4	 20
 92	 19	73.5	12.4	 20
 93	 19	67.3	9.2	 20
 94	 19	92.0	17.5	 25
 95	 19	75.0	10.0	 25
 96	 19	167.8	26.9	 20
 97	 19	84.0	13.8	 25
 98	 19	371.0	56.6	 25
 99	 19	78.0	14.4	 25
100	 19	110.8	18.6	 20
101	 19	199.0	40.4	 25
102	 19	542.0	59.7	 25
103	 19	211.8	35.9	 20
104	 19	555.0	67.9	 25
105	 19	791.0	86.6	 25
106	 19	485.5	68.3	 20
107	 19	915.0	100.9	 25
108	 19	587.0	81.0	 25
109	 19	130.8	18.9	 20
110	 19	88.0	12.6	 25
111	 19	115.0	23.0	 25
112	 19	122.3	18.5	 20
113	 19	97.0	20.1	 25
114	 19	67.0	9.4	 25
115	 19	118.0	19.7	 20
116	 19	112.0	17.9	 25
117	 19	578.0	129.7	 25
118	 19	208.3	27.1	 20
119	 19	167.0	29.4	 25
120	 19	162.0	24.6	 25
121	 19	227.0	39.4	 20
122	 19	149.0	18.2	 25
123	 19	143.0	21.5	 25
124	 19	169.8	22.9	 20
125	 19	216.0	37.3	 25
126	 19	139.0	24.6	 25
127	 19	132.8	21.6	 20
128	 19	125.0	20.2	 25
129	 19	621.0	129.0	 25
130	 19	506.8	103.6	 20
131	 19	1256.0	244.0	 25
132	 19	349.0	86.9	 25
133	 19	675.0	158.3	 25
134	 19	201.3	46.7	 20
135	 19	280.0	57.0	 25
136	 19	97.0	17.1	 25
137	 19	95.3	16.2	 20
138	 19	82.0	13.4	 25
139	 19	88.0	14.0	 25
140	 19	531.3	84.4	 20
141	 19	304.0	41.8	 25
142	 19	12156.0	3759.4	 25
143	 19	276.5	30.3	 20
144	 19	91.0	16.2	 25
145	 19	114.0	19.2	 25
146	 19	106.3	17.6	 16
147	 19	151.8	19.7	 20
148	 19	212.5	32.2	 20
149	 19	119.8	20.9	 16
150	 19	235.8	48.7	 20
151	 19	170.3	17.5	 20
152	 19	147.3	18.8	 16
153	 19	120.8	18.3	 20
154	 19	216.8	28.5	 20
155	 19	88.8	11.2	 16
156	 19	465.5	72.9	 20
157	 19	348.3	58.2	 20
158	 19	86.5	14.1	 16
159	 19	203.8	32.1	 20
160	 19	113.5	15.7	 20
161	 19	146.5	20.1	 16
162	 19	170.0	25.1	 20
163	 19	328.8	62.7	 20
164	 19	9997.3	1574.4	 16
165	 19	4501.5	916.4	 20
166	 19	293.3	39.2	 20
167	 19	367.3	49.6	 20
168	 19	82.5	11.6	 16
169	 19	94.3	13.5	 20
170	 19	82.3	12.2	 20
171	 19	167.0	33.7	 16
172	 19	93.8	16.1	 20
173	 19	152.0	23.9	 25
174	 19	113.3	16.0	 20
175	 19	1171.0	201.4	 25
176	 19	789.0	89.9	 25
177	 19	157.0	21.3	 20
178	 19	555.0	92.7	 25
179	 19	973.0	113.0	 25
180	 19	359.3	40.7	 20
181	 19	196.0	24.3	 25
182	 19	430.0	61.9	 25
183	 19	1862.8	301.4	 20
184	 19	164.0	50.8	 25
185	 19	167.0	29.3	 25
186	 19	391.3	49.9	 20
187	 19	260.0	32.4	 25
188	 19	191.0	24.7	 25
189	 19	225.0	36.3	 20
190	 19	171.0	22.3	 25
191	 19	106.0	15.0	 25
192	 19	87.3	15.2	 20
193	 19	105.0	18.8	 25
194	 19	332.0	59.0	 25
195	 19	174.3	16.8	 20
196	 19	133.0	19.2	 25
197	 19	300.0	61.7	 25
198	 19	89.3	16.3	 20
199	 19	192.0	33.7	 25
200	 19	391.0	75.7	 25
201	 19	88.0	14.1	 25
202	 19	90.5	11.7	 20
203	 19	135.0	21.8	 25
204	 19	96.0	13.7	 25
205	 19	139.0	18.2	 20
206	 19	137.0	41.6	 25
207	 19	110.0	22.5	 25
208	 19	90.3	10.4	 20
209	 19	103.0	21.1	 25
210	 19	995.0	146.8	 25
211	 19	124.3	19.2	 20
212	 19	94.0	13.2	 25
213	 19	82.0	15.9	 25
214	 19	82.3	15.1	 20
215	 19	525.0	98.7	 25
216	 19	304.0	49.5	 25
217	 19	106.8	19.7	 20
218	 19	122.0	20.8	 25
219	 19	103.0	17.4	 25
220	 19	89.5	17.5	 20
221	 19	96.0	16.5	 25
222	 19	890.0	205.5	 25
223	 19	136.5	30.9	 20
224	 19	93.0	17.0	 25
225	 19	153.0	27.9	 25
226	 19	1240.3	290.1	 20
227	 19	1119.8	113.7	 20
228	 19	258.3	31.5	 20
229	 19	82.3	14.5	 16
230	 19	182.3	26.4	 20
231	 19	98.5	18.5	 20
232	 19	112.0	20.5	 16
233	 19	104.8	19.5	 20
234	 19	648.3	81.0	 20
235	 19	623.5	59.4	 20
236	 19	607.0	65.5	 16
237	 19	188.8	20.8	 20
238	 19	93.5	17.3	 20
239	 19	1922.5	278.0	 16
240	 19	189.3	28.4	 20
241	 19	128.3	19.4	 20
242	 19	189.0	27.5	 16
243	 19	93.0	15.4	 20
244	 19	121.3	18.7	 20
245	 19	79.5	13.3	 16
246	 19	947.8	252.6	 20
247	 19	141.5	21.4	 20
248	 19	158.3	19.0	 16
249	 19	108.5	12.6	 20
250	 19	222.5	139.1	 20
251	 19	98.3	15.3	 16
252	 19	91.0	13.8	 20
253	 19	433.0	76.8	 25
254	 19	164.0	30.6	 20
255	 19	194.0	35.5	 25
256	 19	189.0	32.1	 25
257	 19	218.0	27.8	 20
258	 19	178.0	31.4	 25
259	 19	189.0	33.5	 25
260	 19	119.5	18.0	 20
261	 19	115.0	20.0	 25
262	 19	79.0	14.2	 25
263	 19	94.3	14.2	 20
264	 19	109.0	15.0	 25
265	 19	283.0	39.4	 25
266	 19	518.0	51.9	 20
267	 19	1955.0	203.3	 25
268	 19	1108.0	148.7	 25
269	 19	267.0	43.1	 25
270	 19	178.0	23.6	 20
271	 19	776.0	142.3	 25
272	 19	154.0	21.6	 25
273	 19	81.8	14.8	 20
274	 19	82.0	12.3	 25
275	 19	682.0	140.8	 25
276	 19	80.8	16.5	 20
277	 19	173.0	34.4	 25
278	 19	476.0	63.5	 25
279	 19	896.3	103.8	 20
280	 19	515.0	82.5	 25
281	 19	245.0	83.2	 25
282	 19	119.5	17.4	 20
283	 19	93.0	18.0	 25
284	 19	134.0	22.4	 25
285	 19	113.0	17.7	 20
286	 19	83.0	13.6	 25
287	 19	196.0	42.9	 25
288	 19	117.3	20.5	 20
289	 19	86.0	14.0	 25
290	 19	110.0	19.5	 25
291	 19	119.0	17.1	 20
292	 19	359.0	76.5	 25
293	 19	169.0	26.2	 25
294	 19	244.0	25.4	 20
295	 19	97.0	18.7	 25
296	 19	321.0	60.7	 25
297	 19	209.3	24.3	 20
298	 19	148.0	30.1	 25
299	 19	111.0	19.4	 25
300	 19	104.3	11.7	 20
301	 19	77.0	13.7	 25
302	 19	88.0	13.7	 25
303	 19	101.0	13.0	 25
304	 19	992.3	206.5	 20
305	 19	147.0	29.0	 25
306	 19	94.0	22.5	 25
307	 19	156.0	18.7	 16
308	 19	663.5	93.7	 20
309	 19	141.0	20.6	 20
310	 19	567.3	71.9	 16
311	 19	203.5	29.9	 20
312	 19	2350.5	321.3	 20
313	 19	817.8	96.4	 16
314	 19	293.3	46.8	 20
315	 19	116.5	17.7	 20
316	 19	172.0	25.7	 16
317	 19	336.0	73.0	 20
318	 19	351.3	42.2	 20
319	 19	205.8	28.5	 16
320	 19	262.3	50.3	 20
321	 19	125.3	17.4	 20
322	 19	436.0	78.9	 16
323	 19	393.5	55.5	 20
324	 19	550.0	91.1	 20
325	 19	113.0	21.5	 16
326	 19	87.5	16.5	 20
327	 19	527.3	84.8	 20
328	 19	143.3	19.4	 16
329	 19	167.0	47.3	 20
330	 19	123.8	21.4	 20
331	 19	229.8	44.2	 16
332	 19	1430.0	394.3	 20
333	 19	766.0	71.2	 20
334	 19	682.3	48.5	 20
335	 19	185.0	41.4	 25
336	 19	1185.0	108.1	 25
337	 19	571.0	78.7	 25
338	 19	178.0	24.9	 20
339	 19	107.0	16.8	 25
340	 19	85.0	14.3	 25
341	 19	476.3	57.4	 20
342	 19	98.0	16.3	 25
343	 19	153.0	23.2	 25
344	 19	205.3	26.8	 20
345	 19	308.0	40.7	 25
346	 19	654.0	80.9	 25
347	 19	822.0	73.5	 20
348	 19	310.0	43.7	 25
349	 19	217.0	36.4	 25
350	 19	703.5	57.9	 20
351	 19	595.0	64.5	 25
352	 19	1320.0	129.6	 25
353	 19	727.3	81.2	 20
354	 19	697.0	93.7	 25
355	 19	137.0	19.2	 25
356	 19	128.3	15.6	 20
357	 19	165.0	23.7	 25
358	 19	200.0	32.0	 25
359	 19	557.0	59.9	 20
360	 19	194.0	26.8	 25
361	 19	211.0	26.1	 25
362	 19	2017.3	220.4	 20
363	 19	525.0	126.9	 25
364	 19	607.0	83.6	 25
365	 19	144.3	22.6	 20
366	 19	1015.0	155.0	 25
367	 19	165.0	23.3	 25
368	 19	117.0	25.5	 20
369	 19	230.0	32.6	 25
370	 19	204.0	26.9	 25
371	 19	112.0	38.1	 25
372	 19	109.5	17.1	 20
373	 19	1927.0	298.4	 25
374	 19	147.0	26.4	 25
375	 19	115.8	18.9	 20
376	 19	249.0	50.6	 25
377	 19	1923.0	227.6	 25
378	 19	99.3	8.3	 20
379	 19	368.0	43.8	 25
380	 19	851.0	123.2	 25
381	 19	629.0	62.8	 20
382	 19	2185.0	186.6	 25
383	 19	110.0	21.6	 25
384	 19	169.0	19.9	 20
385	 19	177.0	27.3	 25
386	 19	98.0	13.2	 25
387	 19	99.0	15.3	 16
388	 19	180.5	31.7	 20
389	 19	163.3	19.7	 20
390	 19	179.8	20.8	 16
391	 19	227.3	24.8	 20
392	 19	158.5	27.5	 20
393	 19	278.5	34.4	 16
394	 19	253.3	42.8	 20
395	 19	187.0	25.5	 20
396	 19	129.3	12.9	 16
397	 19	1272.8	222.1	 20
398	 19	103.3	19.3	 20
399	 19	96.5	13.5	 16
400	 19	825.3	179.7	 20
401	 19	119.8	19.8	 20
402	 19	203.0	27.7	 20
403	 19	111.3	13.0	 16
404	 19	77.3	10.5	 20
405	 19	100.5	14.0	 20
406	 19	119.5	17.3	 16
407	 19	84.0	12.2	 20
408	 19	90.3	14.1	 20
409	 19	319.3	66.2	 16
410	 19	701.3	158.1	 20
411	 19	158.5	24.2	 20
412	 19	400.5	46.3	 16
413	 19	146.3	22.5	 20
414	 19	178.0	29.2	 25
415	 19	129.0	19.6	 20
416	 19	141.0	21.6	 25
417	 19	241.0	35.6	 25
418	 19	189.0	23.7	 20
419	 19	117.0	17.8	 25
420	 19	96.0	18.6	 25
421	 19	161.3	28.4	 20
422	 19	296.0	43.4	 25
423	 19	681.0	74.3	 25
424	 19	928.3	66.1	 20
425	 19	447.0	48.7	 25
426	 19	522.0	68.5	 25
427	 19	154.3	19.2	 20
428	 19	113.0	17.8	 25
429	 19	94.0	12.1	 25
430	 19	309.8	43.4	 20
431	 19	403.0	80.9	 25
432	 19	1825.0	338.8	 25
433	 19	372.3	47.7	 20
434	 19	539.0	89.3	 25
435	 19	733.0	65.3	 25
436	 19	452.0	72.3	 25
437	 19	155.8	26.4	 20
438	 19	192.0	25.4	 25
439	 19	3230.0	596.6	 25
440	 19	98.0	15.6	 20
441	 19	68.0	11.2	 25
442	 19	122.0	19.3	 25
443	 19	123.8	17.0	 20
444	 19	86.0	13.3	 25
445	 19	217.0	28.1	 25
446	 19	210.3	16.7	 20
447	 19	257.0	36.5	 25
448	 19	118.0	17.7	 25
449	 19	118.8	18.5	 20
450	 19	248.0	33.7	 25
451	 19	94.0	13.1	 25
452	 19	503.8	55.5	 20
453	 19	113.0	16.6	 25
454	 19	110.0	18.6	 25
455	 19	60.8	7.2	 20
456	 19	122.0	17.8	 25
457	 19	121.0	19.1	 25
458	 19	101.5	13.8	 20
459	 19	102.0	16.5	 25
460	 19	155.0	22.8	 25
461	 19	72.3	12.9	 20
462	 19	77.0	14.3	 25
463	 19	85.0	11.7	 25
464	 19	77.8	12.3	 20
465	 19	82.0	12.1	 25
466	 19	85.0	12.1	 25
467	 19	191.5	25.1	 20
468	 19	558.3	90.5	 20
469	 19	75.8	11.5	 20
470	 19	1289.3	181.9	 20
471	 19	227.8	17.4	 16
472	 19	348.3	37.2	 20
473	 19	204.5	18.7	 20
474	 19	427.8	45.7	 16
475	 19	2104.0	176.5	 20
476	 19	317.3	30.9	 20
477	 19	407.3	28.0	 16
478	 19	93.3	15.7	 20
479	 19	129.0	19.7	 20
480	 19	162.5	18.5	 16
481	 19	148.0	21.0	 20
482	 19	165.8	21.1	 20
483	 19	181.5	22.7	 16
484	 19	92.5	12.5	 20
485	 19	91.0	13.3	 20
486	 19	81.5	12.6	 16
487	 19	305.3	34.8	 20
488	 19	213.3	30.3	 20
489	 19	110.5	12.7	 16
490	 19	82.0	12.7	 20
491	 19	77.5	14.1	 20
492	 19	108.8	17.7	 16
493	 19	161.8	24.9	 20
494	 19	187.0	27.2	 25
495	 19	431.3	92.6	 20
496	 19	616.0	64.8	 25
497	 19	1688.0	87.5	 25
498	 19	990.8	64.5	 20
499	 19	293.0	45.3	 25
500	 19	163.0	21.1	 25
501	 19	579.8	96.9	 20
502	 19	103.0	15.5	 25
503	 19	151.0	20.2	 25
504	 19	156.0	21.2	 25
505	 19	223.3	19.9	 20
506	 19	561.0	54.4	 25
507	 19	245.0	24.5	 25
508	 19	169.8	25.0	 20
509	 19	467.0	58.3	 25
510	 19	198.0	28.6	 25
511	 19	794.5	106.6	 20
512	 19	87.0	15.3	 25
513	 19	111.0	20.2	 25
514	 19	75.3	15.4	 20
515	 19	86.0	12.0	 25
516	 19	199.0	22.4	 25
517	 19	114.5	19.9	 20
518	 19	238.0	39.3	 25
519	 19	118.0	18.4	 25
520	 19	127.3	17.1	 20
521	 19	115.0	15.1	 25
522	 19	212.0	24.7	 25
523	 19	306.3	41.5	 20
524	 19	186.0	35.2	 25
525	 19	189.0	26.8	 25
526	 19	318.3	52.2	 20
527	 19	627.0	78.1	 25
528	 19	2439.0	566.7	 25
529	 19	1333.3	137.4	 20
530	 19	176.0	28.9	 25
531	 19	697.0	132.9	 25
532	 19	82.8	15.2	 20
533	 19	102.0	19.1	 25
534	 19	1392.0	118.8	 25
535	 19	736.8	126.6	 20
536	 19	83.0	16.0	 25
537	 19	76.0	13.6	 25
538	 19	75.0	12.3	 25
539	 19	71.3	10.0	 20
540	 19	319.0	36.2	 25
541	 19	160.0	27.4	 25
542	 19	1858.5	197.7	 20
543	 19	1597.0	152.4	 25
544	 19	168.0	27.2	 25
545	 19	152.0	24.8	 20
546	 19	107.0	16.8	 25
547	 19	197.0	24.5	 25
548	 19	4811.5	543.2	 16
549	 19	870.3	135.6	 20
550	 19	338.0	62.3	 20
551	 19	187.5	34.7	 16
552	 19	162.5	53.2	 20
553	 19	2176.0	320.2	 20
554	 19	800.8	94.2	 16
555	 19	1296.8	155.5	 20
556	 19	719.0	82.4	 20
557	 19	412.5	64.7	 16
558	 19	190.8	29.5	 20
559	 19	155.0	25.8	 20
560	 19	190.3	21.8	 16
561	 19	170.0	24.3	 20
562	 19	218.8	45.6	 20
563	 19	133.3	26.2	 16
564	 19	109.8	16.6	 20
565	 19	103.3	15.6	 20
566	 19	161.5	25.4	 16
567	 19	114.3	22.1	 20
568	 19	2328.5	1070.2	 20
569	 19	877.5	536.0	 16
570	 19	518.3	64.9	 20
571	 19	433.3	70.6	 20
572	 19	496.3	104.4	 20
573	 19	436.3	57.9	 16
574	 19	218.8	28.7	 20
575	 19	477.0	43.7	 25
576	 19	460.5	61.2	 20
577	 19	384.0	43.4	 25
578	 19	150.0	16.0	 25
579	 19	219.5	30.5	 20
580	 19	77.0	12.2	 25
581	 19	82.0	14.2	 25
582	 19	86.0	15.4	 20
583	 19	139.0	32.3	 25
584	 19	102.0	18.8	 25
585	 19	162.8	27.2	 20
586	 19	83.0	14.9	 25
587	 19	77.0	13.9	 25
588	 19	120.0	12.7	 20
589	 19	159.0	24.4	 25
590	 19	319.0	36.0	 25
591	 19	425.0	45.9	 20
592	 19	1260.0	210.4	 25
593	 19	399.0	70.0	 25
594	 19	207.3	31.9	 20
595	 19	108.0	18.9	 25
596	 19	284.0	98.6	 25
597	 19	2456.8	405.4	 20
598	 19	147.0	26.4	 25
599	 19	426.0	80.4	 25
600	 19	109.0	17.4	 20
601	 19	95.0	15.7	 25
602	 19	351.0	40.5	 25
603	 19	695.3	74.3	 20
604	 19	449.0	47.6	 25
605	 19	310.0	47.7	 25
606	 19	721.0	68.9	 25
607	 19	909.0	144.1	 20
608	 19	246.0	44.7	 25
609	 19	453.0	101.0	 25
610	 19	199.3	21.4	 20
611	 19	1316.0	336.7	 25
612	 19	714.0	176.2	 25
613	 19	545.5	122.9	 20
614	 19	387.0	67.1	 25
615	 19	308.0	56.6	 25
616	 19	1095.8	132.1	 20
617	 19	641.0	63.6	 25
618	 19	1868.0	472.6	 25
619	 19	147.3	21.7	 20
620	 19	123.0	19.3	 25
621	 19	173.0	36.8	 25
622	 19	119.8	19.2	 20
623	 19	151.0	22.3	 25
624	 19	167.0	23.4	 25
625	 19	741.3	164.1	 20
626	 19	471.0	84.5	 25
627	 19	178.0	30.7	 25
628	 19	133.3	14.9	 16
629	 19	84.3	15.3	 20
630	 19	119.3	20.7	 20
631	 19	84.0	12.0	 16
632	 19	80.8	12.2	 20
633	 19	110.0	16.6	 20
634	 19	106.8	16.1	 16
635	 19	151.8	17.5	 20
636	 19	197.0	32.2	 20
637	 19	195.0	27.1	 16
638	 19	195.5	25.4	 20
639	 19	135.5	16.8	 20
  0	 20	8020.0	1609.6	 25
  1	 20	391.0	34.4	 20
  2	 20	1047.0	88.8	 25
  3	 20	186.0	29.1	 25
  4	 20	557.3	53.4	 20
  5	 20	125.0	19.9	 25
  6	 20	81.0	12.6	 25
  7	 20	265.8	25.6	 20
  8	 20	260.0	58.1	 25
  9	 20	338.0	57.2	 25
 10	 20	104.0	18.4	 20
 11	 20	125.0	20.5	 25
 12	 20	97.0	17.8	 25
 13	 20	310.8	35.6	 16
 14	 20	131.5	17.1	 20
 15	 20	205.8	22.6	 20
 16	 20	796.0	54.6	 16
 17	 20	1322.0	146.3	 20
 18	 20	91.0	13.2	 20
 19	 20	87.0	17.8	 16
 20	 20	83.3	12.1	 20
 21	 20	87.5	15.0	 20
 22	 20	94.3	15.5	 16
 23	 20	103.8	19.7	 20
 24	 20	294.8	44.2	 20
 25	 20	116.0	19.1	 16
 26	 20	314.8	46.1	 20
 27	 20	86.8	16.1	 20
 28	 20	88.0	13.8	 16
 29	 20	94.5	14.8	 20
 30	 20	290.8	35.1	 20
 31	 20	110.5	17.5	 16
 32	 20	159.0	29.7	 20
 33	 20	396.0	49.9	 20
 34	 20	103.5	13.2	 20
 35	 20	88.3	17.6	 16
 36	 20	81.0	14.2	 20
 37	 20	81.8	11.6	 20
 38	 20	80.5	13.3	 16
 39	 20	88.0	13.4	 25
 40	 20	176.0	26.6	 25
 41	 20	90.5	14.2	 20
 42	 20	138.0	19.9	 25
 43	 20	124.0	22.3	 25
 44	 20	89.0	12.9	 20
 45	 20	101.0	17.0	 25
 46	 20	110.0	19.1	 25
 47	 20	97.0	18.9	 20
 48	 20	80.0	14.8	 25
 49	 20	71.0	13.7	 25
 50	 20	108.3	14.9	 20
 51	 20	81.0	12.2	 25
 52	 20	92.0	14.7	 25
 53	 20	222.3	28.7	 20
 54	 20	82.0	13.1	 25
 55	 20	165.0	23.3	 25
 56	 20	107.5	16.1	 20
 57	 20	144.0	20.5	 25
 58	 20	136.0	19.5	 25
 59	 20	110.3	16.4	 20
 60	 20	603.0	121.2	 25
 61	 20	315.0	36.1	 25
 62	 20	399.0	56.0	 20
 63	 20	221.0	30.9	 25
 64	 20	192.0	34.0	 25
 65	 20	545.5	59.8	 20
 66	 20	343.0	42.5	 25
 67	 20	418.0	60.4	 25
 68	 20	305.0	45.3	 25
 69	 20	88.5	16.3	 20
 70	 20	108.0	16.0	 25
 71	 20	258.0	40.2	 25
 72	 20	360.0	46.4	 20
 73	 20	1270.0	125.3	 25
 74	 20	1132.0	124.8	 25
 75	 20	136.5	23.2	 20
 76	 20	149.0	24.0	 25
 77	 20	128.0	23.0	 25
 78	 20	99.0	22.7	 20
 79	 20	250.0	32.6	 25
 80	 20	112.0	15.9	 25
 81	 20	88.3	13.2	 20
 82	 20	80.0	12.3	 25
 83	 20	77.0	10.6	 25
 84	 20	130.3	14.7	 20
 85	 20	123.0	15.0	 25
 86	 20	98.0	13.3	 25
 87	 20	89.0	10.1	 20
 88	 20	73.0	11.5	 25
 89	 20	104.0	15.0	 25
 90	 20	277.5	63.8	 20
 91	 20	105.0	13.2	 25
 92	 20	69.0	9.9	 25
 93	 20	76.3	10.9	 16
 94	 20	88.5	18.2	 20
 95	 20	70.0	14.1	 20
 96	 20	148.3	24.0	 16
 97	 20	89.8	15.6	 20
 98	 20	104.3	20.6	 20
 99	 20	74.8	8.9	 16
100	 20	124.8	21.8	 20
101	 20	109.8	15.6	 20
102	 20	619.0	54.4	 20
103	 20	189.0	32.0	 16
104	 20	288.0	38.3	 20
105	 20	575.3	64.8	 20
106	 20	379.3	45.6	 16
107	 20	422.5	67.3	 20
108	 20	376.8	34.6	 20
109	 20	123.3	17.9	 16
110	 20	95.5	21.0	 20
111	 20	91.3	16.9	 20
112	 20	281.0	55.2	 16
113	 20	84.0	16.7	 20
114	 20	73.8	17.4	 20
115	 20	102.5	15.3	 16
116	 20	88.0	10.3	 20
117	 20	162.8	28.3	 20
118	 20	243.5	39.4	 16
119	 20	140.5	22.5	 20
120	 20	208.0	33.3	 25
121	 20	467.8	54.9	 20
122	 20	229.0	42.2	 25
123	 20	183.0	30.4	 25
124	 20	167.8	32.4	 20
125	 20	289.0	48.6	 25
126	 20	180.0	20.6	 25
127	 20	79.3	12.7	 20
128	 20	113.0	19.2	 25
129	 20	226.0	29.9	 25
130	 20	185.5	29.8	 20
131	 20	1290.0	290.4	 25
132	 20	127.0	32.7	 25
133	 20	207.0	32.3	 20
134	 20	105.0	18.0	 25
135	 20	81.0	10.1	 25
136	 20	85.0	15.4	 25
137	 20	87.5	12.8	 20
138	 20	88.0	15.1	 25
139	 20	89.0	13.0	 25
140	 20	160.0	29.9	 20
141	 20	326.0	37.2	 25
142	 20	3968.0	1086.8	 25
143	 20	156.0	27.4	 20
144	 20	89.0	12.9	 25
145	 20	207.0	33.6	 25
146	 20	103.5	12.1	 20
147	 20	168.0	33.3	 25
148	 20	222.0	27.8	 25
149	 20	90.5	12.7	 20
150	 20	105.0	20.4	 25
151	 20	170.0	22.1	 25
152	 20	115.0	15.5	 20
153	 20	109.0	15.7	 25
154	 20	100.0	14.3	 25
155	 20	91.3	13.2	 20
156	 20	285.0	53.7	 25
157	 20	173.0	23.7	 25
158	 20	82.3	14.3	 20
159	 20	85.0	17.6	 25
160	 20	84.0	15.6	 25
161	 20	100.0	13.9	 20
162	 20	113.0	17.3	 25
163	 20	284.0	43.4	 25
164	 20	5026.5	644.8	 20
165	 20	1761.0	374.8	 25
166	 20	253.0	24.5	 25
167	 20	370.0	33.4	 25
168	 20	75.0	11.5	 20
169	 20	93.0	14.6	 25
170	 20	77.0	14.1	 25
171	 20	84.3	14.2	 20
172	 20	76.0	10.9	 25
173	 20	112.3	23.3	 20
174	 20	119.3	19.4	 16
175	 20	356.0	49.4	 20
176	 20	507.3	54.6	 20
177	 20	131.0	18.8	 16
178	 20	291.0	54.0	 20
179	 20	1091.0	124.6	 20
180	 20	322.8	35.4	 16
181	 20	143.8	19.3	 20
182	 20	267.0	43.2	 20
183	 20	664.3	58.8	 16
184	 20	106.3	23.8	 20
185	 20	124.8	16.4	 20
186	 20	304.5	35.1	 16
187	 20	354.0	40.4	 20
188	 20	164.8	19.0	 20
189	 20	246.0	28.8	 16
190	 20	322.3	54.4	 20
191	 20	98.0	15.9	 20
192	 20	127.0	19.0	 16
193	 20	87.3	14.3	 20
194	 20	240.8	49.3	 20
195	 20	246.3	29.8	 16
196	 20	114.0	16.9	 20
197	 20	112.3	22.6	 20
198	 20	80.5	11.5	 16
199	 20	101.3	19.2	 20
200	 20	177.0	27.7	 25
201	 20	89.0	16.8	 25
202	 20	92.5	16.8	 20
203	 20	240.0	44.9	 25
204	 20	114.0	19.0	 25
205	 20	93.5	15.9	 20
206	 20	183.0	27.5	 25
207	 20	119.0	17.3	 25
208	 20	128.5	26.1	 20
209	 20	91.0	14.9	 25
210	 20	1453.0	166.7	 25
211	 20	112.8	20.8	 20
212	 20	79.0	12.8	 25
213	 20	76.0	11.3	 25
214	 20	79.3	15.6	 20
215	 20	1081.0	187.2	 25
216	 20	239.0	32.6	 25
217	 20	107.0	22.3	 20
218	 20	110.0	19.4	 25
219	 20	99.0	17.6	 25
220	 20	82.3	12.4	 20
221	 20	99.0	16.3	 25
222	 20	1401.0	181.1	 25
223	 20	109.3	15.7	 20
224	 20	84.0	13.6	 25
225	 20	96.0	14.4	 25
226	 20	342.3	41.1	 20
227	 20	483.0	62.4	 25
228	 20	107.0	23.1	 25
229	 20	64.3	11.8	 20
230	 20	111.0	22.0	 25
231	 20	86.0	14.3	 25
232	 20	151.0	16.4	 20
233	 20	95.0	16.1	 25
234	 20	1133.0	162.3	 25
235	 20	324.0	27.9	 25
236	 20	808.0	98.4	 20
237	 20	322.0	32.8	 25
238	 20	92.0	15.6	 25
239	 20	482.3	73.4	 20
240	 20	96.0	12.6	 25
241	 20	99.0	16.7	 25
242	 20	262.3	34.6	 20
243	 20	88.0	15.3	 25
244	 20	102.0	15.0	 25
245	 20	85.8	16.5	 20
246	 20	557.0	107.7	 25
247	 20	89.0	13.6	 25
248	 20	108.8	16.8	 20
249	 20	88.0	11.7	 25
250	 20	87.0	17.0	 25
251	 20	91.0	13.8	 20
252	 20	82.0	11.1	 25
253	 20	194.0	39.6	 20
254	 20	128.0	18.1	 16
255	 20	211.5	31.7	 20
256	 20	256.0	32.2	 20
257	 20	148.0	21.2	 16
258	 20	105.3	12.7	 20
259	 20	116.3	20.4	 20
260	 20	123.8	22.5	 16
261	 20	75.3	8.7	 20
262	 20	70.0	12.3	 20
263	 20	82.3	11.4	 16
264	 20	92.5	11.6	 20
265	 20	114.3	11.9	 20
266	 20	388.8	29.7	 16
267	 20	2799.0	416.3	 20
268	 20	1428.0	118.9	 20
269	 20	180.3	36.6	 20
270	 20	120.5	20.0	 16
271	 20	1239.5	268.6	 20
272	 20	214.0	25.7	 20
273	 20	95.3	12.9	 16
274	 20	95.5	13.2	 20
275	 20	261.3	35.7	 20
276	 20	87.3	15.8	 16
277	 20	136.0	21.1	 20
278	 20	198.0	30.3	 20
279	 20	1354.3	131.0	 16
280	 20	373.0	66.5	 25
281	 20	241.0	31.9	 25
282	 20	115.0	19.8	 20
283	 20	100.0	18.6	 25
284	 20	98.0	16.5	 25
285	 20	85.8	12.2	 20
286	 20	80.0	14.5	 25
287	 20	127.0	21.9	 25
288	 20	122.8	22.4	 20
289	 20	81.0	12.0	 25
290	 20	109.0	15.0	 25
291	 20	119.5	22.2	 20
292	 20	164.0	26.5	 25
293	 20	124.0	19.6	 25
294	 20	283.5	35.1	 20
295	 20	146.0	25.9	 25
296	 20	412.0	78.5	 25
297	 20	312.5	42.9	 20
298	 20	89.0	16.2	 25
299	 20	105.0	15.9	 25
300	 20	97.8	15.7	 20
301	 20	76.0	15.1	 25
302	 20	83.0	12.8	 25
303	 20	92.0	12.6	 25
304	 20	590.5	88.9	 20
305	 20	137.0	18.4	 25
306	 20	91.0	15.2	 25
307	 20	228.5	33.7	 20
308	 20	373.0	51.3	 25
309	 20	95.0	13.8	 25
310	 20	250.5	37.3	 20
311	 20	169.0	32.6	 25
312	 20	1343.0	251.7	 25
313	 20	258.0	44.6	 20
314	 20	343.0	59.9	 25
315	 20	118.0	20.1	 25
316	 20	122.3	15.4	 20
317	 20	142.0	20.8	 25
318	 20	144.0	26.0	 25
319	 20	103.3	11.5	 20
320	 20	119.0	17.3	 25
321	 20	98.0	15.1	 25
322	 20	188.3	26.8	 20
323	 20	296.0	51.8	 25
324	 20	202.0	31.8	 25
325	 20	107.8	16.9	 20
326	 20	89.0	13.4	 25
327	 20	212.0	48.1	 25
328	 20	184.3	23.4	 20
329	 20	86.0	12.6	 25
330	 20	96.0	18.8	 25
331	 20	96.5	12.7	 20
332	 20	1021.0	312.4	 25
333	 20	428.0	115.3	 25
334	 20	530.5	61.9	 16
335	 20	130.0	42.9	 20
336	 20	2526.8	155.8	 20
337	 20	1382.5	242.3	 20
338	 20	203.8	26.9	 16
339	 20	110.3	13.9	 20
340	 20	94.0	21.0	 20
341	 20	198.0	22.6	 16
342	 20	80.0	11.7	 20
343	 20	131.5	16.8	 20
344	 20	276.3	23.9	 16
345	 20	130.8	21.7	 20
346	 20	1505.3	182.2	 20
347	 20	360.3	31.9	 16
348	 20	730.3	69.7	 20
349	 20	121.0	18.1	 20
350	 20	1302.8	82.1	 16
351	 20	239.3	35.4	 20
352	 20	439.8	48.0	 20
353	 20	900.0	92.5	 16
354	 20	466.3	46.5	 20
355	 20	85.3	14.7	 20
356	 20	119.0	15.4	 16
357	 20	148.5	25.9	 20
358	 20	191.5	25.8	 20
359	 20	377.8	30.2	 16
360	 20	168.5	17.4	 20
361	 20	97.0	15.1	 25
362	 20	733.0	84.2	 20
363	 20	121.0	14.5	 25
364	 20	274.0	40.1	 25
365	 20	109.0	18.8	 20
366	 20	280.0	51.5	 25
367	 20	143.0	14.0	 25
368	 20	155.0	19.0	 20
369	 20	146.0	17.7	 25
370	 20	159.0	20.0	 25
371	 20	100.0	20.6	 25
372	 20	138.3	25.1	 20
373	 20	859.0	124.7	 25
374	 20	240.0	32.1	 25
375	 20	104.8	15.3	 20
376	 20	278.0	29.0	 25
377	 20	593.0	74.0	 25
378	 20	119.3	15.5	 20
379	 20	414.0	46.5	 25
380	 20	416.0	39.5	 25
381	 20	679.5	51.8	 20
382	 20	1443.0	92.4	 25
383	 20	133.0	21.0	 25
384	 20	159.0	19.3	 20
385	 20	99.0	16.0	 25
386	 20	91.0	18.2	 25
387	 20	106.0	18.1	 20
388	 20	90.0	12.7	 25
389	 20	119.0	17.2	 25
390	 20	118.8	24.2	 20
391	 20	147.0	20.4	 25
392	 20	122.0	17.9	 25
393	 20	158.0	20.6	 20
394	 20	184.0	23.8	 25
395	 20	173.0	24.0	 25
396	 20	118.3	15.1	 20
397	 20	308.0	29.5	 25
398	 20	157.0	26.6	 25
399	 20	120.5	18.0	 20
400	 20	175.0	26.3	 25
401	 20	94.0	10.9	 25
402	 20	112.5	15.8	 20
403	 20	108.0	15.4	 25
404	 20	88.0	17.3	 25
405	 20	77.0	10.5	 25
406	 20	96.0	16.2	 20
407	 20	76.0	11.2	 25
408	 20	82.0	14.5	 25
409	 20	96.0	12.1	 20
410	 20	111.0	17.3	 25
411	 20	85.0	14.1	 25
412	 20	422.8	38.9	 20
413	 20	148.0	18.4	 25
414	 20	142.0	22.4	 20
415	 20	112.5	14.7	 16
416	 20	136.3	24.4	 20
417	 20	132.3	26.6	 20
418	 20	133.8	14.5	 16
419	 20	103.3	15.4	 20
420	 20	106.0	20.9	 20
421	 20	99.0	14.9	 16
422	 20	222.3	24.5	 20
423	 20	548.0	50.2	 20
424	 20	1928.8	97.3	 16
425	 20	505.0	54.7	 20
426	 20	830.5	78.9	 20
427	 20	183.3	17.1	 16
428	 20	115.3	18.4	 20
429	 20	75.3	12.5	 20
430	 20	153.3	14.5	 16
431	 20	103.0	12.6	 20
432	 20	289.0	31.1	 20
433	 20	235.3	28.0	 16
434	 20	207.3	26.6	 20
435	 20	799.3	36.9	 20
436	 20	209.0	24.2	 16
437	 20	97.5	18.9	 20
438	 20	250.0	25.8	 20
439	 20	741.0	95.7	 20
440	 20	114.3	19.2	 16
441	 20	67.0	13.0	 25
442	 20	113.0	18.2	 25
443	 20	91.8	15.9	 20
444	 20	91.0	14.4	 25
445	 20	94.0	16.1	 25
446	 20	132.0	21.6	 20
447	 20	120.0	20.3	 25
448	 20	136.0	22.2	 25
449	 20	111.3	15.9	 20
450	 20	292.0	46.3	 25
451	 20	107.0	15.5	 25
452	 20	170.8	21.8	 20
453	 20	85.0	16.6	 25
454	 20	101.0	18.3	 25
455	 20	73.0	13.9	 20
456	 20	93.0	15.2	 25
457	 20	84.0	12.4	 25
458	 20	133.8	26.9	 20
459	 20	108.0	18.6	 25
460	 20	116.0	17.9	 25
461	 20	86.3	16.1	 20
462	 20	71.0	11.9	 25
463	 20	69.0	7.9	 25
464	 20	92.5	16.4	 20
465	 20	82.0	10.7	 25
466	 20	78.0	14.1	 25
467	 20	120.0	16.8	 20
468	 20	134.0	17.4	 25
469	 20	89.0	14.9	 25
470	 20	258.0	33.6	 25
471	 20	194.3	25.7	 20
472	 20	293.0	41.3	 25
473	 20	332.0	41.3	 25
474	 20	132.5	26.8	 20
475	 20	473.0	58.6	 25
476	 20	303.0	39.1	 25
477	 20	491.3	47.9	 20
478	 20	88.0	14.0	 25
479	 20	98.0	16.8	 25
480	 20	480.8	38.7	 20
481	 20	150.0	26.4	 25
482	 20	228.0	27.8	 25
483	 20	152.0	18.3	 20
484	 20	230.0	176.7	 25
485	 20	88.0	13.8	 25
486	 20	73.0	14.9	 20
487	 20	478.0	66.8	 25
488	 20	227.0	25.5	 25
489	 20	111.8	16.0	 20
490	 20	84.0	13.3	 25
491	 20	67.0	8.5	 25
492	 20	89.0	13.4	 20
493	 20	175.0	24.0	 25
494	 20	237.5	26.6	 20
495	 20	1078.0	120.1	 16
496	 20	913.8	114.4	 20
497	 20	2205.8	162.8	 20
498	 20	437.0	41.6	 16
499	 20	163.5	16.8	 20
500	 20	108.3	18.5	 20
501	 20	97.3	12.0	 16
502	 20	136.0	19.4	 20
503	 20	213.8	36.0	 20
504	 20	107.3	17.5	 20
505	 20	147.5	24.4	 16
506	 20	255.3	39.9	 20
507	 20	146.5	16.4	 20
508	 20	275.5	24.5	 16
509	 20	449.3	52.4	 20
510	 20	127.8	17.7	 20
511	 20	161.5	20.1	 16
512	 20	78.0	14.6	 20
513	 20	142.5	24.8	 20
514	 20	76.3	10.6	 16
515	 20	73.0	13.8	 20
516	 20	219.0	27.5	 20
517	 20	98.8	11.4	 16
518	 20	232.0	33.9	 20
519	 20	105.0	16.9	 20
520	 20	157.5	16.5	 16
521	 20	144.0	27.8	 25
522	 20	209.0	36.7	 25
523	 20	210.5	29.2	 20
524	 20	409.0	69.8	 25
525	 20	147.0	17.4	 25
526	 20	448.0	64.3	 20
527	 20	605.0	83.4	 25
528	 20	1025.0	196.1	 25
529	 20	531.5	73.3	 20
530	 20	130.0	18.3	 25
531	 20	362.0	67.2	 25
532	 20	92.0	16.9	 20
533	 20	104.0	15.2	 25
534	 20	374.0	39.1	 25
535	 20	618.8	65.5	 20
536	 20	76.0	12.4	 25
537	 20	81.0	13.0	 25
538	 20	75.0	13.5	 25
539	 20	73.5	9.4	 20
540	 20	402.0	42.0	 25
541	 20	133.0	24.6	 25
542	 20	663.3	87.3	 20
543	 20	1310.0	141.3	 25
544	 20	121.0	17.5	 25
545	 20	167.8	21.9	 20
546	 20	134.0	21.0	 25
547	 20	141.0	23.8	 25
548	 20	741.5	130.7	 20
549	 20	521.0	86.9	 25
550	 20	291.0	37.7	 25
551	 20	171.8	24.3	 20
552	 20	194.0	36.0	 25
553	 20	1168.0	167.1	 25
554	 20	803.0	99.6	 20
555	 20	2291.0	275.7	 25
556	 20	854.0	98.4	 25
557	 20	592.8	72.6	 20
558	 20	173.0	30.5	 25
559	 20	126.0	22.5	 25
560	 20	115.0	15.0	 20
561	 20	141.0	21.2	 25
562	 20	122.0	19.3	 25
563	 20	79.3	9.3	 20
564	 20	92.0	14.7	 25
565	 20	110.0	16.8	 25
566	 20	168.3	24.7	 20
567	 20	136.0	18.2	 25
568	 20	102.0	14.2	 25
569	 20	177.8	30.9	 20
570	 20	134.0	24.2	 25
571	 20	311.0	37.9	 25
572	 20	132.0	15.1	 25
573	 20	185.8	29.2	 20
574	 20	311.0	56.0	 25
575	 20	752.8	98.5	 20
576	 20	430.0	45.4	 16
577	 20	175.3	26.2	 20
578	 20	97.0	10.4	 20
579	 20	254.0	33.9	 16
580	 20	71.8	13.3	 20
581	 20	75.3	11.9	 20
582	 20	84.0	14.8	 16
583	 20	101.8	11.8	 20
584	 20	91.5	19.3	 20
585	 20	93.3	13.4	 16
586	 20	84.8	12.9	 20
587	 20	84.3	14.5	 20
588	 20	117.8	17.6	 16
589	 20	152.0	27.5	 20
590	 20	303.0	45.8	 20
591	 20	718.0	104.7	 16
592	 20	1032.8	165.4	 20
593	 20	412.0	62.5	 20
594	 20	156.5	29.4	 16
595	 20	113.3	17.9	 20
596	 20	301.3	111.9	 20
597	 20	2304.8	300.9	 16
598	 20	109.5	16.3	 20
599	 20	102.8	12.1	 20
600	 20	98.5	11.6	 16
601	 20	102.3	18.3	 20
602	 20	321.0	45.5	 25
603	 20	295.8	36.5	 20
604	 20	332.0	30.4	 25
605	 20	246.0	44.7	 25
606	 20	461.0	72.2	 25
607	 20	686.5	75.2	 20
608	 20	186.0	35.2	 25
609	 20	139.0	18.5	 25
610	 20	122.0	20.2	 20
611	 20	195.0	29.9	 25
612	 20	277.0	46.3	 25
613	 20	263.3	33.1	 20
614	 20	195.0	27.7	 25
615	 20	219.0	57.7	 25
616	 20	1346.0	196.6	 20
617	 20	397.0	39.1	 25
618	 20	620.0	116.5	 25
619	 20	184.0	19.5	 20
620	 20	134.0	17.9	 25
621	 20	126.0	17.9	 25
622	 20	107.8	17.1	 20
623	 20	130.0	21.4	 25
624	 20	181.0	23.8	 25
625	 20	354.5	48.1	 20
626	 20	223.0	30.9	 25
627	 20	190.0	29.4	 25
628	 20	142.3	26.4	 20
629	 20	92.0	12.2	 25
630	 20	120.0	15.5	 25
631	 20	88.3	11.1	 20
632	 20	90.0	13.7	 25
633	 20	92.0	16.1	 25
634	 20	131.3	18.5	 20
635	 20	146.0	19.4	 25
636	 20	101.0	18.0	 25
637	 20	160.5	24.8	 20
638	 20	136.0	25.0	 25
639	 20	6969.0	1576.4	 25
  0	 21	159.0	20.9	 25
  1	 21	741.8	94.0	 20
  2	 21	1683.0	200.6	 25
  3	 21	1293.0	212.6	 25
  4	 21	211.8	33.3	 20
  5	 21	89.0	16.0	 25
  6	 21	117.0	32.9	 25
  7	 21	451.8	47.3	 20
  8	 21	244.0	37.3	 25
  9	 21	246.0	47.9	 25
 10	 21	85.3	14.9	 20
 11	 21	84.0	16.6	 25
 12	 21	155.0	24.8	 25
 13	 21	403.8	58.1	 20
 14	 21	150.0	22.0	 25
 15	 21	415.0	79.7	 25
 16	 21	94.3	14.5	 20
 17	 21	95.0	16.3	 25
 18	 21	198.0	34.9	 25
 19	 21	1300.8	252.3	 20
 20	 21	232.0	47.5	 25
 21	 21	122.0	18.4	 25
 22	 21	115.5	16.4	 20
 23	 21	93.0	15.1	 25
 24	 21	306.0	60.6	 25
 25	 21	156.0	27.9	 20
 26	 21	152.0	23.5	 25
 27	 21	536.0	91.0	 25
 28	 21	724.8	170.8	 20
 29	 21	200.0	28.6	 25
 30	 21	252.0	38.8	 25
 31	 21	108.0	21.2	 20
 32	 21	185.0	25.4	 25
 33	 21	338.0	56.8	 25
 34	 21	2371.0	444.5	 25
 35	 21	361.8	73.3	 20
 36	 21	742.0	140.3	 25
 37	 21	3165.0	767.1	 25
 38	 21	138.0	21.1	 20
 39	 21	897.0	104.7	 20
 40	 21	1124.8	104.9	 20
 41	 21	211.3	24.4	 16
 42	 21	176.0	19.9	 20
 43	 21	401.3	55.8	 20
 44	 21	107.0	16.7	 16
 45	 21	91.5	38.2	 20
 46	 21	93.3	15.1	 20
 47	 21	84.8	13.1	 16
 48	 21	70.3	9.8	 20
 49	 21	77.5	16.9	 20
 50	 21	92.5	17.0	 16
 51	 21	330.5	47.4	 20
 52	 21	103.3	18.3	 20
 53	 21	181.8	43.7	 16
 54	 21	321.8	69.6	 20
 55	 21	150.0	30.2	 20
 56	 21	125.3	11.5	 16
 57	 21	252.3	45.2	 20
 58	 21	320.3	56.0	 20
 59	 21	277.5	35.7	 16
 60	 21	266.5	29.6	 20
 61	 21	93.3	12.5	 20
 62	 21	105.3	10.8	 16
 63	 21	327.0	64.6	 20
 64	 21	106.5	15.5	 20
 65	 21	175.0	22.5	 16
 66	 21	96.0	15.3	 25
 67	 21	136.0	23.5	 25
 68	 21	368.0	50.8	 25
 69	 21	158.5	24.0	 20
 70	 21	370.0	43.9	 25
 71	 21	133.0	18.5	 25
 72	 21	382.3	32.5	 20
 73	 21	4756.0	565.9	 25
 74	 21	4934.0	669.7	 25
 75	 21	2145.8	310.8	 20
 76	 21	148.0	18.1	 25
 77	 21	93.0	16.0	 25
 78	 21	146.8	23.9	 20
 79	 21	85.0	14.8	 25
 80	 21	120.0	17.5	 25
 81	 21	114.5	19.8	 20
 82	 21	452.0	94.5	 25
 83	 21	132.0	25.0	 25
 84	 21	190.0	34.2	 20
 85	 21	270.0	38.2	 25
 86	 21	1657.0	381.3	 25
 87	 21	328.5	71.6	 20
 88	 21	79.0	12.8	 25
 89	 21	83.0	12.5	 25
 90	 21	100.0	18.1	 20
 91	 21	79.0	15.3	 25
 92	 21	82.0	13.0	 25
 93	 21	76.8	15.9	 20
 94	 21	77.0	13.4	 25
 95	 21	83.0	15.3	 25
 96	 21	76.5	13.1	 20
 97	 21	86.0	14.7	 25
 98	 21	105.0	21.3	 25
 99	 21	86.5	13.8	 20
100	 21	85.0	17.6	 25
101	 21	140.0	25.8	 25
102	 21	264.0	52.5	 25
103	 21	78.0	10.2	 20
104	 21	330.0	66.1	 25
105	 21	290.0	47.9	 25
106	 21	453.3	56.3	 20
107	 21	447.0	55.5	 25
108	 21	438.0	49.1	 25
109	 21	218.3	38.5	 20
110	 21	168.0	30.5	 25
111	 21	366.0	85.0	 25
112	 21	217.5	42.9	 20
113	 21	373.0	113.1	 25
114	 21	84.0	10.6	 25
115	 21	193.8	26.6	 20
116	 21	317.0	61.5	 25
117	 21	2106.0	513.6	 25
118	 21	278.8	38.7	 20
119	 21	144.0	24.5	 25
120	 21	139.5	18.4	 20
121	 21	328.5	45.9	 16
122	 21	164.0	28.5	 20
123	 21	104.3	11.6	 20
124	 21	101.5	13.7	 16
125	 21	88.0	15.9	 20
126	 21	129.0	27.3	 20
127	 21	93.5	14.4	 16
128	 21	85.0	13.7	 20
129	 21	122.0	22.0	 20
130	 21	82.5	10.1	 16
131	 21	425.8	89.1	 20
132	 21	2669.5	694.0	 20
133	 21	855.5	169.6	 16
134	 21	137.8	20.3	 20
135	 21	116.0	19.3	 20
136	 21	332.5	57.8	 20
137	 21	498.8	63.6	 16
138	 21	239.8	33.0	 20
139	 21	361.3	46.5	 20
140	 21	486.0	71.3	 16
141	 21	974.0	105.7	 20
142	 21	1733.8	260.8	 20
143	 21	309.5	41.7	 16
144	 21	2514.5	539.9	 20
145	 21	1481.5	169.4	 20
146	 21	105.5	16.0	 20
147	 21	4907.0	941.3	 25
148	 21	1235.0	164.3	 25
149	 21	489.3	82.2	 20
150	 21	100.0	11.8	 25
151	 21	157.0	22.6	 25
152	 21	148.0	20.8	 20
153	 21	242.0	47.8	 25
154	 21	1256.0	257.7	 25
155	 21	175.5	23.1	 20
156	 21	212.0	33.9	 25
157	 21	170.0	27.3	 25
158	 21	549.3	86.1	 20
159	 21	116.0	20.7	 25
160	 21	127.0	21.3	 25
161	 21	7257.8	1036.7	 20
162	 21	262.0	104.0	 25
163	 21	150.0	17.2	 25
164	 21	235.0	31.0	 20
165	 21	98.0	16.2	 25
166	 21	91.0	12.5	 25
167	 21	88.5	11.5	 20
168	 21	135.0	22.0	 25
169	 21	89.0	12.7	 25
170	 21	100.0	14.3	 25
171	 21	84.0	14.0	 20
172	 21	85.0	15.9	 25
173	 21	110.0	15.9	 25
174	 21	138.8	23.2	 20
175	 21	78.0	10.5	 25
176	 21	1484.0	326.5	 25
177	 21	111.0	16.5	 20
178	 21	117.0	19.1	 25
179	 21	862.0	171.3	 25
180	 21	105.5	16.1	 20
181	 21	656.0	108.4	 25
182	 21	136.0	22.9	 25
183	 21	124.5	17.2	 20
184	 21	103.0	19.6	 25
185	 21	496.0	109.6	 25
186	 21	160.8	32.4	 20
187	 21	1290.0	276.3	 25
188	 21	191.0	27.0	 25
189	 21	192.5	31.4	 20
190	 21	152.0	36.0	 25
191	 21	143.0	22.0	 25
192	 21	100.5	14.1	 20
193	 21	94.0	13.5	 25
194	 21	92.0	16.2	 25
195	 21	367.8	65.1	 20
196	 21	245.0	42.7	 25
197	 21	438.0	109.4	 25
198	 21	86.0	16.2	 20
199	 21	131.0	26.3	 25
200	 21	107.8	16.4	 20
201	 21	115.0	21.6	 16
202	 21	105.5	13.7	 20
203	 21	325.5	58.7	 20
204	 21	126.5	20.9	 20
205	 21	162.5	23.9	 16
206	 21	142.3	28.1	 20
207	 21	825.5	124.6	 20
208	 21	180.3	23.5	 16
209	 21	126.3	20.7	 20
210	 21	417.0	45.9	 20
211	 21	144.3	24.3	 16
212	 21	184.0	31.5	 20
213	 21	129.8	21.4	 20
214	 21	113.8	13.2	 16
215	 21	584.0	119.7	 20
216	 21	83.3	11.1	 20
217	 21	78.0	15.3	 16
218	 21	136.0	26.0	 20
219	 21	87.3	14.4	 20
220	 21	84.5	11.1	 16
221	 21	616.3	102.3	 20
222	 21	131.0	24.7	 20
223	 21	608.8	59.4	 16
224	 21	547.8	67.0	 20
225	 21	238.5	28.8	 20
226	 21	230.8	33.4	 16
227	 21	155.0	27.6	 25
228	 21	173.0	24.8	 25
229	 21	167.0	22.5	 20
230	 21	199.0	30.7	 25
231	 21	115.0	15.9	 25
232	 21	200.8	27.8	 20
233	 21	83.0	11.7	 25
234	 21	171.0	32.8	 25
235	 21	539.0	64.8	 25
236	 21	1066.3	106.1	 20
237	 21	99.0	19.0	 25
238	 21	92.0	14.4	 25
239	 21	90.3	19.8	 20
240	 21	186.0	28.6	 25
241	 21	356.0	68.3	 25
242	 21	584.0	61.0	 20
243	 21	84.0	12.8	 25
244	 21	91.0	15.5	 25
245	 21	220.3	23.3	 20
246	 21	1118.0	129.5	 25
247	 21	214.0	26.2	 25
248	 21	468.0	52.9	 20
249	 21	87.0	16.1	 25
250	 21	91.0	17.4	 25
251	 21	89.5	14.2	 20
252	 21	178.0	33.8	 25
253	 21	84.0	11.4	 25
254	 21	247.5	30.8	 20
255	 21	340.0	72.5	 25
256	 21	112.0	16.1	 25
257	 21	127.3	23.7	 20
258	 21	131.0	26.7	 25
259	 21	181.0	28.0	 25
260	 21	121.0	19.2	 20
261	 21	454.0	60.0	 25
262	 21	220.0	21.8	 25
263	 21	313.3	38.8	 20
264	 21	112.0	15.9	 25
265	 21	305.0	43.8	 25
266	 21	4959.8	735.4	 20
267	 21	315.0	42.5	 25
268	 21	644.0	107.6	 25
269	 21	1363.0	214.8	 25
270	 21	95.5	17.9	 20
271	 21	106.0	17.8	 25
272	 21	135.0	21.3	 25
273	 21	190.8	25.5	 20
274	 21	117.0	19.9	 25
275	 21	118.0	20.5	 25
276	 21	137.3	18.5	 20
277	 21	117.0	20.0	 25
278	 21	144.0	21.5	 25
279	 21	270.5	32.9	 20
280	 21	394.8	55.8	 20
281	 21	842.8	107.2	 20
282	 21	183.3	28.3	 16
283	 21	162.0	28.1	 20
284	 21	1923.3	251.6	 20
285	 21	184.5	33.4	 16
286	 21	95.0	19.6	 20
287	 21	175.0	36.4	 20
288	 21	299.8	54.9	 16
289	 21	128.3	17.5	 20
290	 21	128.5	15.6	 20
291	 21	636.8	73.3	 16
292	 21	473.0	79.8	 20
293	 21	231.3	36.7	 20
294	 21	5180.0	740.6	 16
295	 21	667.0	114.1	 20
296	 21	133.3	19.9	 20
297	 21	368.0	52.8	 16
298	 21	450.5	121.0	 20
299	 21	238.5	44.6	 20
300	 21	654.5	117.6	 16
301	 21	344.5	58.2	 20
302	 21	230.0	32.8	 20
303	 21	88.8	13.4	 20
304	 21	103.0	11.4	 16
305	 21	169.3	22.9	 20
306	 21	119.5	16.9	 20
307	 21	418.0	116.2	 20
308	 21	473.0	48.1	 25
309	 21	732.0	73.8	 25
310	 21	234.3	36.9	 20
311	 21	364.0	65.6	 25
312	 21	347.0	45.5	 25
313	 21	653.8	73.4	 20
314	 21	128.0	20.3	 25
315	 21	244.0	33.8	 25
316	 21	88.0	15.9	 20
317	 21	108.0	23.7	 25
318	 21	164.0	21.0	 25
319	 21	286.3	44.5	 20
320	 21	228.0	37.1	 25
321	 21	196.0	35.9	 25
322	 21	230.5	45.8	 20
323	 21	267.0	60.8	 25
324	 21	1146.0	218.4	 25
325	 21	154.3	24.3	 20
326	 21	105.0	14.0	 25
327	 21	185.0	33.9	 25
328	 21	267.0	50.6	 20
329	 21	86.0	9.2	 25
330	 21	70.0	8.1	 25
331	 21	99.3	11.2	 20
332	 21	260.0	57.7	 25
333	 21	8287.0	1779.0	 25
334	 21	359.5	55.0	 20
335	 21	288.0	45.3	 25
336	 21	131.0	21.6	 25
337	 21	1561.0	359.2	 25
338	 21	924.0	124.9	 20
339	 21	489.0	69.8	 25
340	 21	336.0	52.7	 25
341	 21	1624.3	197.1	 20
342	 21	253.0	77.6	 25
343	 21	893.0	135.7	 25
344	 21	492.0	67.1	 20
345	 21	319.0	43.3	 25
346	 21	233.0	26.9	 25
347	 21	128.0	21.8	 20
348	 21	116.0	18.4	 25
349	 21	79.0	12.7	 25
350	 21	86.3	13.3	 20
351	 21	157.0	33.5	 25
352	 21	283.0	36.8	 25
353	 21	412.3	55.1	 20
354	 21	151.0	18.8	 25
355	 21	154.0	25.0	 25
356	 21	242.5	33.7	 20
357	 21	109.0	13.8	 25
358	 21	85.0	14.8	 25
359	 21	339.5	61.9	 20
360	 21	84.0	18.0	 25
361	 21	297.3	39.0	 20
362	 21	125.5	18.3	 16
363	 21	1516.8	265.0	 20
364	 21	99.5	18.0	 20
365	 21	178.8	15.2	 16
366	 21	146.8	26.3	 20
367	 21	1864.8	216.1	 20
368	 21	224.0	34.7	 16
369	 21	405.0	41.6	 20
370	 21	821.8	47.6	 20
371	 21	1922.5	156.3	 20
372	 21	94.0	13.3	 16
373	 21	3860.3	509.8	 20
374	 21	255.5	23.6	 20
375	 21	166.0	24.2	 16
376	 21	223.5	19.5	 20
377	 21	530.3	40.5	 20
378	 21	286.5	30.8	 16
379	 21	236.0	24.2	 20
380	 21	3417.3	363.7	 20
381	 21	3399.0	219.3	 16
382	 21	983.8	51.2	 20
383	 21	334.8	42.8	 20
384	 21	553.8	31.3	 16
385	 21	137.0	26.1	 20
386	 21	172.8	24.2	 20
387	 21	108.0	18.7	 20
388	 21	285.0	41.9	 25
389	 21	125.0	18.2	 25
390	 21	118.3	16.9	 20
391	 21	135.0	20.9	 25
392	 21	133.0	17.3	 25
393	 21	114.8	15.5	 20
394	 21	1462.0	281.3	 25
395	 21	98.0	17.7	 25
396	 21	164.3	22.0	 20
397	 21	319.0	40.0	 25
398	 21	194.0	27.4	 25
399	 21	195.5	29.5	 20
400	 21	112.0	17.4	 25
401	 21	126.0	20.3	 25
402	 21	285.8	51.7	 20
403	 21	214.0	33.7	 25
404	 21	80.0	12.6	 25
405	 21	1647.0	223.5	 25
406	 21	1161.5	131.2	 20
407	 21	195.0	22.7	 25
408	 21	77.0	13.3	 25
409	 21	81.5	12.9	 20
410	 21	98.0	12.5	 25
411	 21	193.0	28.5	 25
412	 21	103.5	14.1	 20
413	 21	153.0	19.8	 25
414	 21	4206.0	711.5	 25
415	 21	240.8	34.9	 20
416	 21	104.0	11.0	 25
417	 21	93.0	13.1	 25
418	 21	108.8	18.7	 20
419	 21	199.0	35.4	 25
420	 21	311.0	45.6	 25
421	 21	152.0	21.2	 20
422	 21	142.0	15.7	 25
423	 21	256.0	30.9	 25
424	 21	445.8	50.1	 20
425	 21	480.0	85.5	 25
426	 21	400.0	41.6	 25
427	 21	1103.3	72.4	 20
428	 21	1001.0	202.5	 25
429	 21	463.0	76.6	 25
430	 21	260.5	38.6	 20
431	 21	140.0	18.6	 25
432	 21	522.0	103.8	 25
433	 21	137.8	28.0	 20
434	 21	146.0	20.7	 25
435	 21	478.0	65.1	 25
436	 21	725.5	76.7	 20
437	 21	120.0	18.2	 25
438	 21	91.0	16.6	 25
439	 21	106.0	19.3	 25
440	 21	103.3	14.5	 20
441	 21	90.0	12.3	 20
442	 21	105.8	14.5	 20
443	 21	92.3	10.7	 16
444	 21	95.0	21.5	 20
445	 21	92.5	13.9	 20
446	 21	124.0	15.7	 16
447	 21	344.3	50.5	 20
448	 21	1038.8	192.7	 20
449	 21	174.3	24.6	 16
450	 21	292.5	41.6	 20
451	 21	98.3	16.3	 20
452	 21	175.3	27.9	 16
453	 21	75.8	10.6	 20
454	 21	73.3	11.8	 20
455	 21	129.0	18.0	 16
456	 21	132.5	20.9	 20
457	 21	79.0	11.8	 20
458	 21	84.0	13.0	 16
459	 21	248.3	40.2	 20
460	 21	171.0	25.8	 20
461	 21	404.5	48.7	 16
462	 21	248.3	40.2	 20
463	 21	103.8	21.3	 20
464	 21	78.0	14.5	 16
465	 21	90.0	13.4	 20
466	 21	112.0	16.8	 20
467	 21	74.8	10.2	 16
468	 21	75.0	10.6	 25
469	 21	96.0	17.3	 25
470	 21	105.8	15.8	 20
471	 21	361.0	45.2	 25
472	 21	166.0	22.6	 25
473	 21	2302.0	346.4	 25
474	 21	94.8	12.8	 20
475	 21	122.0	19.4	 25
476	 21	124.0	21.0	 25
477	 21	150.0	22.4	 20
478	 21	155.0	22.3	 25
479	 21	141.0	19.3	 25
480	 21	451.3	50.7	 20
481	 21	819.0	85.5	 25
482	 21	311.0	44.0	 25
483	 21	127.8	23.6	 20
484	 21	111.0	14.5	 25
485	 21	354.0	47.8	 25
486	 21	228.3	26.6	 20
487	 21	716.0	136.2	 25
488	 21	256.0	32.6	 25
489	 21	169.5	21.9	 20
490	 21	82.0	15.1	 25
491	 21	81.0	18.6	 25
492	 21	531.0	107.4	 20
493	 21	106.0	16.7	 25
494	 21	584.0	82.7	 25
495	 21	517.8	54.5	 20
496	 21	1027.0	80.5	 25
497	 21	332.0	56.8	 25
498	 21	88.3	12.3	 20
499	 21	154.0	23.8	 25
500	 21	87.0	11.5	 25
501	 21	89.0	15.0	 20
502	 21	184.0	41.5	 25
503	 21	565.0	99.1	 25
504	 21	160.8	27.1	 20
505	 21	181.0	28.1	 25
506	 21	209.0	26.2	 25
507	 21	459.0	75.9	 25
508	 21	205.8	33.1	 20
509	 21	102.0	13.5	 25
510	 21	88.0	13.3	 25
511	 21	91.3	16.5	 20
512	 21	203.0	32.4	 25
513	 21	271.0	38.3	 25
514	 21	214.3	45.9	 20
515	 21	70.0	14.3	 25
516	 21	105.0	11.6	 25
517	 21	153.5	27.8	 20
518	 21	172.0	21.4	 25
519	 21	86.0	15.6	 25
520	 21	332.8	65.4	 20
521	 21	264.0	48.5	 20
522	 21	103.8	23.1	 20
523	 21	145.3	19.6	 16
524	 21	383.3	60.9	 20
525	 21	385.8	58.5	 20
526	 21	427.0	52.1	 16
527	 21	367.8	55.8	 20
528	 21	546.5	89.7	 20
529	 21	499.5	49.0	 16
530	 21	180.3	33.9	 20
531	 21	149.0	19.8	 20
532	 21	97.3	14.6	 16
533	 21	189.5	35.8	 20
534	 21	407.8	48.9	 20
535	 21	143.0	24.6	 16
536	 21	149.8	17.8	 20
537	 21	238.3	44.1	 20
538	 21	92.5	11.3	 16
539	 21	127.3	16.6	 20
540	 21	391.5	40.9	 20
541	 21	562.5	67.1	 20
542	 21	521.3	70.9	 16
543	 21	419.8	64.6	 20
544	 21	224.3	32.8	 20
545	 21	1109.8	143.7	 16
546	 21	109.3	11.9	 20
547	 21	238.3	38.0	 20
548	 21	553.5	79.9	 20
549	 21	746.0	94.8	 25
550	 21	172.0	27.4	 25
551	 21	451.3	43.0	 20
552	 21	824.0	140.4	 25
553	 21	727.0	82.1	 25
554	 21	543.0	66.9	 20
555	 21	374.0	46.4	 25
556	 21	824.0	159.1	 25
557	 21	834.5	106.6	 20
558	 21	145.0	23.1	 25
559	 21	177.0	27.1	 25
560	 21	606.8	70.3	 20
561	 21	150.0	24.8	 25
562	 21	150.0	24.6	 25
563	 21	169.3	23.0	 20
564	 21	122.0	19.1	 25
565	 21	106.0	26.1	 25
566	 21	6929.3	1163.3	 20
567	 21	210.0	36.1	 25
568	 21	282.0	36.8	 25
569	 21	93.0	17.8	 20
570	 21	106.0	19.9	 25
571	 21	823.0	116.2	 25
572	 21	130.0	18.9	 25
573	 21	128.3	15.2	 20
574	 21	523.0	92.8	 25
575	 21	94.0	13.6	 25
576	 21	131.0	21.7	 20
577	 21	156.0	33.8	 25
578	 21	79.0	10.9	 25
579	 21	79.8	12.8	 20
580	 21	490.0	82.8	 25
581	 21	359.0	86.7	 25
582	 21	97.0	19.0	 20
583	 21	78.0	12.2	 25
584	 21	85.0	13.2	 25
585	 21	122.3	19.5	 20
586	 21	83.0	15.4	 25
587	 21	308.0	64.6	 25
588	 21	268.0	36.7	 20
589	 21	312.0	56.0	 25
590	 21	244.0	40.7	 25
591	 21	411.8	78.4	 20
592	 21	127.0	19.6	 25
593	 21	116.0	19.2	 25
594	 21	268.3	51.3	 20
595	 21	105.0	14.3	 25
596	 21	234.0	45.4	 25
597	 21	226.5	27.8	 20
598	 21	1180.0	248.1	 25
599	 21	534.0	105.4	 25
600	 21	589.5	85.6	 20
601	 21	148.0	21.2	 25
602	 21	157.0	29.6	 20
603	 21	386.0	42.4	 16
604	 21	359.0	37.4	 20
605	 21	965.0	203.1	 20
606	 21	133.5	18.0	 20
607	 21	116.0	14.2	 16
608	 21	2126.5	451.8	 20
609	 21	98.3	13.1	 20
610	 21	159.8	16.1	 16
611	 21	478.0	64.4	 20
612	 21	1639.3	252.7	 20
613	 21	1105.3	129.5	 16
614	 21	320.3	38.9	 20
615	 21	634.3	113.9	 20
616	 21	189.5	31.7	 16
617	 21	521.3	80.9	 20
618	 21	4207.3	550.7	 20
619	 21	5230.5	690.1	 16
620	 21	1820.3	239.0	 20
621	 21	309.8	155.5	 20
622	 21	2767.5	421.6	 16
623	 21	433.3	69.7	 20
624	 21	453.5	94.5	 20
625	 21	159.0	25.3	 16
626	 21	215.3	42.8	 20
627	 21	106.8	14.6	 20
628	 21	332.0	46.2	 20
629	 21	158.0	25.1	 25
630	 21	185.0	32.3	 25
631	 21	164.5	24.6	 20
632	 21	147.0	23.1	 25
633	 21	86.0	11.6	 25
634	 21	84.5	11.7	 20
635	 21	93.0	15.5	 25
636	 21	171.0	29.4	 25
637	 21	194.3	26.7	 20
638	 21	100.0	16.3	 25
639	 21	156.0	20.3	 25
  0	 22	8326.5	1246.9	 20
  1	 22	292.0	33.0	 16
  2	 22	414.5	62.9	 20
  3	 22	681.5	103.2	 20
  4	 22	315.8	36.0	 16
  5	 22	83.0	11.9	 20
  6	 22	177.0	25.9	 20
  7	 22	217.3	29.7	 16
  8	 22	109.3	16.6	 20
  9	 22	156.5	18.1	 20
 10	 22	90.3	13.7	 16
 11	 22	84.3	15.2	 20
 12	 22	126.0	22.5	 25
 13	 22	230.0	22.7	 20
 14	 22	244.0	28.0	 25
 15	 22	174.0	24.4	 25
 16	 22	81.3	9.9	 20
 17	 22	103.0	20.3	 25
 18	 22	314.0	36.7	 25
 19	 22	1743.8	164.8	 20
 20	 22	161.0	21.2	 25
 21	 22	145.0	19.7	 25
 22	 22	110.5	18.9	 20
 23	 22	102.0	19.7	 25
 24	 22	125.0	21.5	 25
 25	 22	93.3	19.3	 20
 26	 22	174.0	25.7	 25
 27	 22	378.0	49.4	 25
 28	 22	546.0	66.6	 20
 29	 22	295.0	40.8	 25
 30	 22	387.0	43.5	 25
 31	 22	177.3	24.7	 20
 32	 22	239.0	43.3	 25
 33	 22	1941.0	205.5	 25
 34	 22	780.0	85.7	 25
 35	 22	420.8	43.3	 20
 36	 22	279.0	40.0	 25
 37	 22	1790.0	370.4	 25
 38	 22	129.8	20.2	 20
 39	 22	533.0	102.2	 25
 40	 22	829.0	96.9	 25
 41	 22	298.0	41.7	 20
 42	 22	382.0	43.7	 25
 43	 22	354.0	39.3	 25
 44	 22	103.3	15.1	 20
 45	 22	84.0	10.9	 25
 46	 22	84.0	13.6	 25
 47	 22	79.3	13.3	 20
 48	 22	73.0	14.5	 25
 49	 22	84.0	17.4	 25
 50	 22	100.3	21.5	 20
 51	 22	120.0	17.7	 25
 52	 22	74.0	9.0	 25
 53	 22	97.0	17.6	 20
 54	 22	138.0	28.9	 25
 55	 22	102.0	15.4	 25
 56	 22	169.5	26.9	 20
 57	 22	220.0	29.2	 25
 58	 22	749.0	88.9	 25
 59	 22	262.0	32.3	 20
 60	 22	102.0	12.8	 25
 61	 22	350.0	54.7	 25
 62	 22	98.3	14.9	 20
 63	 22	154.0	22.6	 25
 64	 22	120.0	24.0	 25
 65	 22	137.5	26.8	 20
 66	 22	102.0	20.2	 20
 67	 22	106.0	11.6	 20
 68	 22	245.3	33.0	 20
 69	 22	290.3	36.6	 16
 70	 22	392.8	56.9	 20
 71	 22	124.0	23.4	 20
 72	 22	225.5	28.6	 16
 73	 22	3017.8	441.2	 20
 74	 22	1865.5	188.0	 20
 75	 22	372.8	54.0	 16
 76	 22	140.0	17.7	 20
 77	 22	78.3	14.6	 20
 78	 22	92.0	15.8	 16
 79	 22	76.3	15.7	 20
 80	 22	99.0	18.7	 20
 81	 22	92.3	15.4	 16
 82	 22	160.0	27.8	 20
 83	 22	115.0	21.0	 20
 84	 22	218.5	23.9	 16
 85	 22	192.5	29.6	 20
 86	 22	284.8	58.9	 20
 87	 22	98.0	18.0	 16
 88	 22	75.3	13.9	 20
 89	 22	98.5	16.0	 20
 90	 22	82.0	9.9	 16
 91	 22	88.0	12.9	 20
 92	 22	69.3	14.0	 20
 93	 22	77.3	13.2	 20
 94	 22	83.0	11.7	 25
 95	 22	94.0	14.6	 25
 96	 22	77.3	12.4	 20
 97	 22	82.0	13.4	 25
 98	 22	96.0	19.1	 25
 99	 22	82.3	16.9	 20
100	 22	79.0	14.0	 25
101	 22	102.0	18.4	 25
102	 22	104.0	18.8	 25
103	 22	85.0	13.0	 20
104	 22	178.0	31.5	 25
105	 22	175.0	34.5	 25
106	 22	310.0	58.1	 20
107	 22	863.0	127.3	 25
108	 22	561.0	96.0	 25
109	 22	161.0	20.1	 20
110	 22	124.0	21.9	 25
111	 22	413.0	61.8	 25
112	 22	190.3	30.6	 20
113	 22	120.0	16.4	 25
114	 22	82.0	13.1	 25
115	 22	136.8	21.1	 20
116	 22	346.0	57.8	 25
117	 22	8298.0	1341.7	 25
118	 22	332.3	53.2	 20
119	 22	134.0	19.5	 25
120	 22	133.0	21.6	 25
121	 22	410.5	61.2	 20
122	 22	201.0	35.8	 25
123	 22	121.0	20.2	 25
124	 22	104.3	14.8	 20
125	 22	99.0	13.9	 25
126	 22	150.0	23.0	 25
127	 22	94.0	16.9	 20
128	 22	76.0	12.5	 25
129	 22	90.0	13.1	 25
130	 22	86.0	13.6	 20
131	 22	280.0	54.9	 25
132	 22	1267.0	295.2	 25
133	 22	431.0	73.5	 20
134	 22	114.0	18.8	 25
135	 22	111.0	17.8	 25
136	 22	149.0	23.4	 25
137	 22	273.0	63.8	 20
138	 22	160.0	32.3	 25
139	 22	218.0	29.4	 25
140	 22	210.5	33.8	 20
141	 22	394.0	65.7	 25
142	 22	609.0	98.1	 25
143	 22	155.3	24.5	 20
144	 22	1266.0	222.6	 25
145	 22	680.0	177.0	 25
146	 22	124.8	19.3	 16
147	 22	3442.5	681.7	 20
148	 22	304.5	74.9	 20
149	 22	144.0	19.9	 16
150	 22	89.8	12.8	 20
151	 22	247.3	35.4	 20
152	 22	111.5	18.6	 16
153	 22	134.8	18.0	 20
154	 22	277.0	51.6	 20
155	 22	96.3	12.1	 16
156	 22	131.5	21.0	 20
157	 22	146.3	18.9	 20
158	 22	469.3	79.6	 16
159	 22	100.3	18.0	 20
160	 22	149.5	28.7	 20
161	 22	2280.3	365.6	 16
162	 22	191.0	33.7	 20
163	 22	136.5	20.2	 20
164	 22	185.0	33.6	 16
165	 22	97.8	23.4	 20
166	 22	86.3	22.0	 20
167	 22	83.3	11.1	 16
168	 22	197.0	45.5	 20
169	 22	77.3	15.5	 20
170	 22	88.3	13.0	 20
171	 22	84.5	11.3	 16
172	 22	87.0	13.8	 20
173	 22	93.0	17.1	 25
174	 22	101.5	15.3	 20
175	 22	81.0	15.7	 25
176	 22	664.0	147.0	 25
177	 22	96.3	17.8	 20
178	 22	116.0	18.9	 25
179	 22	404.0	67.9	 25
180	 22	96.8	15.1	 20
181	 22	466.0	98.2	 25
182	 22	128.0	26.7	 25
183	 22	84.3	18.5	 20
184	 22	101.0	14.2	 25
185	 22	234.0	44.1	 25
186	 22	76.5	12.3	 20
187	 22	575.0	111.7	 25
188	 22	235.0	43.1	 25
189	 22	94.3	13.9	 20
190	 22	119.0	21.4	 25
191	 22	99.0	21.5	 25
192	 22	105.8	19.5	 20
193	 22	83.0	12.7	 25
194	 22	101.0	17.5	 25
195	 22	162.3	38.6	 20
196	 22	194.0	32.4	 25
197	 22	188.0	26.3	 25
198	 22	79.3	14.9	 20
199	 22	95.0	19.0	 25
200	 22	88.0	12.0	 25
201	 22	127.3	18.2	 20
202	 22	89.0	20.5	 25
203	 22	87.0	13.1	 25
204	 22	179.0	28.7	 25
205	 22	255.5	51.2	 20
206	 22	133.0	22.7	 25
207	 22	428.0	60.1	 25
208	 22	161.8	12.0	 20
209	 22	141.0	27.7	 25
210	 22	286.0	37.7	 25
211	 22	154.0	26.3	 20
212	 22	173.0	27.5	 25
213	 22	130.0	21.8	 25
214	 22	115.3	20.6	 20
215	 22	267.0	38.8	 25
216	 22	77.0	13.5	 25
217	 22	85.8	13.5	 20
218	 22	146.0	20.2	 25
219	 22	82.0	13.7	 25
220	 22	87.8	13.3	 20
221	 22	444.0	77.2	 25
222	 22	120.0	19.9	 25
223	 22	351.3	54.2	 20
224	 22	113.0	19.7	 25
225	 22	124.0	23.1	 25
226	 22	118.8	19.9	 20
227	 22	115.5	23.0	 20
228	 22	108.0	16.4	 20
229	 22	101.3	17.7	 16
230	 22	138.0	21.0	 20
231	 22	117.5	18.9	 20
232	 22	136.3	20.3	 16
233	 22	86.3	13.4	 20
234	 22	171.8	24.0	 20
235	 22	176.5	22.7	 16
236	 22	806.3	111.1	 20
237	 22	87.8	14.6	 20
238	 22	87.5	18.2	 20
239	 22	83.3	14.3	 16
240	 22	110.5	18.5	 20
241	 22	149.8	30.9	 20
242	 22	562.3	75.3	 16
243	 22	91.0	15.9	 20
244	 22	77.3	12.2	 20
245	 22	255.5	38.6	 16
246	 22	622.5	92.5	 20
247	 22	154.0	23.8	 20
248	 22	168.5	32.2	 16
249	 22	95.3	14.3	 20
250	 22	92.0	16.4	 20
251	 22	81.8	12.8	 16
252	 22	109.3	15.9	 20
253	 22	77.5	16.2	 20
254	 22	150.8	28.5	 20
255	 22	553.0	117.5	 25
256	 22	116.0	17.1	 25
257	 22	167.0	37.7	 20
258	 22	159.0	25.5	 25
259	 22	108.0	22.0	 25
260	 22	131.8	25.7	 20
261	 22	244.0	41.3	 25
262	 22	97.0	16.7	 25
263	 22	446.8	64.7	 20
264	 22	138.0	23.2	 25
265	 22	196.0	32.2	 25
266	 22	1501.8	278.9	 20
267	 22	374.0	54.3	 25
268	 22	255.0	42.5	 25
269	 22	200.8	35.2	 20
270	 22	86.0	10.3	 25
271	 22	103.0	21.8	 25
272	 22	110.0	19.5	 25
273	 22	127.0	22.0	 20
274	 22	140.0	20.8	 25
275	 22	129.0	20.3	 25
276	 22	111.5	16.8	 20
277	 22	95.0	16.2	 25
278	 22	149.0	25.1	 25
279	 22	363.5	57.2	 20
280	 22	169.0	30.1	 25
281	 22	1189.0	169.8	 25
282	 22	174.8	33.9	 20
283	 22	124.0	19.8	 25
284	 22	1357.0	235.5	 25
285	 22	82.3	11.2	 20
286	 22	98.0	17.6	 25
287	 22	244.0	47.2	 25
288	 22	555.5	86.7	 20
289	 22	139.0	24.1	 25
290	 22	160.0	33.5	 25
291	 22	1304.5	210.9	 20
292	 22	267.0	49.6	 25
293	 22	140.0	26.1	 25
294	 22	1613.5	274.5	 20
295	 22	169.0	34.6	 25
296	 22	100.0	17.8	 25
297	 22	321.5	47.0	 20
298	 22	116.0	20.7	 25
299	 22	104.0	16.8	 25
300	 22	308.0	47.0	 20
301	 22	281.0	36.8	 25
302	 22	145.0	24.0	 25
303	 22	107.3	17.5	 20
304	 22	80.0	14.0	 25
305	 22	116.0	20.8	 25
306	 22	145.0	27.5	 25
307	 22	248.5	35.4	 16
308	 22	655.8	112.0	 20
309	 22	1225.5	146.2	 20
310	 22	342.8	54.0	 16
311	 22	450.5	63.1	 20
312	 22	325.3	41.2	 20
313	 22	581.3	66.6	 16
314	 22	114.0	22.4	 20
315	 22	150.5	22.3	 20
316	 22	92.3	13.5	 16
317	 22	89.5	16.7	 20
318	 22	118.0	21.6	 20
319	 22	91.0	10.5	 16
320	 22	149.3	24.2	 20
321	 22	108.0	15.9	 20
322	 22	128.3	22.2	 16
323	 22	246.8	53.2	 20
324	 22	546.8	68.1	 20
325	 22	249.3	28.7	 16
326	 22	145.5	27.1	 20
327	 22	154.5	21.3	 20
328	 22	93.5	15.3	 16
329	 22	80.3	16.0	 20
330	 22	79.0	12.9	 20
331	 22	83.5	9.1	 16
332	 22	146.5	28.3	 20
333	 22	5143.0	984.7	 20
334	 22	448.3	62.1	 20
335	 22	391.0	49.7	 25
336	 22	112.0	22.3	 25
337	 22	417.0	77.5	 25
338	 22	440.3	74.7	 20
339	 22	1299.0	206.2	 25
340	 22	199.0	29.4	 25
341	 22	2512.8	339.8	 20
342	 22	249.0	92.5	 25
343	 22	293.0	63.6	 25
344	 22	227.8	29.9	 20
345	 22	168.0	25.5	 25
346	 22	159.0	26.4	 25
347	 22	114.0	15.8	 20
348	 22	118.0	15.7	 25
349	 22	80.0	11.7	 25
350	 22	103.5	17.1	 20
351	 22	145.0	18.8	 25
352	 22	503.0	97.5	 25
353	 22	769.5	137.0	 20
354	 22	227.0	40.5	 25
355	 22	185.0	30.2	 25
356	 22	197.5	31.6	 20
357	 22	110.0	20.5	 25
358	 22	87.0	15.5	 25
359	 22	221.5	32.8	 20
360	 22	87.0	16.6	 25
361	 22	155.0	28.9	 25
362	 22	81.0	12.4	 20
363	 22	2939.0	602.6	 25
364	 22	90.0	17.0	 25
365	 22	227.0	29.1	 20
366	 22	141.0	23.2	 25
367	 22	773.0	117.5	 25
368	 22	137.5	29.1	 20
369	 22	546.0	89.2	 25
370	 22	399.0	55.3	 25
371	 22	817.0	112.4	 25
372	 22	94.8	14.0	 20
373	 22	4334.0	731.8	 25
374	 22	150.0	23.9	 25
375	 22	133.3	20.1	 20
376	 22	225.0	37.1	 25
377	 22	411.0	49.7	 25
378	 22	157.5	27.4	 20
379	 22	166.0	32.3	 25
380	 22	2635.0	373.6	 25
381	 22	392.8	55.5	 20
382	 22	2200.0	336.7	 25
383	 22	182.0	30.2	 25
384	 22	265.3	46.6	 20
385	 22	357.0	56.2	 25
386	 22	132.0	22.1	 25
387	 22	109.5	22.5	 16
388	 22	278.8	42.7	 20
389	 22	107.5	16.7	 20
390	 22	111.3	19.0	 16
391	 22	118.5	17.6	 20
392	 22	171.5	25.4	 20
393	 22	130.0	22.4	 16
394	 22	418.8	95.5	 20
395	 22	95.0	15.3	 20
396	 22	127.5	19.7	 16
397	 22	234.3	25.7	 20
398	 22	202.8	30.2	 20
399	 22	253.0	41.2	 16
400	 22	120.0	17.9	 20
401	 22	130.8	29.0	 20
402	 22	120.5	19.3	 16
403	 22	177.8	31.7	 20
404	 22	82.5	13.7	 20
405	 22	484.3	67.5	 20
406	 22	378.5	60.9	 16
407	 22	143.0	14.5	 20
408	 22	81.0	11.9	 20
409	 22	70.5	9.0	 16
410	 22	87.0	13.0	 20
411	 22	129.5	23.1	 20
412	 22	110.5	17.6	 16
413	 22	104.5	16.8	 20
414	 22	1331.0	293.8	 25
415	 22	185.5	35.3	 20
416	 22	95.0	13.0	 25
417	 22	83.0	14.3	 25
418	 22	77.5	13.3	 20
419	 22	136.0	21.0	 25
420	 22	444.0	82.1	 25
421	 22	147.0	21.5	 20
422	 22	153.0	28.1	 25
423	 22	187.0	37.5	 25
424	 22	177.8	30.1	 20
425	 22	386.0	61.2	 25
426	 22	449.0	61.7	 25
427	 22	485.5	66.6	 20
428	 22	323.0	55.2	 25
429	 22	241.0	36.2	 25
430	 22	208.0	34.0	 20
431	 22	197.0	34.2	 25
432	 22	766.0	110.2	 25
433	 22	170.3	29.5	 20
434	 22	211.0	36.5	 25
435	 22	690.0	100.0	 25
436	 22	310.5	34.1	 20
437	 22	140.0	34.6	 25
438	 22	77.0	14.9	 25
439	 22	82.0	11.0	 25
440	 22	111.0	22.3	 20
441	 22	82.0	12.2	 25
442	 22	105.0	14.4	 25
443	 22	80.3	14.3	 20
444	 22	95.0	12.1	 25
445	 22	92.0	15.4	 25
446	 22	119.5	17.5	 20
447	 22	158.0	27.5	 25
448	 22	177.0	53.6	 25
449	 22	174.8	28.9	 20
450	 22	248.0	37.5	 25
451	 22	98.0	14.2	 25
452	 22	113.5	19.4	 20
453	 22	78.0	12.6	 25
454	 22	69.0	9.6	 25
455	 22	85.3	16.0	 20
456	 22	111.0	22.4	 25
457	 22	84.0	12.9	 25
458	 22	75.8	19.3	 20
459	 22	279.0	57.8	 25
460	 22	176.0	29.9	 25
461	 22	223.5	35.6	 20
462	 22	83.0	13.2	 25
463	 22	72.0	9.3	 25
464	 22	70.0	12.2	 20
465	 22	78.0	11.0	 25
466	 22	89.0	17.3	 25
467	 22	73.8	11.7	 20
468	 22	75.3	10.9	 20
469	 22	91.5	14.0	 20
470	 22	110.5	19.4	 16
471	 22	354.3	54.6	 20
472	 22	136.5	25.7	 20
473	 22	1338.8	240.4	 20
474	 22	91.5	13.1	 16
475	 22	86.5	14.0	 20
476	 22	179.3	30.6	 20
477	 22	81.8	12.9	 16
478	 22	131.8	21.8	 20
479	 22	134.0	24.5	 20
480	 22	791.3	93.0	 16
481	 22	2149.3	242.4	 20
482	 22	166.3	25.3	 20
483	 22	135.5	20.8	 16
484	 22	97.3	12.1	 20
485	 22	212.0	28.2	 20
486	 22	149.0	16.4	 16
487	 22	334.0	31.7	 20
488	 22	317.8	40.8	 20
489	 22	177.5	32.5	 16
490	 22	84.0	13.1	 20
491	 22	75.5	12.5	 20
492	 22	172.8	31.0	 16
493	 22	179.0	28.8	 20
494	 22	373.8	58.7	 20
495	 22	216.0	42.5	 20
496	 22	554.0	75.6	 25
497	 22	282.0	54.2	 25
498	 22	79.3	10.3	 20
499	 22	144.0	23.2	 25
500	 22	96.0	16.4	 25
501	 22	80.0	12.7	 20
502	 22	90.0	15.1	 25
503	 22	194.0	32.9	 25
504	 22	143.3	25.7	 20
505	 22	117.0	19.4	 25
506	 22	465.0	85.5	 25
507	 22	1354.0	249.4	 25
508	 22	194.0	24.5	 20
509	 22	113.0	18.7	 25
510	 22	94.0	15.3	 25
511	 22	110.3	18.7	 20
512	 22	106.0	15.4	 25
513	 22	424.0	75.1	 25
514	 22	86.3	15.6	 20
515	 22	82.0	15.7	 25
516	 22	120.0	18.7	 25
517	 22	117.8	23.6	 20
518	 22	142.0	18.2	 25
519	 22	93.0	17.5	 25
520	 22	230.0	32.6	 20
521	 22	89.0	16.3	 25
522	 22	89.0	21.5	 25
523	 22	124.0	17.7	 20
524	 22	227.0	35.2	 25
525	 22	401.0	63.9	 25
526	 22	179.0	38.5	 20
527	 22	241.0	34.5	 25
528	 22	547.0	78.4	 25
529	 22	157.3	27.1	 20
530	 22	118.0	16.9	 25
531	 22	106.0	14.1	 25
532	 22	92.8	14.6	 20
533	 22	184.0	31.2	 25
534	 22	1075.0	121.8	 25
535	 22	306.0	44.4	 20
536	 22	100.0	12.8	 25
537	 22	104.0	21.4	 25
538	 22	88.3	16.1	 20
539	 22	348.0	45.2	 25
540	 22	1164.0	161.3	 25
541	 22	193.0	33.5	 25
542	 22	250.0	40.9	 20
543	 22	216.0	32.9	 25
544	 22	147.0	21.2	 25
545	 22	334.5	37.9	 20
546	 22	164.0	32.4	 25
547	 22	154.0	22.9	 25
548	 22	339.5	47.3	 16
549	 22	367.5	47.1	 20
550	 22	378.3	57.3	 20
551	 22	449.8	44.4	 16
552	 22	1406.3	158.8	 20
553	 22	386.5	37.3	 20
554	 22	807.5	91.8	 16
555	 22	221.0	25.3	 20
556	 22	154.3	29.8	 20
557	 22	476.5	51.0	 16
558	 22	113.0	18.1	 20
559	 22	209.3	33.4	 20
560	 22	160.5	22.6	 16
561	 22	125.8	22.3	 20
562	 22	93.5	14.9	 20
563	 22	109.3	14.1	 16
564	 22	86.8	13.7	 20
565	 22	141.3	25.3	 20
566	 22	2979.3	295.8	 16
567	 22	187.0	24.1	 20
568	 22	294.0	50.3	 20
569	 22	103.5	14.6	 16
570	 22	139.3	23.7	 20
571	 22	248.8	43.8	 20
572	 22	89.5	15.9	 16
573	 22	108.5	16.8	 20
574	 22	376.3	70.5	 20
575	 22	80.0	11.4	 25
576	 22	149.8	17.6	 20
577	 22	113.0	21.8	 25
578	 22	76.0	12.6	 25
579	 22	73.0	11.2	 20
580	 22	176.0	26.1	 25
581	 22	100.0	15.5	 25
582	 22	97.5	13.8	 20
583	 22	78.0	15.7	 25
584	 22	81.0	10.1	 25
585	 22	91.3	10.6	 20
586	 22	106.0	18.6	 25
587	 22	103.0	20.2	 25
588	 22	214.5	35.9	 20
589	 22	270.0	43.3	 25
590	 22	229.0	34.9	 25
591	 22	448.3	62.7	 20
592	 22	104.0	18.8	 25
593	 22	89.0	15.8	 25
594	 22	87.5	13.1	 20
595	 22	134.0	20.1	 25
596	 22	236.0	40.6	 25
597	 22	322.3	49.8	 20
598	 22	953.0	136.3	 25
599	 22	250.0	40.7	 25
600	 22	729.5	105.3	 20
601	 22	297.0	65.4	 25
602	 22	214.0	23.1	 25
603	 22	350.0	30.4	 20
604	 22	468.0	65.3	 25
605	 22	1785.0	340.5	 25
606	 22	172.5	27.0	 20
607	 22	135.0	18.8	 25
608	 22	634.0	129.2	 25
609	 22	101.0	22.5	 25
610	 22	139.5	26.4	 20
611	 22	139.0	21.9	 25
612	 22	670.0	97.2	 25
613	 22	1116.0	163.4	 20
614	 22	319.0	42.1	 25
615	 22	882.0	186.5	 25
616	 22	106.5	16.3	 20
617	 22	236.0	39.4	 25
618	 22	1984.0	299.6	 25
619	 22	3025.3	408.7	 20
620	 22	1156.0	156.7	 25
621	 22	564.0	162.8	 25
622	 22	4686.3	643.9	 20
623	 22	295.0	56.7	 25
624	 22	496.0	89.1	 25
625	 22	132.0	20.2	 20
626	 22	164.0	31.3	 25
627	 22	97.0	16.5	 25
628	 22	251.5	29.9	 16
629	 22	152.5	20.8	 20
630	 22	193.8	30.1	 20
631	 22	244.5	33.5	 16
632	 22	104.3	15.0	 20
633	 22	90.0	11.2	 20
634	 22	85.0	10.6	 16
635	 22	88.0	11.6	 20
636	 22	175.8	30.3	 20
637	 22	315.0	51.3	 16
638	 22	137.8	21.6	 20
639	 22	8049.3	1483.4	 20
  0	 23	145.5	16.6	 20
  1	 23	147.0	24.6	 25
  2	 23	132.0	20.2	 25
  3	 23	163.0	34.3	 25
  4	 23	622.3	68.7	 20
  5	 23	385.0	56.6	 25
  6	 23	125.0	19.6	 25
  7	 23	92.0	14.5	 20
  8	 23	559.0	102.3	 25
  9	 23	92.0	15.3	 25
 10	 23	4014.0	759.2	 20
 11	 23	494.0	81.1	 25
 12	 23	312.8	49.5	 20
 13	 23	403.0	58.1	 16
 14	 23	1225.8	183.9	 20
 15	 23	436.8	70.0	 20
 16	 23	166.8	21.2	 16
 17	 23	207.3	46.0	 20
 18	 23	74.0	12.6	 20
 19	 23	71.0	12.6	 16
 20	 23	146.8	23.8	 20
 21	 23	88.5	11.1	 20
 22	 23	821.8	112.4	 16
 23	 23	160.0	26.8	 20
 24	 23	314.8	67.9	 20
 25	 23	528.0	81.5	 16
 26	 23	243.5	44.9	 20
 27	 23	182.8	25.9	 20
 28	 23	366.8	45.2	 16
 29	 23	187.8	36.2	 20
 30	 23	115.8	13.2	 20
 31	 23	266.8	51.5	 16
 32	 23	84.3	11.7	 20
 33	 23	136.0	14.6	 20
 34	 23	454.8	66.2	 16
 35	 23	272.0	39.5	 20
 36	 23	642.8	82.7	 20
 37	 23	1222.5	178.2	 20
 38	 23	2874.5	499.3	 16
 39	 23	5387.0	928.4	 25
 40	 23	183.0	30.0	 25
 41	 23	343.0	48.2	 20
 42	 23	872.0	116.9	 25
 43	 23	279.0	42.7	 25
 44	 23	141.5	27.6	 20
 45	 23	164.0	29.4	 25
 46	 23	98.0	15.1	 25
 47	 23	145.5	37.1	 20
 48	 23	97.0	15.2	 25
 49	 23	193.0	37.9	 25
 50	 23	130.3	17.5	 20
 51	 23	188.0	38.7	 25
 52	 23	86.0	16.5	 25
 53	 23	4302.5	916.6	 20
 54	 23	266.0	37.8	 25
 55	 23	254.0	49.0	 25
 56	 23	239.0	45.5	 20
 57	 23	241.0	38.1	 25
 58	 23	126.0	27.4	 25
 59	 23	462.3	94.1	 20
 60	 23	234.0	45.9	 25
 61	 23	82.0	13.3	 25
 62	 23	390.5	74.1	 20
 63	 23	91.0	15.2	 25
 64	 23	105.0	23.2	 25
 65	 23	129.3	22.0	 20
 66	 23	476.0	108.5	 25
 67	 23	2287.0	400.5	 25
 68	 23	393.8	58.7	 20
 69	 23	756.0	102.0	 25
 70	 23	341.0	50.4	 25
 71	 23	909.0	140.9	 25
 72	 23	1639.3	250.3	 20
 73	 23	941.0	129.0	 25
 74	 23	270.0	40.3	 25
 75	 23	579.0	92.9	 20
 76	 23	81.0	16.3	 25
 77	 23	64.0	11.1	 25
 78	 23	134.3	17.6	 20
 79	 23	164.0	26.5	 25
 80	 23	576.0	144.0	 25
 81	 23	106.3	16.1	 20
 82	 23	94.0	20.1	 25
 83	 23	444.0	124.5	 25
 84	 23	497.0	92.2	 20
 85	 23	95.0	13.1	 25
 86	 23	94.0	16.1	 25
 87	 23	486.8	97.9	 20
 88	 23	139.0	25.6	 25
 89	 23	91.0	18.2	 25
 90	 23	83.5	11.8	 20
 91	 23	75.0	15.4	 25
 92	 23	95.0	12.3	 25
 93	 23	92.3	14.4	 16
 94	 23	642.3	121.4	 20
 95	 23	83.3	15.3	 20
 96	 23	122.0	17.3	 16
 97	 23	123.0	22.9	 20
 98	 23	596.3	85.1	 20
 99	 23	96.3	18.2	 16
100	 23	161.3	19.2	 20
101	 23	1213.3	250.8	 20
102	 23	98.8	14.8	 20
103	 23	395.3	67.5	 16
104	 23	83.3	13.0	 20
105	 23	96.0	16.2	 20
106	 23	776.5	95.6	 16
107	 23	385.0	49.9	 20
108	 23	530.3	87.9	 20
109	 23	562.8	66.9	 16
110	 23	269.3	35.2	 20
111	 23	304.3	41.9	 20
112	 23	1550.0	191.6	 16
113	 23	162.3	25.9	 20
114	 23	115.3	20.8	 20
115	 23	173.5	29.1	 16
116	 23	151.8	26.5	 20
117	 23	761.0	165.2	 20
118	 23	209.3	26.2	 16
119	 23	114.3	14.2	 20
120	 23	282.0	41.8	 25
121	 23	211.8	27.2	 20
122	 23	2375.0	492.6	 25
123	 23	939.0	158.3	 25
124	 23	132.8	28.0	 20
125	 23	107.0	20.4	 25
126	 23	237.0	36.4	 25
127	 23	178.8	23.1	 20
128	 23	117.0	20.4	 25
129	 23	183.0	40.3	 25
130	 23	338.8	69.0	 20
131	 23	94.0	20.0	 25
132	 23	81.0	10.9	 25
133	 23	86.0	14.5	 20
134	 23	94.0	14.3	 25
135	 23	71.0	10.6	 25
136	 23	94.0	13.4	 25
137	 23	309.8	49.1	 20
138	 23	315.0	61.7	 25
139	 23	769.0	99.1	 25
140	 23	258.8	43.9	 20
141	 23	499.0	82.7	 25
142	 23	108.0	13.7	 25
143	 23	91.3	17.3	 20
144	 23	168.0	31.4	 25
145	 23	131.0	18.5	 25
146	 23	92.8	15.6	 20
147	 23	142.0	30.3	 25
148	 23	229.0	30.9	 25
149	 23	1941.5	230.9	 20
150	 23	1541.0	244.4	 25
151	 23	602.0	79.1	 25
152	 23	4983.0	1131.6	 20
153	 23	244.0	41.8	 25
154	 23	239.0	35.2	 25
155	 23	112.3	22.1	 20
156	 23	112.0	21.2	 25
157	 23	640.0	82.9	 25
158	 23	215.3	30.7	 20
159	 23	205.0	38.2	 25
160	 23	197.0	33.1	 25
161	 23	2186.0	316.5	 20
162	 23	319.0	75.8	 25
163	 23	317.0	39.6	 25
164	 23	81.0	12.4	 20
165	 23	189.0	51.2	 25
166	 23	119.0	17.1	 25
167	 23	110.5	21.8	 20
168	 23	381.0	85.2	 25
169	 23	152.0	23.9	 25
170	 23	96.0	19.0	 25
171	 23	248.0	55.3	 20
172	 23	97.0	14.6	 25
173	 23	85.3	15.6	 20
174	 23	89.3	18.6	 16
175	 23	173.5	26.9	 20
176	 23	577.0	101.3	 20
177	 23	250.3	35.6	 16
178	 23	261.0	45.3	 20
179	 23	104.0	16.9	 20
180	 23	195.0	28.9	 16
181	 23	101.3	18.7	 20
182	 23	84.5	16.6	 20
183	 23	135.0	20.4	 16
184	 23	105.8	15.7	 20
185	 23	121.3	28.1	 20
186	 23	228.0	48.5	 16
187	 23	333.0	72.1	 20
188	 23	89.0	14.6	 20
189	 23	353.3	59.1	 16
190	 23	84.5	16.4	 20
191	 23	177.3	25.7	 20
192	 23	339.3	49.8	 16
193	 23	130.0	24.6	 20
194	 23	81.3	14.8	 20
195	 23	610.0	109.5	 16
196	 23	114.8	27.5	 20
197	 23	945.0	210.1	 20
198	 23	118.3	17.7	 16
199	 23	227.0	49.3	 20
200	 23	1163.0	306.0	 25
201	 23	2020.5	289.3	 20
202	 23	211.0	33.9	 25
203	 23	708.0	172.2	 25
204	 23	2423.0	375.8	 25
205	 23	3878.3	554.4	 20
206	 23	684.0	99.3	 25
207	 23	1994.0	314.1	 25
208	 23	3902.5	525.5	 20
209	 23	141.0	27.7	 25
210	 23	251.0	36.9	 25
211	 23	213.5	29.1	 20
212	 23	306.0	48.6	 25
213	 23	244.0	38.3	 25
214	 23	132.5	18.6	 20
215	 23	173.0	29.2	 25
216	 23	90.0	12.1	 25
217	 23	174.0	19.8	 20
218	 23	766.0	167.8	 25
219	 23	178.0	33.2	 25
220	 23	95.0	20.7	 20
221	 23	97.0	12.4	 25
222	 23	491.0	87.0	 25
223	 23	555.0	105.2	 20
224	 23	278.0	49.0	 25
225	 23	139.0	27.7	 25
226	 23	80.5	14.2	 20
227	 23	126.0	21.8	 25
228	 23	88.0	18.8	 25
229	 23	79.0	9.1	 20
230	 23	114.0	22.2	 25
231	 23	257.0	33.3	 25
232	 23	771.8	143.0	 20
233	 23	1553.0	256.2	 25
234	 23	193.0	31.9	 25
235	 23	518.8	83.2	 20
236	 23	384.0	91.7	 25
237	 23	112.0	16.9	 25
238	 23	112.0	16.4	 25
239	 23	315.0	70.7	 20
240	 23	75.0	12.5	 25
241	 23	731.0	142.6	 25
242	 23	114.5	16.7	 20
243	 23	1615.0	322.1	 25
244	 23	1141.0	186.7	 25
245	 23	2680.8	560.4	 20
246	 23	1233.0	201.5	 25
247	 23	2732.0	484.9	 25
248	 23	701.3	111.9	 20
249	 23	110.0	15.9	 25
250	 23	924.0	209.1	 25
251	 23	181.3	23.8	 20
252	 23	169.0	29.2	 25
253	 23	97.0	15.8	 25
254	 23	134.5	25.0	 16
255	 23	94.3	13.5	 20
256	 23	92.3	18.4	 20
257	 23	706.3	114.2	 16
258	 23	151.5	24.4	 20
259	 23	104.8	20.8	 20
260	 23	129.0	23.3	 16
261	 23	435.3	75.9	 20
262	 23	308.0	57.6	 20
263	 23	534.3	93.4	 16
264	 23	359.3	58.2	 20
265	 23	428.0	67.3	 20
266	 23	295.8	38.5	 16
267	 23	345.8	55.2	 20
268	 23	1041.3	145.6	 20
269	 23	139.8	24.1	 16
270	 23	275.3	59.3	 20
271	 23	548.0	68.6	 20
272	 23	195.0	41.4	 20
273	 23	1582.8	249.3	 16
274	 23	236.8	44.8	 20
275	 23	159.3	26.3	 20
276	 23	4147.8	665.3	 16
277	 23	210.0	24.7	 20
278	 23	80.0	12.4	 20
279	 23	178.5	24.5	 16
280	 23	2036.0	319.1	 25
281	 23	226.0	31.4	 25
282	 23	101.0	19.6	 20
283	 23	83.0	15.3	 25
284	 23	182.0	31.3	 25
285	 23	171.0	31.8	 20
286	 23	97.0	16.5	 25
287	 23	346.0	58.1	 25
288	 23	351.5	50.1	 20
289	 23	109.0	18.5	 25
290	 23	203.0	42.8	 25
291	 23	297.8	44.3	 20
292	 23	135.0	24.6	 25
293	 23	107.0	20.1	 25
294	 23	393.8	84.9	 20
295	 23	548.0	124.7	 25
296	 23	260.0	49.4	 25
297	 23	104.8	21.7	 20
298	 23	970.0	268.9	 25
299	 23	294.0	46.9	 25
300	 23	1482.3	246.7	 20
301	 23	482.0	90.8	 25
302	 23	400.0	59.0	 25
303	 23	2401.5	331.3	 20
304	 23	188.0	83.0	 25
305	 23	154.0	28.0	 25
306	 23	97.0	17.4	 25
307	 23	699.8	137.1	 20
308	 23	353.0	54.1	 25
309	 23	534.0	86.7	 25
310	 23	175.0	27.6	 20
311	 23	150.0	19.0	 25
312	 23	513.0	94.0	 25
313	 23	1353.8	184.9	 20
314	 23	341.0	53.0	 25
315	 23	91.0	12.1	 25
316	 23	394.0	89.3	 20
317	 23	125.0	29.1	 25
318	 23	163.0	25.1	 25
319	 23	105.5	15.1	 20
320	 23	403.0	78.6	 25
321	 23	204.0	35.1	 25
322	 23	127.5	21.5	 20
323	 23	141.0	24.7	 25
324	 23	119.0	22.9	 25
325	 23	159.8	21.8	 20
326	 23	937.0	186.3	 25
327	 23	218.0	37.6	 25
328	 23	107.8	21.5	 20
329	 23	904.0	156.0	 25
330	 23	205.0	45.4	 25
331	 23	114.5	24.0	 20
332	 23	143.0	23.3	 25
333	 23	859.0	231.8	 25
334	 23	917.5	209.2	 16
335	 23	136.5	22.4	 20
336	 23	90.5	13.9	 20
337	 23	153.0	22.8	 16
338	 23	175.5	32.3	 20
339	 23	249.5	38.2	 20
340	 23	359.5	80.7	 20
341	 23	296.5	49.2	 16
342	 23	156.8	27.3	 20
343	 23	151.0	31.0	 20
344	 23	118.3	15.3	 16
345	 23	230.3	38.5	 20
346	 23	107.5	14.4	 20
347	 23	81.5	15.0	 16
348	 23	147.8	27.6	 20
349	 23	99.8	22.2	 20
350	 23	140.0	28.7	 16
351	 23	161.3	32.9	 20
352	 23	158.5	46.2	 20
353	 23	278.5	56.1	 16
354	 23	634.3	121.6	 20
355	 23	419.3	89.6	 20
356	 23	138.0	26.0	 16
357	 23	220.3	39.0	 20
358	 23	352.8	74.8	 20
359	 23	189.3	29.1	 16
360	 23	127.3	18.1	 20
361	 23	82.0	14.9	 25
362	 23	68.5	8.9	 20
363	 23	78.0	15.0	 25
364	 23	104.0	19.6	 25
365	 23	384.5	70.7	 20
366	 23	241.0	39.8	 25
367	 23	210.0	35.4	 25
368	 23	278.8	45.7	 20
369	 23	151.0	30.7	 25
370	 23	1376.0	248.7	 25
371	 23	109.5	19.2	 20
372	 23	704.0	164.0	 25
373	 23	312.0	50.9	 25
374	 23	230.0	43.9	 25
375	 23	255.8	48.1	 20
376	 23	256.0	46.1	 25
377	 23	293.0	51.5	 25
378	 23	565.8	87.1	 20
379	 23	148.0	23.4	 25
380	 23	341.0	48.4	 25
381	 23	515.0	74.6	 20
382	 23	279.0	36.9	 25
383	 23	134.0	21.4	 25
384	 23	634.0	149.0	 20
385	 23	1000.0	174.3	 25
386	 23	2132.0	459.1	 25
387	 23	140.0	27.6	 20
388	 23	321.0	68.6	 25
389	 23	122.0	20.5	 25
390	 23	190.0	36.3	 20
391	 23	99.0	13.2	 25
392	 23	183.0	39.8	 25
393	 23	675.3	145.2	 20
394	 23	189.0	27.5	 25
395	 23	172.0	34.7	 25
396	 23	13426.5	3387.9	 20
397	 23	107.0	48.6	 25
398	 23	123.0	22.4	 25
399	 23	77.8	10.6	 20
400	 23	131.0	24.6	 25
401	 23	130.0	35.8	 25
402	 23	2331.0	633.3	 20
403	 23	681.0	132.9	 25
404	 23	3377.0	799.3	 25
405	 23	135.0	22.6	 25
406	 23	135.5	21.2	 20
407	 23	808.0	188.3	 25
408	 23	142.0	23.7	 25
409	 23	95.0	23.7	 20
410	 23	111.0	19.4	 25
411	 23	112.0	19.9	 25
412	 23	143.5	25.2	 20
413	 23	159.0	33.7	 25
414	 23	120.3	17.0	 20
415	 23	254.0	45.3	 16
416	 23	297.3	49.8	 20
417	 23	121.0	20.4	 20
418	 23	81.0	10.9	 16
419	 23	112.8	16.4	 20
420	 23	87.3	13.0	 20
421	 23	350.3	52.2	 16
422	 23	3707.0	739.9	 20
423	 23	2319.3	403.9	 20
424	 23	183.5	31.2	 16
425	 23	83.0	27.5	 20
426	 23	185.0	36.1	 20
427	 23	281.3	47.8	 16
428	 23	495.5	88.2	 20
429	 23	94.3	14.1	 20
430	 23	129.0	31.0	 16
431	 23	99.3	20.3	 20
432	 23	606.5	106.0	 20
433	 23	329.3	43.9	 16
434	 23	253.5	51.4	 20
435	 23	1579.5	263.1	 20
436	 23	388.5	61.4	 16
437	 23	109.8	17.2	 20
438	 23	192.3	36.5	 20
439	 23	86.3	11.2	 20
440	 23	85.3	14.9	 16
441	 23	97.0	15.0	 25
442	 23	82.0	11.0	 25
443	 23	99.3	17.3	 20
444	 23	114.0	17.4	 25
445	 23	118.0	19.4	 25
446	 23	119.3	18.1	 20
447	 23	162.0	31.6	 25
448	 23	294.0	43.2	 25
449	 23	132.5	22.0	 20
450	 23	124.0	18.8	 25
451	 23	182.0	25.7	 25
452	 23	254.8	41.5	 20
453	 23	116.0	22.5	 25
454	 23	376.0	64.5	 25
455	 23	73.3	16.5	 20
456	 23	342.0	64.2	 25
457	 23	91.0	15.1	 25
458	 23	81.8	11.2	 20
459	 23	126.0	19.0	 25
460	 23	111.0	19.4	 25
461	 23	430.5	74.6	 20
462	 23	138.0	20.1	 25
463	 23	474.0	68.8	 25
464	 23	266.5	46.1	 20
465	 23	225.0	49.9	 25
466	 23	119.0	16.3	 25
467	 23	85.8	14.3	 20
468	 23	144.0	24.6	 25
469	 23	178.0	36.4	 25
470	 23	1545.8	254.3	 20
471	 23	220.0	40.4	 25
472	 23	657.0	83.9	 25
473	 23	97.0	18.3	 25
474	 23	92.0	11.5	 20
475	 23	90.0	17.5	 25
476	 23	72.0	11.0	 25
477	 23	249.3	38.9	 20
478	 23	191.0	40.5	 25
479	 23	414.0	57.8	 25
480	 23	1466.5	196.4	 20
481	 23	1370.0	210.4	 25
482	 23	722.0	113.8	 25
483	 23	3644.8	590.5	 20
484	 23	168.0	36.0	 25
485	 23	246.0	45.5	 25
486	 23	82.3	14.8	 20
487	 23	113.0	17.3	 25
488	 23	90.0	13.4	 25
489	 23	205.0	26.4	 20
490	 23	80.0	14.6	 25
491	 23	69.0	10.0	 25
492	 23	104.0	13.4	 20
493	 23	152.0	23.4	 25
494	 23	111.0	23.3	 25
495	 23	672.8	90.4	 16
496	 23	1563.5	299.0	 20
497	 23	143.5	31.9	 20
498	 23	1016.3	233.3	 16
499	 23	103.0	22.1	 20
500	 23	101.3	23.5	 20
501	 23	411.3	63.9	 16
502	 23	88.0	10.4	 20
503	 23	120.3	24.6	 20
504	 23	225.5	32.8	 16
505	 23	112.0	20.5	 20
506	 23	248.3	52.2	 20
507	 23	103.3	22.2	 20
508	 23	69.0	11.2	 16
509	 23	73.5	11.7	 20
510	 23	80.8	16.9	 20
511	 23	422.3	51.8	 16
512	 23	78.0	13.5	 20
513	 23	184.5	36.7	 20
514	 23	71.3	12.0	 16
515	 23	81.5	12.9	 20
516	 23	72.5	13.6	 20
517	 23	101.8	15.7	 16
518	 23	70.0	14.8	 20
519	 23	77.5	9.6	 20
520	 23	105.0	14.9	 16
521	 23	202.0	31.0	 25
522	 23	298.0	60.9	 25
523	 23	530.5	119.7	 20
524	 23	96.0	14.1	 25
525	 23	97.0	16.4	 25
526	 23	76.5	13.2	 20
527	 23	85.0	14.4	 25
528	 23	150.0	20.7	 25
529	 23	142.8	23.7	 20
530	 23	89.0	12.8	 25
531	 23	111.0	25.7	 25
532	 23	119.8	20.9	 20
533	 23	2020.0	424.8	 25
534	 23	217.0	32.7	 25
535	 23	224.5	34.4	 20
536	 23	229.0	50.0	 25
537	 23	92.0	12.7	 25
538	 23	131.3	19.1	 20
539	 23	105.0	17.9	 25
540	 23	134.0	21.2	 25
541	 23	460.0	77.1	 25
542	 23	774.3	148.7	 20
543	 23	119.0	17.5	 25
544	 23	287.0	60.2	 25
545	 23	460.8	78.3	 20
546	 23	585.0	98.1	 25
547	 23	315.0	39.9	 25
548	 23	1203.3	243.3	 20
549	 23	3458.0	740.7	 25
550	 23	3229.0	641.0	 25
551	 23	1078.5	207.0	 20
552	 23	500.0	65.9	 25
553	 23	138.0	20.5	 25
554	 23	368.0	63.0	 20
555	 23	1489.0	296.5	 25
556	 23	2178.0	652.8	 25
557	 23	600.0	121.6	 20
558	 23	786.0	190.3	 25
559	 23	124.0	17.9	 25
560	 23	505.3	112.0	 20
561	 23	135.0	20.2	 25
562	 23	293.0	56.3	 25
563	 23	208.3	37.9	 20
564	 23	212.0	52.6	 25
565	 23	204.0	42.3	 25
566	 23	131.0	15.7	 20
567	 23	96.0	13.7	 25
568	 23	208.0	45.0	 25
569	 23	89.3	11.4	 20
570	 23	106.0	15.7	 25
571	 23	142.0	24.0	 25
572	 23	92.8	16.9	 20
573	 23	753.0	200.6	 25
574	 23	161.0	26.7	 25
575	 23	90.0	16.9	 20
576	 23	422.8	58.3	 16
577	 23	92.3	13.7	 20
578	 23	573.8	124.7	 20
579	 23	397.8	68.2	 16
580	 23	109.8	14.9	 20
581	 23	99.5	17.7	 20
582	 23	168.5	32.0	 16
583	 23	135.0	17.8	 20
584	 23	85.8	18.4	 20
585	 23	302.8	48.8	 16
586	 23	87.5	15.2	 20
587	 23	1918.3	378.3	 20
588	 23	4634.8	608.1	 16
589	 23	99.0	15.5	 20
590	 23	360.5	55.3	 20
591	 23	1514.0	220.3	 16
592	 23	100.5	11.8	 20
593	 23	114.0	20.5	 20
594	 23	139.0	19.1	 16
595	 23	145.8	19.7	 20
596	 23	97.0	15.1	 20
597	 23	409.5	49.8	 16
598	 23	458.5	69.8	 20
599	 23	4363.5	841.2	 20
600	 23	930.5	121.4	 16
601	 23	3969.8	464.1	 20
602	 23	448.0	64.2	 25
603	 23	216.5	16.8	 20
604	 23	498.0	54.9	 25
605	 23	385.0	50.5	 25
606	 23	482.8	45.8	 20
607	 23	297.0	37.1	 25
608	 23	708.0	77.2	 25
609	 23	576.0	125.7	 25
610	 23	168.3	23.3	 20
611	 23	98.0	18.7	 25
612	 23	1335.0	155.7	 25
613	 23	554.0	71.6	 20
614	 23	149.0	24.1	 25
615	 23	506.0	73.5	 25
616	 23	397.3	49.1	 20
617	 23	211.0	31.6	 25
618	 23	168.0	27.0	 25
619	 23	955.0	134.7	 20
620	 23	158.0	23.4	 25
621	 23	339.0	52.2	 25
622	 23	565.3	78.3	 20
623	 23	312.0	50.7	 25
624	 23	148.0	25.7	 25
625	 23	119.5	20.4	 20
626	 23	103.0	17.1	 25
627	 23	99.0	23.2	 25
628	 23	458.3	52.2	 20
629	 23	7220.0	967.1	 25
630	 23	110.0	16.6	 25
631	 23	76.3	12.1	 20
632	 23	276.0	42.9	 25
633	 23	135.0	21.7	 25
634	 23	101.5	17.3	 20
635	 23	284.0	43.3	 25
636	 23	149.0	18.2	 25
637	 23	1294.8	151.2	 20
638	 23	382.0	48.7	 25
639	 23	162.0	21.0	 25
  0	 24	8810.0	2117.0	 20
  1	 24	255.0	49.6	 25
  2	 24	154.0	20.4	 25
  3	 24	151.0	33.7	 25
  4	 24	1108.5	173.7	 20
  5	 24	258.0	31.9	 25
  6	 24	92.0	16.7	 25
  7	 24	118.5	20.0	 20
  8	 24	776.0	133.5	 25
  9	 24	88.0	11.7	 25
 10	 24	1371.3	202.7	 20
 11	 24	762.0	142.0	 25
 12	 24	220.0	33.6	 25
 13	 24	210.3	29.2	 20
 14	 24	1345.0	165.8	 25
 15	 24	331.0	48.5	 25
 16	 24	210.8	41.9	 20
 17	 24	128.0	17.0	 25
 18	 24	91.0	18.0	 25
 19	 24	82.3	12.2	 20
 20	 24	88.0	13.1	 25
 21	 24	69.0	11.2	 25
 22	 24	519.0	72.2	 20
 23	 24	128.0	20.6	 25
 24	 24	136.0	24.4	 25
 25	 24	180.5	36.9	 20
 26	 24	181.0	23.7	 25
 27	 24	180.0	29.9	 25
 28	 24	277.0	37.9	 20
 29	 24	136.0	19.1	 25
 30	 24	115.0	12.0	 25
 31	 24	275.3	44.5	 20
 32	 24	84.0	12.1	 25
 33	 24	113.0	19.7	 25
 34	 24	240.5	39.1	 20
 35	 24	400.0	66.6	 25
 36	 24	491.0	67.7	 25
 37	 24	2600.0	525.0	 25
 38	 24	1061.0	128.8	 20
 39	 24	4854.8	617.3	 20
 40	 24	126.0	17.5	 20
 41	 24	124.5	18.1	 16
 42	 24	306.3	39.3	 20
 43	 24	243.8	40.9	 20
 44	 24	131.5	21.7	 16
 45	 24	91.3	11.9	 20
 46	 24	99.8	14.7	 20
 47	 24	109.8	13.6	 16
 48	 24	86.3	16.8	 20
 49	 24	87.3	14.3	 20
 50	 24	117.3	15.1	 16
 51	 24	103.5	12.4	 20
 52	 24	92.8	17.6	 20
 53	 24	281.0	45.4	 16
 54	 24	241.8	30.4	 20
 55	 24	96.0	15.8	 20
 56	 24	120.3	22.2	 16
 57	 24	218.8	45.6	 20
 58	 24	146.0	21.4	 20
 59	 24	130.8	12.7	 16
 60	 24	100.5	16.9	 20
 61	 24	80.3	11.7	 20
 62	 24	108.8	16.7	 16
 63	 24	92.3	16.2	 20
 64	 24	101.3	14.0	 20
 65	 24	149.5	29.1	 16
 66	 24	202.0	47.4	 25
 67	 24	489.0	65.6	 25
 68	 24	445.5	65.6	 20
 69	 24	565.0	101.2	 25
 70	 24	195.0	28.3	 25
 71	 24	424.0	68.9	 25
 72	 24	4815.5	606.7	 20
 73	 24	1084.0	124.1	 25
 74	 24	705.0	111.2	 25
 75	 24	163.5	24.1	 20
 76	 24	75.0	15.4	 25
 77	 24	74.0	10.8	 25
 78	 24	148.3	24.0	 20
 79	 24	118.0	18.4	 25
 80	 24	109.0	18.7	 25
 81	 24	94.3	21.3	 20
 82	 24	90.0	14.8	 25
 83	 24	158.0	32.0	 25
 84	 24	180.0	35.0	 20
 85	 24	89.0	13.5	 25
 86	 24	110.0	15.8	 25
 87	 24	490.5	54.7	 20
 88	 24	210.0	37.4	 25
 89	 24	80.0	12.1	 25
 90	 24	76.8	12.8	 20
 91	 24	79.0	12.7	 25
 92	 24	148.0	24.6	 25
 93	 24	130.5	22.9	 20
 94	 24	300.0	56.4	 25
 95	 24	88.0	15.4	 25
 96	 24	90.5	15.8	 20
 97	 24	101.0	16.9	 25
 98	 24	379.0	53.1	 25
 99	 24	88.0	11.8	 20
100	 24	91.0	15.0	 25
101	 24	292.0	47.1	 25
102	 24	100.5	15.5	 20
103	 24	164.0	29.4	 25
104	 24	90.0	19.9	 25
105	 24	91.0	18.8	 25
106	 24	411.0	53.2	 20
107	 24	231.0	34.2	 25
108	 24	392.0	44.5	 25
109	 24	281.3	38.8	 20
110	 24	150.0	22.9	 25
111	 24	166.0	24.5	 25
112	 24	1118.5	136.6	 20
113	 24	134.0	35.6	 25
114	 24	113.0	17.6	 25
115	 24	130.3	17.2	 20
116	 24	142.0	22.9	 25
117	 24	216.0	35.2	 25
118	 24	224.8	25.9	 20
119	 24	94.0	12.3	 25
120	 24	159.0	19.9	 20
121	 24	128.0	15.1	 16
122	 24	1172.3	225.9	 20
123	 24	219.3	32.2	 20
124	 24	165.0	27.5	 16
125	 24	110.3	16.0	 20
126	 24	112.3	15.2	 20
127	 24	105.8	14.8	 16
128	 24	142.8	23.9	 20
129	 24	80.3	9.6	 20
130	 24	108.3	14.3	 16
131	 24	79.0	12.6	 20
132	 24	87.5	12.7	 20
133	 24	75.0	11.4	 16
134	 24	105.3	15.8	 20
135	 24	93.0	15.2	 20
136	 24	107.0	21.9	 16
137	 24	333.5	63.9	 20
138	 24	281.5	37.5	 20
139	 24	496.8	62.1	 20
140	 24	209.8	27.3	 16
141	 24	322.3	55.4	 20
142	 24	110.0	21.1	 20
143	 24	77.3	14.8	 16
144	 24	95.0	15.3	 20
145	 24	84.5	13.0	 20
146	 24	89.3	19.5	 20
147	 24	123.0	16.9	 25
148	 24	112.0	15.7	 25
149	 24	901.5	118.9	 20
150	 24	3457.0	406.7	 25
151	 24	1375.0	155.5	 25
152	 24	1488.3	285.4	 20
153	 24	197.0	26.0	 25
154	 24	176.0	26.7	 25
155	 24	112.3	14.1	 20
156	 24	112.0	14.3	 25
157	 24	291.0	37.6	 25
158	 24	103.0	16.0	 20
159	 24	154.0	31.2	 25
160	 24	316.0	36.5	 25
161	 24	2375.5	242.9	 20
162	 24	505.0	75.4	 25
163	 24	159.0	29.2	 25
164	 24	89.0	10.4	 20
165	 24	82.0	9.5	 25
166	 24	92.0	15.0	 25
167	 24	97.3	14.4	 20
168	 24	193.0	23.5	 25
169	 24	124.0	20.7	 25
170	 24	88.0	11.2	 25
171	 24	183.0	22.8	 20
172	 24	94.0	22.6	 25
173	 24	85.0	13.1	 25
174	 24	93.0	12.1	 20
175	 24	126.0	15.5	 25
176	 24	723.0	102.8	 25
177	 24	121.5	25.5	 20
178	 24	247.0	33.9	 25
179	 24	96.0	14.8	 25
180	 24	143.8	19.0	 20
181	 24	85.0	13.7	 25
182	 24	79.0	11.0	 25
183	 24	114.3	18.2	 20
184	 24	96.0	16.5	 25
185	 24	85.0	14.1	 25
186	 24	133.5	21.0	 20
187	 24	213.0	36.9	 25
188	 24	82.0	11.2	 25
189	 24	236.3	36.7	 20
190	 24	91.0	17.9	 25
191	 24	113.0	12.6	 25
192	 24	263.8	27.9	 20
193	 24	113.0	16.2	 25
194	 24	86.0	13.9	 25
195	 24	2822.5	469.1	 20
196	 24	201.0	67.0	 25
197	 24	324.0	48.8	 25
198	 24	86.8	14.3	 20
199	 24	110.0	18.7	 25
200	 24	338.3	64.5	 20
201	 24	786.3	55.1	 16
202	 24	124.5	16.3	 20
203	 24	256.0	51.8	 20
204	 24	741.8	67.5	 20
205	 24	2385.8	198.8	 16
206	 24	460.0	69.3	 20
207	 24	961.5	96.1	 20
208	 24	1605.5	136.4	 16
209	 24	132.3	24.1	 20
210	 24	163.0	26.5	 20
211	 24	136.8	21.7	 16
212	 24	175.5	28.7	 20
213	 24	169.3	20.2	 20
214	 24	153.3	14.1	 16
215	 24	146.0	27.3	 20
216	 24	105.0	15.0	 20
217	 24	206.0	27.0	 16
218	 24	287.5	46.2	 20
219	 24	234.0	27.8	 20
220	 24	76.0	12.8	 16
221	 24	108.3	16.3	 20
222	 24	596.0	60.8	 20
223	 24	898.0	69.0	 16
224	 24	119.0	19.3	 20
225	 24	85.5	14.1	 20
226	 24	79.0	13.5	 16
227	 24	77.0	9.4	 25
228	 24	101.0	19.0	 25
229	 24	72.5	10.3	 20
230	 24	73.0	9.7	 25
231	 24	246.0	31.7	 25
232	 24	582.3	75.6	 20
233	 24	1125.0	103.0	 25
234	 24	157.0	23.4	 25
235	 24	255.0	42.7	 20
236	 24	251.0	45.9	 25
237	 24	121.0	23.1	 25
238	 24	110.0	16.5	 25
239	 24	127.0	17.8	 20
240	 24	87.0	15.2	 25
241	 24	203.0	37.2	 25
242	 24	127.5	16.3	 20
243	 24	903.0	117.9	 25
244	 24	605.0	56.8	 25
245	 24	1052.5	120.3	 20
246	 24	1110.0	105.2	 25
247	 24	1563.0	213.6	 25
248	 24	468.5	61.1	 20
249	 24	96.0	17.2	 25
250	 24	213.0	35.1	 25
251	 24	186.3	17.4	 20
252	 24	138.0	26.8	 25
253	 24	95.0	13.5	 25
254	 24	80.8	11.0	 20
255	 24	114.0	20.2	 25
256	 24	82.0	12.9	 25
257	 24	245.3	57.3	 20
258	 24	156.0	16.4	 25
259	 24	117.0	18.2	 25
260	 24	160.3	21.3	 20
261	 24	250.0	38.2	 25
262	 24	795.0	114.6	 25
263	 24	260.3	35.9	 20
264	 24	229.0	50.3	 25
265	 24	202.0	27.1	 25
266	 24	385.0	61.2	 20
267	 24	110.0	18.8	 25
268	 24	419.0	44.7	 25
269	 24	175.0	30.7	 20
270	 24	439.0	74.0	 25
271	 24	819.0	56.7	 25
272	 24	336.0	137.6	 25
273	 24	859.8	72.5	 20
274	 24	144.0	23.8	 25
275	 24	241.0	31.8	 25
276	 24	508.5	92.2	 20
277	 24	92.0	14.9	 25
278	 24	76.0	11.5	 25
279	 24	131.5	16.3	 20
280	 24	1416.8	149.6	 20
281	 24	172.5	27.0	 20
282	 24	81.8	12.3	 16
283	 24	79.3	9.8	 20
284	 24	185.0	24.0	 20
285	 24	238.8	23.2	 16
286	 24	99.5	12.5	 20
287	 24	151.3	14.8	 20
288	 24	153.3	28.5	 16
289	 24	88.3	15.3	 20
290	 24	129.5	19.2	 20
291	 24	149.3	19.8	 16
292	 24	89.8	11.4	 20
293	 24	96.3	16.0	 20
294	 24	118.8	17.1	 16
295	 24	184.5	28.6	 20
296	 24	110.0	9.7	 20
297	 24	135.0	23.2	 16
298	 24	694.0	104.7	 20
299	 24	134.8	27.6	 20
300	 24	1521.8	100.2	 16
301	 24	523.8	174.0	 20
302	 24	268.5	26.1	 20
303	 24	997.5	76.8	 16
304	 24	207.3	71.5	 20
305	 24	109.0	18.1	 20
306	 24	97.8	13.6	 20
307	 24	354.5	49.2	 20
308	 24	190.0	36.6	 25
309	 24	294.0	48.6	 25
310	 24	208.3	28.7	 20
311	 24	141.0	18.1	 25
312	 24	234.0	35.1	 25
313	 24	650.3	74.4	 20
314	 24	168.0	30.0	 25
315	 24	93.0	17.7	 25
316	 24	83.3	10.1	 20
317	 24	95.0	15.9	 25
318	 24	145.0	21.5	 25
319	 24	115.3	16.2	 20
320	 24	800.0	136.0	 25
321	 24	161.0	28.9	 25
322	 24	131.3	21.0	 20
323	 24	137.0	18.6	 25
324	 24	124.0	20.6	 25
325	 24	118.0	22.1	 20
326	 24	334.0	48.0	 25
327	 24	93.0	15.6	 25
328	 24	101.0	14.0	 20
329	 24	1507.0	152.5	 25
330	 24	133.0	21.7	 25
331	 24	98.5	19.1	 20
332	 24	246.0	30.0	 25
333	 24	229.0	24.9	 25
334	 24	422.5	68.7	 20
335	 24	104.0	16.9	 25
336	 24	94.0	13.3	 25
337	 24	188.0	21.3	 20
338	 24	208.0	26.7	 25
339	 24	223.0	28.2	 25
340	 24	686.0	97.0	 25
341	 24	294.3	32.3	 20
342	 24	254.0	31.5	 25
343	 24	134.0	18.6	 25
344	 24	125.8	21.3	 20
345	 24	193.0	25.9	 25
346	 24	106.0	22.8	 25
347	 24	98.3	13.6	 20
348	 24	93.0	13.4	 25
349	 24	124.0	23.3	 25
350	 24	120.3	21.3	 20
351	 24	328.0	60.5	 25
352	 24	124.0	13.5	 25
353	 24	262.5	34.4	 20
354	 24	269.0	51.2	 25
355	 24	1869.0	181.1	 25
356	 24	200.0	34.4	 20
357	 24	340.0	33.2	 25
358	 24	561.0	52.7	 25
359	 24	129.8	15.3	 20
360	 24	193.0	40.4	 25
361	 24	81.0	14.2	 20
362	 24	74.3	12.9	 16
363	 24	77.8	15.4	 20
364	 24	95.8	16.6	 20
365	 24	441.0	55.2	 16
366	 24	176.8	42.2	 20
367	 24	495.3	45.9	 20
368	 24	102.5	18.0	 16
369	 24	116.3	17.9	 20
370	 24	463.8	46.9	 20
371	 24	81.8	8.3	 16
372	 24	197.5	28.1	 20
373	 24	217.3	28.4	 20
374	 24	184.3	24.5	 20
375	 24	230.8	22.3	 16
376	 24	419.8	47.6	 20
377	 24	286.3	35.5	 20
378	 24	503.8	20.9	 16
379	 24	150.5	21.4	 20
380	 24	216.5	27.4	 20
381	 24	310.3	40.2	 16
382	 24	319.5	39.2	 20
383	 24	129.5	17.6	 20
384	 24	428.5	36.4	 16
385	 24	315.8	29.6	 20
386	 24	738.5	54.3	 20
387	 24	117.0	25.6	 16
388	 24	165.0	33.1	 25
389	 24	163.0	22.4	 25
390	 24	154.3	18.0	 20
391	 24	130.0	21.4	 25
392	 24	115.0	17.3	 25
393	 24	262.3	34.8	 20
394	 24	147.0	22.0	 25
395	 24	256.0	28.4	 25
396	 24	6242.5	1191.9	 20
397	 24	106.0	23.6	 25
398	 24	92.0	15.7	 25
399	 24	87.0	13.5	 20
400	 24	113.0	17.1	 25
401	 24	139.0	21.7	 25
402	 24	279.5	36.2	 20
403	 24	222.0	31.6	 25
404	 24	1831.0	206.7	 25
405	 24	125.3	23.0	 20
406	 24	261.0	47.5	 25
407	 24	825.0	111.8	 25
408	 24	205.0	36.9	 25
409	 24	92.3	11.8	 20
410	 24	82.0	11.2	 25
411	 24	96.0	18.6	 25
412	 24	156.3	23.8	 20
413	 24	251.0	32.9	 25
414	 24	117.0	15.9	 25
415	 24	132.0	17.0	 20
416	 24	137.0	19.8	 25
417	 24	119.0	21.0	 25
418	 24	82.8	12.0	 20
419	 24	97.0	21.1	 25
420	 24	88.0	12.7	 25
421	 24	341.3	35.1	 20
422	 24	847.0	149.1	 25
423	 24	1941.0	262.2	 25
424	 24	136.8	20.7	 20
425	 24	82.0	12.3	 25
426	 24	182.0	35.8	 25
427	 24	263.3	29.4	 20
428	 24	280.0	42.1	 25
429	 24	98.0	14.7	 25
430	 24	86.5	15.2	 20
431	 24	95.0	32.4	 25
432	 24	352.0	53.8	 25
433	 24	186.5	18.8	 20
434	 24	170.0	19.3	 25
435	 24	793.0	108.6	 25
436	 24	643.5	87.4	 20
437	 24	111.0	21.2	 25
438	 24	146.0	22.5	 25
439	 24	80.0	14.5	 20
440	 24	74.0	14.1	 25
441	 24	82.3	12.2	 20
442	 24	79.3	15.9	 20
443	 24	78.8	15.4	 16
444	 24	68.5	13.1	 20
445	 24	106.0	19.0	 20
446	 24	113.8	17.7	 16
447	 24	136.0	16.5	 20
448	 24	204.3	28.6	 20
449	 24	134.3	13.3	 16
450	 24	157.0	20.4	 20
451	 24	226.8	28.5	 20
452	 24	201.5	35.1	 16
453	 24	118.5	20.2	 20
454	 24	133.5	13.5	 20
455	 24	76.3	11.1	 16
456	 24	100.0	11.9	 20
457	 24	90.0	12.1	 20
458	 24	86.0	16.5	 16
459	 24	89.3	12.4	 20
460	 24	80.5	11.5	 20
461	 24	111.3	17.5	 16
462	 24	102.3	18.7	 20
463	 24	443.0	50.2	 20
464	 24	95.3	22.4	 16
465	 24	155.3	25.2	 20
466	 24	119.8	22.6	 20
467	 24	86.0	12.0	 16
468	 24	88.0	14.5	 25
469	 24	91.0	14.3	 25
470	 24	598.5	94.4	 20
471	 24	506.0	55.2	 25
472	 24	517.0	75.2	 25
473	 24	122.5	12.8	 20
474	 24	95.0	14.3	 25
475	 24	102.0	15.1	 25
476	 24	81.0	13.5	 25
477	 24	104.5	7.9	 20
478	 24	124.0	17.5	 25
479	 24	204.0	25.8	 25
480	 24	681.0	85.9	 20
481	 24	499.0	56.3	 25
482	 24	322.0	45.5	 25
483	 24	1757.5	213.8	 20
484	 24	436.0	36.9	 25
485	 24	515.0	66.7	 25
486	 24	95.5	12.4	 20
487	 24	100.0	15.4	 25
488	 24	84.0	10.0	 25
489	 24	173.3	24.3	 20
490	 24	72.0	13.3	 25
491	 24	77.0	17.3	 25
492	 24	78.0	11.1	 20
493	 24	113.0	15.8	 25
494	 24	108.0	17.0	 25
495	 24	582.5	71.1	 20
496	 24	2302.0	239.6	 25
497	 24	250.0	39.5	 25
498	 24	246.5	41.3	 20
499	 24	80.0	12.9	 25
500	 24	97.0	15.0	 25
501	 24	674.5	67.6	 20
502	 24	86.0	15.5	 25
503	 24	89.0	15.1	 25
504	 24	104.0	15.2	 20
505	 24	113.0	14.9	 25
506	 24	186.0	33.4	 25
507	 24	87.0	15.8	 25
508	 24	83.5	15.4	 20
509	 24	76.0	12.0	 25
510	 24	100.0	17.3	 25
511	 24	594.3	65.4	 20
512	 24	93.0	18.5	 25
513	 24	144.0	22.7	 25
514	 24	75.0	13.8	 20
515	 24	85.0	17.6	 25
516	 24	69.0	14.4	 25
517	 24	99.8	15.6	 20
518	 24	71.0	9.4	 25
519	 24	70.0	10.7	 25
520	 24	83.5	10.5	 20
521	 24	211.5	33.4	 20
522	 24	178.0	27.6	 20
523	 24	257.3	32.3	 16
524	 24	103.3	14.4	 20
525	 24	70.8	9.9	 20
526	 24	78.3	11.1	 16
527	 24	84.0	12.3	 20
528	 24	91.3	14.5	 20
529	 24	90.8	14.0	 16
530	 24	121.0	16.1	 20
531	 24	110.0	21.0	 20
532	 24	114.0	16.9	 16
533	 24	875.0	91.9	 20
534	 24	195.8	24.6	 20
535	 24	278.3	45.3	 16
536	 24	160.0	25.0	 20
537	 24	85.0	12.9	 20
538	 24	80.3	12.2	 16
539	 24	101.8	16.9	 20
540	 24	133.0	18.2	 20
541	 24	227.8	29.8	 20
542	 24	613.8	51.3	 16
543	 24	118.3	17.5	 20
544	 24	128.3	16.9	 20
545	 24	279.5	36.1	 16
546	 24	912.8	94.3	 20
547	 24	497.3	54.1	 20
548	 24	1189.3	90.0	 20
549	 24	2099.0	286.9	 25
550	 24	1467.0	306.6	 25
551	 24	396.0	62.3	 20
552	 24	524.0	35.5	 25
553	 24	140.0	17.9	 25
554	 24	320.3	36.9	 20
555	 24	1307.0	114.7	 25
556	 24	1531.0	268.5	 25
557	 24	373.3	42.3	 20
558	 24	653.0	68.2	 25
559	 24	426.0	50.5	 25
560	 24	568.5	43.8	 20
561	 24	153.0	38.6	 25
562	 24	462.0	49.6	 25
563	 24	140.5	13.9	 20
564	 24	210.0	23.8	 25
565	 24	211.0	29.2	 25
566	 24	104.5	15.0	 20
567	 24	100.0	16.2	 25
568	 24	138.0	23.8	 25
569	 24	90.5	12.7	 20
570	 24	102.0	14.4	 25
571	 24	105.0	15.9	 25
572	 24	95.5	23.2	 20
573	 24	554.0	77.7	 25
574	 24	99.0	17.6	 25
575	 24	77.0	11.5	 25
576	 24	203.5	26.1	 20
577	 24	103.0	16.5	 25
578	 24	220.0	32.5	 25
579	 24	125.0	19.9	 20
580	 24	110.0	19.2	 25
581	 24	125.0	18.4	 25
582	 24	89.3	13.5	 20
583	 24	85.0	15.4	 25
584	 24	75.0	14.2	 25
585	 24	158.0	20.9	 20
586	 24	87.0	12.6	 25
587	 24	1173.0	221.3	 25
588	 24	2265.3	300.3	 20
589	 24	103.0	13.5	 25
590	 24	224.0	32.2	 25
591	 24	1494.0	150.9	 20
592	 24	91.0	11.0	 25
593	 24	99.0	19.9	 25
594	 24	108.5	17.1	 20
595	 24	129.0	21.6	 25
596	 24	91.0	14.8	 25
597	 24	294.0	34.6	 20
598	 24	138.0	24.6	 25
599	 24	810.0	144.8	 25
600	 24	474.8	71.1	 20
601	 24	1995.0	263.1	 25
602	 24	674.8	62.6	 20
603	 24	249.3	23.6	 16
604	 24	327.0	35.7	 20
605	 24	385.0	56.8	 20
606	 24	382.5	55.5	 16
607	 24	324.5	40.1	 20
608	 24	1018.3	78.8	 20
609	 24	543.0	82.6	 20
610	 24	207.3	19.7	 16
611	 24	107.8	18.8	 20
612	 24	348.3	47.8	 20
613	 24	426.0	43.8	 16
614	 24	199.0	31.4	 20
615	 24	610.5	86.2	 20
616	 24	171.3	22.2	 16
617	 24	130.5	11.7	 20
618	 24	141.0	25.0	 20
619	 24	298.0	30.9	 16
620	 24	124.3	18.1	 20
621	 24	419.0	53.2	 20
622	 24	355.5	56.0	 16
623	 24	264.3	30.9	 20
624	 24	209.3	20.1	 20
625	 24	108.5	46.0	 16
626	 24	86.3	9.8	 20
627	 24	91.5	14.0	 20
628	 24	253.8	44.0	 16
629	 24	1552.0	299.5	 25
630	 24	105.0	15.2	 25
631	 24	87.3	15.8	 20
632	 24	132.0	16.8	 25
633	 24	109.0	13.9	 25
634	 24	79.3	10.5	 20
635	 24	129.0	20.6	 25
636	 24	109.0	18.0	 25
637	 24	389.8	47.5	 20
638	 24	262.0	26.3	 25
639	 24	7924.0	1504.2	 25
  0	 25	152.8	22.0	 16
  1	 25	226.3	19.7	 20
  2	 25	135.3	17.6	 20
  3	 25	205.0	65.8	 20
  4	 25	1337.0	99.0	 16
  5	 25	223.8	33.4	 20
  6	 25	145.3	23.0	 20
  7	 25	224.3	47.2	 16
  8	 25	400.0	49.7	 20
  9	 25	99.0	19.7	 20
 10	 25	213.0	34.5	 16
 11	 25	89.0	13.4	 20
 12	 25	145.0	21.1	 25
 13	 25	331.0	37.2	 20
 14	 25	951.0	92.8	 25
 15	 25	183.0	27.6	 25
 16	 25	131.8	18.6	 20
 17	 25	3349.0	516.8	 25
 18	 25	213.0	28.5	 25
 19	 25	91.3	15.7	 20
 20	 25	109.0	17.0	 25
 21	 25	90.0	15.1	 25
 22	 25	443.0	45.6	 20
 23	 25	80.0	10.2	 25
 24	 25	69.0	10.5	 25
 25	 25	85.5	14.3	 20
 26	 25	103.0	15.3	 25
 27	 25	1015.0	174.3	 25
 28	 25	486.8	88.9	 20
 29	 25	205.0	35.5	 25
 30	 25	182.0	25.7	 25
 31	 25	130.5	24.2	 20
 32	 25	563.0	66.9	 25
 33	 25	156.0	21.2	 25
 34	 25	111.5	15.4	 20
 35	 25	148.0	24.8	 25
 36	 25	2603.0	331.2	 25
 37	 25	212.0	39.2	 25
 38	 25	277.0	29.8	 20
 39	 25	294.0	33.9	 25
 40	 25	91.0	15.0	 25
 41	 25	165.3	19.2	 20
 42	 25	159.0	27.9	 25
 43	 25	1180.0	151.5	 25
 44	 25	130.8	19.5	 20
 45	 25	626.0	119.0	 25
 46	 25	121.0	16.6	 25
 47	 25	212.0	32.6	 20
 48	 25	91.0	16.8	 25
 49	 25	78.0	13.2	 25
 50	 25	99.8	13.7	 20
 51	 25	1143.0	170.9	 25
 52	 25	407.0	49.1	 25
 53	 25	183.8	20.9	 20
 54	 25	219.0	30.6	 25
 55	 25	83.0	10.4	 25
 56	 25	123.5	21.3	 20
 57	 25	349.0	52.8	 25
 58	 25	115.0	20.5	 25
 59	 25	212.3	35.8	 20
 60	 25	360.0	89.4	 25
 61	 25	126.0	16.8	 25
 62	 25	134.0	20.1	 20
 63	 25	84.0	13.9	 25
 64	 25	85.0	16.0	 25
 65	 25	88.0	12.0	 20
 66	 25	182.8	31.1	 20
 67	 25	82.3	9.7	 20
 68	 25	84.5	9.9	 16
 69	 25	143.0	24.1	 20
 70	 25	363.3	38.1	 20
 71	 25	105.5	19.2	 20
 72	 25	96.0	15.5	 16
 73	 25	406.5	44.2	 20
 74	 25	1254.3	113.1	 20
 75	 25	1121.3	73.7	 16
 76	 25	96.5	16.9	 20
 77	 25	579.5	64.7	 20
 78	 25	94.3	13.8	 16
 79	 25	79.3	14.1	 20
 80	 25	265.3	39.3	 20
 81	 25	120.5	20.6	 16
 82	 25	83.5	16.0	 20
 83	 25	69.3	13.3	 20
 84	 25	107.5	22.3	 16
 85	 25	96.5	14.7	 20
 86	 25	135.3	27.5	 20
 87	 25	137.5	11.4	 16
 88	 25	86.8	12.5	 20
 89	 25	2200.0	246.8	 20
 90	 25	107.3	20.7	 16
 91	 25	532.5	73.2	 20
 92	 25	247.3	32.8	 20
 93	 25	149.0	19.1	 20
 94	 25	206.0	36.4	 25
 95	 25	69.0	8.6	 25
 96	 25	107.5	14.3	 20
 97	 25	116.0	18.9	 25
 98	 25	86.0	14.6	 25
 99	 25	116.3	14.6	 20
100	 25	216.0	33.2	 25
101	 25	272.0	36.4	 25
102	 25	151.0	30.6	 20
103	 25	167.0	23.3	 25
104	 25	141.0	25.4	 25
105	 25	179.0	23.7	 25
106	 25	933.5	103.4	 20
107	 25	310.0	35.3	 25
108	 25	819.0	103.7	 25
109	 25	303.3	38.3	 20
110	 25	103.0	17.4	 25
111	 25	749.0	101.7	 25
112	 25	875.3	56.7	 20
113	 25	131.0	24.0	 25
114	 25	140.0	18.1	 25
115	 25	367.3	49.1	 20
116	 25	117.0	18.9	 25
117	 25	75.0	13.4	 25
118	 25	82.0	17.3	 20
119	 25	309.0	47.3	 25
120	 25	198.0	27.0	 25
121	 25	121.0	15.4	 20
122	 25	1883.0	369.1	 25
123	 25	1507.0	151.3	 25
124	 25	623.5	56.6	 20
125	 25	145.0	23.2	 25
126	 25	161.0	19.5	 25
127	 25	143.5	21.9	 20
128	 25	160.0	23.5	 25
129	 25	83.0	13.9	 25
130	 25	92.8	14.2	 20
131	 25	87.0	12.6	 25
132	 25	107.0	13.9	 25
133	 25	97.5	20.5	 20
134	 25	145.0	18.2	 25
135	 25	133.0	23.9	 25
136	 25	624.3	73.0	 20
137	 25	2335.0	614.2	 25
138	 25	385.0	65.4	 25
139	 25	531.0	61.3	 25
140	 25	90.0	20.1	 20
141	 25	276.0	55.4	 25
142	 25	640.0	108.0	 25
143	 25	163.0	23.6	 20
144	 25	123.0	17.4	 25
145	 25	148.0	23.4	 25
146	 25	481.8	27.2	 16
147	 25	267.0	49.7	 20
148	 25	1501.8	216.9	 20
149	 25	236.8	39.2	 16
150	 25	100.8	11.5	 20
151	 25	354.8	55.9	 20
152	 25	274.0	43.6	 16
153	 25	756.5	117.0	 20
154	 25	260.5	36.5	 20
155	 25	126.5	13.0	 16
156	 25	121.0	15.8	 20
157	 25	241.3	35.6	 20
158	 25	209.5	31.3	 16
159	 25	284.8	52.1	 20
160	 25	132.0	13.2	 20
161	 25	100.0	15.2	 16
162	 25	706.3	131.9	 20
163	 25	342.0	50.1	 20
164	 25	152.5	16.5	 16
165	 25	218.3	29.2	 20
166	 25	130.5	20.0	 20
167	 25	2776.5	312.5	 16
168	 25	321.5	67.0	 20
169	 25	1764.0	153.5	 20
170	 25	229.5	36.8	 16
171	 25	3293.8	920.8	 20
172	 25	135.8	21.7	 20
173	 25	146.0	24.8	 25
174	 25	122.3	23.8	 20
175	 25	387.0	89.0	 25
176	 25	457.0	54.2	 25
177	 25	174.3	18.5	 20
178	 25	158.0	26.8	 25
179	 25	305.0	34.5	 25
180	 25	1984.5	168.6	 20
181	 25	766.0	216.4	 25
182	 25	1447.0	171.2	 25
183	 25	896.0	77.3	 20
184	 25	127.0	27.9	 25
185	 25	177.0	26.4	 25
186	 25	1436.0	203.4	 20
187	 25	247.0	37.7	 25
188	 25	119.0	21.6	 25
189	 25	100.8	12.2	 20
190	 25	874.0	221.4	 25
191	 25	161.0	27.3	 25
192	 25	1850.0	142.2	 20
193	 25	1134.0	138.6	 25
194	 25	325.0	41.0	 25
195	 25	212.3	16.2	 20
196	 25	97.0	11.7	 25
197	 25	82.0	8.4	 25
198	 25	212.5	30.3	 20
199	 25	189.0	29.8	 25
200	 25	460.0	209.2	 25
201	 25	114.3	15.1	 20
202	 25	114.0	15.7	 25
203	 25	118.0	17.9	 25
204	 25	354.3	35.6	 20
205	 25	967.0	75.7	 25
206	 25	958.0	100.1	 25
207	 25	8059.0	670.3	 25
208	 25	933.5	86.4	 20
209	 25	383.0	33.2	 25
210	 25	226.0	35.9	 25
211	 25	266.5	48.7	 20
212	 25	523.0	58.7	 25
213	 25	173.0	17.4	 25
214	 25	1528.5	134.2	 20
215	 25	214.0	37.3	 25
216	 25	448.0	71.6	 25
217	 25	82.3	12.8	 20
218	 25	82.0	11.8	 25
219	 25	1018.0	127.7	 25
220	 25	112.8	14.6	 20
221	 25	880.0	107.0	 25
222	 25	356.0	32.1	 25
223	 25	1129.8	124.0	 20
224	 25	239.0	42.7	 25
225	 25	158.0	23.5	 25
226	 25	89.5	14.7	 20
227	 25	1093.3	214.6	 20
228	 25	85.3	12.0	 20
229	 25	72.8	14.2	 16
230	 25	535.3	100.6	 20
231	 25	102.8	15.4	 20
232	 25	88.5	14.8	 16
233	 25	813.0	115.6	 20
234	 25	713.5	63.3	 20
235	 25	161.3	21.8	 16
236	 25	180.3	23.1	 20
237	 25	1142.3	165.1	 20
238	 25	161.3	28.1	 16
239	 25	75.3	11.0	 20
240	 25	72.3	9.7	 20
241	 25	122.5	18.5	 20
242	 25	2638.0	242.5	 16
243	 25	105.5	21.0	 20
244	 25	1627.0	126.1	 20
245	 25	170.0	21.1	 16
246	 25	565.5	69.3	 20
247	 25	359.0	39.5	 20
248	 25	115.3	16.8	 16
249	 25	878.8	189.9	 20
250	 25	131.5	20.7	 20
251	 25	1036.5	109.0	 16
252	 25	1973.8	162.6	 20
253	 25	820.3	92.6	 20
254	 25	483.8	69.4	 20
255	 25	166.0	35.3	 25
256	 25	1710.0	274.2	 25
257	 25	82.8	13.5	 20
258	 25	93.0	16.8	 25
259	 25	695.0	112.6	 25
260	 25	542.3	93.1	 20
261	 25	87.0	11.5	 25
262	 25	106.0	20.4	 25
263	 25	433.3	76.5	 20
264	 25	226.0	43.4	 25
265	 25	131.0	19.9	 25
266	 25	93.3	17.3	 20
267	 25	122.0	18.1	 25
268	 25	101.0	15.4	 25
269	 25	94.0	13.5	 20
270	 25	199.0	29.9	 25
271	 25	1419.0	219.3	 25
272	 25	556.0	88.4	 25
273	 25	279.0	40.0	 20
274	 25	268.0	30.8	 25
275	 25	119.0	18.0	 25
276	 25	87.8	15.8	 20
277	 25	79.0	9.9	 25
278	 25	101.0	16.9	 25
279	 25	77.3	12.0	 20
280	 25	535.0	80.8	 25
281	 25	188.0	42.6	 25
282	 25	84.3	13.9	 20
283	 25	80.0	8.9	 25
284	 25	79.0	12.5	 25
285	 25	111.3	16.3	 20
286	 25	100.0	18.8	 25
287	 25	145.0	20.9	 25
288	 25	291.5	30.7	 20
289	 25	232.0	34.0	 25
290	 25	3520.0	666.6	 25
291	 25	4068.8	879.3	 20
292	 25	128.0	39.6	 25
293	 25	119.0	22.5	 25
294	 25	75.3	9.9	 20
295	 25	81.0	13.1	 25
296	 25	107.0	18.7	 25
297	 25	401.8	45.8	 20
298	 25	195.0	28.8	 25
299	 25	9583.0	2166.5	 25
300	 25	166.0	32.7	 20
301	 25	770.0	191.3	 25
302	 25	524.0	51.8	 25
303	 25	948.5	91.7	 20
304	 25	529.0	70.1	 25
305	 25	132.0	25.8	 25
306	 25	1213.0	221.4	 25
307	 25	212.5	31.4	 16
308	 25	118.3	16.8	 20
309	 25	358.5	52.6	 20
310	 25	169.5	22.2	 16
311	 25	138.3	15.4	 20
312	 25	123.5	18.9	 20
313	 25	101.0	15.2	 16
314	 25	89.5	14.7	 20
315	 25	133.5	26.0	 20
316	 25	82.3	11.4	 16
317	 25	282.5	67.6	 20
318	 25	315.0	62.1	 20
319	 25	118.3	16.9	 16
320	 25	1175.8	313.7	 20
321	 25	335.0	55.5	 20
322	 25	704.8	86.9	 16
323	 25	751.5	123.5	 20
324	 25	173.5	45.2	 20
325	 25	218.3	33.8	 16
326	 25	705.3	58.7	 20
327	 25	117.3	24.0	 20
328	 25	504.5	92.2	 16
329	 25	118.3	19.5	 20
330	 25	304.3	42.4	 20
331	 25	572.8	50.5	 16
332	 25	214.8	69.2	 20
333	 25	4333.3	732.5	 20
334	 25	630.5	62.7	 20
335	 25	100.0	19.8	 25
336	 25	147.0	19.6	 25
337	 25	178.3	29.7	 20
338	 25	1068.0	236.6	 25
339	 25	168.0	29.9	 25
340	 25	215.0	28.9	 25
341	 25	130.3	15.1	 20
342	 25	309.0	45.5	 25
343	 25	82.0	13.9	 25
344	 25	806.3	86.3	 20
345	 25	404.0	59.1	 25
346	 25	195.0	29.3	 25
347	 25	334.8	46.4	 20
348	 25	143.0	17.3	 25
349	 25	89.0	16.8	 25
350	 25	110.0	18.0	 20
351	 25	88.0	14.8	 25
352	 25	102.0	16.0	 25
353	 25	266.3	40.3	 20
354	 25	127.0	17.3	 25
355	 25	4571.0	748.5	 25
356	 25	523.3	68.9	 20
357	 25	392.0	33.0	 25
358	 25	232.0	24.4	 25
359	 25	73.3	8.5	 20
360	 25	273.0	53.5	 25
361	 25	508.0	111.0	 25
362	 25	318.8	39.7	 20
363	 25	252.0	50.7	 25
364	 25	80.0	15.4	 25
365	 25	74.0	12.0	 20
366	 25	87.0	20.3	 25
367	 25	181.0	43.2	 25
368	 25	80.8	15.2	 20
369	 25	85.0	14.8	 25
370	 25	118.0	17.2	 25
371	 25	116.5	18.9	 20
372	 25	573.0	108.5	 25
373	 25	355.0	77.5	 25
374	 25	601.0	84.0	 25
375	 25	86.0	16.1	 20
376	 25	141.0	29.7	 25
377	 25	106.0	13.8	 25
378	 25	1410.5	264.5	 20
379	 25	156.0	23.6	 25
380	 25	176.0	28.3	 25
381	 25	118.3	17.8	 20
382	 25	684.0	79.2	 25
383	 25	624.0	63.0	 25
384	 25	221.8	22.8	 20
385	 25	178.0	30.7	 25
386	 25	127.0	19.0	 25
387	 25	141.0	27.0	 20
388	 25	102.0	13.6	 20
389	 25	6065.8	1018.6	 20
390	 25	589.0	72.8	 16
391	 25	566.0	80.4	 20
392	 25	659.5	65.0	 20
393	 25	609.0	51.5	 16
394	 25	147.3	39.8	 20
395	 25	164.3	23.2	 20
396	 25	195.3	28.4	 16
397	 25	112.3	15.3	 20
398	 25	154.5	22.7	 20
399	 25	98.5	14.0	 16
400	 25	78.3	12.7	 20
401	 25	117.8	16.5	 20
402	 25	345.0	41.9	 16
403	 25	320.0	58.7	 20
404	 25	544.3	69.1	 20
405	 25	1683.5	204.7	 16
406	 25	297.5	36.2	 20
407	 25	104.3	14.5	 20
408	 25	235.8	30.3	 20
409	 25	177.8	31.1	 16
410	 25	300.8	54.9	 20
411	 25	1978.0	216.6	 20
412	 25	703.0	62.8	 16
413	 25	235.5	31.8	 20
414	 25	287.0	41.7	 25
415	 25	190.3	38.2	 20
416	 25	470.0	73.9	 25
417	 25	293.0	36.5	 25
418	 25	477.5	74.2	 20
419	 25	127.0	24.9	 25
420	 25	117.0	22.6	 25
421	 25	250.5	32.5	 20
422	 25	140.0	23.9	 25
423	 25	166.0	25.8	 25
424	 25	179.3	31.1	 20
425	 25	961.0	182.1	 25
426	 25	646.0	68.6	 25
427	 25	119.3	20.4	 20
428	 25	310.0	42.0	 25
429	 25	114.0	18.5	 25
430	 25	212.3	31.3	 20
431	 25	154.0	25.1	 25
432	 25	120.0	13.0	 25
433	 25	104.5	20.1	 20
434	 25	159.0	27.6	 25
435	 25	683.0	70.9	 25
436	 25	118.3	18.5	 20
437	 25	75.0	12.8	 25
438	 25	249.0	35.6	 25
439	 25	95.0	18.2	 20
440	 25	79.0	13.0	 25
441	 25	79.0	14.9	 25
442	 25	154.0	28.0	 25
443	 25	659.8	132.7	 20
444	 25	80.0	15.0	 25
445	 25	93.0	15.6	 25
446	 25	121.5	23.2	 20
447	 25	666.0	114.8	 25
448	 25	181.0	21.9	 25
449	 25	117.8	14.1	 20
450	 25	489.0	95.6	 25
451	 25	113.0	20.6	 25
452	 25	1725.8	173.3	 20
453	 25	117.0	23.3	 25
454	 25	607.0	103.6	 25
455	 25	182.5	29.8	 20
456	 25	133.0	23.5	 25
457	 25	87.0	15.2	 25
458	 25	153.3	24.8	 20
459	 25	95.0	16.9	 25
460	 25	295.0	61.2	 25
461	 25	91.5	13.0	 20
462	 25	90.0	16.2	 25
463	 25	297.0	32.9	 25
464	 25	165.0	23.6	 20
465	 25	194.0	27.8	 25
466	 25	1026.0	208.2	 25
467	 25	2221.0	421.5	 20
468	 25	241.3	41.1	 20
469	 25	128.5	21.2	 20
470	 25	226.5	36.3	 16
471	 25	346.8	47.3	 20
472	 25	165.0	23.1	 20
473	 25	947.0	115.5	 16
474	 25	169.3	62.0	 20
475	 25	204.0	23.8	 20
476	 25	98.0	14.9	 20
477	 25	198.8	22.9	 16
478	 25	88.8	18.0	 20
479	 25	97.5	11.6	 20
480	 25	246.3	27.7	 16
481	 25	316.3	47.8	 20
482	 25	134.3	14.4	 20
483	 25	124.8	18.0	 16
484	 25	751.8	100.9	 20
485	 25	420.3	42.9	 20
486	 25	210.0	30.9	 16
487	 25	104.5	16.7	 20
488	 25	89.0	12.6	 20
489	 25	131.3	18.7	 16
490	 25	99.3	17.6	 20
491	 25	117.3	12.3	 20
492	 25	83.0	13.6	 16
493	 25	229.3	43.9	 20
494	 25	137.0	27.8	 20
495	 25	564.8	82.6	 20
496	 25	119.0	18.0	 25
497	 25	637.0	112.0	 25
498	 25	127.5	17.5	 20
499	 25	111.0	20.8	 25
500	 25	141.0	20.6	 25
501	 25	86.0	14.9	 20
502	 25	103.0	15.3	 25
503	 25	132.0	23.9	 25
504	 25	706.3	70.7	 20
505	 25	169.0	18.5	 25
506	 25	199.0	33.1	 25
507	 25	151.3	22.6	 20
508	 25	775.0	162.0	 25
509	 25	361.0	46.9	 25
510	 25	96.0	17.4	 25
511	 25	81.3	12.2	 20
512	 25	87.0	17.9	 25
513	 25	86.0	13.9	 25
514	 25	85.0	15.4	 20
515	 25	104.0	11.7	 25
516	 25	90.0	16.4	 25
517	 25	82.5	13.8	 20
518	 25	103.0	12.8	 25
519	 25	163.0	23.6	 25
520	 25	110.5	19.5	 20
521	 25	152.0	28.1	 25
522	 25	221.0	29.6	 25
523	 25	114.5	20.3	 20
524	 25	104.0	15.8	 25
525	 25	172.0	21.2	 25
526	 25	126.3	13.6	 20
527	 25	128.0	19.7	 25
528	 25	105.0	18.1	 25
529	 25	287.8	38.2	 20
530	 25	136.0	15.6	 25
531	 25	823.0	106.8	 25
532	 25	515.5	77.8	 20
533	 25	669.0	130.6	 25
534	 25	550.0	85.9	 25
535	 25	244.5	34.0	 20
536	 25	467.0	47.1	 25
537	 25	441.0	78.9	 25
538	 25	376.5	72.2	 20
539	 25	176.0	27.4	 25
540	 25	76.0	10.2	 25
541	 25	217.5	41.4	 20
542	 25	503.0	105.0	 25
543	 25	135.0	21.4	 25
544	 25	346.0	46.9	 25
545	 25	263.3	52.5	 20
546	 25	131.0	31.8	 25
547	 25	328.0	40.7	 25
548	 25	372.5	50.5	 16
549	 25	165.0	18.7	 20
550	 25	690.0	103.5	 20
551	 25	339.3	42.9	 16
552	 25	506.5	60.2	 20
553	 25	200.0	43.8	 20
554	 25	71.0	13.2	 16
555	 25	141.0	27.0	 20
556	 25	1743.0	267.4	 20
557	 25	121.8	18.9	 16
558	 25	696.3	92.3	 20
559	 25	246.5	41.3	 20
560	 25	856.5	98.9	 16
561	 25	210.5	30.4	 20
562	 25	120.8	24.8	 20
563	 25	91.8	16.5	 16
564	 25	109.8	22.7	 20
565	 25	121.0	19.3	 20
566	 25	102.5	18.9	 16
567	 25	115.5	11.2	 20
568	 25	208.3	28.5	 20
569	 25	102.0	12.9	 16
570	 25	83.0	15.8	 20
571	 25	429.0	59.7	 20
572	 25	340.3	44.4	 16
573	 25	1348.0	164.6	 20
574	 25	317.8	40.8	 20
575	 25	147.0	24.5	 25
576	 25	188.3	23.1	 20
577	 25	124.0	21.1	 25
578	 25	101.0	20.9	 25
579	 25	99.3	13.9	 20
580	 25	402.0	83.9	 25
581	 25	512.0	127.0	 25
582	 25	155.5	27.0	 20
583	 25	106.0	18.0	 25
584	 25	193.0	31.1	 25
585	 25	89.3	17.7	 20
586	 25	103.0	16.0	 25
587	 25	681.0	67.7	 25
588	 25	1762.0	197.0	 20
589	 25	847.0	114.0	 25
590	 25	229.0	40.9	 25
591	 25	97.0	16.6	 20
592	 25	130.0	23.2	 25
593	 25	80.0	10.8	 25
594	 25	80.3	11.7	 20
595	 25	241.0	42.3	 25
596	 25	302.0	48.8	 25
597	 25	212.8	27.8	 20
598	 25	90.0	12.2	 25
599	 25	169.0	22.5	 25
600	 25	252.3	40.3	 20
601	 25	192.0	28.2	 25
602	 25	318.0	46.5	 25
603	 25	367.0	44.5	 20
604	 25	621.0	61.2	 25
605	 25	230.0	34.7	 25
606	 25	226.3	24.5	 20
607	 25	136.0	20.7	 25
608	 25	268.0	42.1	 25
609	 25	138.0	51.2	 25
610	 25	1684.0	265.5	 20
611	 25	112.0	14.4	 25
612	 25	466.0	81.3	 25
613	 25	1079.0	121.3	 20
614	 25	493.0	50.2	 25
615	 25	970.0	119.1	 25
616	 25	1632.8	216.3	 20
617	 25	324.0	46.3	 25
618	 25	132.0	21.8	 25
619	 25	522.3	106.8	 20
620	 25	162.0	25.5	 25
621	 25	244.0	36.8	 25
622	 25	190.5	24.3	 20
623	 25	143.0	20.2	 25
624	 25	1023.0	190.1	 25
625	 25	462.3	50.7	 20
626	 25	107.0	15.5	 25
627	 25	168.0	27.0	 25
628	 25	120.3	17.2	 20
629	 25	144.0	29.4	 20
630	 25	5235.5	1034.2	 20
631	 25	119.5	16.3	 16
632	 25	86.3	14.3	 20
633	 25	264.5	43.5	 20
634	 25	89.8	12.1	 16
635	 25	82.3	14.4	 20
636	 25	143.0	22.5	 20
637	 25	180.3	24.6	 16
638	 25	781.5	99.3	 20
639	 25	164.3	21.8	 20
  0	 26	8477.3	1817.3	 20
  1	 26	181.0	55.3	 25
  2	 26	105.0	15.0	 25
  3	 26	111.3	13.7	 20
  4	 26	976.0	102.7	 25
  5	 26	141.0	23.1	 25
  6	 26	109.0	16.0	 25
  7	 26	120.3	23.4	 20
  8	 26	296.0	30.4	 25
  9	 26	88.0	12.6	 25
 10	 26	102.0	12.1	 20
 11	 26	79.0	11.4	 25
 12	 26	218.3	35.2	 20
 13	 26	393.3	45.8	 16
 14	 26	422.3	39.9	 20
 15	 26	247.0	32.8	 20
 16	 26	149.0	18.1	 16
 17	 26	947.8	126.0	 20
 18	 26	151.3	24.0	 20
 19	 26	87.3	11.7	 16
 20	 26	129.0	16.8	 20
 21	 26	91.3	15.6	 20
 22	 26	116.8	13.6	 16
 23	 26	77.8	17.8	 20
 24	 26	74.5	11.2	 20
 25	 26	87.5	14.7	 16
 26	 26	93.5	14.3	 20
 27	 26	947.5	118.7	 20
 28	 26	343.0	47.3	 16
 29	 26	214.0	25.0	 20
 30	 26	113.8	20.1	 20
 31	 26	159.0	26.7	 16
 32	 26	466.0	60.7	 20
 33	 26	93.0	13.7	 20
 34	 26	99.8	17.0	 16
 35	 26	124.8	21.2	 20
 36	 26	1644.3	205.7	 20
 37	 26	219.0	29.3	 20
 38	 26	124.0	20.9	 16
 39	 26	195.0	25.5	 25
 40	 26	78.0	12.0	 25
 41	 26	102.0	16.3	 20
 42	 26	113.0	17.2	 25
 43	 26	2427.0	322.4	 25
 44	 26	108.3	16.7	 20
 45	 26	182.0	28.3	 25
 46	 26	124.0	17.7	 25
 47	 26	164.5	22.1	 20
 48	 26	90.0	18.4	 25
 49	 26	87.0	15.7	 25
 50	 26	99.8	19.1	 20
 51	 26	721.0	96.7	 25
 52	 26	562.0	52.2	 25
 53	 26	122.5	18.8	 20
 54	 26	177.0	17.7	 25
 55	 26	88.0	20.3	 25
 56	 26	204.0	29.3	 20
 57	 26	201.0	30.4	 25
 58	 26	125.0	18.3	 25
 59	 26	142.5	16.0	 20
 60	 26	138.0	21.3	 25
 61	 26	117.0	19.7	 25
 62	 26	97.0	13.4	 20
 63	 26	74.0	14.5	 25
 64	 26	71.0	12.6	 25
 65	 26	82.3	14.1	 20
 66	 26	85.0	14.1	 25
 67	 26	79.0	15.1	 25
 68	 26	86.3	17.8	 20
 69	 26	193.0	32.1	 25
 70	 26	400.0	51.4	 25
 71	 26	98.0	14.1	 25
 72	 26	110.3	18.6	 20
 73	 26	1179.0	153.9	 25
 74	 26	627.0	89.4	 25
 75	 26	752.8	80.1	 20
 76	 26	103.0	17.3	 25
 77	 26	284.0	33.0	 25
 78	 26	75.0	13.7	 20
 79	 26	75.0	11.3	 25
 80	 26	174.0	29.2	 25
 81	 26	93.3	20.2	 20
 82	 26	90.0	15.6	 25
 83	 26	65.0	9.3	 25
 84	 26	91.3	14.8	 20
 85	 26	103.0	15.3	 25
 86	 26	185.0	24.8	 25
 87	 26	179.3	22.3	 20
 88	 26	101.0	11.6	 25
 89	 26	561.0	139.5	 25
 90	 26	92.0	11.5	 20
 91	 26	264.0	46.2	 25
 92	 26	214.0	40.7	 25
 93	 26	118.3	16.9	 16
 94	 26	97.8	14.5	 20
 95	 26	82.5	16.5	 20
 96	 26	99.3	15.3	 16
 97	 26	94.0	12.9	 20
 98	 26	88.5	17.8	 20
 99	 26	134.5	17.4	 16
100	 26	126.8	16.9	 20
101	 26	300.8	35.9	 20
102	 26	158.5	17.0	 16
103	 26	197.3	25.2	 20
104	 26	101.0	14.9	 20
105	 26	146.0	31.7	 20
106	 26	457.5	50.0	 16
107	 26	242.8	31.0	 20
108	 26	779.5	96.6	 20
109	 26	337.3	67.2	 16
110	 26	121.5	19.7	 20
111	 26	1485.8	185.4	 20
112	 26	781.5	87.0	 16
113	 26	124.3	17.7	 20
114	 26	164.3	25.8	 20
115	 26	145.0	28.1	 16
116	 26	110.8	18.0	 20
117	 26	79.0	13.9	 20
118	 26	77.5	11.2	 16
119	 26	736.0	136.4	 20
120	 26	144.0	23.7	 25
121	 26	134.0	24.2	 20
122	 26	623.0	99.5	 25
123	 26	745.0	93.9	 25
124	 26	268.0	36.3	 20
125	 26	174.0	31.3	 25
126	 26	135.0	20.5	 25
127	 26	136.5	16.6	 20
128	 26	104.0	19.8	 25
129	 26	93.0	14.8	 25
130	 26	119.8	19.9	 20
131	 26	107.0	17.9	 25
132	 26	115.0	19.1	 25
133	 26	103.3	21.0	 20
134	 26	154.0	22.5	 25
135	 26	116.0	23.6	 25
136	 26	902.5	135.0	 20
137	 26	627.0	132.4	 25
138	 26	257.0	35.9	 25
139	 26	397.0	46.9	 25
140	 26	94.3	19.1	 20
141	 26	183.0	31.1	 25
142	 26	293.0	49.2	 25
143	 26	108.0	23.0	 20
144	 26	138.0	25.4	 25
145	 26	113.0	20.2	 25
146	 26	272.8	31.6	 20
147	 26	253.0	32.5	 25
148	 26	441.0	46.1	 25
149	 26	110.5	16.9	 20
150	 26	82.0	11.0	 25
151	 26	235.0	39.0	 25
152	 26	88.5	12.4	 20
153	 26	473.0	72.0	 25
154	 26	182.0	27.2	 25
155	 26	88.3	17.0	 20
156	 26	210.0	26.7	 25
157	 26	102.0	14.8	 25
158	 26	116.0	16.6	 20
159	 26	90.0	13.5	 25
160	 26	131.0	18.2	 25
161	 26	79.0	11.9	 20
162	 26	241.0	38.3	 25
163	 26	280.0	44.9	 25
164	 26	111.8	20.0	 20
165	 26	129.0	17.6	 25
166	 26	120.0	20.9	 25
167	 26	970.8	297.0	 20
168	 26	240.0	47.6	 25
169	 26	967.0	129.0	 25
170	 26	355.3	36.9	 20
171	 26	640.0	119.9	 25
172	 26	117.0	23.2	 25
173	 26	140.3	15.9	 20
174	 26	262.5	33.3	 16
175	 26	138.0	16.9	 20
176	 26	158.3	21.1	 20
177	 26	369.3	50.1	 16
178	 26	261.3	48.2	 20
179	 26	490.3	59.7	 20
180	 26	467.5	36.9	 16
181	 26	350.0	66.4	 20
182	 26	1203.5	198.3	 20
183	 26	591.5	76.7	 16
184	 26	106.0	21.0	 20
185	 26	216.5	44.1	 20
186	 26	742.5	103.5	 16
187	 26	589.0	102.4	 20
188	 26	204.3	27.2	 20
189	 26	127.0	22.1	 16
190	 26	396.0	84.2	 20
191	 26	124.0	17.7	 20
192	 26	1205.3	112.9	 16
193	 26	718.3	67.7	 20
194	 26	417.0	51.5	 20
195	 26	218.3	23.8	 16
196	 26	104.0	20.6	 20
197	 26	82.8	15.2	 20
198	 26	260.0	43.5	 16
199	 26	216.5	36.7	 20
200	 26	206.0	19.5	 25
201	 26	106.5	17.5	 20
202	 26	99.0	12.2	 25
203	 26	129.0	15.6	 25
204	 26	441.0	55.6	 20
205	 26	371.0	73.7	 25
206	 26	1364.0	194.1	 25
207	 26	5961.0	534.9	 25
208	 26	772.8	78.8	 20
209	 26	289.0	43.5	 25
210	 26	314.0	43.5	 25
211	 26	137.3	19.7	 20
212	 26	837.0	113.1	 25
213	 26	265.0	34.5	 25
214	 26	554.0	44.0	 20
215	 26	357.0	47.0	 25
216	 26	205.0	35.5	 25
217	 26	84.0	12.7	 20
218	 26	81.0	12.4	 25
219	 26	231.0	34.8	 25
220	 26	123.0	17.3	 20
221	 26	632.0	102.3	 25
222	 26	227.0	25.8	 25
223	 26	399.8	44.9	 20
224	 26	102.0	12.4	 25
225	 26	227.0	34.6	 25
226	 26	73.3	9.7	 20
227	 26	246.0	50.0	 25
228	 26	95.0	17.0	 25
229	 26	78.3	13.6	 20
230	 26	454.0	55.2	 25
231	 26	91.0	15.6	 25
232	 26	87.8	12.2	 20
233	 26	378.0	53.8	 25
234	 26	349.0	38.4	 25
235	 26	134.3	18.3	 20
236	 26	193.0	31.1	 25
237	 26	269.0	38.6	 25
238	 26	100.3	17.9	 20
239	 26	74.0	12.3	 25
240	 26	67.0	7.7	 25
241	 26	176.0	34.1	 25
242	 26	463.0	79.5	 20
243	 26	102.0	16.0	 25
244	 26	850.0	107.7	 25
245	 26	132.0	26.6	 20
246	 26	237.0	44.2	 25
247	 26	153.0	24.7	 25
248	 26	115.3	14.6	 20
249	 26	249.0	33.7	 25
250	 26	168.0	25.2	 25
251	 26	1124.0	111.0	 20
252	 26	1098.0	120.3	 25
253	 26	924.0	174.9	 25
254	 26	648.3	78.1	 16
255	 26	85.8	16.8	 20
256	 26	463.5	62.2	 20
257	 26	79.3	12.4	 16
258	 26	79.3	10.1	 20
259	 26	246.3	29.2	 20
260	 26	190.3	31.9	 16
261	 26	91.0	11.8	 20
262	 26	131.5	23.1	 20
263	 26	126.5	18.9	 16
264	 26	89.5	17.8	 20
265	 26	106.0	16.3	 20
266	 26	77.0	9.1	 16
267	 26	165.0	26.3	 20
268	 26	116.3	16.7	 20
269	 26	109.0	17.3	 16
270	 26	273.5	40.6	 20
271	 26	802.8	110.4	 20
272	 26	282.8	45.2	 16
273	 26	314.5	44.6	 20
274	 26	258.8	29.2	 20
275	 26	153.5	22.0	 20
276	 26	74.0	11.3	 16
277	 26	85.0	11.3	 20
278	 26	83.0	14.8	 20
279	 26	84.8	14.3	 16
280	 26	268.0	40.1	 25
281	 26	266.0	40.8	 25
282	 26	88.3	11.6	 20
283	 26	85.0	14.3	 25
284	 26	85.0	12.5	 25
285	 26	158.8	28.2	 20
286	 26	96.0	18.2	 25
287	 26	101.0	12.9	 25
288	 26	116.3	16.9	 20
289	 26	130.0	16.9	 25
290	 26	6180.0	1316.4	 25
291	 26	1442.5	264.2	 20
292	 26	159.0	26.5	 25
293	 26	113.0	17.4	 25
294	 26	76.5	11.6	 20
295	 26	86.0	15.1	 25
296	 26	91.0	11.8	 25
297	 26	146.3	15.3	 20
298	 26	135.0	19.7	 25
299	 26	3016.0	661.9	 25
300	 26	136.8	30.2	 20
301	 26	1361.0	324.8	 25
302	 26	681.0	93.4	 25
303	 26	452.3	70.3	 20
304	 26	650.0	64.1	 25
305	 26	182.0	41.1	 25
306	 26	1600.3	284.6	 20
307	 26	189.0	144.0	 25
308	 26	124.0	23.3	 25
309	 26	380.0	62.2	 25
310	 26	206.3	26.9	 20
311	 26	135.0	16.2	 25
312	 26	86.0	11.7	 25
313	 26	71.3	13.3	 20
314	 26	90.0	16.5	 25
315	 26	81.0	12.9	 25
316	 26	76.5	14.0	 20
317	 26	92.0	16.7	 25
318	 26	162.0	23.7	 25
319	 26	150.5	20.6	 20
320	 26	337.0	83.1	 25
321	 26	824.0	59.8	 25
322	 26	1144.5	156.7	 20
323	 26	1165.0	125.7	 25
324	 26	1504.0	174.7	 25
325	 26	157.5	21.8	 20
326	 26	373.0	76.1	 25
327	 26	144.0	21.4	 25
328	 26	273.5	43.1	 20
329	 26	167.0	27.8	 25
330	 26	390.0	48.2	 25
331	 26	683.3	117.4	 20
332	 26	164.0	68.4	 25
333	 26	1553.0	276.7	 25
334	 26	453.5	48.5	 16
335	 26	91.3	15.7	 20
336	 26	124.5	18.4	 20
337	 26	136.3	17.8	 16
338	 26	462.5	101.7	 20
339	 26	103.5	20.8	 20
340	 26	132.3	24.3	 20
341	 26	136.0	24.0	 16
342	 26	405.3	59.2	 20
343	 26	93.0	58.2	 20
344	 26	262.3	27.0	 16
345	 26	223.3	31.2	 20
346	 26	147.8	21.1	 20
347	 26	220.0	24.9	 16
348	 26	101.3	15.0	 20
349	 26	80.8	15.3	 20
350	 26	93.5	12.9	 16
351	 26	82.3	11.2	 20
352	 26	89.3	15.3	 20
353	 26	106.3	18.0	 16
354	 26	156.0	19.9	 20
355	 26	1916.5	171.8	 20
356	 26	227.0	28.0	 16
357	 26	243.3	30.7	 20
358	 26	148.0	19.4	 20
359	 26	74.8	14.6	 16
360	 26	119.0	18.8	 20
361	 26	304.0	38.8	 25
362	 26	188.5	30.5	 20
363	 26	89.0	15.5	 25
364	 26	82.0	15.9	 25
365	 26	72.0	11.5	 20
366	 26	99.0	14.8	 25
367	 26	138.0	22.1	 25
368	 26	87.0	14.7	 20
369	 26	76.0	9.9	 25
370	 26	74.0	11.9	 25
371	 26	78.3	13.5	 20
372	 26	503.0	98.6	 25
373	 26	207.0	26.0	 25
374	 26	108.0	14.3	 25
375	 26	79.5	14.8	 20
376	 26	85.0	16.8	 25
377	 26	116.0	20.3	 25
378	 26	265.5	39.1	 20
379	 26	97.0	18.2	 25
380	 26	227.0	28.0	 25
381	 26	103.0	16.0	 20
382	 26	1902.0	277.9	 25
383	 26	399.0	45.3	 25
384	 26	188.3	23.9	 20
385	 26	128.0	16.9	 25
386	 26	154.0	24.0	 25
387	 26	93.5	19.5	 20
388	 26	98.0	14.1	 25
389	 26	3779.0	550.1	 25
390	 26	816.3	52.4	 20
391	 26	347.0	45.9	 25
392	 26	467.0	37.8	 25
393	 26	334.0	40.8	 20
394	 26	132.0	41.7	 25
395	 26	136.0	22.4	 25
396	 26	124.5	21.7	 20
397	 26	104.0	14.9	 25
398	 26	211.0	26.4	 25
399	 26	94.3	21.0	 20
400	 26	78.0	8.8	 25
401	 26	152.0	18.0	 25
402	 26	215.0	30.4	 20
403	 26	188.0	25.7	 25
404	 26	285.0	42.2	 25
405	 26	1830.8	113.0	 20
406	 26	183.0	28.5	 25
407	 26	134.0	19.2	 25
408	 26	151.0	20.8	 25
409	 26	170.3	28.1	 20
410	 26	223.0	30.7	 25
411	 26	1416.0	194.2	 25
412	 26	791.0	35.3	 20
413	 26	174.0	24.5	 25
414	 26	184.8	20.5	 20
415	 26	119.5	10.5	 16
416	 26	487.0	51.2	 20
417	 26	272.8	29.3	 20
418	 26	284.5	37.4	 16
419	 26	146.8	23.0	 20
420	 26	149.3	21.3	 20
421	 26	319.3	38.8	 16
422	 26	223.3	25.1	 20
423	 26	100.5	17.4	 20
424	 26	148.0	24.5	 16
425	 26	237.8	21.3	 20
426	 26	188.3	21.0	 20
427	 26	100.3	16.0	 16
428	 26	266.3	26.9	 20
429	 26	176.8	30.9	 20
430	 26	234.5	32.6	 16
431	 26	123.5	20.7	 20
432	 26	93.0	11.9	 20
433	 26	141.8	20.8	 16
434	 26	134.5	18.8	 20
435	 26	238.3	25.0	 20
436	 26	89.0	14.3	 16
437	 26	76.3	16.0	 20
438	 26	254.5	29.2	 20
439	 26	94.5	21.3	 16
440	 26	85.8	14.6	 20
441	 26	91.0	16.6	 25
442	 26	83.0	11.5	 25
443	 26	208.0	31.2	 20
444	 26	83.0	10.4	 25
445	 26	105.0	12.4	 25
446	 26	101.0	17.1	 20
447	 26	758.0	126.6	 25
448	 26	234.0	29.2	 25
449	 26	333.8	31.2	 20
450	 26	231.0	34.2	 25
451	 26	103.0	19.4	 25
452	 26	2829.0	261.1	 20
453	 26	91.0	17.4	 25
454	 26	296.0	31.1	 25
455	 26	240.5	26.5	 20
456	 26	123.0	18.6	 25
457	 26	85.0	14.5	 25
458	 26	108.0	23.9	 20
459	 26	92.0	19.3	 25
460	 26	175.0	23.1	 25
461	 26	103.3	14.3	 20
462	 26	86.0	14.7	 25
463	 26	219.0	26.8	 25
464	 26	136.3	19.3	 20
465	 26	152.0	22.9	 25
466	 26	416.0	40.7	 25
467	 26	819.0	64.0	 20
468	 26	206.0	31.9	 25
469	 26	168.0	24.1	 25
470	 26	192.0	31.2	 20
471	 26	376.0	42.2	 25
472	 26	114.0	25.8	 25
473	 26	714.0	73.6	 20
474	 26	125.0	36.9	 25
475	 26	131.0	20.4	 25
476	 26	95.0	16.0	 25
477	 26	207.3	31.8	 20
478	 26	95.0	13.0	 25
479	 26	74.0	14.6	 25
480	 26	145.5	20.3	 20
481	 26	158.0	17.7	 25
482	 26	112.0	15.7	 25
483	 26	127.5	19.8	 20
484	 26	891.0	108.6	 25
485	 26	221.0	29.7	 25
486	 26	172.0	20.0	 20
487	 26	92.0	17.8	 25
488	 26	81.0	9.8	 25
489	 26	134.3	20.2	 20
490	 26	118.0	17.0	 25
491	 26	106.0	17.0	 25
492	 26	84.8	14.3	 20
493	 26	231.0	24.8	 25
494	 26	89.0	18.1	 25
495	 26	216.8	29.3	 16
496	 26	87.0	17.6	 20
497	 26	173.3	27.5	 20
498	 26	113.3	18.6	 16
499	 26	107.3	17.7	 20
500	 26	95.5	15.5	 20
501	 26	89.8	16.4	 16
502	 26	101.3	14.0	 20
503	 26	134.0	18.5	 20
504	 26	207.5	30.5	 16
505	 26	107.8	19.4	 20
506	 26	84.3	11.7	 20
507	 26	132.5	21.0	 16
508	 26	272.5	41.1	 20
509	 26	183.0	22.0	 20
510	 26	75.8	11.7	 20
511	 26	86.8	12.5	 16
512	 26	77.0	12.4	 20
513	 26	91.5	15.7	 20
514	 26	87.0	13.2	 16
515	 26	120.0	24.9	 20
516	 26	91.3	12.9	 20
517	 26	92.0	12.1	 16
518	 26	99.3	14.1	 20
519	 26	160.0	23.4	 20
520	 26	87.8	15.5	 16
521	 26	171.5	22.1	 20
522	 26	220.0	33.8	 25
523	 26	106.0	16.7	 20
524	 26	118.0	20.3	 25
525	 26	165.0	21.6	 25
526	 26	103.3	10.4	 20
527	 26	105.0	15.8	 25
528	 26	131.0	19.0	 25
529	 26	124.5	20.9	 20
530	 26	125.0	19.3	 25
531	 26	803.0	108.4	 25
532	 26	810.8	62.5	 20
533	 26	1739.0	182.5	 25
534	 26	600.0	66.9	 25
535	 26	235.5	38.4	 20
536	 26	1086.0	112.0	 25
537	 26	492.0	76.7	 25
538	 26	464.3	61.2	 20
539	 26	213.0	21.5	 25
540	 26	79.0	8.9	 25
541	 26	165.0	21.1	 20
542	 26	170.0	32.1	 25
543	 26	254.0	143.7	 25
544	 26	276.0	46.6	 25
545	 26	222.5	83.1	 20
546	 26	106.0	20.9	 25
547	 26	255.0	24.5	 25
548	 26	341.5	37.4	 20
549	 26	162.0	25.0	 25
550	 26	488.0	52.9	 25
551	 26	715.5	62.5	 20
552	 26	213.0	23.6	 25
553	 26	117.0	19.8	 25
554	 26	75.0	9.8	 20
555	 26	101.0	12.8	 25
556	 26	569.0	60.5	 25
557	 26	120.5	22.0	 20
558	 26	289.0	31.3	 25
559	 26	501.0	56.3	 25
560	 26	486.0	53.6	 20
561	 26	255.0	36.0	 25
562	 26	120.0	17.6	 25
563	 26	90.0	25.4	 20
564	 26	108.0	22.0	 25
565	 26	104.0	11.8	 25
566	 26	86.0	10.1	 20
567	 26	153.0	20.4	 25
568	 26	119.0	15.1	 25
569	 26	122.3	16.9	 20
570	 26	83.0	13.1	 25
571	 26	189.0	30.7	 25
572	 26	269.5	41.7	 20
573	 26	1071.0	80.0	 25
574	 26	318.0	40.0	 25
575	 26	106.3	14.3	 16
576	 26	196.0	21.1	 20
577	 26	120.0	15.5	 20
578	 26	83.8	14.8	 20
579	 26	91.8	17.3	 16
580	 26	144.5	22.8	 20
581	 26	103.3	17.2	 20
582	 26	92.8	12.1	 16
583	 26	76.8	13.3	 20
584	 26	139.3	21.3	 20
585	 26	102.5	18.5	 16
586	 26	109.3	20.9	 20
587	 26	1523.3	133.2	 20
588	 26	1419.0	80.1	 16
589	 26	542.5	55.1	 20
590	 26	188.8	33.8	 20
591	 26	85.5	11.9	 16
592	 26	77.0	11.4	 20
593	 26	83.3	16.7	 20
594	 26	84.5	11.0	 16
595	 26	399.0	44.5	 20
596	 26	115.0	18.3	 20
597	 26	253.0	33.1	 16
598	 26	85.0	14.9	 20
599	 26	164.0	19.1	 20
600	 26	129.0	17.2	 16
601	 26	108.5	10.8	 20
602	 26	175.0	29.4	 25
603	 26	224.3	28.0	 20
604	 26	1008.0	353.0	 25
605	 26	219.0	34.6	 25
606	 26	154.5	21.1	 20
607	 26	108.0	18.0	 25
608	 26	124.0	17.4	 25
609	 26	108.3	19.0	 20
610	 26	561.0	70.4	 25
611	 26	103.0	17.5	 25
612	 26	147.0	47.3	 25
613	 26	1490.5	107.1	 20
614	 26	703.0	70.4	 25
615	 26	535.0	61.7	 25
616	 26	1114.0	121.8	 20
617	 26	240.0	20.4	 25
618	 26	107.0	17.5	 25
619	 26	110.5	16.1	 20
620	 26	114.0	16.1	 25
621	 26	177.0	21.4	 25
622	 26	217.3	31.6	 20
623	 26	131.0	24.3	 25
[truncated: 8,971,655 more chars]
