# Supplementary material for: Genomic analysis of early murine mammary gland development using novel probe-level algorithms
Source: Genome Biol. 2005 Feb 1;6(2):R20. doi: 10.1186/gb-2005-6-2-r20 (PMC551540; doi:10.1186/gb-2005-6-2-r20)
Supplement: Additional data file 13 — CEL file 2 of data from Affymetrix MG_U74Av2 oligonucleotide microarrays hybridized to mammary gland RNA from independent pools of 10 female FVB mice harvested at 5 weeks of age [file gb-2005-6-2-r20-s13.zip › 5wk_G0P0_2.CEL]

[CEL]
Version=3

[HEADER]
Cols=640
Rows=640
TotalX=640
TotalY=640
OffsetX=0
OffsetY=0
GridCornerUL=228 233
GridCornerUR=4488 244
GridCornerLR=4501 4510
GridCornerLL=240 4499
Axis-invertX=0
AxisInvertY=0
swapXY=0
DatHeader=[3..46098]  5 wk GOPO 2:CLS=4733 RWS=4733 XIN=3  YIN=3  VE=17        2.0 06/26/01 09:18:16       MG_U74Av2.1sq                  6
Algorithm=Percentile
AlgorithmParameters=Percentile:75;CellMargin:2;OutlierHigh:1.500;OutlierLow:1.004

[INTENSITY]
NumberCells=409600
CellHeader=X	Y	MEAN	STDV	NPIXELS
  0	  0	283.0	107.4	 25
  1	  0	16046.0	2674.9	 20
  2	  0	263.0	60.8	 25
  3	  0	16725.0	3234.3	 25
  4	  0	105.3	18.0	 20
  5	  0	180.0	47.5	 25
  6	  0	15937.0	2923.5	 25
  7	  0	177.3	28.1	 20
  8	  0	15629.0	2890.4	 25
  9	  0	190.0	74.2	 25
 10	  0	16076.3	2494.3	 20
 11	  0	214.0	47.6	 25
 12	  0	16020.0	2915.0	 25
 13	  0	208.3	30.9	 20
 14	  0	15778.0	2833.2	 25
 15	  0	201.0	83.2	 25
 16	  0	15794.5	2482.1	 20
 17	  0	212.0	48.8	 25
 18	  0	15752.0	3020.2	 25
 19	  0	174.5	30.8	 20
 20	  0	15781.0	2782.6	 25
 21	  0	178.3	26.4	 20
 22	  0	15667.0	2892.4	 25
 23	  0	206.0	71.2	 25
 24	  0	15965.5	2527.0	 20
 25	  0	214.0	41.7	 25
 26	  0	15512.0	3048.9	 25
 27	  0	169.0	21.7	 20
 28	  0	15633.0	2950.7	 25
 29	  0	173.5	97.1	 20
 30	  0	15496.8	1586.6	 16
 31	  0	204.0	46.9	 20
 32	  0	15286.0	2876.0	 20
 33	  0	182.3	27.9	 16
 34	  0	15416.8	2187.2	 20
 35	  0	197.8	143.2	 20
 36	  0	15437.8	1809.4	 16
 37	  0	192.5	76.8	 20
 38	  0	15087.3	3491.6	 20
 39	  0	221.0	51.7	 16
 40	  0	15228.3	2717.4	 20
 41	  0	228.5	239.5	 20
 42	  0	15496.3	2291.7	 16
 43	  0	192.8	133.9	 20
 44	  0	15407.5	4135.4	 20
 45	  0	230.3	61.7	 16
 46	  0	14989.0	3173.4	 20
 47	  0	226.5	341.1	 20
 48	  0	14582.3	3552.0	 20
 49	  0	197.0	148.1	 25
 50	  0	14210.0	4524.3	 25
 51	  0	215.3	68.0	 20
 52	  0	14379.0	3845.1	 25
 53	  0	228.0	365.4	 25
 54	  0	14750.5	3462.1	 20
 55	  0	195.0	165.8	 25
 56	  0	14401.0	4625.7	 25
 57	  0	191.8	78.3	 20
 58	  0	14318.0	4033.4	 25
 59	  0	219.5	46.1	 20
 60	  0	14762.0	3323.2	 25
 61	  0	213.0	251.6	 25
 62	  0	14683.0	2954.5	 20
 63	  0	263.0	145.9	 25
 64	  0	15279.0	4409.6	 25
 65	  0	274.0	63.2	 20
 66	  0	14038.0	3684.5	 25
 67	  0	233.0	343.8	 25
 68	  0	13122.8	2994.8	 20
 69	  0	185.0	139.3	 25
 70	  0	12433.0	4012.0	 25
 71	  0	211.5	64.0	 20
 72	  0	13271.0	3506.0	 25
 73	  0	215.0	399.9	 25
 74	  0	12943.0	3045.3	 20
 75	  0	193.0	143.6	 25
 76	  0	12397.0	3999.7	 25
 77	  0	199.5	88.4	 20
 78	  0	12989.0	3545.3	 25
 79	  0	203.0	444.7	 25
 80	  0	13011.5	3244.8	 20
 81	  0	230.0	178.8	 25
 82	  0	12247.0	4053.5	 25
 83	  0	249.5	109.8	 20
 84	  0	13545.0	3915.9	 25
 85	  0	283.0	646.3	 25
 86	  0	14381.3	3691.4	 20
 87	  0	223.5	355.7	 20
 88	  0	14767.5	5113.5	 20
 89	  0	274.8	137.8	 16
 90	  0	14407.8	4351.2	 20
 91	  0	302.3	842.1	 20
 92	  0	14549.5	3821.4	 16
 93	  0	225.0	289.3	 20
 94	  0	12533.5	4555.7	 20
 95	  0	233.5	135.0	 16
 96	  0	13081.3	4093.2	 20
 97	  0	210.5	51.0	 16
 98	  0	13036.5	3506.6	 20
 99	  0	213.5	431.7	 20
100	  0	12089.5	2990.2	 16
101	  0	172.5	263.9	 20
102	  0	13210.3	4732.3	 20
103	  0	241.8	152.5	 16
104	  0	12910.5	4192.6	 20
105	  0	301.3	937.8	 20
106	  0	11873.0	3617.9	 16
107	  0	248.0	512.5	 25
108	  0	13156.0	5037.3	 25
109	  0	288.3	302.6	 20
110	  0	14886.0	5122.9	 25
111	  0	479.0	1441.3	 25
112	  0	14166.0	4571.0	 20
113	  0	297.0	796.2	 25
114	  0	14146.0	5561.9	 25
115	  0	463.8	452.3	 20
116	  0	14607.0	5222.6	 25
117	  0	588.0	1583.2	 25
118	  0	12837.8	4412.8	 20
119	  0	340.0	1056.4	 25
120	  0	14893.0	5940.6	 25
121	  0	472.5	555.3	 20
122	  0	14545.0	5228.7	 25
123	  0	815.0	2131.3	 25
124	  0	14458.0	4982.4	 20
125	  0	415.0	1107.3	 25
126	  0	12869.0	5675.8	 25
127	  0	494.3	604.1	 20
128	  0	14930.0	5373.8	 25
129	  0	663.0	1897.3	 25
130	  0	14225.5	4789.4	 20
131	  0	336.0	967.0	 25
132	  0	14548.0	4085.7	 20
133	  0	224.0	455.4	 25
134	  0	14101.0	5103.5	 25
135	  0	249.3	153.0	 20
136	  0	12709.0	3928.9	 25
137	  0	311.0	864.9	 25
138	  0	14439.0	4051.6	 20
139	  0	232.0	387.2	 25
140	  0	14291.0	4997.7	 25
141	  0	288.8	175.4	 20
142	  0	14953.0	4705.9	 25
143	  0	342.0	903.6	 25
144	  0	14908.3	4216.6	 20
145	  0	221.5	375.5	 20
146	  0	13977.5	4958.8	 20
147	  0	277.3	172.1	 16
148	  0	14970.3	4484.8	 20
149	  0	331.8	872.4	 20
150	  0	14711.3	3762.3	 16
151	  0	231.8	385.9	 20
152	  0	14170.8	5014.8	 20
153	  0	258.5	175.2	 16
154	  0	14710.5	4533.3	 20
155	  0	348.5	1027.6	 20
156	  0	14774.3	4000.7	 16
157	  0	268.5	521.7	 20
158	  0	15238.5	5631.2	 20
159	  0	327.5	243.2	 16
160	  0	14919.8	4828.5	 20
161	  0	379.8	1250.0	 20
162	  0	14938.5	4370.8	 16
163	  0	236.5	597.5	 20
164	  0	14769.8	5530.8	 20
165	  0	268.0	238.9	 20
166	  0	14275.0	4831.8	 25
167	  0	391.0	1235.2	 25
168	  0	14321.5	4434.9	 20
169	  0	238.0	611.9	 25
170	  0	14295.3	3621.9	 20
171	  0	189.0	254.8	 25
172	  0	14232.0	4827.2	 25
173	  0	223.0	104.8	 20
174	  0	14410.0	4127.3	 25
175	  0	240.0	626.1	 25
176	  0	14440.0	3519.9	 20
177	  0	212.0	270.3	 25
178	  0	14218.0	4743.2	 25
179	  0	272.3	125.4	 20
180	  0	14149.0	4021.2	 25
181	  0	1785.0	879.6	 25
182	  0	14887.3	3442.2	 20
183	  0	295.0	254.8	 25
184	  0	14131.0	4783.4	 25
185	  0	233.3	127.3	 20
186	  0	14496.0	4295.7	 25
187	  0	309.0	770.1	 25
188	  0	14281.8	3607.5	 20
189	  0	229.0	333.9	 25
190	  0	14322.0	4846.6	 25
191	  0	266.5	165.9	 20
192	  0	14586.0	4378.7	 25
193	  0	374.0	928.4	 25
194	  0	14549.5	3816.6	 20
195	  0	231.0	410.0	 25
196	  0	14551.0	5026.9	 25
197	  0	292.3	164.1	 20
198	  0	14367.0	4343.3	 25
199	  0	322.0	817.5	 25
200	  0	14071.3	3827.8	 20
201	  0	204.0	376.3	 25
202	  0	14421.0	5072.5	 25
203	  0	275.5	154.4	 20
204	  0	14330.3	4364.9	 20
205	  0	280.5	856.2	 20
206	  0	13915.8	3721.9	 16
207	  0	288.0	419.5	 20
208	  0	14629.3	2844.4	 16
209	  0	186.8	181.8	 20
210	  0	15276.0	5042.9	 20
211	  0	134.5	50.5	 16
212	  0	6474.8	1922.6	 20
213	  0	81.0	23.1	 20
214	  0	152.0	18.9	 16
215	  0	145.3	303.6	 20
216	  0	15356.3	5206.8	 20
217	  0	249.0	157.5	 16
218	  0	14905.3	4459.1	 20
219	  0	363.8	956.7	 20
220	  0	15017.8	4025.2	 16
221	  0	225.8	457.5	 20
222	  0	14892.3	5277.7	 20
223	  0	278.3	212.3	 20
224	  0	14778.0	4678.4	 25
225	  0	384.0	1010.4	 25
226	  0	14550.8	4110.4	 20
227	  0	238.0	493.9	 25
228	  0	14417.0	5189.7	 25
229	  0	597.3	275.9	 20
230	  0	14156.0	4485.3	 25
231	  0	316.0	911.5	 25
232	  0	14987.8	3991.2	 20
233	  0	253.0	346.5	 25
234	  0	15231.0	5074.3	 25
235	  0	231.8	138.2	 20
236	  0	14862.0	4127.9	 25
237	  0	269.0	646.8	 25
238	  0	15147.0	3641.9	 20
239	  0	233.0	238.9	 25
240	  0	15186.0	4758.7	 25
241	  0	254.8	92.0	 20
242	  0	15060.0	3867.6	 25
243	  0	276.0	446.2	 25
244	  0	14976.5	3300.7	 20
245	  0	209.0	186.5	 25
246	  0	14958.5	2553.6	 20
247	  0	196.0	73.5	 25
248	  0	14942.0	3796.5	 25
249	  0	221.8	48.0	 20
250	  0	14833.0	3210.4	 25
251	  0	221.0	215.1	 25
252	  0	15125.3	2784.0	 20
253	  0	211.0	101.8	 25
254	  0	14970.0	4064.2	 25
255	  0	180.5	58.8	 20
256	  0	14544.0	3477.4	 25
257	  0	255.0	285.3	 25
258	  0	15212.8	3135.0	 20
259	  0	215.0	121.1	 25
260	  0	15467.0	4491.7	 25
261	  0	230.0	58.8	 20
262	  0	14761.3	3137.2	 20
263	  0	230.3	325.3	 20
264	  0	14920.5	2345.2	 16
265	  0	216.5	142.0	 20
266	  0	14988.0	4238.4	 20
267	  0	204.0	70.6	 16
268	  0	14791.5	3193.7	 20
269	  0	218.8	314.8	 20
270	  0	14736.8	2484.7	 16
271	  0	223.8	146.3	 20
272	  0	14891.8	4205.3	 20
273	  0	212.3	80.5	 16
274	  0	14930.3	3270.3	 20
275	  0	230.3	348.3	 20
276	  0	14916.8	2555.6	 16
277	  0	239.3	156.5	 20
278	  0	14678.5	4357.4	 20
279	  0	225.5	99.4	 16
280	  0	14523.8	3399.3	 20
281	  0	210.0	370.1	 25
282	  0	14226.8	3253.0	 20
283	  0	206.0	191.5	 25
284	  0	14513.3	2645.3	 20
285	  0	203.0	88.5	 25
286	  0	14345.0	3929.1	 25
287	  0	276.0	96.6	 20
288	  0	14267.0	3059.8	 25
289	  0	475.0	211.2	 25
290	  0	14586.3	2600.6	 20
291	  0	243.0	104.5	 25
292	  0	14273.0	4044.6	 25
293	  0	202.5	71.5	 20
294	  0	14492.0	3218.3	 25
295	  0	195.0	296.1	 25
296	  0	14500.3	2622.3	 20
297	  0	236.0	117.4	 25
298	  0	14506.0	4203.1	 25
299	  0	208.8	66.3	 20
300	  0	14584.0	3472.1	 25
301	  0	217.0	382.0	 25
302	  0	14757.0	2962.5	 20
303	  0	207.0	169.7	 25
304	  0	14576.0	4422.3	 25
305	  0	250.0	92.4	 20
306	  0	14322.0	3697.2	 25
307	  0	273.0	474.6	 25
308	  0	14247.8	3041.6	 20
309	  0	245.0	204.3	 25
310	  0	14210.0	4562.4	 25
311	  0	235.0	106.8	 20
312	  0	14411.0	3882.2	 25
313	  0	269.0	515.3	 25
314	  0	14190.5	3224.3	 20
315	  0	216.0	230.6	 25
316	  0	13860.0	4588.6	 25
317	  0	213.3	127.0	 20
318	  0	14057.0	3918.3	 25
319	  0	299.0	572.8	 25
320	  0	14018.0	3256.4	 16
321	  0	226.5	263.0	 20
322	  0	14322.0	2214.8	 16
323	  0	200.0	107.4	 20
324	  0	14511.3	4105.5	 20
325	  0	214.0	79.5	 16
326	  0	14428.8	3053.6	 20
327	  0	247.3	274.2	 20
328	  0	14646.5	2300.1	 16
329	  0	210.0	107.8	 20
330	  0	14347.5	4049.1	 20
331	  0	212.0	74.1	 16
332	  0	14847.5	3117.5	 20
333	  0	230.3	263.1	 20
334	  0	14462.8	2224.1	 16
335	  0	231.5	108.3	 20
336	  0	14651.0	3985.7	 20
337	  0	237.0	87.2	 16
338	  0	14757.8	3165.4	 20
339	  0	240.0	256.6	 25
340	  0	14791.3	3083.7	 20
341	  0	205.0	128.4	 25
342	  0	14430.0	4062.5	 25
343	  0	183.3	63.2	 20
344	  0	14130.0	3393.6	 25
345	  0	238.0	264.6	 25
346	  0	14447.5	2882.4	 20
347	  0	200.0	131.2	 25
348	  0	14670.0	4180.8	 25
349	  0	227.5	88.7	 20
350	  0	14737.0	3482.9	 25
351	  0	251.0	271.4	 25
352	  0	14594.5	2923.0	 20
353	  0	203.0	127.5	 25
354	  0	14685.0	4217.2	 25
355	  0	197.5	75.3	 20
356	  0	14628.0	3542.8	 25
357	  0	247.0	317.2	 25
358	  0	14697.8	3046.8	 20
359	  0	215.0	157.2	 25
360	  0	14952.5	2476.3	 20
361	  0	204.0	77.4	 25
362	  0	14676.0	3724.5	 25
363	  0	220.3	50.7	 20
364	  0	14238.0	3110.3	 25
365	  0	226.0	192.3	 25
366	  0	14755.8	2748.1	 20
367	  0	196.0	97.9	 25
368	  0	14686.0	4050.7	 25
369	  0	203.3	60.1	 20
370	  0	14007.0	3476.3	 25
371	  0	242.0	292.7	 25
372	  0	14647.0	3146.7	 20
373	  0	200.0	132.1	 25
374	  0	15045.0	4600.7	 25
375	  0	269.5	86.7	 20
376	  0	14518.0	3922.1	 25
377	  0	290.0	433.7	 25
378	  0	14849.8	3036.6	 16
379	  0	238.5	220.3	 20
380	  0	14477.8	4738.8	 20
381	  0	235.0	102.6	 16
382	  0	14674.3	3942.0	 20
383	  0	324.5	576.6	 20
384	  0	14621.8	3364.4	 16
385	  0	274.8	261.3	 20
386	  0	14613.0	4877.3	 20
387	  0	218.5	109.2	 16
388	  0	14257.0	4029.4	 20
389	  0	275.8	615.9	 20
390	  0	14304.5	3345.8	 16
391	  0	218.0	253.3	 20
392	  0	14080.0	4782.2	 20
393	  0	241.3	117.2	 16
394	  0	14490.0	4010.8	 20
395	  0	265.0	555.9	 20
396	  0	14614.0	3257.8	 16
397	  0	217.3	228.5	 20
398	  0	14485.5	2885.8	 20
399	  0	210.0	98.0	 25
400	  0	14408.0	4037.6	 25
401	  0	197.5	56.9	 20
402	  0	14047.0	3361.2	 25
403	  0	226.0	225.0	 25
404	  0	14467.8	2721.3	 20
405	  0	196.0	104.4	 25
406	  0	14389.0	3991.6	 25
407	  0	195.8	79.2	 20
408	  0	14109.0	3158.7	 25
409	  0	230.0	217.2	 25
410	  0	14685.0	2580.4	 20
411	  0	187.0	89.6	 25
412	  0	14200.0	3788.4	 25
413	  0	197.3	44.7	 20
414	  0	14292.0	2929.4	 25
415	  0	208.0	163.9	 25
416	  0	14855.5	2335.2	 20
417	  0	195.0	65.4	 25
418	  0	14541.0	3553.3	 25
419	  0	179.8	51.1	 20
420	  0	13917.0	2749.4	 25
421	  0	217.0	121.3	 25
422	  0	14809.3	2121.9	 20
423	  0	159.0	36.2	 25
424	  0	104.0	44.1	 25
425	  0	6770.3	1138.3	 20
426	  0	68.0	14.3	 25
427	  0	141.0	22.2	 25
428	  0	84.5	24.8	 20
429	  0	188.0	61.5	 25
430	  0	13830.0	3365.3	 25
431	  0	178.8	40.8	 20
432	  0	13532.0	2494.8	 25
433	  0	210.0	86.2	 25
434	  0	14952.0	2355.4	 20
435	  0	223.0	64.5	 25
436	  0	14736.3	1145.5	 16
437	  0	181.8	35.2	 20
438	  0	14513.3	2160.6	 20
439	  0	152.0	23.5	 16
440	  0	14846.8	1798.6	 20
441	  0	214.0	58.0	 20
442	  0	15081.8	1258.3	 16
443	  0	183.3	30.7	 20
444	  0	14742.8	2440.1	 20
445	  0	177.5	35.3	 16
446	  0	14717.0	1871.1	 20
447	  0	183.8	71.5	 20
448	  0	14984.8	1325.0	 16
449	  0	185.5	38.9	 20
450	  0	14454.8	2717.5	 20
451	  0	183.3	24.1	 16
452	  0	14814.0	1969.3	 20
453	  0	174.5	62.9	 20
454	  0	14772.3	1413.9	 16
455	  0	188.0	44.8	 20
456	  0	13504.0	3147.0	 25
457	  0	183.5	32.6	 20
458	  0	13628.0	2634.8	 25
459	  0	152.0	61.2	 25
460	  0	14182.5	2373.2	 20
461	  0	160.0	48.1	 25
462	  0	13169.0	2833.6	 25
463	  0	154.5	34.9	 20
464	  0	13096.0	2524.5	 25
465	  0	215.0	64.3	 25
466	  0	12451.5	1947.4	 20
467	  0	161.0	35.2	 25
468	  0	11704.0	2481.8	 25
469	  0	147.5	24.9	 20
470	  0	11000.0	2043.8	 25
471	  0	148.3	26.0	 20
472	  0	11363.0	2203.9	 25
473	  0	175.0	30.4	 25
474	  0	12254.0	1801.0	 20
475	  0	183.0	34.3	 25
476	  0	11228.0	1985.6	 25
477	  0	165.8	30.6	 20
478	  0	10984.0	2078.1	 25
479	  0	180.0	31.2	 25
480	  0	11839.3	1688.6	 20
481	  0	160.0	31.2	 25
482	  0	11422.0	2130.2	 25
483	  0	161.5	22.7	 20
484	  0	13253.0	2415.2	 25
485	  0	159.0	33.3	 25
486	  0	13089.5	1976.3	 20
487	  0	162.0	27.4	 25
488	  0	11457.0	2241.2	 25
489	  0	139.0	26.1	 20
490	  0	11910.0	2090.9	 25
491	  0	176.0	29.8	 25
492	  0	12141.0	1928.5	 20
493	  0	164.0	31.3	 25
494	  0	11989.0	2632.4	 25
495	  0	161.5	31.6	 16
496	  0	12700.3	1703.7	 20
497	  0	192.3	47.9	 20
498	  0	12286.3	1179.8	 16
499	  0	167.8	20.2	 20
500	  0	11537.5	2360.5	 20
501	  0	183.3	33.0	 16
502	  0	12082.5	1691.3	 20
503	  0	197.5	57.3	 20
504	  0	12347.0	1219.2	 16
505	  0	175.8	33.5	 20
506	  0	12045.0	2604.2	 20
507	  0	174.0	37.6	 16
508	  0	11827.0	1902.1	 20
509	  0	156.8	31.8	 16
510	  0	11287.5	1433.9	 20
511	  0	177.5	37.2	 20
512	  0	11511.3	772.2	 16
513	  0	159.3	29.0	 20
514	  0	11953.0	2544.9	 25
515	  0	154.0	20.5	 20
516	  0	12035.0	2212.9	 25
517	  0	163.0	40.9	 25
518	  0	12555.8	2063.6	 20
519	  0	165.0	40.3	 25
520	  0	12060.0	2396.4	 25
521	  0	170.0	22.2	 20
522	  0	12165.0	2206.8	 25
523	  0	165.0	24.2	 25
524	  0	12786.5	1934.5	 20
525	  0	166.0	24.5	 25
526	  0	12392.0	2245.6	 25
527	  0	160.0	23.3	 20
528	  0	12749.0	2038.5	 25
529	  0	162.0	27.5	 25
530	  0	13158.0	1765.4	 20
531	  0	169.0	26.7	 25
532	  0	12683.0	2168.1	 25
533	  0	143.0	29.4	 20
534	  0	12097.0	1915.9	 25
535	  0	177.0	34.1	 25
536	  0	12372.0	1535.4	 20
537	  0	186.0	25.1	 25
538	  0	12640.0	2065.7	 25
539	  0	148.0	21.1	 20
540	  0	12898.0	2017.0	 25
541	  0	187.0	36.1	 25
542	  0	13461.3	1617.5	 20
543	  0	152.0	22.9	 25
544	  0	12559.0	2080.9	 25
545	  0	171.3	28.8	 20
546	  0	12406.0	1797.8	 25
547	  0	156.8	23.0	 20
548	  0	11893.0	2243.3	 25
549	  0	171.0	27.5	 25
550	  0	12166.8	1530.7	 20
551	  0	161.0	33.9	 25
552	  0	11859.0	1851.1	 25
553	  0	142.8	18.4	 16
554	  0	12612.0	2222.3	 20
555	  0	164.3	19.4	 20
556	  0	13992.5	1143.4	 16
557	  0	173.3	44.1	 20
558	  0	14003.0	1711.0	 20
559	  0	148.3	19.3	 16
560	  0	13291.3	2032.7	 20
561	  0	167.0	19.2	 20
562	  0	12682.3	973.0	 16
563	  0	190.8	36.2	 20
564	  0	12560.5	1499.0	 20
565	  0	170.3	20.4	 16
566	  0	12675.0	1900.5	 20
567	  0	199.5	31.2	 20
568	  0	12910.3	796.4	 16
569	  0	183.5	33.1	 20
570	  0	13487.3	1688.3	 20
571	  0	184.3	35.9	 16
572	  0	12577.0	2728.3	 25
573	  0	155.0	24.2	 25
574	  0	12443.3	2429.2	 20
575	  0	167.0	29.1	 25
576	  0	12343.0	2568.5	 25
577	  0	180.3	25.5	 20
578	  0	11984.0	2598.1	 25
579	  0	163.0	26.2	 25
580	  0	12599.5	2318.8	 20
581	  0	152.0	24.7	 25
582	  0	12720.0	2409.3	 25
583	  0	202.8	39.2	 20
584	  0	12835.0	2420.1	 25
585	  0	162.8	28.7	 20
586	  0	12383.0	2674.0	 25
587	  0	172.0	24.2	 25
588	  0	12729.0	2038.8	 20
589	  0	198.0	34.1	 25
590	  0	12263.0	2204.0	 25
591	  0	199.3	36.9	 20
592	  0	11718.0	2266.3	 25
593	  0	159.0	26.7	 25
594	  0	11421.8	1626.1	 20
595	  0	160.0	29.8	 25
596	  0	11347.0	1876.8	 25
597	  0	143.5	20.4	 20
598	  0	11497.0	2078.3	 25
599	  0	162.0	32.0	 25
600	  0	12575.8	1570.3	 20
601	  0	175.0	26.2	 25
602	  0	11091.0	1888.0	 25
603	  0	151.3	22.0	 20
604	  0	11629.0	1937.0	 25
605	  0	166.0	25.1	 25
606	  0	12085.0	1308.6	 20
607	  0	165.0	32.1	 25
608	  0	11596.0	1703.5	 25
609	  0	169.0	26.8	 20
610	  0	11319.0	1865.4	 25
611	  0	191.5	20.4	 20
612	  0	11354.5	1419.8	 16
613	  0	187.0	36.1	 20
614	  0	11558.0	1691.7	 20
615	  0	166.8	17.1	 16
616	  0	11085.8	1894.1	 20
617	  0	167.3	27.6	 20
618	  0	11211.0	1020.9	 16
619	  0	158.0	44.9	 20
620	  0	11044.0	1533.9	 20
621	  0	143.0	17.1	 16
622	  0	9134.8	1744.9	 20
623	  0	167.0	32.0	 16
624	  0	11770.0	2508.1	 20
625	  0	177.5	48.1	 20
626	  0	12018.3	1276.7	 16
627	  0	193.5	91.2	 20
628	  0	11258.5	1732.2	 20
629	  0	191.0	30.9	 16
630	  0	11339.0	3010.9	 25
631	  0	177.0	45.3	 25
632	  0	12061.5	2443.9	 20
633	  0	211.0	76.8	 25
634	  0	13236.0	2806.0	 25
635	  0	108.0	18.7	 20
636	  0	212.0	53.8	 25
637	  0	12652.0	2653.2	 25
638	  0	233.0	56.7	 20
639	  0	13751.0	2931.9	 25
  0	  1	15681.8	2033.5	 20
  1	  1	195.0	34.7	 16
  2	  1	15241.8	2258.5	 20
  3	  1	180.3	25.7	 20
  4	  1	107.3	17.8	 16
  5	  1	123.0	18.6	 20
  6	  1	112.5	20.3	 20
  7	  1	108.3	20.3	 16
  8	  1	135.0	17.4	 20
  9	  1	94.0	17.8	 20
 10	  1	138.3	28.8	 20
 11	  1	103.0	25.1	 25
 12	  1	119.0	27.5	 25
 13	  1	104.5	20.2	 20
 14	  1	107.0	16.4	 25
 15	  1	100.0	14.6	 25
 16	  1	99.8	20.2	 20
 17	  1	95.0	17.7	 25
 18	  1	105.0	20.4	 25
 19	  1	107.0	20.5	 20
 20	  1	116.0	21.9	 25
 21	  1	128.0	24.6	 25
 22	  1	135.3	21.6	 20
 23	  1	107.0	20.9	 25
 24	  1	116.0	26.6	 20
 25	  1	82.0	16.4	 25
 26	  1	107.0	27.0	 25
 27	  1	85.3	15.3	 20
 28	  1	120.0	26.8	 25
 29	  1	98.0	19.4	 25
 30	  1	110.3	24.6	 20
 31	  1	120.0	21.1	 25
 32	  1	126.0	30.6	 25
 33	  1	109.5	21.6	 20
 34	  1	121.0	28.3	 25
 35	  1	115.0	19.5	 25
 36	  1	122.0	26.4	 20
 37	  1	108.0	15.1	 25
 38	  1	100.0	33.2	 25
 39	  1	112.0	23.4	 20
 40	  1	121.0	26.1	 25
 41	  1	92.0	14.4	 25
 42	  1	108.0	23.9	 20
 43	  1	114.0	18.0	 25
 44	  1	140.0	38.9	 25
 45	  1	107.5	13.1	 20
 46	  1	107.0	45.4	 25
 47	  1	92.0	19.4	 25
 48	  1	104.8	30.9	 16
 49	  1	135.0	31.1	 20
 50	  1	110.8	17.1	 20
 51	  1	88.0	21.3	 16
 52	  1	102.8	17.5	 20
 53	  1	101.5	14.2	 20
 54	  1	141.0	24.6	 16
 55	  1	104.3	18.3	 20
 56	  1	127.3	36.3	 20
 57	  1	115.0	21.8	 16
 58	  1	115.3	22.2	 20
 59	  1	116.8	24.4	 16
 60	  1	112.5	14.7	 20
 61	  1	105.3	18.9	 20
 62	  1	198.5	44.0	 16
 63	  1	13646.3	948.3	 20
 64	  1	13802.3	665.9	 20
 65	  1	13556.0	2181.7	 16
 66	  1	210.3	37.9	 20
 67	  1	104.5	14.4	 20
 68	  1	174.5	21.9	 20
 69	  1	153.0	24.3	 25
 70	  1	172.0	31.7	 25
 71	  1	165.3	25.1	 20
 72	  1	171.0	32.2	 25
 73	  1	98.0	16.4	 25
 74	  1	159.5	24.8	 20
 75	  1	153.0	25.3	 25
 76	  1	160.0	28.5	 25
 77	  1	148.5	21.9	 20
 78	  1	161.0	27.8	 25
 79	  1	96.0	15.7	 25
 80	  1	172.5	22.6	 20
 81	  1	163.0	27.0	 25
 82	  1	157.0	24.0	 25
 83	  1	146.5	23.9	 20
 84	  1	148.0	23.5	 25
 85	  1	118.0	19.1	 25
 86	  1	268.0	110.7	 20
 87	  1	13552.0	1624.0	 25
 88	  1	13824.0	1554.1	 25
 89	  1	12880.8	3197.7	 20
 90	  1	185.0	43.6	 25
 91	  1	269.0	712.0	 25
 92	  1	13919.5	3611.8	 20
 93	  1	153.0	22.4	 25
 94	  1	152.0	28.8	 25
 95	  1	163.8	18.9	 20
 96	  1	162.0	30.4	 25
 97	  1	98.3	13.3	 20
 98	  1	167.0	47.0	 25
 99	  1	139.0	19.8	 25
100	  1	164.5	27.6	 20
101	  1	154.0	21.7	 25
102	  1	158.0	50.4	 25
103	  1	97.3	15.0	 20
104	  1	163.0	45.5	 25
105	  1	149.0	15.8	 25
106	  1	175.8	47.8	 20
107	  1	146.0	21.2	 20
108	  1	186.0	38.4	 20
109	  1	94.8	16.0	 16
110	  1	83.0	20.3	 20
111	  1	102.3	15.5	 20
112	  1	103.5	17.7	 16
113	  1	98.0	15.9	 20
114	  1	113.3	21.7	 20
115	  1	309.3	298.7	 16
116	  1	14819.3	5149.3	 20
117	  1	181.3	26.7	 20
118	  1	155.0	16.1	 16
119	  1	310.3	905.8	 20
120	  1	15290.3	6200.8	 20
121	  1	114.0	19.7	 16
122	  1	318.5	844.1	 20
123	  1	13515.5	549.5	 20
124	  1	14289.3	511.5	 16
125	  1	13608.3	4956.5	 20
126	  1	192.0	44.2	 25
127	  1	112.0	23.0	 20
128	  1	127.0	25.9	 25
129	  1	116.0	24.7	 25
130	  1	119.3	21.4	 20
131	  1	104.0	15.9	 25
132	  1	122.0	25.1	 25
133	  1	319.3	341.5	 20
134	  1	13504.0	4842.2	 25
135	  1	160.5	16.2	 20
136	  1	196.0	31.2	 25
137	  1	258.0	797.0	 25
138	  1	14459.5	3794.5	 20
139	  1	124.0	20.0	 25
140	  1	280.0	664.0	 25
141	  1	13075.8	1418.1	 20
142	  1	14265.0	1347.4	 25
143	  1	14946.0	1502.3	 25
144	  1	15608.8	4150.8	 20
145	  1	126.0	19.1	 25
146	  1	183.0	32.5	 25
147	  1	277.3	142.2	 20
148	  1	14441.0	1195.3	 25
149	  1	13947.0	4869.7	 25
150	  1	196.0	43.9	 20
151	  1	119.0	31.3	 25
152	  1	206.0	31.7	 25
153	  1	270.0	151.8	 20
154	  1	14110.0	4327.1	 25
155	  1	207.0	32.1	 25
156	  1	186.3	42.7	 20
157	  1	96.0	14.8	 25
158	  1	120.0	50.7	 25
159	  1	101.0	13.1	 20
160	  1	128.0	44.7	 25
161	  1	113.0	18.0	 25
162	  1	154.3	59.7	 20
163	  1	128.0	24.0	 25
164	  1	104.0	50.0	 25
165	  1	116.8	25.8	 16
166	  1	108.5	23.8	 20
167	  1	97.3	15.7	 20
168	  1	105.0	18.8	 16
169	  1	101.3	16.7	 20
170	  1	98.8	12.5	 20
171	  1	100.3	20.3	 16
172	  1	109.3	26.7	 20
173	  1	112.3	16.3	 16
174	  1	113.0	15.2	 20
175	  1	100.0	14.5	 20
176	  1	108.3	12.3	 16
177	  1	101.8	19.3	 20
178	  1	109.8	29.2	 20
179	  1	138.3	40.7	 16
180	  1	218.0	39.1	 20
181	  1	473.3	88.3	 20
182	  1	397.5	69.5	 16
183	  1	150.5	30.4	 20
184	  1	120.0	26.3	 25
185	  1	102.5	19.1	 20
186	  1	125.0	21.2	 25
187	  1	102.0	15.6	 25
188	  1	120.0	27.0	 20
189	  1	109.0	17.9	 25
190	  1	95.0	23.2	 25
191	  1	98.0	14.8	 20
192	  1	95.0	23.6	 25
193	  1	114.0	24.5	 25
194	  1	106.8	19.2	 20
195	  1	96.0	17.6	 25
196	  1	102.0	21.9	 25
197	  1	107.3	24.0	 20
198	  1	123.0	26.0	 25
199	  1	108.0	29.4	 25
200	  1	102.3	27.2	 20
201	  1	89.0	18.3	 25
202	  1	123.0	28.6	 25
203	  1	115.0	17.9	 20
204	  1	131.0	41.2	 25
205	  1	106.0	17.8	 25
206	  1	114.5	31.3	 20
207	  1	102.0	14.9	 25
208	  1	157.0	40.0	 25
209	  1	99.5	19.3	 20
210	  1	126.0	37.2	 25
211	  1	153.3	215.9	 20
212	  1	1467.0	417.6	 25
213	  1	89.0	18.0	 25
214	  1	101.8	16.7	 20
215	  1	74.0	13.7	 25
216	  1	99.0	53.0	 25
217	  1	104.5	23.0	 20
218	  1	148.0	56.5	 25
219	  1	131.0	45.9	 25
220	  1	145.3	58.9	 20
221	  1	110.0	18.6	 25
222	  1	108.0	43.5	 25
223	  1	87.5	20.8	 16
224	  1	115.0	24.1	 20
225	  1	90.3	14.7	 20
226	  1	104.8	15.9	 16
227	  1	106.0	19.9	 20
228	  1	138.3	21.8	 20
229	  1	136.5	35.4	 16
230	  1	139.3	29.3	 20
231	  1	124.3	28.1	 20
232	  1	146.0	22.2	 16
233	  1	113.3	15.1	 20
234	  1	152.5	21.9	 20
235	  1	152.0	32.4	 16
236	  1	145.5	23.8	 20
237	  1	133.8	20.8	 20
238	  1	113.3	27.2	 16
239	  1	108.3	15.0	 20
240	  1	148.8	30.2	 20
241	  1	130.0	17.5	 16
242	  1	149.0	35.8	 25
243	  1	128.0	18.3	 25
244	  1	171.5	44.8	 20
245	  1	135.0	32.1	 25
246	  1	176.0	29.5	 25
247	  1	127.5	19.2	 20
248	  1	137.0	23.0	 25
249	  1	111.8	24.6	 20
250	  1	172.0	26.9	 25
251	  1	127.0	18.8	 25
252	  1	146.5	39.9	 20
253	  1	125.0	23.6	 25
254	  1	158.0	40.8	 25
255	  1	154.3	39.9	 20
256	  1	133.0	42.9	 25
257	  1	101.0	13.3	 25
258	  1	126.0	48.0	 20
259	  1	112.0	21.6	 25
260	  1	149.0	41.5	 25
261	  1	115.0	18.6	 20
262	  1	166.0	49.0	 25
263	  1	132.0	28.5	 25
264	  1	154.5	53.5	 20
265	  1	122.0	22.5	 25
266	  1	150.0	43.2	 25
267	  1	118.5	15.8	 20
268	  1	139.0	57.6	 25
269	  1	117.0	18.2	 25
270	  1	145.3	62.4	 20
271	  1	151.0	24.6	 25
272	  1	204.0	69.9	 25
273	  1	114.5	16.4	 20
274	  1	149.0	79.8	 25
275	  1	125.0	27.2	 25
276	  1	145.5	70.4	 20
277	  1	102.0	17.2	 25
278	  1	128.0	87.5	 25
279	  1	102.3	19.8	 20
280	  1	118.0	95.5	 25
281	  1	100.3	16.2	 20
282	  1	108.0	23.8	 16
283	  1	89.5	16.9	 20
284	  1	93.5	15.1	 20
285	  1	103.8	19.4	 16
286	  1	115.5	24.1	 20
287	  1	96.0	12.7	 16
288	  1	110.0	21.9	 20
289	  1	110.3	21.1	 20
290	  1	102.8	25.8	 16
291	  1	85.0	13.5	 20
292	  1	101.0	21.7	 20
293	  1	86.0	18.8	 16
294	  1	99.3	21.7	 20
295	  1	102.0	16.7	 20
296	  1	127.3	26.8	 16
297	  1	90.8	19.9	 20
298	  1	123.5	28.7	 20
299	  1	84.0	20.2	 16
300	  1	110.0	34.4	 20
301	  1	103.0	22.4	 25
302	  1	105.5	28.2	 20
303	  1	119.0	41.5	 25
304	  1	100.0	27.9	 25
305	  1	95.5	20.5	 20
306	  1	99.0	31.2	 25
307	  1	92.0	21.7	 25
308	  1	98.3	35.5	 20
309	  1	102.0	26.4	 25
310	  1	85.0	30.5	 25
311	  1	83.3	17.7	 20
312	  1	127.0	31.8	 25
313	  1	97.0	17.7	 25
314	  1	97.0	35.5	 20
315	  1	91.0	16.4	 25
316	  1	103.0	38.6	 25
317	  1	86.8	15.4	 20
318	  1	97.0	33.8	 25
319	  1	91.0	19.1	 25
320	  1	124.5	47.7	 20
321	  1	80.0	17.6	 25
322	  1	128.0	42.8	 25
323	  1	109.5	19.4	 20
324	  1	124.0	51.8	 25
325	  1	86.3	23.9	 20
326	  1	100.0	44.9	 25
327	  1	86.0	12.3	 25
328	  1	89.3	62.0	 20
329	  1	102.0	22.6	 25
330	  1	125.0	53.7	 25
331	  1	99.3	19.8	 20
332	  1	140.0	60.6	 25
333	  1	91.0	15.3	 25
334	  1	133.0	66.7	 20
335	  1	89.0	15.1	 25
336	  1	114.0	65.5	 25
337	  1	96.0	23.4	 20
338	  1	160.0	76.1	 25
339	  1	90.3	17.1	 20
340	  1	105.3	27.8	 16
341	  1	82.5	15.0	 20
342	  1	105.8	20.2	 20
343	  1	85.3	15.3	 16
344	  1	86.8	25.1	 20
345	  1	91.5	22.2	 20
346	  1	86.0	28.0	 16
347	  1	90.5	14.9	 20
348	  1	108.0	27.4	 20
349	  1	94.3	11.6	 16
350	  1	107.0	26.1	 20
351	  1	89.8	20.4	 20
352	  1	102.3	29.2	 16
353	  1	91.8	23.5	 20
354	  1	98.0	32.5	 20
355	  1	69.5	18.5	 16
356	  1	105.8	30.6	 20
357	  1	77.8	15.7	 20
358	  1	112.5	30.1	 16
359	  1	85.0	22.9	 25
360	  1	107.3	32.1	 20
361	  1	94.0	16.9	 25
362	  1	112.0	35.9	 25
363	  1	81.0	15.7	 20
364	  1	108.0	42.4	 25
365	  1	89.0	22.0	 25
366	  1	105.5	34.1	 20
367	  1	92.0	20.4	 25
368	  1	107.0	34.2	 25
369	  1	87.0	20.9	 20
370	  1	98.0	38.7	 25
371	  1	90.0	20.8	 25
372	  1	119.0	52.1	 20
373	  1	94.0	18.5	 25
374	  1	100.0	47.4	 25
375	  1	83.8	17.5	 20
376	  1	116.0	53.5	 25
377	  1	85.0	14.1	 25
378	  1	101.5	52.7	 20
379	  1	94.0	18.1	 25
380	  1	116.0	58.6	 25
381	  1	86.5	16.1	 20
382	  1	140.0	56.0	 25
383	  1	99.0	16.5	 25
384	  1	147.0	69.0	 20
385	  1	87.0	18.1	 25
386	  1	102.0	66.9	 25
387	  1	89.5	19.6	 20
388	  1	112.0	64.6	 25
389	  1	102.0	22.5	 25
390	  1	126.0	72.9	 20
391	  1	89.0	18.3	 25
392	  1	114.0	75.1	 25
393	  1	100.3	22.3	 20
394	  1	101.0	94.2	 25
395	  1	101.0	19.7	 25
396	  1	111.5	112.2	 20
397	  1	91.0	22.5	 25
398	  1	90.5	20.6	 16
399	  1	78.3	16.2	 20
400	  1	93.0	17.1	 20
401	  1	81.3	14.5	 16
402	  1	103.0	21.8	 20
403	  1	85.8	20.1	 20
404	  1	91.5	22.1	 16
405	  1	80.3	12.3	 20
406	  1	85.3	19.0	 20
407	  1	97.8	15.8	 16
408	  1	122.5	28.2	 20
409	  1	110.5	25.8	 20
410	  1	145.8	31.2	 16
411	  1	114.0	19.3	 20
412	  1	118.3	17.2	 20
413	  1	128.3	26.3	 16
414	  1	121.0	26.8	 20
415	  1	82.8	21.4	 20
416	  1	84.5	23.7	 16
417	  1	85.0	12.8	 25
418	  1	115.0	26.2	 25
419	  1	78.0	11.9	 20
420	  1	113.0	25.4	 25
421	  1	94.0	16.2	 25
422	  1	79.3	31.5	 20
423	  1	84.0	34.5	 25
424	  1	88.0	26.7	 25
425	  1	1599.0	209.4	 20
426	  1	70.0	15.1	 25
427	  1	91.0	16.5	 25
428	  1	62.3	12.3	 20
429	  1	82.0	14.1	 25
430	  1	88.0	31.1	 25
431	  1	73.8	15.4	 20
432	  1	109.0	33.6	 25
433	  1	88.0	18.4	 25
434	  1	107.0	21.1	 20
435	  1	83.0	14.8	 25
436	  1	127.5	31.0	 20
437	  1	69.0	11.6	 25
438	  1	92.0	34.2	 25
439	  1	76.0	13.6	 20
440	  1	97.0	45.2	 25
441	  1	85.0	12.3	 25
442	  1	113.5	42.7	 20
443	  1	99.0	21.4	 25
444	  1	114.0	45.8	 25
445	  1	67.8	14.9	 20
446	  1	91.0	49.2	 25
447	  1	76.0	18.8	 25
448	  1	97.3	58.9	 20
449	  1	75.0	13.1	 25
450	  1	112.0	61.2	 25
451	  1	88.0	15.4	 20
452	  1	118.0	57.5	 25
453	  1	88.0	20.8	 25
454	  1	128.3	57.2	 20
455	  1	81.0	15.5	 25
456	  1	107.5	14.2	 20
457	  1	78.3	10.0	 16
458	  1	84.8	16.5	 20
459	  1	73.8	14.1	 20
460	  1	81.5	22.6	 16
461	  1	69.3	17.3	 20
462	  1	104.3	20.7	 20
463	  1	79.3	17.7	 16
464	  1	120.5	33.2	 20
465	  1	3218.3	446.5	 20
466	  1	2854.0	241.5	 16
467	  1	1003.3	67.1	 20
468	  1	1286.8	108.8	 20
469	  1	195.8	23.2	 16
470	  1	514.0	66.7	 20
471	  1	316.3	52.1	 20
472	  1	220.0	32.9	 16
473	  1	265.0	43.0	 20
474	  1	564.5	42.6	 16
475	  1	833.0	91.6	 25
476	  1	149.0	32.2	 25
477	  1	515.0	67.5	 20
478	  1	540.0	67.0	 25
479	  1	700.0	84.9	 25
480	  1	94.8	27.6	 20
481	  1	93.0	19.3	 25
482	  1	371.0	54.3	 25
483	  1	67.3	23.2	 20
484	  1	104.0	35.1	 25
485	  1	91.0	20.1	 25
486	  1	2202.8	240.1	 20
487	  1	1959.0	243.7	 25
488	  1	89.0	37.6	 25
489	  1	125.8	19.9	 20
490	  1	98.0	36.3	 25
491	  1	143.0	29.3	 25
492	  1	85.3	44.8	 20
493	  1	103.0	14.7	 25
494	  1	98.0	39.7	 25
495	  1	96.3	16.8	 20
496	  1	87.0	44.5	 25
497	  1	114.0	18.1	 25
498	  1	153.3	53.0	 20
499	  1	446.0	56.9	 25
500	  1	135.0	46.7	 25
501	  1	373.8	45.4	 20
502	  1	1888.0	362.5	 25
503	  1	71.0	12.2	 25
504	  1	349.0	41.5	 20
505	  1	301.0	52.7	 25
506	  1	101.0	73.2	 25
507	  1	219.3	42.8	 20
508	  1	1409.0	165.7	 25
509	  1	437.0	75.5	 25
510	  1	126.5	76.1	 20
511	  1	435.0	74.4	 25
512	  1	142.8	87.0	 20
513	  1	123.0	26.6	 25
514	  1	345.5	46.0	 20
515	  1	277.8	27.3	 16
516	  1	97.5	19.7	 20
517	  1	288.3	35.9	 20
518	  1	286.5	33.8	 16
519	  1	83.5	15.5	 20
520	  1	334.5	41.7	 20
521	  1	509.8	51.1	 16
522	  1	159.8	20.1	 20
523	  1	145.8	23.5	 20
524	  1	75.3	18.2	 16
525	  1	1208.3	128.1	 20
526	  1	1151.5	132.6	 20
527	  1	227.8	22.5	 16
528	  1	603.8	64.0	 20
529	  1	98.5	17.8	 20
530	  1	274.5	31.6	 16
531	  1	267.8	25.7	 20
532	  1	102.0	18.9	 20
533	  1	122.0	20.6	 20
534	  1	127.0	23.0	 25
535	  1	91.0	15.0	 25
536	  1	2308.5	164.3	 20
537	  1	4265.0	369.7	 25
538	  1	398.0	56.0	 25
539	  1	74.3	11.4	 20
540	  1	813.0	61.8	 25
541	  1	3434.0	516.2	 25
542	  1	98.5	33.8	 20
543	  1	93.0	14.5	 25
544	  1	202.0	37.9	 25
545	  1	166.8	25.1	 20
546	  1	377.0	54.5	 25
547	  1	117.0	19.6	 25
548	  1	131.0	25.2	 20
549	  1	239.0	32.3	 25
550	  1	90.0	30.8	 20
551	  1	614.0	118.9	 25
552	  1	105.0	36.8	 25
553	  1	117.0	18.1	 20
554	  1	242.0	34.6	 25
555	  1	170.0	29.2	 25
556	  1	1363.5	139.8	 20
557	  1	901.0	140.1	 25
558	  1	1507.0	90.1	 25
559	  1	348.8	44.1	 20
560	  1	369.0	33.5	 25
561	  1	408.0	47.5	 25
562	  1	173.0	39.3	 20
563	  1	99.0	12.7	 25
564	  1	230.0	28.7	 25
565	  1	108.5	18.7	 20
566	  1	122.0	37.0	 25
567	  1	2628.0	248.4	 25
568	  1	783.0	48.6	 20
569	  1	413.0	37.5	 25
570	  1	481.0	69.2	 25
571	  1	77.5	11.7	 20
572	  1	147.5	26.4	 20
573	  1	404.3	54.7	 20
574	  1	255.8	24.3	 16
575	  1	196.5	28.7	 20
576	  1	1471.3	112.6	 20
577	  1	1061.3	70.0	 16
578	  1	589.8	70.3	 20
579	  1	2104.8	203.9	 20
580	  1	328.5	36.6	 16
581	  1	185.3	28.5	 20
582	  1	260.0	29.6	 20
583	  1	290.0	36.3	 16
584	  1	1181.0	106.0	 20
585	  1	123.5	27.5	 20
586	  1	180.0	26.8	 16
587	  1	109.3	15.2	 20
588	  1	537.0	57.9	 16
589	  1	310.3	36.3	 20
590	  1	850.8	89.5	 20
591	  1	1905.5	234.6	 20
592	  1	470.0	78.3	 25
593	  1	257.0	51.0	 25
594	  1	250.0	29.2	 20
595	  1	101.0	15.4	 25
596	  1	135.0	28.3	 25
597	  1	109.8	22.3	 20
598	  1	162.0	27.3	 25
599	  1	74.0	16.2	 25
600	  1	81.0	15.9	 20
601	  1	266.0	47.0	 25
602	  1	120.0	24.1	 25
603	  1	439.5	41.7	 20
604	  1	112.0	21.9	 25
605	  1	761.0	88.4	 25
606	  1	173.5	35.0	 20
607	  1	650.0	113.5	 25
608	  1	530.0	84.3	 25
609	  1	323.0	74.0	 20
610	  1	144.0	27.3	 25
611	  1	1840.0	170.6	 25
612	  1	130.3	21.3	 20
613	  1	112.0	20.1	 25
614	  1	2016.0	254.2	 25
615	  1	1720.0	144.1	 20
616	  1	231.0	42.1	 25
617	  1	396.0	57.4	 25
618	  1	395.3	40.5	 20
619	  1	85.0	13.0	 25
620	  1	85.0	37.8	 25
621	  1	105.8	20.3	 20
622	  1	100.0	34.0	 25
623	  1	84.0	15.8	 25
624	  1	542.3	52.6	 20
625	  1	102.0	18.4	 25
626	  1	314.3	43.4	 20
627	  1	705.0	75.9	 25
628	  1	1112.0	140.5	 25
629	  1	861.0	123.4	 20
630	  1	99.8	17.6	 20
631	  1	242.5	28.3	 20
632	  1	918.3	89.2	 16
633	  1	2128.5	203.3	 20
634	  1	120.5	44.1	 20
635	  1	98.0	25.8	 16
636	  1	13008.0	2368.3	 20
637	  1	205.8	26.9	 20
638	  1	12888.8	1251.0	 16
639	  1	214.0	72.5	 20
  0	  2	285.0	69.9	 25
  1	  2	15408.8	2459.0	 20
  2	  2	271.0	54.0	 25
  3	  2	15687.0	2858.2	 25
  4	  2	128.5	24.6	 20
  5	  2	660.0	135.9	 25
  6	  2	314.0	62.9	 25
  7	  2	1213.0	214.7	 20
  8	  2	142.0	22.3	 25
  9	  2	883.0	170.3	 25
 10	  2	1265.3	94.1	 16
 11	  2	2860.3	424.0	 20
 12	  2	2088.8	280.1	 20
 13	  2	1873.5	167.0	 16
 14	  2	565.5	71.2	 20
 15	  2	505.0	84.3	 20
 16	  2	225.3	32.8	 16
 17	  2	238.5	43.6	 20
 18	  2	198.8	22.4	 20
 19	  2	1246.0	107.2	 16
 20	  2	456.5	45.6	 20
 21	  2	398.0	49.1	 20
 22	  2	132.0	19.3	 16
 23	  2	196.3	77.5	 20
 24	  2	840.3	54.5	 16
 25	  2	146.8	20.4	 20
 26	  2	815.8	113.1	 20
 27	  2	3277.3	119.0	 16
 28	  2	2170.5	218.4	 20
 29	  2	1636.0	283.5	 25
 30	  2	128.8	24.9	 20
 31	  2	258.0	52.1	 25
 32	  2	478.0	81.1	 25
 33	  2	961.0	144.2	 20
 34	  2	787.0	122.3	 25
 35	  2	967.0	217.0	 25
 36	  2	998.5	145.9	 20
 37	  2	767.0	116.0	 25
 38	  2	401.0	88.9	 25
 39	  2	906.8	131.9	 20
 40	  2	185.0	33.9	 25
 41	  2	288.0	42.7	 25
 42	  2	2237.0	312.5	 20
 43	  2	925.0	198.2	 25
 44	  2	1255.0	349.3	 25
 45	  2	795.0	126.0	 20
 46	  2	1994.0	334.6	 25
 47	  2	2772.0	601.0	 25
 48	  2	890.3	161.0	 20
 49	  2	135.0	18.3	 25
 50	  2	316.0	68.2	 25
 51	  2	402.5	82.3	 20
 52	  2	580.0	107.9	 25
 53	  2	638.0	192.1	 25
 54	  2	558.5	96.9	 20
 55	  2	797.0	156.5	 25
 56	  2	642.0	127.1	 25
 57	  2	1889.3	273.9	 20
 58	  2	3502.0	857.3	 25
 59	  2	884.0	262.8	 25
 60	  2	188.3	33.7	 20
 61	  2	136.0	153.9	 25
 62	  2	13892.8	2333.0	 20
 63	  2	201.0	52.1	 25
 64	  2	179.0	48.4	 25
 65	  2	249.5	53.2	 20
 66	  2	13280.0	3095.6	 25
 67	  2	122.0	20.9	 25
 68	  2	160.0	27.8	 16
 69	  2	165.5	27.2	 20
 70	  2	172.5	19.9	 20
 71	  2	173.5	23.8	 16
 72	  2	158.3	21.6	 20
 73	  2	116.8	22.9	 20
 74	  2	184.0	22.3	 16
 75	  2	187.0	30.2	 20
 76	  2	176.5	20.7	 20
 77	  2	184.8	26.6	 16
 78	  2	163.0	31.7	 20
 79	  2	135.3	20.3	 20
 80	  2	190.5	29.5	 16
 81	  2	169.8	21.7	 20
 82	  2	167.3	34.9	 20
 83	  2	142.0	17.7	 16
 84	  2	155.5	26.8	 20
 85	  2	198.8	572.9	 20
 86	  2	13991.3	3440.5	 16
 87	  2	155.0	21.4	 25
 88	  2	146.0	26.4	 25
 89	  2	249.0	96.7	 20
 90	  2	13070.0	4160.7	 25
 91	  2	255.0	797.1	 25
 92	  2	14255.8	3809.5	 20
 93	  2	174.0	28.7	 25
 94	  2	185.0	32.6	 25
 95	  2	170.5	36.5	 20
 96	  2	159.0	21.7	 25
 97	  2	122.0	25.9	 25
 98	  2	166.0	26.1	 20
 99	  2	148.0	21.7	 25
100	  2	161.8	31.9	 20
101	  2	153.0	28.1	 25
102	  2	143.0	24.5	 25
103	  2	115.0	27.6	 20
104	  2	174.0	29.5	 25
105	  2	180.0	32.2	 25
106	  2	170.3	25.1	 20
107	  2	164.0	23.2	 25
108	  2	141.0	25.9	 25
109	  2	95.0	24.9	 20
110	  2	124.0	25.4	 25
111	  2	268.0	72.1	 25
112	  2	252.8	47.2	 20
113	  2	1076.0	317.5	 25
114	  2	200.0	46.5	 25
115	  2	259.5	289.2	 20
116	  2	15158.0	1151.4	 25
117	  2	12176.0	4854.2	 25
118	  2	293.0	264.4	 20
119	  2	14421.0	2352.1	 25
120	  2	15457.0	6190.7	 25
121	  2	250.3	292.7	 20
122	  2	13908.0	4967.1	 25
123	  2	193.0	93.0	 25
124	  2	205.5	93.2	 20
125	  2	407.0	617.1	 25
126	  2	13981.0	5598.3	 20
127	  2	103.3	21.2	 16
128	  2	140.5	62.1	 20
129	  2	866.8	200.3	 20
130	  2	1953.8	583.1	 16
131	  2	1565.8	451.2	 20
132	  2	2105.0	801.2	 20
133	  2	277.3	273.8	 16
134	  2	13500.8	4771.0	 20
135	  2	179.5	28.9	 20
136	  2	150.8	23.3	 16
137	  2	276.0	703.4	 20
138	  2	14710.5	3668.5	 16
139	  2	121.0	20.3	 20
140	  2	178.8	29.4	 20
141	  2	183.8	25.1	 16
142	  2	194.3	30.9	 20
143	  2	337.0	754.5	 20
144	  2	14709.3	3892.9	 16
145	  2	124.0	23.0	 25
146	  2	262.0	605.5	 25
147	  2	12785.3	3308.0	 20
148	  2	255.0	313.2	 25
149	  2	14308.0	4889.3	 25
150	  2	172.0	21.4	 20
151	  2	111.0	18.3	 25
152	  2	317.0	742.2	 25
153	  2	14441.3	634.6	 20
154	  2	15786.0	614.0	 25
155	  2	14477.0	5107.1	 25
156	  2	183.5	41.5	 20
157	  2	106.0	21.6	 25
158	  2	128.0	27.5	 25
159	  2	280.8	38.0	 20
160	  2	1190.0	266.6	 25
161	  2	2874.0	987.2	 25
162	  2	1420.0	354.7	 20
163	  2	361.0	66.7	 25
164	  2	1167.0	513.9	 25
165	  2	7322.5	1897.1	 20
166	  2	3005.0	994.2	 25
167	  2	711.0	174.8	 25
168	  2	1219.3	349.9	 20
169	  2	434.0	72.5	 25
170	  2	2170.0	653.7	 25
171	  2	3242.0	1019.9	 20
172	  2	357.0	70.7	 25
173	  2	1357.0	357.6	 25
174	  2	2481.5	736.2	 20
175	  2	152.0	37.9	 25
176	  2	747.0	133.3	 20
177	  2	4728.0	1375.4	 25
178	  2	929.0	322.6	 25
179	  2	712.8	166.6	 20
180	  2	1532.0	244.3	 25
181	  2	5301.0	1401.8	 25
182	  2	2500.3	548.6	 20
183	  2	865.0	189.7	 25
184	  2	2452.5	610.4	 20
185	  2	3685.8	967.1	 16
186	  2	3966.0	1283.2	 20
187	  2	623.8	141.5	 20
188	  2	1321.8	262.8	 16
189	  2	4299.3	1368.9	 20
190	  2	674.8	198.0	 20
191	  2	224.3	26.4	 16
192	  2	585.3	150.6	 20
193	  2	519.0	146.9	 20
194	  2	272.3	32.3	 16
195	  2	3615.5	1057.0	 20
196	  2	7292.0	2681.5	 20
197	  2	499.5	131.3	 16
198	  2	956.5	240.2	 20
199	  2	2009.0	702.8	 20
200	  2	992.0	256.9	 16
201	  2	1096.5	329.9	 20
202	  2	476.3	125.9	 20
203	  2	210.8	35.7	 16
204	  2	2411.0	667.4	 25
205	  2	1488.0	441.7	 25
206	  2	2565.5	682.4	 20
207	  2	4251.0	1331.1	 25
208	  2	1593.0	494.6	 25
209	  2	1358.5	312.2	 20
210	  2	4885.0	1551.5	 25
211	  2	117.0	52.5	 25
212	  2	683.3	184.3	 20
213	  2	83.0	16.2	 25
214	  2	104.8	16.5	 20
215	  2	108.0	29.2	 25
216	  2	808.0	200.3	 25
217	  2	2587.5	762.8	 20
218	  2	1768.0	512.3	 25
219	  2	726.0	129.4	 25
220	  2	3043.3	734.9	 20
221	  2	9491.0	2994.2	 25
222	  2	6822.0	2466.0	 25
223	  2	3038.5	956.6	 20
224	  2	998.0	262.5	 25
225	  2	2242.0	569.5	 25
226	  2	6773.3	1940.6	 20
227	  2	7817.0	2193.6	 25
228	  2	12565.0	2109.6	 25
229	  2	15674.0	3025.6	 20
230	  2	16844.0	3964.8	 25
231	  2	9180.0	2337.1	 25
232	  2	6317.3	1777.2	 20
233	  2	4327.0	1187.4	 25
234	  2	4718.0	1370.9	 25
235	  2	4679.8	1179.0	 20
236	  2	6910.0	1843.9	 25
237	  2	7809.0	2156.1	 25
238	  2	8254.8	2160.4	 20
239	  2	6326.0	1324.7	 25
240	  2	29115.0	9794.3	 25
241	  2	13189.0	3614.4	 20
242	  2	2639.8	622.3	 20
243	  2	5852.5	1347.1	 20
244	  2	24546.3	5877.5	 16
245	  2	20148.3	5317.2	 20
246	  2	11066.0	3500.9	 20
247	  2	5063.8	1198.4	 16
248	  2	13862.5	3693.9	 20
249	  2	12404.8	3449.5	 20
250	  2	23739.3	5259.7	 16
251	  2	14957.0	4225.7	 20
252	  2	1928.3	348.6	 16
253	  2	19966.5	4454.2	 20
254	  2	12976.5	3487.9	 20
255	  2	17649.0	3188.3	 16
256	  2	1805.8	392.4	 20
257	  2	5100.8	1490.4	 20
258	  2	6998.8	1298.2	 16
259	  2	5051.5	1099.9	 20
260	  2	12595.3	3813.1	 20
261	  2	2914.0	391.9	 16
262	  2	21948.0	4954.6	 25
263	  2	27159.0	7552.7	 25
264	  2	26757.8	4704.6	 20
265	  2	10969.0	2547.8	 25
266	  2	30237.0	8389.2	 25
267	  2	15032.0	3004.7	 20
268	  2	7629.0	1786.5	 25
269	  2	4758.0	1264.3	 25
270	  2	11125.8	2019.0	 20
271	  2	19655.0	4390.2	 25
272	  2	18716.0	5562.8	 25
273	  2	13867.0	2552.5	 20
274	  2	14526.0	3597.2	 25
275	  2	19100.0	5993.9	 25
276	  2	9623.5	2141.1	 20
277	  2	302.0	68.0	 25
278	  2	10939.0	3519.2	 25
279	  2	2478.3	538.3	 20
280	  2	113.0	22.6	 25
281	  2	108.0	20.1	 25
282	  2	130.3	27.2	 20
283	  2	108.0	21.0	 25
284	  2	464.0	59.3	 25
285	  2	184.5	33.6	 20
286	  2	102.0	13.9	 25
287	  2	130.3	22.4	 20
288	  2	969.0	139.2	 25
289	  2	1158.0	286.1	 25
290	  2	289.3	51.4	 20
291	  2	91.0	16.9	 25
292	  2	153.0	35.2	 25
293	  2	107.8	23.3	 20
294	  2	164.0	28.4	 25
295	  2	185.0	98.4	 25
296	  2	1613.5	163.4	 20
297	  2	469.0	118.9	 25
298	  2	1444.0	324.1	 25
299	  2	195.3	27.0	 20
300	  2	115.0	20.0	 25
301	  2	120.8	22.2	 20
302	  2	277.5	33.6	 16
303	  2	203.5	22.2	 20
304	  2	145.3	19.5	 20
305	  2	401.3	147.1	 16
306	  2	528.8	50.3	 20
307	  2	492.3	62.1	 20
308	  2	139.5	22.7	 16
309	  2	508.5	89.7	 20
310	  2	94.5	17.0	 20
311	  2	98.5	18.3	 16
312	  2	149.5	28.9	 20
313	  2	208.8	32.0	 20
314	  2	93.5	12.1	 16
315	  2	733.5	211.3	 20
316	  2	1730.0	494.2	 20
317	  2	110.5	23.7	 16
318	  2	98.5	16.5	 20
319	  2	99.0	11.6	 20
320	  2	166.5	21.2	 20
321	  2	90.0	18.8	 25
322	  2	92.0	18.6	 25
323	  2	272.8	51.7	 20
324	  2	978.0	159.8	 25
325	  2	404.3	59.5	 20
326	  2	561.0	100.6	 25
327	  2	409.0	65.6	 25
328	  2	612.8	86.6	 20
329	  2	593.0	106.8	 25
330	  2	391.0	70.0	 25
331	  2	162.0	27.3	 20
332	  2	269.0	44.6	 25
333	  2	103.0	24.7	 25
334	  2	108.8	25.0	 20
335	  2	133.0	24.3	 25
336	  2	181.0	57.6	 25
337	  2	366.5	39.6	 20
338	  2	548.0	93.9	 25
339	  2	310.0	56.7	 25
340	  2	1214.0	176.7	 20
341	  2	604.0	99.4	 25
342	  2	131.0	20.0	 25
343	  2	169.3	22.0	 20
344	  2	191.0	32.6	 25
345	  2	89.0	12.1	 25
346	  2	103.3	26.3	 20
347	  2	1266.0	125.3	 25
348	  2	362.0	40.6	 25
349	  2	255.5	29.6	 20
350	  2	192.0	37.7	 25
351	  2	126.0	108.1	 25
352	  2	863.8	156.5	 20
353	  2	235.0	35.7	 25
354	  2	197.0	27.8	 25
355	  2	96.3	19.3	 20
356	  2	87.0	16.9	 25
357	  2	134.0	70.2	 25
358	  2	761.0	134.7	 20
359	  2	218.5	31.8	 20
360	  2	246.0	25.9	 20
361	  2	192.3	25.3	 16
362	  2	88.0	14.5	 20
363	  2	130.8	16.6	 16
364	  2	91.0	13.4	 20
365	  2	151.0	30.7	 20
366	  2	125.3	33.0	 16
367	  2	100.0	15.3	 20
368	  2	136.0	35.2	 20
369	  2	161.0	22.1	 16
370	  2	127.0	27.9	 20
371	  2	87.3	18.3	 20
372	  2	176.0	19.8	 16
373	  2	271.0	40.3	 20
374	  2	126.5	16.9	 20
375	  2	183.0	29.9	 16
376	  2	732.5	116.8	 20
377	  2	91.3	16.7	 20
378	  2	105.8	20.5	 20
379	  2	111.0	19.9	 25
380	  2	136.0	17.3	 25
381	  2	89.5	23.8	 20
382	  2	783.0	125.9	 25
383	  2	1814.0	339.5	 25
384	  2	2769.8	496.3	 20
385	  2	108.0	40.8	 25
386	  2	173.0	27.9	 25
387	  2	142.5	31.5	 20
388	  2	149.0	36.5	 25
389	  2	501.0	86.3	 25
390	  2	286.8	38.2	 20
391	  2	132.0	20.8	 25
392	  2	159.0	268.0	 25
393	  2	2686.3	399.8	 20
394	  2	2755.0	658.8	 25
395	  2	294.0	73.5	 25
396	  2	89.3	16.0	 20
397	  2	701.0	132.8	 25
398	  2	999.0	286.0	 25
399	  2	164.3	29.1	 20
400	  2	545.0	149.4	 25
401	  2	83.5	20.0	 20
402	  2	84.0	16.7	 25
403	  2	1951.0	533.5	 25
404	  2	101.3	14.9	 20
405	  2	95.0	12.6	 25
406	  2	152.0	22.3	 25
407	  2	179.3	34.8	 20
408	  2	341.0	42.0	 25
409	  2	425.0	58.1	 25
410	  2	147.5	24.3	 20
411	  2	186.0	34.7	 25
412	  2	267.0	35.5	 25
413	  2	908.5	153.4	 20
414	  2	1068.0	178.9	 25
415	  2	1104.0	161.5	 25
416	  2	901.3	143.7	 20
417	  2	374.8	43.6	 20
418	  2	303.0	50.7	 20
419	  2	202.5	26.3	 16
420	  2	184.0	32.1	 20
421	  2	342.5	54.6	 20
422	  2	234.8	30.3	 16
423	  2	114.3	23.8	 20
424	  2	68.0	9.8	 20
425	  2	742.8	99.9	 16
426	  2	79.3	20.2	 20
427	  2	115.0	24.3	 20
428	  2	78.5	18.6	 16
429	  2	924.5	160.5	 20
430	  2	135.5	22.4	 20
431	  2	529.3	83.0	 16
432	  2	80.3	20.7	 20
433	  2	334.5	53.6	 20
434	  2	158.5	27.5	 16
435	  2	79.5	15.9	 20
436	  2	275.0	43.8	 25
437	  2	111.3	20.9	 20
438	  2	108.0	21.1	 25
439	  2	1268.0	109.4	 20
440	  2	407.0	53.6	 25
441	  2	75.0	12.4	 25
442	  2	87.8	20.8	 20
443	  2	267.0	45.6	 25
444	  2	107.0	16.0	 25
445	  2	357.5	37.0	 20
446	  2	2226.0	235.4	 25
447	  2	364.0	62.7	 25
448	  2	143.8	22.9	 20
449	  2	362.0	54.9	 25
450	  2	166.0	26.2	 25
451	  2	171.5	22.5	 20
452	  2	251.0	43.8	 25
453	  2	1319.0	206.5	 25
454	  2	257.8	25.4	 20
455	  2	233.0	28.7	 25
456	  2	235.0	29.0	 25
457	  2	323.8	23.0	 20
458	  2	197.0	52.7	 25
459	  2	191.0	28.5	 25
460	  2	697.0	66.8	 20
461	  2	502.0	80.6	 25
462	  2	72.0	15.5	 25
463	  2	82.3	13.3	 20
464	  2	4663.0	630.5	 25
465	  2	1891.0	244.6	 25
466	  2	1140.3	173.2	 20
467	  2	685.0	86.2	 25
468	  2	814.0	93.8	 25
469	  2	140.0	23.7	 20
470	  2	271.0	33.7	 25
471	  2	209.0	37.7	 25
472	  2	93.5	17.3	 20
473	  2	159.0	22.0	 25
474	  2	302.0	52.3	 25
475	  2	1156.3	69.6	 16
476	  2	208.0	31.4	 20
477	  2	417.0	37.6	 16
478	  2	916.8	82.7	 20
479	  2	621.5	59.4	 20
480	  2	113.0	19.4	 16
481	  2	105.0	22.2	 20
482	  2	134.0	21.4	 20
483	  2	60.5	13.2	 16
484	  2	135.0	35.0	 20
485	  2	87.5	20.0	 20
486	  2	942.5	106.9	 16
487	  2	436.5	55.4	 20
488	  2	81.8	12.3	 20
489	  2	76.0	12.3	 16
490	  2	70.8	9.4	 20
491	  2	63.3	8.3	 20
492	  2	62.3	12.3	 16
493	  2	71.0	13.7	 20
494	  2	93.0	21.4	 25
495	  2	95.3	15.7	 20
496	  2	125.0	21.0	 25
497	  2	144.0	76.3	 25
498	  2	114.3	103.1	 20
499	  2	216.0	33.8	 25
500	  2	87.0	16.2	 25
501	  2	280.0	80.9	 20
502	  2	891.0	152.7	 25
503	  2	70.0	15.0	 25
504	  2	391.8	48.6	 20
505	  2	151.0	28.9	 25
506	  2	78.0	16.6	 25
507	  2	329.3	47.1	 20
508	  2	1227.0	136.2	 25
509	  2	955.0	137.9	 25
510	  2	175.0	39.6	 20
511	  2	301.0	58.7	 25
512	  2	120.0	20.9	 25
513	  2	124.0	20.6	 20
514	  2	431.0	44.4	 25
515	  2	362.8	54.8	 20
516	  2	87.0	16.3	 25
517	  2	457.0	61.2	 25
518	  2	110.8	17.5	 20
519	  2	95.0	13.8	 25
520	  2	153.0	29.5	 25
521	  2	158.5	30.1	 20
522	  2	112.0	16.8	 25
523	  2	227.0	26.0	 25
524	  2	72.3	14.0	 20
525	  2	875.0	112.0	 25
526	  2	397.0	101.4	 25
527	  2	94.3	16.4	 20
528	  2	759.0	101.1	 25
529	  2	85.0	20.2	 25
530	  2	260.0	43.1	 20
531	  2	286.0	39.8	 25
532	  2	66.0	13.7	 25
533	  2	77.5	20.0	 16
534	  2	118.5	21.3	 20
535	  2	91.0	19.8	 20
536	  2	646.8	74.7	 16
537	  2	1787.5	173.9	 20
538	  2	731.0	96.4	 20
539	  2	94.3	17.8	 16
540	  2	1677.0	146.2	 20
541	  2	984.8	134.7	 20
542	  2	66.8	18.5	 16
543	  2	89.0	15.3	 20
544	  2	323.3	31.3	 20
545	  2	94.0	13.5	 16
546	  2	123.8	17.0	 20
547	  2	92.8	18.7	 20
548	  2	81.5	13.4	 16
549	  2	140.5	20.5	 20
550	  2	79.8	13.6	 20
551	  2	148.3	26.0	 16
552	  2	90.8	18.4	 20
553	  2	137.3	20.2	 20
554	  2	238.0	35.5	 25
555	  2	187.0	30.9	 25
556	  2	685.5	106.5	 20
557	  2	587.0	105.7	 25
558	  2	3485.0	600.4	 25
559	  2	218.0	27.8	 20
560	  2	146.0	26.6	 25
561	  2	513.0	40.1	 25
562	  2	345.5	28.7	 20
563	  2	97.0	21.6	 25
564	  2	100.0	18.8	 25
565	  2	76.8	9.6	 20
566	  2	70.0	14.3	 25
567	  2	940.0	126.8	 25
568	  2	555.3	84.1	 20
569	  2	549.0	58.9	 25
570	  2	220.0	39.6	 25
571	  2	94.8	15.5	 20
572	  2	95.0	18.9	 25
573	  2	285.0	47.3	 25
574	  2	121.5	17.4	 20
575	  2	209.0	31.9	 25
576	  2	717.0	115.5	 25
577	  2	1900.3	195.1	 20
578	  2	801.0	71.9	 25
579	  2	914.0	80.3	 25
580	  2	227.0	37.1	 20
581	  2	134.0	19.3	 25
582	  2	106.0	22.4	 25
583	  2	143.0	13.6	 20
584	  2	265.0	42.7	 25
585	  2	124.0	22.5	 25
586	  2	282.0	27.1	 20
587	  2	102.0	15.9	 25
588	  2	282.0	38.4	 25
589	  2	951.8	95.0	 20
590	  2	2489.0	229.4	 25
591	  2	4395.8	340.6	 16
592	  2	842.0	158.0	 20
593	  2	147.5	24.6	 20
594	  2	138.0	22.0	 16
595	  2	90.5	18.0	 20
596	  2	87.5	15.3	 20
597	  2	132.3	18.6	 16
598	  2	260.5	27.8	 20
599	  2	75.3	13.1	 20
600	  2	70.5	13.1	 16
601	  2	107.3	21.3	 20
602	  2	103.3	15.4	 20
603	  2	285.0	30.6	 16
604	  2	103.0	18.5	 20
605	  2	229.3	28.7	 20
606	  2	103.0	15.1	 16
607	  2	998.0	175.7	 20
608	  2	217.5	22.1	 20
609	  2	960.0	63.7	 16
610	  2	81.0	13.8	 20
611	  2	609.0	81.9	 25
612	  2	85.5	13.4	 20
613	  2	85.0	15.1	 25
614	  2	383.0	56.5	 25
615	  2	505.3	94.9	 20
616	  2	121.0	25.6	 25
617	  2	123.0	22.4	 25
618	  2	89.5	12.7	 20
619	  2	88.0	17.6	 25
620	  2	72.0	13.6	 25
621	  2	146.5	25.4	 20
622	  2	69.0	12.8	 25
623	  2	79.0	14.1	 25
624	  2	80.5	10.1	 20
625	  2	79.0	14.9	 25
626	  2	424.0	55.0	 20
627	  2	996.0	148.3	 25
628	  2	492.0	77.7	 25
629	  2	245.3	65.0	 20
630	  2	113.0	16.7	 25
631	  2	163.0	25.9	 25
632	  2	1779.3	174.9	 20
633	  2	1980.0	354.5	 25
634	  2	148.0	46.7	 25
635	  2	89.5	14.4	 20
636	  2	202.0	40.8	 25
637	  2	12593.0	2072.5	 25
638	  2	248.0	45.1	 20
639	  2	13503.0	2617.6	 25
  0	  3	16448.0	3155.1	 25
  1	  3	207.3	37.4	 20
  2	  3	15929.0	3343.7	 25
  3	  3	193.0	25.5	 25
  4	  3	115.8	21.7	 20
  5	  3	159.0	28.8	 25
  6	  3	98.0	19.8	 25
  7	  3	628.5	76.9	 20
  8	  3	100.0	16.9	 25
  9	  3	393.0	51.0	 25
 10	  3	284.3	33.0	 20
 11	  3	1425.0	246.0	 25
 12	  3	633.0	125.6	 25
 13	  3	625.3	82.0	 20
 14	  3	168.0	25.0	 25
 15	  3	316.0	44.7	 25
 16	  3	156.5	17.6	 20
 17	  3	135.0	20.4	 25
 18	  3	210.0	38.6	 25
 19	  3	190.3	25.3	 20
 20	  3	1789.0	216.9	 25
 21	  3	170.0	31.7	 25
 22	  3	112.8	19.4	 20
 23	  3	98.0	21.8	 25
 24	  3	605.0	104.3	 25
 25	  3	108.5	14.7	 20
 26	  3	217.0	43.0	 25
 27	  3	888.8	107.6	 20
 28	  3	791.0	105.2	 25
 29	  3	740.0	123.4	 20
 30	  3	98.0	17.2	 16
 31	  3	181.3	21.7	 20
 32	  3	371.0	43.1	 20
 33	  3	258.3	28.0	 16
 34	  3	409.3	38.2	 20
 35	  3	217.5	30.2	 20
 36	  3	260.0	44.0	 16
 37	  3	298.5	43.5	 20
 38	  3	108.3	17.4	 20
 39	  3	174.5	23.5	 16
 40	  3	102.3	10.9	 20
 41	  3	205.8	20.7	 20
 42	  3	2074.5	258.8	 16
 43	  3	284.0	57.3	 20
 44	  3	405.8	73.1	 20
 45	  3	361.8	50.6	 16
 46	  3	360.8	46.6	 20
 47	  3	1824.8	343.5	 20
 48	  3	354.3	37.7	 20
 49	  3	142.0	21.3	 25
 50	  3	108.0	17.9	 25
 51	  3	168.0	25.8	 20
 52	  3	404.0	78.9	 25
 53	  3	239.0	46.1	 25
 54	  3	405.8	91.8	 20
 55	  3	302.0	56.3	 25
 56	  3	247.0	53.1	 25
 57	  3	334.0	63.1	 20
 58	  3	1446.0	368.7	 25
 59	  3	211.0	45.5	 25
 60	  3	150.5	15.7	 20
 61	  3	120.0	147.8	 25
 62	  3	13796.0	4372.3	 25
 63	  3	167.8	20.6	 20
 64	  3	153.0	21.1	 25
 65	  3	174.8	22.4	 20
 66	  3	195.0	29.7	 25
 67	  3	115.0	17.0	 25
 68	  3	226.0	39.8	 20
 69	  3	13421.0	1564.1	 25
 70	  3	13761.0	1526.6	 25
 71	  3	13037.0	2369.0	 20
 72	  3	177.0	21.6	 25
 73	  3	173.0	287.4	 25
 74	  3	13891.8	2745.5	 20
 75	  3	223.0	90.3	 25
 76	  3	12783.0	1480.5	 25
 77	  3	12587.0	2607.2	 20
 78	  3	166.0	29.2	 25
 79	  3	112.0	13.5	 25
 80	  3	219.5	81.3	 20
 81	  3	13305.0	1600.3	 25
 82	  3	13578.0	1714.4	 25
 83	  3	12533.0	3159.5	 20
 84	  3	172.0	20.5	 25
 85	  3	214.0	664.8	 25
 86	  3	13870.0	3536.8	 20
 87	  3	175.8	27.6	 20
 88	  3	170.8	23.3	 20
 89	  3	164.8	26.8	 16
 90	  3	177.0	28.5	 20
 91	  3	242.0	909.0	 20
 92	  3	15021.0	4008.5	 16
 93	  3	228.0	351.7	 20
 94	  3	13109.0	932.0	 20
 95	  3	12102.3	3452.0	 16
 96	  3	176.3	36.1	 20
 97	  3	93.5	15.9	 20
 98	  3	153.3	23.4	 16
 99	  3	207.5	319.2	 20
100	  3	9981.0	3837.3	 20
101	  3	149.0	15.3	 16
102	  3	163.8	44.9	 20
103	  3	190.3	133.9	 16
104	  3	14809.8	1147.7	 20
105	  3	13940.0	1126.2	 20
106	  3	12341.3	3390.8	 16
107	  3	187.0	37.7	 25
108	  3	145.0	32.1	 25
109	  3	97.0	17.8	 20
110	  3	112.0	23.1	 25
111	  3	136.0	27.0	 25
112	  3	301.0	107.1	 20
113	  3	851.0	109.9	 25
114	  3	138.0	18.1	 25
115	  3	240.0	225.9	 20
116	  3	14554.0	4803.2	 25
117	  3	362.0	946.9	 25
118	  3	11575.5	3665.9	 20
119	  3	249.0	653.8	 25
120	  3	15573.0	5990.0	 25
121	  3	300.0	255.5	 20
122	  3	14653.0	4877.2	 25
123	  3	174.0	22.6	 25
124	  3	157.3	24.9	 20
125	  3	174.0	34.1	 25
126	  3	206.0	50.8	 25
127	  3	89.5	18.4	 20
128	  3	126.0	35.0	 25
129	  3	233.0	37.8	 25
130	  3	449.8	124.0	 20
131	  3	225.0	47.0	 25
132	  3	475.0	178.3	 25
133	  3	268.8	268.9	 20
134	  3	13567.0	4694.9	 25
135	  3	143.0	19.1	 25
136	  3	157.3	18.2	 20
137	  3	274.0	634.9	 25
138	  3	14184.0	5530.2	 25
139	  3	112.0	16.6	 20
140	  3	167.0	31.4	 25
141	  3	163.3	19.9	 20
142	  3	194.0	235.7	 25
143	  3	13010.0	4402.3	 25
144	  3	222.8	99.2	 20
145	  3	144.8	234.2	 20
146	  3	14306.0	4935.1	 20
147	  3	200.5	24.2	 16
148	  3	253.3	300.3	 20
149	  3	14641.0	4917.3	 20
150	  3	206.0	37.1	 16
151	  3	134.0	29.1	 20
152	  3	293.5	773.3	 20
153	  3	15499.0	577.0	 16
154	  3	15790.0	391.5	 20
155	  3	15409.3	5272.5	 20
156	  3	169.0	28.6	 16
157	  3	106.5	18.4	 20
158	  3	125.8	42.8	 20
159	  3	263.5	51.7	 16
160	  3	171.5	23.1	 20
161	  3	486.5	132.3	 20
162	  3	366.8	58.7	 16
163	  3	450.3	45.7	 20
164	  3	667.8	365.3	 20
165	  3	3536.5	994.8	 20
166	  3	947.0	288.9	 25
167	  3	209.0	39.1	 25
168	  3	211.3	47.2	 20
169	  3	188.0	30.7	 25
170	  3	615.0	196.5	 25
171	  3	338.8	92.9	 20
172	  3	169.0	32.5	 25
173	  3	355.0	67.9	 25
174	  3	614.5	174.4	 20
175	  3	156.0	25.4	 25
176	  3	413.3	66.6	 20
177	  3	1836.0	466.8	 25
178	  3	167.0	37.1	 25
179	  3	102.0	16.7	 20
180	  3	498.0	80.6	 25
181	  3	1661.0	507.9	 25
182	  3	327.0	63.4	 20
183	  3	164.0	26.5	 25
184	  3	797.0	207.1	 25
185	  3	1200.8	301.6	 20
186	  3	1057.0	327.2	 25
187	  3	266.0	42.4	 25
188	  3	474.0	101.5	 20
189	  3	2483.0	775.4	 25
190	  3	244.0	56.3	 25
191	  3	152.8	19.5	 20
192	  3	280.0	49.2	 25
193	  3	160.0	36.6	 25
194	  3	111.5	24.3	 20
195	  3	711.0	160.3	 25
196	  3	2011.0	731.8	 25
197	  3	92.5	17.6	 20
198	  3	167.0	30.5	 25
199	  3	305.0	85.6	 25
200	  3	245.3	50.6	 20
201	  3	421.0	88.7	 25
202	  3	285.0	63.3	 25
203	  3	98.0	15.0	 20
204	  3	751.3	142.4	 20
205	  3	894.0	111.8	 20
206	  3	2142.5	577.6	 16
207	  3	581.8	171.1	 20
208	  3	577.0	149.6	 20
209	  3	324.5	60.8	 16
210	  3	1048.5	306.5	 20
211	  3	75.3	17.3	 20
212	  3	71.5	11.6	 16
213	  3	73.3	16.5	 20
214	  3	76.3	12.4	 16
215	  3	72.0	11.6	 20
216	  3	96.5	38.8	 20
217	  3	626.5	167.6	 16
218	  3	292.5	52.1	 20
219	  3	135.8	47.8	 20
220	  3	570.3	113.1	 16
221	  3	1796.3	569.4	 20
222	  3	1182.5	447.4	 20
223	  3	105.8	25.3	 20
224	  3	90.0	23.8	 25
225	  3	282.0	93.1	 25
226	  3	2995.8	940.9	 20
227	  3	2226.0	704.3	 25
228	  3	2491.0	707.9	 25
229	  3	8410.3	1571.9	 20
230	  3	4370.0	634.8	 25
231	  3	11293.0	1955.4	 25
232	  3	6710.5	1344.7	 20
233	  3	1679.0	380.5	 25
234	  3	2501.0	531.8	 25
235	  3	3670.0	781.1	 20
236	  3	2211.0	561.7	 25
237	  3	2243.0	596.1	 25
238	  3	2306.5	534.2	 20
239	  3	3217.0	499.1	 25
240	  3	14922.0	5158.5	 25
241	  3	1759.0	472.2	 20
242	  3	165.0	37.2	 25
243	  3	504.0	115.8	 25
244	  3	4532.0	1312.1	 20
245	  3	4890.0	1334.6	 25
246	  3	1766.0	578.1	 25
247	  3	471.5	129.7	 20
248	  3	1859.0	624.2	 25
249	  3	1235.0	263.6	 25
250	  3	4395.5	1169.7	 20
251	  3	6609.0	1733.3	 25
252	  3	277.8	40.2	 20
253	  3	4329.0	1076.7	 25
254	  3	624.0	230.0	 25
255	  3	918.5	300.3	 20
256	  3	1487.0	351.7	 25
257	  3	187.0	90.5	 25
258	  3	1804.8	367.0	 20
259	  3	749.0	173.9	 25
260	  3	1915.0	699.2	 25
261	  3	456.0	74.7	 20
262	  3	3716.5	858.1	 20
263	  3	8062.5	2299.6	 20
264	  3	7892.3	1422.5	 16
265	  3	732.0	74.0	 20
266	  3	15957.3	4572.3	 20
267	  3	4122.0	737.9	 16
268	  3	330.5	62.5	 20
269	  3	238.3	37.5	 20
270	  3	1629.0	281.4	 16
271	  3	8122.3	1700.5	 20
272	  3	8888.8	2807.0	 20
273	  3	1528.0	283.3	 16
274	  3	2042.3	450.2	 20
275	  3	7227.5	2285.4	 20
276	  3	681.8	137.8	 16
277	  3	96.5	13.2	 20
278	  3	2269.3	702.3	 20
279	  3	216.3	70.3	 16
280	  3	86.0	16.4	 20
281	  3	108.0	22.6	 25
282	  3	86.3	16.2	 20
283	  3	107.0	45.0	 25
284	  3	1093.0	190.5	 25
285	  3	336.3	42.3	 20
286	  3	94.0	16.8	 25
287	  3	150.0	18.9	 25
288	  3	241.3	44.0	 20
289	  3	170.0	27.3	 25
290	  3	124.8	20.9	 20
291	  3	86.0	12.3	 25
292	  3	92.0	10.6	 25
293	  3	82.5	13.8	 20
294	  3	162.0	30.6	 25
295	  3	464.0	75.9	 25
296	  3	571.0	152.8	 20
297	  3	1015.0	97.9	 25
298	  3	511.0	93.3	 25
299	  3	172.5	23.1	 20
300	  3	145.0	22.8	 25
301	  3	121.0	20.4	 25
302	  3	243.0	44.6	 20
303	  3	130.0	19.8	 25
304	  3	100.0	18.6	 25
305	  3	188.8	128.2	 20
306	  3	2724.0	320.4	 25
307	  3	881.0	85.3	 25
308	  3	97.0	14.6	 20
309	  3	97.0	21.1	 25
310	  3	85.0	13.2	 25
311	  3	117.0	10.8	 20
312	  3	116.0	23.8	 25
313	  3	500.0	85.8	 25
314	  3	131.8	25.6	 20
315	  3	646.0	76.5	 25
316	  3	1121.0	312.0	 25
317	  3	108.0	21.8	 20
318	  3	98.0	19.6	 25
319	  3	98.0	27.3	 25
320	  3	362.0	57.7	 16
321	  3	88.5	21.1	 20
322	  3	124.3	29.7	 20
323	  3	826.5	181.3	 16
324	  3	1738.0	150.9	 20
325	  3	1526.3	365.8	 20
326	  3	266.3	48.4	 16
327	  3	914.5	129.3	 20
328	  3	1068.8	110.8	 16
329	  3	176.8	27.1	 20
330	  3	346.5	63.9	 20
331	  3	150.3	16.7	 16
332	  3	147.5	23.2	 20
333	  3	105.8	19.8	 20
334	  3	173.5	30.0	 16
335	  3	499.8	70.2	 20
336	  3	191.5	15.9	 20
337	  3	205.5	30.6	 16
338	  3	372.3	52.2	 20
339	  3	118.0	24.1	 25
340	  3	330.3	37.6	 20
341	  3	1224.0	259.6	 25
342	  3	130.0	18.9	 25
343	  3	249.3	24.4	 20
344	  3	122.0	23.2	 25
345	  3	105.0	21.7	 25
346	  3	137.0	29.4	 20
347	  3	2809.0	436.0	 25
348	  3	205.0	30.0	 25
349	  3	197.3	26.7	 20
350	  3	230.0	32.3	 25
351	  3	179.0	213.1	 25
352	  3	2701.0	338.9	 20
353	  3	690.0	85.6	 25
354	  3	198.0	29.4	 25
355	  3	233.3	44.3	 20
356	  3	87.0	17.2	 25
357	  3	101.0	30.2	 25
358	  3	332.3	50.1	 20
359	  3	231.0	37.7	 25
360	  3	251.0	46.4	 25
361	  3	538.3	49.5	 20
362	  3	58.0	9.2	 25
363	  3	161.0	22.7	 25
364	  3	137.0	25.3	 20
365	  3	123.0	21.7	 25
366	  3	344.5	33.1	 20
367	  3	140.0	17.8	 25
368	  3	153.0	59.3	 25
369	  3	398.5	54.8	 20
370	  3	90.0	14.1	 25
371	  3	143.0	22.4	 25
372	  3	102.5	19.9	 20
373	  3	176.0	28.0	 25
374	  3	111.0	23.7	 25
375	  3	248.3	47.9	 20
376	  3	203.0	39.1	 25
377	  3	107.0	13.4	 25
378	  3	81.5	13.9	 16
379	  3	176.5	25.9	 20
380	  3	264.8	54.8	 20
381	  3	82.8	26.9	 16
382	  3	1373.8	199.7	 20
383	  3	525.5	40.8	 20
384	  3	682.3	83.6	 16
385	  3	125.3	23.8	 20
386	  3	153.0	27.6	 20
387	  3	444.3	72.6	 16
388	  3	192.3	27.2	 20
389	  3	269.5	40.5	 20
390	  3	308.5	45.4	 16
391	  3	163.0	27.9	 20
392	  3	172.8	166.8	 20
393	  3	1915.5	254.6	 16
394	  3	1752.0	373.4	 20
395	  3	152.0	29.5	 20
396	  3	73.0	12.8	 16
397	  3	153.0	43.3	 25
398	  3	431.0	111.9	 25
399	  3	140.0	41.8	 20
400	  3	1017.0	254.1	 25
401	  3	62.0	9.8	 25
402	  3	70.0	15.9	 20
403	  3	418.0	89.9	 25
404	  3	81.5	12.3	 20
405	  3	85.0	14.2	 25
406	  3	130.0	27.1	 25
407	  3	190.8	34.8	 20
408	  3	249.0	42.2	 25
409	  3	235.0	35.2	 25
410	  3	110.5	26.3	 20
411	  3	255.0	36.1	 25
412	  3	278.0	31.9	 25
413	  3	421.8	39.6	 20
414	  3	450.0	46.9	 25
415	  3	750.0	82.5	 25
416	  3	1451.5	205.3	 20
417	  3	462.0	77.0	 25
418	  3	370.0	62.9	 25
419	  3	184.0	37.9	 20
420	  3	115.0	22.6	 25
421	  3	279.0	69.4	 25
422	  3	319.0	72.9	 20
423	  3	178.0	36.4	 25
424	  3	72.0	16.1	 25
425	  3	82.3	16.2	 20
426	  3	64.0	16.0	 25
427	  3	62.0	16.8	 25
428	  3	71.3	15.7	 20
429	  3	259.0	40.6	 25
430	  3	125.0	23.9	 25
431	  3	253.8	41.7	 20
432	  3	73.0	14.8	 25
433	  3	98.0	26.0	 25
434	  3	706.3	129.6	 20
435	  3	94.0	14.9	 25
436	  3	306.8	41.2	 20
437	  3	105.8	18.6	 16
438	  3	157.0	22.2	 20
439	  3	282.5	55.4	 20
440	  3	81.3	13.2	 16
441	  3	82.5	21.1	 20
442	  3	71.5	19.5	 16
443	  3	141.0	24.9	 20
444	  3	97.0	26.6	 20
445	  3	455.3	53.2	 16
446	  3	1134.5	101.7	 20
447	  3	94.3	17.3	 20
448	  3	158.0	27.0	 16
449	  3	91.0	12.3	 20
450	  3	105.3	14.7	 20
451	  3	163.5	23.1	 16
452	  3	113.0	20.9	 20
453	  3	201.0	37.9	 20
454	  3	302.0	43.3	 16
455	  3	1301.8	112.5	 20
456	  3	572.0	55.2	 25
457	  3	133.3	24.9	 20
458	  3	390.0	59.6	 25
459	  3	563.0	83.2	 25
460	  3	474.3	34.8	 20
461	  3	714.0	108.1	 25
462	  3	62.0	11.2	 25
463	  3	70.5	14.8	 20
464	  3	560.0	114.2	 25
465	  3	1918.0	265.9	 25
466	  3	434.3	52.8	 20
467	  3	251.0	50.0	 25
468	  3	3424.0	389.8	 25
469	  3	2777.8	219.8	 20
470	  3	2334.0	225.4	 25
471	  3	442.0	52.3	 25
472	  3	249.3	29.8	 20
473	  3	188.0	28.5	 25
474	  3	376.0	33.5	 25
475	  3	410.5	51.2	 20
476	  3	222.0	38.9	 25
477	  3	3327.0	440.6	 25
478	  3	700.0	76.3	 20
479	  3	256.0	44.2	 25
480	  3	199.5	25.1	 20
481	  3	588.0	71.9	 25
482	  3	558.0	66.2	 25
483	  3	1137.3	147.2	 20
484	  3	1104.0	139.6	 25
485	  3	1445.0	188.4	 25
486	  3	1119.8	180.7	 20
487	  3	252.0	36.0	 25
488	  3	133.0	19.2	 25
489	  3	868.8	117.9	 20
490	  3	390.0	51.0	 25
491	  3	4371.0	834.8	 25
492	  3	78.0	15.2	 20
493	  3	369.0	60.9	 25
494	  3	87.3	18.2	 20
495	  3	162.3	15.4	 16
496	  3	198.3	38.7	 20
497	  3	7148.5	548.2	 20
498	  3	1339.3	105.5	 16
499	  3	237.0	38.0	 20
500	  3	193.0	33.0	 20
501	  3	719.5	47.3	 16
502	  3	82.0	12.1	 20
503	  3	103.8	15.7	 20
504	  3	345.0	44.6	 16
505	  3	268.0	40.3	 20
506	  3	448.3	59.4	 20
507	  3	971.5	94.3	 16
508	  3	615.3	84.2	 20
509	  3	1337.8	211.7	 20
510	  3	3037.5	389.2	 16
511	  3	2503.8	404.1	 20
512	  3	113.3	28.5	 20
513	  3	840.8	134.2	 16
514	  3	1992.0	293.6	 25
515	  3	272.0	33.7	 25
516	  3	1369.5	161.8	 20
517	  3	869.0	116.5	 25
518	  3	536.8	71.3	 20
519	  3	1734.0	253.9	 25
520	  3	81.0	15.7	 25
521	  3	271.5	36.0	 20
522	  3	202.0	25.0	 25
523	  3	248.0	26.4	 25
524	  3	471.0	49.9	 20
525	  3	114.0	29.8	 25
526	  3	116.0	16.0	 25
527	  3	71.8	13.6	 20
528	  3	1571.0	129.0	 25
529	  3	150.0	27.7	 25
530	  3	94.3	14.0	 20
531	  3	105.0	18.5	 25
532	  3	74.0	12.2	 25
533	  3	119.0	21.4	 20
534	  3	277.0	49.6	 25
535	  3	1115.0	217.9	 25
536	  3	343.8	72.1	 20
537	  3	73.0	16.3	 25
538	  3	91.0	15.9	 25
539	  3	73.5	13.8	 20
540	  3	307.0	38.1	 25
541	  3	433.0	52.9	 25
542	  3	254.8	33.9	 20
543	  3	153.0	26.2	 25
544	  3	799.0	162.2	 25
545	  3	125.5	17.0	 20
546	  3	69.0	13.7	 25
547	  3	130.0	21.6	 25
548	  3	79.8	18.7	 20
549	  3	108.0	19.0	 25
550	  3	287.0	27.6	 25
551	  3	245.5	31.9	 20
552	  3	255.0	38.4	 25
553	  3	170.5	21.6	 16
554	  3	1572.0	289.0	 20
555	  3	443.3	49.0	 20
556	  3	164.3	20.6	 16
557	  3	579.0	77.7	 20
558	  3	365.0	41.9	 20
559	  3	146.5	19.8	 16
560	  3	329.0	49.0	 20
561	  3	1128.3	85.4	 20
562	  3	3473.3	217.5	 16
563	  3	321.0	40.9	 20
564	  3	80.3	14.2	 20
565	  3	308.8	16.0	 16
566	  3	81.3	14.3	 20
567	  3	678.0	132.9	 20
568	  3	14012.8	585.2	 16
569	  3	204.8	122.5	 20
570	  3	462.8	50.0	 20
571	  3	279.5	40.4	 16
572	  3	153.0	24.9	 25
573	  3	102.0	10.0	 25
574	  3	130.8	18.4	 20
575	  3	103.0	15.3	 25
576	  3	135.0	19.1	 25
577	  3	550.0	61.5	 20
578	  3	966.0	88.2	 25
579	  3	708.0	60.3	 25
580	  3	90.0	20.7	 20
581	  3	286.0	35.5	 25
582	  3	812.0	112.1	 25
583	  3	2485.8	186.3	 20
584	  3	177.0	25.6	 25
585	  3	1036.0	73.6	 25
586	  3	259.3	34.9	 20
587	  3	371.0	47.9	 25
588	  3	91.0	12.5	 25
589	  3	282.5	37.2	 20
590	  3	147.0	22.7	 25
591	  3	191.8	27.9	 20
592	  3	130.0	21.4	 25
593	  3	1819.0	268.3	 25
594	  3	96.0	18.0	 20
595	  3	1462.0	252.9	 25
596	  3	258.0	33.8	 25
597	  3	213.0	31.4	 20
598	  3	167.0	26.8	 25
599	  3	209.0	20.9	 25
600	  3	2120.0	125.9	 20
601	  3	85.0	21.3	 25
602	  3	145.0	26.4	 25
603	  3	481.3	37.4	 20
604	  3	366.0	60.0	 25
605	  3	80.0	9.9	 25
606	  3	64.3	12.7	 20
607	  3	192.0	30.4	 25
608	  3	308.0	59.8	 25
609	  3	77.3	17.1	 20
610	  3	127.0	22.8	 25
611	  3	667.0	95.9	 20
612	  3	324.3	40.2	 16
613	  3	198.0	30.5	 20
614	  3	812.3	88.2	 20
615	  3	211.8	27.7	 16
616	  3	139.3	28.4	 20
617	  3	99.8	20.1	 20
618	  3	85.3	9.3	 16
619	  3	74.8	12.6	 20
620	  3	169.3	39.5	 20
621	  3	331.5	44.8	 16
622	  3	281.8	38.1	 20
623	  3	187.5	24.0	 20
624	  3	121.8	18.0	 16
625	  3	65.5	9.1	 20
626	  3	73.0	13.6	 20
627	  3	84.5	15.3	 16
628	  3	611.5	103.9	 20
629	  3	18823.0	1993.5	 16
630	  3	968.0	290.0	 25
631	  3	144.0	19.3	 25
632	  3	385.3	54.9	 20
633	  3	688.0	83.5	 25
634	  3	1125.0	126.0	 25
635	  3	89.0	14.8	 20
636	  3	12936.0	3007.3	 25
637	  3	198.0	41.7	 25
638	  3	13782.0	2308.7	 20
639	  3	234.0	84.9	 25
  0	  4	106.0	21.3	 20
  1	  4	99.0	17.1	 16
  2	  4	96.5	16.4	 20
  3	  4	100.3	21.2	 20
  4	  4	123.8	23.6	 16
  5	  4	109.0	24.5	 20
  6	  4	91.0	17.2	 20
  7	  4	81.5	19.8	 16
  8	  4	94.8	22.6	 20
  9	  4	95.3	21.2	 20
 10	  4	95.3	24.2	 20
 11	  4	83.0	13.8	 25
 12	  4	87.0	16.3	 25
 13	  4	80.8	15.8	 20
 14	  4	79.0	17.6	 25
 15	  4	79.0	13.8	 25
 16	  4	90.8	22.8	 20
 17	  4	93.0	19.8	 25
 18	  4	86.0	16.6	 25
 19	  4	91.3	20.6	 20
 20	  4	88.0	17.4	 25
 21	  4	107.0	17.4	 25
 22	  4	94.8	15.4	 20
 23	  4	84.0	15.5	 25
 24	  4	95.0	21.5	 25
 25	  4	82.3	14.5	 20
 26	  4	97.0	25.2	 25
 27	  4	75.0	16.5	 25
 28	  4	85.5	21.2	 20
 29	  4	78.0	17.6	 25
 30	  4	71.0	11.7	 20
 31	  4	68.0	16.3	 25
 32	  4	85.0	18.7	 25
 33	  4	90.0	15.0	 20
 34	  4	96.0	16.3	 25
 35	  4	88.0	19.3	 25
 36	  4	76.3	9.6	 20
 37	  4	85.0	15.3	 25
 38	  4	93.0	20.1	 25
 39	  4	82.5	19.3	 20
 40	  4	99.0	22.6	 25
 41	  4	90.0	13.5	 25
 42	  4	107.0	19.4	 20
 43	  4	94.0	16.9	 25
 44	  4	94.0	18.5	 25
 45	  4	87.3	16.6	 20
 46	  4	89.0	14.4	 25
 47	  4	102.0	23.5	 25
 48	  4	97.3	19.3	 16
 49	  4	121.3	21.2	 20
 50	  4	96.5	17.9	 20
 51	  4	99.3	21.0	 16
 52	  4	88.0	13.0	 20
 53	  4	93.3	21.0	 20
 54	  4	93.5	21.7	 16
 55	  4	93.5	19.7	 20
 56	  4	98.3	24.4	 20
 57	  4	110.5	19.2	 16
 58	  4	92.0	16.3	 20
 59	  4	86.3	18.9	 20
 60	  4	96.3	10.9	 16
 61	  4	113.8	159.6	 20
 62	  4	13822.0	4354.7	 20
 63	  4	169.3	18.9	 16
 64	  4	189.0	166.5	 20
 65	  4	13441.0	995.5	 20
 66	  4	14660.5	3165.0	 16
 67	  4	196.0	214.3	 20
 68	  4	15513.8	2211.4	 20
 69	  4	263.0	61.1	 25
 70	  4	254.0	54.7	 25
 71	  4	258.3	47.2	 20
 72	  4	13503.0	3199.5	 25
 73	  4	154.0	261.4	 25
 74	  4	15250.3	677.7	 20
 75	  4	12397.0	3213.9	 25
 76	  4	170.0	21.8	 25
 77	  4	256.3	54.0	 20
 78	  4	14606.0	3668.5	 25
 79	  4	195.0	394.2	 25
 80	  4	14658.5	3137.8	 20
 81	  4	227.0	43.5	 25
 82	  4	236.0	39.5	 25
 83	  4	268.5	113.9	 20
 84	  4	13858.0	4092.3	 25
 85	  4	236.0	668.8	 25
 86	  4	13851.3	3577.8	 20
 87	  4	178.0	27.3	 25
 88	  4	166.0	26.1	 25
 89	  4	166.8	22.6	 20
 90	  4	176.0	27.9	 25
 91	  4	280.0	1004.3	 25
 92	  4	15663.8	855.0	 20
 93	  4	12236.0	4005.4	 25
 94	  4	185.0	49.7	 25
 95	  4	287.8	176.0	 20
 96	  4	13881.0	4544.6	 25
 97	  4	105.0	23.3	 25
 98	  4	149.3	23.3	 20
 99	  4	159.0	20.9	 25
100	  4	179.0	36.9	 25
101	  4	163.3	23.4	 20
102	  4	167.0	26.3	 25
103	  4	171.0	109.5	 20
104	  4	15522.0	4320.5	 25
105	  4	221.0	46.0	 25
106	  4	303.3	98.0	 20
107	  4	11917.5	3801.0	 20
108	  4	153.3	26.9	 20
109	  4	98.0	19.3	 16
110	  4	93.8	20.8	 20
111	  4	107.8	14.3	 20
112	  4	93.5	19.5	 16
113	  4	92.5	15.4	 20
114	  4	89.3	12.1	 20
115	  4	230.5	210.3	 16
116	  4	14143.8	4790.0	 20
117	  4	153.5	20.1	 20
118	  4	165.8	24.3	 16
119	  4	222.8	534.7	 20
120	  4	15214.0	5793.5	 20
121	  4	240.3	226.2	 16
122	  4	13857.5	4771.0	 20
123	  4	177.3	24.2	 20
124	  4	291.8	190.4	 16
125	  4	13744.3	1435.1	 20
126	  4	15202.0	5841.7	 25
127	  4	106.0	16.2	 20
128	  4	108.0	21.5	 25
129	  4	109.0	20.7	 25
130	  4	111.8	17.1	 20
131	  4	120.0	26.5	 25
132	  4	95.0	15.1	 25
133	  4	256.8	252.0	 20
134	  4	13534.0	4682.1	 25
135	  4	158.0	20.8	 25
136	  4	153.8	22.3	 20
137	  4	255.0	599.1	 25
138	  4	13967.0	5503.3	 25
139	  4	97.0	16.5	 20
140	  4	157.0	18.1	 25
141	  4	158.8	20.3	 20
142	  4	206.0	213.3	 25
143	  4	12401.0	4151.1	 25
144	  4	182.5	25.2	 20
145	  4	134.0	195.5	 25
146	  4	14309.0	1434.7	 25
147	  4	13952.5	2002.2	 20
148	  4	14385.0	1917.4	 25
149	  4	15743.0	1037.4	 25
150	  4	14420.8	3773.1	 20
151	  4	110.0	17.3	 25
152	  4	252.0	579.2	 25
153	  4	14364.0	1145.2	 20
154	  4	14720.0	1230.8	 25
155	  4	14327.0	4872.3	 25
156	  4	179.5	31.8	 20
157	  4	93.0	16.3	 25
158	  4	86.0	16.6	 25
159	  4	111.3	17.4	 20
160	  4	120.0	24.2	 25
161	  4	111.0	24.6	 25
162	  4	146.8	32.5	 20
163	  4	123.0	21.4	 25
164	  4	102.0	19.5	 25
165	  4	76.0	11.3	 16
166	  4	93.0	16.6	 20
167	  4	104.0	18.8	 20
168	  4	106.0	23.3	 16
169	  4	97.8	22.3	 20
170	  4	108.5	19.0	 20
171	  4	93.0	18.9	 16
172	  4	92.3	16.2	 20
173	  4	97.3	18.4	 20
174	  4	87.3	28.6	 16
175	  4	100.0	15.8	 20
176	  4	104.3	21.4	 20
177	  4	99.8	21.3	 16
178	  4	100.8	19.3	 20
179	  4	107.3	18.6	 16
180	  4	102.3	16.1	 20
181	  4	133.8	26.0	 20
182	  4	114.0	29.0	 16
183	  4	101.8	21.6	 20
184	  4	89.0	17.2	 25
185	  4	95.8	22.7	 20
186	  4	87.0	20.4	 25
187	  4	89.0	19.0	 25
188	  4	102.3	20.5	 20
189	  4	103.0	19.3	 25
190	  4	95.0	18.6	 25
191	  4	103.3	15.5	 20
192	  4	125.0	23.8	 25
193	  4	115.0	22.9	 25
194	  4	89.5	17.0	 20
195	  4	72.0	16.5	 25
196	  4	102.0	18.6	 25
197	  4	80.5	19.5	 20
198	  4	92.0	12.4	 25
199	  4	118.0	20.3	 25
200	  4	103.0	27.0	 20
201	  4	92.0	13.8	 25
202	  4	116.0	24.9	 25
203	  4	81.3	14.1	 20
204	  4	80.0	21.5	 25
205	  4	88.0	18.8	 25
206	  4	86.0	19.2	 20
207	  4	80.0	17.6	 25
208	  4	76.0	17.7	 25
209	  4	90.3	23.0	 20
210	  4	85.0	19.3	 25
211	  4	84.0	14.0	 25
212	  4	74.5	18.0	 20
213	  4	80.0	20.1	 25
214	  4	77.0	14.7	 25
215	  4	75.8	14.4	 20
216	  4	86.0	19.9	 25
217	  4	86.5	24.3	 20
218	  4	116.0	25.2	 25
219	  4	106.0	25.5	 25
220	  4	117.0	28.7	 20
221	  4	86.0	18.0	 25
222	  4	91.0	16.0	 25
223	  4	131.5	34.1	 16
224	  4	88.3	15.6	 20
225	  4	92.5	17.9	 20
226	  4	84.3	16.6	 16
227	  4	90.0	32.0	 20
228	  4	89.0	16.8	 20
229	  4	82.5	20.1	 16
230	  4	98.5	17.6	 20
231	  4	106.5	33.3	 20
232	  4	90.3	25.9	 16
233	  4	123.0	19.3	 20
234	  4	115.3	22.5	 20
235	  4	111.8	25.5	 16
236	  4	125.3	27.7	 20
237	  4	119.3	17.7	 20
238	  4	109.3	17.0	 16
239	  4	109.5	17.6	 20
240	  4	101.8	38.1	 20
241	  4	90.0	21.2	 16
242	  4	103.0	19.1	 25
243	  4	97.0	26.3	 25
244	  4	113.8	19.9	 20
245	  4	115.0	23.0	 25
246	  4	93.0	16.4	 25
247	  4	139.0	24.5	 20
248	  4	144.0	36.9	 25
249	  4	127.0	22.7	 25
250	  4	100.0	21.0	 20
251	  4	105.0	27.7	 25
252	  4	107.0	14.3	 25
253	  4	105.5	14.2	 20
254	  4	97.0	15.3	 25
255	  4	87.8	20.1	 20
256	  4	79.0	13.0	 25
257	  4	69.0	15.8	 25
258	  4	77.5	13.6	 20
259	  4	89.0	18.7	 25
260	  4	104.0	21.7	 25
261	  4	100.5	21.4	 20
262	  4	106.0	20.4	 25
263	  4	115.0	31.5	 25
264	  4	128.5	41.8	 20
265	  4	103.0	30.3	 25
266	  4	129.0	70.8	 25
267	  4	78.0	29.0	 20
268	  4	96.0	19.2	 25
269	  4	96.0	17.1	 25
270	  4	91.8	22.9	 20
271	  4	133.0	59.3	 25
272	  4	167.0	65.2	 25
273	  4	109.3	19.9	 20
274	  4	107.0	22.7	 25
275	  4	111.0	58.3	 25
276	  4	93.5	18.1	 20
277	  4	66.0	14.8	 25
278	  4	91.0	16.4	 25
279	  4	98.0	19.3	 20
280	  4	83.0	16.0	 25
281	  4	84.3	20.8	 20
282	  4	68.3	11.7	 16
283	  4	86.3	18.2	 20
284	  4	90.5	15.5	 20
285	  4	99.5	24.8	 16
286	  4	94.5	15.7	 20
287	  4	95.8	17.8	 20
288	  4	78.3	17.0	 16
289	  4	76.3	15.6	 20
290	  4	83.3	22.7	 20
291	  4	92.8	15.6	 16
292	  4	85.3	17.2	 20
293	  4	77.8	14.8	 16
294	  4	83.8	14.2	 20
295	  4	74.5	13.0	 20
296	  4	93.0	16.5	 16
297	  4	97.3	26.1	 20
298	  4	66.0	18.3	 20
299	  4	92.3	20.3	 16
300	  4	103.0	22.8	 25
301	  4	114.0	22.4	 25
302	  4	108.3	22.7	 20
303	  4	94.0	23.0	 25
304	  4	89.0	19.3	 25
305	  4	89.5	25.4	 20
306	  4	89.0	19.1	 25
307	  4	83.0	16.1	 25
308	  4	112.5	18.1	 20
309	  4	135.0	44.7	 25
310	  4	114.0	18.9	 25
311	  4	108.3	24.2	 20
312	  4	93.0	23.4	 25
313	  4	83.0	18.9	 25
314	  4	77.0	14.1	 20
315	  4	84.0	18.1	 25
316	  4	77.0	16.9	 25
317	  4	93.0	21.5	 20
318	  4	79.0	17.3	 25
319	  4	73.0	18.3	 25
320	  4	86.5	13.7	 20
321	  4	91.0	21.2	 25
322	  4	97.0	15.4	 25
323	  4	90.0	15.5	 20
324	  4	92.0	22.6	 25
325	  4	80.0	18.9	 25
326	  4	97.3	21.6	 20
327	  4	88.0	17.4	 25
328	  4	104.0	16.5	 25
329	  4	75.5	13.6	 20
330	  4	88.0	14.6	 25
331	  4	83.0	19.4	 20
332	  4	88.0	17.4	 25
333	  4	84.0	14.9	 25
334	  4	87.3	15.9	 20
335	  4	75.0	20.4	 25
336	  4	79.0	15.5	 25
337	  4	84.0	22.0	 20
338	  4	104.0	24.1	 25
339	  4	85.5	15.2	 20
340	  4	71.0	22.0	 16
341	  4	85.3	13.8	 20
342	  4	79.5	18.6	 20
343	  4	75.0	9.3	 16
344	  4	85.5	13.7	 20
345	  4	73.8	14.6	 20
346	  4	77.3	15.4	 16
347	  4	73.0	15.0	 20
348	  4	76.3	12.6	 20
349	  4	61.3	9.0	 16
350	  4	97.0	18.7	 20
351	  4	84.8	16.8	 20
352	  4	85.8	11.3	 16
353	  4	86.5	23.8	 20
354	  4	100.3	19.9	 20
355	  4	81.3	15.2	 16
356	  4	72.5	11.3	 20
357	  4	76.3	17.9	 20
358	  4	80.3	14.7	 16
359	  4	101.0	16.9	 25
360	  4	110.0	19.8	 25
361	  4	109.8	20.2	 20
362	  4	116.0	24.4	 25
363	  4	125.0	48.3	 25
364	  4	124.3	37.4	 20
365	  4	105.0	21.3	 25
366	  4	93.0	15.8	 25
367	  4	81.0	9.8	 20
368	  4	89.0	35.4	 25
369	  4	90.3	21.1	 20
370	  4	86.0	21.4	 25
371	  4	71.0	13.4	 25
372	  4	77.8	17.7	 20
373	  4	91.0	19.4	 25
374	  4	83.0	15.6	 25
375	  4	84.8	12.5	 20
376	  4	89.0	15.2	 25
377	  4	87.0	16.0	 25
378	  4	97.3	26.7	 20
379	  4	77.0	15.0	 25
380	  4	79.0	17.6	 25
381	  4	102.3	33.0	 20
382	  4	100.0	18.9	 25
383	  4	105.0	24.4	 25
384	  4	81.0	16.1	 20
385	  4	69.0	10.3	 25
386	  4	84.0	12.1	 25
387	  4	97.3	28.2	 20
388	  4	81.0	16.7	 25
389	  4	80.0	18.2	 25
390	  4	85.3	22.5	 20
391	  4	78.0	17.1	 25
392	  4	92.0	22.6	 25
393	  4	100.3	22.7	 20
394	  4	83.0	15.4	 25
395	  4	80.0	18.0	 25
396	  4	88.8	20.6	 20
397	  4	74.3	17.6	 20
398	  4	91.0	18.4	 20
399	  4	75.5	17.1	 16
400	  4	69.5	13.3	 20
401	  4	71.5	14.1	 20
402	  4	54.0	13.8	 16
403	  4	77.0	15.6	 20
404	  4	75.0	10.6	 20
405	  4	70.3	13.9	 16
406	  4	79.0	18.3	 20
407	  4	84.0	16.0	 16
408	  4	88.5	17.4	 20
409	  4	96.0	22.5	 20
410	  4	103.3	18.7	 16
411	  4	102.8	15.4	 20
412	  4	81.0	16.8	 20
413	  4	98.8	19.3	 16
414	  4	105.0	17.5	 20
415	  4	84.3	15.6	 20
416	  4	85.5	21.7	 16
417	  4	89.0	17.2	 25
418	  4	89.0	14.5	 25
419	  4	126.0	30.0	 20
420	  4	97.0	24.0	 25
421	  4	72.0	23.4	 25
422	  4	87.3	16.6	 20
423	  4	88.0	16.9	 25
424	  4	71.0	14.2	 25
425	  4	70.0	19.2	 20
426	  4	78.0	16.2	 25
427	  4	76.0	18.8	 25
428	  4	73.0	21.8	 20
429	  4	74.0	19.5	 25
430	  4	80.0	18.3	 25
431	  4	77.0	16.8	 20
432	  4	77.0	10.0	 25
433	  4	86.0	18.3	 25
434	  4	80.0	15.4	 20
435	  4	73.0	16.2	 25
436	  4	89.0	20.0	 25
437	  4	73.0	17.3	 20
438	  4	63.0	13.5	 25
439	  4	73.0	12.8	 25
440	  4	91.8	18.7	 20
441	  4	87.0	14.0	 25
442	  4	84.0	16.2	 25
443	  4	109.0	23.8	 20
444	  4	90.0	17.5	 25
445	  4	80.3	13.1	 20
446	  4	87.0	23.9	 25
447	  4	85.0	20.4	 25
448	  4	87.5	13.7	 20
449	  4	76.0	15.1	 25
450	  4	79.0	13.3	 25
451	  4	81.5	19.3	 20
452	  4	69.0	14.1	 25
453	  4	79.0	14.6	 25
454	  4	63.3	14.9	 20
455	  4	78.0	17.0	 25
456	  4	74.5	16.7	 20
457	  4	69.0	14.5	 16
458	  4	70.5	14.6	 20
459	  4	96.5	34.3	 20
460	  4	73.5	15.2	 16
461	  4	62.0	13.7	 20
462	  4	57.8	13.1	 20
463	  4	70.8	15.8	 16
464	  4	73.3	13.5	 20
465	  4	1316.8	135.3	 20
466	  4	399.0	42.4	 16
467	  4	238.8	56.1	 20
468	  4	4366.5	279.3	 20
469	  4	3855.5	164.4	 16
470	  4	673.5	108.2	 20
471	  4	241.3	31.5	 20
472	  4	127.3	47.3	 16
473	  4	305.0	40.2	 20
474	  4	388.0	46.6	 20
475	  4	322.3	31.6	 20
476	  4	268.0	44.6	 25
477	  4	2129.0	315.9	 25
478	  4	238.8	31.3	 20
479	  4	156.0	20.3	 25
480	  4	279.0	30.2	 20
481	  4	257.0	35.6	 25
482	  4	245.0	37.7	 25
483	  4	979.5	90.3	 20
484	  4	957.0	69.1	 25
485	  4	1125.0	109.6	 25
486	  4	465.5	61.1	 20
487	  4	317.0	32.1	 25
488	  4	101.0	17.9	 25
489	  4	527.5	55.4	 20
490	  4	719.0	61.2	 25
491	  4	326.0	88.6	 25
492	  4	75.0	14.8	 20
493	  4	87.0	16.3	 25
494	  4	92.0	17.8	 25
495	  4	128.3	25.4	 20
496	  4	343.0	45.3	 25
497	  4	3992.0	523.5	 25
498	  4	549.5	71.9	 20
499	  4	117.0	21.7	 25
500	  4	115.0	20.8	 25
501	  4	527.5	57.1	 20
502	  4	81.0	18.8	 25
503	  4	121.0	32.6	 25
504	  4	962.8	71.7	 20
505	  4	915.0	92.6	 25
506	  4	122.0	20.4	 25
507	  4	239.8	53.1	 20
508	  4	827.0	108.9	 25
509	  4	377.0	58.2	 25
510	  4	2040.8	257.2	 20
511	  4	547.0	123.1	 25
512	  4	121.0	48.3	 25
513	  4	1165.5	118.6	 20
514	  4	651.5	89.6	 20
515	  4	273.0	41.5	 20
516	  4	808.3	102.5	 16
517	  4	207.0	32.7	 20
518	  4	176.8	25.9	 16
519	  4	416.8	39.4	 20
520	  4	73.3	14.5	 20
521	  4	97.8	20.3	 16
522	  4	327.8	46.9	 20
523	  4	266.5	41.3	 20
524	  4	356.3	53.3	 16
525	  4	99.0	18.5	 20
526	  4	133.5	24.7	 20
527	  4	59.8	12.8	 16
528	  4	2209.8	197.7	 20
529	  4	95.3	17.2	 20
530	  4	71.3	12.4	 16
531	  4	61.3	10.8	 20
532	  4	66.3	13.5	 20
533	  4	81.5	16.6	 20
534	  4	112.0	22.3	 25
535	  4	304.0	70.0	 25
536	  4	1112.8	116.5	 20
537	  4	77.0	13.9	 25
538	  4	93.0	21.5	 25
539	  4	59.8	14.2	 20
540	  4	90.0	19.8	 25
541	  4	206.0	38.9	 25
542	  4	269.5	23.9	 20
543	  4	166.0	33.0	 25
544	  4	254.0	44.7	 25
545	  4	163.0	31.8	 20
546	  4	70.0	15.1	 25
547	  4	84.0	17.2	 25
548	  4	312.5	25.0	 20
549	  4	80.0	19.6	 25
550	  4	305.0	40.3	 25
551	  4	277.3	39.6	 20
552	  4	220.0	26.9	 25
553	  4	86.0	16.4	 25
554	  4	572.0	81.1	 20
555	  4	1982.0	199.7	 25
556	  4	139.5	29.3	 20
557	  4	184.0	32.7	 25
558	  4	436.0	52.4	 25
559	  4	91.3	15.4	 20
560	  4	324.0	44.6	 25
561	  4	678.0	77.2	 25
562	  4	1159.8	128.4	 20
563	  4	444.0	41.0	 25
564	  4	77.0	14.8	 25
565	  4	312.5	44.6	 20
566	  4	112.0	24.1	 25
567	  4	791.0	126.4	 25
568	  4	19048.0	1049.2	 20
569	  4	223.0	211.4	 25
570	  4	975.0	131.8	 25
571	  4	208.0	23.8	 20
572	  4	72.8	15.2	 20
573	  4	132.0	18.0	 20
574	  4	89.0	14.6	 16
575	  4	162.8	28.0	 20
576	  4	102.3	23.1	 20
577	  4	333.3	43.0	 16
578	  4	291.3	36.7	 20
579	  4	318.0	29.4	 20
580	  4	118.0	14.2	 16
581	  4	534.5	77.8	 20
582	  4	2155.0	152.7	 20
583	  4	2692.5	159.6	 16
584	  4	206.3	27.1	 20
585	  4	431.0	43.7	 20
586	  4	288.5	34.0	 16
587	  4	191.5	34.2	 20
588	  4	117.0	16.7	 20
589	  4	971.3	57.8	 16
590	  4	154.0	20.0	 20
591	  4	183.0	27.3	 25
592	  4	71.0	15.9	 20
593	  4	108.0	33.9	 25
594	  4	198.3	22.1	 20
595	  4	385.0	58.8	 25
596	  4	736.0	76.5	 25
597	  4	183.3	29.7	 20
598	  4	123.0	27.4	 25
599	  4	171.0	29.6	 25
600	  4	1422.5	167.1	 20
601	  4	79.0	13.6	 25
602	  4	115.0	21.3	 25
603	  4	134.3	24.7	 20
604	  4	102.0	20.7	 25
605	  4	71.0	13.2	 25
606	  4	61.3	15.2	 20
607	  4	67.0	12.4	 25
608	  4	93.0	17.0	 25
609	  4	67.3	11.7	 20
610	  4	79.0	10.9	 25
611	  4	195.0	36.7	 25
612	  4	163.0	27.8	 20
613	  4	143.0	22.1	 25
614	  4	443.0	53.9	 25
615	  4	217.5	30.9	 20
616	  4	79.0	16.9	 25
617	  4	65.0	13.9	 25
618	  4	95.3	14.9	 20
619	  4	65.0	11.5	 25
620	  4	67.0	11.1	 25
621	  4	113.5	18.1	 20
622	  4	120.0	20.6	 25
623	  4	71.0	13.7	 25
624	  4	91.3	16.1	 20
625	  4	97.0	18.4	 25
626	  4	83.0	15.8	 25
627	  4	80.5	13.0	 20
628	  4	204.0	40.1	 25
629	  4	7766.0	957.5	 25
630	  4	188.5	24.6	 16
631	  4	114.3	22.9	 20
632	  4	291.0	23.2	 16
633	  4	274.5	37.9	 20
634	  4	478.8	39.5	 20
635	  4	90.5	12.9	 16
636	  4	103.0	19.2	 20
637	  4	105.0	19.6	 20
638	  4	103.5	17.8	 16
639	  4	99.8	15.5	 20
  0	  5	189.0	33.6	 25
  1	  5	217.0	56.6	 20
  2	  5	148.0	27.0	 25
  3	  5	221.0	27.1	 25
  4	  5	505.3	54.2	 20
  5	  5	8944.0	1380.7	 25
  6	  5	265.0	35.6	 25
  7	  5	117.3	16.8	 20
  8	  5	520.0	75.2	 25
  9	  5	749.0	112.6	 25
 10	  5	165.8	22.7	 16
 11	  5	75.0	13.0	 20
 12	  5	147.8	27.4	 20
 13	  5	478.5	52.8	 16
 14	  5	142.5	20.6	 20
 15	  5	552.3	46.5	 20
 16	  5	465.3	36.9	 16
 17	  5	447.0	52.8	 20
 18	  5	168.5	24.0	 20
 19	  5	167.0	24.4	 16
 20	  5	846.3	74.9	 20
 21	  5	1098.0	162.4	 20
 22	  5	313.0	36.3	 16
 23	  5	332.3	42.7	 20
 24	  5	80.0	17.2	 20
 25	  5	917.3	110.0	 16
 26	  5	120.0	17.9	 20
 27	  5	153.3	32.7	 20
 28	  5	481.0	56.0	 16
 29	  5	108.0	22.4	 25
 30	  5	637.5	70.6	 20
 31	  5	311.0	59.0	 25
 32	  5	74.0	13.5	 25
 33	  5	88.3	18.2	 20
 34	  5	421.0	73.7	 25
 35	  5	88.0	18.0	 25
 36	  5	512.3	68.8	 20
 37	  5	84.0	18.9	 25
 38	  5	81.0	14.4	 25
 39	  5	913.8	101.4	 20
 40	  5	6039.0	850.2	 25
 41	  5	175.0	90.6	 25
 42	  5	1749.5	175.5	 20
 43	  5	2401.0	372.8	 25
 44	  5	1488.0	191.6	 25
 45	  5	1294.8	162.4	 20
 46	  5	564.0	59.8	 25
 47	  5	296.0	40.2	 25
 48	  5	158.3	25.2	 20
 49	  5	240.0	36.3	 25
 50	  5	158.0	35.9	 25
 51	  5	236.5	45.0	 20
 52	  5	1875.0	450.8	 25
 53	  5	146.0	22.0	 25
 54	  5	93.0	17.3	 20
 55	  5	67.0	12.0	 25
 56	  5	81.0	17.9	 25
 57	  5	110.0	16.5	 20
 58	  5	318.0	57.1	 25
 59	  5	1277.0	378.6	 25
 60	  5	79.3	11.7	 20
 61	  5	139.0	149.8	 25
 62	  5	14008.0	4218.2	 25
 63	  5	168.3	18.5	 20
 64	  5	175.0	21.6	 25
 65	  5	343.0	492.0	 25
 66	  5	15699.3	3139.4	 20
 67	  5	184.0	206.8	 25
 68	  5	15730.8	254.2	 16
 69	  5	14386.8	607.5	 20
 70	  5	13796.0	525.4	 20
 71	  5	13172.8	1903.2	 16
 72	  5	206.3	34.2	 20
 73	  5	147.5	266.4	 20
 74	  5	14785.3	2498.2	 16
 75	  5	184.5	21.6	 20
 76	  5	169.0	21.7	 20
 77	  5	192.5	64.1	 16
 78	  5	15043.0	3635.2	 20
 79	  5	188.0	432.8	 20
 80	  5	15767.8	356.3	 16
 81	  5	14307.8	794.7	 20
 82	  5	13718.5	711.2	 20
 83	  5	13151.8	2973.3	 16
 84	  5	194.3	32.5	 20
 85	  5	241.8	645.3	 20
 86	  5	14049.8	3525.6	 16
 87	  5	179.0	21.2	 25
 88	  5	162.0	20.0	 25
 89	  5	148.3	22.1	 20
 90	  5	174.0	44.6	 25
 91	  5	277.0	861.5	 25
 92	  5	14419.5	3804.1	 20
 93	  5	179.0	30.5	 25
 94	  5	169.0	23.9	 25
 95	  5	255.3	161.7	 20
 96	  5	14548.0	4464.7	 25
 97	  5	109.0	22.9	 25
 98	  5	153.8	17.4	 20
 99	  5	208.0	310.1	 25
100	  5	11468.0	4227.9	 25
101	  5	158.8	17.2	 20
102	  5	165.0	25.1	 25
103	  5	377.0	1361.4	 25
104	  5	15482.3	812.9	 20
105	  5	13650.0	1591.5	 25
106	  5	12110.8	3277.9	 20
107	  5	178.0	42.2	 25
108	  5	157.0	28.0	 25
109	  5	79.3	13.2	 20
110	  5	115.0	72.6	 25
111	  5	1971.0	550.7	 25
112	  5	1052.5	261.5	 20
113	  5	125.0	25.0	 25
114	  5	101.0	15.0	 25
115	  5	229.8	212.9	 20
116	  5	14048.0	4557.6	 25
117	  5	168.0	28.8	 25
118	  5	177.0	24.3	 20
119	  5	263.0	521.9	 25
120	  5	14919.0	5611.1	 25
121	  5	255.3	207.9	 20
122	  5	14171.0	4705.9	 25
123	  5	172.0	32.2	 25
124	  5	180.0	26.8	 20
125	  5	410.0	650.7	 25
126	  5	15541.3	5998.5	 20
127	  5	93.8	19.0	 16
128	  5	125.3	25.1	 20
129	  5	253.5	95.5	 20
130	  5	829.5	89.5	 16
131	  5	509.8	38.2	 20
132	  5	933.5	321.0	 20
133	  5	256.8	222.5	 16
134	  5	14025.5	4705.1	 20
135	  5	154.0	24.7	 20
136	  5	150.3	23.8	 16
137	  5	264.8	543.5	 20
138	  5	14415.0	5457.9	 20
139	  5	92.3	12.8	 16
140	  5	155.5	19.9	 20
141	  5	291.8	931.1	 20
142	  5	12061.8	3486.6	 16
143	  5	169.5	24.4	 20
144	  5	151.5	25.6	 16
145	  5	105.0	14.8	 25
146	  5	173.0	32.0	 25
147	  5	189.0	37.6	 20
148	  5	247.0	223.9	 25
149	  5	14331.0	4491.6	 25
150	  5	181.8	41.2	 20
151	  5	139.0	189.5	 25
152	  5	13837.0	4480.7	 25
153	  5	190.3	37.4	 20
154	  5	171.0	30.9	 25
155	  5	266.0	558.7	 25
156	  5	15231.8	3634.6	 20
157	  5	104.0	25.0	 25
158	  5	103.0	61.8	 25
159	  5	1708.3	299.0	 20
160	  5	1408.0	257.7	 25
161	  5	185.0	35.4	 25
162	  5	202.3	36.5	 20
163	  5	109.0	17.9	 25
164	  5	523.0	89.6	 25
165	  5	590.5	88.3	 20
166	  5	2068.0	540.0	 25
167	  5	535.0	131.8	 25
168	  5	2117.3	468.3	 20
169	  5	86.0	15.6	 25
170	  5	193.0	69.3	 25
171	  5	1100.5	290.8	 20
172	  5	448.0	97.7	 25
173	  5	374.0	68.5	 25
174	  5	929.3	182.3	 20
175	  5	286.0	34.9	 25
176	  5	1306.0	468.5	 25
177	  5	195.8	37.3	 20
178	  5	235.0	50.4	 25
179	  5	591.0	198.2	 25
180	  5	252.5	72.0	 20
181	  5	1396.0	302.9	 25
182	  5	584.0	82.7	 20
183	  5	549.0	129.1	 25
184	  5	199.3	31.5	 20
185	  5	514.8	90.1	 16
186	  5	327.3	99.9	 20
187	  5	1596.8	403.4	 20
188	  5	216.5	157.4	 16
189	  5	13211.5	3951.5	 20
190	  5	2061.3	547.8	 20
191	  5	116.0	34.0	 16
192	  5	277.3	30.2	 20
193	  5	282.5	31.2	 20
194	  5	179.0	24.4	 16
195	  5	73.3	17.3	 20
196	  5	94.8	28.1	 20
197	  5	487.5	60.5	 16
198	  5	2091.8	618.0	 20
199	  5	649.0	59.1	 20
200	  5	813.5	95.5	 16
201	  5	283.3	349.0	 20
202	  5	5925.5	1902.4	 20
203	  5	100.0	20.4	 20
204	  5	116.0	26.8	 25
205	  5	90.0	56.1	 25
206	  5	626.5	119.2	 20
207	  5	778.0	208.3	 25
208	  5	78.0	15.4	 25
209	  5	144.0	25.9	 20
210	  5	158.0	33.2	 25
211	  5	86.0	20.3	 25
212	  5	236.5	110.6	 20
213	  5	3965.0	1276.1	 25
214	  5	109.0	19.2	 25
215	  5	94.5	16.7	 20
216	  5	102.0	36.5	 25
217	  5	542.0	204.0	 25
218	  5	105.3	28.2	 20
219	  5	362.0	75.6	 25
220	  5	154.0	23.8	 20
221	  5	291.0	65.3	 25
222	  5	218.0	52.2	 25
223	  5	820.3	181.3	 20
224	  5	898.0	118.1	 25
225	  5	891.0	172.6	 25
226	  5	487.0	109.3	 20
227	  5	232.0	37.7	 25
228	  5	622.0	147.5	 25
229	  5	168.5	28.8	 20
230	  5	130.0	20.9	 25
231	  5	114.0	18.9	 25
232	  5	90.3	20.0	 20
233	  5	1167.0	1685.8	 25
234	  5	13533.0	3712.5	 25
235	  5	2431.0	488.5	 20
236	  5	2625.0	661.2	 25
237	  5	525.0	118.9	 25
238	  5	216.3	36.9	 20
239	  5	574.0	130.8	 25
240	  5	90.0	12.8	 25
241	  5	382.3	66.8	 20
242	  5	63.3	16.2	 20
243	  5	148.8	29.2	 20
244	  5	303.0	36.1	 16
245	  5	134.3	21.6	 20
246	  5	301.8	43.2	 20
247	  5	430.0	50.4	 16
248	  5	571.0	38.3	 20
249	  5	792.8	140.8	 20
250	  5	814.0	127.4	 16
251	  5	196.3	29.8	 20
252	  5	633.8	115.6	 20
253	  5	958.8	106.3	 16
254	  5	2096.0	226.6	 20
255	  5	1402.5	382.8	 20
256	  5	90.0	26.4	 16
257	  5	104.3	12.8	 20
258	  5	366.3	55.6	 16
259	  5	181.3	31.7	 20
260	  5	452.3	63.7	 20
261	  5	341.0	26.4	 16
262	  5	164.0	24.9	 25
263	  5	1024.0	264.9	 25
264	  5	1943.5	305.5	 20
265	  5	108.0	16.6	 25
266	  5	259.0	23.2	 25
267	  5	111.5	14.0	 20
268	  5	84.0	13.8	 25
269	  5	132.0	21.6	 25
270	  5	161.8	49.2	 20
271	  5	2076.0	383.1	 25
272	  5	223.0	22.8	 25
273	  5	288.5	31.3	 20
274	  5	358.0	40.3	 25
275	  5	166.0	33.1	 25
276	  5	127.5	23.1	 20
277	  5	442.0	87.4	 25
278	  5	97.0	18.1	 25
279	  5	251.3	46.4	 20
280	  5	316.0	71.4	 25
281	  5	1716.0	256.0	 25
282	  5	301.0	40.1	 20
283	  5	424.0	42.5	 25
284	  5	511.0	62.9	 25
285	  5	588.3	95.6	 20
286	  5	231.0	39.7	 25
287	  5	104.0	16.9	 25
288	  5	78.0	17.5	 20
289	  5	108.0	20.8	 25
290	  5	140.0	18.7	 25
291	  5	145.0	22.0	 20
292	  5	392.0	45.2	 25
293	  5	464.0	65.1	 25
294	  5	552.5	71.4	 20
295	  5	352.0	53.0	 25
296	  5	569.5	104.5	 20
297	  5	92.0	18.1	 25
298	  5	95.0	17.7	 25
299	  5	514.0	109.2	 20
300	  5	298.8	90.7	 20
301	  5	6836.5	1584.3	 20
302	  5	362.8	54.3	 16
303	  5	79.3	14.6	 20
304	  5	153.3	34.2	 20
305	  5	226.8	43.7	 16
306	  5	91.5	24.0	 20
307	  5	88.3	17.7	 20
308	  5	237.0	34.8	 16
309	  5	312.8	35.5	 20
310	  5	95.0	15.2	 20
311	  5	239.5	40.8	 16
312	  5	110.0	25.4	 20
313	  5	204.5	25.0	 20
314	  5	190.0	32.2	 16
315	  5	345.5	50.2	 20
316	  5	1148.0	463.3	 20
317	  5	5593.5	736.4	 16
318	  5	1301.8	249.5	 20
319	  5	1107.3	327.8	 20
320	  5	134.8	26.1	 20
321	  5	161.0	24.5	 25
322	  5	1009.0	242.3	 25
323	  5	89.3	20.3	 20
324	  5	215.0	35.9	 25
325	  5	1333.0	330.5	 25
326	  5	249.5	34.9	 20
327	  5	752.0	153.3	 25
328	  5	1542.0	317.1	 25
329	  5	355.8	55.2	 20
330	  5	103.0	42.4	 25
331	  5	2039.0	481.5	 25
332	  5	488.3	72.5	 20
333	  5	212.0	48.4	 25
334	  5	239.3	40.0	 20
335	  5	258.0	40.5	 25
336	  5	65.0	12.9	 25
337	  5	79.5	15.9	 20
338	  5	102.0	20.9	 25
339	  5	144.0	28.4	 25
340	  5	384.5	64.7	 20
341	  5	86.0	15.9	 25
342	  5	198.0	86.5	 25
343	  5	223.5	69.4	 20
344	  5	850.0	108.7	 25
345	  5	141.0	23.7	 25
346	  5	64.5	12.9	 20
347	  5	65.0	11.0	 25
348	  5	100.0	31.6	 25
349	  5	826.5	155.2	 20
350	  5	2156.0	318.9	 25
351	  5	6260.0	1574.8	 25
352	  5	1179.0	230.5	 20
353	  5	155.0	27.3	 25
354	  5	1417.0	404.9	 25
355	  5	80.3	15.5	 20
356	  5	103.0	23.0	 25
357	  5	2961.0	805.3	 25
358	  5	381.0	63.1	 20
359	  5	382.0	42.6	 20
360	  5	500.3	132.0	 20
361	  5	600.5	70.6	 16
362	  5	3857.8	661.2	 20
363	  5	312.3	32.7	 20
364	  5	241.8	66.6	 16
365	  5	1396.0	219.3	 20
366	  5	1548.0	235.9	 20
367	  5	745.0	68.6	 16
368	  5	167.8	24.0	 20
369	  5	101.0	15.7	 16
370	  5	1301.3	160.8	 20
371	  5	273.5	45.4	 20
372	  5	585.0	87.1	 16
373	  5	7240.5	1078.8	 20
374	  5	2095.0	368.5	 20
375	  5	548.3	74.0	 16
376	  5	2485.3	394.2	 20
377	  5	397.3	52.7	 20
378	  5	844.8	105.9	 20
379	  5	82.0	15.5	 25
380	  5	236.0	26.9	 25
381	  5	120.5	14.7	 20
382	  5	838.0	109.4	 25
383	  5	446.0	92.8	 25
384	  5	1870.8	352.8	 20
385	  5	127.0	21.2	 25
386	  5	734.0	72.6	 25
387	  5	1635.8	293.6	 20
388	  5	281.0	61.2	 25
389	  5	174.0	39.2	 25
390	  5	1152.5	191.4	 20
391	  5	732.0	161.0	 25
392	  5	225.0	33.4	 25
393	  5	1402.8	274.5	 20
394	  5	112.0	20.6	 25
395	  5	265.0	71.7	 25
396	  5	206.0	37.9	 20
397	  5	112.0	23.1	 25
398	  5	177.0	62.1	 25
399	  5	1978.3	358.6	 20
400	  5	138.0	26.7	 25
401	  5	87.0	26.5	 25
402	  5	947.5	139.1	 20
403	  5	783.0	160.0	 25
404	  5	1304.0	332.2	 25
405	  5	87.3	17.4	 20
406	  5	85.0	16.3	 25
407	  5	199.3	37.8	 20
408	  5	279.0	51.2	 25
409	  5	169.0	27.9	 25
410	  5	744.5	120.5	 20
411	  5	861.0	167.9	 25
412	  5	221.0	37.6	 25
413	  5	122.5	22.2	 20
414	  5	232.0	43.1	 25
415	  5	448.0	90.6	 25
416	  5	362.5	82.3	 20
417	  5	476.0	48.1	 20
418	  5	114.5	16.3	 20
419	  5	495.8	51.1	 16
420	  5	417.8	40.9	 20
421	  5	240.3	47.7	 20
422	  5	396.5	51.0	 16
423	  5	1377.8	131.3	 20
424	  5	809.8	112.0	 20
425	  5	276.0	41.7	 16
426	  5	140.8	43.5	 20
427	  5	87.0	9.4	 20
428	  5	168.8	27.9	 16
429	  5	306.0	35.8	 20
430	  5	440.5	69.1	 20
431	  5	128.0	22.4	 16
432	  5	75.0	15.7	 20
433	  5	81.8	17.6	 20
434	  5	84.3	15.6	 16
435	  5	99.5	18.7	 20
436	  5	138.0	16.7	 25
437	  5	70.3	16.4	 20
438	  5	106.0	21.7	 25
439	  5	190.0	137.3	 25
440	  5	1461.0	114.8	 20
441	  5	2982.0	451.5	 25
442	  5	117.0	21.2	 25
443	  5	438.3	61.2	 20
444	  5	895.0	74.5	 25
445	  5	665.3	78.5	 20
446	  5	673.0	82.1	 25
447	  5	4999.0	717.0	 25
448	  5	224.8	29.0	 20
449	  5	182.0	30.0	 25
450	  5	128.0	26.4	 25
451	  5	298.8	38.4	 20
452	  5	652.0	94.9	 25
453	  5	78.0	14.8	 25
454	  5	284.8	32.2	 20
455	  5	99.0	20.6	 25
456	  5	128.0	27.1	 25
457	  5	114.8	28.8	 20
458	  5	202.0	28.3	 25
459	  5	76.0	13.7	 25
460	  5	75.3	11.1	 20
461	  5	243.0	36.6	 25
462	  5	57.0	8.3	 25
463	  5	239.0	38.2	 20
464	  5	179.0	30.1	 25
465	  5	1619.0	193.2	 25
466	  5	104.0	19.3	 20
467	  5	68.0	10.1	 25
468	  5	162.0	103.7	 25
469	  5	147.5	38.9	 20
470	  5	104.0	16.1	 25
471	  5	66.0	11.8	 25
472	  5	83.5	21.3	 20
473	  5	72.0	12.0	 25
474	  5	156.0	37.9	 25
475	  5	2175.3	268.7	 16
476	  5	104.3	19.1	 20
477	  5	1354.5	91.4	 20
478	  5	792.3	75.6	 16
479	  5	263.8	25.4	 20
480	  5	115.0	18.1	 20
481	  5	418.3	51.0	 16
482	  5	145.0	22.6	 20
483	  5	175.5	36.3	 16
484	  5	746.0	87.6	 20
485	  5	170.0	22.0	 20
486	  5	181.8	26.1	 16
487	  5	77.3	17.5	 20
488	  5	138.5	19.0	 20
489	  5	264.3	33.5	 16
490	  5	518.8	65.6	 20
491	  5	88.3	13.7	 20
492	  5	1742.0	248.2	 16
493	  5	437.0	56.5	 20
494	  5	756.0	103.9	 25
495	  5	1340.0	143.4	 20
496	  5	812.0	80.8	 25
497	  5	1261.0	135.1	 25
498	  5	356.5	39.4	 20
499	  5	303.0	46.0	 25
500	  5	342.0	64.3	 25
501	  5	108.3	16.6	 20
502	  5	260.0	42.1	 25
503	  5	1323.0	187.2	 25
504	  5	207.5	36.5	 20
505	  5	834.0	101.1	 25
506	  5	141.0	20.5	 25
507	  5	228.3	32.5	 20
508	  5	202.0	29.1	 25
509	  5	156.0	27.7	 25
510	  5	283.8	35.0	 20
511	  5	71.0	15.2	 25
512	  5	68.0	14.9	 25
513	  5	719.5	107.9	 20
514	  5	561.0	103.1	 25
515	  5	668.0	130.2	 25
516	  5	65.8	11.9	 20
517	  5	68.0	12.5	 25
518	  5	228.0	31.5	 25
519	  5	939.5	155.2	 20
520	  5	549.0	124.4	 25
521	  5	83.0	14.5	 20
522	  5	87.0	13.0	 25
523	  5	256.0	38.5	 25
524	  5	275.8	38.8	 20
525	  5	454.0	76.3	 25
526	  5	77.0	11.9	 25
527	  5	1024.3	193.2	 20
528	  5	2006.0	408.1	 25
529	  5	163.0	33.6	 25
530	  5	259.0	50.6	 20
531	  5	87.0	13.2	 25
532	  5	65.0	14.1	 25
533	  5	97.3	21.3	 16
534	  5	111.3	16.5	 20
535	  5	202.3	28.0	 20
536	  5	1552.8	87.6	 16
537	  5	1894.0	205.4	 20
538	  5	103.0	16.7	 20
539	  5	335.0	34.4	 16
540	  5	141.5	30.9	 20
541	  5	189.8	25.1	 20
542	  5	426.8	45.8	 16
543	  5	183.0	33.2	 20
544	  5	103.5	19.1	 20
545	  5	363.3	45.4	 16
546	  5	58.3	9.5	 20
547	  5	277.3	54.4	 20
548	  5	125.3	21.3	 16
549	  5	73.5	11.9	 20
550	  5	90.3	12.8	 20
551	  5	286.5	46.0	 16
552	  5	70.3	10.0	 20
553	  5	263.0	33.0	 25
554	  5	1000.0	102.6	 20
555	  5	69.0	13.4	 25
556	  5	636.0	81.0	 25
557	  5	438.5	49.4	 20
558	  5	312.0	36.6	 25
559	  5	1240.0	110.1	 20
560	  5	1233.0	143.3	 25
561	  5	143.0	31.5	 25
562	  5	137.5	25.8	 20
563	  5	16640.0	2690.9	 25
564	  5	176.0	36.4	 25
565	  5	80.0	15.8	 20
566	  5	132.0	19.4	 25
567	  5	2266.0	259.6	 25
568	  5	144.5	65.4	 20
569	  5	171.0	26.8	 25
570	  5	117.0	21.6	 25
571	  5	202.5	29.3	 20
572	  5	98.0	21.2	 25
573	  5	142.0	25.8	 25
574	  5	266.0	28.7	 20
575	  5	789.0	108.0	 25
576	  5	70.0	14.2	 25
577	  5	88.0	18.3	 20
578	  5	113.0	23.4	 25
579	  5	117.0	16.9	 25
580	  5	943.5	86.9	 20
581	  5	110.0	25.0	 25
582	  5	404.0	52.5	 25
583	  5	115.8	37.4	 20
584	  5	420.0	41.8	 25
585	  5	400.0	38.5	 25
586	  5	404.5	41.5	 20
587	  5	449.0	54.9	 25
588	  5	341.0	69.7	 25
589	  5	5499.8	421.7	 20
590	  5	2745.0	297.9	 25
591	  5	1073.5	126.0	 20
592	  5	90.8	13.8	 16
593	  5	390.8	44.3	 20
594	  5	325.0	35.7	 20
595	  5	138.0	19.8	 16
596	  5	189.0	26.1	 20
597	  5	1833.5	197.3	 16
598	  5	782.3	72.2	 20
599	  5	118.0	14.2	 20
600	  5	353.3	36.3	 16
601	  5	67.8	12.9	 20
602	  5	102.0	13.2	 20
603	  5	83.5	7.0	 16
604	  5	126.3	23.2	 20
605	  5	718.5	126.8	 20
606	  5	87.5	12.9	 16
607	  5	78.8	17.0	 20
608	  5	110.0	16.6	 20
609	  5	234.3	24.0	 16
610	  5	84.5	14.9	 20
611	  5	248.0	33.4	 25
612	  5	1569.3	155.0	 20
613	  5	93.0	18.7	 25
614	  5	116.0	26.4	 25
615	  5	632.5	61.1	 20
616	  5	551.0	69.8	 25
617	  5	669.0	93.5	 25
618	  5	162.0	29.6	 20
619	  5	111.0	19.2	 25
620	  5	181.0	27.3	 25
621	  5	512.3	83.4	 20
622	  5	839.0	189.5	 25
623	  5	157.0	22.2	 25
624	  5	149.0	32.0	 20
625	  5	289.0	48.4	 25
626	  5	116.0	22.0	 25
627	  5	127.5	22.6	 20
628	  5	97.0	19.3	 25
629	  5	362.0	64.4	 25
630	  5	1684.5	179.1	 20
631	  5	8216.0	1388.4	 25
632	  5	1175.0	125.5	 25
633	  5	1108.0	178.0	 20
634	  5	1641.0	236.7	 25
635	  5	239.0	27.0	 20
636	  5	245.0	38.3	 25
637	  5	174.0	25.6	 25
638	  5	144.3	18.5	 20
639	  5	173.0	38.5	 25
  0	  6	14515.0	2512.5	 25
  1	  6	153.5	38.0	 20
  2	  6	98.0	18.9	 25
  3	  6	117.0	22.4	 25
  4	  6	248.3	31.5	 20
  5	  6	8317.0	1475.1	 25
  6	  6	142.0	41.0	 25
  7	  6	99.3	14.8	 20
  8	  6	321.0	52.1	 25
  9	  6	529.0	50.7	 25
 10	  6	112.0	18.4	 20
 11	  6	81.0	14.7	 25
 12	  6	73.0	15.2	 25
 13	  6	112.0	16.7	 20
 14	  6	192.0	27.3	 25
 15	  6	388.0	42.2	 25
 16	  6	694.0	80.0	 20
 17	  6	467.0	41.1	 25
 18	  6	221.0	35.1	 25
 19	  6	349.5	42.3	 20
 20	  6	1278.0	129.1	 25
 21	  6	1729.0	300.9	 25
 22	  6	162.8	25.8	 20
 23	  6	179.0	36.9	 25
 24	  6	68.0	10.8	 25
 25	  6	174.3	27.8	 20
 26	  6	135.0	22.9	 25
 27	  6	116.0	19.5	 25
 28	  6	413.0	41.9	 20
 29	  6	98.0	18.1	 20
 30	  6	938.3	87.8	 20
 31	  6	184.5	34.6	 16
 32	  6	89.0	13.0	 20
 33	  6	70.8	18.7	 16
 34	  6	480.8	62.3	 20
 35	  6	103.0	22.1	 20
 36	  6	172.3	26.7	 16
 37	  6	90.8	19.1	 20
 38	  6	83.3	16.2	 20
 39	  6	199.3	46.5	 16
 40	  6	3672.0	519.7	 20
 41	  6	215.0	31.0	 20
 42	  6	577.3	66.7	 16
 43	  6	476.5	71.3	 20
 44	  6	575.8	48.0	 20
 45	  6	1338.3	91.4	 16
 46	  6	973.3	74.8	 20
 47	  6	266.0	47.6	 20
 48	  6	153.8	25.8	 20
 49	  6	175.0	28.8	 25
 50	  6	198.0	36.7	 25
 51	  6	91.8	18.6	 20
 52	  6	598.0	136.9	 25
 53	  6	272.0	35.7	 25
 54	  6	104.5	16.6	 20
 55	  6	94.0	21.0	 25
 56	  6	86.0	16.9	 25
 57	  6	88.3	14.0	 20
 58	  6	158.0	28.5	 25
 59	  6	335.0	84.7	 25
 60	  6	94.3	20.3	 20
 61	  6	142.0	127.3	 25
 62	  6	14022.0	4227.2	 25
 63	  6	159.0	30.2	 20
 64	  6	159.0	36.7	 25
 65	  6	250.0	444.4	 25
 66	  6	14955.0	3078.5	 20
 67	  6	145.0	190.7	 25
 68	  6	14587.0	4689.8	 25
 69	  6	214.8	41.4	 20
 70	  6	206.0	29.9	 25
 71	  6	204.8	43.6	 20
 72	  6	193.0	38.8	 25
 73	  6	152.0	259.0	 25
 74	  6	14295.8	2556.5	 20
 75	  6	201.0	27.1	 25
 76	  6	151.0	19.6	 25
 77	  6	232.3	61.6	 20
 78	  6	14830.0	3664.8	 25
 79	  6	190.0	408.1	 25
 80	  6	14961.3	3072.2	 20
 81	  6	209.0	68.5	 25
 82	  6	218.0	56.8	 25
 83	  6	195.8	49.9	 20
 84	  6	159.0	31.1	 25
 85	  6	217.0	584.5	 25
 86	  6	13943.5	3272.6	 20
 87	  6	186.5	29.2	 20
 88	  6	163.5	19.5	 20
 89	  6	257.0	110.1	 16
 90	  6	14021.0	4172.4	 20
 91	  6	228.5	664.3	 20
 92	  6	14068.3	3617.9	 16
 93	  6	161.8	22.0	 20
 94	  6	154.8	19.1	 20
 95	  6	232.8	109.2	 16
 96	  6	14591.0	4235.4	 20
 97	  6	107.3	20.2	 20
 98	  6	189.8	28.9	 16
 99	  6	213.8	314.0	 20
100	  6	12513.3	4552.6	 20
101	  6	142.5	16.1	 16
102	  6	140.3	24.6	 20
103	  6	332.0	1306.6	 20
104	  6	14860.8	4596.6	 16
105	  6	186.8	35.0	 20
106	  6	162.0	19.5	 25
107	  6	148.3	27.1	 20
108	  6	139.0	23.6	 25
109	  6	94.5	16.5	 20
110	  6	125.0	30.4	 25
111	  6	729.0	69.2	 25
112	  6	1013.5	186.7	 20
113	  6	128.0	19.0	 25
114	  6	210.0	40.0	 25
115	  6	228.3	165.2	 20
116	  6	14035.0	4452.7	 25
117	  6	169.0	38.6	 25
118	  6	163.5	22.0	 20
119	  6	215.0	479.5	 25
120	  6	14904.0	5706.2	 25
121	  6	238.3	200.4	 20
122	  6	14177.0	4652.9	 25
123	  6	175.0	26.0	 25
124	  6	162.5	26.1	 20
125	  6	228.0	525.2	 25
126	  6	15025.0	5759.9	 25
127	  6	118.3	28.7	 20
128	  6	111.0	27.4	 25
129	  6	303.0	178.8	 25
130	  6	1697.5	125.1	 20
131	  6	1106.0	133.6	 25
132	  6	2004.0	696.1	 25
133	  6	213.8	197.2	 20
134	  6	14027.0	4561.3	 25
135	  6	181.0	22.2	 25
136	  6	164.3	22.1	 20
137	  6	240.0	477.4	 25
138	  6	14000.0	5341.3	 25
139	  6	144.0	95.6	 20
140	  6	176.0	29.4	 25
141	  6	289.0	860.2	 25
142	  6	11882.0	3336.9	 20
143	  6	163.0	29.7	 25
144	  6	140.0	25.2	 25
145	  6	87.3	18.6	 16
146	  6	177.0	20.3	 20
147	  6	173.5	24.2	 16
148	  6	168.8	179.7	 20
149	  6	14154.0	4384.6	 20
150	  6	155.3	32.1	 16
151	  6	143.5	185.3	 20
152	  6	14282.5	4646.1	 20
153	  6	153.8	22.5	 16
154	  6	141.8	22.2	 20
155	  6	243.0	539.3	 20
156	  6	15862.8	3614.2	 16
157	  6	78.0	16.0	 20
158	  6	117.5	49.1	 20
159	  6	661.5	115.8	 16
160	  6	554.5	118.3	 20
161	  6	117.3	21.1	 20
162	  6	110.3	16.5	 16
163	  6	134.3	81.4	 20
164	  6	2207.0	196.6	 20
165	  6	1592.0	178.7	 20
166	  6	3437.0	774.2	 25
167	  6	235.0	220.2	 25
168	  6	2030.5	455.8	 20
169	  6	103.0	19.4	 25
170	  6	137.0	16.8	 25
171	  6	239.3	50.2	 20
172	  6	303.0	34.9	 25
173	  6	246.0	44.0	 25
174	  6	677.8	80.5	 20
175	  6	201.0	36.1	 25
176	  6	200.0	53.2	 25
177	  6	103.5	12.0	 20
178	  6	110.0	21.4	 25
179	  6	100.0	15.7	 25
180	  6	226.3	88.3	 20
181	  6	3683.0	1012.6	 25
182	  6	500.0	107.2	 25
183	  6	178.3	38.2	 20
184	  6	129.0	24.5	 25
185	  6	358.0	39.5	 20
186	  6	282.0	99.3	 25
187	  6	656.0	144.3	 25
188	  6	198.8	88.9	 20
189	  6	6418.0	1915.4	 25
190	  6	1566.0	385.2	 25
191	  6	119.5	29.9	 20
192	  6	251.0	31.0	 25
193	  6	276.0	33.9	 25
194	  6	144.0	27.6	 20
195	  6	199.0	66.9	 25
196	  6	90.0	14.7	 25
197	  6	118.5	24.8	 20
198	  6	241.0	70.0	 25
199	  6	389.0	75.3	 25
200	  6	529.8	68.5	 20
201	  6	162.0	36.9	 25
202	  6	920.0	384.7	 25
203	  6	95.5	17.0	 16
204	  6	101.8	18.5	 20
205	  6	96.5	21.7	 20
206	  6	438.3	87.2	 16
207	  6	83.0	14.3	 20
208	  6	75.0	12.9	 20
209	  6	103.3	15.9	 16
210	  6	80.3	12.3	 20
211	  6	71.3	13.1	 20
212	  6	235.3	39.3	 16
213	  6	900.3	259.3	 20
214	  6	69.5	13.3	 20
215	  6	71.5	8.7	 16
216	  6	90.5	19.5	 20
217	  6	105.5	16.5	 20
218	  6	72.5	9.0	 16
219	  6	191.0	28.9	 20
220	  6	171.3	20.8	 20
221	  6	172.0	19.5	 16
222	  6	169.5	19.0	 20
223	  6	213.0	37.0	 20
224	  6	385.0	58.2	 25
225	  6	334.0	40.7	 25
226	  6	378.0	78.4	 20
227	  6	127.0	22.9	 25
228	  6	387.0	79.8	 25
229	  6	112.0	12.9	 20
230	  6	96.0	19.6	 25
231	  6	87.0	14.1	 25
232	  6	78.0	25.4	 20
233	  6	1132.0	1551.9	 25
234	  6	13285.0	4244.0	 25
235	  6	1940.0	205.5	 20
236	  6	2437.0	532.3	 25
237	  6	420.0	73.8	 25
238	  6	134.0	19.9	 20
239	  6	137.0	33.8	 25
240	  6	102.0	15.6	 25
241	  6	88.3	17.5	 20
242	  6	72.0	14.4	 25
243	  6	267.0	33.5	 25
244	  6	487.5	56.2	 20
245	  6	119.0	23.5	 25
246	  6	222.0	61.6	 25
247	  6	382.8	29.8	 20
248	  6	444.0	41.3	 25
249	  6	376.0	46.5	 25
250	  6	838.0	124.9	 20
251	  6	144.0	29.1	 25
252	  6	129.0	49.6	 25
253	  6	509.5	52.1	 20
254	  6	961.0	105.8	 25
255	  6	859.0	201.6	 25
256	  6	86.0	16.2	 20
257	  6	81.0	17.4	 25
258	  6	174.3	26.8	 20
259	  6	92.0	19.8	 25
260	  6	326.0	36.0	 25
261	  6	351.0	29.1	 20
262	  6	199.0	31.9	 20
263	  6	165.5	30.9	 20
264	  6	253.0	45.9	 16
265	  6	111.5	16.7	 20
266	  6	260.3	28.5	 20
267	  6	121.3	22.1	 16
268	  6	68.0	13.7	 20
269	  6	72.0	10.3	 20
270	  6	134.8	54.8	 16
271	  6	1834.8	325.8	 20
272	  6	205.0	25.7	 20
273	  6	504.5	65.8	 16
274	  6	340.3	55.7	 20
275	  6	124.3	26.9	 20
276	  6	124.5	28.2	 16
277	  6	320.3	59.1	 20
278	  6	96.8	34.7	 20
279	  6	454.5	48.2	 16
280	  6	611.0	207.4	 20
281	  6	4196.0	540.9	 25
282	  6	746.8	75.2	 20
283	  6	933.0	124.0	 25
284	  6	890.0	132.7	 25
285	  6	335.0	45.3	 20
286	  6	206.0	36.5	 25
287	  6	80.0	12.3	 25
288	  6	83.8	20.8	 20
289	  6	81.0	21.1	 25
290	  6	198.0	26.1	 25
291	  6	103.0	25.2	 20
292	  6	320.0	39.0	 25
293	  6	232.0	33.3	 25
294	  6	414.8	48.7	 20
295	  6	605.0	56.0	 25
296	  6	610.0	58.7	 20
297	  6	73.0	13.6	 25
298	  6	69.0	14.3	 25
299	  6	243.0	144.4	 20
300	  6	149.0	30.1	 25
301	  6	402.0	155.7	 25
302	  6	461.5	54.6	 20
303	  6	76.0	14.7	 25
304	  6	130.0	29.3	 25
305	  6	246.3	41.2	 20
306	  6	91.0	14.3	 25
307	  6	72.0	10.3	 25
308	  6	148.8	21.5	 20
309	  6	325.0	33.4	 25
310	  6	89.0	12.6	 25
311	  6	111.5	23.6	 20
312	  6	102.0	21.6	 25
313	  6	411.0	52.9	 25
314	  6	144.8	23.4	 20
315	  6	403.0	95.0	 25
316	  6	2082.0	130.1	 25
317	  6	2937.0	466.8	 20
318	  6	365.0	80.2	 25
319	  6	126.0	43.6	 25
320	  6	138.8	27.1	 16
321	  6	110.8	20.1	 20
322	  6	375.3	81.8	 20
323	  6	153.3	22.7	 16
324	  6	166.0	25.9	 20
325	  6	415.3	91.5	 20
326	  6	129.0	24.2	 16
327	  6	355.0	35.1	 20
328	  6	532.5	100.0	 20
329	  6	213.0	31.6	 16
330	  6	99.0	31.2	 20
331	  6	402.0	48.7	 20
332	  6	391.3	34.2	 16
333	  6	152.8	26.5	 20
334	  6	67.8	12.1	 16
335	  6	119.3	42.2	 20
336	  6	78.3	16.6	 20
337	  6	88.0	16.7	 16
338	  6	145.3	14.8	 20
339	  6	89.0	21.2	 25
340	  6	104.0	14.8	 20
341	  6	66.0	15.3	 25
342	  6	300.0	61.5	 25
343	  6	98.5	10.1	 20
344	  6	656.0	65.1	 25
345	  6	159.0	29.9	 25
346	  6	69.3	11.7	 20
347	  6	66.0	11.8	 25
348	  6	81.0	15.7	 25
349	  6	378.5	45.3	 20
350	  6	1092.0	79.4	 25
351	  6	3401.0	686.5	 25
352	  6	1590.3	149.0	 20
353	  6	109.0	18.1	 25
354	  6	169.0	41.2	 25
355	  6	71.8	18.0	 20
356	  6	105.0	16.7	 25
357	  6	328.0	101.7	 25
358	  6	341.3	66.8	 20
359	  6	139.0	26.0	 25
360	  6	276.0	31.8	 25
361	  6	217.3	28.6	 20
362	  6	990.0	171.8	 25
363	  6	447.0	52.9	 25
364	  6	439.5	97.0	 20
365	  6	2479.0	147.5	 25
366	  6	662.0	99.4	 25
367	  6	1889.3	216.2	 20
368	  6	296.0	42.4	 25
369	  6	117.0	20.8	 25
370	  6	280.0	65.3	 20
371	  6	153.0	40.2	 25
372	  6	458.3	55.3	 20
373	  6	2910.0	235.9	 25
374	  6	2849.0	353.2	 25
375	  6	372.8	48.2	 20
376	  6	898.0	155.4	 25
377	  6	200.0	101.2	 25
378	  6	1112.0	108.4	 16
379	  6	104.5	18.9	 20
380	  6	107.5	14.7	 20
381	  6	102.3	17.2	 16
382	  6	355.5	34.9	 20
383	  6	240.0	46.9	 20
384	  6	358.5	49.4	 16
385	  6	90.0	16.3	 20
386	  6	830.5	199.5	 20
387	  6	2180.8	279.6	 16
388	  6	211.3	34.2	 20
389	  6	105.0	16.9	 20
390	  6	454.8	44.8	 16
391	  6	483.8	68.5	 20
392	  6	157.3	27.1	 20
393	  6	348.3	53.2	 16
394	  6	94.5	12.6	 20
395	  6	120.5	21.2	 20
396	  6	82.3	13.0	 16
397	  6	80.0	20.9	 25
398	  6	502.0	118.9	 25
399	  6	2268.0	326.2	 20
400	  6	133.0	24.1	 25
401	  6	78.0	30.5	 25
402	  6	699.0	87.4	 20
403	  6	125.0	32.6	 25
404	  6	580.0	97.1	 25
405	  6	113.5	23.2	 20
406	  6	90.0	14.8	 25
407	  6	139.0	24.4	 25
408	  6	161.8	27.8	 20
409	  6	137.0	24.1	 25
410	  6	603.3	58.2	 20
411	  6	418.0	41.4	 25
412	  6	272.0	52.5	 25
413	  6	160.5	27.9	 20
414	  6	232.0	28.8	 25
415	  6	402.0	43.1	 25
416	  6	450.0	43.6	 20
417	  6	783.0	82.4	 25
418	  6	186.0	27.4	 25
419	  6	291.3	26.4	 20
420	  6	296.0	38.3	 25
421	  6	245.0	45.5	 25
422	  6	174.8	41.4	 20
423	  6	461.0	82.8	 25
424	  6	371.0	86.7	 25
425	  6	244.5	39.4	 20
426	  6	85.0	12.9	 25
427	  6	104.0	20.5	 25
428	  6	249.5	27.8	 20
429	  6	419.0	66.7	 25
430	  6	221.0	31.1	 25
431	  6	269.5	40.5	 20
432	  6	77.0	15.4	 25
433	  6	106.0	19.7	 25
434	  6	73.0	10.9	 20
435	  6	63.0	13.6	 25
436	  6	112.5	23.2	 20
437	  6	57.0	10.3	 16
438	  6	65.3	14.8	 20
439	  6	306.0	100.0	 20
440	  6	348.8	47.4	 16
441	  6	1639.8	215.9	 20
442	  6	93.5	22.2	 20
443	  6	265.3	31.1	 16
444	  6	505.3	74.6	 20
445	  6	902.3	92.4	 20
446	  6	702.3	67.3	 16
447	  6	4608.0	458.5	 20
448	  6	402.8	54.0	 16
449	  6	177.8	33.7	 20
450	  6	128.3	24.6	 20
451	  6	155.5	19.2	 16
452	  6	302.3	39.5	 20
453	  6	87.0	14.6	 20
454	  6	160.0	29.7	 16
455	  6	197.8	28.7	 20
456	  6	101.0	17.8	 25
457	  6	83.0	12.7	 20
458	  6	194.0	25.0	 25
459	  6	82.0	12.5	 25
460	  6	78.0	19.4	 20
461	  6	92.0	21.1	 25
462	  6	75.0	27.9	 25
463	  6	243.3	30.7	 20
464	  6	86.0	16.8	 25
465	  6	1306.0	156.8	 25
466	  6	135.8	28.0	 20
467	  6	97.0	22.6	 25
468	  6	287.0	44.7	 25
469	  6	108.8	17.5	 20
470	  6	109.0	18.1	 25
471	  6	82.0	14.4	 25
472	  6	88.8	18.8	 20
473	  6	68.0	11.4	 25
474	  6	133.0	22.2	 25
475	  6	478.3	78.3	 20
476	  6	86.0	18.1	 25
477	  6	943.0	89.5	 25
478	  6	1704.0	132.8	 20
479	  6	559.0	83.2	 25
480	  6	94.0	13.3	 25
481	  6	336.0	32.3	 20
482	  6	93.0	17.4	 25
483	  6	76.0	15.8	 25
484	  6	219.5	20.3	 20
485	  6	139.0	24.5	 25
486	  6	89.5	20.5	 20
487	  6	98.0	16.5	 25
488	  6	65.0	13.7	 25
489	  6	120.0	24.6	 20
490	  6	463.0	41.0	 25
491	  6	78.0	18.0	 25
492	  6	3251.5	212.6	 20
493	  6	1102.0	145.9	 25
494	  6	2565.5	182.1	 20
495	  6	2978.3	176.8	 16
496	  6	1104.8	97.0	 20
497	  6	1920.5	106.3	 20
498	  6	705.0	70.1	 16
499	  6	530.3	48.8	 20
500	  6	175.5	21.0	 20
501	  6	159.0	43.1	 16
502	  6	102.5	15.7	 20
503	  6	347.5	49.6	 20
504	  6	86.3	17.4	 16
505	  6	281.5	30.0	 20
506	  6	218.0	29.7	 20
507	  6	224.3	19.7	 16
508	  6	238.0	37.2	 20
509	  6	100.3	17.0	 20
510	  6	121.5	21.3	 16
511	  6	78.0	13.6	 20
512	  6	75.0	13.3	 20
513	  6	184.8	26.8	 16
514	  6	119.0	21.1	 25
515	  6	279.0	45.5	 25
516	  6	76.5	18.7	 20
517	  6	69.0	14.6	 25
518	  6	163.0	19.7	 25
519	  6	144.8	27.8	 20
520	  6	231.0	46.6	 25
521	  6	98.0	20.5	 25
522	  6	104.8	22.4	 20
523	  6	305.0	31.8	 25
524	  6	230.5	32.0	 20
525	  6	185.0	33.6	 25
526	  6	71.0	12.6	 25
527	  6	284.8	47.1	 20
528	  6	399.0	53.2	 25
529	  6	126.0	19.8	 25
530	  6	184.8	22.1	 20
531	  6	117.0	18.9	 25
532	  6	63.0	13.5	 25
533	  6	87.8	15.8	 20
534	  6	73.0	14.2	 25
535	  6	151.0	24.0	 25
536	  6	368.0	61.4	 20
537	  6	302.0	84.1	 25
538	  6	90.0	15.7	 25
539	  6	167.0	25.2	 20
540	  6	190.0	20.6	 25
541	  6	164.0	23.9	 25
542	  6	331.3	40.3	 20
543	  6	92.0	11.7	 25
544	  6	110.0	19.2	 25
545	  6	204.8	20.4	 20
546	  6	74.0	16.5	 25
547	  6	90.0	17.5	 25
548	  6	132.8	25.2	 20
549	  6	81.0	12.0	 25
550	  6	87.0	14.8	 25
551	  6	88.5	16.7	 20
552	  6	74.0	15.1	 25
553	  6	125.8	21.3	 20
554	  6	144.5	26.8	 16
555	  6	60.3	16.1	 20
556	  6	259.5	45.0	 20
557	  6	156.0	17.2	 16
558	  6	106.5	15.4	 20
559	  6	448.8	68.0	 20
560	  6	704.5	76.5	 16
561	  6	130.5	20.1	 20
562	  6	84.8	13.9	 16
563	  6	4756.3	956.6	 20
564	  6	225.3	33.2	 20
565	  6	74.5	18.2	 16
566	  6	125.3	25.8	 20
567	  6	850.8	107.3	 20
568	  6	97.0	14.6	 16
569	  6	153.8	24.2	 20
570	  6	93.0	24.1	 20
571	  6	246.8	29.8	 16
572	  6	97.0	23.8	 25
573	  6	173.0	22.8	 25
574	  6	114.0	43.0	 20
575	  6	179.0	33.1	 25
576	  6	69.0	15.1	 25
577	  6	70.0	8.8	 20
578	  6	137.0	18.3	 25
579	  6	89.0	16.3	 25
580	  6	626.0	98.3	 20
581	  6	91.0	17.9	 25
582	  6	249.0	26.3	 25
583	  6	124.8	19.2	 20
584	  6	269.0	46.2	 25
585	  6	316.0	41.5	 25
586	  6	328.0	54.2	 20
587	  6	509.0	63.2	 25
588	  6	169.0	31.1	 25
589	  6	3380.3	417.6	 20
590	  6	1278.0	139.0	 25
591	  6	2867.0	250.6	 25
592	  6	116.8	19.1	 20
593	  6	436.0	52.1	 25
594	  6	289.0	33.5	 25
595	  6	161.3	22.1	 20
596	  6	118.0	20.6	 25
597	  6	1078.0	171.0	 25
598	  6	407.3	45.3	 20
599	  6	104.0	20.9	 25
600	  6	275.8	53.9	 20
601	  6	73.0	15.9	 25
602	  6	76.0	13.7	 25
603	  6	74.0	18.5	 20
604	  6	81.0	15.3	 25
605	  6	103.0	26.6	 25
606	  6	82.5	17.7	 20
607	  6	72.0	14.2	 25
608	  6	192.0	27.5	 25
609	  6	207.0	25.2	 20
610	  6	76.0	12.7	 25
611	  6	278.3	52.5	 20
612	  6	347.5	38.0	 16
613	  6	70.0	8.9	 20
614	  6	63.0	8.2	 20
615	  6	300.3	38.2	 16
616	  6	386.0	51.0	 20
617	  6	266.0	29.4	 20
618	  6	170.3	27.2	 16
619	  6	109.3	15.1	 20
620	  6	170.3	21.8	 20
621	  6	113.3	15.5	 16
622	  6	316.3	55.0	 20
623	  6	232.3	31.2	 20
624	  6	70.0	24.0	 16
625	  6	106.3	17.2	 20
626	  6	89.8	18.3	 20
627	  6	86.0	15.4	 16
628	  6	78.3	10.2	 20
629	  6	204.8	28.7	 20
630	  6	2274.8	283.5	 20
631	  6	1924.0	371.2	 25
632	  6	496.0	75.3	 25
633	  6	332.3	60.5	 20
634	  6	1292.0	197.3	 25
635	  6	401.0	58.4	 25
636	  6	124.5	20.0	 20
637	  6	226.0	28.2	 25
638	  6	97.0	18.4	 20
639	  6	13319.0	3254.8	 25
  0	  7	171.8	19.2	 20
  1	  7	464.8	75.0	 16
  2	  7	137.8	21.3	 20
  3	  7	371.0	57.4	 20
  4	  7	373.3	63.9	 16
  5	  7	338.3	58.6	 20
  6	  7	187.0	26.8	 20
  7	  7	103.8	19.6	 16
  8	  7	1120.0	250.4	 20
  9	  7	259.0	38.6	 25
 10	  7	331.5	45.2	 20
 11	  7	569.0	89.6	 25
 12	  7	168.0	19.4	 25
 13	  7	399.3	49.6	 20
 14	  7	89.0	21.5	 25
 15	  7	245.0	41.2	 25
 16	  7	144.3	18.9	 20
 17	  7	175.0	30.2	 25
 18	  7	987.0	161.5	 25
 19	  7	250.3	48.1	 20
 20	  7	78.0	16.8	 25
 21	  7	625.0	84.0	 25
 22	  7	207.8	26.4	 20
 23	  7	193.0	42.0	 25
 24	  7	96.0	16.0	 25
 25	  7	69.3	18.9	 20
 26	  7	83.0	18.7	 25
 27	  7	179.0	37.3	 25
 28	  7	89.3	18.1	 20
 29	  7	80.0	16.4	 25
 30	  7	367.0	59.3	 25
 31	  7	90.5	18.4	 20
 32	  7	229.0	35.2	 25
 33	  7	199.0	26.4	 25
 34	  7	104.3	16.1	 20
 35	  7	80.0	16.9	 25
 36	  7	166.3	30.1	 20
 37	  7	115.0	21.3	 25
 38	  7	451.0	150.3	 25
 39	  7	2196.0	364.4	 20
 40	  7	1113.0	122.7	 25
 41	  7	3058.0	572.8	 25
 42	  7	4760.5	907.2	 20
 43	  7	1460.0	201.3	 25
 44	  7	416.0	90.4	 25
 45	  7	2912.5	284.4	 20
 46	  7	7105.0	1619.0	 25
 47	  7	1220.0	238.8	 25
 48	  7	1174.3	177.0	 16
 49	  7	1476.5	210.8	 20
 50	  7	552.0	42.9	 20
 51	  7	685.3	92.6	 16
 52	  7	310.3	38.6	 20
 53	  7	377.5	117.3	 20
 54	  7	4527.0	342.9	 16
 55	  7	1616.0	250.3	 20
 56	  7	174.3	22.3	 20
 57	  7	93.3	18.5	 16
 58	  7	125.5	25.6	 20
 59	  7	724.3	55.4	 20
 60	  7	744.5	137.5	 16
 61	  7	101.0	16.7	 20
 62	  7	229.5	347.7	 20
 63	  7	14111.5	1144.7	 16
 64	  7	14129.3	1160.4	 20
 65	  7	13638.8	4392.6	 20
 66	  7	192.8	50.5	 16
 67	  7	95.3	19.1	 20
 68	  7	288.0	487.6	 25
 69	  7	13747.0	1739.3	 20
 70	  7	13478.0	1722.9	 25
 71	  7	13058.0	4407.0	 25
 72	  7	156.0	22.8	 20
 73	  7	142.0	234.5	 25
 74	  7	14274.5	2808.2	 20
 75	  7	164.0	24.8	 25
 76	  7	163.0	27.4	 25
 77	  7	197.5	50.8	 20
 78	  7	14757.0	3671.6	 25
 79	  7	93.0	14.5	 25
 80	  7	231.8	65.1	 20
 81	  7	13572.0	1547.4	 25
 82	  7	13669.0	1623.6	 25
 83	  7	12514.8	3012.8	 20
 84	  7	151.0	33.7	 25
 85	  7	105.0	20.2	 25
 86	  7	289.3	73.9	 20
 87	  7	13616.0	1853.1	 25
 88	  7	14007.0	1937.4	 25
 89	  7	13100.3	3312.8	 20
 90	  7	167.0	46.3	 25
 91	  7	203.0	522.3	 25
 92	  7	13876.0	3338.6	 20
 93	  7	141.0	20.6	 25
 94	  7	161.0	24.0	 25
 95	  7	217.5	99.3	 20
 96	  7	14461.0	4205.9	 25
 97	  7	92.0	15.3	 25
 98	  7	150.8	26.9	 20
 99	  7	176.0	345.2	 25
100	  7	13206.0	4873.7	 25
101	  7	158.0	27.4	 20
102	  7	125.0	26.6	 25
103	  7	329.0	1231.1	 25
104	  7	14277.5	4425.7	 20
105	  7	160.0	30.1	 25
106	  7	147.0	21.3	 20
107	  7	148.5	23.2	 16
108	  7	139.3	21.0	 20
109	  7	74.5	15.6	 20
110	  7	96.8	31.9	 16
111	  7	553.8	77.2	 20
112	  7	825.5	109.5	 16
113	  7	2599.5	252.4	 20
114	  7	5160.8	1821.8	 20
115	  7	202.8	157.5	 16
116	  7	13704.5	4472.0	 20
117	  7	129.0	19.8	 20
118	  7	149.8	23.7	 16
119	  7	236.3	499.8	 20
120	  7	15142.8	5869.2	 20
121	  7	97.3	13.4	 16
122	  7	266.0	536.0	 20
123	  7	15299.3	1995.6	 20
124	  7	15260.0	2066.4	 16
125	  7	15217.3	4787.2	 20
126	  7	148.0	35.1	 25
127	  7	87.5	20.2	 20
128	  7	95.0	25.3	 25
129	  7	454.0	108.4	 25
130	  7	593.5	176.5	 20
131	  7	2260.0	502.6	 25
132	  7	900.0	288.1	 25
133	  7	97.8	17.2	 20
134	  7	257.0	450.5	 25
135	  7	15007.0	2341.2	 25
136	  7	15098.8	2351.3	 20
137	  7	13863.0	4582.9	 25
138	  7	144.0	54.4	 25
139	  7	90.8	15.9	 20
140	  7	203.0	395.9	 25
141	  7	12528.0	4642.4	 25
142	  7	188.8	52.1	 20
143	  7	130.0	21.2	 25
144	  7	142.0	28.7	 25
145	  7	92.5	19.8	 20
146	  7	154.0	23.9	 25
147	  7	154.5	23.4	 20
148	  7	177.0	148.2	 25
149	  7	13454.0	4250.4	 25
150	  7	152.5	21.4	 20
151	  7	118.0	150.7	 25
152	  7	14159.0	4563.2	 25
153	  7	145.8	18.5	 20
154	  7	145.0	26.1	 25
155	  7	214.0	415.2	 25
156	  7	15417.8	3281.5	 20
157	  7	69.0	17.7	 25
158	  7	82.0	16.0	 25
159	  7	97.3	16.0	 20
160	  7	99.0	17.6	 25
161	  7	73.0	15.4	 25
162	  7	90.0	16.7	 20
163	  7	136.0	60.6	 25
164	  7	795.0	144.8	 25
165	  7	1408.5	219.0	 16
166	  7	406.8	100.8	 20
167	  7	184.3	275.5	 20
168	  7	1530.8	327.2	 16
169	  7	157.8	32.5	 20
170	  7	93.0	17.5	 20
171	  7	110.5	26.0	 16
172	  7	547.8	123.1	 20
173	  7	169.0	35.3	 20
174	  7	94.3	14.6	 16
175	  7	111.8	28.1	 20
176	  7	452.3	131.9	 20
177	  7	113.5	19.1	 16
178	  7	251.5	38.5	 20
179	  7	349.8	80.0	 20
180	  7	251.0	44.1	 16
181	  7	114.5	21.2	 20
182	  7	104.5	19.9	 20
183	  7	269.0	67.2	 16
184	  7	137.0	48.0	 25
185	  7	718.0	106.7	 20
186	  7	688.0	180.0	 25
187	  7	109.0	45.4	 25
188	  7	539.5	90.2	 20
189	  7	652.0	83.5	 25
190	  7	530.0	92.4	 25
191	  7	245.8	180.4	 20
192	  7	501.0	97.7	 25
193	  7	115.0	49.4	 25
194	  7	1102.5	271.9	 20
195	  7	202.0	48.0	 25
196	  7	100.0	22.0	 25
197	  7	97.0	19.6	 20
198	  7	174.0	81.3	 25
199	  7	3667.0	1190.2	 25
200	  7	85.5	15.3	 20
201	  7	152.0	30.6	 25
202	  7	164.0	66.5	 25
203	  7	2284.3	619.9	 20
204	  7	128.0	38.1	 25
205	  7	496.0	156.3	 25
206	  7	79.3	21.0	 20
207	  7	530.0	168.6	 25
208	  7	77.0	18.0	 25
209	  7	75.0	15.4	 20
210	  7	87.0	13.4	 25
211	  7	142.0	41.0	 25
212	  7	780.8	184.7	 20
213	  7	109.0	33.9	 25
214	  7	87.0	75.0	 25
215	  7	740.0	160.5	 20
216	  7	478.0	133.9	 25
217	  7	813.0	298.9	 25
218	  7	75.0	12.9	 20
219	  7	151.0	58.3	 25
220	  7	819.0	177.8	 25
221	  7	2046.0	349.3	 20
222	  7	1046.0	202.4	 25
223	  7	1133.5	213.9	 16
224	  7	1674.0	210.5	 20
225	  7	1243.0	116.3	 20
226	  7	1083.0	145.5	 16
227	  7	191.0	27.5	 20
228	  7	119.0	21.1	 20
229	  7	143.0	28.5	 16
230	  7	180.3	20.5	 20
231	  7	117.5	34.6	 20
232	  7	347.3	55.4	 16
233	  7	393.0	72.2	 20
234	  7	378.5	154.9	 20
235	  7	1517.8	337.0	 16
236	  7	91.0	26.3	 20
237	  7	1373.8	414.4	 20
238	  7	281.8	49.7	 16
239	  7	329.3	41.3	 20
240	  7	2214.8	647.3	 20
241	  7	105.0	16.7	 16
242	  7	88.0	15.4	 25
243	  7	206.0	75.5	 25
244	  7	1775.0	277.2	 20
245	  7	229.0	48.8	 25
246	  7	79.0	13.7	 25
247	  7	120.0	28.4	 20
248	  7	520.0	102.7	 25
249	  7	1384.0	323.5	 25
250	  7	685.3	61.6	 20
251	  7	2144.0	406.3	 25
252	  7	375.0	70.9	 25
253	  7	872.0	161.4	 20
254	  7	394.0	73.0	 25
255	  7	3196.0	803.2	 25
256	  7	284.3	38.8	 20
257	  7	175.0	24.2	 25
258	  7	318.0	41.9	 25
259	  7	250.5	37.9	 20
260	  7	1217.0	306.1	 25
261	  7	1337.0	218.6	 20
262	  7	677.0	131.9	 25
263	  7	109.0	32.9	 25
264	  7	829.5	173.3	 20
265	  7	177.0	37.6	 25
266	  7	1212.0	202.9	 25
267	  7	843.5	152.1	 20
268	  7	2132.0	400.8	 25
269	  7	387.0	68.8	 25
270	  7	254.5	41.5	 20
271	  7	1558.0	128.2	 25
272	  7	5412.0	1257.2	 25
273	  7	938.5	149.6	 20
274	  7	435.0	81.7	 25
275	  7	144.0	30.7	 25
276	  7	716.8	130.1	 20
277	  7	2612.0	591.9	 25
278	  7	84.0	16.1	 25
279	  7	197.0	20.7	 20
280	  7	258.0	42.5	 25
281	  7	73.8	14.4	 20
282	  7	115.5	21.4	 16
283	  7	1094.5	225.3	 20
284	  7	89.3	20.1	 20
285	  7	653.5	85.3	 16
286	  7	115.8	20.2	 20
287	  7	99.8	17.9	 20
288	  7	73.0	13.1	 16
289	  7	124.3	29.4	 20
290	  7	299.5	31.3	 20
291	  7	177.5	40.6	 16
292	  7	224.5	27.9	 20
293	  7	164.3	18.8	 20
294	  7	99.8	15.2	 16
295	  7	154.5	27.1	 20
296	  7	99.3	22.1	 20
297	  7	124.5	16.6	 16
298	  7	418.8	62.5	 20
299	  7	591.5	54.2	 16
300	  7	304.0	47.4	 25
301	  7	842.0	85.4	 25
302	  7	927.3	79.3	 20
303	  7	1152.0	119.2	 25
304	  7	364.0	64.9	 25
305	  7	138.5	23.9	 20
306	  7	77.0	13.8	 25
307	  7	74.0	14.3	 25
308	  7	86.5	11.1	 20
309	  7	107.0	27.0	 25
310	  7	120.0	23.8	 25
311	  7	87.0	13.1	 20
312	  7	75.0	17.6	 25
313	  7	222.0	24.0	 25
314	  7	987.0	122.2	 20
315	  7	164.0	25.7	 25
316	  7	174.0	48.3	 25
317	  7	128.3	26.6	 20
318	  7	297.0	31.2	 25
319	  7	3400.0	849.5	 25
320	  7	103.3	17.4	 20
321	  7	322.0	39.1	 25
322	  7	2340.0	442.6	 25
323	  7	1449.8	360.6	 20
324	  7	5216.0	699.2	 25
325	  7	2668.0	397.5	 25
326	  7	1025.0	117.0	 20
327	  7	232.0	80.5	 25
328	  7	1789.0	470.4	 25
329	  7	116.3	22.5	 20
330	  7	220.0	30.2	 25
331	  7	818.0	238.3	 25
332	  7	201.3	27.3	 20
333	  7	220.0	33.4	 25
334	  7	1462.0	435.6	 25
335	  7	1548.3	380.7	 20
336	  7	159.0	20.5	 25
337	  7	202.3	43.5	 20
338	  7	149.0	28.2	 25
339	  7	196.5	46.2	 20
340	  7	99.8	16.7	 16
341	  7	74.8	15.8	 20
342	  7	143.0	16.6	 20
343	  7	96.3	18.0	 16
344	  7	245.0	38.2	 20
345	  7	190.5	24.1	 20
346	  7	652.3	96.3	 16
347	  7	78.5	11.7	 20
348	  7	82.5	18.1	 20
349	  7	794.3	48.6	 16
350	  7	813.8	69.8	 20
351	  7	1091.8	122.3	 20
352	  7	146.0	30.9	 16
353	  7	356.3	47.9	 20
354	  7	434.5	87.8	 20
355	  7	181.8	32.2	 16
356	  7	96.0	37.6	 20
357	  7	60.8	12.5	 20
358	  7	69.0	10.4	 16
359	  7	65.0	13.0	 25
360	  7	103.0	20.4	 25
361	  7	94.3	18.5	 20
362	  7	2747.0	359.3	 25
363	  7	839.0	120.0	 25
364	  7	1819.5	229.5	 20
365	  7	857.0	89.3	 25
366	  7	415.0	220.1	 25
367	  7	4118.0	515.4	 20
368	  7	527.0	100.8	 25
369	  7	131.0	21.7	 25
370	  7	120.0	19.8	 20
371	  7	1786.0	141.8	 25
372	  7	156.0	43.2	 25
373	  7	753.5	127.7	 20
374	  7	1014.0	120.2	 25
375	  7	388.3	39.7	 20
376	  7	1623.0	139.1	 25
377	  7	1190.0	333.1	 25
378	  7	1530.3	69.0	 20
379	  7	5310.0	830.7	 25
380	  7	336.0	56.4	 25
381	  7	287.8	39.4	 20
382	  7	812.0	137.9	 25
383	  7	228.0	64.9	 25
384	  7	1952.5	295.2	 20
385	  7	838.0	128.1	 25
386	  7	1905.0	147.5	 25
387	  7	12701.3	2066.6	 20
388	  7	192.0	38.3	 25
389	  7	86.0	14.3	 25
390	  7	407.5	55.7	 20
391	  7	705.0	127.9	 25
392	  7	1872.0	339.6	 25
393	  7	2050.0	450.0	 20
394	  7	875.0	167.4	 25
395	  7	197.0	29.8	 25
396	  7	231.3	41.7	 20
397	  7	156.3	23.9	 20
398	  7	130.5	24.6	 20
399	  7	109.5	20.4	 16
400	  7	101.5	21.2	 20
401	  7	177.5	34.7	 20
402	  7	77.8	10.5	 16
403	  7	154.0	23.0	 20
404	  7	431.0	104.5	 20
405	  7	637.8	111.2	 16
406	  7	95.8	18.8	 20
407	  7	239.5	59.3	 20
408	  7	95.8	17.9	 16
409	  7	279.8	30.3	 20
410	  7	674.0	44.4	 20
411	  7	3207.3	568.7	 16
412	  7	292.0	32.8	 20
413	  7	255.3	17.8	 16
414	  7	714.5	96.4	 20
415	  7	1173.3	271.8	 20
416	  7	196.5	28.4	 16
417	  7	205.0	41.7	 25
418	  7	404.0	64.2	 25
419	  7	108.5	16.0	 20
420	  7	398.0	57.3	 25
421	  7	3496.0	826.0	 25
422	  7	186.5	58.6	 20
423	  7	3772.0	369.0	 25
424	  7	1018.0	179.4	 25
425	  7	1788.0	173.8	 20
426	  7	2252.0	419.4	 25
427	  7	172.0	132.6	 25
428	  7	8281.8	907.7	 20
429	  7	703.0	118.6	 25
430	  7	287.0	61.1	 25
431	  7	80.5	13.8	 20
432	  7	181.0	22.7	 25
433	  7	227.0	39.0	 25
434	  7	125.5	24.1	 20
435	  7	80.0	19.0	 25
436	  7	871.0	231.8	 25
437	  7	84.3	15.7	 20
438	  7	484.0	88.6	 25
439	  7	59.0	11.1	 25
440	  7	84.5	15.7	 20
441	  7	1293.0	229.7	 25
442	  7	118.0	21.5	 25
443	  7	165.5	19.7	 20
444	  7	812.0	121.3	 25
445	  7	7895.0	1085.0	 25
446	  7	219.8	36.5	 20
447	  7	113.0	52.0	 25
448	  7	117.0	12.4	 25
449	  7	321.5	56.8	 20
450	  7	405.0	68.8	 25
451	  7	135.0	21.4	 20
452	  7	8911.0	1573.5	 25
453	  7	120.0	17.2	 25
454	  7	212.3	32.2	 20
455	  7	186.0	22.6	 25
456	  7	2007.0	283.7	 20
457	  7	82.3	16.4	 16
458	  7	330.8	57.4	 20
459	  7	95.3	9.8	 20
460	  7	158.8	24.0	 16
461	  7	78.5	15.5	 20
462	  7	2241.5	243.7	 20
463	  7	457.3	43.1	 16
464	  7	855.8	92.5	 20
465	  7	226.0	46.6	 20
466	  7	2862.8	195.2	 16
467	  7	4413.3	655.7	 20
468	  7	705.0	82.4	 20
469	  7	699.3	95.5	 16
470	  7	366.8	39.2	 20
471	  7	88.0	16.0	 20
472	  7	576.8	86.6	 16
473	  7	457.3	75.8	 20
474	  7	301.5	31.5	 20
475	  7	1679.3	201.5	 20
476	  7	284.0	35.0	 25
477	  7	691.0	88.4	 25
478	  7	157.5	20.6	 20
479	  7	162.0	26.2	 25
480	  7	217.0	28.6	 25
481	  7	300.8	22.8	 20
482	  7	150.0	21.5	 25
483	  7	463.0	41.5	 25
484	  7	1138.3	117.2	 20
485	  7	2486.0	285.5	 25
486	  7	131.0	23.0	 25
487	  7	605.8	92.3	 20
488	  7	116.0	22.5	 25
489	  7	940.8	82.6	 20
490	  7	202.0	27.4	 25
491	  7	129.0	27.6	 25
492	  7	1596.3	180.3	 20
493	  7	3625.0	253.8	 25
494	  7	3132.0	303.1	 25
495	  7	3739.8	257.2	 20
496	  7	112.0	23.7	 25
497	  7	311.0	26.8	 25
498	  7	673.8	41.5	 20
499	  7	593.0	76.1	 25
500	  7	220.0	36.0	 25
501	  7	105.5	21.3	 20
502	  7	98.0	15.0	 25
503	  7	106.0	15.2	 25
504	  7	437.3	75.3	 20
505	  7	435.0	67.4	 25
506	  7	966.0	168.4	 25
507	  7	243.0	30.4	 20
508	  7	179.0	33.7	 25
509	  7	268.0	41.5	 25
510	  7	282.5	36.7	 20
511	  7	63.0	11.6	 25
512	  7	60.0	9.4	 25
513	  7	111.5	16.4	 20
514	  7	72.3	14.6	 20
515	  7	112.0	25.5	 20
516	  7	292.0	22.7	 16
517	  7	67.5	15.6	 20
518	  7	462.3	66.5	 20
519	  7	110.3	18.5	 16
520	  7	115.0	19.8	 20
521	  7	2651.5	426.2	 20
522	  7	1152.8	130.8	 16
523	  7	352.8	46.8	 20
524	  7	334.3	34.4	 20
525	  7	724.8	68.3	 16
526	  7	439.8	53.5	 20
527	  7	3072.8	259.0	 16
528	  7	222.5	29.7	 20
529	  7	605.8	92.9	 20
530	  7	114.8	16.2	 16
531	  7	523.3	89.7	 20
532	  7	2105.0	235.8	 20
533	  7	125.5	22.2	 20
534	  7	119.0	18.3	 25
535	  7	235.0	40.8	 25
536	  7	235.0	33.0	 20
537	  7	121.0	18.9	 25
538	  7	1501.0	146.0	 25
539	  7	2226.0	171.4	 20
540	  7	2850.0	308.3	 25
541	  7	657.0	73.5	 25
542	  7	110.0	19.1	 20
543	  7	80.0	15.1	 25
544	  7	818.0	136.3	 25
545	  7	1486.0	171.0	 20
546	  7	77.0	13.4	 25
547	  7	71.0	13.7	 25
548	  7	84.0	16.2	 20
549	  7	173.0	31.7	 25
550	  7	106.0	20.9	 25
551	  7	125.5	18.7	 20
552	  7	234.0	35.0	 25
553	  7	75.0	12.5	 25
554	  7	69.0	15.2	 20
555	  7	94.0	18.1	 25
556	  7	340.0	66.3	 25
557	  7	69.3	12.3	 20
558	  7	102.0	13.5	 25
559	  7	379.0	43.2	 25
560	  7	251.0	34.6	 20
561	  7	111.0	18.8	 25
562	  7	102.5	16.0	 20
563	  7	151.0	27.2	 25
564	  7	68.0	17.8	 25
565	  7	104.0	16.1	 20
566	  7	62.0	12.8	 25
567	  7	159.0	26.2	 25
568	  7	66.5	9.6	 20
569	  7	161.0	30.6	 25
570	  7	631.0	82.3	 25
571	  7	129.0	24.5	 20
572	  7	115.0	23.8	 20
573	  7	299.8	30.3	 20
574	  7	197.0	30.4	 16
575	  7	404.5	70.6	 20
576	  7	1154.0	151.8	 20
577	  7	552.8	61.1	 16
578	  7	112.3	21.2	 20
579	  7	977.3	116.8	 20
580	  7	1502.8	143.3	 16
581	  7	240.5	29.5	 20
582	  7	260.5	38.1	 20
583	  7	104.8	18.2	 16
584	  7	253.5	39.4	 20
585	  7	78.3	14.9	 20
586	  7	81.3	15.7	 16
587	  7	122.5	20.6	 20
588	  7	254.8	34.7	 20
589	  7	438.3	61.6	 16
590	  7	831.3	119.2	 20
591	  7	831.0	65.0	 25
592	  7	1556.5	159.0	 20
593	  7	658.0	68.4	 25
594	  7	92.0	14.0	 25
595	  7	105.5	21.0	 20
596	  7	55.0	10.8	 25
597	  7	412.0	62.5	 25
598	  7	277.8	33.5	 20
599	  7	208.0	22.6	 25
600	  7	138.5	23.2	 20
601	  7	90.0	19.2	 25
602	  7	308.0	44.5	 25
603	  7	298.8	42.3	 20
604	  7	278.0	38.5	 25
605	  7	481.0	52.7	 25
606	  7	1428.5	202.5	 20
607	  7	328.0	67.2	 25
608	  7	1013.0	116.2	 25
609	  7	273.0	36.7	 20
610	  7	164.0	29.6	 25
611	  7	167.0	28.0	 25
612	  7	463.3	40.6	 20
613	  7	73.0	10.1	 25
614	  7	1371.0	271.4	 25
615	  7	777.3	111.5	 20
616	  7	606.0	84.8	 25
617	  7	180.0	46.0	 25
618	  7	107.0	16.9	 20
619	  7	244.0	43.3	 25
620	  7	1984.0	300.5	 25
621	  7	787.0	118.5	 20
622	  7	123.0	24.3	 25
623	  7	1160.0	201.6	 25
624	  7	3086.3	448.3	 20
625	  7	2023.0	334.3	 25
626	  7	315.0	63.1	 25
627	  7	148.8	15.3	 20
628	  7	178.0	36.7	 25
629	  7	93.0	20.9	 25
630	  7	95.8	21.3	 16
631	  7	70.5	12.6	 20
632	  7	103.0	18.1	 20
633	  7	277.3	38.6	 16
634	  7	594.3	91.2	 20
635	  7	85.5	24.9	 20
636	  7	92.0	18.0	 16
637	  7	126.0	11.5	 20
638	  7	368.5	50.0	 16
639	  7	192.3	31.1	 20
  0	  8	14622.0	2775.3	 25
  1	  8	206.3	31.1	 20
  2	  8	119.0	18.3	 25
  3	  8	393.0	41.4	 25
  4	  8	273.3	35.6	 20
  5	  8	558.0	65.8	 25
  6	  8	148.0	36.7	 25
  7	  8	86.8	14.9	 20
  8	  8	688.0	112.6	 25
  9	  8	101.8	17.0	 20
 10	  8	203.5	23.9	 16
 11	  8	611.0	82.3	 20
 12	  8	152.0	14.6	 20
 13	  8	594.8	60.1	 16
 14	  8	142.5	29.5	 20
 15	  8	117.0	18.7	 20
 16	  8	111.0	20.0	 16
 17	  8	196.5	29.6	 20
 18	  8	1186.0	122.9	 20
 19	  8	605.0	48.1	 16
 20	  8	64.8	10.1	 20
 21	  8	484.0	43.6	 20
 22	  8	229.8	26.2	 16
 23	  8	112.0	16.2	 20
 24	  8	60.3	12.9	 20
 25	  8	61.5	18.2	 16
 26	  8	73.0	13.0	 20
 27	  8	90.3	15.5	 20
 28	  8	125.5	14.8	 16
 29	  8	85.0	14.1	 25
 30	  8	566.0	97.0	 25
 31	  8	130.8	26.7	 20
 32	  8	172.0	27.3	 25
 33	  8	264.0	42.7	 25
 34	  8	148.3	23.8	 20
 35	  8	83.0	21.5	 25
 36	  8	115.8	20.8	 20
 37	  8	88.0	16.3	 25
 38	  8	407.0	233.2	 25
 39	  8	4731.8	381.4	 20
 40	  8	535.0	63.0	 25
 41	  8	1776.0	139.7	 25
 42	  8	1610.3	139.2	 20
 43	  8	1922.0	144.4	 25
 44	  8	616.0	55.3	 25
 45	  8	2317.8	212.1	 20
 46	  8	3505.0	545.4	 25
 47	  8	4096.0	581.9	 25
 48	  8	732.0	91.3	 20
 49	  8	757.0	121.0	 25
 50	  8	323.0	43.0	 25
 51	  8	276.5	47.2	 20
 52	  8	251.0	27.8	 25
 53	  8	385.0	204.8	 25
 54	  8	6994.3	300.1	 20
 55	  8	2137.0	255.5	 25
 56	  8	231.0	48.4	 25
 57	  8	85.0	10.8	 20
 58	  8	127.0	34.4	 25
 59	  8	1265.0	82.6	 25
 60	  8	1509.0	262.5	 20
 61	  8	80.0	15.9	 25
 62	  8	116.0	23.5	 25
 63	  8	147.3	120.6	 20
 64	  8	127.0	112.9	 25
 65	  8	113.0	100.8	 25
 66	  8	96.5	19.0	 20
 67	  8	88.0	19.5	 25
 68	  8	94.0	16.7	 20
 69	  8	115.3	23.6	 16
 70	  8	109.0	30.3	 20
 71	  8	104.3	27.5	 20
 72	  8	83.3	17.0	 16
 73	  8	92.0	13.3	 20
 74	  8	97.5	23.4	 16
 75	  8	87.8	22.5	 20
 76	  8	90.0	16.3	 20
 77	  8	84.5	14.9	 16
 78	  8	94.3	21.9	 20
 79	  8	98.0	15.8	 20
 80	  8	86.3	17.1	 16
 81	  8	110.0	23.7	 20
 82	  8	117.5	28.0	 20
 83	  8	106.3	28.2	 16
 84	  8	93.5	21.7	 20
 85	  8	126.5	28.8	 20
 86	  8	119.3	20.2	 16
 87	  8	109.0	35.8	 25
 88	  8	115.0	37.2	 25
 89	  8	96.0	35.4	 20
 90	  8	96.0	20.8	 25
 91	  8	75.0	13.1	 25
 92	  8	97.5	40.3	 20
 93	  8	69.0	13.8	 25
 94	  8	85.0	17.2	 25
 95	  8	86.3	19.3	 20
 96	  8	89.0	40.2	 25
 97	  8	93.0	19.0	 25
 98	  8	85.5	12.9	 20
 99	  8	90.0	20.6	 25
100	  8	119.0	39.8	 25
101	  8	87.3	14.3	 20
102	  8	86.0	15.2	 25
103	  8	86.0	16.3	 25
104	  8	102.8	41.9	 20
105	  8	104.0	21.0	 25
106	  8	90.0	22.0	 25
107	  8	94.3	14.2	 20
108	  8	90.0	19.6	 25
109	  8	77.0	22.7	 25
110	  8	107.0	34.2	 20
111	  8	434.0	69.1	 25
112	  8	1082.5	90.0	 20
113	  8	1862.0	94.7	 25
114	  8	4827.0	1719.9	 25
115	  8	87.5	14.2	 20
116	  8	108.0	83.5	 25
117	  8	102.0	24.6	 25
118	  8	96.0	17.8	 20
119	  8	85.0	17.8	 25
120	  8	101.0	94.2	 25
121	  8	85.8	18.9	 20
122	  8	83.0	21.5	 25
123	  8	127.0	144.6	 25
124	  8	122.3	145.5	 20
125	  8	131.0	126.3	 25
126	  8	96.0	22.8	 20
127	  8	81.5	20.0	 16
128	  8	78.3	21.7	 20
129	  8	133.0	49.5	 20
130	  8	444.8	67.8	 16
131	  8	894.3	90.3	 20
132	  8	1334.0	432.5	 20
133	  8	76.0	15.3	 16
134	  8	84.0	14.1	 20
135	  8	93.3	23.4	 20
136	  8	103.5	24.8	 16
137	  8	92.8	24.0	 20
138	  8	77.0	15.9	 20
139	  8	75.3	15.0	 16
140	  8	90.0	22.5	 20
141	  8	121.0	32.0	 20
142	  8	80.0	14.9	 16
143	  8	101.3	21.0	 20
144	  8	81.5	14.8	 20
145	  8	80.5	16.9	 20
146	  8	91.0	16.4	 25
147	  8	73.0	14.6	 25
148	  8	91.0	21.9	 20
149	  8	101.0	34.2	 25
150	  8	88.3	20.5	 20
151	  8	83.0	16.2	 25
152	  8	148.0	44.8	 25
153	  8	64.5	13.9	 20
154	  8	70.0	18.2	 25
155	  8	79.0	16.6	 25
156	  8	88.0	38.4	 20
157	  8	74.0	14.5	 25
158	  8	73.0	12.9	 25
159	  8	80.8	15.3	 20
160	  8	82.0	17.3	 25
161	  8	78.0	14.9	 25
162	  8	74.8	15.6	 20
163	  8	81.0	23.7	 25
164	  8	690.0	117.1	 25
165	  8	703.3	79.7	 20
166	  8	153.0	27.7	 25
167	  8	122.0	134.8	 25
168	  8	1068.5	403.9	 20
169	  8	141.0	28.8	 25
170	  8	92.0	20.2	 25
171	  8	130.3	35.4	 20
172	  8	420.0	58.9	 25
173	  8	130.0	27.0	 25
174	  8	78.8	16.9	 20
175	  8	123.0	15.8	 25
176	  8	175.0	34.3	 25
177	  8	76.8	13.9	 20
178	  8	110.0	21.9	 25
179	  8	167.0	33.4	 25
180	  8	206.5	35.6	 20
181	  8	123.0	22.6	 25
182	  8	94.0	19.3	 25
183	  8	249.5	42.7	 20
184	  8	126.3	70.6	 20
185	  8	684.5	158.5	 20
186	  8	486.5	139.3	 16
187	  8	72.3	57.6	 20
188	  8	845.3	139.8	 16
189	  8	1072.0	100.7	 20
190	  8	1596.8	405.4	 20
191	  8	197.5	25.8	 16
192	  8	273.8	54.0	 20
193	  8	87.8	16.6	 20
194	  8	249.8	33.7	 16
195	  8	202.0	34.2	 20
196	  8	72.3	13.6	 20
197	  8	79.5	17.8	 16
198	  8	173.3	36.4	 20
199	  8	1499.3	488.4	 20
200	  8	65.0	9.7	 16
201	  8	92.5	19.5	 20
202	  8	164.8	31.4	 20
203	  8	1133.3	269.2	 20
204	  8	128.0	41.9	 25
205	  8	603.0	183.0	 25
206	  8	82.3	14.5	 20
207	  8	106.0	20.1	 25
208	  8	72.0	13.6	 25
209	  8	87.3	15.7	 20
210	  8	92.0	21.5	 25
211	  8	123.0	25.0	 25
212	  8	232.5	41.1	 20
213	  8	132.0	31.2	 25
214	  8	88.0	79.4	 25
215	  8	987.3	234.8	 20
216	  8	106.0	21.6	 25
217	  8	143.0	38.7	 25
218	  8	87.3	16.2	 20
219	  8	81.0	17.7	 25
220	  8	343.0	292.9	 25
221	  8	2238.0	122.5	 20
222	  8	824.0	171.2	 25
223	  8	542.0	106.2	 25
224	  8	812.8	180.6	 20
225	  8	2225.0	377.4	 25
226	  8	756.5	72.8	 20
227	  8	309.0	48.4	 25
228	  8	162.0	21.0	 25
229	  8	155.3	32.5	 20
230	  8	180.0	36.6	 25
231	  8	82.0	22.4	 25
232	  8	211.5	29.3	 20
233	  8	218.0	38.6	 25
234	  8	121.0	41.3	 25
235	  8	227.5	60.5	 20
236	  8	69.0	11.3	 25
237	  8	92.0	27.9	 25
238	  8	106.8	24.1	 20
239	  8	337.0	46.4	 25
240	  8	495.0	104.7	 25
241	  8	86.3	16.1	 20
242	  8	72.0	16.1	 20
243	  8	130.0	89.9	 20
244	  8	3229.5	348.1	 16
245	  8	103.5	18.8	 20
246	  8	76.5	13.4	 20
247	  8	86.3	20.7	 16
248	  8	164.5	18.5	 20
249	  8	379.0	76.2	 20
250	  8	392.3	32.6	 16
251	  8	482.3	97.1	 20
252	  8	182.3	28.0	 20
253	  8	313.8	37.7	 16
254	  8	293.8	73.8	 20
255	  8	2133.5	481.1	 20
256	  8	319.3	58.6	 16
257	  8	153.0	29.9	 20
258	  8	251.5	39.6	 20
259	  8	224.0	17.1	 16
260	  8	368.3	52.0	 20
261	  8	1104.8	245.2	 20
262	  8	311.8	47.4	 20
263	  8	94.0	22.2	 25
264	  8	337.0	54.6	 20
265	  8	329.0	39.7	 25
266	  8	647.0	133.4	 25
267	  8	347.3	40.1	 20
268	  8	956.0	92.6	 25
269	  8	759.0	117.9	 25
270	  8	240.5	42.8	 20
271	  8	1708.0	119.3	 25
272	  8	2922.0	423.7	 25
273	  8	439.5	85.8	 20
274	  8	305.0	37.9	 25
275	  8	154.0	26.0	 25
276	  8	691.5	79.7	 20
277	  8	1540.0	315.2	 25
278	  8	103.0	26.7	 25
279	  8	332.5	36.4	 20
280	  8	77.0	16.8	 25
281	  8	82.0	14.3	 25
282	  8	117.5	22.9	 20
283	  8	348.0	71.4	 25
284	  8	93.0	44.4	 25
285	  8	793.8	127.2	 20
286	  8	98.0	21.4	 25
287	  8	88.0	14.9	 25
288	  8	123.5	18.0	 20
289	  8	165.0	33.2	 25
290	  8	329.0	47.1	 25
291	  8	120.0	21.9	 20
292	  8	168.0	25.2	 25
293	  8	158.0	20.5	 25
294	  8	91.0	15.1	 20
295	  8	205.0	40.8	 25
296	  8	98.0	20.0	 25
297	  8	89.0	17.6	 20
298	  8	135.0	24.0	 25
299	  8	766.0	143.7	 25
300	  8	281.8	35.6	 16
301	  8	618.0	244.2	 20
302	  8	1252.0	116.3	 16
303	  8	904.3	102.6	 20
304	  8	756.3	150.9	 20
305	  8	76.5	16.1	 16
306	  8	98.3	17.5	 20
307	  8	70.3	16.4	 20
308	  8	63.8	11.8	 16
309	  8	108.5	24.9	 20
310	  8	81.3	17.8	 20
311	  8	74.0	12.8	 16
312	  8	96.0	21.1	 20
313	  8	334.0	91.6	 20
314	  8	1375.3	125.1	 16
315	  8	151.0	23.0	 20
316	  8	196.0	27.8	 20
317	  8	92.8	13.1	 16
318	  8	176.0	21.0	 20
319	  8	552.8	158.9	 20
320	  8	110.3	15.3	 20
321	  8	251.0	33.9	 25
322	  8	1219.0	139.6	 25
323	  8	2021.8	336.6	 20
324	  8	6652.0	749.0	 25
325	  8	3114.0	420.8	 25
326	  8	602.8	76.2	 20
327	  8	361.0	59.2	 25
328	  8	956.0	243.2	 25
329	  8	99.5	17.1	 20
330	  8	167.0	29.5	 25
331	  8	237.0	52.9	 25
332	  8	145.0	18.9	 20
333	  8	276.0	49.6	 25
334	  8	246.0	65.6	 25
335	  8	306.5	73.4	 20
336	  8	135.0	43.5	 25
337	  8	149.0	22.9	 25
338	  8	106.5	24.1	 20
339	  8	128.0	24.5	 25
340	  8	65.0	11.1	 20
341	  8	82.0	17.9	 25
342	  8	255.0	37.1	 25
343	  8	101.8	27.5	 20
344	  8	287.0	36.4	 25
345	  8	246.0	36.9	 25
346	  8	120.5	23.4	 20
347	  8	71.0	13.0	 25
348	  8	83.0	16.0	 25
349	  8	429.5	53.1	 20
350	  8	576.0	59.7	 25
351	  8	987.0	109.6	 25
352	  8	160.3	24.3	 20
353	  8	344.0	71.6	 25
354	  8	874.0	149.4	 25
355	  8	163.3	19.5	 20
356	  8	76.0	14.5	 25
357	  8	82.0	18.7	 25
358	  8	79.5	13.5	 20
359	  8	69.5	12.3	 20
360	  8	77.3	13.2	 20
361	  8	67.3	16.6	 16
362	  8	1163.3	111.9	 20
363	  8	432.8	178.3	 20
364	  8	3305.8	365.6	 16
365	  8	284.0	43.4	 20
366	  8	280.5	61.8	 20
367	  8	1408.0	140.1	 16
368	  8	285.3	45.7	 20
369	  8	125.3	20.4	 20
370	  8	88.5	20.8	 16
371	  8	1452.8	128.3	 20
372	  8	211.3	58.0	 20
373	  8	1334.0	168.9	 16
374	  8	379.5	45.9	 20
375	  8	175.3	29.8	 20
376	  8	979.3	135.5	 16
377	  8	641.3	353.3	 20
378	  8	2103.5	171.9	 20
379	  8	2838.0	362.8	 25
380	  8	202.0	42.5	 25
381	  8	288.5	52.2	 20
382	  8	249.0	41.4	 25
383	  8	205.0	28.8	 25
384	  8	305.8	60.8	 20
385	  8	1177.0	107.6	 25
386	  8	532.0	69.1	 25
387	  8	2641.8	577.1	 20
388	  8	298.0	53.6	 25
389	  8	67.0	12.6	 25
390	  8	279.3	31.9	 20
391	  8	1007.0	134.3	 25
392	  8	2985.0	474.9	 25
393	  8	1192.3	112.9	 20
394	  8	1623.0	194.8	 25
395	  8	225.0	31.5	 25
396	  8	185.3	24.6	 20
397	  8	93.0	22.8	 25
398	  8	143.0	24.4	 25
399	  8	129.5	27.4	 20
400	  8	150.0	59.6	 25
401	  8	117.0	22.2	 25
402	  8	74.3	14.3	 20
403	  8	160.0	23.2	 25
404	  8	100.0	16.1	 25
405	  8	317.3	61.7	 20
406	  8	126.0	24.7	 25
407	  8	179.0	40.3	 25
408	  8	83.8	14.4	 20
409	  8	136.0	32.6	 25
410	  8	433.0	43.6	 25
411	  8	2060.3	387.9	 20
412	  8	356.0	40.9	 25
413	  8	337.0	33.1	 25
414	  8	430.5	48.5	 20
415	  8	700.0	142.2	 25
416	  8	249.0	33.1	 20
417	  8	131.5	26.4	 20
418	  8	245.3	32.8	 20
419	  8	231.0	36.0	 16
420	  8	400.3	72.8	 20
421	  8	5365.5	1018.0	 20
422	  8	281.3	87.1	 16
423	  8	7638.5	670.4	 20
424	  8	1659.5	129.1	 20
425	  8	828.0	71.0	 16
426	  8	729.3	148.7	 20
427	  8	159.0	134.4	 20
428	  8	8490.5	735.3	 16
429	  8	311.5	56.1	 20
430	  8	312.8	58.0	 20
431	  8	75.0	10.7	 16
432	  8	165.0	28.9	 20
433	  8	99.3	20.8	 20
434	  8	83.5	16.4	 16
435	  8	83.5	31.7	 20
436	  8	295.0	63.8	 25
437	  8	101.3	19.6	 20
438	  8	577.0	77.6	 25
439	  8	70.0	17.5	 25
440	  8	72.3	13.8	 20
441	  8	251.0	49.7	 25
442	  8	105.0	20.9	 25
443	  8	143.3	22.0	 20
444	  8	1478.0	187.5	 25
445	  8	3403.0	745.4	 25
446	  8	593.3	54.1	 20
447	  8	91.0	17.7	 25
448	  8	101.0	16.7	 25
449	  8	157.0	16.0	 20
450	  8	171.0	24.7	 25
451	  8	367.0	86.2	 25
452	  8	13619.8	1587.9	 20
453	  8	137.0	22.4	 25
454	  8	124.0	19.7	 20
455	  8	144.0	22.8	 25
456	  8	693.0	92.8	 25
457	  8	70.3	18.2	 20
458	  8	103.0	19.5	 25
459	  8	94.0	26.7	 25
460	  8	117.0	20.4	 20
461	  8	81.0	20.4	 25
462	  8	2219.0	227.1	 25
463	  8	156.5	20.8	 20
464	  8	322.0	55.6	 25
465	  8	182.0	71.8	 25
466	  8	4598.0	368.6	 20
467	  8	1639.0	194.8	 25
468	  8	233.0	47.0	 25
469	  8	114.5	29.6	 20
470	  8	182.0	29.4	 25
471	  8	73.0	16.6	 25
472	  8	1072.0	98.9	 20
473	  8	434.0	57.5	 25
474	  8	620.0	42.7	 25
475	  8	536.8	56.7	 16
476	  8	169.5	20.1	 20
477	  8	185.5	33.2	 20
478	  8	138.0	22.1	 16
479	  8	151.3	24.3	 20
480	  8	298.8	33.8	 20
481	  8	249.8	37.4	 16
482	  8	98.8	21.4	 20
483	  8	420.8	44.6	 20
484	  8	1686.0	130.4	 16
485	  8	1117.8	106.2	 20
486	  8	262.3	38.4	 20
487	  8	204.8	33.5	 16
488	  8	73.8	23.6	 20
489	  8	322.8	28.3	 16
490	  8	245.3	33.7	 20
491	  8	96.0	15.7	 20
492	  8	692.3	100.1	 16
493	  8	1223.8	117.3	 20
494	  8	3207.0	391.9	 25
495	  8	6385.5	600.2	 20
496	  8	100.0	30.8	 25
497	  8	415.0	57.5	 25
498	  8	673.3	48.8	 20
499	  8	223.0	29.1	 25
500	  8	111.0	64.1	 25
501	  8	92.0	18.4	 20
502	  8	80.0	13.3	 25
503	  8	408.0	71.5	 25
504	  8	101.5	17.9	 20
505	  8	258.0	50.1	 25
506	  8	485.0	55.0	 25
507	  8	208.5	38.8	 20
508	  8	161.0	22.6	 25
509	  8	162.0	24.6	 25
510	  8	76.3	20.2	 20
511	  8	71.0	14.7	 25
512	  8	63.0	11.1	 25
513	  8	126.3	23.1	 20
514	  8	67.0	10.7	 25
515	  8	249.0	38.6	 25
516	  8	106.5	19.4	 20
517	  8	66.0	13.2	 25
518	  8	221.0	34.9	 25
519	  8	102.0	14.9	 20
520	  8	102.0	18.5	 25
521	  8	688.0	137.7	 25
522	  8	509.5	58.1	 20
523	  8	246.0	35.9	 25
524	  8	297.0	39.8	 25
525	  8	272.3	38.8	 20
526	  8	528.0	115.0	 25
527	  8	3575.3	247.4	 20
528	  8	230.0	56.4	 25
529	  8	396.0	63.7	 25
530	  8	123.3	14.1	 20
531	  8	178.0	35.0	 25
532	  8	561.0	128.4	 25
533	  8	172.3	26.7	 16
534	  8	102.5	22.2	 20
535	  8	80.3	13.1	 20
536	  8	200.5	26.1	 16
537	  8	107.0	18.3	 20
538	  8	623.0	60.5	 20
539	  8	934.0	126.4	 16
540	  8	1901.8	214.9	 20
541	  8	512.8	70.9	 20
542	  8	96.8	21.6	 16
543	  8	77.0	12.1	 20
544	  8	93.3	18.3	 20
545	  8	637.5	64.6	 16
546	  8	64.3	13.1	 20
547	  8	66.0	13.4	 20
548	  8	77.5	16.4	 16
549	  8	89.3	14.5	 20
550	  8	102.3	19.5	 20
551	  8	110.5	17.1	 16
552	  8	105.0	19.4	 25
553	  8	66.0	11.1	 25
554	  8	86.5	19.0	 20
555	  8	82.0	14.7	 25
556	  8	75.0	11.6	 25
557	  8	67.0	14.2	 20
558	  8	92.0	20.3	 25
559	  8	134.0	21.0	 25
560	  8	291.8	31.6	 20
561	  8	111.0	17.9	 25
562	  8	72.0	12.2	 25
563	  8	75.0	14.9	 20
564	  8	70.0	12.9	 25
565	  8	75.0	13.7	 20
566	  8	63.0	14.2	 25
567	  8	200.0	32.5	 25
568	  8	68.5	13.7	 20
569	  8	134.0	22.2	 25
570	  8	262.0	35.5	 25
571	  8	132.5	26.8	 20
572	  8	137.0	25.6	 25
573	  8	292.0	44.7	 25
574	  8	70.0	8.3	 20
575	  8	211.0	46.1	 25
576	  8	170.0	34.2	 25
577	  8	68.0	10.1	 20
578	  8	116.0	23.2	 25
579	  8	173.0	45.2	 25
580	  8	327.8	64.2	 20
581	  8	79.0	16.0	 25
582	  8	67.0	19.9	 25
583	  8	88.5	17.1	 20
584	  8	164.0	26.0	 25
585	  8	100.0	17.4	 25
586	  8	73.3	12.1	 20
587	  8	96.0	17.6	 25
588	  8	80.0	14.1	 25
589	  8	814.5	53.0	 20
590	  8	152.0	35.7	 25
591	  8	576.0	46.1	 20
592	  8	316.3	43.2	 16
593	  8	657.8	95.1	 20
594	  8	73.0	11.6	 20
595	  8	95.3	18.1	 16
596	  8	77.0	14.4	 20
597	  8	487.8	55.4	 20
598	  8	207.8	26.2	 16
599	  8	108.3	14.1	 20
600	  8	88.3	16.5	 20
601	  8	91.5	15.6	 16
602	  8	508.3	66.7	 20
603	  8	149.5	19.3	 16
604	  8	174.8	26.8	 20
605	  8	97.0	13.1	 20
606	  8	2677.0	302.9	 16
607	  8	383.3	48.8	 20
608	  8	455.5	66.3	 20
609	  8	122.0	22.7	 16
610	  8	121.3	13.7	 20
611	  8	84.0	12.6	 25
612	  8	330.0	33.6	 20
613	  8	78.0	14.2	 25
614	  8	322.0	70.6	 25
615	  8	701.5	107.3	 20
616	  8	586.0	53.9	 25
617	  8	338.0	44.4	 25
618	  8	82.5	14.0	 20
619	  8	106.0	23.5	 25
620	  8	2543.0	429.6	 25
621	  8	542.0	57.1	 20
622	  8	96.0	14.0	 25
623	  8	340.0	58.8	 25
624	  8	669.5	118.1	 20
625	  8	728.0	132.1	 25
626	  8	96.0	12.7	 25
627	  8	119.3	15.2	 20
628	  8	314.0	45.8	 25
629	  8	85.0	13.8	 25
630	  8	105.5	17.9	 20
631	  8	78.0	17.0	 25
632	  8	80.0	16.1	 25
633	  8	105.3	26.6	 20
634	  8	145.0	32.2	 25
635	  8	71.0	9.8	 25
636	  8	81.3	18.7	 20
637	  8	147.0	18.4	 25
638	  8	212.0	35.7	 25
639	  8	13301.3	1983.1	 20
  0	  9	231.0	40.7	 25
  1	  9	459.0	66.5	 20
  2	  9	289.0	52.9	 25
  3	  9	356.0	59.3	 25
  4	  9	141.5	27.4	 20
  5	  9	495.0	98.8	 25
  6	  9	1804.0	346.0	 25
  7	  9	184.3	36.9	 20
  8	  9	297.0	54.6	 25
  9	  9	509.0	103.8	 25
 10	  9	448.3	69.9	 20
 11	  9	214.0	30.3	 25
 12	  9	88.0	17.7	 25
 13	  9	264.3	31.9	 20
 14	  9	2021.0	322.7	 25
 15	  9	617.0	112.3	 25
 16	  9	828.5	148.7	 20
 17	  9	161.0	19.3	 25
 18	  9	230.0	33.4	 25
 19	  9	306.0	46.5	 20
 20	  9	1724.0	350.9	 25
 21	  9	396.0	63.7	 25
 22	  9	113.5	21.3	 20
 23	  9	131.0	20.0	 25
 24	  9	258.0	39.6	 25
 25	  9	66.5	12.5	 20
 26	  9	62.0	10.5	 25
 27	  9	85.0	19.8	 25
 28	  9	202.3	43.2	 20
 29	  9	340.5	58.6	 20
 30	  9	259.3	150.4	 20
 31	  9	3979.8	311.2	 16
 32	  9	310.5	54.3	 20
 33	  9	546.8	86.4	 20
 34	  9	220.5	60.1	 16
 35	  9	1981.0	337.8	 20
 36	  9	131.0	19.1	 20
 37	  9	152.0	15.3	 16
 38	  9	187.3	27.0	 20
 39	  9	108.3	16.8	 16
 40	  9	967.3	104.4	 20
 41	  9	3323.0	715.8	 20
 42	  9	526.0	61.5	 16
 43	  9	1413.0	184.6	 20
 44	  9	172.3	71.3	 20
 45	  9	565.0	71.1	 16
 46	  9	2257.3	428.3	 20
 47	  9	296.5	50.8	 20
 48	  9	274.3	37.3	 20
 49	  9	2230.0	507.7	 25
 50	  9	171.0	26.3	 25
 51	  9	341.8	56.1	 20
 52	  9	103.0	19.9	 25
 53	  9	216.0	37.3	 25
 54	  9	99.8	31.1	 20
 55	  9	271.0	51.3	 25
 56	  9	231.0	39.2	 25
 57	  9	475.3	67.2	 20
 58	  9	170.0	30.7	 25
 59	  9	289.0	56.8	 25
 60	  9	1130.3	157.3	 20
 61	  9	1524.0	338.0	 25
 62	  9	111.0	56.9	 25
 63	  9	413.3	69.8	 20
 64	  9	159.0	36.0	 25
 65	  9	90.0	17.3	 25
 66	  9	233.3	32.3	 20
 67	  9	1729.0	430.2	 25
 68	  9	195.0	41.3	 25
 69	  9	121.0	20.2	 20
 70	  9	100.0	14.9	 25
 71	  9	97.0	20.1	 25
 72	  9	78.3	14.3	 20
 73	  9	602.0	179.0	 25
 74	  9	81.0	14.8	 25
 75	  9	133.3	24.1	 20
 76	  9	374.0	99.4	 25
 77	  9	266.3	58.1	 20
 78	  9	562.0	75.5	 25
 79	  9	506.0	101.6	 25
 80	  9	2883.0	488.0	 20
 81	  9	2507.0	665.5	 25
 82	  9	3239.0	877.9	 25
 83	  9	1275.0	200.0	 20
 84	  9	485.0	124.9	 25
 85	  9	895.0	162.7	 25
 86	  9	1044.5	212.1	 20
 87	  9	277.5	33.4	 20
 88	  9	882.5	210.3	 20
 89	  9	381.5	57.4	 16
 90	  9	825.5	153.0	 20
 91	  9	231.0	43.0	 20
 92	  9	488.3	90.0	 16
 93	  9	737.3	197.6	 20
 94	  9	902.8	203.7	 20
 95	  9	1766.8	337.5	 16
 96	  9	167.3	30.7	 20
 97	  9	139.3	18.6	 20
 98	  9	428.8	87.6	 16
 99	  9	344.0	78.1	 20
100	  9	387.8	98.5	 20
101	  9	191.0	22.9	 16
102	  9	229.3	46.5	 20
103	  9	925.3	184.9	 20
104	  9	1029.3	222.9	 16
105	  9	291.3	52.1	 20
106	  9	457.0	57.7	 25
107	  9	653.8	90.2	 20
108	  9	344.0	56.3	 25
109	  9	1002.0	258.0	 25
110	  9	247.0	39.4	 20
111	  9	403.0	53.7	 25
112	  9	593.0	79.3	 25
113	  9	506.3	90.2	 20
114	  9	491.0	66.3	 25
115	  9	665.8	167.8	 20
116	  9	113.0	20.7	 25
117	  9	125.0	20.3	 25
118	  9	549.0	141.7	 20
119	  9	186.0	30.1	 25
120	  9	246.0	38.5	 25
121	  9	369.8	99.9	 20
122	  9	106.0	26.4	 25
123	  9	417.0	73.8	 25
124	  9	356.5	88.0	 20
125	  9	182.0	45.3	 25
126	  9	103.0	33.4	 25
127	  9	381.3	95.2	 20
128	  9	121.0	23.6	 25
129	  9	570.0	181.3	 25
130	  9	713.8	158.8	 20
131	  9	483.0	42.4	 25
132	  9	679.0	210.2	 25
133	  9	156.3	44.8	 20
134	  9	130.0	40.1	 25
135	  9	1017.0	252.8	 25
136	  9	949.3	250.2	 20
137	  9	238.0	42.5	 25
138	  9	701.0	240.9	 25
139	  9	96.3	20.2	 20
140	  9	128.0	21.8	 25
141	  9	222.0	54.9	 25
142	  9	174.3	44.7	 20
143	  9	131.0	25.4	 25
144	  9	282.0	132.9	 25
145	  9	1248.3	98.8	 16
146	  9	3006.3	492.3	 20
147	  9	1127.3	280.0	 20
148	  9	485.3	49.8	 16
149	  9	542.5	72.4	 20
150	  9	1478.3	204.5	 20
151	  9	2965.3	223.8	 16
152	  9	1173.8	315.7	 20
153	  9	95.3	16.9	 16
154	  9	74.0	17.2	 20
155	  9	297.0	76.6	 20
156	  9	71.8	10.7	 16
157	  9	59.3	9.1	 20
158	  9	143.5	33.5	 20
159	  9	590.5	106.1	 16
160	  9	220.5	35.7	 20
161	  9	214.8	28.3	 20
162	  9	477.8	76.8	 16
163	  9	306.8	33.1	 20
164	  9	302.3	52.1	 20
165	  9	538.5	68.9	 20
166	  9	266.0	47.8	 25
167	  9	370.0	70.7	 25
168	  9	1622.8	276.0	 20
169	  9	106.0	15.9	 25
170	  9	169.0	36.8	 25
171	  9	94.5	16.9	 20
172	  9	222.0	35.1	 25
173	  9	150.0	21.4	 25
174	  9	180.3	35.0	 20
175	  9	107.0	20.2	 25
176	  9	112.0	44.6	 25
177	  9	441.0	97.8	 20
178	  9	162.0	28.8	 25
179	  9	78.0	16.1	 25
180	  9	72.8	17.3	 20
181	  9	126.0	22.4	 25
182	  9	131.0	114.3	 25
183	  9	1832.0	492.6	 20
184	  9	109.0	135.1	 25
185	  9	3165.0	922.7	 25
186	  9	1993.8	259.5	 20
187	  9	151.0	15.1	 25
188	  9	150.0	35.3	 25
189	  9	128.0	28.6	 20
190	  9	86.0	26.1	 25
191	  9	131.5	21.6	 20
192	  9	716.0	203.7	 25
193	  9	195.0	59.1	 25
194	  9	1588.5	362.0	 20
195	  9	241.0	57.7	 25
196	  9	81.0	16.3	 25
197	  9	345.0	48.8	 20
198	  9	161.0	40.4	 25
199	  9	96.0	19.7	 25
200	  9	263.3	60.2	 20
201	  9	180.0	41.9	 25
202	  9	354.0	78.3	 25
203	  9	300.3	34.3	 16
204	  9	380.3	51.2	 20
205	  9	816.3	179.7	 20
206	  9	557.5	104.5	 16
207	  9	314.0	66.5	 20
208	  9	246.3	59.9	 20
209	  9	142.0	30.2	 16
210	  9	79.5	12.5	 20
211	  9	91.3	20.7	 20
212	  9	149.0	29.5	 16
213	  9	379.5	116.3	 20
214	  9	101.3	31.7	 20
215	  9	272.5	49.5	 16
216	  9	337.5	115.2	 20
217	  9	1624.5	598.4	 20
218	  9	99.0	16.9	 16
219	  9	170.5	28.1	 20
220	  9	326.8	67.0	 20
221	  9	378.0	83.1	 16
222	  9	351.3	735.7	 20
223	  9	6182.0	1989.9	 25
224	  9	1169.8	177.4	 20
225	  9	3178.0	774.2	 25
226	  9	806.0	275.1	 25
227	  9	105.5	22.6	 20
228	  9	516.0	95.4	 25
229	  9	393.8	78.3	 20
230	  9	69.0	16.2	 25
231	  9	298.0	35.4	 25
232	  9	209.0	42.7	 20
233	  9	332.0	55.8	 25
234	  9	2372.0	677.1	 25
235	  9	2877.3	671.0	 20
236	  9	314.0	68.7	 25
237	  9	80.0	16.6	 25
238	  9	157.0	28.0	 20
239	  9	663.0	84.9	 25
240	  9	1394.0	365.3	 25
241	  9	385.5	55.4	 20
242	  9	225.0	31.2	 25
243	  9	465.0	92.4	 25
244	  9	438.5	73.2	 20
245	  9	244.0	52.1	 25
246	  9	273.0	65.8	 25
247	  9	701.3	141.2	 20
248	  9	81.0	13.7	 25
249	  9	137.0	19.5	 25
250	  9	237.8	29.8	 20
251	  9	82.0	17.2	 25
252	  9	70.0	11.7	 25
253	  9	83.5	14.9	 20
254	  9	69.0	17.2	 25
255	  9	286.0	84.5	 25
256	  9	1447.8	341.9	 20
257	  9	138.0	36.3	 25
258	  9	74.0	14.0	 25
259	  9	450.0	113.5	 20
260	  9	200.0	51.5	 25
261	  9	83.0	36.1	 25
262	  9	117.3	22.0	 16
263	  9	223.8	24.9	 20
264	  9	1560.0	159.8	 20
265	  9	1910.0	334.1	 16
266	  9	5806.5	1508.9	 20
267	  9	71.0	11.7	 16
268	  9	128.0	37.2	 20
269	  9	103.8	26.1	 20
270	  9	138.0	23.3	 16
271	  9	411.5	48.3	 20
272	  9	460.8	74.6	 20
273	  9	433.8	59.9	 16
274	  9	532.8	72.6	 20
275	  9	85.3	15.9	 20
276	  9	186.0	30.9	 16
277	  9	603.0	106.2	 20
278	  9	111.0	15.2	 20
279	  9	140.0	27.2	 16
280	  9	164.0	39.0	 20
281	  9	80.0	13.4	 25
282	  9	92.3	16.1	 20
283	  9	92.0	17.7	 25
284	  9	128.0	20.5	 25
285	  9	348.0	67.7	 20
286	  9	438.0	90.1	 25
287	  9	1472.0	464.5	 25
288	  9	126.8	25.4	 20
289	  9	288.0	34.7	 25
290	  9	532.0	84.9	 25
291	  9	299.5	42.4	 20
292	  9	152.0	43.4	 25
293	  9	2556.0	737.8	 25
294	  9	117.8	27.3	 20
295	  9	621.0	156.2	 25
296	  9	140.0	26.8	 25
297	  9	75.3	14.2	 20
298	  9	107.0	26.8	 25
299	  9	85.0	16.4	 25
300	  9	282.0	40.5	 20
301	  9	857.0	191.0	 25
302	  9	157.0	34.5	 25
303	  9	87.5	18.1	 20
304	  9	131.0	25.4	 25
305	  9	71.5	14.6	 20
306	  9	67.0	15.1	 25
307	  9	124.0	22.7	 25
308	  9	76.5	14.6	 20
309	  9	154.0	23.0	 25
310	  9	109.0	31.4	 25
311	  9	122.8	18.3	 20
312	  9	78.0	17.7	 25
313	  9	163.0	24.9	 25
314	  9	181.0	36.0	 20
315	  9	2622.0	393.2	 25
316	  9	5237.0	621.2	 25
317	  9	381.3	60.8	 20
318	  9	1929.0	371.2	 25
319	  9	208.0	40.9	 25
320	  9	196.3	29.9	 16
321	  9	112.5	22.8	 20
322	  9	71.0	13.5	 20
323	  9	753.0	131.9	 16
324	  9	155.3	31.7	 20
325	  9	94.0	14.2	 20
326	  9	154.0	24.5	 16
327	  9	263.8	43.4	 20
328	  9	211.0	85.5	 20
329	  9	1970.8	291.3	 16
330	  9	214.3	33.4	 20
331	  9	201.3	34.6	 20
332	  9	1510.3	313.7	 16
333	  9	135.5	49.1	 20
334	  9	92.5	14.6	 20
335	  9	193.0	23.0	 16
336	  9	158.8	24.6	 20
337	  9	545.5	100.2	 20
338	  9	352.5	48.6	 16
339	  9	177.0	23.3	 25
340	  9	437.0	124.0	 25
341	  9	142.8	25.2	 20
342	  9	507.0	39.2	 25
343	  9	534.5	70.2	 20
344	  9	118.0	17.4	 25
345	  9	244.0	44.3	 25
346	  9	123.3	19.8	 20
347	  9	169.0	31.0	 25
348	  9	89.0	16.5	 25
349	  9	189.5	26.1	 20
350	  9	383.0	40.1	 25
351	  9	385.0	50.0	 25
352	  9	509.0	76.3	 20
353	  9	980.0	94.7	 25
354	  9	122.0	28.5	 25
355	  9	1011.5	145.5	 20
356	  9	221.0	32.5	 25
357	  9	91.0	15.7	 25
358	  9	70.8	11.7	 20
359	  9	421.0	82.2	 25
360	  9	1430.0	395.7	 25
361	  9	131.0	23.3	 20
362	  9	176.0	24.7	 25
363	  9	168.0	30.0	 25
364	  9	717.0	63.1	 20
365	  9	594.0	107.3	 25
366	  9	226.0	42.2	 25
367	  9	829.0	60.6	 20
368	  9	234.0	34.2	 25
369	  9	738.0	105.0	 25
370	  9	1103.5	227.8	 20
371	  9	160.0	30.9	 25
372	  9	359.0	68.0	 25
373	  9	102.5	50.1	 20
374	  9	167.0	39.2	 25
375	  9	86.0	17.6	 25
376	  9	523.0	60.9	 20
377	  9	3132.0	334.8	 25
378	  9	976.8	69.0	 16
379	  9	1424.5	107.1	 20
380	  9	637.0	38.9	 20
381	  9	244.3	24.2	 16
382	  9	1174.8	173.0	 20
383	  9	1046.3	178.2	 20
384	  9	534.3	58.9	 16
385	  9	645.8	61.4	 20
386	  9	1535.8	110.9	 20
387	  9	247.3	36.0	 16
388	  9	1249.3	82.3	 20
389	  9	146.0	21.0	 20
390	  9	208.3	18.9	 16
391	  9	335.8	27.8	 20
392	  9	954.8	151.5	 20
393	  9	748.3	51.5	 16
394	  9	419.0	80.4	 20
395	  9	258.3	36.1	 20
396	  9	122.5	20.4	 16
397	  9	86.0	16.1	 25
398	  9	120.0	22.0	 25
399	  9	1454.0	220.6	 20
400	  9	102.0	19.4	 25
401	  9	1041.0	137.9	 25
402	  9	411.5	53.1	 20
403	  9	133.0	23.8	 25
404	  9	76.0	16.0	 25
405	  9	386.3	48.4	 20
406	  9	180.0	42.1	 25
407	  9	116.0	24.7	 25
408	  9	80.0	11.0	 20
409	  9	80.0	15.7	 25
410	  9	154.0	29.5	 25
411	  9	110.8	20.6	 20
412	  9	225.0	39.4	 25
413	  9	162.0	39.0	 25
414	  9	78.3	11.4	 20
415	  9	100.0	26.5	 25
416	  9	290.8	50.0	 20
417	  9	400.0	62.1	 25
418	  9	124.0	30.8	 25
419	  9	1464.8	256.3	 20
420	  9	1533.0	170.3	 25
421	  9	1160.0	107.8	 25
422	  9	525.8	73.0	 20
423	  9	1091.0	113.9	 25
424	  9	119.0	31.1	 25
425	  9	436.8	69.6	 20
426	  9	80.0	14.6	 25
427	  9	392.0	46.3	 25
428	  9	707.0	58.2	 20
429	  9	1166.0	190.6	 25
430	  9	1474.0	212.6	 25
431	  9	1748.0	323.7	 20
432	  9	157.0	34.4	 25
433	  9	163.0	34.8	 25
434	  9	184.0	37.1	 20
435	  9	127.0	21.2	 25
436	  9	78.8	18.1	 20
437	  9	138.8	21.3	 16
438	  9	154.5	20.1	 20
439	  9	69.0	10.7	 20
440	  9	180.8	25.3	 16
441	  9	269.0	47.7	 20
442	  9	93.3	15.7	 20
443	  9	85.5	13.7	 16
444	  9	254.3	31.0	 20
445	  9	150.8	18.5	 20
446	  9	571.5	70.8	 16
447	  9	293.3	30.2	 20
448	  9	929.0	171.8	 20
449	  9	288.0	29.5	 16
450	  9	423.5	49.4	 20
451	  9	592.5	74.4	 20
452	  9	153.0	58.6	 16
453	  9	94.3	22.9	 20
454	  9	1142.5	125.4	 16
455	  9	394.0	55.9	 25
456	  9	1251.0	127.0	 25
457	  9	1629.8	160.7	 20
458	  9	76.0	21.1	 25
459	  9	286.0	53.3	 25
460	  9	320.3	42.7	 20
461	  9	137.0	23.1	 25
462	  9	140.0	24.9	 25
463	  9	148.5	23.6	 20
464	  9	1756.0	201.1	 25
465	  9	172.0	44.2	 25
466	  9	1121.3	70.7	 20
467	  9	956.0	156.5	 25
468	  9	887.0	130.7	 25
469	  9	674.0	106.0	 20
470	  9	67.0	9.9	 25
471	  9	139.0	23.6	 25
472	  9	95.3	21.8	 20
473	  9	194.0	39.2	 25
474	  9	143.0	23.8	 25
475	  9	459.5	63.7	 20
476	  9	387.0	81.0	 25
477	  9	214.0	30.0	 25
478	  9	451.5	81.2	 20
479	  9	928.0	182.6	 25
480	  9	74.0	16.6	 25
481	  9	135.0	20.6	 20
482	  9	131.0	18.4	 25
483	  9	146.0	23.5	 25
484	  9	84.0	21.1	 20
485	  9	365.0	64.8	 25
486	  9	69.0	12.1	 25
487	  9	116.5	21.1	 20
488	  9	74.0	15.9	 25
489	  9	71.0	15.6	 25
490	  9	225.5	29.0	 20
491	  9	130.0	30.1	 25
492	  9	73.8	20.4	 20
493	  9	126.0	43.9	 25
494	  9	333.0	27.5	 20
495	  9	2329.0	100.1	 16
496	  9	1450.8	231.9	 20
497	  9	7799.8	601.0	 20
498	  9	2078.3	115.1	 16
499	  9	468.0	56.3	 20
500	  9	110.5	17.4	 20
501	  9	157.3	23.5	 16
502	  9	2372.8	408.1	 20
503	  9	76.5	12.8	 20
504	  9	84.8	16.9	 16
505	  9	90.3	13.6	 20
506	  9	333.0	27.7	 20
507	  9	1871.3	97.5	 16
508	  9	299.8	37.4	 20
509	  9	464.8	57.6	 20
510	  9	1065.5	133.2	 16
511	  9	300.0	44.8	 20
512	  9	77.0	28.0	 20
513	  9	120.5	20.1	 16
514	  9	154.0	25.8	 25
515	  9	130.0	30.3	 25
516	  9	60.0	15.5	 20
517	  9	71.0	14.0	 25
518	  9	80.0	11.2	 25
519	  9	161.5	14.8	 20
520	  9	85.0	16.9	 25
521	  9	178.0	29.9	 25
522	  9	279.5	31.2	 20
523	  9	427.0	57.7	 25
524	  9	197.0	33.4	 25
525	  9	238.0	33.8	 20
526	  9	91.0	16.5	 25
527	  9	429.0	57.7	 25
528	  9	182.3	42.7	 20
529	  9	3036.0	391.8	 25
530	  9	5393.3	726.6	 20
531	  9	121.0	21.2	 25
532	  9	429.0	62.7	 25
533	  9	178.5	26.4	 20
534	  9	385.0	86.6	 25
535	  9	168.0	30.1	 25
536	  9	358.8	53.6	 20
537	  9	1381.0	168.3	 25
538	  9	328.0	30.2	 25
539	  9	1222.3	118.2	 20
540	  9	1436.0	156.4	 25
541	  9	1384.0	128.7	 25
542	  9	978.8	107.3	 20
543	  9	323.0	47.5	 25
544	  9	422.0	62.1	 25
545	  9	80.3	14.4	 20
546	  9	92.0	21.2	 25
547	  9	123.0	30.1	 25
548	  9	178.3	32.7	 20
549	  9	88.0	15.2	 25
550	  9	70.0	22.7	 25
551	  9	61.5	13.9	 20
552	  9	66.3	11.0	 20
553	  9	83.3	14.4	 20
554	  9	1456.5	165.9	 16
555	  9	157.3	23.2	 20
556	  9	116.0	24.4	 20
557	  9	73.3	16.7	 16
558	  9	75.3	14.4	 20
559	  9	74.0	16.2	 20
560	  9	63.0	9.4	 16
561	  9	160.5	35.7	 20
562	  9	97.5	20.8	 20
563	  9	89.0	15.8	 16
564	  9	88.0	15.3	 20
565	  9	144.5	21.4	 20
566	  9	185.8	27.6	 16
567	  9	56.8	12.3	 20
568	  9	213.8	42.4	 16
569	  9	137.0	24.2	 20
570	  9	390.5	44.5	 20
571	  9	363.5	35.7	 16
572	  9	1430.0	347.1	 25
573	  9	355.0	65.3	 25
574	  9	255.5	35.9	 20
575	  9	2047.0	258.3	 25
576	  9	126.0	20.3	 25
577	  9	71.3	12.9	 20
578	  9	321.0	61.4	 25
579	  9	132.0	23.6	 25
580	  9	434.5	64.1	 20
581	  9	80.0	20.9	 25
582	  9	223.0	30.8	 25
583	  9	149.8	24.7	 20
584	  9	220.0	47.9	 25
585	  9	63.0	15.3	 25
586	  9	67.3	17.8	 20
587	  9	75.0	18.7	 25
588	  9	80.0	14.4	 25
589	  9	222.3	25.6	 20
590	  9	77.0	11.6	 25
591	  9	425.0	69.5	 25
592	  9	515.5	52.3	 20
593	  9	162.0	26.5	 25
594	  9	184.0	29.5	 25
595	  9	343.3	42.5	 20
596	  9	236.0	28.2	 25
597	  9	3451.0	277.7	 25
598	  9	930.0	136.5	 20
599	  9	313.0	49.8	 25
600	  9	184.0	36.5	 25
601	  9	69.0	13.1	 20
602	  9	78.0	11.5	 25
603	  9	1055.0	166.4	 25
604	  9	296.3	47.6	 20
605	  9	125.0	20.3	 25
606	  9	438.8	50.1	 20
607	  9	300.0	49.6	 25
608	  9	222.0	39.0	 25
609	  9	320.8	43.2	 20
610	  9	126.0	19.5	 25
611	  9	137.0	27.3	 20
612	  9	392.3	36.8	 16
613	  9	75.5	21.0	 20
614	  9	87.8	25.2	 20
615	  9	102.3	21.5	 16
616	  9	254.3	56.8	 20
617	  9	196.8	41.2	 20
618	  9	85.5	16.1	 16
619	  9	94.0	16.7	 20
620	  9	115.0	19.8	 20
621	  9	151.3	16.3	 16
622	  9	107.0	18.0	 20
623	  9	429.3	64.7	 20
624	  9	547.3	70.1	 16
625	  9	1839.0	128.4	 20
626	  9	317.3	37.8	 20
627	  9	261.0	41.2	 16
628	  9	2482.5	291.7	 20
629	  9	417.0	41.6	 20
630	  9	172.3	21.0	 20
631	  9	131.0	21.4	 25
632	  9	121.0	21.2	 25
633	  9	113.5	25.5	 20
634	  9	206.0	28.5	 25
635	  9	245.0	33.6	 25
636	  9	350.0	31.5	 20
637	  9	275.0	31.3	 25
638	  9	75.0	13.6	 25
639	  9	218.3	43.7	 20
  0	 10	14835.5	2478.1	 20
  1	 10	489.3	49.6	 20
  2	 10	285.3	25.2	 16
  3	 10	266.5	29.5	 20
  4	 10	102.3	15.2	 16
  5	 10	453.0	85.0	 20
  6	 10	769.3	79.4	 20
  7	 10	211.3	29.4	 16
  8	 10	625.0	101.2	 20
  9	 10	209.0	37.7	 25
 10	 10	338.3	32.0	 20
 11	 10	143.0	26.4	 25
 12	 10	114.0	20.5	 25
 13	 10	359.3	34.6	 20
 14	 10	962.0	181.8	 25
 15	 10	218.0	37.6	 25
 16	 10	1220.5	104.2	 20
 17	 10	123.0	25.0	 25
 18	 10	155.0	26.5	 25
 19	 10	368.0	43.4	 20
 20	 10	1991.0	172.3	 25
 21	 10	197.0	35.4	 25
 22	 10	98.8	16.1	 20
 23	 10	159.0	23.6	 25
 24	 10	259.0	33.8	 25
 25	 10	83.8	19.0	 20
 26	 10	54.0	9.2	 25
 27	 10	75.0	13.0	 25
 28	 10	75.0	13.0	 20
 29	 10	82.0	11.9	 25
 30	 10	197.0	140.5	 25
 31	 10	3092.5	231.3	 20
 32	 10	460.0	82.9	 25
 33	 10	703.0	91.7	 25
 34	 10	436.3	110.6	 20
 35	 10	3207.0	523.3	 25
 36	 10	187.0	38.6	 25
 37	 10	216.5	36.4	 20
 38	 10	339.0	53.7	 25
 39	 10	113.0	35.2	 25
 40	 10	1052.3	115.3	 20
 41	 10	1047.0	163.0	 25
 42	 10	321.5	30.1	 20
 43	 10	626.0	55.0	 25
 44	 10	108.0	27.6	 25
 45	 10	383.3	46.5	 20
 46	 10	139.0	75.4	 25
 47	 10	493.0	52.6	 25
 48	 10	307.3	34.9	 16
 49	 10	501.3	89.1	 20
 50	 10	265.0	38.5	 20
 51	 10	443.5	62.7	 16
 52	 10	87.5	25.3	 20
 53	 10	229.0	53.3	 20
 54	 10	95.3	20.2	 16
 55	 10	142.0	30.1	 20
 56	 10	285.8	31.7	 20
 57	 10	550.8	57.1	 16
 58	 10	242.8	65.0	 20
 59	 10	341.5	67.0	 20
 60	 10	733.8	71.9	 16
 61	 10	478.8	95.4	 20
 62	 10	156.0	108.0	 20
 63	 10	771.8	70.9	 16
 64	 10	138.5	25.8	 20
 65	 10	96.8	22.1	 20
 66	 10	192.5	34.4	 16
 67	 10	299.5	50.4	 20
 68	 10	135.0	21.3	 25
 69	 10	137.3	17.3	 20
 70	 10	120.0	33.8	 25
 71	 10	81.0	16.8	 25
 72	 10	77.3	14.2	 20
 73	 10	143.0	41.0	 25
 74	 10	120.0	24.7	 25
 75	 10	95.3	26.0	 20
 76	 10	787.0	229.4	 25
 77	 10	511.0	95.4	 25
 78	 10	848.5	156.9	 20
 79	 10	155.0	28.8	 25
 80	 10	111.5	62.6	 20
 81	 10	167.0	51.6	 25
 82	 10	578.0	246.8	 25
 83	 10	2485.8	179.4	 20
 84	 10	834.0	95.3	 25
 85	 10	1187.0	189.7	 25
 86	 10	588.8	86.2	 20
 87	 10	161.0	39.7	 25
 88	 10	1615.0	363.6	 25
 89	 10	486.0	71.5	 20
 90	 10	807.0	178.8	 25
 91	 10	249.0	53.1	 25
 92	 10	81.5	20.7	 20
 93	 10	184.0	28.4	 25
 94	 10	167.0	41.6	 25
 95	 10	277.0	84.3	 20
 96	 10	72.0	8.5	 25
 97	 10	85.0	12.3	 25
 98	 10	141.3	16.5	 20
 99	 10	107.0	28.9	 25
100	 10	158.0	51.7	 25
101	 10	266.3	34.8	 20
102	 10	150.0	25.9	 25
103	 10	218.0	38.6	 25
104	 10	302.8	63.7	 20
105	 10	132.0	23.3	 25
106	 10	194.0	30.8	 20
107	 10	329.5	39.3	 16
108	 10	197.5	31.6	 20
109	 10	1404.3	321.3	 20
110	 10	215.0	25.3	 16
111	 10	480.0	48.3	 20
112	 10	527.0	66.9	 20
113	 10	305.3	48.6	 16
114	 10	225.3	43.0	 20
115	 10	358.0	96.8	 20
116	 10	109.0	17.1	 16
117	 10	99.8	21.3	 20
118	 10	208.5	27.2	 16
119	 10	207.8	26.1	 20
120	 10	200.3	25.9	 20
121	 10	384.0	77.3	 16
122	 10	110.5	42.9	 20
123	 10	893.8	82.6	 20
124	 10	817.3	177.7	 16
125	 10	94.3	11.9	 20
126	 10	85.0	9.8	 25
127	 10	81.0	15.3	 20
128	 10	87.0	13.6	 25
129	 10	116.0	112.9	 25
130	 10	1739.5	427.2	 20
131	 10	510.0	49.5	 25
132	 10	769.0	63.3	 25
133	 10	270.5	46.6	 20
134	 10	108.0	17.8	 25
135	 10	421.0	187.7	 25
136	 10	1322.8	280.1	 20
137	 10	135.0	33.4	 25
138	 10	401.0	125.2	 25
139	 10	76.0	19.8	 20
140	 10	90.0	13.3	 25
141	 10	81.0	13.5	 25
142	 10	88.3	16.6	 20
143	 10	112.0	20.8	 25
144	 10	291.0	262.3	 25
145	 10	1644.0	100.4	 20
146	 10	4216.0	634.0	 25
147	 10	630.0	94.1	 25
148	 10	747.3	141.1	 20
149	 10	336.0	39.5	 25
150	 10	702.0	136.1	 25
151	 10	2621.3	260.6	 20
152	 10	2385.0	660.8	 25
153	 10	103.0	17.6	 25
154	 10	76.3	13.5	 20
155	 10	79.0	14.6	 25
156	 10	64.0	13.3	 20
157	 10	83.0	17.7	 25
158	 10	305.0	39.9	 25
159	 10	274.3	49.3	 20
160	 10	388.0	66.0	 25
161	 10	121.0	18.6	 25
162	 10	239.0	53.5	 20
163	 10	300.0	30.7	 25
164	 10	293.0	46.4	 25
165	 10	485.3	49.9	 16
166	 10	77.5	15.7	 20
167	 10	173.5	171.8	 20
168	 10	2209.8	339.7	 16
169	 10	75.5	19.3	 20
170	 10	120.5	33.9	 20
171	 10	76.0	12.9	 16
172	 10	101.0	19.1	 20
173	 10	130.3	24.8	 20
174	 10	144.8	33.7	 16
175	 10	91.5	16.2	 20
176	 10	72.3	23.1	 20
177	 10	190.8	38.7	 16
178	 10	116.0	14.9	 20
179	 10	76.0	16.9	 20
180	 10	59.0	10.2	 16
181	 10	138.5	24.8	 20
182	 10	124.3	52.6	 20
183	 10	522.8	112.3	 16
184	 10	112.0	49.9	 25
185	 10	952.0	243.9	 25
186	 10	1014.0	149.9	 20
187	 10	121.0	46.6	 25
188	 10	206.0	52.5	 25
189	 10	89.0	12.8	 20
190	 10	75.0	8.5	 25
191	 10	134.0	22.4	 25
192	 10	177.0	27.6	 20
193	 10	183.0	26.6	 25
194	 10	407.8	72.2	 20
195	 10	133.0	26.3	 25
196	 10	103.0	41.8	 25
197	 10	623.8	99.5	 20
198	 10	77.0	12.7	 25
199	 10	85.0	18.1	 25
200	 10	89.0	20.9	 20
201	 10	109.0	22.5	 25
202	 10	328.0	45.4	 25
203	 10	436.3	44.6	 20
204	 10	269.0	41.1	 25
205	 10	795.0	120.7	 25
206	 10	320.5	52.7	 20
207	 10	88.0	16.8	 25
208	 10	156.0	31.9	 25
209	 10	107.0	17.7	 20
210	 10	83.0	15.3	 25
211	 10	96.0	16.2	 25
212	 10	114.0	18.7	 20
213	 10	108.0	23.7	 25
214	 10	102.0	38.7	 25
215	 10	348.5	45.5	 20
216	 10	270.0	51.8	 25
217	 10	773.0	254.3	 25
218	 10	104.8	19.2	 20
219	 10	169.0	25.7	 25
220	 10	186.0	33.9	 25
221	 10	183.5	34.8	 20
222	 10	136.0	95.0	 25
223	 10	776.3	116.6	 20
224	 10	560.3	56.7	 16
225	 10	503.5	54.3	 20
226	 10	485.3	164.1	 20
227	 10	79.5	18.5	 16
228	 10	580.5	135.6	 20
229	 10	320.0	55.8	 16
230	 10	77.8	13.0	 20
231	 10	259.3	27.7	 20
232	 10	173.0	41.4	 16
233	 10	339.5	33.3	 20
234	 10	355.0	79.9	 20
235	 10	137.0	30.9	 16
236	 10	419.0	47.1	 20
237	 10	70.3	11.2	 20
238	 10	212.3	19.0	 16
239	 10	606.5	46.3	 20
240	 10	1675.5	309.3	 20
241	 10	540.5	69.4	 16
242	 10	137.0	26.8	 25
243	 10	374.0	68.3	 25
244	 10	171.8	22.8	 20
245	 10	101.0	21.1	 25
246	 10	440.0	102.2	 25
247	 10	149.8	25.5	 20
248	 10	88.0	20.3	 25
249	 10	114.0	22.9	 25
250	 10	100.8	23.8	 20
251	 10	64.0	10.8	 25
252	 10	73.0	15.4	 25
253	 10	66.5	11.7	 20
254	 10	99.0	27.7	 25
255	 10	478.0	60.7	 25
256	 10	639.8	80.2	 20
257	 10	80.0	14.4	 25
258	 10	65.0	13.1	 25
259	 10	125.0	24.4	 20
260	 10	90.0	20.1	 25
261	 10	77.0	13.4	 25
262	 10	168.8	20.6	 20
263	 10	108.0	20.0	 25
264	 10	505.0	72.1	 25
265	 10	687.8	113.0	 20
266	 10	1031.0	318.8	 25
267	 10	79.3	12.4	 20
268	 10	101.0	16.2	 25
269	 10	99.0	15.6	 25
270	 10	147.3	20.5	 20
271	 10	554.0	72.9	 25
272	 10	201.0	37.7	 25
273	 10	923.3	142.1	 20
274	 10	2198.0	417.4	 25
275	 10	81.0	14.6	 25
276	 10	152.8	27.3	 20
277	 10	232.0	31.9	 25
278	 10	98.0	17.9	 25
279	 10	90.3	17.5	 20
280	 10	202.0	27.9	 25
281	 10	73.3	12.6	 20
282	 10	78.0	10.9	 16
283	 10	99.3	20.9	 20
284	 10	86.3	15.5	 20
285	 10	178.0	36.9	 16
286	 10	373.5	79.1	 20
287	 10	407.8	123.3	 20
288	 10	112.3	21.8	 16
289	 10	395.5	51.5	 20
290	 10	364.5	47.1	 20
291	 10	242.0	25.5	 16
292	 10	125.0	18.8	 20
293	 10	568.3	160.2	 20
294	 10	131.3	10.2	 16
295	 10	195.5	38.2	 20
296	 10	88.0	13.1	 20
297	 10	68.3	13.9	 16
298	 10	84.3	17.3	 20
299	 10	76.0	10.5	 20
300	 10	93.3	14.7	 20
301	 10	613.0	147.1	 25
302	 10	71.0	10.6	 25
303	 10	86.5	16.9	 20
304	 10	87.0	18.4	 25
305	 10	81.0	14.9	 20
306	 10	84.0	23.1	 25
307	 10	136.0	25.2	 25
308	 10	66.0	23.1	 20
309	 10	83.0	16.5	 25
310	 10	133.0	26.1	 25
311	 10	110.3	15.7	 20
312	 10	77.0	20.0	 25
313	 10	111.0	17.9	 25
314	 10	209.8	34.4	 20
315	 10	3518.0	388.8	 25
316	 10	2101.0	180.3	 25
317	 10	606.8	92.8	 20
318	 10	2307.0	347.7	 25
319	 10	104.0	18.7	 25
320	 10	186.3	34.0	 20
321	 10	100.0	17.4	 25
322	 10	68.0	14.2	 25
323	 10	172.5	34.1	 20
324	 10	110.0	19.4	 25
325	 10	103.0	20.0	 25
326	 10	91.5	16.6	 20
327	 10	269.0	46.0	 25
328	 10	119.0	64.0	 25
329	 10	1731.0	184.3	 20
330	 10	177.0	21.2	 25
331	 10	844.0	202.6	 25
332	 10	250.5	65.1	 20
333	 10	87.0	15.7	 25
334	 10	90.0	15.9	 25
335	 10	111.5	19.9	 20
336	 10	102.0	20.7	 25
337	 10	1085.0	182.7	 25
338	 10	770.5	103.0	 20
339	 10	219.3	36.4	 20
340	 10	336.0	74.8	 20
341	 10	136.3	27.8	 16
342	 10	278.0	48.4	 20
343	 10	1660.0	118.8	 16
344	 10	104.0	19.9	 20
345	 10	237.0	28.7	 20
346	 10	135.3	19.4	 16
347	 10	94.5	16.0	 20
348	 10	134.8	26.0	 20
349	 10	204.0	23.3	 16
350	 10	468.5	52.9	 20
351	 10	514.0	60.8	 20
352	 10	194.8	22.1	 16
353	 10	331.8	49.7	 20
354	 10	125.3	48.3	 20
355	 10	1498.8	128.4	 16
356	 10	161.0	38.5	 20
357	 10	74.8	9.7	 20
358	 10	75.5	17.0	 20
359	 10	229.0	31.8	 25
360	 10	142.0	37.5	 25
361	 10	84.3	37.2	 20
362	 10	129.0	18.9	 25
363	 10	165.0	25.7	 25
364	 10	314.0	35.8	 20
365	 10	483.0	60.6	 25
366	 10	296.0	41.3	 25
367	 10	1062.5	95.8	 20
368	 10	356.0	58.7	 25
369	 10	515.0	66.9	 25
370	 10	658.5	68.6	 20
371	 10	263.0	30.4	 25
372	 10	428.0	74.9	 25
373	 10	84.3	13.7	 20
374	 10	618.0	99.2	 25
375	 10	72.0	14.7	 25
376	 10	219.3	26.8	 20
377	 10	1526.0	364.1	 25
378	 10	1472.0	178.9	 25
379	 10	2116.0	136.8	 20
380	 10	1168.0	115.6	 25
381	 10	414.8	45.9	 20
382	 10	782.0	130.5	 25
383	 10	268.0	44.1	 25
384	 10	836.0	94.5	 20
385	 10	918.0	94.0	 25
386	 10	1213.0	97.7	 25
387	 10	291.5	37.1	 20
388	 10	707.0	74.7	 25
389	 10	135.0	19.9	 25
390	 10	141.8	16.8	 20
391	 10	200.0	32.7	 25
392	 10	1280.0	143.8	 25
393	 10	554.8	61.1	 20
394	 10	679.0	102.4	 25
395	 10	357.0	49.7	 25
396	 10	121.8	15.6	 20
397	 10	107.8	17.1	 20
398	 10	91.8	43.2	 20
399	 10	1686.0	202.8	 16
400	 10	91.3	20.7	 20
401	 10	266.5	31.1	 20
402	 10	162.5	21.2	 16
403	 10	93.0	16.4	 20
404	 10	71.5	14.6	 20
405	 10	142.5	20.7	 16
406	 10	128.3	20.3	 20
407	 10	81.3	14.5	 20
408	 10	73.8	16.0	 16
409	 10	87.8	15.6	 20
410	 10	93.0	21.8	 20
411	 10	107.5	27.9	 16
412	 10	239.0	38.8	 20
413	 10	99.5	14.9	 20
414	 10	80.5	13.5	 16
415	 10	82.5	12.7	 20
416	 10	219.0	35.4	 20
417	 10	732.8	119.8	 20
418	 10	115.0	29.2	 25
419	 10	1625.5	285.9	 20
420	 10	2532.0	361.2	 25
421	 10	806.0	149.6	 25
422	 10	802.3	85.8	 20
423	 10	1738.0	358.9	 25
424	 10	142.0	21.5	 25
425	 10	336.5	52.9	 20
426	 10	75.0	14.5	 25
427	 10	386.0	55.3	 25
428	 10	218.3	31.9	 20
429	 10	513.0	121.8	 25
430	 10	1971.0	172.6	 25
431	 10	2254.0	231.1	 20
432	 10	123.0	23.3	 25
433	 10	418.0	66.8	 25
434	 10	125.3	25.9	 20
435	 10	228.0	29.4	 25
436	 10	61.0	11.6	 25
437	 10	79.5	12.2	 20
438	 10	105.0	19.0	 25
439	 10	75.0	15.2	 25
440	 10	279.0	33.6	 20
441	 10	210.0	33.9	 25
442	 10	87.0	15.9	 25
443	 10	65.3	15.0	 20
444	 10	190.0	29.4	 25
445	 10	97.0	15.6	 25
446	 10	322.0	28.2	 20
447	 10	684.0	80.2	 25
448	 10	199.0	28.4	 25
449	 10	205.5	29.2	 20
450	 10	472.0	47.2	 25
451	 10	355.0	45.7	 25
452	 10	95.5	20.9	 20
453	 10	65.0	13.6	 25
454	 10	517.0	53.6	 25
455	 10	877.3	99.5	 16
456	 10	912.5	72.4	 20
457	 10	1178.5	93.8	 16
458	 10	83.5	19.8	 20
459	 10	85.0	19.5	 20
460	 10	340.3	33.1	 16
461	 10	201.3	30.1	 20
462	 10	99.3	15.6	 20
463	 10	93.5	15.5	 16
464	 10	1097.0	121.3	 20
465	 10	111.5	27.6	 20
466	 10	588.5	42.1	 16
467	 10	435.0	50.3	 20
468	 10	504.0	58.4	 20
469	 10	136.0	24.5	 16
470	 10	65.5	17.0	 20
471	 10	61.3	8.9	 20
472	 10	68.5	8.8	 16
473	 10	84.5	19.9	 20
474	 10	123.8	22.8	 20
475	 10	208.0	39.6	 20
476	 10	100.0	21.0	 25
477	 10	521.0	97.3	 25
478	 10	141.0	27.0	 20
479	 10	256.0	46.7	 25
480	 10	86.0	15.9	 25
481	 10	127.0	24.4	 20
482	 10	135.0	31.5	 25
483	 10	94.0	17.6	 25
484	 10	94.3	17.3	 20
485	 10	303.0	38.3	 25
486	 10	53.0	8.3	 25
487	 10	129.8	27.4	 20
488	 10	65.0	13.5	 25
489	 10	72.0	12.7	 25
490	 10	105.0	16.9	 20
491	 10	69.0	11.9	 25
492	 10	71.0	12.3	 25
493	 10	89.3	18.1	 20
494	 10	155.0	21.8	 25
495	 10	756.8	102.1	 20
496	 10	1164.0	168.0	 25
497	 10	3652.0	589.7	 25
498	 10	1255.0	111.7	 20
499	 10	161.0	34.8	 25
500	 10	88.0	14.4	 25
501	 10	103.0	12.9	 20
502	 10	325.0	83.2	 25
503	 10	76.0	13.2	 25
504	 10	79.5	18.0	 20
505	 10	95.0	18.4	 25
506	 10	210.0	26.1	 25
507	 10	723.5	81.7	 20
508	 10	276.0	41.1	 25
509	 10	732.0	93.6	 25
510	 10	284.0	42.8	 20
511	 10	214.0	34.1	 25
512	 10	88.0	16.6	 25
513	 10	198.5	39.7	 20
514	 10	80.3	15.3	 20
515	 10	90.5	16.9	 20
516	 10	52.3	11.2	 16
517	 10	74.3	13.9	 20
518	 10	70.5	13.7	 20
519	 10	214.0	22.2	 16
520	 10	74.0	15.4	 20
521	 10	410.3	59.8	 20
522	 10	190.5	20.4	 16
523	 10	249.8	39.4	 20
524	 10	178.3	22.2	 20
525	 10	172.3	34.2	 16
526	 10	85.3	13.4	 20
527	 10	832.3	91.7	 20
528	 10	253.0	44.7	 16
529	 10	1595.8	182.6	 20
530	 10	298.8	70.6	 20
531	 10	83.0	17.1	 16
532	 10	147.8	26.7	 20
533	 10	180.0	27.9	 20
534	 10	168.0	44.1	 25
535	 10	282.0	48.6	 25
536	 10	415.0	56.8	 20
537	 10	990.0	170.4	 25
538	 10	610.0	80.7	 25
539	 10	331.0	60.9	 20
540	 10	592.0	108.7	 25
541	 10	599.0	102.3	 25
542	 10	279.5	45.6	 20
543	 10	923.0	95.1	 25
544	 10	611.0	85.8	 25
545	 10	60.5	9.1	 20
546	 10	75.0	14.3	 25
547	 10	148.0	26.8	 25
548	 10	73.0	11.7	 20
549	 10	60.0	12.2	 25
550	 10	64.0	15.8	 25
551	 10	80.0	37.7	 20
552	 10	69.0	16.7	 25
553	 10	84.0	18.2	 25
554	 10	111.3	28.6	 20
555	 10	148.0	24.0	 25
556	 10	90.0	17.0	 25
557	 10	62.8	16.7	 20
558	 10	91.0	19.6	 25
559	 10	69.0	12.6	 25
560	 10	72.0	13.4	 20
561	 10	91.0	15.5	 25
562	 10	68.0	9.5	 25
563	 10	71.3	12.5	 20
564	 10	130.0	25.2	 25
565	 10	231.0	31.3	 25
566	 10	72.0	13.8	 20
567	 10	62.0	11.5	 25
568	 10	85.0	13.8	 25
569	 10	542.3	56.8	 20
570	 10	558.0	67.8	 25
571	 10	690.0	66.2	 20
572	 10	154.5	34.2	 20
573	 10	115.5	24.9	 20
574	 10	245.0	39.6	 16
575	 10	2298.8	310.4	 20
576	 10	207.3	39.5	 20
577	 10	64.3	10.5	 16
578	 10	76.3	18.6	 20
579	 10	91.3	19.9	 20
580	 10	229.0	31.5	 16
581	 10	88.0	28.7	 20
582	 10	252.3	39.3	 20
583	 10	235.3	27.5	 16
584	 10	82.3	17.0	 20
585	 10	80.0	17.8	 20
586	 10	61.5	7.1	 16
587	 10	58.5	10.9	 20
588	 10	70.0	18.1	 20
589	 10	158.8	18.1	 16
590	 10	99.5	21.7	 20
591	 10	208.0	32.5	 25
592	 10	439.5	73.8	 20
593	 10	128.0	22.2	 25
594	 10	206.0	32.4	 25
595	 10	102.3	23.2	 20
596	 10	168.0	23.7	 25
597	 10	2711.0	478.1	 25
598	 10	1582.8	151.4	 20
599	 10	305.0	53.5	 25
600	 10	157.0	32.7	 25
601	 10	63.5	12.8	 20
602	 10	78.0	17.5	 25
603	 10	231.0	44.0	 25
604	 10	169.3	26.0	 20
605	 10	205.0	32.7	 25
606	 10	461.0	84.2	 25
607	 10	630.3	89.0	 20
608	 10	115.0	22.3	 25
609	 10	244.8	39.6	 20
610	 10	166.0	28.3	 25
611	 10	412.0	76.4	 25
612	 10	661.5	121.0	 20
613	 10	75.0	18.9	 25
614	 10	75.0	16.3	 25
615	 10	80.0	15.3	 20
616	 10	187.0	31.5	 25
617	 10	299.0	32.8	 25
618	 10	98.0	15.1	 20
619	 10	103.0	18.4	 25
620	 10	92.0	15.5	 25
621	 10	123.5	23.2	 20
622	 10	115.0	19.8	 25
623	 10	276.0	39.8	 25
624	 10	197.3	24.7	 20
625	 10	1021.0	144.7	 25
626	 10	833.0	86.9	 25
627	 10	364.3	59.0	 20
628	 10	4890.0	498.0	 25
629	 10	464.0	47.7	 25
630	 10	225.8	49.8	 16
631	 10	164.3	47.6	 20
632	 10	360.8	40.5	 20
633	 10	171.5	22.5	 16
634	 10	369.8	49.4	 20
635	 10	297.5	43.4	 20
636	 10	215.8	20.0	 16
637	 10	206.3	31.3	 20
638	 10	76.3	17.6	 20
639	 10	13331.8	1506.6	 16
  0	 11	176.0	57.5	 25
  1	 11	203.0	34.2	 25
  2	 11	328.0	40.1	 20
  3	 11	2259.0	454.0	 25
  4	 11	195.0	25.4	 25
  5	 11	351.5	35.8	 20
  6	 11	566.0	111.4	 25
  7	 11	91.3	15.5	 20
  8	 11	203.0	40.2	 25
  9	 11	111.3	22.1	 20
 10	 11	696.5	42.4	 16
 11	 11	135.8	36.7	 20
 12	 11	271.0	47.4	 20
 13	 11	1578.3	141.8	 16
 14	 11	3124.8	731.7	 20
 15	 11	112.3	28.3	 20
 16	 11	571.3	72.7	 16
 17	 11	2244.5	297.9	 20
 18	 11	926.0	108.1	 20
 19	 11	451.8	49.3	 16
 20	 11	1476.0	128.6	 20
 21	 11	121.5	18.9	 20
 22	 11	650.8	69.4	 16
 23	 11	173.5	39.2	 20
 24	 11	200.5	28.9	 20
 25	 11	149.0	30.5	 16
 26	 11	319.0	54.4	 20
 27	 11	113.8	18.3	 20
 28	 11	114.3	23.9	 16
 29	 11	100.0	24.2	 25
 30	 11	377.0	58.2	 25
 31	 11	102.3	20.9	 20
 32	 11	295.0	54.0	 25
 33	 11	784.0	162.1	 25
 34	 11	122.3	17.6	 20
 35	 11	87.0	20.0	 25
 36	 11	138.0	25.1	 25
 37	 11	71.5	14.8	 20
 38	 11	82.0	14.2	 25
 39	 11	233.0	34.7	 25
 40	 11	299.8	43.9	 20
 41	 11	448.0	74.5	 25
 42	 11	211.0	74.8	 25
 43	 11	140.0	20.8	 20
 44	 11	227.0	41.6	 25
 45	 11	672.8	90.7	 20
 46	 11	290.0	58.6	 25
 47	 11	76.0	13.8	 25
 48	 11	61.5	9.6	 20
 49	 11	383.0	76.5	 25
 50	 11	245.0	65.0	 25
 51	 11	81.0	12.5	 20
 52	 11	180.0	38.5	 25
 53	 11	474.0	261.6	 25
 54	 11	5918.8	823.9	 20
 55	 11	946.0	103.3	 25
 56	 11	1573.0	253.7	 25
 57	 11	2048.8	211.2	 20
 58	 11	887.0	102.3	 25
 59	 11	867.0	216.0	 25
 60	 11	153.3	17.2	 20
 61	 11	151.0	22.9	 25
 62	 11	700.0	206.2	 25
 63	 11	469.3	94.9	 20
 64	 11	405.0	106.2	 25
 65	 11	96.0	18.3	 25
 66	 11	213.5	45.0	 20
 67	 11	76.0	17.2	 25
 68	 11	87.0	13.8	 20
 69	 11	156.5	38.7	 16
 70	 11	89.3	19.1	 20
 71	 11	111.5	25.5	 20
 72	 11	271.0	303.7	 16
 73	 11	13139.3	1722.9	 20
 74	 11	4802.8	1549.2	 20
 75	 11	984.8	218.0	 16
 76	 11	233.3	34.6	 20
 77	 11	241.0	64.6	 20
 78	 11	117.3	18.0	 16
 79	 11	70.0	15.5	 20
 80	 11	63.3	11.1	 20
 81	 11	69.3	10.6	 16
 82	 11	261.8	61.8	 20
 83	 11	99.3	16.7	 16
 84	 11	123.0	17.7	 20
 85	 11	205.3	42.9	 20
 86	 11	133.0	27.7	 16
 87	 11	165.0	94.7	 25
 88	 11	935.0	220.6	 25
 89	 11	171.0	28.4	 20
 90	 11	292.0	36.6	 25
 91	 11	1337.0	419.4	 25
 92	 11	197.8	44.5	 20
 93	 11	162.0	30.9	 25
 94	 11	114.0	30.3	 25
 95	 11	119.3	26.4	 20
 96	 11	236.0	35.1	 25
 97	 11	190.0	26.5	 25
 98	 11	205.8	42.4	 20
 99	 11	172.0	24.4	 25
100	 11	1300.0	379.6	 25
101	 11	1191.8	254.2	 20
102	 11	71.0	10.5	 25
103	 11	267.0	58.7	 25
104	 11	150.3	21.2	 20
105	 11	211.0	42.2	 25
106	 11	167.0	32.6	 25
107	 11	112.5	23.1	 20
108	 11	148.0	34.7	 25
109	 11	106.0	17.6	 25
110	 11	146.5	24.3	 20
111	 11	429.0	57.8	 25
112	 11	476.0	121.8	 25
113	 11	221.5	27.3	 20
114	 11	153.0	27.2	 25
115	 11	243.0	224.2	 25
116	 11	1930.8	534.4	 20
117	 11	179.0	33.0	 25
118	 11	545.3	79.4	 20
119	 11	674.0	109.0	 25
120	 11	1779.0	409.9	 25
121	 11	1856.3	285.3	 20
122	 11	497.0	149.9	 25
123	 11	4199.0	1440.8	 25
124	 11	269.0	52.0	 20
125	 11	127.0	58.5	 25
126	 11	876.5	273.7	 20
127	 11	131.8	52.1	 16
128	 11	3488.8	891.2	 20
129	 11	303.5	46.7	 20
130	 11	972.0	225.3	 16
131	 11	246.8	38.7	 20
132	 11	828.3	106.9	 20
133	 11	635.3	131.2	 16
134	 11	538.3	105.8	 20
135	 11	216.5	60.1	 20
136	 11	120.3	16.3	 16
137	 11	88.8	16.0	 20
138	 11	108.5	35.3	 20
139	 11	812.8	216.5	 16
140	 11	114.0	17.8	 20
141	 11	779.3	252.8	 20
142	 11	79.5	22.0	 16
143	 11	1048.3	92.5	 20
144	 11	8254.3	2862.3	 20
145	 11	347.5	46.4	 20
146	 11	575.0	70.7	 25
147	 11	696.0	87.7	 25
148	 11	509.8	95.1	 20
149	 11	178.0	27.2	 25
150	 11	104.0	20.5	 25
151	 11	68.8	10.5	 20
152	 11	90.0	15.1	 25
153	 11	93.0	20.7	 25
154	 11	78.3	18.1	 20
155	 11	113.0	44.7	 25
156	 11	824.3	109.9	 20
157	 11	7953.0	1626.8	 25
158	 11	6672.0	710.5	 25
159	 11	3542.5	557.0	 20
160	 11	327.0	62.4	 25
161	 11	300.0	78.2	 25
162	 11	396.8	50.5	 20
163	 11	3429.0	733.1	 25
164	 11	205.0	38.8	 25
165	 11	139.3	24.4	 20
166	 11	68.0	14.6	 25
167	 11	70.0	11.3	 25
168	 11	78.8	16.5	 20
169	 11	88.0	13.5	 25
170	 11	438.0	116.2	 25
171	 11	187.0	97.5	 20
172	 11	14007.0	3657.1	 25
173	 11	210.0	55.8	 25
174	 11	105.8	19.8	 20
175	 11	576.0	129.3	 25
176	 11	716.0	232.9	 25
177	 11	98.8	25.5	 20
178	 11	127.0	23.0	 25
179	 11	352.0	48.7	 25
180	 11	501.8	72.5	 20
181	 11	153.0	18.8	 25
182	 11	226.0	51.7	 25
183	 11	227.0	49.9	 20
184	 11	214.3	45.6	 20
185	 11	3178.3	889.7	 20
186	 11	3319.0	243.1	 16
187	 11	2525.8	545.4	 20
188	 11	867.5	203.2	 20
189	 11	447.3	67.3	 16
190	 11	270.8	70.2	 20
191	 11	375.5	100.0	 20
192	 11	140.0	25.4	 16
193	 11	221.0	33.7	 20
194	 11	159.0	24.3	 16
195	 11	466.5	123.1	 20
196	 11	87.3	14.6	 20
197	 11	114.3	15.1	 16
198	 11	181.3	31.3	 20
199	 11	607.5	96.6	 20
200	 11	809.5	163.4	 16
201	 11	102.5	17.2	 20
202	 11	220.5	42.9	 20
203	 11	754.3	137.3	 20
204	 11	192.0	37.2	 25
205	 11	155.0	148.4	 25
206	 11	1997.0	383.5	 20
207	 11	482.0	94.1	 25
208	 11	1629.0	424.8	 25
209	 11	254.3	36.3	 20
210	 11	139.0	28.2	 25
211	 11	268.0	157.3	 25
212	 11	1654.5	326.0	 20
213	 11	233.0	63.2	 25
214	 11	153.0	399.6	 25
215	 11	4890.8	1421.3	 20
216	 11	85.0	17.0	 25
217	 11	88.0	17.2	 25
218	 11	76.3	12.5	 20
219	 11	172.0	28.1	 25
220	 11	343.0	104.4	 25
221	 11	110.5	25.7	 20
222	 11	523.0	93.4	 25
223	 11	686.0	166.8	 25
224	 11	182.8	28.8	 20
225	 11	421.0	52.5	 25
226	 11	676.0	108.5	 25
227	 11	1167.8	310.9	 20
228	 11	93.0	16.6	 25
229	 11	72.0	14.2	 25
230	 11	100.0	20.6	 20
231	 11	81.0	15.7	 25
232	 11	255.0	33.5	 20
233	 11	851.0	199.2	 25
234	 11	775.0	174.6	 25
235	 11	370.3	92.7	 20
236	 11	123.0	26.7	 25
237	 11	68.0	13.0	 25
238	 11	75.0	14.1	 20
239	 11	108.0	21.9	 25
240	 11	184.0	45.6	 25
241	 11	124.3	24.3	 20
242	 11	97.8	27.6	 20
243	 11	268.3	195.9	 20
244	 11	1524.0	121.6	 16
245	 11	488.0	59.9	 20
246	 11	580.5	84.6	 20
247	 11	770.5	80.0	 16
248	 11	925.8	170.5	 20
249	 11	561.8	127.1	 20
250	 11	126.3	29.5	 16
251	 11	107.3	23.1	 20
252	 11	92.0	19.1	 20
253	 11	61.0	11.5	 16
254	 11	70.3	16.8	 20
255	 11	73.3	14.6	 20
256	 11	230.5	22.3	 16
257	 11	582.8	85.9	 20
258	 11	361.8	29.3	 20
259	 11	429.8	52.5	 16
260	 11	86.5	16.2	 20
261	 11	78.0	20.2	 25
262	 11	283.3	34.4	 20
263	 11	262.0	51.6	 25
264	 11	181.0	33.4	 25
265	 11	80.0	12.0	 20
266	 11	252.0	36.4	 25
267	 11	278.0	29.6	 25
268	 11	1873.3	371.9	 20
269	 11	144.0	31.4	 25
270	 11	65.5	12.1	 20
271	 11	102.0	28.5	 25
272	 11	2262.0	619.1	 25
273	 11	296.8	28.7	 20
274	 11	2274.0	336.9	 25
275	 11	3597.0	659.1	 25
276	 11	364.3	46.3	 20
277	 11	228.0	31.3	 25
278	 11	312.0	48.8	 25
279	 11	307.8	67.5	 20
280	 11	81.0	17.1	 25
281	 11	178.0	38.1	 25
282	 11	304.3	54.0	 20
283	 11	73.0	16.2	 25
284	 11	247.0	49.2	 25
285	 11	142.3	14.4	 20
286	 11	164.0	23.2	 25
287	 11	115.0	101.3	 25
288	 11	2715.0	649.8	 20
289	 11	102.0	61.0	 25
290	 11	2684.0	523.5	 25
291	 11	450.8	57.7	 20
292	 11	122.0	23.0	 25
293	 11	168.0	49.3	 25
294	 11	219.0	31.4	 20
295	 11	528.0	125.9	 25
296	 11	108.0	19.5	 25
297	 11	160.3	34.7	 20
298	 11	86.0	24.5	 25
299	 11	221.0	37.1	 25
300	 11	96.0	20.1	 16
301	 11	80.8	15.6	 20
302	 11	96.5	15.5	 20
303	 11	187.0	27.9	 16
304	 11	1174.5	300.6	 20
305	 11	144.3	40.6	 20
306	 11	76.0	20.7	 16
307	 11	159.8	29.7	 20
308	 11	155.0	18.6	 16
309	 11	120.5	18.1	 20
310	 11	87.0	17.9	 20
311	 11	83.0	11.4	 16
312	 11	60.3	10.1	 20
313	 11	85.8	15.4	 20
314	 11	384.0	56.8	 16
315	 11	281.5	118.0	 20
316	 11	6828.0	1220.1	 20
317	 11	731.3	45.5	 16
318	 11	424.0	59.8	 20
319	 11	579.5	49.0	 20
320	 11	956.5	105.7	 20
321	 11	185.0	39.0	 25
322	 11	64.0	8.7	 25
323	 11	73.3	14.4	 20
324	 11	127.0	22.8	 25
325	 11	77.0	13.2	 25
326	 11	65.3	13.9	 20
327	 11	130.0	20.9	 25
328	 11	111.0	20.2	 25
329	 11	198.3	33.1	 20
330	 11	1012.0	169.2	 25
331	 11	86.0	15.7	 25
332	 11	305.5	31.5	 20
333	 11	192.0	29.9	 25
334	 11	261.0	34.5	 25
335	 11	560.0	43.2	 20
336	 11	231.0	29.2	 25
337	 11	143.0	26.5	 25
338	 11	720.0	112.8	 20
339	 11	335.0	43.8	 25
340	 11	1192.0	159.7	 25
341	 11	3290.0	512.2	 20
342	 11	2377.0	483.0	 25
343	 11	138.0	24.5	 25
344	 11	111.5	14.8	 20
345	 11	243.0	26.3	 25
346	 11	219.3	35.1	 20
347	 11	1230.0	197.9	 25
348	 11	109.0	22.3	 25
349	 11	211.3	34.0	 20
350	 11	755.0	86.2	 25
351	 11	994.0	161.7	 25
352	 11	2517.3	549.7	 20
353	 11	112.0	17.9	 25
354	 11	348.0	114.2	 25
355	 11	11112.5	1884.3	 20
356	 11	99.0	20.8	 25
357	 11	314.0	74.4	 25
358	 11	83.0	16.3	 16
359	 11	100.3	15.8	 20
360	 11	155.0	25.0	 20
361	 11	313.3	35.9	 16
362	 11	915.3	64.4	 20
363	 11	1161.3	177.8	 20
364	 11	507.0	50.2	 16
365	 11	447.8	112.4	 20
366	 11	8219.8	1276.4	 20
367	 11	453.5	35.9	 16
368	 11	1037.3	84.6	 20
369	 11	1324.0	110.1	 20
370	 11	2912.5	218.2	 16
371	 11	1635.5	112.5	 20
372	 11	584.3	59.4	 20
373	 11	134.8	24.9	 16
374	 11	1000.5	114.8	 20
375	 11	612.8	125.6	 20
376	 11	103.3	33.3	 16
377	 11	7207.5	994.6	 20
378	 11	2002.0	157.8	 25
379	 11	281.5	71.5	 20
380	 11	465.0	65.5	 25
381	 11	729.0	84.2	 25
382	 11	129.5	17.6	 20
383	 11	146.0	53.5	 25
384	 11	6281.3	618.6	 20
385	 11	225.0	36.7	 25
386	 11	509.0	64.3	 25
387	 11	308.8	43.0	 20
388	 11	209.0	23.4	 25
389	 11	546.0	98.1	 25
390	 11	103.5	17.7	 20
391	 11	2390.0	305.3	 25
392	 11	1368.0	124.2	 25
393	 11	423.8	51.1	 20
394	 11	102.0	21.9	 25
395	 11	184.0	29.2	 25
396	 11	343.8	53.0	 20
397	 11	648.0	133.1	 25
398	 11	95.0	16.6	 25
399	 11	108.8	21.4	 20
400	 11	142.0	25.8	 25
401	 11	415.0	74.0	 25
402	 11	296.0	45.1	 20
403	 11	133.0	23.4	 25
404	 11	400.0	89.9	 25
405	 11	82.8	15.4	 20
406	 11	446.0	65.0	 25
407	 11	713.0	175.2	 25
408	 11	133.3	22.4	 20
409	 11	975.0	229.5	 25
410	 11	101.0	44.2	 25
411	 11	497.8	63.4	 20
412	 11	163.0	32.9	 25
413	 11	472.0	115.5	 25
414	 11	218.0	45.7	 20
415	 11	118.0	17.9	 25
416	 11	666.0	177.6	 25
417	 11	130.5	19.4	 16
418	 11	189.0	30.9	 20
419	 11	183.8	29.7	 20
420	 11	81.0	18.1	 16
421	 11	677.0	80.5	 20
422	 11	354.3	43.2	 16
423	 11	154.8	27.7	 20
424	 11	177.0	28.4	 20
425	 11	72.3	9.6	 16
426	 11	264.8	25.5	 20
427	 11	159.0	26.0	 20
428	 11	208.5	20.2	 16
429	 11	87.8	19.9	 20
430	 11	217.0	120.4	 20
431	 11	618.0	52.9	 16
432	 11	110.3	21.9	 20
433	 11	143.0	24.4	 20
434	 11	126.3	35.7	 16
435	 11	817.0	105.4	 20
436	 11	210.0	37.5	 25
437	 11	85.3	12.2	 20
438	 11	180.0	27.2	 25
439	 11	644.0	87.6	 25
440	 11	265.0	34.9	 20
441	 11	551.0	49.4	 25
442	 11	288.0	36.4	 25
443	 11	1844.5	165.1	 20
444	 11	1409.0	243.8	 25
445	 11	96.0	26.2	 25
446	 11	123.3	21.0	 20
447	 11	1355.0	174.2	 25
448	 11	120.0	21.6	 25
449	 11	353.5	36.2	 20
450	 11	89.0	14.3	 25
451	 11	118.0	27.7	 25
452	 11	114.8	13.9	 20
453	 11	685.0	110.5	 25
454	 11	101.0	18.4	 25
455	 11	295.8	37.2	 20
456	 11	70.0	17.9	 25
457	 11	90.0	24.0	 25
458	 11	414.0	67.2	 20
459	 11	88.0	18.3	 25
460	 11	170.3	31.0	 20
461	 11	525.0	96.3	 25
462	 11	67.0	10.6	 25
463	 11	83.3	18.0	 20
464	 11	1494.0	209.6	 25
465	 11	1559.0	209.7	 25
466	 11	114.0	15.6	 20
467	 11	808.0	135.3	 25
468	 11	319.0	29.7	 25
469	 11	942.8	141.7	 20
470	 11	91.0	18.6	 25
471	 11	80.0	13.8	 25
472	 11	514.0	60.7	 20
473	 11	274.0	46.2	 25
474	 11	574.0	92.9	 25
475	 11	400.8	47.3	 16
476	 11	995.0	125.1	 20
477	 11	152.3	22.9	 20
478	 11	296.5	21.1	 16
479	 11	674.3	66.5	 20
480	 11	518.0	58.6	 20
481	 11	105.8	14.8	 16
482	 11	82.3	18.2	 20
483	 11	79.3	15.7	 20
484	 11	198.5	24.8	 16
485	 11	62.3	11.1	 20
486	 11	80.0	16.5	 20
487	 11	388.8	45.2	 16
488	 11	197.8	27.1	 20
489	 11	613.8	85.7	 20
490	 11	1389.8	126.1	 16
491	 11	71.8	12.2	 20
492	 11	959.3	92.4	 20
493	 11	305.8	39.3	 16
494	 11	435.0	46.8	 25
495	 11	432.0	66.0	 25
496	 11	233.5	22.2	 20
497	 11	120.0	24.1	 25
498	 11	1084.3	110.0	 20
499	 11	188.0	27.1	 25
500	 11	179.0	30.5	 25
501	 11	83.5	16.1	 20
502	 11	94.0	17.8	 25
503	 11	93.0	19.5	 25
504	 11	76.0	16.0	 20
505	 11	548.0	81.4	 25
506	 11	101.0	19.9	 25
507	 11	301.0	37.3	 20
508	 11	823.0	92.2	 25
509	 11	1177.0	142.1	 25
510	 11	113.5	18.5	 20
511	 11	262.0	41.8	 25
512	 11	149.0	32.1	 25
513	 11	1448.5	170.1	 20
514	 11	4811.0	715.8	 25
515	 11	634.0	93.8	 25
516	 11	399.0	45.1	 20
517	 11	304.0	53.8	 25
518	 11	124.0	18.0	 25
519	 11	395.0	54.0	 20
520	 11	77.0	17.2	 25
521	 11	124.0	20.9	 25
522	 11	1387.8	212.3	 20
523	 11	1191.0	126.4	 25
524	 11	223.0	36.7	 25
525	 11	296.8	37.6	 20
526	 11	1091.0	164.9	 25
527	 11	101.0	18.9	 25
528	 11	153.3	19.7	 20
529	 11	896.0	149.3	 25
530	 11	199.0	28.2	 25
531	 11	200.8	28.2	 20
532	 11	281.0	42.6	 25
533	 11	886.5	116.7	 20
534	 11	4674.8	264.3	 16
535	 11	473.3	67.7	 20
536	 11	910.3	69.4	 16
537	 11	86.5	15.5	 20
538	 11	151.3	24.3	 20
539	 11	583.8	68.9	 16
540	 11	316.0	28.3	 20
541	 11	915.0	82.5	 20
542	 11	280.3	36.0	 16
543	 11	2396.8	348.0	 20
544	 11	218.5	41.2	 20
545	 11	806.8	92.1	 16
546	 11	172.0	22.6	 20
547	 11	779.8	48.9	 20
548	 11	635.0	66.8	 16
549	 11	320.3	51.2	 20
550	 11	211.8	30.4	 20
551	 11	71.8	18.7	 16
552	 11	76.0	15.2	 25
553	 11	327.0	48.2	 25
554	 11	93.0	20.4	 20
555	 11	89.0	13.1	 25
556	 11	241.0	33.9	 25
557	 11	69.3	13.7	 20
558	 11	273.0	40.2	 25
559	 11	96.0	17.0	 25
560	 11	533.5	67.2	 20
561	 11	164.0	26.9	 25
562	 11	98.0	15.9	 25
563	 11	72.5	15.7	 20
564	 11	105.0	18.1	 25
565	 11	215.0	36.7	 25
566	 11	107.0	15.9	 20
567	 11	217.0	34.6	 25
568	 11	897.0	101.0	 25
569	 11	2832.3	250.9	 20
570	 11	1407.0	296.5	 25
571	 11	2044.0	175.1	 25
572	 11	4043.0	409.9	 20
573	 11	83.0	14.2	 25
574	 11	157.0	28.2	 20
575	 11	127.0	29.0	 25
576	 11	70.0	12.3	 25
577	 11	68.5	12.1	 20
578	 11	74.0	16.5	 25
579	 11	189.0	38.3	 25
580	 11	132.8	22.4	 20
581	 11	64.0	10.2	 25
582	 11	72.0	17.7	 25
583	 11	64.5	9.5	 20
584	 11	113.0	19.9	 25
585	 11	268.0	44.3	 25
586	 11	115.8	19.2	 20
587	 11	225.0	42.8	 25
588	 11	154.0	28.5	 25
589	 11	98.8	17.6	 20
590	 11	766.0	148.4	 25
591	 11	339.0	47.3	 20
592	 11	561.8	44.2	 16
593	 11	1725.5	202.5	 20
594	 11	429.0	48.7	 20
595	 11	3431.0	379.5	 16
596	 11	158.3	34.2	 20
597	 11	332.5	44.0	 20
598	 11	999.3	79.0	 16
599	 11	447.8	45.7	 20
600	 11	222.3	25.8	 20
601	 11	247.3	34.5	 16
602	 11	578.0	52.2	 20
603	 11	295.8	32.2	 20
604	 11	1528.3	104.4	 16
605	 11	84.0	15.0	 20
606	 11	79.8	11.0	 20
607	 11	61.0	11.6	 16
608	 11	249.8	59.2	 20
609	 11	89.3	12.9	 16
610	 11	274.3	42.7	 20
611	 11	541.0	108.0	 25
612	 11	7926.0	860.6	 20
613	 11	214.0	374.3	 25
614	 11	653.0	61.8	 25
615	 11	550.8	90.6	 20
616	 11	351.0	83.5	 25
617	 11	707.0	87.9	 25
618	 11	476.5	67.1	 20
619	 11	503.0	95.4	 25
620	 11	300.0	54.8	 25
621	 11	278.8	28.9	 20
622	 11	624.0	95.7	 25
623	 11	479.0	54.4	 25
624	 11	72.3	13.5	 20
625	 11	1149.0	259.0	 25
626	 11	318.0	33.0	 25
627	 11	257.8	25.9	 20
628	 11	8051.0	1143.4	 25
629	 11	5828.0	655.7	 25
630	 11	5259.5	328.8	 20
631	 11	7701.0	628.2	 25
632	 11	148.0	85.7	 25
633	 11	237.5	25.9	 20
634	 11	513.0	60.4	 25
635	 11	163.0	23.2	 25
636	 11	313.0	35.9	 20
637	 11	379.0	53.0	 25
638	 11	84.0	10.3	 25
639	 11	194.8	51.8	 20
  0	 12	14958.0	3022.2	 25
  1	 12	145.0	34.6	 25
  2	 12	338.0	30.1	 20
  3	 12	474.0	67.6	 25
  4	 12	197.0	18.9	 25
  5	 12	463.3	53.3	 20
  6	 12	165.0	31.4	 25
  7	 12	210.3	25.4	 20
  8	 12	156.0	22.4	 25
  9	 12	81.0	14.3	 25
 10	 12	344.3	33.6	 20
 11	 12	165.0	17.3	 25
 12	 12	562.0	57.3	 25
 13	 12	2346.3	230.3	 20
 14	 12	268.0	61.2	 25
 15	 12	113.0	19.1	 25
 16	 12	468.5	40.7	 20
 17	 12	1116.0	124.4	 25
 18	 12	333.0	61.7	 25
 19	 12	220.0	19.8	 20
 20	 12	498.0	74.1	 25
 21	 12	129.0	21.3	 25
 22	 12	200.3	22.1	 20
 23	 12	212.0	29.0	 25
 24	 12	89.0	12.9	 25
 25	 12	175.0	27.1	 20
 26	 12	134.0	22.6	 25
 27	 12	122.0	18.4	 25
 28	 12	143.0	23.1	 20
 29	 12	66.3	8.7	 20
 30	 12	254.0	34.2	 20
 31	 12	93.3	18.5	 16
 32	 12	158.0	22.6	 20
 33	 12	250.8	40.2	 20
 34	 12	83.0	19.8	 16
 35	 12	78.0	17.4	 20
 36	 12	127.5	22.7	 20
 37	 12	108.0	29.6	 16
 38	 12	82.0	13.3	 20
 39	 12	199.3	43.8	 20
 40	 12	131.3	15.6	 16
 41	 12	152.0	16.9	 20
 42	 12	111.3	21.3	 20
 43	 12	90.8	17.0	 16
 44	 12	124.8	20.9	 20
 45	 12	358.0	30.5	 16
 46	 12	249.8	36.7	 20
 47	 12	76.0	13.3	 20
 48	 12	70.5	11.7	 20
 49	 12	89.0	15.3	 25
 50	 12	78.0	14.3	 25
 51	 12	74.5	13.6	 20
 52	 12	147.0	24.6	 25
 53	 12	485.0	448.2	 25
 54	 12	8478.5	1098.7	 20
 55	 12	451.0	114.2	 25
 56	 12	2708.0	512.0	 25
 57	 12	1608.3	181.1	 20
 58	 12	1939.0	246.9	 25
 59	 12	370.0	75.1	 25
 60	 12	124.8	18.1	 20
 61	 12	87.0	14.8	 25
 62	 12	132.0	27.7	 25
 63	 12	90.8	20.4	 20
 64	 12	138.0	25.0	 25
 65	 12	126.0	26.8	 25
 66	 12	103.8	13.0	 20
 67	 12	99.0	20.7	 25
 68	 12	86.0	15.1	 25
 69	 12	108.5	18.1	 20
 70	 12	87.0	17.2	 25
 71	 12	92.0	19.6	 25
 72	 12	199.0	154.3	 20
 73	 12	5862.0	689.3	 25
 74	 12	2350.0	818.7	 25
 75	 12	368.3	45.1	 20
 76	 12	200.0	45.9	 25
 77	 12	222.0	43.3	 25
 78	 12	138.0	26.8	 20
 79	 12	91.0	20.6	 25
 80	 12	72.0	15.6	 25
 81	 12	78.5	13.9	 20
 82	 12	157.0	30.4	 25
 83	 12	95.8	18.9	 20
 84	 12	332.0	54.2	 25
 85	 12	316.0	76.4	 25
 86	 12	108.5	30.4	 20
 87	 12	121.3	36.5	 20
 88	 12	331.0	49.6	 20
 89	 12	134.8	20.1	 16
 90	 12	848.8	141.4	 20
 91	 12	209.0	45.2	 20
 92	 12	147.5	35.0	 16
 93	 12	133.5	22.9	 20
 94	 12	103.8	25.9	 20
 95	 12	117.0	40.8	 16
 96	 12	145.3	34.3	 20
 97	 12	292.8	48.1	 20
 98	 12	133.8	27.7	 16
 99	 12	148.5	23.6	 20
100	 12	411.0	103.7	 20
101	 12	771.0	145.0	 16
102	 12	66.3	11.9	 20
103	 12	152.8	25.7	 20
104	 12	149.3	14.9	 16
105	 12	190.5	34.9	 20
106	 12	218.0	58.1	 25
107	 12	77.8	14.9	 20
108	 12	116.0	21.2	 25
109	 12	99.0	17.7	 25
110	 12	220.3	22.7	 20
111	 12	458.0	41.7	 25
112	 12	379.0	89.9	 25
113	 12	198.3	32.0	 20
114	 12	270.0	33.1	 25
115	 12	446.0	427.5	 25
116	 12	4095.5	999.4	 20
117	 12	130.0	19.9	 25
118	 12	509.0	119.3	 25
119	 12	639.5	123.6	 20
120	 12	471.0	65.3	 25
121	 12	820.5	98.4	 20
122	 12	310.0	48.8	 25
123	 12	1197.0	339.1	 25
124	 12	103.0	18.5	 20
125	 12	117.0	33.8	 25
126	 12	347.0	84.7	 25
127	 12	122.0	20.0	 20
128	 12	755.0	116.7	 25
129	 12	762.0	228.9	 25
130	 12	159.8	35.4	 20
131	 12	141.0	41.0	 25
132	 12	578.0	40.2	 25
133	 12	384.3	63.7	 20
134	 12	313.0	54.0	 25
135	 12	234.0	57.4	 25
136	 12	113.0	19.4	 20
137	 12	106.0	19.4	 25
138	 12	122.0	31.7	 25
139	 12	167.3	39.4	 20
140	 12	84.0	17.0	 25
141	 12	190.0	43.4	 25
142	 12	86.8	17.0	 20
143	 12	504.0	69.3	 25
144	 12	3252.0	1092.2	 25
145	 12	236.5	28.2	 16
146	 12	383.0	58.3	 20
147	 12	291.8	34.5	 20
148	 12	245.0	37.9	 16
149	 12	262.5	58.9	 20
150	 12	118.3	24.5	 20
151	 12	105.5	14.1	 16
152	 12	85.0	15.9	 20
153	 12	71.0	13.2	 20
154	 12	73.5	14.5	 16
155	 12	74.0	19.5	 20
156	 12	240.3	324.1	 20
157	 12	5025.5	1087.1	 16
158	 12	6012.0	548.9	 20
159	 12	2120.0	321.1	 16
160	 12	164.0	23.4	 20
161	 12	83.3	19.1	 20
162	 12	164.0	18.7	 16
163	 12	382.8	79.0	 20
164	 12	113.0	22.9	 25
165	 12	99.0	16.5	 20
166	 12	73.0	13.2	 25
167	 12	67.0	16.0	 25
168	 12	72.8	22.1	 20
169	 12	82.0	15.3	 25
170	 12	126.0	20.9	 25
171	 12	159.3	48.1	 20
172	 12	4573.0	1202.9	 25
173	 12	114.0	16.5	 25
174	 12	102.3	19.9	 20
175	 12	349.0	57.8	 25
176	 12	110.0	17.9	 25
177	 12	79.0	12.3	 20
178	 12	191.0	33.2	 25
179	 12	489.0	67.0	 25
180	 12	593.0	102.2	 20
181	 12	129.0	24.3	 25
182	 12	234.0	43.8	 25
183	 12	153.0	24.3	 20
184	 12	195.0	25.1	 25
185	 12	432.0	102.9	 25
186	 12	1855.5	198.0	 20
187	 12	2949.0	563.4	 25
188	 12	919.0	150.1	 25
189	 12	465.3	32.9	 20
190	 12	179.0	34.8	 25
191	 12	172.0	33.1	 25
192	 12	99.8	17.6	 20
193	 12	155.0	21.7	 25
194	 12	326.0	74.0	 25
195	 12	361.3	86.0	 20
196	 12	80.0	17.0	 25
197	 12	114.0	30.3	 20
198	 12	224.0	30.4	 25
199	 12	534.0	130.7	 25
200	 12	1205.0	200.1	 20
201	 12	154.0	26.3	 25
202	 12	220.0	25.4	 25
203	 12	397.5	64.7	 16
204	 12	222.5	28.7	 20
205	 12	187.8	30.9	 20
206	 12	390.0	40.4	 16
207	 12	234.8	24.5	 20
208	 12	529.5	107.9	 20
209	 12	172.5	14.2	 16
210	 12	204.5	49.6	 20
211	 12	119.5	66.6	 20
212	 12	563.8	108.6	 16
213	 12	195.0	49.0	 20
214	 12	86.3	38.3	 20
215	 12	538.3	132.6	 16
216	 12	84.3	13.7	 20
217	 12	81.5	21.4	 20
218	 12	84.8	16.1	 16
219	 12	356.8	42.6	 20
220	 12	280.8	64.7	 20
221	 12	115.5	22.1	 16
222	 12	173.5	168.7	 20
223	 12	2364.0	859.0	 25
224	 12	108.3	16.9	 20
225	 12	164.0	42.2	 25
226	 12	404.0	86.8	 25
227	 12	627.5	158.7	 20
228	 12	75.0	10.7	 25
229	 12	75.0	12.5	 25
230	 12	92.0	19.3	 20
231	 12	79.0	20.4	 25
232	 12	267.0	77.7	 25
233	 12	802.3	188.1	 20
234	 12	1055.0	248.7	 25
235	 12	200.3	29.6	 20
236	 12	162.0	36.8	 25
237	 12	72.0	16.7	 25
238	 12	71.3	13.9	 20
239	 12	66.0	11.7	 25
240	 12	73.0	14.3	 25
241	 12	186.5	36.4	 20
242	 12	79.0	13.1	 25
243	 12	145.0	53.5	 25
244	 12	1013.8	132.2	 20
245	 12	201.0	23.0	 25
246	 12	342.0	41.7	 25
247	 12	221.3	28.1	 20
248	 12	86.0	22.4	 25
249	 12	85.0	20.4	 25
250	 12	92.3	16.8	 20
251	 12	60.0	10.7	 25
252	 12	87.0	15.3	 25
253	 12	72.3	15.9	 20
254	 12	74.0	16.1	 25
255	 12	78.0	17.2	 25
256	 12	104.5	30.3	 20
257	 12	391.0	46.5	 25
258	 12	475.0	70.5	 25
259	 12	717.3	74.4	 20
260	 12	74.0	13.9	 25
261	 12	128.5	28.0	 20
262	 12	490.5	42.1	 16
263	 12	158.0	32.1	 20
264	 12	426.8	96.4	 20
265	 12	104.8	20.2	 16
266	 12	158.5	30.7	 20
267	 12	209.0	38.9	 20
268	 12	462.5	82.0	 16
269	 12	110.5	18.8	 20
270	 12	68.3	15.1	 20
271	 12	80.5	17.9	 16
272	 12	335.0	84.3	 20
273	 12	130.8	36.0	 16
274	 12	6050.0	581.8	 20
275	 12	1757.3	196.5	 20
276	 12	247.5	30.1	 16
277	 12	230.5	29.8	 20
278	 12	156.3	31.0	 20
279	 12	90.0	18.2	 16
280	 12	65.0	10.6	 20
281	 12	79.0	12.9	 25
282	 12	69.0	13.5	 20
283	 12	89.0	17.0	 25
284	 12	267.0	37.7	 25
285	 12	153.0	20.4	 20
286	 12	160.0	30.6	 25
287	 12	81.0	14.3	 25
288	 12	278.8	70.6	 20
289	 12	87.0	39.2	 25
290	 12	1501.0	180.8	 25
291	 12	540.0	52.4	 20
292	 12	137.0	20.5	 25
293	 12	182.0	46.4	 25
294	 12	225.8	19.8	 20
295	 12	419.0	85.1	 25
296	 12	99.0	22.6	 25
297	 12	89.5	21.0	 20
298	 12	121.0	37.1	 25
299	 12	217.0	40.7	 25
300	 12	95.0	36.0	 20
301	 12	74.0	13.3	 25
302	 12	87.0	15.0	 25
303	 12	143.5	27.1	 20
304	 12	488.0	88.1	 25
305	 12	71.0	15.0	 25
306	 12	72.3	11.0	 20
307	 12	126.0	17.4	 25
308	 12	115.0	16.3	 25
309	 12	99.5	24.5	 20
310	 12	81.0	14.7	 25
311	 12	74.8	19.7	 20
312	 12	70.0	15.1	 25
313	 12	105.0	17.4	 25
314	 12	135.3	17.9	 20
315	 12	258.0	58.6	 25
316	 12	3347.0	611.6	 25
317	 12	788.3	61.9	 20
318	 12	329.0	52.2	 25
319	 12	458.0	68.9	 25
320	 12	857.5	39.1	 16
321	 12	272.3	44.4	 20
322	 12	59.0	13.6	 20
323	 12	77.0	13.8	 16
324	 12	82.0	16.9	 20
325	 12	91.0	19.9	 20
326	 12	70.8	13.6	 16
327	 12	67.5	13.1	 20
328	 12	91.8	20.1	 20
329	 12	219.5	26.4	 16
330	 12	428.3	61.8	 20
331	 12	113.0	17.4	 20
332	 12	322.8	42.2	 16
333	 12	113.8	19.0	 20
334	 12	132.3	28.6	 20
335	 12	224.8	26.1	 16
336	 12	197.0	29.6	 20
337	 12	157.8	46.0	 20
338	 12	2558.0	255.1	 16
339	 12	443.0	78.8	 25
340	 12	2250.0	269.2	 25
341	 12	1004.5	66.1	 20
342	 12	2903.0	443.1	 25
343	 12	102.0	22.6	 25
344	 12	101.3	18.0	 20
345	 12	154.0	29.9	 25
346	 12	186.0	37.5	 25
347	 12	289.0	46.9	 20
348	 12	110.0	21.7	 25
349	 12	139.3	22.2	 20
350	 12	1358.0	116.5	 25
351	 12	907.0	111.7	 25
352	 12	901.3	131.3	 20
353	 12	106.0	17.8	 25
354	 12	555.0	52.8	 25
355	 12	3629.8	498.1	 20
356	 12	102.0	14.4	 25
357	 12	119.0	22.5	 25
358	 12	79.5	14.4	 20
359	 12	115.0	20.1	 25
360	 12	98.0	14.2	 25
361	 12	265.0	43.2	 20
362	 12	1601.0	167.2	 25
363	 12	936.0	92.7	 25
364	 12	777.5	51.9	 20
365	 12	452.0	104.4	 25
366	 12	9893.0	1413.6	 25
367	 12	184.8	28.9	 20
368	 12	609.0	94.6	 25
369	 12	649.0	89.2	 25
370	 12	3310.8	168.0	 20
371	 12	3382.0	305.2	 25
372	 12	750.0	116.8	 25
373	 12	90.3	17.3	 20
374	 12	251.0	83.4	 25
375	 12	277.0	56.7	 25
376	 12	100.3	17.8	 20
377	 12	3357.0	379.8	 25
378	 12	2041.5	216.0	 20
379	 12	259.0	33.1	 16
380	 12	238.3	18.1	 20
381	 12	893.8	135.4	 20
382	 12	103.0	14.2	 16
383	 12	147.3	27.3	 20
384	 12	1821.8	389.3	 20
385	 12	92.5	17.0	 16
386	 12	380.0	28.4	 20
387	 12	187.0	28.0	 16
388	 12	799.3	66.5	 20
389	 12	570.0	92.0	 20
390	 12	94.5	11.6	 16
391	 12	702.8	84.6	 20
392	 12	842.8	112.2	 20
393	 12	267.3	28.5	 16
394	 12	83.5	14.4	 20
395	 12	90.5	26.1	 20
396	 12	367.5	38.1	 16
397	 12	156.0	28.1	 25
398	 12	104.0	17.4	 25
399	 12	116.8	17.3	 20
400	 12	145.0	26.4	 25
401	 12	325.0	43.1	 25
402	 12	388.3	39.4	 20
403	 12	253.0	39.8	 25
404	 12	225.0	49.2	 25
405	 12	90.8	23.1	 20
406	 12	306.0	63.0	 25
407	 12	600.0	118.7	 25
408	 12	225.3	32.8	 20
409	 12	244.0	43.4	 25
410	 12	119.0	29.0	 25
411	 12	213.3	27.4	 20
412	 12	193.0	40.4	 25
413	 12	538.0	116.1	 25
414	 12	175.8	23.0	 20
415	 12	79.0	19.5	 25
416	 12	228.0	36.2	 25
417	 12	223.5	42.0	 20
418	 12	234.0	38.7	 25
419	 12	225.0	31.0	 25
420	 12	76.0	14.5	 20
421	 12	570.0	77.7	 25
422	 12	250.0	35.2	 25
423	 12	111.3	18.9	 20
424	 12	150.0	28.8	 25
425	 12	83.3	21.6	 20
426	 12	180.0	31.5	 25
427	 12	125.0	18.4	 25
428	 12	560.5	48.3	 20
429	 12	91.0	16.9	 25
430	 12	263.0	61.9	 25
431	 12	247.3	37.0	 20
432	 12	98.0	24.0	 25
433	 12	81.0	14.1	 25
434	 12	174.0	76.7	 20
435	 12	183.0	32.0	 25
436	 12	104.5	16.5	 20
437	 12	130.8	21.4	 16
438	 12	161.8	20.3	 20
439	 12	207.8	32.6	 20
440	 12	148.0	18.5	 16
441	 12	358.0	41.0	 20
442	 12	347.8	38.1	 20
443	 12	1075.3	134.6	 16
444	 12	155.8	24.2	 20
445	 12	70.0	12.1	 20
446	 12	120.8	19.4	 16
447	 12	733.3	64.7	 20
448	 12	111.5	19.6	 20
449	 12	277.5	27.5	 16
450	 12	86.5	19.4	 20
451	 12	111.0	56.5	 20
452	 12	115.3	28.1	 16
453	 12	125.3	22.2	 20
454	 12	103.3	16.1	 20
455	 12	111.0	22.6	 20
456	 12	78.0	15.1	 25
457	 12	115.0	17.4	 25
458	 12	220.5	45.8	 20
459	 12	77.0	15.2	 25
460	 12	119.0	56.2	 25
461	 12	2880.5	388.4	 20
462	 12	67.0	8.7	 25
463	 12	112.0	20.8	 20
464	 12	4622.0	858.7	 25
465	 12	4228.0	463.5	 25
466	 12	94.8	19.8	 20
467	 12	1064.0	181.4	 25
468	 12	221.0	31.8	 25
469	 12	958.3	129.0	 20
470	 12	73.0	14.8	 25
471	 12	89.0	21.7	 25
472	 12	257.3	41.9	 20
473	 12	218.0	29.0	 25
474	 12	162.0	27.2	 25
475	 12	145.0	22.4	 20
476	 12	397.0	59.2	 25
477	 12	129.0	17.1	 25
478	 12	183.5	27.1	 20
479	 12	249.0	34.4	 25
480	 12	176.0	29.3	 25
481	 12	117.0	17.3	 20
482	 12	80.0	17.9	 25
483	 12	84.0	17.3	 25
484	 12	103.8	15.7	 20
485	 12	70.0	11.4	 25
486	 12	77.0	13.3	 25
487	 12	218.0	31.0	 20
488	 12	292.0	44.2	 25
489	 12	910.0	93.5	 25
490	 12	537.5	101.2	 20
491	 12	69.0	14.9	 25
492	 12	289.0	46.9	 25
493	 12	432.0	47.0	 20
494	 12	270.8	35.9	 20
495	 12	169.5	28.3	 20
496	 12	255.0	31.2	 16
497	 12	78.0	16.1	 20
498	 12	327.0	37.3	 16
499	 12	87.0	12.8	 20
500	 12	80.5	16.3	 20
501	 12	60.5	10.2	 16
502	 12	69.3	10.9	 20
503	 12	73.8	18.9	 20
504	 12	68.5	12.8	 16
505	 12	875.5	141.3	 20
506	 12	112.5	22.5	 20
507	 12	445.3	31.3	 16
508	 12	693.8	78.9	 20
509	 12	655.8	103.8	 20
510	 12	156.0	17.1	 16
511	 12	296.0	47.2	 20
512	 12	101.3	13.9	 20
513	 12	503.0	75.9	 16
514	 12	1664.0	319.7	 25
515	 12	202.0	36.2	 25
516	 12	409.5	55.9	 20
517	 12	248.0	38.1	 25
518	 12	131.0	29.6	 25
519	 12	108.3	20.4	 20
520	 12	83.0	14.9	 25
521	 12	78.0	13.8	 25
522	 12	331.0	41.2	 20
523	 12	473.0	45.7	 25
524	 12	488.0	69.3	 25
525	 12	577.0	66.1	 20
526	 12	507.0	53.8	 25
527	 12	159.0	30.3	 25
528	 12	298.8	27.7	 20
529	 12	314.0	37.5	 25
530	 12	361.0	57.0	 25
531	 12	122.8	24.4	 20
532	 12	423.0	117.4	 25
533	 12	586.0	61.4	 25
534	 12	2179.5	192.7	 20
535	 12	505.0	72.4	 25
536	 12	153.0	23.1	 20
537	 12	106.0	19.4	 25
538	 12	219.0	33.3	 25
539	 12	1108.5	123.0	 20
540	 12	299.0	80.3	 25
541	 12	1068.0	114.0	 25
542	 12	119.8	18.4	 20
543	 12	865.0	151.4	 25
544	 12	112.0	20.7	 25
545	 12	480.5	52.9	 20
546	 12	283.0	29.3	 25
547	 12	361.0	40.0	 25
548	 12	257.0	37.7	 20
549	 12	261.0	38.1	 25
550	 12	90.0	16.8	 25
551	 12	64.3	11.1	 20
552	 12	81.5	14.3	 20
553	 12	112.8	16.6	 20
554	 12	66.5	11.1	 16
555	 12	101.8	30.4	 20
556	 12	77.3	17.9	 20
557	 12	54.8	9.5	 16
558	 12	269.5	34.4	 20
559	 12	101.5	16.3	 20
560	 12	68.5	14.3	 16
561	 12	94.3	17.4	 20
562	 12	111.3	34.8	 20
563	 12	69.0	17.6	 16
564	 12	74.3	13.0	 20
565	 12	110.3	30.0	 20
566	 12	116.3	16.3	 16
567	 12	144.0	14.2	 20
568	 12	371.8	37.9	 20
569	 12	4166.8	144.0	 16
570	 12	842.5	316.8	 20
571	 12	2403.0	134.8	 20
572	 12	1120.8	232.5	 20
573	 12	110.0	24.8	 25
574	 12	67.0	12.2	 20
575	 12	87.0	14.1	 25
576	 12	56.0	15.3	 25
577	 12	58.5	9.0	 20
578	 12	58.0	8.1	 25
579	 12	78.0	10.0	 25
580	 12	94.8	20.3	 20
581	 12	64.0	14.7	 25
582	 12	70.0	14.4	 25
583	 12	66.0	11.9	 20
584	 12	79.0	13.9	 25
585	 12	100.0	18.0	 25
586	 12	151.3	23.2	 20
587	 12	74.0	11.5	 25
588	 12	103.0	13.4	 25
589	 12	106.0	19.3	 20
590	 12	258.0	45.9	 25
591	 12	129.0	17.5	 25
592	 12	309.3	50.1	 20
593	 12	1463.0	166.9	 25
594	 12	901.0	73.8	 25
595	 12	477.3	92.6	 20
596	 12	115.0	27.5	 25
597	 12	964.0	120.3	 25
598	 12	208.5	28.7	 20
599	 12	147.0	32.5	 25
600	 12	172.0	30.6	 25
601	 12	596.8	78.7	 20
602	 12	892.0	66.1	 25
603	 12	305.0	27.9	 25
604	 12	563.5	99.9	 20
605	 12	66.0	12.6	 25
606	 12	69.0	13.9	 25
607	 12	58.5	15.8	 20
608	 12	207.0	45.3	 25
609	 12	106.0	17.0	 25
610	 12	122.8	29.9	 20
611	 12	322.0	67.6	 20
612	 12	2597.5	246.4	 16
613	 12	280.0	183.8	 20
614	 12	779.3	80.3	 20
615	 12	181.5	36.8	 16
616	 12	279.5	82.9	 20
617	 12	166.5	30.9	 20
618	 12	196.5	39.8	 16
619	 12	153.5	20.5	 20
620	 12	165.3	23.8	 20
621	 12	305.5	44.4	 16
622	 12	605.3	79.7	 20
623	 12	595.8	62.2	 20
624	 12	82.0	18.4	 16
625	 12	2294.8	561.7	 20
626	 12	557.8	75.0	 20
627	 12	275.0	30.3	 16
628	 12	6333.5	1121.0	 20
629	 12	2594.8	258.8	 20
630	 12	5742.0	753.1	 20
631	 12	1374.0	370.4	 25
632	 12	116.0	44.1	 25
633	 12	137.5	23.2	 20
634	 12	348.0	54.4	 25
635	 12	149.0	27.5	 25
636	 12	365.3	47.9	 20
637	 12	265.0	37.1	 25
638	 12	83.0	22.1	 25
639	 12	13752.5	2590.7	 20
  0	 13	175.3	24.2	 20
  1	 13	331.3	44.5	 20
  2	 13	486.8	61.1	 16
  3	 13	141.3	25.4	 20
  4	 13	245.3	21.0	 20
  5	 13	177.0	30.4	 16
  6	 13	7093.5	1089.9	 20
  7	 13	594.3	50.0	 20
  8	 13	797.5	71.3	 16
  9	 13	1187.0	108.7	 25
 10	 13	79.8	13.0	 20
 11	 13	161.0	25.5	 25
 12	 13	506.0	84.9	 25
 13	 13	81.0	11.1	 20
 14	 13	361.0	62.8	 25
 15	 13	78.0	10.0	 25
 16	 13	142.8	21.6	 20
 17	 13	332.0	44.7	 25
 18	 13	1027.0	83.0	 25
 19	 13	396.5	52.5	 20
 20	 13	194.0	32.3	 25
 21	 13	193.0	30.1	 25
 22	 13	175.5	22.0	 20
 23	 13	191.0	30.2	 25
 24	 13	228.0	31.3	 25
 25	 13	489.5	55.5	 20
 26	 13	408.0	44.1	 25
 27	 13	1233.0	138.4	 25
 28	 13	1212.5	126.4	 20
 29	 13	112.0	16.8	 25
 30	 13	213.0	44.9	 25
 31	 13	165.5	24.7	 20
 32	 13	118.0	29.3	 25
 33	 13	2314.0	310.9	 25
 34	 13	5109.5	552.3	 20
 35	 13	217.0	43.9	 25
 36	 13	3400.0	630.8	 25
 37	 13	1591.3	204.4	 20
 38	 13	74.0	21.4	 25
 39	 13	96.0	24.0	 25
 40	 13	501.0	92.8	 20
 41	 13	308.0	65.2	 25
 42	 13	93.0	30.8	 25
 43	 13	214.0	27.4	 20
 44	 13	71.0	13.6	 25
 45	 13	408.0	79.3	 25
 46	 13	182.3	23.6	 20
 47	 13	381.0	89.2	 25
 48	 13	107.3	21.5	 16
 49	 13	61.5	10.4	 20
 50	 13	86.3	23.6	 20
 51	 13	270.5	58.2	 16
 52	 13	82.5	10.6	 20
 53	 13	321.5	57.4	 20
 54	 13	1636.8	132.2	 16
 55	 13	1563.3	240.7	 20
 56	 13	412.3	38.4	 20
 57	 13	1597.0	239.7	 16
 58	 13	538.8	60.9	 20
 59	 13	1508.0	158.5	 20
 60	 13	240.3	34.3	 16
 61	 13	689.0	156.9	 20
 62	 13	85.3	13.6	 20
 63	 13	79.3	13.7	 16
 64	 13	71.0	18.4	 20
 65	 13	176.8	35.5	 20
 66	 13	174.0	25.8	 16
 67	 13	995.0	208.1	 25
 68	 13	845.0	256.3	 25
 69	 13	2701.5	500.7	 20
 70	 13	3454.0	776.7	 25
 71	 13	227.0	42.5	 25
 72	 13	189.8	24.5	 20
 73	 13	256.0	84.1	 25
 74	 13	340.0	74.2	 25
 75	 13	134.8	24.8	 20
 76	 13	363.0	87.4	 25
 77	 13	208.0	32.8	 25
 78	 13	305.5	43.5	 20
 79	 13	219.0	51.3	 25
 80	 13	69.0	16.4	 25
 81	 13	102.3	17.8	 20
 82	 13	148.0	47.8	 25
 83	 13	971.0	231.9	 25
 84	 13	819.3	133.8	 20
 85	 13	649.0	152.8	 25
 86	 13	424.0	100.3	 20
 87	 13	412.0	94.5	 25
 88	 13	117.0	30.5	 25
 89	 13	398.8	74.9	 20
 90	 13	1853.0	454.7	 25
 91	 13	258.0	56.6	 25
 92	 13	373.3	62.1	 20
 93	 13	131.0	21.2	 25
 94	 13	171.0	79.2	 25
 95	 13	971.0	291.5	 20
 96	 13	2367.0	548.5	 25
 97	 13	204.0	29.0	 25
 98	 13	128.5	21.9	 20
 99	 13	107.0	16.0	 25
100	 13	134.0	35.0	 25
101	 13	174.5	45.5	 20
102	 13	82.0	11.8	 25
103	 13	68.0	12.9	 25
104	 13	103.3	17.1	 20
105	 13	365.0	80.3	 25
106	 13	399.5	84.7	 20
107	 13	167.0	35.0	 16
108	 13	451.0	62.0	 20
109	 13	621.0	108.8	 20
110	 13	377.5	48.9	 16
111	 13	107.8	18.3	 20
112	 13	63.5	11.7	 20
113	 13	99.8	17.7	 16
114	 13	181.3	28.3	 20
115	 13	423.0	778.8	 20
116	 13	6986.8	703.9	 16
117	 13	837.3	159.3	 20
118	 13	1350.0	130.1	 20
119	 13	1594.0	101.1	 16
120	 13	4544.8	323.2	 20
121	 13	3602.5	1194.2	 20
122	 13	191.0	28.7	 16
123	 13	339.3	85.7	 20
124	 13	180.8	29.8	 16
125	 13	148.3	26.6	 20
126	 13	305.0	40.5	 25
127	 13	280.3	39.1	 20
128	 13	766.0	154.3	 25
129	 13	1256.0	123.0	 25
130	 13	473.8	95.6	 20
131	 13	118.0	16.2	 25
132	 13	763.0	57.4	 25
133	 13	1404.0	256.2	 20
134	 13	291.0	98.7	 25
135	 13	1463.0	369.0	 25
136	 13	288.3	60.2	 20
137	 13	2113.0	262.6	 25
138	 13	613.0	89.2	 25
139	 13	198.5	33.6	 20
140	 13	410.0	57.8	 25
141	 13	197.0	44.2	 25
142	 13	1239.3	197.3	 20
143	 13	256.0	133.7	 25
144	 13	1204.0	293.5	 25
145	 13	290.0	61.9	 20
146	 13	96.0	11.5	 25
147	 13	180.0	33.2	 25
148	 13	278.0	51.0	 20
149	 13	1772.0	382.2	 25
150	 13	528.0	89.0	 25
151	 13	777.3	109.9	 20
152	 13	4179.0	1038.3	 25
153	 13	682.0	198.0	 25
154	 13	95.8	25.3	 20
155	 13	93.0	21.4	 25
156	 13	334.0	240.5	 25
157	 13	3223.0	347.7	 20
158	 13	9264.0	2353.0	 25
159	 13	185.0	34.5	 25
160	 13	590.3	143.5	 20
161	 13	194.0	155.2	 25
162	 13	10311.3	2076.4	 20
163	 13	99.0	16.9	 25
164	 13	113.0	17.9	 20
165	 13	159.3	26.9	 16
166	 13	711.5	126.5	 20
167	 13	361.5	55.4	 20
168	 13	509.8	92.6	 16
169	 13	93.5	52.9	 20
170	 13	3111.8	806.4	 20
171	 13	2699.8	475.0	 16
172	 13	4364.0	916.2	 20
173	 13	401.8	65.3	 20
174	 13	606.5	104.9	 16
175	 13	297.8	40.5	 20
176	 13	2264.8	558.7	 20
177	 13	344.5	44.6	 16
178	 13	139.3	54.6	 20
179	 13	1594.0	171.4	 20
180	 13	618.3	41.9	 16
181	 13	1025.0	83.3	 20
182	 13	707.3	145.1	 20
183	 13	501.8	77.4	 16
184	 13	373.0	86.9	 25
185	 13	109.0	23.8	 25
186	 13	98.5	15.4	 20
187	 13	411.0	77.9	 25
188	 13	1587.0	435.5	 25
189	 13	2460.8	341.1	 20
190	 13	3098.0	780.4	 25
191	 13	560.0	146.7	 25
192	 13	446.5	108.1	 20
193	 13	959.0	339.3	 25
194	 13	2950.0	919.6	 25
195	 13	451.3	97.8	 20
196	 13	898.0	236.5	 25
197	 13	640.0	156.2	 25
198	 13	103.8	17.5	 20
199	 13	93.0	20.9	 25
200	 13	141.5	24.0	 20
201	 13	177.0	29.5	 25
202	 13	108.0	25.0	 25
203	 13	182.0	25.4	 20
204	 13	611.0	137.2	 25
205	 13	102.0	16.8	 25
206	 13	252.0	92.3	 20
207	 13	670.0	130.2	 25
208	 13	305.0	56.2	 25
209	 13	851.0	172.4	 20
210	 13	154.0	57.9	 25
211	 13	2246.0	600.6	 25
212	 13	186.5	57.1	 20
213	 13	1306.0	328.4	 25
214	 13	238.0	31.9	 25
215	 13	653.0	200.3	 20
216	 13	90.0	17.3	 25
217	 13	90.0	18.9	 25
218	 13	189.5	42.1	 20
219	 13	76.0	18.6	 25
220	 13	92.0	18.0	 25
221	 13	306.8	73.6	 20
222	 13	180.0	50.0	 25
223	 13	1038.3	316.4	 20
224	 13	327.5	53.8	 16
225	 13	1325.3	166.7	 20
226	 13	1436.3	111.8	 20
227	 13	1189.3	224.0	 16
228	 13	209.8	46.4	 20
229	 13	275.8	85.7	 20
230	 13	84.0	12.8	 16
231	 13	164.0	24.8	 20
232	 13	749.5	565.6	 20
233	 13	2992.0	422.9	 16
234	 13	11016.0	2535.9	 20
235	 13	1949.5	518.1	 20
236	 13	344.8	58.3	 16
237	 13	578.3	279.3	 20
238	 13	1709.0	264.6	 16
239	 13	804.5	144.4	 20
240	 13	160.3	30.8	 20
241	 13	1141.3	98.9	 16
242	 13	1021.0	177.7	 25
243	 13	144.0	22.2	 25
244	 13	150.3	23.3	 20
245	 13	674.0	58.4	 25
246	 13	347.0	68.7	 25
247	 13	254.8	38.1	 20
248	 13	104.0	16.8	 25
249	 13	117.0	18.2	 25
250	 13	91.5	17.7	 20
251	 13	201.0	22.8	 25
252	 13	159.0	40.2	 25
253	 13	84.3	13.7	 20
254	 13	279.0	48.5	 25
255	 13	108.0	19.4	 25
256	 13	168.0	26.0	 20
257	 13	247.0	46.1	 25
258	 13	204.0	35.7	 25
259	 13	129.0	18.6	 20
260	 13	75.0	13.4	 25
261	 13	182.0	29.0	 25
262	 13	384.0	64.0	 20
263	 13	130.0	24.7	 25
264	 13	1120.0	290.5	 25
265	 13	69.3	12.9	 20
266	 13	1590.0	131.1	 25
267	 13	1979.0	493.7	 25
268	 13	81.3	13.4	 20
269	 13	248.0	34.2	 25
270	 13	494.0	125.5	 25
271	 13	76.0	23.1	 20
272	 13	97.0	23.8	 25
273	 13	1619.0	495.3	 25
274	 13	287.0	62.0	 20
275	 13	202.0	33.3	 25
276	 13	95.8	32.2	 20
277	 13	466.0	51.1	 25
278	 13	1321.0	303.3	 25
279	 13	128.0	27.5	 20
280	 13	1291.0	203.4	 25
281	 13	208.0	26.9	 20
282	 13	431.5	54.8	 16
283	 13	282.0	52.3	 20
284	 13	116.8	32.5	 20
285	 13	103.5	20.1	 16
286	 13	71.3	12.9	 20
287	 13	74.3	13.3	 20
288	 13	91.0	17.4	 16
289	 13	123.3	29.3	 20
290	 13	909.3	207.0	 20
291	 13	219.3	29.4	 16
292	 13	665.0	128.5	 20
293	 13	153.5	29.0	 20
294	 13	99.8	20.1	 16
295	 13	702.5	92.3	 20
296	 13	1073.0	233.3	 20
297	 13	120.3	19.5	 16
298	 13	81.3	12.5	 20
299	 13	118.3	25.9	 20
300	 13	78.0	21.9	 20
301	 13	1085.0	234.3	 25
302	 13	229.0	61.7	 25
303	 13	249.5	66.4	 20
304	 13	844.0	230.3	 25
305	 13	107.0	18.3	 25
306	 13	100.0	13.1	 20
307	 13	202.0	80.4	 25
308	 13	493.0	189.4	 25
309	 13	2939.3	561.8	 20
310	 13	1232.0	272.4	 25
311	 13	96.0	21.6	 25
312	 13	564.8	119.7	 20
313	 13	85.0	17.9	 25
314	 13	67.0	12.7	 20
315	 13	362.0	41.7	 25
316	 13	857.0	140.9	 25
317	 13	468.5	41.7	 20
318	 13	443.0	72.4	 25
319	 13	149.0	19.4	 25
320	 13	174.0	24.1	 20
321	 13	176.0	38.7	 25
322	 13	65.0	14.5	 25
323	 13	99.5	12.3	 20
324	 13	70.0	14.5	 25
325	 13	1554.0	388.9	 25
326	 13	900.0	145.4	 20
327	 13	4025.0	725.4	 25
328	 13	476.0	96.7	 25
329	 13	286.5	46.1	 20
330	 13	939.0	147.4	 25
331	 13	4315.0	741.5	 25
332	 13	1044.0	87.4	 20
333	 13	629.0	111.9	 25
334	 13	443.0	95.0	 25
335	 13	83.5	15.8	 20
336	 13	167.0	28.4	 25
337	 13	181.0	29.2	 25
338	 13	610.3	68.1	 20
339	 13	801.0	124.8	 20
340	 13	423.0	31.0	 20
341	 13	1064.3	53.9	 16
342	 13	2275.3	169.7	 20
343	 13	6702.5	589.4	 20
344	 13	657.8	57.1	 16
345	 13	1648.5	153.8	 20
346	 13	209.3	51.7	 20
347	 13	77.8	13.3	 16
348	 13	76.8	13.9	 20
349	 13	93.3	17.3	 16
350	 13	216.8	28.8	 20
351	 13	336.8	23.5	 20
352	 13	6054.8	483.2	 16
353	 13	147.8	23.0	 20
354	 13	104.0	18.5	 20
355	 13	74.8	15.4	 16
356	 13	422.3	74.6	 20
357	 13	272.5	45.9	 20
358	 13	100.3	18.4	 20
359	 13	258.0	36.1	 25
360	 13	616.0	101.9	 25
361	 13	204.3	20.0	 20
362	 13	142.0	20.5	 25
363	 13	91.0	28.2	 25
364	 13	455.3	53.0	 20
365	 13	1255.0	131.9	 25
366	 13	4986.0	655.3	 25
367	 13	184.3	30.8	 20
368	 13	242.0	38.2	 25
369	 13	522.0	40.3	 25
370	 13	270.3	69.7	 20
371	 13	3501.0	495.1	 25
372	 13	1179.0	155.5	 25
373	 13	158.3	19.3	 20
374	 13	226.0	37.3	 25
375	 13	72.0	15.1	 25
376	 13	196.0	36.8	 20
377	 13	261.0	29.9	 25
378	 13	1371.0	119.3	 25
379	 13	593.8	119.6	 20
380	 13	7612.0	871.3	 25
381	 13	855.0	155.0	 25
382	 13	102.8	18.5	 20
383	 13	1111.0	122.2	 25
384	 13	1290.0	206.4	 25
385	 13	90.5	17.0	 20
386	 13	87.0	20.6	 25
387	 13	883.5	119.5	 20
388	 13	105.0	30.3	 25
389	 13	372.0	48.9	 25
390	 13	1293.3	200.7	 20
391	 13	1209.0	164.2	 25
392	 13	877.0	150.9	 25
393	 13	177.0	25.3	 20
394	 13	500.0	84.1	 25
395	 13	425.0	71.4	 25
396	 13	162.5	15.1	 20
397	 13	251.5	40.9	 20
398	 13	159.8	40.1	 20
399	 13	577.5	66.0	 16
400	 13	204.3	31.8	 20
401	 13	243.8	38.0	 20
402	 13	289.5	30.4	 16
403	 13	87.5	16.3	 20
404	 13	56.0	9.5	 20
405	 13	224.3	23.6	 16
406	 13	414.8	52.6	 20
407	 13	126.5	20.7	 20
408	 13	108.5	23.3	 16
409	 13	1403.0	181.0	 20
410	 13	642.3	141.8	 20
411	 13	107.3	16.6	 16
412	 13	127.5	29.6	 20
413	 13	167.5	28.4	 20
414	 13	74.5	12.5	 16
415	 13	178.0	38.0	 20
416	 13	87.8	18.2	 20
417	 13	279.8	28.9	 20
418	 13	1358.0	129.3	 25
419	 13	971.0	85.9	 25
420	 13	1463.8	233.4	 20
421	 13	246.0	40.7	 25
422	 13	71.0	13.5	 25
423	 13	72.5	14.6	 20
424	 13	92.0	15.5	 25
425	 13	245.3	37.1	 20
426	 13	109.0	17.0	 25
427	 13	2258.0	465.0	 25
428	 13	332.0	44.8	 20
429	 13	722.0	117.1	 25
430	 13	113.0	21.5	 25
431	 13	97.5	19.7	 20
432	 13	665.0	81.1	 25
433	 13	239.0	36.2	 25
434	 13	929.0	117.0	 20
435	 13	3019.0	455.0	 25
436	 13	9312.0	1612.7	 25
437	 13	200.0	30.2	 20
438	 13	681.0	81.8	 25
439	 13	1045.0	169.1	 25
440	 13	326.8	27.1	 20
441	 13	89.0	12.8	 25
442	 13	369.0	39.5	 25
443	 13	1109.3	101.3	 20
444	 13	1928.0	277.1	 25
445	 13	1066.0	165.5	 25
446	 13	87.5	14.5	 20
447	 13	151.0	21.1	 25
448	 13	168.0	26.4	 25
449	 13	104.0	15.3	 20
450	 13	202.0	38.3	 25
451	 13	556.0	131.9	 25
452	 13	91.8	17.1	 20
453	 13	977.0	164.7	 25
454	 13	1104.0	217.8	 25
455	 13	117.3	18.8	 16
456	 13	779.8	96.0	 20
457	 13	342.8	42.6	 20
458	 13	665.0	47.9	 16
459	 13	214.0	27.3	 20
460	 13	108.3	18.0	 20
461	 13	1029.3	88.3	 16
462	 13	411.0	71.7	 20
463	 13	322.0	41.2	 16
464	 13	137.0	18.9	 20
465	 13	130.0	22.4	 20
466	 13	257.8	35.5	 16
467	 13	414.5	43.8	 20
468	 13	2120.3	300.6	 20
469	 13	78.3	14.1	 16
470	 13	69.8	11.2	 20
471	 13	730.5	122.5	 20
472	 13	96.3	19.4	 16
473	 13	464.8	56.8	 20
474	 13	1266.0	140.4	 20
475	 13	1058.0	92.4	 20
476	 13	4418.0	506.3	 25
477	 13	323.0	38.8	 25
478	 13	721.0	81.6	 20
479	 13	83.0	21.4	 25
480	 13	354.0	53.4	 25
481	 13	789.5	70.4	 20
482	 13	185.0	33.7	 25
483	 13	639.0	90.7	 25
484	 13	60.3	12.5	 20
485	 13	64.0	21.6	 25
486	 13	1179.0	179.8	 25
487	 13	1903.0	200.2	 20
488	 13	376.0	74.4	 25
489	 13	527.0	76.3	 25
490	 13	75.3	13.8	 20
491	 13	153.0	22.9	 25
492	 13	110.0	22.7	 25
493	 13	1639.8	196.2	 20
494	 13	266.0	43.0	 25
495	 13	141.0	19.9	 25
496	 13	122.0	17.2	 20
497	 13	835.0	140.1	 25
498	 13	86.0	17.3	 25
499	 13	386.5	37.7	 20
500	 13	191.0	38.2	 25
501	 13	60.0	12.4	 20
502	 13	65.0	11.4	 25
503	 13	159.0	33.0	 25
504	 13	286.5	51.2	 20
505	 13	312.0	41.2	 25
506	 13	186.0	28.6	 25
507	 13	1421.8	139.6	 20
508	 13	360.0	94.5	 25
509	 13	202.0	30.9	 25
510	 13	205.5	25.7	 20
511	 13	80.0	13.1	 25
512	 13	94.0	18.6	 25
513	 13	338.8	47.5	 20
514	 13	205.0	34.5	 20
515	 13	358.3	35.8	 20
516	 13	400.8	37.4	 16
517	 13	302.5	37.3	 20
518	 13	457.0	41.1	 20
519	 13	72.3	12.7	 16
520	 13	322.8	35.0	 20
521	 13	279.0	29.3	 20
522	 13	127.5	25.5	 16
523	 13	237.5	35.6	 20
524	 13	112.3	13.4	 20
525	 13	675.0	64.5	 16
526	 13	3197.0	376.8	 20
527	 13	580.0	41.1	 20
528	 13	698.0	75.4	 16
529	 13	223.5	18.2	 20
530	 13	503.0	58.4	 20
531	 13	100.3	14.8	 16
532	 13	2043.3	165.5	 20
533	 13	734.0	113.8	 25
534	 13	3326.5	406.0	 20
535	 13	426.0	36.3	 25
536	 13	2160.0	227.2	 25
537	 13	133.3	24.4	 20
538	 13	141.0	23.1	 25
539	 13	107.5	20.5	 20
540	 13	1257.0	254.8	 25
541	 13	958.0	138.3	 25
542	 13	302.0	37.6	 20
543	 13	193.0	29.5	 25
544	 13	289.0	36.8	 25
545	 13	813.0	78.2	 20
546	 13	341.0	40.0	 25
547	 13	266.0	53.8	 25
548	 13	1308.0	93.1	 20
549	 13	10447.0	1158.0	 25
550	 13	228.0	76.5	 25
551	 13	968.0	89.7	 20
552	 13	437.0	84.7	 25
553	 13	174.0	26.1	 25
554	 13	74.5	15.1	 20
555	 13	389.0	77.2	 25
556	 13	72.0	12.9	 25
557	 13	66.3	17.8	 20
558	 13	98.0	18.5	 25
559	 13	68.0	24.1	 25
560	 13	523.0	65.4	 20
561	 13	224.0	39.8	 25
562	 13	497.0	95.3	 25
563	 13	197.0	31.1	 20
564	 13	73.0	14.7	 25
565	 13	317.0	50.6	 25
566	 13	1907.8	166.5	 20
567	 13	1922.0	213.5	 25
568	 13	91.0	16.5	 25
569	 13	133.5	41.8	 20
570	 13	255.0	41.1	 25
571	 13	4540.0	618.4	 25
572	 13	189.3	19.0	 16
573	 13	66.0	11.6	 20
574	 13	77.3	14.9	 20
575	 13	98.5	16.4	 16
576	 13	165.0	28.6	 20
577	 13	72.0	18.1	 16
578	 13	117.5	18.5	 20
579	 13	61.5	12.1	 20
580	 13	60.5	13.4	 16
581	 13	101.5	21.2	 20
582	 13	176.0	32.4	 20
583	 13	56.5	12.9	 16
584	 13	129.5	21.2	 20
585	 13	83.3	21.7	 20
586	 13	110.3	26.6	 16
587	 13	77.3	16.3	 20
588	 13	229.3	28.4	 20
589	 13	158.0	23.2	 16
590	 13	132.3	18.5	 20
591	 13	876.0	121.2	 25
592	 13	2776.5	220.6	 20
593	 13	4526.0	339.9	 25
594	 13	151.0	51.6	 25
595	 13	495.3	50.7	 20
596	 13	250.0	41.2	 25
597	 13	361.0	47.7	 25
598	 13	358.0	51.5	 20
599	 13	257.0	33.8	 25
600	 13	128.0	19.6	 25
601	 13	1184.8	125.9	 20
602	 13	1308.0	497.0	 25
603	 13	1681.0	199.2	 25
604	 13	282.5	39.9	 20
605	 13	91.0	17.5	 25
606	 13	64.0	15.7	 25
607	 13	68.8	11.5	 20
608	 13	209.0	42.9	 25
609	 13	186.0	28.4	 25
610	 13	86.3	17.4	 20
611	 13	605.0	111.8	 25
612	 13	350.0	39.8	 25
613	 13	2645.3	337.7	 20
614	 13	134.0	31.8	 25
615	 13	492.3	79.0	 20
616	 13	125.0	18.3	 25
617	 13	218.0	29.1	 25
618	 13	172.5	33.6	 20
619	 13	403.0	91.5	 25
620	 13	176.0	25.1	 25
621	 13	106.0	21.8	 20
622	 13	83.0	16.0	 25
623	 13	509.0	105.1	 25
624	 13	194.5	33.7	 20
625	 13	184.0	27.9	 25
626	 13	117.0	16.3	 25
627	 13	206.5	28.7	 20
628	 13	94.0	56.7	 25
629	 13	204.0	42.1	 25
630	 13	681.5	66.7	 16
631	 13	7425.0	1826.1	 20
632	 13	82.8	35.5	 20
633	 13	76.8	12.8	 16
634	 13	133.3	23.1	 20
635	 13	75.3	11.3	 20
636	 13	79.0	22.9	 16
637	 13	81.5	16.9	 20
638	 13	91.3	10.6	 20
639	 13	166.3	21.0	 16
  0	 14	14409.0	2595.1	 25
  1	 14	154.0	23.2	 25
  2	 14	249.0	50.9	 20
  3	 14	138.0	22.1	 25
  4	 14	352.0	30.8	 25
  5	 14	231.0	30.3	 20
  6	 14	1270.0	234.8	 25
  7	 14	235.0	35.0	 25
  8	 14	484.5	38.4	 20
  9	 14	498.3	67.5	 20
 10	 14	78.8	16.4	 20
 11	 14	91.0	13.4	 16
 12	 14	121.3	43.0	 20
 13	 14	63.5	14.9	 16
 14	 14	151.3	32.0	 20
 15	 14	84.0	14.2	 20
 16	 14	83.5	12.3	 16
 17	 14	218.5	41.5	 20
 18	 14	334.0	35.9	 20
 19	 14	641.3	59.0	 16
 20	 14	165.5	22.6	 20
 21	 14	243.0	42.9	 20
 22	 14	187.3	23.6	 16
 23	 14	127.8	21.2	 20
 24	 14	166.5	21.4	 20
 25	 14	155.3	19.5	 16
 26	 14	209.0	27.5	 20
 27	 14	702.0	36.6	 20
 28	 14	460.8	45.8	 16
 29	 14	94.0	18.5	 25
 30	 14	376.0	83.2	 25
 31	 14	86.8	24.1	 20
 32	 14	124.0	28.1	 25
 33	 14	824.0	118.7	 25
 34	 14	1022.5	176.1	 20
 35	 14	333.0	30.5	 25
 36	 14	255.0	58.3	 25
 37	 14	231.3	42.9	 20
 38	 14	65.0	13.1	 25
 39	 14	71.0	16.4	 25
 40	 14	217.5	39.1	 20
 41	 14	167.0	23.5	 25
 42	 14	114.0	18.9	 25
 43	 14	142.0	21.6	 20
 44	 14	74.0	13.6	 25
 45	 14	472.0	74.2	 25
 46	 14	166.5	25.3	 20
 47	 14	121.0	23.3	 25
 48	 14	95.0	13.8	 25
 49	 14	76.5	17.9	 20
 50	 14	84.0	19.2	 25
 51	 14	115.5	17.1	 20
 52	 14	66.0	13.1	 25
 53	 14	158.0	45.9	 25
 54	 14	2329.3	201.0	 20
 55	 14	497.0	103.0	 25
 56	 14	226.0	56.0	 25
 57	 14	965.3	78.3	 20
 58	 14	532.0	40.4	 25
 59	 14	1115.0	156.8	 25
 60	 14	195.5	30.1	 20
 61	 14	86.0	16.0	 25
 62	 14	81.0	15.9	 25
 63	 14	97.3	17.0	 20
 64	 14	75.0	14.6	 25
 65	 14	120.0	19.1	 25
 66	 14	148.5	23.4	 20
 67	 14	1199.0	601.6	 20
 68	 14	8749.5	2104.7	 20
 69	 14	976.3	130.6	 16
 70	 14	1189.8	204.3	 20
 71	 14	256.5	41.7	 20
 72	 14	187.3	20.1	 16
 73	 14	150.0	55.3	 20
 74	 14	255.3	48.8	 20
 75	 14	97.3	13.4	 16
 76	 14	111.5	16.6	 20
 77	 14	160.0	28.9	 20
 78	 14	217.8	31.2	 16
 79	 14	173.0	43.4	 20
 80	 14	62.8	11.6	 20
 81	 14	83.0	14.6	 16
 82	 14	127.8	24.6	 20
 83	 14	656.8	170.8	 20
 84	 14	296.3	28.0	 16
 85	 14	520.3	114.6	 20
 86	 14	108.5	20.9	 20
 87	 14	93.3	19.7	 20
 88	 14	117.0	31.1	 25
 89	 14	533.3	61.3	 20
 90	 14	1683.0	333.1	 25
 91	 14	309.0	31.5	 25
 92	 14	275.0	38.5	 20
 93	 14	78.0	17.9	 25
 94	 14	99.0	48.9	 25
 95	 14	639.5	106.4	 20
 96	 14	1217.0	243.7	 25
 97	 14	176.0	35.1	 25
 98	 14	99.3	19.3	 20
 99	 14	87.0	16.9	 25
100	 14	139.0	19.7	 25
101	 14	233.0	37.0	 20
102	 14	70.0	12.1	 25
103	 14	78.0	14.2	 25
104	 14	160.0	25.3	 20
105	 14	312.0	175.1	 25
106	 14	1028.0	299.0	 25
107	 14	88.5	15.4	 20
108	 14	248.0	34.7	 25
109	 14	284.0	44.4	 25
110	 14	256.8	39.1	 20
111	 14	68.0	14.2	 25
112	 14	58.0	10.5	 25
113	 14	79.3	11.6	 20
114	 14	179.0	50.7	 25
115	 14	205.0	141.9	 25
116	 14	1115.8	280.9	 20
117	 14	225.0	30.7	 25
118	 14	868.0	468.1	 25
119	 14	1805.3	284.1	 20
120	 14	1902.0	555.8	 25
121	 14	7440.0	2517.2	 25
122	 14	164.3	19.9	 20
123	 14	274.0	51.8	 25
124	 14	155.0	25.6	 25
125	 14	150.5	21.4	 20
126	 14	134.5	30.9	 20
127	 14	136.3	24.6	 16
128	 14	304.0	40.7	 20
129	 14	590.5	152.4	 20
130	 14	1127.0	227.3	 16
131	 14	95.5	17.6	 20
132	 14	484.3	267.7	 20
133	 14	2266.3	390.4	 16
134	 14	377.3	53.5	 20
135	 14	892.8	162.6	 20
136	 14	406.0	120.6	 16
137	 14	1575.3	235.9	 20
138	 14	949.5	193.3	 20
139	 14	131.5	14.0	 16
140	 14	368.8	53.5	 20
141	 14	173.8	28.5	 20
142	 14	487.3	89.9	 16
143	 14	120.5	89.8	 20
144	 14	848.8	208.6	 20
145	 14	167.3	32.7	 20
146	 14	84.0	15.2	 25
147	 14	120.0	28.0	 25
148	 14	120.8	29.8	 20
149	 14	2232.0	523.9	 25
150	 14	194.0	42.8	 25
151	 14	651.5	233.8	 20
152	 14	2154.0	330.2	 25
153	 14	391.0	100.3	 25
154	 14	86.8	15.6	 20
155	 14	88.0	15.5	 25
156	 14	255.0	396.7	 25
157	 14	5786.5	597.2	 20
158	 14	5776.0	1385.5	 25
159	 14	122.0	38.0	 25
160	 14	395.0	76.6	 20
161	 14	111.0	51.7	 25
162	 14	3334.0	1133.3	 25
163	 14	118.5	21.6	 20
164	 14	99.0	10.4	 25
165	 14	161.0	25.9	 20
166	 14	306.0	31.6	 25
167	 14	337.0	35.5	 25
168	 14	526.0	58.2	 20
169	 14	118.0	22.2	 25
170	 14	716.0	163.4	 25
171	 14	533.8	73.8	 20
172	 14	502.0	71.2	 25
173	 14	323.0	230.7	 25
174	 14	2135.5	416.5	 20
175	 14	436.0	44.3	 25
176	 14	983.0	238.5	 25
177	 14	324.8	44.0	 20
178	 14	150.0	28.9	 25
179	 14	411.0	83.2	 25
180	 14	229.8	21.0	 20
181	 14	523.0	208.8	 25
182	 14	691.0	111.2	 25
183	 14	501.5	60.3	 20
184	 14	152.8	27.7	 20
185	 14	88.0	17.7	 20
186	 14	75.3	9.9	 16
187	 14	311.5	49.4	 20
188	 14	663.3	318.3	 20
189	 14	1267.8	70.4	 16
190	 14	2229.3	470.7	 20
191	 14	273.8	23.1	 20
192	 14	353.8	49.3	 16
193	 14	681.3	232.0	 20
194	 14	1473.0	454.0	 20
195	 14	122.5	30.0	 16
196	 14	140.5	76.8	 20
197	 14	317.0	67.0	 20
198	 14	125.0	23.0	 16
199	 14	380.8	98.0	 20
200	 14	149.3	29.6	 16
201	 14	99.0	11.9	 20
202	 14	95.8	17.1	 20
203	 14	136.3	25.9	 20
204	 14	303.0	46.3	 25
205	 14	132.0	27.4	 25
206	 14	302.5	44.9	 20
207	 14	391.0	79.2	 25
208	 14	184.0	50.0	 25
209	 14	416.8	77.2	 20
210	 14	132.0	39.4	 25
211	 14	1608.0	387.2	 25
212	 14	181.3	54.6	 20
213	 14	1459.0	347.3	 25
214	 14	175.0	45.2	 25
215	 14	304.0	67.9	 20
216	 14	74.0	16.4	 25
217	 14	73.0	11.3	 25
218	 14	73.0	12.7	 20
219	 14	79.0	13.5	 25
220	 14	77.0	13.3	 25
221	 14	87.0	14.1	 20
222	 14	176.0	27.5	 25
223	 14	236.0	59.2	 25
224	 14	227.0	38.9	 20
225	 14	732.0	138.8	 25
226	 14	580.0	86.6	 25
227	 14	548.0	112.5	 20
228	 14	121.0	23.3	 25
229	 14	191.0	48.5	 25
230	 14	93.0	17.1	 20
231	 14	100.0	21.2	 25
232	 14	701.0	977.6	 25
233	 14	4964.5	392.9	 20
234	 14	3449.0	899.7	 25
235	 14	818.0	130.4	 25
236	 14	676.3	61.9	 20
237	 14	1055.0	144.1	 25
238	 14	1902.0	290.5	 20
239	 14	367.0	62.9	 25
240	 14	144.0	25.2	 25
241	 14	573.0	66.1	 20
242	 14	691.5	97.6	 20
243	 14	145.0	16.8	 20
244	 14	141.5	23.8	 16
245	 14	360.5	40.4	 20
246	 14	152.3	25.4	 20
247	 14	195.3	34.2	 16
248	 14	76.8	13.1	 20
249	 14	93.3	13.9	 20
250	 14	96.0	14.4	 16
251	 14	96.5	15.0	 20
252	 14	69.3	14.3	 20
253	 14	87.3	13.7	 16
254	 14	369.3	52.8	 20
255	 14	124.3	21.7	 20
256	 14	72.0	11.4	 16
257	 14	86.3	13.7	 20
258	 14	169.0	32.0	 20
259	 14	57.8	13.8	 16
260	 14	65.0	10.6	 20
261	 14	119.0	26.9	 25
262	 14	176.3	38.8	 20
263	 14	164.0	27.4	 25
264	 14	589.0	155.1	 25
265	 14	75.0	12.9	 20
266	 14	265.0	44.0	 25
267	 14	739.0	121.9	 25
268	 14	84.8	16.5	 20
269	 14	246.0	34.5	 25
270	 14	210.0	42.9	 25
271	 14	73.3	13.0	 20
272	 14	74.0	14.8	 25
273	 14	239.0	65.5	 25
274	 14	192.0	25.8	 20
275	 14	207.0	40.1	 25
276	 14	88.3	12.4	 20
277	 14	183.0	23.0	 25
278	 14	319.0	64.1	 25
279	 14	110.0	20.3	 20
280	 14	373.0	46.1	 25
281	 14	167.0	19.9	 25
282	 14	165.5	27.7	 20
283	 14	114.0	15.8	 25
284	 14	79.0	13.6	 25
285	 14	85.5	19.5	 20
286	 14	65.0	13.2	 25
287	 14	72.0	13.4	 25
288	 14	73.0	11.4	 20
289	 14	137.0	22.3	 25
290	 14	600.0	83.6	 25
291	 14	252.8	32.9	 20
292	 14	519.0	99.7	 25
293	 14	121.0	23.0	 25
294	 14	143.3	24.9	 20
295	 14	438.0	193.6	 25
296	 14	1631.0	387.2	 25
297	 14	89.3	20.5	 20
298	 14	93.0	20.9	 25
299	 14	111.0	19.8	 25
300	 14	74.3	12.3	 16
301	 14	210.5	38.4	 20
302	 14	252.3	40.5	 20
303	 14	415.8	131.2	 16
304	 14	3028.5	729.8	 20
305	 14	97.3	18.4	 20
306	 14	113.0	24.6	 16
307	 14	116.8	37.4	 20
308	 14	366.0	96.9	 20
309	 14	1021.5	180.1	 16
310	 14	432.0	90.8	 20
311	 14	82.0	25.1	 20
312	 14	88.3	30.2	 16
313	 14	60.3	10.9	 20
314	 14	68.5	15.8	 16
315	 14	248.3	29.4	 20
316	 14	289.0	30.5	 20
317	 14	201.3	29.9	 16
318	 14	214.0	30.3	 20
319	 14	102.0	15.7	 20
320	 14	216.0	31.4	 20
321	 14	187.0	37.0	 25
322	 14	77.0	15.5	 25
323	 14	82.8	14.9	 20
324	 14	64.0	11.1	 25
325	 14	153.0	41.9	 25
326	 14	267.5	78.5	 20
327	 14	3323.0	299.3	 25
328	 14	942.0	159.8	 25
329	 14	348.0	36.5	 20
330	 14	220.0	65.6	 25
331	 14	3078.0	395.3	 25
332	 14	1580.5	106.0	 20
333	 14	471.0	79.5	 25
334	 14	167.0	29.4	 25
335	 14	91.3	19.4	 20
336	 14	88.0	16.8	 25
337	 14	89.0	16.9	 25
338	 14	274.3	45.9	 20
339	 14	196.0	42.6	 25
340	 14	200.0	21.2	 25
341	 14	639.3	98.5	 20
342	 14	956.0	134.2	 25
343	 14	2356.0	278.6	 25
344	 14	361.3	44.6	 20
345	 14	2046.0	225.6	 25
346	 14	113.0	26.7	 25
347	 14	69.0	10.7	 20
348	 14	84.0	15.4	 25
349	 14	89.0	15.7	 25
350	 14	133.3	16.0	 20
351	 14	183.0	35.3	 25
352	 14	1542.5	332.7	 20
353	 14	91.0	14.7	 25
354	 14	91.0	19.2	 25
355	 14	71.0	15.3	 20
356	 14	165.0	28.1	 25
357	 14	127.0	19.8	 25
358	 14	89.5	13.4	 16
359	 14	228.5	38.2	 20
360	 14	158.5	26.5	 20
361	 14	263.0	35.0	 16
362	 14	175.5	27.6	 20
363	 14	77.8	13.4	 20
364	 14	217.0	26.5	 16
365	 14	564.3	83.5	 20
366	 14	3211.3	389.0	 20
367	 14	203.0	25.7	 16
368	 14	150.5	33.5	 20
369	 14	727.3	81.3	 20
370	 14	228.8	36.3	 16
371	 14	273.3	50.4	 20
372	 14	206.8	30.0	 20
373	 14	552.8	74.7	 16
374	 14	99.0	19.4	 20
375	 14	74.3	15.3	 20
376	 14	88.0	18.9	 16
377	 14	85.3	16.1	 20
378	 14	727.0	108.7	 25
379	 14	386.8	54.5	 20
380	 14	6949.0	742.3	 25
381	 14	1220.0	192.5	 25
382	 14	103.5	19.3	 20
383	 14	568.0	113.0	 25
384	 14	2178.0	380.4	 25
385	 14	99.5	13.4	 20
386	 14	94.0	14.7	 25
387	 14	465.0	101.1	 25
388	 14	75.3	13.3	 20
389	 14	206.0	34.7	 25
390	 14	472.3	70.3	 20
391	 14	799.0	75.1	 25
392	 14	276.0	47.9	 25
393	 14	160.3	24.5	 20
394	 14	320.0	30.3	 25
395	 14	137.0	35.5	 25
396	 14	135.5	19.8	 20
397	 14	129.0	38.6	 25
398	 14	332.0	47.3	 25
399	 14	200.3	39.2	 20
400	 14	117.0	21.2	 25
401	 14	344.0	71.0	 25
402	 14	811.0	94.9	 20
403	 14	77.0	17.7	 25
404	 14	59.0	9.3	 25
405	 14	204.3	25.7	 20
406	 14	157.0	22.5	 25
407	 14	93.0	31.0	 25
408	 14	383.8	41.5	 20
409	 14	1237.0	139.9	 25
410	 14	706.0	148.0	 25
411	 14	70.0	21.8	 20
412	 14	78.0	13.9	 25
413	 14	154.0	28.0	 25
414	 14	75.5	16.7	 20
415	 14	72.0	15.8	 25
416	 14	92.0	19.7	 25
417	 14	257.5	28.1	 16
418	 14	2166.0	282.1	 20
419	 14	597.8	54.5	 20
420	 14	478.5	54.5	 16
421	 14	104.0	16.6	 20
422	 14	70.3	10.1	 20
423	 14	94.3	20.6	 16
424	 14	86.3	19.9	 20
425	 14	115.3	18.5	 20
426	 14	97.5	18.5	 16
427	 14	280.8	35.5	 20
428	 14	189.0	29.0	 16
429	 14	449.3	45.5	 20
430	 14	132.0	24.0	 20
431	 14	90.5	14.0	 16
432	 14	1277.0	119.3	 20
433	 14	162.5	25.4	 20
434	 14	210.0	30.6	 16
435	 14	3349.5	373.8	 20
436	 14	3738.0	600.0	 25
437	 14	181.3	16.8	 20
438	 14	1020.0	112.5	 25
439	 14	507.0	76.9	 25
440	 14	466.8	56.9	 20
441	 14	77.0	20.4	 25
442	 14	163.0	42.8	 25
443	 14	1754.3	107.3	 20
444	 14	1877.0	235.8	 25
445	 14	1588.0	201.9	 25
446	 14	102.0	15.6	 20
447	 14	175.0	23.8	 25
448	 14	202.0	35.3	 25
449	 14	60.0	10.5	 20
450	 14	107.0	16.2	 25
451	 14	87.0	17.1	 25
452	 14	73.5	11.7	 20
453	 14	543.0	72.8	 25
454	 14	1670.0	223.4	 25
455	 14	99.5	15.3	 20
456	 14	476.0	54.6	 25
457	 14	416.0	45.7	 25
458	 14	378.5	50.5	 20
459	 14	190.0	36.8	 25
460	 14	117.0	20.3	 25
461	 14	362.0	43.4	 20
462	 14	176.0	28.6	 25
463	 14	84.0	17.5	 25
464	 14	67.3	10.0	 20
465	 14	175.0	28.0	 25
466	 14	94.3	17.6	 20
467	 14	186.0	28.5	 25
468	 14	312.0	101.4	 25
469	 14	62.5	11.5	 20
470	 14	59.0	13.4	 25
471	 14	129.0	21.9	 25
472	 14	70.3	17.1	 20
473	 14	325.0	38.8	 25
474	 14	375.0	80.0	 25
475	 14	320.0	36.9	 16
476	 14	1016.0	163.8	 20
477	 14	148.0	20.4	 20
478	 14	155.8	24.8	 16
479	 14	102.3	18.8	 20
480	 14	259.5	36.0	 20
481	 14	493.5	47.1	 16
482	 14	145.0	17.4	 20
483	 14	185.0	30.7	 20
484	 14	64.8	13.2	 16
485	 14	65.0	10.7	 20
486	 14	146.5	23.3	 20
487	 14	1135.5	117.7	 16
488	 14	579.0	69.0	 20
489	 14	254.8	40.1	 20
490	 14	63.3	12.1	 16
491	 14	91.8	19.1	 20
492	 14	86.3	19.4	 20
493	 14	708.5	50.2	 16
494	 14	729.0	79.8	 25
495	 14	227.0	31.0	 25
496	 14	131.5	62.1	 20
497	 14	138.0	22.5	 25
498	 14	76.0	14.9	 25
499	 14	273.3	30.8	 20
500	 14	72.0	13.8	 25
501	 14	84.0	19.5	 25
502	 14	57.3	8.5	 20
503	 14	110.0	21.3	 25
504	 14	81.5	14.9	 20
505	 14	97.0	17.5	 25
506	 14	106.0	22.8	 25
507	 14	722.5	73.0	 20
508	 14	337.0	94.3	 25
509	 14	140.0	26.0	 25
510	 14	106.5	17.7	 20
511	 14	70.0	13.3	 25
512	 14	79.0	17.3	 25
513	 14	106.0	16.3	 20
514	 14	191.0	35.4	 25
515	 14	336.0	32.6	 25
516	 14	347.3	51.6	 20
517	 14	200.0	28.1	 25
518	 14	175.0	42.5	 25
519	 14	106.5	14.0	 20
520	 14	232.0	29.5	 25
521	 14	340.0	35.5	 25
522	 14	278.5	39.0	 20
523	 14	254.0	51.1	 25
524	 14	112.0	17.3	 25
525	 14	1217.0	75.6	 20
526	 14	1363.0	184.0	 25
527	 14	167.0	28.6	 25
528	 14	346.8	53.0	 20
529	 14	104.0	15.1	 25
530	 14	237.0	36.3	 25
531	 14	99.0	18.3	 20
532	 14	1264.0	152.5	 25
533	 14	524.0	104.1	 20
534	 14	4099.0	238.3	 16
535	 14	336.5	46.4	 20
536	 14	1450.5	159.3	 20
537	 14	207.0	24.7	 16
538	 14	80.8	15.5	 20
539	 14	249.5	39.5	 20
540	 14	131.8	18.3	 16
541	 14	161.3	24.0	 20
542	 14	146.8	24.9	 16
543	 14	140.0	20.7	 20
544	 14	245.3	27.0	 20
545	 14	1040.8	83.7	 16
546	 14	147.3	20.1	 20
547	 14	136.5	28.1	 20
548	 14	791.5	72.0	 16
549	 14	4141.8	481.1	 20
550	 14	588.3	94.0	 20
551	 14	294.3	33.2	 16
552	 14	119.0	16.4	 25
553	 14	113.0	24.0	 25
554	 14	99.8	17.3	 20
555	 14	164.0	36.8	 25
556	 14	130.0	42.8	 25
557	 14	93.0	24.7	 20
558	 14	101.0	15.3	 25
559	 14	61.0	12.6	 25
560	 14	276.8	40.0	 20
561	 14	291.0	50.2	 25
562	 14	161.0	27.5	 25
563	 14	82.0	15.7	 20
564	 14	63.0	11.4	 25
565	 14	154.0	21.2	 25
566	 14	2638.8	229.0	 20
567	 14	670.0	180.2	 25
568	 14	84.0	18.7	 25
569	 14	82.0	13.8	 20
570	 14	354.0	37.7	 25
571	 14	3026.0	324.2	 25
572	 14	177.0	24.6	 20
573	 14	86.0	12.2	 25
574	 14	78.0	13.9	 25
575	 14	157.3	26.1	 20
576	 14	142.0	23.2	 25
577	 14	68.0	13.4	 25
578	 14	78.3	15.7	 20
579	 14	69.0	14.6	 25
580	 14	83.5	16.5	 20
581	 14	131.0	16.3	 25
582	 14	169.0	22.2	 25
583	 14	66.0	10.5	 20
584	 14	119.0	27.8	 25
585	 14	70.0	14.9	 25
586	 14	98.5	22.6	 20
587	 14	68.0	11.5	 25
588	 14	291.0	41.6	 25
589	 14	127.5	20.0	 20
590	 14	160.0	25.4	 25
591	 14	871.0	103.1	 20
592	 14	4962.0	336.0	 16
593	 14	3003.8	360.3	 20
594	 14	124.8	15.7	 20
595	 14	709.8	62.3	 16
596	 14	252.3	48.6	 20
597	 14	457.8	33.9	 20
598	 14	774.0	50.5	 16
599	 14	484.0	71.5	 20
600	 14	121.3	20.4	 20
601	 14	746.0	90.5	 16
602	 14	426.3	182.8	 20
603	 14	983.8	83.2	 20
604	 14	145.8	26.9	 16
605	 14	83.0	12.1	 20
606	 14	72.5	17.1	 20
607	 14	64.8	17.1	 16
608	 14	75.0	17.5	 20
609	 14	113.3	19.1	 20
610	 14	73.8	14.4	 20
611	 14	284.0	59.4	 25
612	 14	186.0	30.5	 25
613	 14	782.3	158.3	 20
614	 14	157.0	26.2	 25
615	 14	198.0	31.3	 25
616	 14	97.0	15.9	 20
617	 14	301.0	37.0	 25
618	 14	164.3	23.4	 20
619	 14	106.0	17.7	 25
620	 14	192.0	28.4	 25
621	 14	164.8	19.5	 20
622	 14	111.0	21.0	 25
623	 14	110.0	19.3	 25
624	 14	224.8	25.2	 20
625	 14	202.0	20.2	 25
626	 14	125.0	17.4	 25
627	 14	116.3	20.1	 20
628	 14	80.0	22.6	 25
629	 14	203.0	39.9	 25
630	 14	771.8	65.0	 20
631	 14	820.0	216.5	 25
632	 14	87.0	16.3	 25
633	 14	83.0	13.3	 20
634	 14	104.0	18.3	 25
635	 14	85.0	14.6	 25
636	 14	66.5	11.5	 20
637	 14	77.0	13.7	 25
638	 14	116.0	26.5	 25
639	 14	13669.3	2036.3	 20
  0	 15	177.0	29.1	 25
  1	 15	874.0	113.2	 25
  2	 15	73.5	15.5	 20
  3	 15	225.0	41.3	 25
  4	 15	359.0	49.9	 25
  5	 15	193.5	33.1	 20
  6	 15	3299.0	627.4	 25
  7	 15	112.0	21.8	 25
  8	 15	467.3	52.1	 20
  9	 15	3529.0	570.7	 25
 10	 15	1320.0	134.7	 25
 11	 15	69.8	13.6	 20
 12	 15	68.0	9.7	 25
 13	 15	74.0	14.3	 25
 14	 15	74.3	13.6	 20
 15	 15	176.0	34.9	 25
 16	 15	748.8	106.4	 20
 17	 15	208.0	28.4	 25
 18	 15	166.0	31.2	 25
 19	 15	93.0	17.9	 20
 20	 15	95.0	19.9	 25
 21	 15	63.0	11.6	 25
 22	 15	144.5	20.3	 20
 23	 15	105.0	17.8	 25
 24	 15	388.0	56.9	 25
 25	 15	96.0	18.4	 20
 26	 15	223.0	36.5	 25
 27	 15	108.0	28.2	 25
 28	 15	100.5	15.8	 20
 29	 15	109.5	20.4	 20
 30	 15	178.0	30.3	 20
 31	 15	203.3	27.8	 16
 32	 15	95.3	22.5	 20
 33	 15	229.3	47.9	 20
 34	 15	636.8	90.8	 16
 35	 15	129.0	24.0	 20
 36	 15	236.3	34.1	 20
 37	 15	295.0	55.6	 16
 38	 15	298.0	47.2	 20
 39	 15	319.8	71.0	 20
 40	 15	84.8	22.9	 16
 41	 15	78.5	19.0	 20
 42	 15	92.0	18.6	 20
 43	 15	506.3	67.5	 16
 44	 15	371.5	37.2	 20
 45	 15	1417.3	338.0	 20
 46	 15	74.0	14.0	 16
 47	 15	187.3	24.4	 20
 48	 15	3631.0	1012.0	 25
 49	 15	202.5	41.6	 20
 50	 15	166.0	35.0	 25
 51	 15	80.0	12.3	 20
 52	 15	110.0	18.7	 25
 53	 15	340.0	44.7	 25
 54	 15	373.8	44.8	 20
 55	 15	3409.0	708.8	 25
 56	 15	117.0	32.4	 25
 57	 15	1016.8	130.8	 20
 58	 15	384.0	200.9	 25
 59	 15	5260.0	875.4	 25
 60	 15	166.8	22.9	 20
 61	 15	134.0	18.2	 25
 62	 15	172.0	21.3	 25
 63	 15	132.3	23.0	 20
 64	 15	74.0	12.1	 25
 65	 15	174.0	37.0	 25
 66	 15	138.0	21.0	 20
 67	 15	549.0	78.6	 25
 68	 15	119.0	59.5	 25
 69	 15	124.8	18.1	 20
 70	 15	131.0	16.3	 25
 71	 15	146.0	30.0	 25
 72	 15	185.8	41.6	 20
 73	 15	7406.0	2309.7	 25
 74	 15	120.0	25.2	 25
 75	 15	543.3	109.6	 20
 76	 15	176.0	27.9	 25
 77	 15	114.0	19.8	 25
 78	 15	139.5	32.2	 20
 79	 15	133.0	24.1	 25
 80	 15	226.0	51.3	 25
 81	 15	88.3	15.1	 20
 82	 15	421.0	120.8	 25
 83	 15	90.0	13.3	 25
 84	 15	172.8	26.5	 20
 85	 15	328.0	44.4	 25
 86	 15	525.0	130.7	 25
 87	 15	243.5	38.1	 16
 88	 15	135.5	53.7	 20
 89	 15	1099.8	149.6	 16
 90	 15	176.3	27.0	 20
 91	 15	235.3	35.2	 20
 92	 15	173.5	20.6	 16
 93	 15	198.0	38.5	 20
 94	 15	80.3	14.8	 20
 95	 15	74.8	15.6	 16
 96	 15	165.5	29.6	 20
 97	 15	87.0	18.2	 20
 98	 15	74.0	14.3	 16
 99	 15	76.3	19.4	 20
100	 15	262.3	47.5	 20
101	 15	160.8	28.4	 16
102	 15	420.8	240.5	 20
103	 15	1065.3	212.7	 20
104	 15	388.8	37.3	 16
105	 15	179.3	29.5	 20
106	 15	367.0	233.8	 25
107	 15	3312.3	501.1	 20
108	 15	811.0	247.1	 25
109	 15	163.0	35.8	 25
110	 15	210.3	33.2	 20
111	 15	459.0	119.1	 25
112	 15	318.0	107.5	 25
113	 15	88.5	11.2	 20
114	 15	111.0	22.1	 25
115	 15	297.0	442.2	 25
116	 15	5013.3	1230.1	 20
117	 15	1275.0	328.4	 25
118	 15	351.0	90.4	 25
119	 15	194.8	34.2	 20
120	 15	947.0	198.3	 25
121	 15	393.0	127.8	 25
122	 15	1293.3	369.5	 20
123	 15	308.0	59.8	 25
124	 15	117.0	79.0	 25
125	 15	538.3	97.5	 20
126	 15	91.0	14.9	 25
127	 15	86.0	17.3	 20
128	 15	977.0	289.1	 25
129	 15	561.0	166.2	 25
130	 15	115.3	21.8	 20
131	 15	368.0	38.2	 25
132	 15	371.0	88.1	 25
133	 15	198.0	47.8	 20
134	 15	603.0	117.1	 25
135	 15	155.0	19.2	 25
136	 15	448.5	85.4	 20
137	 15	256.0	79.3	 25
138	 15	960.0	221.7	 25
139	 15	334.8	39.1	 20
140	 15	209.0	41.0	 25
141	 15	522.0	71.2	 25
142	 15	1637.0	213.2	 20
143	 15	2290.0	329.7	 25
144	 15	253.0	53.2	 25
145	 15	1144.5	125.1	 16
146	 15	144.8	35.2	 20
147	 15	1014.5	267.2	 20
148	 15	217.0	27.8	 16
149	 15	336.5	71.7	 20
150	 15	376.0	73.5	 20
151	 15	240.8	47.5	 16
152	 15	278.0	90.0	 20
153	 15	426.8	41.5	 20
154	 15	394.8	46.8	 16
155	 15	365.8	74.5	 20
156	 15	436.8	111.3	 20
157	 15	283.5	30.2	 16
158	 15	1013.0	225.9	 20
159	 15	117.8	33.4	 20
160	 15	818.3	236.5	 16
161	 15	1382.5	253.8	 20
162	 15	571.3	108.6	 20
163	 15	520.0	39.1	 16
164	 15	405.0	52.7	 25
165	 15	245.0	36.4	 20
166	 15	256.0	27.2	 25
167	 15	326.0	69.5	 25
168	 15	143.8	23.6	 20
169	 15	128.0	34.1	 25
170	 15	202.0	34.5	 25
171	 15	169.5	26.0	 20
172	 15	111.0	28.8	 25
173	 15	90.0	13.1	 25
174	 15	685.5	128.6	 20
175	 15	238.0	44.8	 25
176	 15	275.0	55.3	 25
177	 15	240.3	33.9	 20
178	 15	400.0	47.6	 25
179	 15	1836.0	596.1	 25
180	 15	109.0	23.8	 20
181	 15	709.0	128.0	 25
182	 15	267.0	252.4	 25
183	 15	5420.8	1124.3	 20
184	 15	838.0	226.0	 25
185	 15	149.0	23.4	 25
186	 15	91.3	14.9	 20
187	 15	120.0	19.5	 25
188	 15	152.0	33.5	 25
189	 15	335.3	56.2	 20
190	 15	313.0	38.1	 25
191	 15	357.0	133.6	 25
192	 15	1453.8	312.6	 20
193	 15	317.0	35.9	 25
194	 15	1418.0	328.7	 25
195	 15	128.0	18.5	 20
196	 15	97.0	50.3	 25
197	 15	1142.0	289.5	 25
198	 15	912.5	240.9	 20
199	 15	85.0	39.6	 25
200	 15	291.0	49.6	 25
201	 15	218.5	47.0	 20
202	 15	178.0	36.3	 25
203	 15	1033.5	155.3	 16
204	 15	142.3	30.7	 20
205	 15	90.8	25.5	 20
206	 15	111.5	33.3	 16
207	 15	3949.0	838.5	 20
208	 15	198.5	118.0	 20
209	 15	870.0	110.1	 16
210	 15	481.3	110.6	 20
211	 15	243.3	76.1	 20
212	 15	1980.0	301.7	 16
213	 15	765.8	59.9	 20
214	 15	427.5	140.8	 20
215	 15	3555.3	747.9	 16
216	 15	65.0	15.7	 20
217	 15	77.0	16.9	 20
218	 15	61.3	12.2	 16
219	 15	70.3	10.7	 20
220	 15	123.3	20.3	 20
221	 15	234.3	56.3	 16
222	 15	418.5	131.0	 20
223	 15	227.0	70.1	 25
224	 15	84.8	18.8	 20
225	 15	84.0	18.3	 25
226	 15	105.0	83.8	 25
227	 15	1027.8	86.6	 20
228	 15	256.0	45.4	 25
229	 15	608.0	170.6	 25
230	 15	344.0	94.7	 20
231	 15	336.0	80.6	 25
232	 15	799.0	188.2	 25
233	 15	2388.8	442.6	 20
234	 15	2752.0	700.3	 25
235	 15	97.0	22.8	 25
236	 15	84.0	15.9	 20
237	 15	508.0	78.5	 25
238	 15	1146.0	279.0	 25
239	 15	165.0	28.4	 20
240	 15	70.0	13.4	 25
241	 15	127.8	22.3	 20
242	 15	1128.0	132.2	 25
243	 15	5750.0	1668.1	 25
244	 15	142.0	27.7	 20
245	 15	169.0	28.2	 25
246	 15	669.0	180.7	 25
247	 15	125.8	20.1	 20
248	 15	154.0	32.9	 25
249	 15	165.0	29.3	 25
250	 15	112.3	21.1	 20
251	 15	158.0	50.6	 25
252	 15	1098.0	191.8	 25
253	 15	248.3	45.6	 20
254	 15	274.0	42.8	 25
255	 15	81.0	20.0	 25
256	 15	60.3	11.1	 20
257	 15	1161.0	244.7	 25
258	 15	158.0	35.3	 25
259	 15	113.3	21.2	 20
260	 15	354.0	75.4	 25
261	 15	113.0	15.1	 20
262	 15	67.3	43.0	 16
263	 15	244.3	45.3	 20
264	 15	223.0	40.5	 20
265	 15	418.5	44.3	 16
266	 15	311.5	31.4	 20
267	 15	431.3	99.3	 20
268	 15	289.0	44.6	 16
269	 15	399.3	84.0	 20
270	 15	138.3	21.3	 20
271	 15	375.0	68.7	 16
272	 15	80.0	19.4	 20
273	 15	70.8	12.8	 20
274	 15	111.8	21.8	 16
275	 15	82.3	14.6	 20
276	 15	75.3	11.5	 20
277	 15	85.8	19.4	 16
278	 15	86.3	24.2	 20
279	 15	1112.5	160.2	 16
280	 15	1445.5	278.5	 20
281	 15	223.0	53.8	 25
282	 15	111.5	29.5	 20
283	 15	908.0	66.7	 25
284	 15	293.0	55.9	 25
285	 15	378.5	62.3	 20
286	 15	79.0	21.0	 25
287	 15	97.0	20.1	 25
288	 15	301.0	44.7	 20
289	 15	222.0	36.2	 25
290	 15	470.0	69.1	 25
291	 15	1199.0	127.5	 20
292	 15	96.0	21.8	 25
293	 15	211.0	32.0	 25
294	 15	573.5	100.2	 20
295	 15	3837.0	843.1	 25
296	 15	855.0	86.9	 25
297	 15	520.8	74.3	 20
298	 15	2345.0	428.7	 25
299	 15	106.0	16.7	 25
300	 15	98.3	17.0	 20
301	 15	607.0	94.1	 25
302	 15	330.0	135.4	 25
303	 15	2285.0	300.1	 20
304	 15	3149.0	649.7	 25
305	 15	317.0	261.4	 25
306	 15	2652.0	199.5	 20
307	 15	1059.0	95.9	 25
308	 15	7410.0	2357.7	 25
309	 15	677.3	127.7	 20
310	 15	113.0	23.3	 25
311	 15	90.0	19.1	 25
312	 15	75.5	11.5	 20
313	 15	103.0	25.9	 25
314	 15	148.0	269.6	 25
315	 15	8294.5	2172.6	 20
316	 15	114.0	29.5	 25
317	 15	150.8	33.8	 20
318	 15	186.0	29.4	 25
319	 15	92.0	18.5	 25
320	 15	435.3	52.9	 16
321	 15	387.5	44.5	 20
322	 15	248.0	46.8	 20
323	 15	94.5	19.2	 16
324	 15	65.8	10.3	 20
325	 15	94.8	17.0	 20
326	 15	938.8	98.4	 16
327	 15	358.8	35.0	 20
328	 15	298.3	55.3	 20
329	 15	139.0	18.3	 16
330	 15	173.3	31.6	 20
331	 15	98.8	13.1	 20
332	 15	634.3	88.9	 16
333	 15	490.5	65.3	 20
334	 15	145.0	24.5	 20
335	 15	318.8	54.8	 16
336	 15	80.5	32.9	 20
337	 15	469.8	106.2	 20
338	 15	292.8	48.0	 16
339	 15	124.0	22.0	 25
340	 15	158.0	25.7	 25
341	 15	119.8	12.2	 20
342	 15	113.0	27.8	 25
343	 15	969.0	123.9	 25
344	 15	1042.8	104.5	 20
345	 15	177.0	41.4	 25
346	 15	166.0	30.8	 25
347	 15	1363.8	197.1	 20
348	 15	1879.0	313.0	 25
349	 15	297.0	43.7	 25
350	 15	91.5	13.8	 20
351	 15	116.0	23.2	 25
352	 15	137.0	20.2	 25
353	 15	243.0	33.6	 20
354	 15	4449.0	797.7	 25
355	 15	206.8	37.0	 20
356	 15	2277.0	424.2	 25
357	 15	1047.0	141.9	 25
358	 15	209.3	25.5	 20
359	 15	289.0	33.5	 25
360	 15	104.0	22.0	 25
361	 15	464.0	80.0	 20
362	 15	652.0	114.4	 25
363	 15	663.0	146.3	 25
364	 15	1837.3	287.1	 20
365	 15	2065.0	281.2	 25
366	 15	3653.0	348.1	 25
367	 15	1160.8	122.3	 20
368	 15	1912.0	376.8	 25
369	 15	217.0	43.4	 25
370	 15	6246.8	1411.7	 20
371	 15	95.0	22.1	 25
372	 15	175.0	32.1	 25
373	 15	591.8	58.4	 20
374	 15	130.0	23.5	 25
375	 15	1425.0	323.3	 25
376	 15	151.5	31.6	 20
377	 15	186.0	44.8	 25
378	 15	100.5	25.8	 20
379	 15	692.8	66.8	 16
380	 15	935.0	111.8	 20
381	 15	540.5	84.9	 20
382	 15	124.3	18.0	 16
383	 15	101.5	17.1	 20
384	 15	228.0	33.6	 20
385	 15	109.0	11.9	 16
386	 15	527.5	86.6	 20
387	 15	88.5	14.8	 20
388	 15	135.0	22.3	 16
389	 15	85.0	18.8	 20
390	 15	212.3	29.7	 20
391	 15	268.0	30.9	 16
392	 15	897.3	153.8	 20
393	 15	723.3	76.5	 16
394	 15	359.0	41.8	 20
395	 15	148.8	51.2	 20
396	 15	1079.8	105.6	 16
397	 15	360.0	42.1	 25
398	 15	79.0	14.4	 25
399	 15	89.5	13.0	 20
400	 15	72.0	12.7	 25
401	 15	99.0	17.1	 25
402	 15	659.3	80.2	 20
403	 15	728.0	115.0	 25
404	 15	1659.0	382.9	 25
405	 15	353.0	54.1	 20
406	 15	338.0	57.9	 25
407	 15	146.0	22.9	 25
408	 15	201.3	40.1	 20
409	 15	2501.0	342.4	 25
410	 15	605.0	143.5	 25
411	 15	67.3	10.1	 20
412	 15	79.0	18.0	 25
413	 15	864.0	181.3	 25
414	 15	275.5	42.8	 20
415	 15	1176.0	260.7	 25
416	 15	86.0	14.6	 25
417	 15	360.0	45.4	 20
418	 15	1567.0	209.2	 25
419	 15	80.0	28.3	 25
420	 15	539.3	72.5	 20
421	 15	1412.0	244.5	 25
422	 15	674.0	161.9	 25
423	 15	1642.5	223.5	 20
424	 15	506.0	56.0	 25
425	 15	2127.0	425.8	 25
426	 15	163.5	27.5	 20
427	 15	81.0	16.5	 25
428	 15	61.0	13.8	 25
429	 15	140.0	19.0	 20
430	 15	424.0	57.4	 25
431	 15	858.5	118.6	 20
432	 15	2687.0	322.7	 25
433	 15	271.0	47.5	 25
434	 15	186.0	30.6	 20
435	 15	274.0	46.6	 25
436	 15	166.0	25.6	 20
437	 15	929.5	83.4	 16
438	 15	269.0	27.6	 20
439	 15	114.8	22.7	 20
440	 15	78.3	12.8	 16
441	 15	129.0	21.3	 20
442	 15	109.0	21.9	 20
443	 15	2747.5	181.4	 16
444	 15	4503.3	572.6	 20
445	 15	145.0	22.1	 20
446	 15	69.3	14.1	 16
447	 15	411.0	49.8	 20
448	 15	464.0	76.9	 20
449	 15	109.0	20.1	 16
450	 15	145.0	25.7	 20
451	 15	1656.5	324.1	 20
452	 15	68.3	13.5	 16
453	 15	168.3	24.0	 20
454	 15	161.5	33.1	 20
455	 15	118.3	15.7	 20
456	 15	278.0	39.4	 25
457	 15	222.0	33.2	 25
458	 15	108.0	18.9	 20
459	 15	144.0	28.3	 25
460	 15	416.0	49.9	 25
461	 15	602.3	81.4	 20
462	 15	103.0	24.6	 25
463	 15	79.0	14.7	 25
464	 15	133.3	20.0	 20
465	 15	101.0	27.4	 25
466	 15	3883.0	584.3	 25
467	 15	770.8	167.8	 20
468	 15	201.0	34.3	 25
469	 15	124.0	25.8	 20
470	 15	242.0	45.1	 25
471	 15	175.0	28.8	 25
472	 15	710.0	114.9	 20
473	 15	1970.0	347.3	 25
474	 15	202.0	35.4	 25
475	 15	212.0	42.9	 20
476	 15	80.0	13.6	 25
477	 15	604.0	92.4	 25
478	 15	108.0	18.9	 20
479	 15	547.0	76.3	 25
480	 15	142.0	31.7	 25
481	 15	140.5	25.6	 20
482	 15	270.0	37.4	 25
483	 15	188.0	35.5	 25
484	 15	98.3	20.8	 20
485	 15	99.0	18.8	 25
486	 15	83.0	13.1	 25
487	 15	67.3	12.3	 20
488	 15	109.0	18.9	 25
489	 15	90.0	17.2	 25
490	 15	369.5	66.7	 20
491	 15	66.0	12.7	 25
492	 15	83.0	19.0	 25
493	 15	87.5	21.2	 20
494	 15	595.0	73.9	 20
495	 15	11094.3	1466.3	 20
496	 15	24359.3	668.7	 16
497	 15	189.8	64.9	 20
498	 15	68.0	13.3	 20
499	 15	196.5	31.0	 16
500	 15	91.3	19.6	 20
501	 15	96.8	15.9	 20
502	 15	157.3	34.3	 16
503	 15	109.0	15.1	 20
504	 15	81.3	16.2	 20
505	 15	79.3	10.9	 16
506	 15	75.8	14.1	 20
507	 15	96.0	46.6	 16
508	 15	66.5	9.4	 20
509	 15	101.3	18.6	 20
510	 15	392.0	63.5	 16
511	 15	74.0	17.5	 20
512	 15	3760.5	557.9	 20
513	 15	239.0	32.8	 20
514	 15	90.0	18.7	 25
515	 15	506.0	71.7	 25
516	 15	506.5	54.4	 20
517	 15	253.0	47.6	 25
518	 15	58.0	9.3	 25
519	 15	60.0	15.1	 20
520	 15	77.0	13.8	 25
521	 15	3486.0	521.9	 25
522	 15	683.5	46.3	 20
523	 15	344.0	48.8	 25
524	 15	92.0	13.0	 25
525	 15	236.5	39.8	 20
526	 15	435.0	68.2	 25
527	 15	416.0	44.4	 25
528	 15	276.0	43.1	 20
529	 15	241.0	36.7	 25
530	 15	111.0	23.1	 25
531	 15	381.8	55.8	 20
532	 15	316.0	63.8	 25
533	 15	214.0	39.2	 25
534	 15	1797.0	94.5	 20
535	 15	88.0	20.7	 25
536	 15	1833.0	142.6	 25
537	 15	724.5	105.6	 20
538	 15	652.0	70.1	 25
539	 15	4294.0	626.6	 25
540	 15	201.3	30.4	 20
541	 15	319.0	27.8	 25
542	 15	251.0	25.6	 25
543	 15	745.3	85.6	 20
544	 15	1556.0	135.8	 25
545	 15	358.5	52.6	 20
546	 15	531.0	111.8	 25
547	 15	70.0	12.4	 25
548	 15	795.5	120.2	 20
549	 15	1116.0	432.4	 25
550	 15	110.0	20.9	 25
551	 15	1536.5	287.5	 20
552	 15	258.5	36.9	 20
553	 15	833.8	86.1	 20
554	 15	2007.8	183.0	 16
555	 15	310.3	36.3	 20
556	 15	2213.5	156.9	 20
557	 15	1349.3	105.0	 16
558	 15	95.5	37.1	 20
559	 15	116.0	16.0	 20
560	 15	77.3	12.3	 16
561	 15	86.3	16.0	 20
562	 15	60.8	11.0	 20
563	 15	62.8	8.1	 16
564	 15	79.8	18.3	 20
565	 15	3607.3	547.1	 20
566	 15	2987.8	230.3	 16
567	 15	251.0	94.7	 20
568	 15	711.5	143.3	 20
569	 15	101.0	17.0	 16
570	 15	289.5	36.8	 20
571	 15	1255.5	126.7	 20
572	 15	448.5	65.7	 20
573	 15	1363.0	350.0	 25
574	 15	86.0	14.8	 25
575	 15	91.5	14.7	 20
576	 15	99.0	18.5	 25
577	 15	76.0	13.7	 25
578	 15	133.0	20.6	 20
579	 15	785.0	148.5	 25
580	 15	70.0	12.9	 25
581	 15	84.3	23.0	 20
582	 15	213.0	29.6	 25
583	 15	347.0	37.6	 20
584	 15	876.0	143.1	 25
585	 15	347.0	91.7	 25
586	 15	231.8	28.6	 20
587	 15	335.0	48.6	 25
588	 15	1370.0	134.2	 25
589	 15	1246.8	115.9	 20
590	 15	428.0	100.3	 25
591	 15	505.0	61.1	 25
592	 15	152.5	47.0	 20
593	 15	184.0	27.0	 25
594	 15	100.0	18.3	 25
595	 15	336.3	45.9	 20
596	 15	352.0	59.0	 25
597	 15	382.0	45.4	 25
598	 15	746.8	72.9	 20
599	 15	2593.0	177.5	 25
600	 15	1571.0	168.8	 25
601	 15	2451.0	173.4	 20
602	 15	536.0	62.3	 25
603	 15	3477.0	497.4	 25
604	 15	1343.8	157.3	 20
605	 15	686.0	157.4	 25
606	 15	509.0	113.6	 25
607	 15	168.0	38.2	 20
608	 15	74.0	13.1	 25
609	 15	72.0	11.1	 25
610	 15	73.3	11.0	 16
611	 15	600.3	128.0	 20
612	 15	95.5	17.9	 20
613	 15	152.5	26.9	 16
614	 15	270.3	35.1	 20
615	 15	198.3	70.6	 20
616	 15	135.3	17.6	 16
617	 15	601.0	117.7	 20
618	 15	1158.8	176.3	 16
619	 15	474.0	40.7	 20
620	 15	1532.8	249.3	 20
621	 15	636.8	93.6	 16
622	 15	2819.3	496.0	 20
623	 15	238.5	132.6	 20
624	 15	140.8	20.4	 16
625	 15	340.3	60.6	 20
626	 15	230.5	50.5	 20
627	 15	327.8	45.7	 16
628	 15	291.0	38.0	 20
629	 15	1301.5	143.9	 20
630	 15	2613.8	266.8	 20
631	 15	745.0	80.6	 25
632	 15	173.0	34.5	 25
633	 15	1171.5	125.5	 20
634	 15	660.0	95.8	 25
635	 15	201.0	22.7	 25
636	 15	80.3	14.9	 20
637	 15	99.0	32.8	 25
638	 15	711.0	98.3	 25
639	 15	218.5	40.4	 20
  0	 16	13775.5	2568.0	 20
  1	 16	139.5	33.2	 20
  2	 16	66.3	17.1	 16
  3	 16	138.5	25.6	 20
  4	 16	155.3	22.8	 20
  5	 16	116.3	24.5	 16
  6	 16	486.0	78.3	 20
  7	 16	95.5	12.2	 20
  8	 16	180.5	27.2	 16
  9	 16	950.0	157.4	 25
 10	 16	710.0	73.1	 25
 11	 16	72.0	13.4	 20
 12	 16	77.0	14.2	 25
 13	 16	71.0	15.7	 25
 14	 16	67.0	11.3	 20
 15	 16	128.0	16.1	 25
 16	 16	218.5	32.4	 20
 17	 16	177.0	19.8	 25
 18	 16	85.0	15.8	 25
 19	 16	83.5	16.4	 20
 20	 16	81.0	15.2	 25
 21	 16	68.0	16.8	 25
 22	 16	124.5	19.4	 20
 23	 16	204.0	34.5	 25
 24	 16	357.0	32.2	 25
 25	 16	156.3	36.4	 20
 26	 16	141.0	23.7	 25
 27	 16	103.0	21.6	 25
 28	 16	99.5	17.4	 20
 29	 16	113.0	23.3	 25
 30	 16	121.0	17.5	 25
 31	 16	161.8	22.4	 20
 32	 16	129.0	19.1	 25
 33	 16	285.0	55.9	 25
 34	 16	92.3	13.1	 20
 35	 16	232.0	29.9	 25
 36	 16	194.0	27.7	 25
 37	 16	187.3	31.0	 20
 38	 16	107.0	18.7	 25
 39	 16	97.0	18.6	 25
 40	 16	85.5	13.9	 20
 41	 16	77.0	12.7	 25
 42	 16	173.0	26.2	 25
 43	 16	194.0	32.1	 20
 44	 16	233.0	21.7	 25
 45	 16	866.0	240.7	 25
 46	 16	82.8	18.1	 20
 47	 16	78.0	17.6	 25
 48	 16	270.5	41.9	 20
 49	 16	95.0	18.3	 16
 50	 16	64.3	12.4	 20
 51	 16	81.5	18.2	 20
 52	 16	158.5	23.1	 16
 53	 16	139.0	24.7	 20
 54	 16	153.3	19.4	 16
 55	 16	1093.5	163.5	 20
 56	 16	82.8	78.5	 20
 57	 16	1596.0	125.7	 16
 58	 16	519.5	177.6	 20
 59	 16	3832.8	401.6	 20
 60	 16	185.0	28.6	 16
 61	 16	171.5	30.8	 20
 62	 16	99.3	14.9	 20
 63	 16	68.3	8.8	 16
 64	 16	71.0	11.6	 20
 65	 16	147.8	29.8	 20
 66	 16	83.0	10.3	 16
 67	 16	176.0	29.8	 25
 68	 16	92.0	20.4	 25
 69	 16	124.0	19.6	 20
 70	 16	116.0	35.8	 25
 71	 16	213.0	43.0	 25
 72	 16	189.5	24.7	 20
 73	 16	1028.0	295.9	 25
 74	 16	120.0	75.9	 25
 75	 16	1239.0	199.6	 20
 76	 16	310.0	64.2	 25
 77	 16	126.0	20.8	 25
 78	 16	90.0	16.2	 20
 79	 16	85.0	14.2	 25
 80	 16	248.0	56.1	 25
 81	 16	82.8	19.9	 20
 82	 16	121.0	27.0	 25
 83	 16	71.0	17.4	 25
 84	 16	135.3	29.8	 20
 85	 16	181.0	26.5	 25
 86	 16	244.0	58.5	 25
 87	 16	97.0	14.3	 20
 88	 16	89.0	72.6	 25
 89	 16	1106.0	257.7	 25
 90	 16	205.0	30.5	 20
 91	 16	252.0	35.5	 25
 92	 16	307.3	28.4	 20
 93	 16	89.0	13.6	 25
 94	 16	85.0	16.5	 25
 95	 16	79.5	14.8	 20
 96	 16	158.0	27.0	 25
 97	 16	60.0	11.8	 25
 98	 16	78.5	18.1	 20
 99	 16	80.0	18.9	 25
100	 16	155.0	24.5	 25
101	 16	134.0	28.5	 20
102	 16	820.0	609.5	 25
103	 16	1839.0	530.5	 25
104	 16	138.5	17.1	 20
105	 16	113.0	12.9	 25
106	 16	207.5	66.6	 20
107	 16	821.3	203.1	 16
108	 16	141.0	24.8	 20
109	 16	183.3	35.1	 20
110	 16	158.0	21.4	 16
111	 16	109.0	19.7	 20
112	 16	190.5	54.2	 20
113	 16	66.8	10.8	 16
114	 16	88.8	19.9	 20
115	 16	157.3	161.2	 20
116	 16	1638.0	337.1	 16
117	 16	514.3	90.5	 20
118	 16	260.8	63.5	 20
119	 16	134.3	18.4	 16
120	 16	487.0	113.2	 20
121	 16	214.3	62.7	 20
122	 16	325.8	79.0	 16
123	 16	340.3	81.3	 20
124	 16	214.3	93.7	 20
125	 16	254.8	33.7	 16
126	 16	91.0	21.8	 25
127	 16	107.0	20.4	 25
128	 16	90.8	20.7	 20
129	 16	134.0	30.4	 25
130	 16	88.3	16.0	 20
131	 16	319.0	46.3	 25
132	 16	350.0	67.6	 25
133	 16	463.3	69.0	 20
134	 16	524.0	86.5	 25
135	 16	355.0	90.5	 25
136	 16	138.3	26.6	 20
137	 16	209.0	25.9	 25
138	 16	225.0	34.2	 25
139	 16	359.0	51.5	 20
140	 16	245.0	38.2	 25
141	 16	316.0	121.9	 25
142	 16	2083.0	161.1	 20
143	 16	1650.0	170.6	 25
144	 16	156.0	52.9	 25
145	 16	1078.5	134.5	 20
146	 16	126.0	15.8	 25
147	 16	415.0	109.7	 25
148	 16	146.5	31.1	 20
149	 16	128.0	21.0	 25
150	 16	179.0	32.3	 25
151	 16	148.0	29.3	 20
152	 16	230.0	59.6	 25
153	 16	366.0	40.7	 25
154	 16	313.5	49.6	 20
155	 16	810.0	103.5	 25
156	 16	336.0	76.4	 25
157	 16	132.0	22.0	 20
158	 16	549.0	118.7	 25
159	 16	106.0	20.2	 25
160	 16	267.8	57.9	 20
161	 16	607.0	104.3	 25
162	 16	201.0	31.1	 25
163	 16	384.0	58.0	 20
164	 16	495.3	38.8	 20
165	 16	491.5	109.5	 20
166	 16	231.5	31.8	 16
167	 16	310.8	44.5	 20
168	 16	184.5	32.7	 16
169	 16	162.5	31.9	 20
170	 16	186.5	25.9	 20
171	 16	130.3	18.2	 16
172	 16	123.0	18.7	 20
173	 16	73.0	12.2	 20
174	 16	149.0	38.6	 16
175	 16	147.5	28.7	 20
176	 16	122.0	27.5	 20
177	 16	156.5	43.1	 16
178	 16	819.5	138.6	 20
179	 16	313.8	84.1	 20
180	 16	110.0	27.6	 16
181	 16	316.0	50.1	 20
182	 16	149.0	33.4	 20
183	 16	610.5	161.5	 16
184	 16	218.0	53.0	 25
185	 16	128.0	19.2	 25
186	 16	84.0	15.1	 20
187	 16	90.0	16.9	 25
188	 16	149.0	33.2	 25
189	 16	254.8	42.2	 20
190	 16	200.0	32.0	 25
191	 16	323.0	57.9	 25
192	 16	734.0	106.1	 20
193	 16	442.0	65.1	 25
194	 16	2315.0	429.2	 25
195	 16	223.8	68.0	 20
196	 16	79.0	15.7	 25
197	 16	273.0	47.4	 25
198	 16	566.3	124.3	 20
199	 16	88.0	18.5	 25
200	 16	298.0	64.1	 25
201	 16	240.8	38.4	 20
202	 16	153.0	53.4	 25
203	 16	717.0	162.6	 25
204	 16	186.8	30.3	 20
205	 16	134.0	33.1	 25
206	 16	113.3	30.4	 20
207	 16	2922.0	628.8	 25
208	 16	108.0	50.9	 25
209	 16	486.5	66.6	 20
210	 16	292.0	67.1	 25
211	 16	101.0	35.1	 25
212	 16	799.0	152.3	 20
213	 16	590.0	64.3	 25
214	 16	449.0	52.0	 25
215	 16	907.3	211.0	 20
216	 16	67.0	10.8	 25
217	 16	75.0	19.5	 25
218	 16	69.5	12.4	 20
219	 16	64.0	14.5	 25
220	 16	76.0	13.2	 25
221	 16	83.8	21.2	 20
222	 16	130.0	34.8	 25
223	 16	131.0	31.4	 20
224	 16	99.5	18.1	 16
225	 16	78.3	20.6	 20
226	 16	127.0	122.5	 20
227	 16	1716.0	295.4	 16
228	 16	403.0	84.8	 20
229	 16	115.5	27.6	 20
230	 16	76.0	12.8	 16
231	 16	89.8	20.0	 20
232	 16	521.8	335.2	 20
233	 16	2842.3	301.1	 16
234	 16	3226.8	831.2	 20
235	 16	92.5	15.7	 20
236	 16	86.3	18.2	 16
237	 16	141.0	33.5	 20
238	 16	607.3	102.7	 20
239	 16	294.0	51.5	 16
240	 16	91.8	19.7	 20
241	 16	231.5	66.4	 20
242	 16	971.3	123.5	 20
243	 16	807.0	226.1	 25
244	 16	92.3	15.6	 20
245	 16	193.0	29.1	 25
246	 16	103.0	18.9	 25
247	 16	135.3	22.7	 20
248	 16	155.0	18.2	 25
249	 16	337.0	42.1	 25
250	 16	151.3	28.2	 20
251	 16	245.0	57.0	 25
252	 16	798.0	125.3	 25
253	 16	263.0	35.1	 20
254	 16	213.0	40.3	 25
255	 16	100.0	19.0	 25
256	 16	78.0	25.0	 20
257	 16	150.0	25.3	 25
258	 16	79.0	14.8	 25
259	 16	76.5	18.8	 20
260	 16	101.0	19.0	 25
261	 16	185.0	27.6	 25
262	 16	82.5	14.2	 20
263	 16	335.0	41.4	 25
264	 16	660.0	101.1	 25
265	 16	404.8	37.9	 20
266	 16	436.0	45.7	 25
267	 16	138.0	22.5	 25
268	 16	281.0	41.1	 20
269	 16	97.0	18.3	 25
270	 16	128.0	22.4	 25
271	 16	74.0	19.0	 20
272	 16	76.0	11.0	 25
273	 16	66.0	17.3	 25
274	 16	80.3	14.3	 20
275	 16	72.0	17.5	 25
276	 16	79.0	21.1	 25
277	 16	66.5	15.1	 20
278	 16	62.0	14.7	 25
279	 16	163.0	43.2	 25
280	 16	745.5	166.1	 20
281	 16	82.3	17.1	 20
282	 16	98.3	21.0	 16
283	 16	629.0	291.6	 20
284	 16	491.8	48.0	 20
285	 16	150.5	29.4	 16
286	 16	62.0	8.8	 20
287	 16	197.3	24.7	 20
288	 16	498.8	52.1	 16
289	 16	134.8	18.0	 20
290	 16	214.0	67.3	 20
291	 16	561.8	60.9	 16
292	 16	98.5	25.1	 20
293	 16	231.5	32.4	 20
294	 16	169.8	42.1	 16
295	 16	749.8	173.4	 20
296	 16	305.0	47.0	 20
297	 16	288.5	55.3	 16
298	 16	1162.0	259.6	 20
299	 16	84.3	17.9	 20
300	 16	76.3	15.7	 20
301	 16	135.0	19.5	 25
302	 16	223.0	56.6	 25
303	 16	526.8	91.0	 20
304	 16	786.0	188.2	 25
305	 16	232.0	194.4	 25
306	 16	1899.8	218.7	 20
307	 16	1230.0	136.9	 25
308	 16	1564.0	424.6	 25
309	 16	564.5	107.4	 20
310	 16	109.0	19.9	 25
311	 16	93.0	15.6	 25
312	 16	109.8	17.4	 20
313	 16	85.0	17.3	 25
314	 16	82.0	15.8	 25
315	 16	502.5	169.2	 20
316	 16	71.0	15.4	 25
317	 16	79.0	18.2	 25
318	 16	96.0	15.1	 20
319	 16	102.0	31.8	 25
320	 16	705.8	64.0	 20
321	 16	488.0	55.9	 25
322	 16	473.0	45.0	 25
323	 16	76.3	9.7	 20
324	 16	72.0	15.0	 25
325	 16	76.0	14.2	 25
326	 16	833.0	74.4	 20
327	 16	624.0	74.4	 25
328	 16	131.0	21.0	 25
329	 16	143.3	18.2	 20
330	 16	127.0	19.2	 25
331	 16	76.0	17.3	 25
332	 16	335.0	36.0	 20
333	 16	784.0	92.1	 25
334	 16	95.0	16.1	 25
335	 16	85.8	21.5	 20
336	 16	86.0	18.3	 25
337	 16	359.0	63.0	 25
338	 16	107.0	20.1	 20
339	 16	110.0	15.3	 20
340	 16	79.5	14.9	 20
341	 16	100.5	18.0	 16
342	 16	101.0	15.4	 20
343	 16	240.8	40.2	 20
344	 16	540.3	59.0	 16
345	 16	179.3	26.0	 20
346	 16	117.3	24.4	 20
347	 16	2577.8	148.5	 16
348	 16	1464.5	136.2	 20
349	 16	642.5	104.2	 20
350	 16	148.3	26.1	 16
351	 16	81.0	15.2	 20
352	 16	171.8	29.3	 20
353	 16	122.5	24.6	 16
354	 16	681.3	135.9	 20
355	 16	260.8	29.9	 20
356	 16	1216.0	53.2	 16
357	 16	1402.8	79.4	 20
358	 16	140.3	19.2	 20
359	 16	121.0	13.4	 25
360	 16	93.0	18.4	 25
361	 16	224.5	22.0	 20
362	 16	314.0	48.1	 25
363	 16	667.0	132.2	 25
364	 16	3017.8	259.9	 20
365	 16	2301.0	282.1	 25
366	 16	1412.0	134.6	 25
367	 16	777.5	64.8	 20
368	 16	546.0	53.6	 25
369	 16	91.0	13.4	 25
370	 16	2049.0	293.2	 20
371	 16	99.0	20.6	 25
372	 16	173.0	25.1	 25
373	 16	367.3	47.8	 20
374	 16	347.0	42.3	 25
375	 16	668.0	105.4	 25
376	 16	103.5	15.3	 20
377	 16	120.0	18.4	 25
378	 16	126.0	20.5	 25
379	 16	255.0	28.2	 20
380	 16	351.0	51.4	 25
381	 16	231.0	45.1	 25
382	 16	116.5	22.4	 20
383	 16	81.0	14.8	 25
384	 16	83.0	18.8	 25
385	 16	197.3	22.9	 20
386	 16	113.0	21.2	 25
387	 16	95.0	18.9	 25
388	 16	77.5	17.7	 20
389	 16	81.0	15.2	 25
390	 16	251.0	38.1	 25
391	 16	92.0	20.0	 20
392	 16	562.0	58.6	 25
393	 16	284.0	32.8	 25
394	 16	358.0	50.1	 20
395	 16	208.0	39.1	 25
396	 16	1688.8	191.6	 20
397	 16	416.3	60.2	 20
398	 16	72.3	14.6	 20
399	 16	100.0	19.6	 16
400	 16	65.8	13.9	 20
401	 16	82.0	15.2	 20
402	 16	928.0	92.0	 16
403	 16	107.0	19.5	 20
404	 16	193.8	30.3	 20
405	 16	345.3	32.4	 16
406	 16	331.5	33.6	 20
407	 16	169.0	21.2	 20
408	 16	147.3	31.0	 16
409	 16	1819.8	179.2	 20
410	 16	1290.3	275.8	 20
411	 16	81.5	13.0	 16
412	 16	78.3	20.1	 20
413	 16	1224.5	229.3	 20
414	 16	295.3	40.4	 16
415	 16	226.8	53.4	 20
416	 16	78.0	16.3	 25
417	 16	131.0	21.0	 20
418	 16	585.0	92.4	 25
419	 16	97.0	26.4	 25
420	 16	412.3	73.7	 20
421	 16	518.0	39.3	 25
422	 16	861.0	569.3	 25
423	 16	5061.0	632.1	 20
424	 16	338.0	45.2	 25
425	 16	1272.0	267.7	 25
426	 16	145.8	30.8	 20
427	 16	87.0	18.0	 25
428	 16	65.0	12.2	 25
429	 16	108.5	13.7	 20
430	 16	354.0	55.0	 25
431	 16	317.0	53.4	 25
432	 16	744.5	98.4	 20
433	 16	154.0	21.2	 25
434	 16	164.0	26.0	 20
435	 16	314.0	50.0	 25
436	 16	166.0	18.8	 25
437	 16	654.0	76.3	 20
438	 16	164.0	31.5	 25
439	 16	135.0	17.4	 25
440	 16	81.5	15.7	 20
441	 16	137.0	22.3	 25
442	 16	139.0	22.5	 25
443	 16	971.5	188.4	 20
444	 16	385.0	100.0	 25
445	 16	137.0	22.5	 25
446	 16	66.3	16.9	 20
447	 16	212.0	36.3	 25
448	 16	630.0	57.4	 25
449	 16	106.5	18.1	 20
450	 16	254.0	23.4	 25
451	 16	215.0	67.6	 25
452	 16	68.8	14.3	 20
453	 16	104.0	17.6	 25
454	 16	104.0	16.7	 25
455	 16	79.8	15.2	 16
456	 16	213.0	27.7	 20
457	 16	111.8	27.0	 20
458	 16	133.0	38.2	 16
459	 16	97.0	18.0	 20
460	 16	214.3	28.6	 20
461	 16	201.8	27.6	 16
462	 16	72.5	14.3	 20
463	 16	78.0	16.2	 20
464	 16	229.5	25.7	 16
465	 16	91.0	30.8	 20
466	 16	2888.3	301.3	 20
467	 16	1478.3	132.7	 16
468	 16	77.5	11.1	 20
469	 16	62.3	12.4	 20
470	 16	96.5	14.6	 16
471	 16	93.3	21.4	 20
472	 16	217.8	24.9	 16
473	 16	1030.5	134.3	 20
474	 16	253.3	23.0	 20
475	 16	73.3	17.1	 20
476	 16	88.0	14.1	 25
477	 16	226.0	34.6	 25
478	 16	173.0	28.9	 20
479	 16	770.0	78.2	 25
480	 16	100.0	23.1	 25
481	 16	109.3	17.1	 20
482	 16	286.0	28.9	 25
483	 16	79.0	11.7	 25
484	 16	112.3	15.8	 20
485	 16	86.0	21.7	 25
486	 16	101.0	16.0	 25
487	 16	66.5	14.0	 20
488	 16	71.0	13.9	 25
489	 16	83.0	25.6	 25
490	 16	78.0	12.8	 20
491	 16	72.0	12.1	 25
492	 16	106.0	15.6	 25
493	 16	100.8	15.4	 20
494	 16	273.0	53.9	 25
495	 16	875.0	423.8	 25
496	 16	6026.8	1255.8	 20
497	 16	88.0	25.6	 25
498	 16	81.0	14.4	 25
499	 16	382.0	37.0	 20
500	 16	67.0	13.1	 25
501	 16	74.0	13.5	 25
502	 16	85.8	13.2	 20
503	 16	235.0	32.8	 25
504	 16	79.0	18.2	 25
505	 16	88.0	17.1	 20
506	 16	70.0	12.3	 25
507	 16	95.0	18.2	 20
508	 16	66.0	13.0	 25
509	 16	89.0	13.7	 25
510	 16	102.8	14.4	 20
511	 16	72.0	13.1	 25
512	 16	445.0	161.4	 25
513	 16	140.8	33.2	 16
514	 16	67.0	10.5	 20
515	 16	320.8	46.8	 20
516	 16	434.3	46.5	 16
517	 16	74.3	11.7	 20
518	 16	64.0	11.7	 20
519	 16	79.5	11.2	 16
520	 16	86.5	17.8	 20
521	 16	408.3	82.3	 20
522	 16	616.5	53.4	 16
523	 16	92.3	17.7	 20
524	 16	92.3	15.5	 20
525	 16	127.3	22.3	 16
526	 16	246.0	31.5	 20
527	 16	978.5	75.5	 20
528	 16	188.3	20.5	 16
529	 16	102.0	23.0	 20
530	 16	97.5	21.0	 20
531	 16	147.0	22.1	 16
532	 16	199.3	31.0	 20
533	 16	135.0	24.7	 25
534	 16	745.8	146.1	 20
535	 16	80.0	19.7	 25
536	 16	1945.0	317.3	 25
537	 16	142.3	25.8	 20
538	 16	1358.0	161.8	 25
539	 16	1644.0	252.5	 25
540	 16	194.5	32.4	 20
541	 16	320.0	41.6	 25
542	 16	201.0	83.4	 25
543	 16	515.8	38.6	 20
544	 16	1279.0	120.3	 25
545	 16	1328.8	111.9	 20
546	 16	367.0	35.1	 25
547	 16	71.0	15.5	 25
548	 16	127.8	23.7	 20
549	 16	228.0	35.4	 25
550	 16	144.0	19.1	 25
551	 16	195.3	41.8	 20
552	 16	256.0	40.3	 25
553	 16	261.0	45.8	 25
554	 16	610.3	99.2	 20
555	 16	180.0	29.3	 25
556	 16	1743.0	195.0	 25
557	 16	396.3	47.3	 20
558	 16	81.0	16.5	 25
559	 16	90.0	14.6	 25
560	 16	150.0	29.9	 20
561	 16	64.0	10.1	 25
562	 16	60.0	12.2	 25
563	 16	73.0	15.4	 20
564	 16	68.0	14.7	 25
565	 16	287.0	93.5	 25
566	 16	3438.8	421.3	 20
567	 16	416.0	259.0	 25
568	 16	107.0	25.8	 25
569	 16	87.3	22.2	 20
570	 16	574.0	85.2	 25
571	 16	451.0	67.0	 25
572	 16	550.0	45.9	 16
573	 16	167.8	33.5	 20
574	 16	72.8	12.2	 20
575	 16	178.3	25.5	 16
576	 16	70.0	10.7	 20
577	 16	62.8	14.0	 20
578	 16	216.0	30.8	 16
579	 16	131.3	19.2	 20
580	 16	68.3	13.2	 20
581	 16	72.3	12.2	 16
582	 16	70.3	15.1	 20
583	 16	130.0	21.5	 16
584	 16	335.5	57.7	 20
585	 16	1148.0	185.8	 20
586	 16	184.3	27.6	 16
587	 16	201.3	31.6	 20
588	 16	612.3	52.2	 20
589	 16	868.8	36.5	 16
590	 16	872.0	140.1	 20
591	 16	251.0	55.1	 25
592	 16	81.3	16.0	 20
593	 16	174.0	33.9	 25
594	 16	83.0	14.5	 25
595	 16	178.8	26.7	 20
596	 16	232.0	41.0	 25
597	 16	537.0	71.6	 25
598	 16	1284.8	222.8	 20
599	 16	4680.0	625.8	 25
600	 16	1558.0	349.5	 25
601	 16	1076.5	189.5	 20
602	 16	482.0	59.3	 25
603	 16	3705.0	423.3	 25
604	 16	1803.3	168.8	 20
605	 16	183.0	47.0	 25
606	 16	144.0	38.0	 25
607	 16	355.8	73.1	 20
608	 16	97.0	25.0	 25
609	 16	66.0	11.1	 25
610	 16	70.8	12.6	 20
611	 16	110.0	19.3	 25
612	 16	75.0	16.7	 25
613	 16	147.5	25.0	 20
614	 16	210.0	44.9	 25
615	 16	185.0	127.8	 25
616	 16	72.0	13.2	 20
617	 16	287.0	56.2	 25
618	 16	442.0	58.8	 25
619	 16	842.3	63.3	 20
620	 16	350.0	55.6	 25
621	 16	173.5	38.2	 20
622	 16	935.0	218.8	 25
623	 16	501.0	84.6	 25
624	 16	120.0	20.1	 20
625	 16	171.0	37.6	 25
626	 16	220.0	26.1	 25
627	 16	180.0	30.0	 20
628	 16	499.0	47.2	 25
629	 16	396.0	63.5	 25
630	 16	961.5	142.7	 16
631	 16	293.3	26.9	 20
632	 16	152.0	25.7	 20
633	 16	495.8	39.7	 16
634	 16	555.8	84.4	 20
635	 16	162.8	30.3	 20
636	 16	92.3	13.4	 16
637	 16	89.0	14.6	 20
638	 16	445.0	60.6	 20
639	 16	13753.0	1576.1	 16
  0	 17	209.0	68.4	 25
  1	 17	116.0	20.4	 25
  2	 17	232.3	40.5	 20
  3	 17	5367.0	1222.2	 25
  4	 17	9899.0	1990.5	 25
  5	 17	491.5	82.8	 20
  6	 17	139.0	20.2	 25
  7	 17	1186.0	251.2	 25
  8	 17	612.3	96.3	 20
  9	 17	2831.3	422.9	 20
 10	 17	259.0	46.0	 20
 11	 17	106.3	18.4	 16
 12	 17	222.8	28.6	 20
 13	 17	308.3	36.4	 20
 14	 17	66.0	12.2	 16
 15	 17	96.0	15.4	 20
 16	 17	83.8	12.9	 20
 17	 17	162.5	25.9	 16
 18	 17	121.8	14.5	 20
 19	 17	81.8	19.6	 16
 20	 17	160.5	22.6	 20
 21	 17	179.8	27.2	 20
 22	 17	358.0	44.0	 16
 23	 17	94.8	20.2	 20
 24	 17	245.3	64.1	 20
 25	 17	2666.8	134.0	 16
 26	 17	158.8	106.0	 20
 27	 17	1112.8	131.1	 20
 28	 17	428.5	44.6	 16
 29	 17	10450.0	1557.0	 25
 30	 17	126.0	20.4	 25
 31	 17	171.0	24.6	 20
 32	 17	1272.0	184.1	 25
 33	 17	100.0	20.9	 25
 34	 17	177.0	37.1	 20
 35	 17	369.0	72.3	 25
 36	 17	1479.0	173.9	 25
 37	 17	8587.8	520.1	 20
 38	 17	205.0	45.6	 25
 39	 17	151.0	29.0	 25
 40	 17	124.3	19.3	 20
 41	 17	80.0	17.9	 25
 42	 17	241.0	30.6	 25
 43	 17	253.0	39.2	 20
 44	 17	262.0	48.4	 25
 45	 17	72.0	15.5	 25
 46	 17	112.0	22.2	 20
 47	 17	98.0	18.0	 25
 48	 17	81.0	17.0	 25
 49	 17	111.5	19.8	 20
 50	 17	166.0	27.6	 25
 51	 17	82.0	15.0	 25
 52	 17	173.8	31.5	 20
 53	 17	193.0	33.1	 25
 54	 17	409.0	74.5	 25
 55	 17	226.0	25.8	 20
 56	 17	603.0	61.0	 25
 57	 17	627.0	121.8	 20
 58	 17	109.0	17.8	 25
 59	 17	314.0	59.8	 25
 60	 17	209.0	31.7	 20
 61	 17	205.0	38.0	 25
 62	 17	189.0	48.2	 25
 63	 17	105.5	24.5	 20
 64	 17	72.0	15.4	 25
 65	 17	303.0	29.6	 25
 66	 17	126.0	20.7	 20
 67	 17	101.8	17.0	 20
 68	 17	176.3	23.0	 20
 69	 17	602.3	47.0	 16
 70	 17	868.3	135.2	 20
 71	 17	360.8	88.0	 20
 72	 17	495.5	71.7	 16
 73	 17	557.0	130.5	 20
 74	 17	86.3	13.9	 20
 75	 17	121.5	23.2	 16
 76	 17	274.8	44.6	 20
 77	 17	1329.3	208.5	 20
 78	 17	821.5	80.2	 16
 79	 17	569.8	107.5	 20
 80	 17	283.3	70.8	 20
 81	 17	1689.5	300.3	 16
 82	 17	255.8	51.2	 20
 83	 17	154.0	98.8	 20
 84	 17	1692.8	370.1	 16
 85	 17	503.5	105.0	 20
 86	 17	187.3	29.4	 20
 87	 17	159.8	28.6	 20
 88	 17	270.0	58.3	 25
 89	 17	562.0	166.1	 25
 90	 17	714.8	143.2	 20
 91	 17	118.0	21.7	 25
 92	 17	69.0	12.2	 25
 93	 17	127.0	50.2	 20
 94	 17	105.0	22.0	 25
 95	 17	80.0	15.5	 20
 96	 17	73.0	11.6	 25
 97	 17	85.0	21.1	 25
 98	 17	65.0	12.4	 20
 99	 17	67.0	13.2	 25
100	 17	121.0	25.2	 25
101	 17	405.5	134.0	 20
102	 17	1102.0	262.7	 25
103	 17	189.0	50.5	 25
104	 17	196.8	34.1	 20
105	 17	147.0	32.3	 25
106	 17	461.0	114.9	 25
107	 17	425.8	100.2	 20
108	 17	179.0	31.5	 25
109	 17	421.0	147.2	 25
110	 17	87.0	14.4	 20
111	 17	77.0	14.6	 25
112	 17	111.0	83.0	 25
113	 17	67.3	16.1	 20
114	 17	80.0	17.4	 25
115	 17	296.0	91.4	 25
116	 17	87.8	14.3	 20
117	 17	188.0	22.1	 25
118	 17	349.0	119.5	 25
119	 17	109.0	20.6	 20
120	 17	294.0	77.3	 25
121	 17	84.0	27.9	 25
122	 17	80.3	18.3	 20
123	 17	135.0	25.5	 25
124	 17	626.0	531.5	 25
125	 17	4215.8	1126.6	 20
126	 17	107.8	26.4	 20
127	 17	146.3	42.1	 20
128	 17	625.5	51.6	 16
129	 17	1265.0	72.6	 20
130	 17	702.3	69.5	 20
131	 17	1607.3	292.6	 16
132	 17	105.3	21.3	 20
133	 17	65.5	11.5	 16
134	 17	114.0	20.6	 20
135	 17	143.0	23.1	 20
136	 17	143.3	22.1	 16
137	 17	633.0	126.2	 20
138	 17	89.0	46.6	 20
139	 17	1465.0	202.7	 16
140	 17	964.0	207.9	 20
141	 17	422.5	88.8	 20
142	 17	690.5	116.8	 16
143	 17	434.8	52.2	 20
144	 17	373.5	46.1	 20
145	 17	359.0	59.7	 20
146	 17	87.0	17.9	 25
147	 17	213.0	29.8	 25
148	 17	110.3	15.8	 20
149	 17	128.0	31.8	 25
150	 17	196.0	39.2	 25
151	 17	152.3	31.7	 20
152	 17	159.0	42.4	 25
153	 17	71.0	10.9	 25
154	 17	121.3	21.1	 20
155	 17	110.0	18.1	 25
156	 17	232.0	40.4	 25
157	 17	99.3	16.2	 20
158	 17	135.0	24.6	 25
159	 17	78.0	18.0	 25
160	 17	264.5	43.0	 20
161	 17	245.0	56.2	 25
162	 17	304.0	40.5	 25
163	 17	246.5	44.1	 20
164	 17	361.0	71.2	 25
165	 17	1245.0	329.4	 25
166	 17	228.3	40.7	 20
167	 17	120.0	21.6	 25
168	 17	119.0	18.8	 25
169	 17	129.0	30.4	 20
170	 17	155.0	33.5	 25
171	 17	73.3	12.4	 20
172	 17	90.0	23.0	 25
173	 17	367.0	43.5	 25
174	 17	1034.3	138.2	 20
175	 17	358.0	40.8	 25
176	 17	164.0	22.0	 25
177	 17	605.5	120.8	 20
178	 17	7177.0	1950.3	 25
179	 17	230.0	167.2	 25
180	 17	4034.3	1013.4	 20
181	 17	349.0	37.0	 25
182	 17	139.0	21.5	 25
183	 17	758.8	198.5	 20
184	 17	256.5	34.2	 20
185	 17	245.3	40.5	 20
186	 17	96.5	15.2	 16
187	 17	268.5	57.5	 20
188	 17	73.5	13.4	 20
189	 17	195.0	42.0	 16
190	 17	71.0	10.1	 20
191	 17	436.0	322.2	 20
192	 17	7570.5	1716.2	 16
193	 17	7087.3	1553.0	 20
194	 17	857.5	268.2	 20
195	 17	1169.5	184.6	 16
196	 17	118.3	23.0	 20
197	 17	86.5	15.4	 20
198	 17	98.3	20.5	 16
199	 17	435.0	81.7	 20
200	 17	127.5	42.3	 20
201	 17	381.0	43.6	 16
202	 17	168.3	31.9	 20
203	 17	91.0	12.2	 25
204	 17	126.3	16.5	 20
205	 17	403.0	44.5	 25
206	 17	154.0	35.8	 25
207	 17	122.3	21.9	 20
208	 17	575.0	128.8	 25
209	 17	952.3	74.2	 20
210	 17	1275.0	261.8	 25
211	 17	126.0	24.9	 25
212	 17	86.3	19.4	 20
213	 17	90.0	18.3	 25
214	 17	67.0	11.9	 25
215	 17	66.5	10.9	 20
216	 17	171.0	39.4	 25
217	 17	181.0	47.3	 25
218	 17	62.0	12.4	 20
219	 17	60.0	12.5	 25
220	 17	68.0	13.9	 25
221	 17	67.5	15.2	 20
222	 17	70.0	10.3	 25
223	 17	116.0	27.5	 25
224	 17	81.8	11.3	 20
225	 17	180.0	34.3	 25
226	 17	435.0	70.6	 25
227	 17	1408.5	117.3	 20
228	 17	534.0	58.0	 25
229	 17	1746.0	501.7	 25
230	 17	820.8	208.9	 20
231	 17	162.0	25.9	 25
232	 17	164.0	26.8	 25
233	 17	348.3	58.8	 20
234	 17	2281.0	317.0	 25
235	 17	2469.0	724.9	 25
236	 17	132.0	20.6	 20
237	 17	112.0	20.4	 25
238	 17	333.0	92.3	 25
239	 17	118.5	22.0	 20
240	 17	253.0	51.9	 25
241	 17	497.0	63.4	 25
242	 17	1874.3	437.0	 16
243	 17	72.8	13.8	 20
244	 17	435.3	105.4	 20
245	 17	72.3	11.2	 16
246	 17	117.5	16.5	 20
247	 17	120.3	22.6	 16
248	 17	3234.0	416.8	 20
249	 17	442.0	65.8	 20
250	 17	369.0	30.4	 16
251	 17	427.5	44.0	 20
252	 17	7140.3	1081.1	 20
253	 17	6690.3	641.3	 16
254	 17	342.5	38.5	 20
255	 17	558.3	80.3	 20
256	 17	513.8	47.1	 16
257	 17	622.0	92.7	 20
258	 17	152.5	36.6	 20
259	 17	70.5	9.5	 16
260	 17	65.8	11.5	 20
261	 17	84.0	15.8	 25
262	 17	79.0	14.6	 20
263	 17	745.0	74.8	 25
264	 17	327.0	47.7	 25
265	 17	612.5	98.8	 20
266	 17	232.0	26.5	 25
267	 17	227.0	128.3	 25
268	 17	4884.0	786.8	 20
269	 17	237.0	40.0	 25
270	 17	1836.0	317.9	 25
271	 17	496.8	77.3	 20
272	 17	157.0	37.0	 25
273	 17	73.0	14.8	 25
274	 17	79.8	14.8	 20
275	 17	533.0	104.1	 25
276	 17	161.0	26.8	 25
277	 17	121.8	22.7	 20
278	 17	347.0	71.9	 25
279	 17	79.0	20.9	 25
280	 17	81.0	9.3	 20
281	 17	92.0	17.3	 25
282	 17	180.0	25.1	 25
283	 17	354.0	51.3	 20
284	 17	262.0	54.4	 25
285	 17	188.3	20.7	 20
286	 17	236.0	59.0	 25
287	 17	468.0	86.7	 25
288	 17	670.0	134.4	 20
289	 17	127.0	32.8	 25
290	 17	104.0	31.5	 25
291	 17	914.8	133.5	 20
292	 17	583.0	112.4	 25
293	 17	566.0	219.9	 25
294	 17	1713.5	171.1	 20
295	 17	2094.0	395.1	 25
296	 17	1268.0	328.8	 25
297	 17	207.3	30.7	 20
298	 17	366.0	41.2	 25
299	 17	177.0	40.1	 25
300	 17	89.3	38.9	 16
301	 17	70.3	11.3	 20
302	 17	73.5	11.8	 20
303	 17	73.8	14.2	 16
304	 17	729.8	161.4	 20
305	 17	307.8	78.9	 20
306	 17	90.8	19.3	 16
307	 17	286.3	296.2	 20
308	 17	9072.5	2522.2	 20
309	 17	7409.0	1580.8	 16
310	 17	144.0	19.2	 20
311	 17	540.8	107.6	 20
312	 17	4653.5	886.9	 16
313	 17	378.8	93.9	 20
314	 17	322.0	48.8	 20
315	 17	289.3	43.5	 16
316	 17	278.3	39.9	 20
317	 17	535.0	53.4	 20
318	 17	725.8	99.6	 16
319	 17	368.0	84.6	 25
320	 17	104.8	20.3	 20
321	 17	245.0	38.1	 25
322	 17	177.0	34.4	 25
323	 17	62.5	14.7	 20
324	 17	67.0	19.3	 25
325	 17	137.0	27.6	 25
326	 17	488.5	47.2	 20
327	 17	166.0	27.1	 25
328	 17	277.0	46.4	 25
329	 17	304.3	36.6	 20
330	 17	71.0	15.4	 25
331	 17	82.0	19.2	 25
332	 17	98.0	16.4	 20
333	 17	394.0	68.2	 25
334	 17	423.0	48.5	 25
335	 17	236.0	41.8	 20
336	 17	89.0	14.4	 25
337	 17	149.0	26.3	 25
338	 17	121.3	24.3	 20
339	 17	5375.0	908.5	 25
340	 17	443.0	78.7	 25
341	 17	109.0	21.1	 20
342	 17	302.0	42.7	 25
343	 17	94.0	11.2	 25
344	 17	91.5	14.0	 20
345	 17	1407.0	315.4	 25
346	 17	145.0	23.4	 25
347	 17	880.5	151.8	 20
348	 17	340.0	74.9	 25
349	 17	187.0	27.0	 25
350	 17	69.0	11.0	 20
351	 17	1065.0	231.6	 25
352	 17	76.0	12.9	 25
353	 17	253.8	40.1	 20
354	 17	118.0	14.7	 25
355	 17	1014.0	205.1	 25
356	 17	204.3	29.3	 20
357	 17	102.0	23.5	 25
358	 17	149.0	29.6	 16
359	 17	212.5	33.4	 20
360	 17	1640.8	301.7	 20
361	 17	128.5	24.5	 16
362	 17	165.5	27.6	 20
363	 17	116.3	28.9	 20
364	 17	166.3	37.1	 16
365	 17	78.8	11.7	 20
366	 17	240.0	34.0	 20
367	 17	1355.0	136.5	 16
368	 17	1624.5	170.2	 20
369	 17	4094.3	727.3	 20
370	 17	100.3	20.4	 16
371	 17	74.8	16.9	 20
372	 17	70.3	11.5	 20
373	 17	1118.5	187.4	 16
374	 17	316.5	43.8	 20
375	 17	343.5	48.8	 20
376	 17	1479.3	169.9	 16
377	 17	413.3	53.5	 20
378	 17	308.0	45.1	 25
379	 17	228.5	40.1	 20
380	 17	779.0	126.7	 25
381	 17	482.0	86.4	 25
382	 17	94.0	20.2	 20
383	 17	65.0	12.5	 25
384	 17	127.0	23.2	 25
385	 17	92.5	18.4	 20
386	 17	249.0	47.1	 25
387	 17	102.0	14.1	 25
388	 17	131.3	22.4	 20
389	 17	365.0	59.9	 25
390	 17	422.0	70.6	 25
391	 17	482.5	104.1	 20
392	 17	132.0	19.7	 25
393	 17	84.0	16.0	 25
394	 17	90.3	20.1	 20
395	 17	270.0	41.9	 25
396	 17	193.8	45.3	 20
397	 17	118.0	17.7	 25
398	 17	74.0	11.8	 25
399	 17	68.8	16.4	 20
400	 17	115.0	16.8	 25
401	 17	181.0	53.2	 25
402	 17	114.5	20.6	 20
403	 17	187.0	42.5	 25
404	 17	245.0	34.2	 25
405	 17	969.0	179.4	 20
406	 17	379.0	48.5	 25
407	 17	229.0	47.7	 25
408	 17	65.8	10.3	 20
409	 17	168.0	89.9	 25
410	 17	294.0	54.1	 25
411	 17	509.8	98.9	 20
412	 17	304.0	60.7	 25
413	 17	497.0	104.7	 25
414	 17	230.5	52.3	 20
415	 17	94.0	19.0	 25
416	 17	1249.5	270.3	 20
417	 17	847.5	97.8	 16
418	 17	706.5	78.7	 20
419	 17	961.8	202.4	 20
420	 17	109.3	21.4	 16
421	 17	859.5	101.6	 20
422	 17	1554.3	284.8	 20
423	 17	191.3	32.2	 16
424	 17	334.5	45.7	 20
425	 17	841.0	154.5	 20
426	 17	97.0	17.1	 16
427	 17	93.3	16.8	 20
428	 17	214.0	34.5	 20
429	 17	459.5	55.4	 16
430	 17	243.0	31.9	 20
431	 17	93.0	15.9	 20
432	 17	434.3	56.8	 16
433	 17	288.8	47.4	 20
434	 17	78.8	12.5	 16
435	 17	160.3	31.8	 20
436	 17	131.0	30.7	 25
437	 17	138.3	30.3	 20
438	 17	149.0	26.1	 25
439	 17	269.0	41.8	 25
440	 17	119.3	25.2	 20
441	 17	131.0	21.2	 25
442	 17	264.0	41.9	 25
443	 17	382.3	31.9	 20
444	 17	561.0	94.2	 25
445	 17	107.0	18.9	 25
446	 17	446.3	56.8	 20
447	 17	667.0	68.5	 25
448	 17	3041.0	465.9	 25
449	 17	104.0	17.0	 20
450	 17	161.0	41.0	 25
451	 17	100.0	16.3	 25
452	 17	88.5	12.9	 20
453	 17	153.0	29.7	 25
454	 17	180.0	27.5	 25
455	 17	3164.0	506.6	 20
456	 17	5226.0	927.9	 25
457	 17	105.0	18.1	 25
458	 17	256.0	46.5	 20
459	 17	165.0	21.3	 25
460	 17	154.0	24.6	 25
461	 17	145.0	21.8	 20
462	 17	5253.0	844.2	 25
463	 17	2364.0	419.2	 25
464	 17	87.3	13.6	 20
465	 17	142.0	30.9	 25
466	 17	94.0	24.7	 25
467	 17	290.3	40.3	 20
468	 17	179.0	38.5	 25
469	 17	178.0	32.4	 25
470	 17	83.0	18.2	 20
471	 17	73.0	9.7	 25
472	 17	72.0	17.0	 20
473	 17	121.0	24.4	 25
474	 17	495.0	93.3	 25
475	 17	62.5	13.2	 16
476	 17	122.5	22.6	 20
477	 17	380.3	61.4	 20
478	 17	319.5	41.9	 16
479	 17	310.5	38.4	 20
480	 17	533.3	71.9	 20
481	 17	784.8	72.7	 16
482	 17	126.3	19.1	 20
483	 17	362.0	60.7	 20
484	 17	176.0	36.7	 16
485	 17	136.8	33.2	 20
486	 17	84.3	16.8	 20
487	 17	365.8	60.0	 16
488	 17	454.0	92.8	 20
489	 17	70.3	15.7	 20
490	 17	56.3	11.7	 16
491	 17	76.3	13.4	 20
492	 17	519.8	95.8	 20
493	 17	68.0	17.7	 16
494	 17	78.0	17.9	 25
495	 17	375.0	63.9	 25
496	 17	259.3	36.0	 20
497	 17	492.0	70.3	 25
498	 17	886.0	158.2	 25
499	 17	188.3	31.8	 20
500	 17	91.0	17.4	 25
501	 17	131.0	30.3	 25
502	 17	124.3	16.6	 20
503	 17	79.0	14.5	 25
504	 17	101.0	23.2	 25
505	 17	90.8	18.2	 20
506	 17	87.0	18.8	 25
507	 17	209.0	43.3	 25
508	 17	111.5	25.5	 20
509	 17	439.0	81.2	 25
510	 17	1892.5	354.2	 20
511	 17	442.0	108.3	 25
512	 17	118.0	29.0	 25
513	 17	81.3	20.2	 20
514	 17	63.0	11.5	 25
515	 17	67.0	14.3	 25
516	 17	94.5	13.7	 20
517	 17	62.0	15.8	 25
518	 17	120.0	23.1	 25
519	 17	187.0	30.1	 20
520	 17	112.0	21.3	 25
521	 17	732.0	135.9	 25
522	 17	412.8	70.0	 20
523	 17	122.0	21.4	 25
524	 17	2317.0	534.9	 25
525	 17	130.3	20.2	 20
526	 17	168.0	23.9	 25
527	 17	396.0	66.6	 25
528	 17	97.8	20.9	 20
529	 17	235.0	57.2	 25
530	 17	112.0	27.1	 25
531	 17	218.8	39.4	 20
532	 17	68.0	10.9	 25
533	 17	222.3	32.0	 20
534	 17	181.3	34.3	 16
535	 17	64.8	14.7	 20
536	 17	63.5	12.0	 20
537	 17	76.8	18.2	 16
538	 17	162.8	30.8	 20
539	 17	2276.3	277.6	 20
540	 17	378.0	55.1	 16
541	 17	920.0	107.5	 20
542	 17	14922.5	1133.9	 20
543	 17	3060.0	189.0	 16
544	 17	7592.8	792.5	 20
545	 17	318.3	26.5	 20
546	 17	284.3	39.9	 16
547	 17	108.0	14.1	 20
548	 17	1308.3	164.1	 16
549	 17	248.5	37.4	 20
550	 17	98.3	16.9	 20
551	 17	113.3	15.2	 16
552	 17	869.0	149.7	 25
553	 17	217.0	29.9	 25
554	 17	453.5	52.8	 20
555	 17	191.0	23.9	 25
556	 17	2765.0	369.5	 25
557	 17	179.3	32.0	 20
558	 17	805.0	121.8	 25
559	 17	539.0	147.6	 25
560	 17	159.5	26.2	 20
561	 17	79.0	16.1	 25
562	 17	311.0	76.7	 25
563	 17	135.3	24.6	 20
564	 17	103.0	16.2	 25
565	 17	63.0	13.3	 25
566	 17	2619.0	378.1	 20
567	 17	1074.0	78.3	 25
568	 17	70.0	14.4	 25
569	 17	123.8	19.0	 20
570	 17	665.0	141.7	 25
571	 17	294.0	52.1	 25
572	 17	167.3	25.8	 20
573	 17	126.0	19.5	 25
574	 17	95.0	13.4	 25
575	 17	292.3	55.6	 20
576	 17	83.0	13.6	 25
577	 17	77.0	15.3	 25
578	 17	88.0	16.6	 20
579	 17	71.0	16.9	 25
580	 17	197.0	43.3	 25
581	 17	198.3	42.7	 20
582	 17	82.0	19.5	 25
583	 17	114.0	14.5	 25
584	 17	91.0	15.1	 20
585	 17	114.0	18.2	 25
586	 17	71.0	14.9	 20
587	 17	65.0	10.4	 25
588	 17	195.0	26.8	 25
589	 17	1816.8	140.3	 20
590	 17	1420.0	163.9	 25
591	 17	505.5	55.1	 20
592	 17	93.3	13.6	 16
593	 17	108.8	27.9	 20
594	 17	107.0	21.6	 20
595	 17	86.0	14.1	 16
596	 17	72.3	11.7	 20
597	 17	1946.5	412.8	 20
598	 17	119.3	18.4	 16
599	 17	72.8	15.4	 20
600	 17	504.0	102.6	 20
601	 17	347.3	61.8	 16
602	 17	115.3	15.9	 20
603	 17	152.8	35.1	 20
604	 17	183.3	28.8	 16
605	 17	2536.5	563.1	 20
606	 17	4611.3	697.2	 20
607	 17	3570.8	390.2	 16
608	 17	153.5	68.9	 20
609	 17	351.5	61.1	 20
610	 17	367.3	41.7	 20
611	 17	199.0	39.9	 25
612	 17	835.0	132.6	 25
613	 17	507.3	59.1	 20
614	 17	822.0	157.9	 25
615	 17	6587.0	818.5	 25
616	 17	586.0	280.1	 20
617	 17	441.0	62.7	 25
618	 17	3026.0	543.7	 25
619	 17	4577.3	653.1	 20
620	 17	1411.0	238.6	 25
621	 17	400.0	61.0	 25
622	 17	783.3	106.9	 20
623	 17	432.0	62.7	 25
624	 17	191.3	35.1	 20
625	 17	108.0	15.7	 25
626	 17	115.0	15.7	 25
627	 17	70.5	15.6	 20
628	 17	75.0	12.5	 25
629	 17	110.0	20.2	 25
630	 17	512.0	74.9	 20
631	 17	230.0	38.0	 25
632	 17	144.0	20.0	 25
633	 17	1850.0	272.2	 20
634	 17	171.0	34.5	 25
635	 17	188.0	42.6	 25
636	 17	1332.3	265.1	 20
637	 17	272.0	39.8	 25
638	 17	195.0	29.2	 25
639	 17	211.5	64.5	 20
  0	 18	13776.0	3032.8	 25
  1	 18	132.0	25.2	 25
  2	 18	162.5	31.2	 20
  3	 18	741.0	175.4	 25
  4	 18	2747.0	643.3	 25
  5	 18	495.8	58.0	 20
  6	 18	321.0	55.0	 25
  7	 18	633.0	92.0	 25
  8	 18	392.5	62.1	 20
  9	 18	1767.0	276.3	 25
 10	 18	164.0	29.4	 25
 11	 18	97.8	17.2	 20
 12	 18	481.0	76.4	 25
 13	 18	286.0	43.1	 25
 14	 18	66.5	13.4	 20
 15	 18	94.0	17.3	 25
 16	 18	81.0	16.0	 25
 17	 18	149.0	33.0	 20
 18	 18	177.0	25.2	 25
 19	 18	74.0	13.5	 25
 20	 18	141.0	25.3	 20
 21	 18	121.0	41.2	 25
 22	 18	231.3	33.2	 20
 23	 18	73.0	11.9	 25
 24	 18	132.0	24.2	 25
 25	 18	981.0	100.5	 20
 26	 18	101.0	33.0	 25
 27	 18	565.0	120.6	 25
 28	 18	163.0	32.7	 20
 29	 18	4050.8	775.4	 20
 30	 18	153.8	32.2	 20
 31	 18	119.5	16.2	 16
 32	 18	389.0	60.3	 20
 33	 18	89.0	15.9	 20
 34	 18	73.5	12.4	 16
 35	 18	142.3	29.1	 20
 36	 18	155.8	48.6	 20
 37	 18	4520.5	495.5	 16
 38	 18	114.3	20.5	 20
 39	 18	93.5	21.3	 20
 40	 18	136.0	18.0	 16
 41	 18	75.8	19.6	 20
 42	 18	168.5	30.8	 20
 43	 18	167.5	29.1	 16
 44	 18	93.0	16.6	 20
 45	 18	62.3	9.0	 20
 46	 18	111.3	26.1	 16
 47	 18	111.3	20.2	 20
 48	 18	82.0	11.9	 25
 49	 18	136.0	28.2	 20
 50	 18	212.0	39.2	 25
 51	 18	101.0	18.1	 25
 52	 18	161.5	28.2	 20
 53	 18	186.0	25.3	 25
 54	 18	296.0	40.3	 25
 55	 18	151.3	26.4	 20
 56	 18	285.0	48.9	 25
 57	 18	186.0	48.8	 25
 58	 18	86.8	15.3	 20
 59	 18	132.0	19.6	 25
 60	 18	130.8	15.7	 20
 61	 18	119.0	20.9	 25
 62	 18	139.0	27.0	 25
 63	 18	126.5	17.6	 20
 64	 18	89.0	21.7	 25
 65	 18	371.0	53.2	 25
 66	 18	114.5	20.3	 20
 67	 18	106.0	21.0	 25
 68	 18	134.0	18.5	 25
 69	 18	273.8	37.5	 20
 70	 18	555.0	95.4	 25
 71	 18	161.0	25.7	 25
 72	 18	198.0	28.3	 20
 73	 18	199.0	47.0	 25
 74	 18	91.0	21.6	 25
 75	 18	240.8	39.9	 20
 76	 18	186.0	32.2	 25
 77	 18	262.0	32.7	 25
 78	 18	478.3	63.0	 20
 79	 18	185.0	36.5	 25
 80	 18	125.0	38.3	 25
 81	 18	460.3	80.9	 20
 82	 18	156.0	29.3	 25
 83	 18	132.0	40.2	 25
 84	 18	609.8	92.1	 20
 85	 18	412.0	69.1	 25
 86	 18	169.0	37.8	 25
 87	 18	218.0	26.8	 16
 88	 18	217.3	36.3	 20
 89	 18	674.8	117.7	 20
 90	 18	446.3	84.5	 16
 91	 18	784.8	255.9	 20
 92	 18	70.5	11.6	 20
 93	 18	66.0	10.8	 16
 94	 18	74.5	16.4	 20
 95	 18	73.5	15.5	 20
 96	 18	80.5	20.7	 16
 97	 18	80.0	16.3	 20
 98	 18	63.5	13.7	 16
 99	 18	65.5	16.8	 20
100	 18	81.5	17.8	 20
101	 18	406.3	137.5	 16
102	 18	825.3	207.2	 20
103	 18	118.8	25.8	 20
104	 18	92.5	15.5	 16
105	 18	164.0	66.1	 20
106	 18	507.0	90.2	 25
107	 18	832.5	169.2	 20
108	 18	158.0	25.7	 25
109	 18	145.0	35.1	 25
110	 18	62.0	15.9	 20
111	 18	71.0	13.1	 25
112	 18	72.0	16.5	 25
113	 18	61.3	11.2	 20
114	 18	122.0	23.5	 25
115	 18	93.0	18.3	 25
116	 18	93.5	14.6	 20
117	 18	268.0	48.5	 25
118	 18	250.0	79.7	 25
119	 18	73.3	14.3	 20
120	 18	136.0	30.6	 25
121	 18	69.0	15.2	 25
122	 18	83.8	17.7	 20
123	 18	132.0	41.7	 25
124	 18	668.0	1011.7	 25
125	 18	6164.0	1634.5	 20
126	 18	128.0	25.6	 25
127	 18	193.0	20.6	 25
128	 18	426.0	139.0	 20
129	 18	1596.0	313.2	 25
130	 18	1378.0	369.0	 25
131	 18	692.0	152.6	 20
132	 18	80.0	16.6	 25
133	 18	77.3	12.1	 20
134	 18	114.0	18.4	 25
135	 18	232.0	56.6	 25
136	 18	150.3	19.4	 20
137	 18	413.0	88.4	 25
138	 18	79.0	22.6	 25
139	 18	622.5	106.2	 20
140	 18	773.0	147.7	 25
141	 18	252.0	47.3	 25
142	 18	342.8	52.6	 20
143	 18	556.0	62.5	 25
144	 18	463.0	89.2	 25
145	 18	143.5	25.9	 16
146	 18	70.3	12.2	 20
147	 18	306.5	34.4	 20
148	 18	96.3	13.2	 16
149	 18	130.0	18.1	 20
150	 18	109.3	24.3	 20
151	 18	76.5	15.1	 16
152	 18	127.5	13.8	 20
153	 18	76.5	11.8	 20
154	 18	100.5	21.4	 16
155	 18	148.3	31.5	 20
156	 18	342.0	77.7	 20
157	 18	111.0	16.5	 16
158	 18	134.0	26.4	 20
159	 18	88.8	16.0	 20
160	 18	131.3	29.2	 16
161	 18	231.0	22.0	 20
162	 18	200.3	40.5	 20
163	 18	263.3	33.7	 16
164	 18	213.0	49.3	 25
165	 18	576.0	165.9	 25
166	 18	131.0	21.7	 20
167	 18	161.0	19.9	 25
168	 18	149.0	22.2	 25
169	 18	133.8	25.9	 20
170	 18	103.0	20.4	 25
171	 18	96.0	18.5	 20
172	 18	112.0	26.7	 25
173	 18	713.0	335.9	 25
174	 18	3630.8	559.5	 20
175	 18	475.0	85.8	 25
176	 18	181.0	37.8	 25
177	 18	107.0	25.6	 20
178	 18	1115.0	320.1	 25
179	 18	266.0	75.7	 25
180	 18	1930.8	463.5	 20
181	 18	406.0	43.1	 25
182	 18	104.0	20.3	 25
183	 18	119.3	22.1	 20
184	 18	400.0	63.8	 25
185	 18	226.0	52.2	 25
186	 18	93.5	15.0	 20
187	 18	220.0	38.6	 25
188	 18	89.0	20.0	 25
189	 18	74.3	14.4	 20
190	 18	79.0	14.3	 25
191	 18	120.0	33.5	 25
192	 18	713.8	210.5	 20
193	 18	1369.0	231.0	 25
194	 18	1489.0	797.3	 25
195	 18	2587.0	572.4	 20
196	 18	129.0	24.0	 25
197	 18	75.0	17.2	 25
198	 18	78.5	16.9	 20
199	 18	355.0	61.0	 25
200	 18	206.0	62.7	 25
201	 18	508.0	45.8	 20
202	 18	103.0	17.6	 25
203	 18	98.8	15.8	 20
204	 18	105.8	18.5	 16
205	 18	259.3	34.2	 20
206	 18	234.8	45.8	 20
207	 18	145.0	24.2	 16
208	 18	136.3	38.9	 20
209	 18	1324.8	137.4	 16
210	 18	838.5	156.9	 20
211	 18	85.3	27.9	 20
212	 18	70.5	14.5	 16
213	 18	78.0	18.8	 20
214	 18	109.0	16.5	 20
215	 18	93.5	20.9	 16
216	 18	91.8	15.8	 20
217	 18	83.0	16.1	 20
218	 18	69.0	20.0	 16
219	 18	57.3	11.0	 20
220	 18	51.0	13.7	 20
221	 18	77.0	20.3	 16
222	 18	82.0	15.7	 25
223	 18	73.0	13.6	 25
224	 18	100.0	18.9	 20
225	 18	123.0	25.1	 25
226	 18	147.0	108.8	 25
227	 18	1652.3	240.5	 20
228	 18	267.0	52.0	 25
229	 18	469.0	91.9	 25
230	 18	673.0	173.7	 20
231	 18	140.0	17.1	 25
232	 18	118.0	18.3	 25
233	 18	237.3	39.6	 20
234	 18	449.0	84.2	 25
235	 18	822.0	245.2	 25
236	 18	116.3	21.8	 20
237	 18	72.0	13.7	 25
238	 18	83.0	19.0	 25
239	 18	71.5	16.6	 20
240	 18	98.0	16.7	 25
241	 18	217.0	56.2	 25
242	 18	116.5	50.7	 20
243	 18	75.0	13.6	 25
244	 18	75.0	12.6	 25
245	 18	67.3	12.3	 20
246	 18	133.0	23.1	 25
247	 18	101.8	22.5	 20
248	 18	959.0	168.4	 25
249	 18	274.0	48.6	 25
250	 18	243.3	35.1	 20
251	 18	253.0	38.1	 25
252	 18	2248.0	345.7	 25
253	 18	2237.5	327.7	 20
254	 18	415.0	49.9	 25
255	 18	742.0	97.6	 25
256	 18	579.0	54.0	 20
257	 18	243.0	34.4	 25
258	 18	172.0	31.1	 25
259	 18	65.0	10.2	 20
260	 18	55.0	9.3	 25
261	 18	73.8	15.1	 20
262	 18	60.3	12.3	 16
263	 18	295.3	30.7	 20
264	 18	216.0	28.7	 20
265	 18	1037.3	135.4	 16
266	 18	277.5	45.7	 20
267	 18	277.8	75.0	 20
268	 18	2089.0	281.7	 16
269	 18	165.3	54.2	 20
270	 18	3256.8	570.2	 20
271	 18	273.3	39.0	 16
272	 18	332.0	41.5	 20
273	 18	262.8	72.0	 20
274	 18	69.8	16.6	 16
275	 18	331.5	55.2	 20
276	 18	115.3	24.3	 20
277	 18	219.3	47.9	 16
278	 18	501.3	115.4	 20
279	 18	80.0	14.8	 20
280	 18	87.0	14.1	 16
281	 18	89.0	14.9	 25
282	 18	179.0	34.2	 25
283	 18	256.5	30.5	 20
284	 18	520.0	74.6	 25
285	 18	140.5	22.3	 20
286	 18	358.0	65.1	 25
287	 18	152.0	31.9	 25
288	 18	91.8	16.8	 20
289	 18	117.0	27.0	 25
290	 18	85.0	20.7	 25
291	 18	328.8	48.5	 20
292	 18	258.0	47.9	 25
293	 18	244.0	96.9	 25
294	 18	966.0	223.8	 20
295	 18	790.0	200.9	 25
296	 18	488.0	105.2	 25
297	 18	158.3	28.8	 20
298	 18	550.0	73.5	 25
299	 18	207.0	40.5	 25
300	 18	83.3	16.2	 20
301	 18	69.0	11.5	 25
302	 18	78.0	15.8	 25
303	 18	80.0	15.1	 20
304	 18	101.0	21.6	 25
305	 18	185.0	34.5	 25
306	 18	77.8	13.4	 20
307	 18	346.0	189.5	 25
308	 18	3302.0	783.2	 25
309	 18	1505.0	407.2	 20
310	 18	91.0	14.3	 25
311	 18	200.0	123.6	 25
312	 18	2814.5	423.5	 20
313	 18	256.0	53.1	 25
314	 18	87.0	24.2	 25
315	 18	298.0	37.7	 20
316	 18	412.0	72.9	 25
317	 18	575.0	198.3	 25
318	 18	2308.3	305.0	 20
319	 18	187.8	23.4	 20
320	 18	125.0	28.7	 20
321	 18	91.3	12.8	 16
322	 18	108.0	21.3	 20
323	 18	64.5	10.0	 16
324	 18	61.0	12.6	 20
325	 18	219.8	40.5	 20
326	 18	204.0	27.8	 16
327	 18	188.5	24.9	 20
328	 18	413.3	42.0	 20
329	 18	328.0	52.9	 16
330	 18	96.3	15.3	 20
331	 18	78.8	12.7	 20
332	 18	220.5	32.6	 16
333	 18	1493.8	409.0	 20
334	 18	233.0	39.7	 20
335	 18	146.5	23.7	 16
336	 18	73.3	10.3	 20
337	 18	285.0	32.2	 20
338	 18	71.3	12.5	 16
339	 18	777.0	194.3	 25
340	 18	239.0	36.7	 25
341	 18	71.5	18.2	 20
342	 18	119.0	15.6	 25
343	 18	149.0	31.3	 25
344	 18	92.0	18.5	 20
345	 18	306.0	69.0	 25
346	 18	142.0	24.3	 25
347	 18	85.5	22.8	 20
348	 18	100.0	21.0	 25
349	 18	108.0	21.2	 25
350	 18	76.3	12.3	 20
351	 18	248.0	45.5	 25
352	 18	85.0	15.6	 25
353	 18	96.0	16.5	 20
354	 18	75.0	13.3	 25
355	 18	213.0	44.0	 25
356	 18	95.5	14.5	 20
357	 18	81.0	14.6	 25
358	 18	77.0	16.6	 25
359	 18	246.5	35.5	 20
360	 18	426.0	100.4	 25
361	 18	77.5	13.0	 20
362	 18	142.0	25.9	 25
363	 18	82.0	12.0	 25
364	 18	92.8	12.3	 20
365	 18	62.0	11.1	 25
366	 18	110.0	23.2	 25
367	 18	812.8	65.0	 20
368	 18	715.0	134.6	 25
369	 18	889.0	210.9	 25
370	 18	85.3	15.6	 20
371	 18	68.0	10.7	 25
372	 18	65.0	16.8	 25
373	 18	606.0	71.7	 20
374	 18	142.0	28.6	 25
375	 18	132.0	21.0	 25
376	 18	1327.8	133.6	 20
377	 18	467.0	46.3	 25
378	 18	192.8	33.3	 20
379	 18	88.5	14.2	 16
380	 18	151.3	27.5	 20
381	 18	197.0	31.4	 20
382	 18	89.8	15.6	 16
383	 18	82.0	9.4	 20
384	 18	76.0	19.5	 20
385	 18	72.8	12.1	 16
386	 18	87.5	17.4	 20
387	 18	118.0	17.4	 20
388	 18	109.5	18.4	 16
389	 18	403.8	47.0	 20
390	 18	396.8	65.4	 20
391	 18	184.0	29.5	 16
392	 18	156.3	21.5	 20
393	 18	101.3	19.1	 20
394	 18	76.3	14.3	 16
395	 18	194.3	27.8	 20
396	 18	155.0	29.5	 20
397	 18	123.0	20.3	 20
398	 18	69.0	16.5	 25
399	 18	83.0	16.2	 20
400	 18	109.0	29.8	 25
401	 18	75.0	14.4	 25
402	 18	108.5	16.8	 20
403	 18	65.0	11.2	 25
404	 18	173.0	50.3	 25
405	 18	1080.3	98.9	 20
406	 18	255.0	51.2	 25
407	 18	99.0	20.7	 25
408	 18	83.8	14.9	 20
409	 18	201.0	31.3	 25
410	 18	325.0	55.4	 25
411	 18	639.5	82.6	 20
412	 18	894.0	113.1	 25
413	 18	305.0	54.9	 25
414	 18	126.3	20.2	 20
415	 18	76.0	15.8	 25
416	 18	403.0	73.1	 25
417	 18	292.8	54.6	 20
418	 18	382.0	60.5	 25
419	 18	220.0	38.3	 25
420	 18	68.3	14.2	 20
421	 18	359.0	59.4	 25
422	 18	426.0	71.9	 25
423	 18	174.3	32.9	 20
424	 18	411.0	36.7	 25
425	 18	850.0	92.8	 25
426	 18	112.5	15.5	 20
427	 18	69.0	13.8	 25
428	 18	132.0	18.1	 25
429	 18	102.3	21.3	 20
430	 18	232.0	38.9	 25
431	 18	78.0	17.7	 25
432	 18	264.0	35.6	 20
433	 18	111.0	21.9	 25
434	 18	79.0	15.3	 25
435	 18	227.5	34.4	 20
436	 18	108.8	20.0	 20
437	 18	142.3	23.4	 16
438	 18	149.0	31.4	 20
439	 18	115.3	19.4	 20
440	 18	98.8	17.8	 16
441	 18	114.3	26.1	 20
442	 18	419.8	42.1	 20
443	 18	213.5	28.5	 16
444	 18	149.5	25.8	 20
445	 18	112.8	15.6	 20
446	 18	234.3	27.2	 16
447	 18	841.5	104.1	 20
448	 18	695.0	83.1	 20
449	 18	98.0	25.1	 16
450	 18	85.3	13.6	 20
451	 18	79.0	14.3	 20
452	 18	106.8	22.3	 16
453	 18	88.5	12.3	 20
454	 18	121.5	18.6	 20
455	 18	477.0	73.6	 20
456	 18	1165.0	221.4	 25
457	 18	236.0	44.8	 25
458	 18	460.5	49.8	 20
459	 18	71.0	14.4	 25
460	 18	205.0	35.3	 25
461	 18	161.5	24.8	 20
462	 18	3332.0	477.2	 25
463	 18	684.0	138.3	 25
464	 18	70.0	12.3	 20
465	 18	174.0	33.7	 25
466	 18	70.0	12.1	 25
467	 18	113.5	22.1	 20
468	 18	114.0	22.5	 25
469	 18	168.0	32.4	 25
470	 18	109.3	20.0	 20
471	 18	77.0	14.9	 25
472	 18	61.0	11.2	 25
473	 18	91.0	17.7	 20
474	 18	144.0	24.8	 25
475	 18	60.8	12.1	 20
476	 18	74.0	12.0	 25
477	 18	395.0	40.7	 25
478	 18	231.3	48.9	 20
479	 18	199.0	32.6	 25
480	 18	418.0	41.7	 25
481	 18	860.5	86.9	 20
482	 18	155.0	28.9	 25
483	 18	291.0	36.4	 25
484	 18	124.5	20.3	 20
485	 18	120.0	24.0	 25
486	 18	64.0	12.7	 25
487	 18	99.0	24.2	 20
488	 18	298.0	29.2	 25
489	 18	64.0	12.6	 25
490	 18	65.0	10.6	 20
491	 18	62.0	12.0	 25
492	 18	277.0	42.1	 25
493	 18	68.3	16.2	 20
494	 18	64.5	12.8	 20
495	 18	354.0	42.9	 20
496	 18	469.5	49.7	 16
497	 18	528.3	78.6	 20
498	 18	883.3	70.1	 20
499	 18	218.8	32.4	 16
500	 18	92.3	13.2	 20
501	 18	133.3	25.6	 20
502	 18	88.3	17.5	 16
503	 18	60.5	16.8	 20
504	 18	63.0	11.8	 20
505	 18	80.0	19.0	 16
506	 18	69.3	16.2	 20
507	 18	97.0	14.3	 20
508	 18	136.8	17.0	 16
509	 18	113.0	18.7	 20
510	 18	265.5	59.6	 20
511	 18	167.3	27.4	 16
512	 18	138.8	28.3	 20
513	 18	63.8	13.2	 20
514	 18	56.0	17.3	 25
515	 18	79.0	17.1	 25
516	 18	82.3	19.1	 20
517	 18	74.0	16.8	 25
518	 18	148.0	26.3	 25
519	 18	215.3	25.8	 20
520	 18	111.0	21.7	 25
521	 18	823.0	116.1	 25
522	 18	415.8	39.5	 20
523	 18	95.0	15.5	 25
524	 18	389.0	94.6	 25
525	 18	96.3	15.8	 20
526	 18	114.0	16.3	 25
527	 18	103.0	19.3	 25
528	 18	91.3	15.7	 20
529	 18	267.0	37.1	 25
530	 18	88.0	13.5	 25
531	 18	328.0	37.0	 20
532	 18	71.0	12.0	 25
533	 18	200.0	23.3	 25
534	 18	149.3	23.6	 20
535	 18	69.0	12.9	 25
536	 18	73.0	11.3	 25
537	 18	66.3	15.6	 20
538	 18	617.0	74.4	 25
539	 18	665.0	101.6	 25
540	 18	169.8	33.3	 20
541	 18	392.0	58.5	 25
542	 18	7540.0	809.0	 25
543	 18	1575.3	198.8	 20
544	 18	4751.0	563.5	 25
545	 18	157.0	31.3	 25
546	 18	177.3	24.7	 20
547	 18	209.0	45.9	 25
548	 18	286.0	49.9	 25
549	 18	100.3	19.3	 20
550	 18	107.0	18.0	 25
551	 18	119.8	18.7	 20
552	 18	467.0	57.0	 20
553	 18	276.3	54.6	 20
554	 18	795.0	56.8	 16
555	 18	165.5	32.1	 20
556	 18	629.0	62.7	 20
557	 18	199.0	27.1	 16
558	 18	494.5	52.8	 20
559	 18	218.5	32.9	 20
560	 18	115.0	19.4	 16
561	 18	61.3	8.7	 20
562	 18	496.5	83.4	 20
563	 18	92.5	15.3	 16
564	 18	85.3	21.0	 20
565	 18	57.3	10.3	 20
566	 18	1516.0	216.1	 16
567	 18	1064.5	99.7	 20
568	 18	70.0	11.1	 20
569	 18	100.3	14.3	 16
570	 18	179.8	29.6	 20
571	 18	445.3	28.8	 20
572	 18	132.8	19.6	 20
573	 18	93.0	15.6	 25
574	 18	114.0	19.1	 25
575	 18	173.5	23.4	 20
576	 18	125.0	21.5	 25
577	 18	74.0	18.3	 25
578	 18	70.8	12.7	 20
579	 18	66.0	11.5	 25
580	 18	64.0	13.3	 25
581	 18	142.8	29.7	 20
582	 18	62.0	11.4	 25
583	 18	141.0	38.2	 25
584	 18	185.3	25.1	 20
585	 18	124.0	23.2	 25
586	 18	61.0	11.2	 25
587	 18	60.0	10.4	 20
588	 18	88.0	14.5	 25
589	 18	986.3	105.2	 20
590	 18	1956.0	231.5	 25
591	 18	332.0	33.9	 25
592	 18	79.8	14.1	 20
593	 18	77.0	15.2	 25
594	 18	79.0	14.9	 25
595	 18	90.0	11.4	 20
596	 18	77.0	14.2	 25
597	 18	201.0	63.9	 25
598	 18	106.8	19.6	 20
599	 18	64.0	11.5	 25
600	 18	77.0	13.9	 25
601	 18	104.3	17.1	 20
602	 18	105.0	21.0	 25
603	 18	91.0	15.6	 25
604	 18	375.3	82.8	 20
605	 18	992.0	175.5	 25
606	 18	1514.0	246.6	 25
607	 18	1634.0	262.4	 20
608	 18	249.0	52.9	 25
609	 18	900.0	115.8	 25
610	 18	296.0	31.8	 16
611	 18	379.5	59.2	 20
612	 18	258.8	42.6	 20
613	 18	240.8	30.2	 16
614	 18	212.3	34.8	 20
615	 18	4496.8	469.8	 20
616	 18	485.8	180.2	 16
617	 18	254.8	52.5	 20
618	 18	566.0	92.9	 20
619	 18	568.5	91.0	 16
620	 18	1000.0	173.5	 20
621	 18	334.0	31.5	 20
622	 18	186.5	24.0	 16
623	 18	269.0	40.2	 20
624	 18	100.8	19.1	 20
625	 18	86.0	10.8	 16
626	 18	128.5	20.6	 20
627	 18	60.3	10.0	 16
628	 18	58.0	11.6	 20
629	 18	96.3	16.2	 20
630	 18	4864.8	706.0	 20
631	 18	117.0	93.5	 25
632	 18	189.0	32.5	 25
633	 18	4330.5	801.0	 20
634	 18	246.0	68.0	 25
635	 18	193.0	23.3	 25
636	 18	732.0	92.4	 20
637	 18	158.0	24.6	 25
638	 18	120.0	15.8	 25
639	 18	13545.0	2451.8	 20
  0	 19	189.3	22.5	 20
  1	 19	948.8	74.3	 20
  2	 19	2950.5	261.2	 16
  3	 19	164.0	80.1	 20
  4	 19	1464.8	180.2	 20
  5	 19	760.0	79.1	 16
  6	 19	128.3	21.8	 20
  7	 19	1182.5	180.3	 20
  8	 19	2464.8	287.6	 16
  9	 19	370.0	70.9	 25
 10	 19	243.0	42.0	 25
 11	 19	285.3	42.6	 20
 12	 19	184.0	31.1	 25
 13	 19	951.0	112.2	 25
 14	 19	111.5	17.6	 20
 15	 19	545.0	87.4	 25
 16	 19	2257.0	338.7	 25
 17	 19	1979.3	164.5	 20
 18	 19	190.0	26.5	 25
 19	 19	103.0	20.0	 25
 20	 19	81.3	13.8	 20
 21	 19	68.0	15.3	 25
 22	 19	176.0	23.3	 20
 23	 19	79.0	16.6	 25
 24	 19	256.0	41.5	 25
 25	 19	109.8	17.1	 20
 26	 19	258.0	55.1	 25
 27	 19	75.0	12.7	 25
 28	 19	145.3	22.2	 20
 29	 19	120.0	24.4	 25
 30	 19	547.0	73.9	 25
 31	 19	539.0	64.0	 20
 32	 19	424.0	70.5	 25
 33	 19	227.0	47.1	 25
 34	 19	88.3	13.0	 20
 35	 19	474.0	97.5	 25
 36	 19	91.0	18.7	 25
 37	 19	205.3	38.2	 20
 38	 19	101.0	16.8	 25
 39	 19	86.0	14.1	 25
 40	 19	168.0	23.3	 20
 41	 19	132.0	31.9	 25
 42	 19	158.0	30.8	 25
 43	 19	179.3	32.5	 20
 44	 19	77.0	15.7	 25
 45	 19	89.0	17.5	 25
 46	 19	140.0	27.2	 20
 47	 19	78.0	12.2	 25
 48	 19	65.3	9.0	 20
 49	 19	63.0	8.4	 16
 50	 19	71.0	11.0	 20
 51	 19	80.0	14.0	 20
 52	 19	100.3	17.0	 16
 53	 19	2515.3	665.1	 20
 54	 19	70.3	9.0	 20
 55	 19	206.8	44.0	 16
 56	 19	101.3	17.5	 20
 57	 19	107.3	24.0	 20
 58	 19	73.5	17.6	 16
 59	 19	408.5	79.9	 20
 60	 19	5739.8	967.0	 16
 61	 19	767.8	119.8	 20
 62	 19	1803.5	418.0	 20
 63	 19	499.3	72.1	 16
 64	 19	809.5	141.1	 20
 65	 19	3112.0	662.4	 20
 66	 19	773.0	128.7	 16
 67	 19	1901.0	354.4	 25
 68	 19	395.0	75.7	 25
 69	 19	132.0	30.5	 20
 70	 19	229.0	39.1	 25
 71	 19	1215.0	279.7	 25
 72	 19	1075.0	120.6	 20
 73	 19	2110.0	360.4	 25
 74	 19	723.0	161.7	 25
 75	 19	960.3	202.1	 20
 76	 19	244.0	45.3	 25
 77	 19	260.0	66.2	 25
 78	 19	114.0	19.0	 20
 79	 19	254.0	65.7	 25
 80	 19	70.0	13.8	 25
 81	 19	93.3	16.7	 20
 82	 19	71.0	12.8	 25
 83	 19	218.0	49.2	 25
 84	 19	449.5	114.9	 20
 85	 19	159.0	31.0	 25
 86	 19	176.0	43.8	 25
 87	 19	173.8	41.1	 20
 88	 19	75.0	16.5	 25
 89	 19	370.0	78.5	 25
 90	 19	585.3	128.9	 20
 91	 19	254.0	78.9	 25
 92	 19	70.0	13.7	 25
 93	 19	70.3	15.1	 20
 94	 19	69.0	11.8	 25
 95	 19	77.0	20.4	 25
 96	 19	207.3	48.6	 20
 97	 19	101.0	52.8	 25
 98	 19	690.5	215.9	 20
 99	 19	76.0	18.2	 25
100	 19	71.0	16.7	 25
101	 19	290.8	63.7	 20
102	 19	819.0	183.4	 25
103	 19	316.0	134.3	 25
104	 19	922.0	181.7	 20
105	 19	1424.0	383.6	 25
106	 19	822.8	140.0	 20
107	 19	1198.0	131.0	 16
108	 19	794.5	220.3	 20
109	 19	76.3	15.1	 20
110	 19	71.5	11.9	 16
111	 19	115.5	19.8	 20
112	 19	124.3	28.6	 20
113	 19	89.5	22.4	 16
114	 19	70.0	13.6	 20
115	 19	124.3	19.0	 20
116	 19	166.3	29.9	 16
117	 19	1098.5	330.7	 20
118	 19	244.0	30.8	 20
119	 19	156.5	27.9	 16
120	 19	186.3	25.6	 20
121	 19	301.5	59.4	 20
122	 19	166.8	34.0	 16
123	 19	186.5	27.0	 20
124	 19	202.8	31.0	 20
125	 19	264.3	56.4	 20
126	 19	110.0	21.9	 25
127	 19	173.0	32.4	 25
128	 19	141.0	32.6	 20
129	 19	774.0	182.2	 25
130	 19	886.0	96.9	 25
131	 19	1790.8	352.3	 20
132	 19	468.0	113.2	 25
133	 19	1060.0	359.1	 25
134	 19	402.0	113.3	 20
135	 19	327.0	90.3	 25
136	 19	91.3	14.8	 20
137	 19	78.0	12.0	 25
138	 19	80.0	15.5	 25
139	 19	79.0	16.4	 20
140	 19	645.0	102.0	 25
141	 19	363.0	346.4	 25
142	 19	22791.8	4386.8	 20
143	 19	305.0	50.5	 25
144	 19	95.0	19.9	 25
145	 19	132.3	22.0	 20
146	 19	118.0	31.3	 25
147	 19	157.0	16.8	 25
148	 19	269.5	46.6	 20
149	 19	97.0	14.9	 25
150	 19	347.0	80.9	 25
151	 19	202.3	19.2	 20
152	 19	163.0	24.3	 25
153	 19	139.0	23.1	 25
154	 19	257.3	49.7	 20
155	 19	94.0	18.0	 25
156	 19	656.0	142.6	 25
157	 19	521.5	110.4	 20
158	 19	76.0	14.2	 25
159	 19	298.0	65.8	 25
160	 19	116.0	17.8	 20
161	 19	169.0	31.4	 25
162	 19	195.0	40.8	 25
163	 19	519.5	125.5	 20
164	 19	19370.5	4572.4	 20
165	 19	8966.3	2625.8	 20
166	 19	536.5	103.1	 16
167	 19	534.3	128.8	 20
168	 19	65.0	11.0	 20
169	 19	81.8	16.3	 16
170	 19	74.3	14.4	 20
171	 19	205.3	57.0	 20
172	 19	96.8	13.9	 16
173	 19	207.0	42.4	 20
174	 19	139.8	27.6	 16
175	 19	1266.5	189.9	 20
176	 19	1068.5	266.1	 20
177	 19	195.3	23.5	 16
178	 19	783.0	104.0	 20
179	 19	1363.8	299.0	 20
180	 19	505.5	73.0	 16
181	 19	232.3	25.7	 20
182	 19	746.0	103.1	 20
183	 19	2484.5	385.0	 16
184	 19	173.0	33.7	 25
185	 19	232.0	80.5	 25
186	 19	485.3	55.8	 20
187	 19	273.0	36.8	 25
188	 19	218.0	37.4	 25
189	 19	263.0	39.7	 20
190	 19	173.0	38.2	 25
191	 19	113.0	21.2	 25
192	 19	83.3	11.4	 20
193	 19	101.0	18.3	 25
194	 19	443.0	108.8	 25
195	 19	227.8	39.7	 20
196	 19	125.0	20.5	 25
197	 19	380.0	97.7	 25
198	 19	67.8	14.9	 20
199	 19	204.0	32.0	 25
200	 19	548.0	168.2	 25
201	 19	65.0	12.2	 20
202	 19	80.0	18.2	 25
203	 19	173.0	30.5	 25
204	 19	103.0	21.0	 20
205	 19	137.0	24.3	 25
206	 19	181.0	35.7	 25
207	 19	142.5	41.3	 20
208	 19	83.0	22.4	 25
209	 19	132.0	121.2	 25
210	 19	1540.0	233.3	 20
211	 19	123.0	22.6	 25
212	 19	74.5	16.1	 20
213	 19	63.0	11.9	 25
214	 19	95.0	31.0	 25
215	 19	637.0	122.7	 20
216	 19	562.0	156.7	 25
217	 19	101.0	21.1	 25
218	 19	139.5	22.7	 20
219	 19	65.0	11.0	 25
220	 19	77.0	13.4	 25
221	 19	111.8	30.4	 20
222	 19	1380.8	336.1	 20
223	 19	155.3	30.7	 20
224	 19	111.5	18.7	 16
225	 19	224.3	45.2	 20
226	 19	2163.0	130.8	 20
227	 19	1330.8	138.3	 16
228	 19	311.8	74.9	 20
229	 19	90.5	34.9	 20
230	 19	204.0	30.0	 16
231	 19	84.5	18.8	 20
232	 19	112.5	26.8	 20
233	 19	120.5	33.0	 16
234	 19	744.0	66.7	 20
235	 19	908.8	96.7	 20
236	 19	753.3	106.4	 16
237	 19	239.8	50.2	 20
238	 19	80.3	60.1	 20
239	 19	2263.3	374.3	 16
240	 19	233.8	36.8	 20
241	 19	136.8	23.4	 20
242	 19	194.3	35.6	 20
243	 19	91.0	17.6	 25
244	 19	195.0	48.5	 25
245	 19	72.5	11.7	 20
246	 19	1442.0	258.0	 25
247	 19	212.0	44.8	 25
248	 19	276.0	43.0	 20
249	 19	110.0	17.3	 25
250	 19	79.5	23.0	 20
251	 19	81.0	12.4	 25
252	 19	97.0	20.0	 25
253	 19	1323.3	148.9	 20
254	 19	235.0	34.7	 25
255	 19	241.0	24.1	 25
256	 19	211.5	27.5	 20
257	 19	251.0	26.0	 25
258	 19	196.0	26.8	 25
259	 19	292.0	49.3	 20
260	 19	103.0	22.5	 25
261	 19	165.0	31.1	 25
262	 19	75.0	15.7	 20
263	 19	110.0	20.5	 25
264	 19	111.0	24.6	 25
265	 19	370.0	55.1	 20
266	 19	875.0	243.0	 25
267	 19	2619.0	540.4	 25
268	 19	1467.8	151.3	 20
269	 19	323.0	57.9	 25
270	 19	322.0	79.9	 25
271	 19	947.5	135.1	 20
272	 19	151.0	27.1	 25
273	 19	78.0	13.4	 25
274	 19	90.0	22.1	 20
275	 19	1479.0	415.6	 25
276	 19	89.0	18.9	 25
277	 19	221.8	38.7	 20
278	 19	691.0	83.7	 25
279	 19	1133.0	186.6	 25
280	 19	729.5	175.1	 20
281	 19	265.3	61.7	 20
282	 19	68.3	10.7	 20
283	 19	74.0	14.1	 16
284	 19	121.0	27.8	 20
285	 19	99.3	16.8	 20
286	 19	62.3	15.5	 16
287	 19	388.3	97.3	 20
288	 19	77.0	19.7	 16
289	 19	83.5	18.5	 20
290	 19	118.0	21.3	 20
291	 19	120.3	21.3	 16
292	 19	525.5	101.6	 20
293	 19	181.8	19.2	 20
294	 19	279.0	43.8	 16
295	 19	95.3	12.5	 20
296	 19	361.3	27.1	 20
297	 19	265.8	38.6	 16
298	 19	218.3	41.9	 20
299	 19	100.5	21.5	 20
300	 19	86.0	16.0	 20
301	 19	68.0	13.5	 25
302	 19	85.0	12.8	 25
303	 19	92.0	14.7	 20
304	 19	1499.0	242.8	 25
305	 19	146.0	24.5	 25
306	 19	81.5	15.2	 20
307	 19	244.0	54.3	 25
308	 19	933.0	201.2	 25
309	 19	163.0	30.0	 20
310	 19	859.0	146.6	 25
311	 19	323.0	223.6	 25
312	 19	3795.8	298.3	 20
313	 19	1225.0	236.1	 25
314	 19	388.0	75.3	 25
315	 19	118.3	21.6	 20
316	 19	167.0	23.0	 25
317	 19	565.0	248.8	 25
318	 19	469.3	52.4	 20
319	 19	306.0	58.8	 25
320	 19	339.0	68.2	 25
321	 19	161.0	26.2	 20
322	 19	838.0	125.7	 25
323	 19	511.0	112.9	 25
324	 19	751.5	152.9	 20
325	 19	98.0	13.7	 25
326	 19	92.3	20.5	 20
327	 19	989.0	138.5	 25
328	 19	162.0	25.7	 25
329	 19	291.0	61.4	 20
330	 19	119.0	16.9	 25
331	 19	306.0	55.1	 25
332	 19	2970.3	356.0	 20
333	 19	1184.0	89.2	 25
334	 19	1033.0	136.1	 25
335	 19	186.3	47.7	 20
336	 19	1906.0	392.2	 25
337	 19	701.0	97.1	 25
338	 19	184.8	39.9	 20
339	 19	87.8	16.7	 20
340	 19	79.5	16.7	 20
341	 19	627.0	41.9	 16
342	 19	86.5	16.2	 20
343	 19	171.3	32.9	 20
344	 19	230.0	28.2	 16
345	 19	399.5	50.5	 20
346	 19	1088.3	95.2	 20
347	 19	1350.8	121.8	 16
348	 19	404.3	71.0	 20
349	 19	299.5	67.8	 20
350	 19	880.5	75.2	 16
351	 19	859.5	91.1	 20
352	 19	2470.0	236.1	 20
353	 19	1057.3	74.7	 16
354	 19	1321.8	128.7	 20
355	 19	162.5	27.1	 20
356	 19	109.3	18.7	 16
357	 19	187.8	20.6	 20
358	 19	254.0	24.7	 25
359	 19	890.0	93.5	 20
360	 19	242.0	32.4	 25
361	 19	298.0	33.3	 25
362	 19	4504.5	405.2	 20
363	 19	1241.0	176.5	 25
364	 19	917.5	116.4	 20
365	 19	181.0	30.0	 25
366	 19	1506.0	131.5	 25
367	 19	153.3	21.1	 20
368	 19	128.0	27.8	 25
369	 19	258.0	35.1	 25
370	 19	287.0	26.1	 20
371	 19	100.0	21.3	 25
372	 19	109.0	32.2	 25
373	 19	2827.5	146.9	 20
374	 19	181.0	25.4	 25
375	 19	115.0	16.4	 25
376	 19	300.3	48.2	 20
377	 19	3383.0	520.0	 25
378	 19	134.0	27.5	 25
379	 19	558.5	44.6	 20
380	 19	1090.0	124.9	 25
381	 19	1129.0	145.7	 25
382	 19	3542.0	440.5	 20
383	 19	70.0	14.2	 25
384	 19	232.0	38.1	 25
385	 19	235.5	53.8	 20
386	 19	84.0	16.7	 25
387	 19	101.0	14.4	 25
388	 19	291.0	58.7	 20
389	 19	186.0	27.3	 25
390	 19	255.0	33.4	 25
391	 19	327.3	63.8	 20
392	 19	171.0	30.7	 25
393	 19	336.0	58.1	 25
394	 19	269.5	41.7	 20
395	 19	196.0	30.9	 25
396	 19	212.0	45.0	 25
397	 19	2675.0	362.5	 16
398	 19	112.0	19.5	 20
399	 19	120.3	42.7	 20
400	 19	3077.8	444.4	 16
401	 19	221.3	46.8	 20
402	 19	306.3	62.1	 16
403	 19	66.5	13.8	 20
404	 19	64.0	11.2	 20
405	 19	112.0	15.0	 16
406	 19	92.0	12.3	 20
407	 19	85.3	16.3	 20
408	 19	84.5	17.8	 16
409	 19	587.8	113.7	 20
410	 19	1788.5	415.0	 20
411	 19	189.5	30.6	 16
412	 19	661.8	64.1	 20
413	 19	162.8	35.2	 20
414	 19	268.3	37.9	 16
415	 19	158.0	26.5	 20
416	 19	77.0	16.5	 25
417	 19	335.0	48.9	 20
418	 19	238.0	39.8	 25
419	 19	106.0	16.6	 25
420	 19	75.5	9.6	 20
421	 19	196.0	28.5	 25
422	 19	336.0	57.8	 25
423	 19	1109.5	112.0	 20
424	 19	1612.0	225.8	 25
425	 19	679.0	59.7	 25
426	 19	847.3	97.7	 20
427	 19	167.0	26.4	 25
428	 19	99.0	17.7	 25
429	 19	83.0	14.3	 20
430	 19	452.0	73.0	 25
431	 19	582.0	109.7	 25
432	 19	3456.0	569.4	 20
433	 19	708.0	122.6	 25
434	 19	980.0	140.0	 25
435	 19	1104.3	109.6	 20
436	 19	519.0	85.1	 25
437	 19	156.0	25.9	 25
438	 19	250.8	31.1	 20
439	 19	5911.0	1101.2	 25
440	 19	109.5	22.6	 20
441	 19	67.0	16.8	 25
442	 19	150.0	23.3	 25
443	 19	110.3	21.0	 20
444	 19	85.0	22.0	 25
445	 19	276.0	54.9	 25
446	 19	346.3	46.4	 20
447	 19	345.0	49.3	 25
448	 19	139.0	28.4	 25
449	 19	163.3	28.2	 20
450	 19	501.0	88.5	 25
451	 19	103.0	15.3	 25
452	 19	713.3	101.2	 20
453	 19	107.0	21.9	 25
454	 19	157.0	26.0	 25
455	 19	60.0	15.9	 16
456	 19	108.5	16.3	 20
457	 19	154.3	23.3	 20
458	 19	87.0	10.3	 16
459	 19	155.5	32.5	 20
460	 19	228.8	40.8	 20
461	 19	72.3	14.3	 16
462	 19	81.8	17.8	 20
463	 19	69.5	11.1	 20
464	 19	86.0	11.3	 16
465	 19	77.0	17.4	 20
466	 19	85.3	23.3	 20
467	 19	259.8	32.8	 16
468	 19	985.3	161.7	 20
469	 19	77.0	15.4	 20
470	 19	2663.8	298.7	 16
471	 19	290.3	44.9	 20
472	 19	440.5	51.4	 20
473	 19	216.5	22.5	 16
474	 19	628.3	70.7	 20
475	 19	3574.0	532.7	 25
476	 19	371.8	44.1	 20
477	 19	614.0	80.8	 25
478	 19	82.0	15.1	 20
479	 19	124.0	26.0	 25
480	 19	245.0	36.4	 25
481	 19	98.3	17.4	 20
482	 19	220.0	44.4	 25
483	 19	225.0	32.0	 25
484	 19	95.5	21.6	 20
485	 19	74.0	12.9	 25
486	 19	67.0	12.0	 25
487	 19	411.0	64.0	 20
488	 19	275.0	40.4	 25
489	 19	69.0	14.9	 25
490	 19	75.3	17.4	 20
491	 19	61.0	10.3	 25
492	 19	89.0	16.0	 25
493	 19	235.5	41.9	 20
494	 19	190.0	33.3	 25
495	 19	604.0	74.7	 25
496	 19	900.0	55.7	 20
497	 19	2322.0	148.0	 25
498	 19	1482.0	177.3	 25
499	 19	470.3	62.6	 20
500	 19	194.0	33.3	 25
501	 19	1028.0	219.4	 25
502	 19	102.5	16.4	 20
503	 19	156.0	26.5	 25
504	 19	218.0	39.2	 25
505	 19	299.5	50.6	 20
506	 19	929.0	170.1	 25
507	 19	390.0	72.4	 25
508	 19	193.0	29.6	 20
509	 19	675.0	87.4	 25
510	 19	414.0	76.0	 25
511	 19	1556.0	307.2	 20
512	 19	79.0	17.3	 25
513	 19	111.0	19.4	 20
514	 19	61.5	13.3	 16
515	 19	54.5	9.1	 20
516	 19	223.3	34.9	 16
517	 19	86.3	13.1	 20
518	 19	233.8	30.1	 20
519	 19	102.5	17.3	 16
520	 19	116.8	17.3	 20
521	 19	148.3	24.7	 20
522	 19	219.3	31.6	 16
523	 19	302.3	36.1	 20
524	 19	257.3	31.0	 20
525	 19	275.5	36.2	 16
526	 19	439.8	36.4	 20
527	 19	898.0	75.8	 20
528	 19	5266.0	345.0	 16
529	 19	2017.3	186.2	 20
530	 19	199.5	23.6	 20
531	 19	1077.5	86.2	 16
532	 19	62.5	13.7	 20
533	 19	103.0	23.0	 25
534	 19	1848.3	94.1	 20
535	 19	1048.0	96.2	 25
536	 19	64.0	12.9	 25
537	 19	69.0	15.7	 20
538	 19	62.0	10.2	 25
539	 19	65.0	11.0	 25
540	 19	364.8	34.7	 20
541	 19	79.0	18.7	 25
542	 19	2539.0	402.8	 25
543	 19	2159.8	130.2	 20
544	 19	171.0	38.6	 25
545	 19	138.0	24.9	 25
546	 19	94.8	17.7	 20
547	 19	270.0	42.5	 25
548	 19	8508.0	1098.0	 25
549	 19	1362.3	135.7	 20
550	 19	472.0	52.9	 25
551	 19	195.0	30.1	 25
552	 19	160.3	18.1	 20
553	 19	3506.0	287.3	 25
554	 19	1146.3	77.1	 20
555	 19	1757.0	224.3	 25
556	 19	875.0	64.1	 25
557	 19	482.5	58.5	 20
558	 19	239.0	43.4	 25
559	 19	174.0	22.6	 25
560	 19	253.8	51.9	 20
561	 19	207.0	35.8	 25
562	 19	347.0	79.4	 25
563	 19	137.8	19.4	 20
564	 19	83.0	15.7	 25
565	 19	73.0	10.9	 25
566	 19	107.8	16.7	 20
567	 19	114.0	15.4	 25
568	 19	131.0	22.0	 25
569	 19	109.3	16.8	 20
570	 19	464.0	113.7	 25
571	 19	311.0	38.9	 25
572	 19	498.5	49.0	 16
573	 19	471.8	67.4	 20
574	 19	205.0	31.4	 20
575	 19	428.8	41.8	 16
576	 19	671.0	89.7	 20
577	 19	543.8	60.6	 20
578	 19	113.3	18.3	 16
579	 19	225.5	42.0	 20
580	 19	61.0	11.6	 20
581	 19	60.0	11.8	 16
582	 19	60.5	13.8	 20
583	 19	238.5	43.9	 20
584	 19	105.5	12.6	 16
585	 19	234.3	43.5	 20
586	 19	64.3	12.3	 20
587	 19	74.8	14.7	 16
588	 19	71.3	15.5	 20
589	 19	197.8	33.9	 20
590	 19	487.0	46.5	 16
591	 19	459.0	54.1	 25
592	 19	2033.5	175.5	 20
593	 19	582.0	71.5	 25
594	 19	285.0	31.7	 25
595	 19	76.3	16.0	 20
596	 19	319.0	57.2	 25
597	 19	3929.0	436.7	 25
598	 19	155.0	18.2	 20
599	 19	518.0	117.4	 25
600	 19	85.0	12.8	 25
601	 19	65.0	15.2	 20
602	 19	414.0	79.7	 25
603	 19	1110.0	165.1	 25
604	 19	533.0	40.6	 20
605	 19	495.0	65.2	 25
606	 19	823.0	64.7	 25
607	 19	1236.0	66.9	 20
608	 19	356.0	54.1	 25
609	 19	505.0	73.3	 25
610	 19	217.0	19.4	 20
611	 19	2483.0	676.4	 25
612	 19	1154.0	193.8	 25
613	 19	1043.8	161.9	 20
614	 19	474.0	86.0	 25
615	 19	336.0	43.6	 25
616	 19	1450.3	186.5	 20
617	 19	865.0	83.3	 25
618	 19	2280.0	214.8	 25
619	 19	162.5	26.6	 20
620	 19	119.0	18.1	 25
621	 19	213.0	34.3	 25
622	 19	83.3	14.1	 20
623	 19	137.0	16.7	 25
624	 19	159.0	26.9	 25
625	 19	635.0	87.7	 20
626	 19	518.0	79.2	 25
627	 19	226.0	34.3	 25
628	 19	122.5	14.8	 20
629	 19	69.0	9.9	 25
630	 19	115.3	19.2	 16
631	 19	82.0	14.5	 20
632	 19	55.0	13.9	 20
633	 19	118.8	15.8	 16
634	 19	115.3	18.5	 20
635	 19	203.8	33.6	 20
636	 19	198.0	20.4	 16
637	 19	341.8	61.3	 20
638	 19	237.5	44.1	 20
639	 19	197.8	29.4	 16
  0	 20	13813.0	2925.8	 25
  1	 20	583.0	63.5	 25
  2	 20	2023.3	138.3	 20
  3	 20	339.0	122.0	 25
  4	 20	932.0	99.6	 25
  5	 20	145.3	31.7	 20
  6	 20	77.0	15.5	 25
  7	 20	346.0	60.2	 25
  8	 20	274.0	90.8	 20
  9	 20	337.3	65.1	 20
 10	 20	83.0	13.1	 20
 11	 20	128.5	12.8	 16
 12	 20	99.0	12.4	 20
 13	 20	397.0	50.7	 20
 14	 20	168.0	25.7	 16
 15	 20	302.0	51.5	 20
 16	 20	1420.3	355.4	 20
 17	 20	2282.8	212.0	 16
 18	 20	90.5	24.8	 20
 19	 20	76.5	16.3	 20
 20	 20	86.5	29.3	 16
 21	 20	85.8	18.3	 20
 22	 20	94.3	15.7	 20
 23	 20	80.8	13.6	 16
 24	 20	397.3	33.9	 20
 25	 20	134.5	17.3	 16
 26	 20	451.0	46.0	 20
 27	 20	92.0	19.2	 20
 28	 20	77.8	16.1	 20
 29	 20	86.0	17.8	 25
 30	 20	440.0	89.6	 25
 31	 20	89.3	17.6	 20
 32	 20	161.0	28.1	 25
 33	 20	697.0	102.6	 25
 34	 20	97.8	30.2	 20
 35	 20	95.0	15.6	 25
 36	 20	69.0	13.2	 25
 37	 20	91.5	16.1	 20
 38	 20	83.0	15.7	 25
 39	 20	71.0	15.4	 25
 40	 20	215.0	34.3	 20
 41	 20	117.0	18.6	 25
 42	 20	190.0	40.0	 25
 43	 20	118.5	20.6	 20
 44	 20	83.0	16.0	 25
 45	 20	103.0	20.8	 25
 46	 20	109.8	17.3	 20
 47	 20	65.0	12.3	 25
 48	 20	83.0	19.9	 25
 49	 20	63.5	14.6	 20
 50	 20	104.0	15.8	 25
 51	 20	76.0	13.6	 25
 52	 20	77.0	14.5	 20
 53	 20	307.0	91.1	 25
 54	 20	86.0	14.7	 25
 55	 20	185.0	30.0	 20
 56	 20	113.0	28.4	 25
 57	 20	151.0	21.7	 25
 58	 20	150.0	30.2	 20
 59	 20	129.0	36.1	 25
 60	 20	1047.0	251.0	 25
 61	 20	433.5	65.4	 20
 62	 20	682.0	151.2	 25
 63	 20	255.0	45.2	 20
 64	 20	233.0	31.1	 25
 65	 20	774.0	97.2	 25
 66	 20	477.0	53.3	 20
 67	 20	617.5	64.8	 20
 68	 20	374.3	65.5	 20
 69	 20	87.8	21.0	 16
 70	 20	108.3	13.9	 20
 71	 20	339.0	38.6	 20
 72	 20	437.5	31.2	 16
 73	 20	1802.3	260.8	 20
 74	 20	1803.5	397.7	 20
 75	 20	181.0	18.2	 16
 76	 20	171.0	36.8	 20
 77	 20	141.3	27.9	 20
 78	 20	104.5	11.8	 16
 79	 20	291.5	73.1	 20
 80	 20	112.3	30.2	 20
 81	 20	75.8	14.7	 16
 82	 20	78.0	44.7	 20
 83	 20	86.8	14.2	 20
 84	 20	112.8	17.9	 16
 85	 20	144.5	21.3	 20
 86	 20	82.5	13.7	 20
 87	 20	97.3	19.4	 20
 88	 20	61.0	10.2	 25
 89	 20	121.0	26.1	 25
 90	 20	260.3	51.0	 20
 91	 20	111.0	21.9	 25
 92	 20	65.0	17.1	 25
 93	 20	66.8	13.6	 20
 94	 20	88.0	15.9	 25
 95	 20	71.0	17.1	 25
 96	 20	157.3	29.4	 20
 97	 20	78.0	18.1	 25
 98	 20	123.0	33.1	 25
 99	 20	74.0	11.9	 20
100	 20	80.0	15.8	 25
101	 20	170.5	64.6	 20
102	 20	866.0	197.3	 25
103	 20	267.0	88.1	 25
104	 20	432.3	39.2	 20
105	 20	974.0	232.6	 25
106	 20	473.0	43.8	 25
107	 20	497.0	45.3	 20
108	 20	487.0	122.1	 25
109	 20	100.0	23.2	 25
110	 20	68.3	11.1	 20
111	 20	101.0	29.3	 25
112	 20	291.0	74.5	 25
113	 20	60.8	11.6	 20
114	 20	71.0	10.3	 25
115	 20	80.0	17.9	 25
116	 20	94.3	18.4	 20
117	 20	248.0	73.4	 25
118	 20	257.0	45.6	 25
119	 20	136.3	20.3	 20
120	 20	289.0	88.3	 25
121	 20	674.0	142.9	 25
122	 20	291.3	51.2	 20
123	 20	223.0	29.8	 25
124	 20	183.0	28.0	 25
125	 20	349.5	54.2	 16
126	 20	175.3	29.2	 20
127	 20	78.0	16.8	 20
128	 20	92.5	14.9	 16
129	 20	230.0	36.9	 20
130	 20	302.0	212.2	 20
131	 20	1779.8	368.7	 16
132	 20	130.8	24.8	 20
133	 20	256.0	71.6	 20
134	 20	108.0	19.8	 16
135	 20	80.8	12.6	 20
136	 20	64.0	13.2	 20
137	 20	71.3	11.7	 16
138	 20	87.0	14.6	 20
139	 20	87.0	9.5	 16
140	 20	172.8	53.3	 20
141	 20	434.3	44.9	 20
142	 20	7322.3	1483.0	 16
143	 20	164.3	23.1	 20
144	 20	81.3	18.2	 20
145	 20	302.3	57.9	 20
146	 20	79.0	11.0	 25
147	 20	191.0	32.8	 25
148	 20	230.8	27.9	 20
149	 20	85.0	17.3	 25
150	 20	112.0	18.6	 25
151	 20	200.3	32.6	 20
152	 20	117.0	25.6	 25
153	 20	98.0	18.0	 25
154	 20	95.3	15.7	 20
155	 20	98.0	19.4	 25
156	 20	355.0	85.6	 25
157	 20	209.3	30.6	 20
158	 20	78.0	15.8	 25
159	 20	80.0	15.3	 25
160	 20	93.5	20.2	 20
161	 20	113.0	25.8	 25
162	 20	119.0	17.9	 25
163	 20	392.5	78.0	 20
164	 20	8173.0	2155.0	 25
165	 20	2689.0	890.8	 25
166	 20	362.0	77.3	 20
167	 20	538.0	137.2	 25
168	 20	76.0	17.8	 25
169	 20	82.8	17.2	 20
170	 20	61.0	11.9	 25
171	 20	71.0	14.2	 25
172	 20	75.3	14.7	 20
173	 20	115.0	22.6	 25
174	 20	177.0	90.7	 25
175	 20	437.5	56.9	 20
176	 20	677.0	143.0	 25
177	 20	145.3	24.8	 20
178	 20	447.0	120.0	 25
179	 20	1441.0	223.9	 25
180	 20	430.8	54.0	 20
181	 20	193.0	34.8	 25
182	 20	369.0	62.9	 25
183	 20	765.0	98.1	 20
184	 20	110.5	17.8	 20
185	 20	192.8	89.3	 20
186	 20	405.0	44.3	 16
187	 20	443.8	62.4	 20
188	 20	167.3	19.4	 20
189	 20	288.8	27.0	 16
190	 20	390.8	83.0	 20
191	 20	88.3	17.1	 20
192	 20	124.0	15.9	 16
193	 20	63.5	11.3	 20
194	 20	284.3	50.8	 20
195	 20	242.3	32.2	 16
196	 20	94.3	14.1	 20
197	 20	100.5	20.0	 20
198	 20	66.5	13.6	 16
199	 20	96.3	20.1	 20
200	 20	202.3	50.8	 20
201	 20	64.0	13.0	 16
202	 20	73.0	12.0	 20
203	 20	342.0	67.8	 25
204	 20	88.5	17.1	 20
205	 20	107.0	20.6	 25
206	 20	209.0	31.2	 25
207	 20	165.8	34.0	 20
208	 20	192.0	39.4	 25
209	 20	126.0	150.1	 25
210	 20	2024.5	368.1	 20
211	 20	118.0	29.4	 25
212	 20	69.0	14.5	 25
213	 20	73.5	17.3	 20
214	 20	96.0	75.7	 25
215	 20	1481.8	182.9	 20
216	 20	250.0	45.3	 25
217	 20	91.0	18.2	 25
218	 20	99.0	16.4	 20
219	 20	81.0	17.0	 25
220	 20	78.0	15.9	 25
221	 20	116.3	29.7	 20
222	 20	2130.0	464.0	 25
223	 20	102.0	18.3	 25
224	 20	84.5	11.6	 20
225	 20	113.0	20.9	 25
226	 20	626.0	122.3	 25
227	 20	575.8	67.1	 20
228	 20	105.0	24.9	 25
229	 20	76.0	13.1	 25
230	 20	146.5	27.8	 20
231	 20	88.0	17.4	 25
232	 20	127.0	22.1	 25
233	 20	81.0	17.6	 20
234	 20	1363.0	211.3	 25
235	 20	500.0	136.2	 25
236	 20	1120.3	123.5	 20
237	 20	436.0	75.2	 25
238	 20	91.0	20.6	 25
239	 20	672.8	114.5	 20
240	 20	110.0	17.5	 25
241	 20	122.0	26.2	 25
242	 20	336.8	41.5	 16
243	 20	73.3	11.1	 20
244	 20	74.5	12.9	 20
245	 20	79.5	16.2	 16
246	 20	751.0	104.0	 20
247	 20	81.3	14.7	 20
248	 20	90.3	11.7	 16
249	 20	80.5	13.4	 20
250	 20	66.5	11.2	 20
251	 20	84.5	16.1	 16
252	 20	88.5	20.4	 20
253	 20	427.0	59.7	 16
254	 20	185.0	31.2	 20
255	 20	263.0	29.6	 20
256	 20	255.0	26.3	 16
257	 20	203.3	32.6	 20
258	 20	103.5	18.1	 20
259	 20	106.5	17.0	 16
260	 20	108.3	21.3	 20
261	 20	73.0	10.6	 25
262	 20	68.3	12.4	 20
263	 20	82.0	15.0	 25
264	 20	90.0	20.3	 25
265	 20	149.3	23.2	 20
266	 20	600.0	238.4	 25
267	 20	3838.0	623.7	 25
268	 20	1546.5	114.6	 20
269	 20	173.0	28.7	 25
270	 20	107.0	63.0	 25
271	 20	1693.5	254.2	 20
272	 20	214.0	37.2	 25
273	 20	93.0	21.4	 25
274	 20	82.8	18.4	 20
275	 20	289.0	55.8	 25
276	 20	84.0	15.2	 25
277	 20	184.3	31.7	 20
278	 20	279.0	71.3	 25
279	 20	1714.0	302.1	 25
280	 20	404.8	36.9	 20
281	 20	222.0	53.2	 25
282	 20	76.0	15.0	 25
283	 20	100.5	21.4	 20
284	 20	74.0	14.8	 25
285	 20	68.0	11.2	 25
286	 20	69.3	13.9	 20
287	 20	86.0	16.4	 25
288	 20	83.0	18.4	 25
289	 20	63.3	11.7	 20
290	 20	116.0	20.1	 25
291	 20	91.3	14.9	 20
292	 20	159.0	25.9	 25
293	 20	142.0	28.8	 25
294	 20	306.3	34.1	 20
295	 20	106.0	16.4	 25
296	 20	512.0	45.2	 25
297	 20	372.8	68.4	 20
298	 20	88.0	16.0	 25
299	 20	76.0	15.4	 25
300	 20	92.8	18.9	 16
301	 20	65.8	14.4	 20
302	 20	81.8	17.4	 20
303	 20	80.3	26.7	 16
304	 20	791.5	135.0	 20
305	 20	158.0	33.8	 20
306	 20	75.0	13.1	 16
307	 20	302.0	42.5	 20
308	 20	502.5	90.0	 20
309	 20	102.3	20.8	 16
310	 20	328.3	35.9	 20
311	 20	226.0	124.3	 20
312	 20	1788.5	164.7	 16
313	 20	304.5	29.5	 20
314	 20	474.0	68.5	 20
315	 20	84.3	7.6	 16
316	 20	150.0	23.5	 20
317	 20	131.8	21.1	 20
318	 20	167.0	24.8	 16
319	 20	111.0	17.0	 25
320	 20	110.0	32.4	 25
321	 20	102.0	14.1	 20
322	 20	257.0	36.4	 25
323	 20	373.0	74.7	 25
324	 20	256.0	46.1	 20
325	 20	95.0	20.5	 25
326	 20	77.0	17.9	 25
327	 20	331.8	63.8	 20
328	 20	183.0	33.1	 25
329	 20	84.8	15.5	 20
330	 20	90.0	15.9	 25
331	 20	94.0	24.0	 25
332	 20	2050.3	276.4	 20
333	 20	562.0	71.1	 25
334	 20	786.0	80.4	 25
335	 20	151.5	44.2	 20
336	 20	4401.0	355.0	 25
337	 20	2282.0	239.7	 25
338	 20	266.0	57.7	 20
339	 20	120.0	18.1	 25
340	 20	107.0	22.6	 25
341	 20	276.5	57.1	 20
342	 20	84.0	17.7	 25
343	 20	160.0	37.5	 25
344	 20	344.0	43.6	 20
345	 20	167.0	31.8	 25
346	 20	2499.0	202.3	 25
347	 20	537.8	81.6	 20
348	 20	1239.0	103.5	 25
349	 20	154.0	82.2	 25
350	 20	1831.0	151.6	 20
351	 20	349.0	41.7	 25
352	 20	806.0	87.0	 25
353	 20	1455.5	64.8	 20
354	 20	752.0	73.2	 25
355	 20	89.0	16.8	 25
356	 20	102.5	13.4	 20
357	 20	159.0	23.4	 25
358	 20	192.0	34.8	 20
359	 20	585.5	52.4	 16
360	 20	194.0	24.8	 20
361	 20	105.0	15.9	 20
362	 20	1572.5	109.1	 16
363	 20	158.3	27.2	 20
364	 20	414.5	36.6	 20
365	 20	102.0	15.4	 16
366	 20	419.0	49.0	 20
367	 20	165.8	24.8	 16
368	 20	153.0	24.5	 20
369	 20	173.0	22.8	 20
370	 20	180.8	34.1	 16
371	 20	77.3	18.5	 20
372	 20	119.3	30.4	 20
373	 20	1217.5	92.7	 16
374	 20	310.0	41.9	 20
375	 20	102.3	27.2	 20
376	 20	357.8	36.0	 16
377	 20	924.0	113.6	 20
378	 20	146.0	39.3	 25
379	 20	686.0	57.4	 20
380	 20	671.0	57.1	 25
381	 20	1524.0	109.8	 25
382	 20	2371.5	180.8	 20
383	 20	87.0	15.3	 25
384	 20	139.0	24.5	 25
385	 20	122.3	22.1	 20
386	 20	73.0	11.3	 25
387	 20	122.0	27.9	 25
388	 20	77.3	14.2	 20
389	 20	119.0	21.9	 25
390	 20	124.0	16.2	 25
391	 20	164.8	26.1	 20
392	 20	125.0	20.0	 25
393	 20	195.0	35.4	 25
394	 20	181.0	20.8	 20
395	 20	204.0	38.7	 25
396	 20	170.0	34.9	 25
397	 20	501.5	56.0	 20
398	 20	193.0	24.5	 25
399	 20	147.0	20.7	 25
400	 20	469.0	107.1	 20
401	 20	103.0	19.4	 25
402	 20	120.0	19.0	 25
403	 20	92.8	27.3	 20
404	 20	55.0	7.9	 25
405	 20	84.0	16.0	 20
406	 20	87.0	14.3	 25
407	 20	65.0	12.9	 25
408	 20	75.5	15.2	 20
409	 20	106.0	26.1	 25
410	 20	162.0	63.9	 25
411	 20	90.0	17.8	 20
412	 20	549.0	60.3	 25
413	 20	172.0	29.7	 25
414	 20	179.3	25.4	 20
415	 20	131.0	19.2	 25
416	 20	87.0	12.3	 20
417	 20	168.8	28.1	 16
418	 20	132.3	25.4	 20
419	 20	89.8	13.6	 20
420	 20	108.8	16.0	 16
421	 20	85.5	17.6	 20
422	 20	263.3	40.5	 20
423	 20	809.5	67.3	 16
424	 20	2942.8	397.2	 20
425	 20	765.8	175.6	 20
426	 20	1227.0	145.5	 16
427	 20	209.5	32.8	 20
428	 20	90.3	14.7	 20
429	 20	70.5	12.9	 16
430	 20	174.0	26.2	 20
431	 20	132.0	22.5	 20
432	 20	491.8	88.1	 16
433	 20	349.3	54.8	 20
434	 20	321.3	55.5	 20
435	 20	1338.5	110.1	 16
436	 20	269.0	40.0	 25
437	 20	104.0	19.6	 25
438	 20	325.3	28.3	 20
439	 20	1233.0	253.0	 25
440	 20	119.0	19.0	 25
441	 20	60.5	11.2	 20
442	 20	94.0	14.1	 25
443	 20	90.5	13.8	 20
444	 20	82.0	16.9	 25
445	 20	70.0	13.2	 25
446	 20	142.8	28.7	 20
447	 20	112.0	21.7	 25
448	 20	133.0	19.8	 25
449	 20	109.5	19.8	 20
450	 20	438.0	61.5	 25
451	 20	87.0	13.3	 25
452	 20	240.3	28.8	 20
453	 20	77.0	17.2	 25
454	 20	99.0	18.4	 25
455	 20	56.3	10.6	 20
456	 20	94.0	25.4	 25
457	 20	76.0	16.1	 25
458	 20	130.3	19.2	 20
459	 20	98.0	23.9	 25
460	 20	125.0	19.3	 25
461	 20	70.5	13.4	 20
462	 20	59.0	14.4	 25
463	 20	64.0	9.8	 25
464	 20	99.3	33.4	 20
465	 20	68.0	15.7	 25
466	 20	63.0	14.9	 25
467	 20	110.5	18.8	 20
468	 20	134.0	42.4	 25
469	 20	66.0	13.7	 25
470	 20	377.8	126.1	 20
471	 20	218.0	28.8	 25
472	 20	413.0	46.4	 25
473	 20	429.5	45.3	 20
474	 20	150.0	33.2	 25
475	 20	733.8	55.2	 20
476	 20	402.3	47.6	 16
477	 20	607.0	57.1	 20
478	 20	72.5	13.5	 20
479	 20	100.5	19.8	 16
480	 20	635.8	56.6	 20
481	 20	112.0	16.7	 16
482	 20	323.8	70.6	 20
483	 20	191.0	29.7	 20
484	 20	257.0	35.0	 16
485	 20	80.0	16.2	 20
486	 20	63.3	12.5	 20
487	 20	735.5	68.2	 16
488	 20	237.5	34.4	 20
489	 20	74.3	19.8	 20
490	 20	80.3	15.1	 16
491	 20	71.5	16.3	 20
492	 20	86.8	17.0	 20
493	 20	222.3	25.8	 16
494	 20	303.0	48.4	 25
495	 20	1485.0	151.1	 25
496	 20	1243.3	86.5	 20
497	 20	2977.0	314.6	 25
498	 20	608.0	91.6	 25
499	 20	187.5	30.1	 20
500	 20	82.0	16.2	 25
501	 20	103.0	20.2	 25
502	 20	149.8	22.8	 20
503	 20	271.0	38.3	 25
504	 20	107.0	16.6	 25
505	 20	193.5	21.7	 20
506	 20	330.0	45.9	 25
507	 20	141.0	27.1	 25
508	 20	502.3	39.0	 20
509	 20	605.0	62.3	 25
510	 20	191.0	28.9	 25
511	 20	201.8	42.5	 20
512	 20	87.0	18.1	 25
513	 20	137.0	23.6	 25
514	 20	55.8	14.7	 20
515	 20	65.0	16.5	 25
516	 20	264.0	37.5	 20
517	 20	88.0	18.1	 25
518	 20	275.0	40.0	 25
519	 20	95.3	17.3	 20
520	 20	185.0	22.2	 25
521	 20	176.0	28.2	 25
522	 20	246.3	37.2	 20
523	 20	213.0	28.1	 25
524	 20	566.0	77.2	 25
525	 20	187.3	27.2	 20
526	 20	657.0	74.5	 25
527	 20	898.0	78.6	 25
528	 20	1890.3	230.3	 20
529	 20	836.0	138.2	 25
530	 20	145.0	26.7	 25
531	 20	493.0	63.6	 20
532	 20	59.0	8.0	 25
533	 20	113.5	23.4	 20
534	 20	505.3	50.6	 16
535	 20	944.8	91.1	 20
536	 20	62.3	10.6	 20
537	 20	63.3	13.5	 16
538	 20	111.3	57.2	 20
539	 20	64.8	13.3	 20
540	 20	567.3	55.4	 16
541	 20	72.8	17.8	 20
542	 20	852.5	75.3	 20
543	 20	1776.3	109.3	 16
544	 20	144.0	24.6	 20
545	 20	187.5	25.0	 20
546	 20	138.0	21.3	 16
547	 20	112.0	27.6	 20
548	 20	1253.5	187.1	 20
549	 20	678.5	62.9	 16
550	 20	386.3	42.4	 20
551	 20	204.5	29.1	 20
552	 20	201.8	36.6	 20
553	 20	1646.0	186.9	 25
554	 20	990.5	112.6	 20
555	 20	3370.0	483.8	 25
556	 20	1028.0	146.1	 25
557	 20	836.3	68.6	 20
558	 20	175.0	83.5	 25
559	 20	101.0	15.4	 25
560	 20	98.3	17.3	 20
561	 20	175.0	30.1	 25
562	 20	134.0	23.8	 25
563	 20	67.3	12.6	 20
564	 20	64.0	15.4	 25
565	 20	101.0	19.1	 25
566	 20	155.0	31.8	 20
567	 20	110.0	21.9	 25
568	 20	66.0	15.5	 25
569	 20	148.0	34.1	 20
570	 20	115.0	15.0	 25
571	 20	262.0	45.1	 25
572	 20	103.0	22.3	 20
573	 20	202.0	37.3	 25
574	 20	354.0	62.4	 25
575	 20	800.3	59.6	 20
576	 20	516.0	55.0	 25
577	 20	222.0	55.0	 25
578	 20	114.5	26.7	 20
579	 20	319.0	66.9	 25
580	 20	67.0	13.8	 25
581	 20	66.5	12.4	 20
582	 20	65.0	9.8	 25
583	 20	97.0	18.5	 25
584	 20	87.0	14.4	 20
585	 20	72.0	10.6	 25
586	 20	72.0	11.8	 25
587	 20	69.0	14.0	 20
588	 20	57.0	13.0	 25
589	 20	193.0	31.2	 25
590	 20	406.0	53.9	 20
591	 20	731.3	93.6	 20
592	 20	1400.8	118.0	 16
593	 20	535.0	55.9	 20
594	 20	171.5	25.0	 20
595	 20	59.5	11.5	 16
596	 20	313.0	57.6	 20
597	 20	3329.3	342.5	 20
598	 20	88.8	16.5	 16
599	 20	110.0	21.3	 20
600	 20	65.3	22.0	 20
601	 20	72.8	15.5	 16
602	 20	323.0	87.2	 20
603	 20	347.0	43.7	 20
604	 20	321.5	28.3	 16
605	 20	279.8	67.5	 20
606	 20	450.5	38.9	 20
607	 20	877.5	67.2	 16
608	 20	210.0	32.5	 20
609	 20	142.5	23.6	 20
610	 20	97.3	16.0	 20
611	 20	196.0	51.2	 25
612	 20	411.0	63.3	 25
613	 20	399.5	75.6	 20
614	 20	201.0	33.3	 25
615	 20	263.0	43.4	 25
616	 20	1471.8	225.8	 20
617	 20	487.0	68.7	 25
618	 20	1055.0	185.4	 25
619	 20	205.3	66.6	 20
620	 20	122.0	59.2	 25
621	 20	135.0	23.2	 25
622	 20	117.8	35.9	 20
623	 20	148.0	36.6	 25
624	 20	160.0	25.2	 25
625	 20	313.8	50.5	 20
626	 20	210.0	34.4	 25
627	 20	275.0	39.9	 25
628	 20	123.3	17.8	 20
629	 20	82.0	19.3	 25
630	 20	122.8	17.8	 20
631	 20	64.0	12.2	 25
632	 20	62.0	12.6	 25
633	 20	75.3	11.0	 20
634	 20	106.0	18.9	 25
635	 20	135.0	19.2	 25
636	 20	82.0	17.5	 20
637	 20	218.0	34.1	 25
638	 20	131.0	22.2	 25
639	 20	13791.0	2323.3	 20
  0	 21	188.0	38.1	 25
  1	 21	1111.0	112.1	 25
  2	 21	2467.8	243.9	 20
  3	 21	3003.0	1688.4	 25
  4	 21	306.0	50.3	 25
  5	 21	117.0	19.0	 20
  6	 21	134.0	20.3	 25
  7	 21	605.0	80.1	 25
  8	 21	321.8	44.9	 20
  9	 21	292.0	52.6	 25
 10	 21	91.0	21.4	 25
 11	 21	70.0	11.0	 20
 12	 21	229.0	36.2	 25
 13	 21	721.0	109.4	 25
 14	 21	170.3	24.6	 20
 15	 21	730.0	124.9	 25
 16	 21	84.0	18.8	 25
 17	 21	105.8	21.4	 20
 18	 21	267.0	37.6	 25
 19	 21	2040.0	343.0	 25
 20	 21	442.8	82.2	 20
 21	 21	126.0	23.2	 25
 22	 21	110.0	17.3	 25
 23	 21	91.0	14.5	 20
 24	 21	576.0	109.0	 25
 25	 21	134.0	19.9	 25
 26	 21	161.0	16.5	 20
 27	 21	930.0	175.2	 25
 28	 21	1097.8	104.1	 16
 29	 21	293.8	40.9	 20
 30	 21	396.3	66.5	 20
 31	 21	125.3	25.6	 16
 32	 21	244.5	29.8	 20
 33	 21	503.5	93.6	 20
 34	 21	3978.5	295.7	 16
 35	 21	547.5	76.5	 20
 36	 21	1302.0	144.4	 20
 37	 21	5793.5	520.8	 16
 38	 21	182.0	25.3	 20
 39	 21	1629.8	341.0	 20
 40	 21	1792.3	202.1	 16
 41	 21	248.0	49.6	 20
 42	 21	283.8	42.5	 20
 43	 21	473.0	41.1	 16
 44	 21	96.0	11.8	 20
 45	 21	64.0	13.1	 20
 46	 21	65.8	10.5	 16
 47	 21	98.5	20.6	 20
 48	 21	76.0	13.8	 25
 49	 21	67.3	13.9	 20
 50	 21	87.0	14.5	 25
 51	 21	418.0	99.5	 25
 52	 21	138.0	23.0	 20
 53	 21	364.0	83.0	 25
 54	 21	635.0	172.9	 25
 55	 21	279.0	59.7	 20
 56	 21	131.0	23.1	 25
 57	 21	277.0	42.5	 25
 58	 21	450.3	62.5	 20
 59	 21	383.0	67.8	 25
 60	 21	311.0	46.6	 25
 61	 21	89.5	18.1	 20
 62	 21	141.0	20.9	 25
 63	 21	445.0	129.6	 25
 64	 21	121.0	16.0	 20
 65	 21	231.0	43.3	 25
 66	 21	130.0	27.0	 20
 67	 21	180.0	33.1	 25
 68	 21	501.0	73.9	 25
 69	 21	206.3	32.7	 20
 70	 21	533.0	64.8	 25
 71	 21	169.0	33.8	 25
 72	 21	608.5	161.0	 20
 73	 21	7600.0	897.1	 25
 74	 21	7473.0	1299.6	 25
 75	 21	3667.8	809.4	 20
 76	 21	156.0	28.8	 25
 77	 21	75.0	13.8	 25
 78	 21	158.0	32.5	 20
 79	 21	70.0	17.5	 25
 80	 21	104.0	22.8	 25
 81	 21	108.5	17.6	 20
 82	 21	576.0	179.4	 25
 83	 21	160.0	33.5	 25
 84	 21	222.8	30.1	 20
 85	 21	333.0	64.7	 25
 86	 21	2024.0	713.9	 25
 87	 21	379.5	89.4	 16
 88	 21	71.8	14.9	 20
 89	 21	86.0	14.6	 20
 90	 21	142.8	24.6	 16
 91	 21	72.3	16.0	 20
 92	 21	81.0	18.2	 20
 93	 21	73.8	15.6	 16
 94	 21	67.5	16.6	 20
 95	 21	75.3	19.2	 20
 96	 21	65.3	10.8	 16
 97	 21	63.3	10.7	 20
 98	 21	111.5	31.1	 20
 99	 21	77.5	13.6	 16
100	 21	78.3	19.3	 20
101	 21	168.0	53.1	 20
102	 21	438.5	141.2	 16
103	 21	96.0	28.5	 20
104	 21	317.3	39.1	 16
105	 21	337.0	42.2	 20
106	 21	574.0	71.9	 25
107	 21	541.5	100.7	 20
108	 21	571.0	95.2	 25
109	 21	236.0	55.5	 25
110	 21	203.5	48.2	 20
111	 21	531.0	121.2	 25
112	 21	364.0	98.8	 25
113	 21	611.0	170.1	 20
114	 21	81.0	18.9	 25
115	 21	296.0	39.4	 25
116	 21	573.3	77.5	 20
117	 21	2663.0	705.0	 25
118	 21	368.0	104.2	 25
119	 21	130.5	19.2	 20
120	 21	136.0	23.1	 25
121	 21	387.0	105.7	 25
122	 21	155.5	25.2	 20
123	 21	99.0	19.8	 25
124	 21	91.0	18.2	 25
125	 21	70.3	8.6	 20
126	 21	128.0	32.8	 25
127	 21	85.0	15.4	 25
128	 21	70.3	10.9	 20
129	 21	91.0	16.5	 25
130	 21	100.0	68.4	 25
131	 21	569.3	92.9	 20
132	 21	4437.0	1428.0	 25
133	 21	1191.0	414.4	 25
134	 21	98.0	14.2	 20
135	 21	109.0	17.4	 25
136	 21	472.0	86.2	 25
137	 21	670.8	104.0	 20
138	 21	232.0	38.2	 25
139	 21	541.0	90.1	 25
140	 21	817.0	129.6	 20
141	 21	1284.0	203.9	 25
142	 21	2367.5	441.8	 20
143	 21	422.0	90.3	 25
144	 21	4089.0	1110.3	 25
145	 21	2125.8	301.8	 16
146	 21	132.8	193.4	 20
147	 21	7057.8	1403.6	 20
148	 21	1652.5	142.2	 16
149	 21	622.0	138.8	 20
150	 21	102.5	19.2	 20
151	 21	138.3	22.9	 16
152	 21	136.5	15.0	 20
153	 21	290.0	37.5	 20
154	 21	1885.3	326.5	 16
155	 21	245.0	38.4	 20
156	 21	324.0	54.3	 20
157	 21	200.5	18.9	 16
158	 21	630.3	111.0	 20
159	 21	149.0	58.2	 20
160	 21	241.8	109.8	 16
161	 21	14879.0	2944.3	 20
162	 21	267.3	48.3	 20
163	 21	158.3	21.2	 16
164	 21	322.0	72.1	 25
165	 21	85.0	13.6	 25
166	 21	112.0	21.4	 20
167	 21	90.0	15.6	 25
168	 21	162.0	36.7	 25
169	 21	74.5	17.7	 20
170	 21	90.0	15.2	 25
171	 21	73.0	15.8	 25
172	 21	104.0	22.0	 20
173	 21	94.0	15.7	 25
174	 21	113.0	26.4	 25
175	 21	93.5	26.4	 20
176	 21	1919.0	546.8	 25
177	 21	103.0	22.9	 25
178	 21	83.5	19.2	 20
179	 21	1290.0	344.8	 25
180	 21	99.0	17.9	 20
181	 21	927.0	133.2	 25
182	 21	139.0	26.5	 25
183	 21	123.0	25.1	 20
184	 21	130.0	22.3	 25
185	 21	915.0	243.5	 25
186	 21	194.5	24.7	 20
187	 21	1560.0	278.6	 25
188	 21	266.0	37.7	 25
189	 21	260.0	61.6	 20
190	 21	165.0	22.8	 25
191	 21	140.0	25.3	 25
192	 21	124.3	23.6	 20
193	 21	96.0	18.7	 25
194	 21	88.0	38.1	 25
195	 21	406.0	41.2	 20
196	 21	315.0	56.5	 25
197	 21	642.0	223.9	 25
198	 21	84.3	25.6	 20
199	 21	233.0	48.4	 25
200	 21	165.0	40.3	 25
201	 21	171.3	34.6	 20
202	 21	120.0	29.0	 25
203	 21	586.0	171.2	 20
204	 21	139.3	26.2	 16
205	 21	216.5	42.5	 20
206	 21	88.3	56.7	 20
207	 21	1316.5	283.8	 16
208	 21	179.8	32.2	 20
209	 21	85.8	50.2	 20
210	 21	581.8	53.0	 16
211	 21	202.0	31.8	 20
212	 21	212.5	44.4	 20
213	 21	108.3	22.4	 16
214	 21	143.3	43.2	 20
215	 21	1046.8	362.5	 20
216	 21	115.8	28.3	 16
217	 21	68.5	14.3	 20
218	 21	169.0	27.3	 16
219	 21	74.3	13.5	 20
220	 21	94.8	30.0	 20
221	 21	933.5	165.7	 16
222	 21	86.0	17.6	 25
223	 21	846.0	179.6	 25
224	 21	665.5	139.4	 20
225	 21	299.0	59.5	 25
226	 21	281.0	60.6	 25
227	 21	177.3	17.1	 20
228	 21	275.0	52.9	 25
229	 21	134.0	20.1	 25
230	 21	215.0	22.1	 20
231	 21	113.0	19.4	 25
232	 21	273.0	72.5	 25
233	 21	73.0	16.0	 20
234	 21	177.0	24.9	 25
235	 21	822.0	157.1	 25
236	 21	1701.3	291.5	 20
237	 21	70.0	13.5	 25
238	 21	88.0	20.4	 25
239	 21	79.3	7.9	 20
240	 21	187.0	32.0	 25
241	 21	406.0	62.7	 25
242	 21	961.3	156.7	 20
243	 21	63.0	12.5	 25
244	 21	108.0	16.7	 25
245	 21	311.3	46.8	 20
246	 21	1587.0	285.3	 25
247	 21	260.0	45.2	 25
248	 21	685.0	139.3	 20
249	 21	72.0	12.0	 25
250	 21	70.0	16.6	 25
251	 21	81.5	18.8	 20
252	 21	281.0	59.4	 25
253	 21	71.0	8.3	 25
254	 21	338.5	56.0	 20
255	 21	413.0	79.8	 25
256	 21	80.3	15.5	 20
257	 21	123.0	19.3	 25
258	 21	141.0	27.4	 25
259	 21	199.8	31.9	 20
260	 21	121.0	18.6	 25
261	 21	557.0	70.8	 20
262	 21	309.3	43.2	 16
263	 21	406.0	56.8	 20
264	 21	104.0	23.5	 20
265	 21	436.0	48.6	 16
266	 21	9699.0	1607.6	 20
267	 21	396.5	39.8	 20
268	 21	740.0	72.3	 16
269	 21	3131.5	556.0	 20
270	 21	66.3	12.1	 20
271	 21	115.3	25.6	 16
272	 21	180.0	32.1	 20
273	 21	234.0	46.1	 20
274	 21	155.5	28.7	 16
275	 21	91.5	16.9	 20
276	 21	118.0	20.8	 20
277	 21	145.0	28.9	 16
278	 21	185.5	27.3	 20
279	 21	407.5	51.0	 20
280	 21	598.5	51.3	 16
281	 21	1170.0	315.6	 25
282	 21	202.0	33.5	 25
283	 21	240.3	90.1	 20
284	 21	2956.0	787.3	 25
285	 21	188.0	49.8	 25
286	 21	95.3	17.5	 20
287	 21	175.0	31.1	 25
288	 21	385.0	92.4	 25
289	 21	163.0	26.5	 20
290	 21	175.0	81.8	 25
291	 21	1092.5	157.5	 20
292	 21	732.0	139.0	 25
293	 21	426.0	382.2	 25
294	 21	8728.3	1612.6	 20
295	 21	346.0	72.9	 25
296	 21	166.0	33.9	 25
297	 21	576.3	96.4	 20
298	 21	894.0	231.1	 25
299	 21	324.0	53.6	 25
300	 21	966.3	119.8	 20
301	 21	435.0	68.0	 25
302	 21	404.0	91.4	 25
303	 21	96.0	17.6	 20
304	 21	122.0	27.9	 25
305	 21	236.0	50.1	 25
306	 21	147.0	33.4	 20
307	 21	582.0	62.2	 25
308	 21	676.0	88.6	 25
309	 21	1057.3	121.5	 20
310	 21	250.0	30.8	 25
311	 21	482.0	62.1	 25
312	 21	453.3	50.3	 20
313	 21	1079.0	196.7	 25
314	 21	139.0	38.0	 25
315	 21	365.0	65.2	 20
316	 21	84.0	15.0	 25
317	 21	150.0	29.1	 25
318	 21	168.8	27.2	 20
319	 21	370.3	73.6	 20
320	 21	304.3	63.3	 20
321	 21	304.0	60.7	 16
322	 21	297.0	49.3	 20
323	 21	335.3	42.8	 20
324	 21	2992.8	283.8	 16
325	 21	166.3	21.7	 20
326	 21	123.3	22.7	 20
327	 21	260.0	34.1	 16
328	 21	1081.3	185.5	 20
329	 21	107.5	18.5	 16
330	 21	60.3	11.8	 20
331	 21	87.3	13.7	 20
332	 21	757.5	74.6	 16
333	 21	13222.5	1620.2	 20
334	 21	482.3	67.5	 20
335	 21	372.3	29.9	 16
336	 21	109.0	26.1	 20
337	 21	4674.5	754.2	 20
338	 21	1182.0	102.8	 16
339	 21	823.0	110.8	 25
340	 21	443.0	52.6	 25
341	 21	2496.5	180.8	 20
342	 21	301.0	52.0	 25
343	 21	1376.0	211.3	 25
344	 21	687.8	91.8	 20
345	 21	448.0	65.8	 25
346	 21	292.0	42.4	 25
347	 21	123.5	21.3	 20
348	 21	104.0	14.8	 25
349	 21	72.0	14.4	 25
350	 21	85.3	24.2	 20
351	 21	211.0	31.6	 25
352	 21	317.0	30.3	 25
353	 21	642.8	75.7	 20
354	 21	201.0	33.3	 25
355	 21	171.0	32.5	 25
356	 21	312.5	43.1	 20
357	 21	112.0	22.6	 25
358	 21	82.0	15.8	 25
359	 21	534.3	67.4	 20
360	 21	88.0	16.3	 25
361	 21	436.0	67.8	 25
362	 21	147.3	27.1	 20
363	 21	2342.0	460.7	 25
364	 21	71.0	15.7	 25
365	 21	241.3	34.3	 20
366	 21	195.0	26.8	 25
367	 21	2812.3	372.4	 20
368	 21	325.0	50.0	 25
369	 21	537.0	76.4	 25
370	 21	1345.3	187.3	 20
371	 21	2792.0	506.5	 25
372	 21	93.0	37.3	 25
373	 21	5866.8	767.0	 20
374	 21	451.0	50.9	 25
375	 21	199.0	29.5	 25
376	 21	375.0	77.8	 20
377	 21	706.0	102.1	 25
378	 21	363.0	38.7	 20
379	 21	316.0	36.5	 16
380	 21	9761.5	1377.0	 20
381	 21	6138.3	554.9	 20
382	 21	1551.3	108.5	 16
383	 21	428.0	67.8	 20
384	 21	754.0	97.6	 20
385	 21	125.5	22.6	 16
386	 21	212.8	23.5	 20
387	 21	110.3	21.6	 20
388	 21	376.5	48.9	 16
389	 21	129.0	24.2	 20
390	 21	138.5	21.2	 20
391	 21	156.3	23.4	 16
392	 21	127.3	19.9	 20
393	 21	130.5	28.1	 20
394	 21	2638.0	309.5	 16
395	 21	134.8	45.5	 20
396	 21	197.8	27.0	 20
397	 21	404.5	51.8	 20
398	 21	166.0	31.8	 25
399	 21	244.0	45.0	 25
400	 21	91.0	17.2	 20
401	 21	146.0	20.1	 25
402	 21	775.0	144.9	 25
403	 21	229.5	36.9	 20
404	 21	95.0	24.8	 25
405	 21	3290.8	473.1	 20
406	 21	2514.0	390.7	 25
407	 21	251.0	33.8	 25
408	 21	82.0	13.8	 20
409	 21	69.0	10.4	 25
410	 21	100.0	20.0	 25
411	 21	261.8	42.9	 20
412	 21	119.0	20.3	 25
413	 21	203.0	67.4	 25
414	 21	10117.0	1875.8	 20
415	 21	281.0	36.5	 25
416	 21	109.0	26.5	 25
417	 21	68.8	11.9	 20
418	 21	85.0	16.6	 25
419	 21	310.0	63.1	 25
420	 21	476.0	71.9	 20
421	 21	143.0	26.2	 25
422	 21	159.0	20.6	 25
423	 21	354.3	49.9	 20
424	 21	690.0	104.5	 25
425	 21	530.0	57.5	 25
426	 21	634.5	78.7	 20
427	 21	1624.0	279.9	 25
428	 21	1500.0	345.2	 25
429	 21	881.3	178.7	 20
430	 21	408.0	59.8	 25
431	 21	214.0	45.4	 25
432	 21	957.0	204.0	 20
433	 21	168.0	42.3	 25
434	 21	182.0	46.2	 25
435	 21	734.0	59.5	 20
436	 21	1045.0	90.2	 20
437	 21	119.8	25.8	 20
438	 21	95.0	12.7	 16
439	 21	121.5	20.3	 20
440	 21	116.3	23.2	 20
441	 21	76.8	11.8	 16
442	 21	72.0	16.0	 20
443	 21	72.5	14.5	 16
444	 21	71.3	13.7	 20
445	 21	59.0	17.0	 20
446	 21	125.5	19.8	 16
447	 21	802.3	155.2	 20
448	 21	2318.0	291.5	 20
449	 21	114.0	31.5	 16
450	 21	452.8	64.8	 20
451	 21	98.3	18.1	 20
452	 21	203.0	27.9	 16
453	 21	77.8	14.4	 20
454	 21	58.5	10.5	 20
455	 21	152.5	19.7	 20
456	 21	133.0	17.0	 25
457	 21	67.0	13.8	 25
458	 21	75.3	20.5	 20
459	 21	312.0	54.2	 25
460	 21	236.0	34.5	 25
461	 21	606.0	55.9	 20
462	 21	466.0	76.8	 25
463	 21	95.0	17.1	 25
464	 21	54.3	10.6	 20
465	 21	87.0	15.2	 25
466	 21	347.0	445.5	 25
467	 21	62.5	10.3	 20
468	 21	54.0	12.3	 25
469	 21	75.0	20.7	 25
470	 21	96.5	16.2	 20
471	 21	458.0	52.5	 25
472	 21	255.0	36.7	 25
473	 21	5478.5	545.0	 20
474	 21	118.0	24.8	 25
475	 21	230.0	33.7	 25
476	 21	212.8	29.4	 20
477	 21	158.0	23.9	 25
478	 21	206.0	25.8	 25
479	 21	178.3	24.8	 20
480	 21	533.0	56.6	 25
481	 21	1115.0	106.1	 20
482	 21	441.0	50.7	 25
483	 21	151.0	20.2	 25
484	 21	119.0	18.4	 20
485	 21	502.0	81.6	 25
486	 21	288.0	49.1	 25
487	 21	1212.8	205.7	 20
488	 21	321.0	53.4	 25
489	 21	175.0	25.3	 25
490	 21	76.0	18.4	 20
491	 21	86.0	24.2	 25
492	 21	987.0	224.8	 25
493	 21	92.0	17.4	 20
494	 21	626.5	106.8	 20
495	 21	712.3	76.0	 20
496	 21	1468.0	103.5	 16
497	 21	357.8	59.6	 20
498	 21	73.0	10.5	 20
499	 21	159.3	26.9	 16
500	 21	74.5	13.4	 20
501	 21	83.3	13.5	 20
502	 21	224.8	26.4	 16
503	 21	1084.5	179.0	 20
504	 21	257.3	36.8	 20
505	 21	181.3	26.4	 16
506	 21	319.3	47.0	 20
507	 21	626.8	65.1	 20
508	 21	233.3	33.2	 16
509	 21	98.0	15.1	 20
510	 21	87.3	13.4	 20
511	 21	114.5	23.2	 16
512	 21	267.8	38.0	 20
513	 21	348.0	54.7	 25
514	 21	416.5	68.8	 20
515	 21	66.0	12.0	 25
516	 21	64.0	11.6	 25
517	 21	270.3	30.0	 20
518	 21	187.0	29.2	 25
519	 21	67.0	12.0	 20
520	 21	514.0	102.7	 25
521	 21	401.0	72.1	 25
522	 21	94.8	19.2	 20
523	 21	167.0	24.3	 25
524	 21	442.0	54.7	 25
525	 21	502.0	64.4	 20
526	 21	567.0	57.0	 25
527	 21	485.0	50.1	 25
528	 21	694.5	72.6	 20
529	 21	679.0	129.2	 25
530	 21	264.0	40.0	 25
531	 21	149.3	22.6	 20
532	 21	102.0	20.0	 25
533	 21	251.0	38.6	 25
534	 21	591.8	42.4	 20
535	 21	194.0	24.8	 25
536	 21	230.0	50.4	 25
537	 21	381.0	67.5	 20
538	 21	83.0	15.0	 25
539	 21	138.0	26.0	 25
540	 21	538.5	53.9	 20
541	 21	724.0	108.6	 25
542	 21	686.0	85.3	 25
543	 21	504.3	144.1	 20
544	 21	229.0	37.2	 25
545	 21	1640.0	262.9	 25
546	 21	115.0	19.0	 20
547	 21	246.0	44.9	 25
548	 21	584.0	75.0	 25
549	 21	1285.8	146.9	 20
550	 21	207.0	38.7	 25
551	 21	553.0	46.0	 25
552	 21	1049.8	67.7	 16
553	 21	835.5	73.6	 20
554	 21	655.3	52.7	 20
555	 21	476.8	50.0	 16
556	 21	1421.0	214.8	 20
557	 21	1244.8	91.6	 16
558	 21	160.0	19.4	 20
559	 21	216.5	27.8	 20
560	 21	661.3	100.4	 16
561	 21	168.8	25.5	 20
562	 21	166.8	27.4	 20
563	 21	175.3	31.0	 16
564	 21	123.0	31.9	 20
565	 21	80.5	15.4	 20
566	 21	9278.3	1142.2	 16
567	 21	236.8	103.7	 20
568	 21	282.5	52.0	 20
569	 21	58.5	11.7	 16
570	 21	64.5	10.8	 20
571	 21	753.0	124.0	 25
572	 21	140.5	21.9	 20
573	 21	83.0	14.6	 25
574	 21	580.0	99.4	 25
575	 21	87.3	16.7	 20
576	 21	120.0	23.6	 25
577	 21	80.0	18.9	 25
578	 21	70.3	13.2	 20
579	 21	62.0	11.8	 25
580	 21	711.0	100.1	 25
581	 21	637.0	93.8	 20
582	 21	86.0	18.1	 25
583	 21	62.0	11.0	 25
584	 21	55.5	12.7	 20
585	 21	117.0	22.4	 25
586	 21	69.0	14.7	 25
587	 21	528.8	44.5	 20
588	 21	273.0	38.4	 25
589	 21	400.0	45.4	 25
590	 21	235.8	25.5	 20
591	 21	543.0	45.9	 25
592	 21	148.0	26.0	 25
593	 21	114.5	21.7	 20
594	 21	343.0	62.9	 25
595	 21	90.3	17.0	 20
596	 21	316.0	60.8	 25
597	 21	338.0	46.4	 25
598	 21	1811.0	243.1	 20
599	 21	714.0	78.4	 25
600	 21	794.0	79.1	 25
601	 21	101.0	16.5	 20
602	 21	80.0	15.6	 25
603	 21	389.0	55.2	 25
604	 21	273.3	38.4	 20
605	 21	1056.0	170.6	 25
606	 21	80.0	15.8	 25
607	 21	83.5	16.7	 20
608	 21	3623.0	819.1	 25
609	 21	93.0	33.4	 25
610	 21	145.3	25.3	 16
611	 21	638.5	136.8	 20
612	 21	2436.5	390.6	 20
613	 21	1510.5	114.8	 16
614	 21	621.3	55.7	 20
615	 21	721.8	72.9	 20
616	 21	218.0	30.2	 16
617	 21	517.5	58.5	 20
618	 21	5899.0	602.3	 20
619	 21	7297.3	390.7	 16
620	 21	2278.5	394.7	 20
621	 21	410.3	88.8	 20
622	 21	4241.8	312.6	 16
623	 21	890.8	86.4	 20
624	 21	623.0	62.9	 20
625	 21	184.5	23.8	 16
626	 21	234.3	32.4	 20
627	 21	95.0	15.3	 20
628	 21	367.8	34.6	 16
629	 21	167.3	24.9	 20
630	 21	190.0	22.4	 25
631	 21	141.5	18.0	 20
632	 21	149.0	19.3	 25
633	 21	87.3	13.1	 20
634	 21	82.0	18.5	 25
635	 21	67.0	11.4	 25
636	 21	202.8	37.3	 20
637	 21	275.0	37.0	 25
638	 21	94.0	14.3	 25
639	 21	199.8	77.8	 20
  0	 22	14321.3	3135.7	 20
  1	 22	415.8	44.4	 20
  2	 22	561.3	57.6	 16
  3	 22	1638.0	712.7	 20
  4	 22	490.0	66.5	 20
  5	 22	93.0	16.9	 16
  6	 22	287.3	41.0	 20
  7	 22	308.0	32.1	 20
  8	 22	93.5	12.7	 16
  9	 22	195.0	42.9	 25
 10	 22	92.0	59.6	 25
 11	 22	89.0	13.5	 20
 12	 22	140.0	16.9	 25
 13	 22	342.0	40.8	 25
 14	 22	333.0	35.9	 20
 15	 22	248.0	31.7	 25
 16	 22	83.0	16.1	 25
 17	 22	115.0	16.5	 20
 18	 22	465.0	64.7	 25
 19	 22	2926.0	421.4	 25
 20	 22	222.3	42.1	 20
 21	 22	160.0	23.5	 25
 22	 22	128.0	26.3	 25
 23	 22	104.3	13.3	 20
 24	 22	157.0	25.8	 25
 25	 22	95.0	22.9	 25
 26	 22	213.0	42.2	 20
 27	 22	537.0	71.9	 25
 28	 22	680.0	83.0	 25
 29	 22	464.0	72.7	 20
 30	 22	606.0	65.3	 25
 31	 22	245.0	35.4	 20
 32	 22	331.0	54.5	 25
 33	 22	2942.0	313.6	 25
 34	 22	1064.0	111.1	 20
 35	 22	597.0	74.8	 25
 36	 22	473.0	74.7	 25
 37	 22	2812.8	432.1	 20
 38	 22	156.0	27.8	 25
 39	 22	891.0	217.4	 25
 40	 22	1200.3	127.6	 20
 41	 22	388.0	43.2	 25
 42	 22	630.0	74.5	 25
 43	 22	457.8	58.9	 20
 44	 22	105.0	19.2	 25
 45	 22	72.0	12.2	 25
 46	 22	64.8	15.5	 20
 47	 22	73.0	14.0	 25
 48	 22	72.3	16.4	 20
 49	 22	73.5	14.7	 16
 50	 22	91.0	17.7	 20
 51	 22	98.8	14.5	 20
 52	 22	78.0	17.9	 16
 53	 22	74.3	18.6	 20
 54	 22	110.3	20.8	 20
 55	 22	102.8	17.3	 16
 56	 22	209.3	36.6	 20
 57	 22	261.3	79.8	 20
 58	 22	1041.3	77.9	 16
 59	 22	379.5	62.0	 20
 60	 22	116.0	24.7	 20
 61	 22	412.0	55.1	 16
 62	 22	102.8	19.2	 20
 63	 22	140.5	25.3	 20
 64	 22	106.0	16.1	 16
 65	 22	127.3	27.0	 20
 66	 22	125.5	14.6	 16
 67	 22	120.0	29.6	 25
 68	 22	295.0	53.8	 25
 69	 22	346.3	36.1	 20
 70	 22	512.0	83.4	 25
 71	 22	153.0	25.0	 25
 72	 22	361.0	85.9	 20
 73	 22	4162.0	519.2	 25
 74	 22	2465.0	422.1	 25
 75	 22	437.3	85.7	 20
 76	 22	150.0	24.8	 25
 77	 22	58.0	16.3	 25
 78	 22	75.3	13.0	 20
 79	 22	65.0	13.1	 25
 80	 22	88.0	14.0	 25
 81	 22	66.5	9.4	 20
 82	 22	136.0	38.5	 25
 83	 22	109.0	13.5	 25
 84	 22	235.0	39.8	 20
 85	 22	186.0	40.0	 25
 86	 22	265.0	92.7	 25
 87	 22	83.5	13.6	 20
 88	 22	56.0	11.7	 25
 89	 22	85.0	18.0	 25
 90	 22	66.5	12.6	 20
 91	 22	70.0	12.5	 25
 92	 22	70.0	16.9	 25
 93	 22	74.3	35.5	 20
 94	 22	79.0	14.3	 25
 95	 22	67.0	15.4	 25
 96	 22	56.3	9.2	 20
 97	 22	83.0	20.9	 25
 98	 22	141.0	40.7	 25
 99	 22	66.8	8.6	 20
100	 22	67.0	9.6	 25
101	 22	87.0	12.8	 25
102	 22	100.3	24.2	 20
103	 22	87.0	19.6	 25
104	 22	185.3	31.9	 20
105	 22	190.0	29.5	 25
106	 22	605.3	296.5	 20
107	 22	1095.8	230.0	 16
108	 22	625.3	98.0	 20
109	 22	178.3	37.6	 20
110	 22	139.8	33.5	 16
111	 22	517.3	123.4	 20
112	 22	220.0	47.5	 20
113	 22	128.0	22.5	 16
114	 22	73.5	14.6	 20
115	 22	191.8	50.7	 20
116	 22	537.8	173.2	 16
117	 22	11388.5	2906.0	 20
118	 22	349.8	81.1	 20
119	 22	120.8	23.9	 16
120	 22	122.3	46.0	 20
121	 22	480.5	96.9	 20
122	 22	269.5	57.8	 16
123	 22	87.3	11.0	 20
124	 22	91.8	19.9	 20
125	 22	106.3	21.0	 20
126	 22	163.0	33.1	 25
127	 22	82.0	14.3	 25
128	 22	71.0	15.2	 20
129	 22	69.0	10.8	 25
130	 22	82.0	30.8	 25
131	 22	309.3	39.6	 20
132	 22	1751.0	518.7	 25
133	 22	534.0	169.7	 25
134	 22	98.3	16.1	 20
135	 22	157.0	39.1	 25
136	 22	172.0	26.9	 25
137	 22	294.8	65.2	 20
138	 22	156.0	22.9	 25
139	 22	294.0	33.7	 25
140	 22	246.5	30.0	 20
141	 22	624.0	102.0	 25
142	 22	655.5	58.0	 20
143	 22	193.0	82.3	 25
144	 22	1757.0	389.6	 25
145	 22	929.0	222.0	 20
146	 22	158.0	117.9	 25
147	 22	4431.0	979.1	 25
148	 22	399.3	58.7	 20
149	 22	165.0	33.3	 25
150	 22	86.0	24.0	 25
151	 22	261.5	43.6	 20
152	 22	88.0	14.0	 25
153	 22	151.0	30.3	 25
154	 22	352.5	72.6	 20
155	 22	83.0	16.4	 25
156	 22	156.0	22.7	 25
157	 22	187.0	22.8	 20
158	 22	462.0	77.8	 25
159	 22	111.0	43.2	 25
160	 22	191.3	45.5	 20
161	 22	4702.0	1126.0	 25
162	 22	203.0	28.1	 25
163	 22	143.3	21.1	 20
164	 22	165.0	30.1	 20
165	 22	68.5	14.3	 20
166	 22	64.3	9.4	 16
167	 22	77.8	15.5	 20
168	 22	209.3	34.7	 20
169	 22	63.3	6.9	 16
170	 22	75.0	13.3	 20
171	 22	76.3	12.8	 20
172	 22	81.8	18.5	 16
173	 22	82.3	19.9	 20
174	 22	79.0	12.5	 20
175	 22	71.5	10.3	 16
176	 22	846.0	223.2	 20
177	 22	90.5	18.2	 20
178	 22	87.0	25.3	 16
179	 22	516.3	126.8	 20
180	 22	96.8	22.6	 16
181	 22	621.0	78.9	 20
182	 22	128.0	31.6	 20
183	 22	66.5	12.6	 16
184	 22	90.0	16.9	 25
185	 22	294.0	60.9	 25
186	 22	91.0	27.2	 20
187	 22	698.0	106.1	 25
188	 22	276.0	50.4	 25
189	 22	97.5	14.5	 20
190	 22	102.0	18.4	 25
191	 22	88.0	17.5	 25
192	 22	94.5	16.6	 20
193	 22	75.0	12.9	 25
194	 22	86.0	23.4	 25
195	 22	208.3	29.3	 20
196	 22	237.0	35.1	 25
197	 22	267.0	71.9	 25
198	 22	93.0	18.5	 20
199	 22	108.0	16.3	 25
200	 22	115.0	33.0	 25
201	 22	219.5	23.4	 20
202	 22	83.0	15.8	 25
203	 22	122.0	24.7	 25
204	 22	249.5	44.1	 20
205	 22	321.0	79.8	 25
206	 22	101.0	37.0	 25
207	 22	576.5	133.6	 20
208	 22	188.0	26.9	 25
209	 22	114.0	33.7	 25
210	 22	381.8	46.0	 20
211	 22	142.0	24.1	 25
212	 22	214.0	35.0	 25
213	 22	112.0	20.6	 20
214	 22	114.0	20.1	 25
215	 22	316.0	106.1	 25
216	 22	81.0	14.6	 20
217	 22	78.0	12.5	 25
218	 22	148.3	22.2	 20
219	 22	81.0	15.1	 25
220	 22	98.0	25.0	 25
221	 22	542.5	85.4	 20
222	 22	86.3	16.0	 20
223	 22	374.3	72.8	 20
224	 22	112.3	22.4	 16
225	 22	132.3	28.0	 20
226	 22	123.5	18.3	 20
227	 22	100.0	17.1	 16
228	 22	114.3	13.7	 20
229	 22	86.0	15.3	 20
230	 22	157.0	20.1	 16
231	 22	117.3	16.9	 20
232	 22	145.3	34.7	 20
233	 22	76.0	17.0	 16
234	 22	176.0	25.3	 20
235	 22	254.5	102.1	 20
236	 22	983.3	108.7	 16
237	 22	69.5	9.7	 20
238	 22	72.8	12.2	 20
239	 22	72.0	16.4	 16
240	 22	93.0	12.1	 20
241	 22	184.0	39.5	 20
242	 22	750.8	101.8	 20
243	 22	92.0	20.8	 25
244	 22	78.0	17.1	 25
245	 22	391.0	39.6	 20
246	 22	825.0	144.7	 25
247	 22	191.0	32.9	 25
248	 22	187.5	33.6	 20
249	 22	71.0	11.9	 25
250	 22	77.0	12.6	 25
251	 22	68.5	13.8	 20
252	 22	149.0	28.6	 25
253	 22	73.0	20.8	 25
254	 22	149.8	22.2	 20
255	 22	762.0	123.9	 25
256	 22	82.5	23.7	 20
257	 22	166.0	22.9	 25
258	 22	168.0	21.5	 25
259	 22	102.3	17.3	 20
260	 22	192.0	37.8	 25
261	 22	326.0	43.6	 25
262	 22	119.3	26.0	 20
263	 22	608.0	65.1	 25
264	 22	136.0	23.3	 25
265	 22	287.3	41.4	 20
266	 22	2323.0	427.7	 25
267	 22	501.0	96.1	 25
268	 22	276.0	30.1	 20
269	 22	269.0	103.0	 25
270	 22	86.0	15.7	 25
271	 22	86.3	13.8	 20
272	 22	115.0	17.1	 25
273	 22	131.0	13.2	 25
274	 22	141.5	22.2	 20
275	 22	88.0	15.8	 25
276	 22	100.0	19.8	 25
277	 22	76.0	19.9	 20
278	 22	213.0	42.6	 25
279	 22	470.0	79.9	 25
280	 22	222.3	47.5	 20
281	 22	1603.8	389.8	 20
282	 22	185.0	33.8	 20
283	 22	152.8	35.8	 16
284	 22	1758.5	470.1	 20
285	 22	77.5	11.3	 20
286	 22	97.8	19.6	 16
287	 22	248.5	29.0	 20
288	 22	726.3	154.0	 20
289	 22	138.0	35.2	 16
290	 22	263.5	220.5	 20
291	 22	1668.3	472.1	 20
292	 22	286.8	24.7	 16
293	 22	161.0	103.4	 20
294	 22	2335.8	415.0	 16
295	 22	99.8	18.0	 20
296	 22	122.8	20.3	 20
297	 22	397.3	59.6	 16
298	 22	148.5	30.1	 20
299	 22	133.3	28.5	 20
300	 22	367.0	31.4	 20
301	 22	308.0	29.4	 25
302	 22	161.0	29.5	 25
303	 22	115.0	22.5	 20
304	 22	76.0	14.2	 25
305	 22	148.0	28.2	 25
306	 22	150.8	40.2	 20
307	 22	385.0	41.3	 25
308	 22	894.0	70.1	 25
309	 22	1828.3	129.9	 20
310	 22	399.0	36.9	 25
311	 22	557.0	46.0	 25
312	 22	359.3	33.8	 20
313	 22	734.0	115.7	 25
314	 22	116.0	22.0	 25
315	 22	193.5	41.9	 20
316	 22	81.0	12.1	 25
317	 22	93.0	16.6	 25
318	 22	92.5	13.8	 20
319	 22	101.0	17.7	 25
320	 22	152.0	22.5	 25
321	 22	120.0	14.5	 20
322	 22	172.0	28.1	 25
323	 22	323.0	52.1	 25
324	 22	898.5	116.8	 20
325	 22	342.0	40.6	 25
326	 22	166.0	29.4	 25
327	 22	176.0	20.7	 20
328	 22	139.0	38.5	 25
329	 22	73.0	13.6	 25
330	 22	64.8	12.3	 20
331	 22	72.0	19.1	 25
332	 22	233.5	46.4	 20
333	 22	7367.0	855.5	 25
334	 22	676.0	49.5	 25
335	 22	486.5	43.1	 20
336	 22	86.0	17.2	 25
337	 22	954.0	205.2	 25
338	 22	523.3	102.9	 20
339	 22	1877.0	132.1	 20
340	 22	250.5	30.7	 20
341	 22	3434.0	142.9	 16
342	 22	291.0	90.6	 20
343	 22	369.8	48.2	 20
344	 22	261.3	29.2	 16
345	 22	180.5	23.7	 20
346	 22	134.3	23.1	 20
347	 22	104.8	15.4	 16
348	 22	94.3	14.3	 20
349	 22	62.0	8.9	 20
350	 22	122.3	33.4	 16
351	 22	138.5	23.0	 20
352	 22	656.8	67.2	 20
353	 22	924.5	54.1	 16
354	 22	230.5	31.0	 20
355	 22	239.3	30.3	 20
356	 22	235.3	28.5	 16
357	 22	97.8	22.7	 20
358	 22	76.0	19.6	 25
359	 22	256.8	47.7	 20
360	 22	76.0	15.1	 25
361	 22	187.0	31.2	 25
362	 22	95.8	19.7	 20
363	 22	4456.0	699.5	 25
364	 22	69.0	12.8	 25
365	 22	268.3	29.0	 20
366	 22	133.0	21.9	 25
367	 22	1105.0	150.7	 25
368	 22	110.3	21.0	 20
369	 22	662.0	73.3	 25
370	 22	534.5	65.5	 20
371	 22	1204.0	145.9	 25
372	 22	121.0	39.8	 25
373	 22	5970.0	430.6	 20
374	 22	250.0	39.6	 25
375	 22	144.0	19.2	 25
376	 22	256.8	29.6	 20
377	 22	516.0	50.3	 25
378	 22	191.0	22.4	 25
379	 22	203.0	29.2	 20
380	 22	5682.0	701.7	 25
381	 22	535.0	136.8	 25
382	 22	3067.8	180.5	 20
383	 22	169.0	38.4	 25
384	 22	324.0	50.5	 25
385	 22	474.3	64.9	 20
386	 22	168.0	34.9	 25
387	 22	98.0	17.1	 25
388	 22	436.5	68.0	 20
389	 22	119.0	25.2	 25
390	 22	92.0	19.5	 25
391	 22	103.8	23.7	 20
392	 22	182.0	25.9	 25
393	 22	133.0	22.1	 25
394	 22	647.3	135.5	 20
395	 22	102.0	17.7	 25
396	 22	155.0	24.5	 25
397	 22	280.5	50.2	 16
398	 22	259.3	43.3	 20
399	 22	258.8	38.3	 20
400	 22	96.3	19.0	 16
401	 22	123.8	19.3	 20
402	 22	163.3	52.3	 20
403	 22	221.5	31.7	 16
404	 22	100.3	21.2	 20
405	 22	686.3	74.8	 20
406	 22	670.3	75.9	 16
407	 22	153.3	26.0	 20
408	 22	56.3	6.4	 16
409	 22	67.8	14.1	 20
410	 22	71.3	13.9	 20
411	 22	140.0	20.6	 16
412	 22	122.5	22.6	 20
413	 22	128.3	24.9	 20
414	 22	2976.0	293.9	 16
415	 22	202.5	29.5	 20
416	 22	86.0	14.4	 25
417	 22	73.5	18.5	 20
418	 22	75.0	17.8	 25
419	 22	159.0	27.1	 25
420	 22	704.5	86.5	 20
421	 22	157.0	29.0	 25
422	 22	169.0	26.9	 25
423	 22	259.5	45.0	 20
424	 22	188.0	26.3	 25
425	 22	443.0	68.0	 25
426	 22	597.8	43.8	 20
427	 22	593.0	73.1	 25
428	 22	368.0	40.4	 25
429	 22	310.8	40.5	 20
430	 22	280.0	37.5	 25
431	 22	291.0	86.2	 25
432	 22	1158.0	86.2	 20
433	 22	200.0	19.9	 25
434	 22	327.0	64.1	 25
435	 22	1009.0	72.6	 20
436	 22	402.0	44.7	 25
437	 22	89.0	19.4	 25
438	 22	73.3	13.3	 20
439	 22	81.0	11.9	 25
440	 22	84.0	16.4	 25
441	 22	65.3	11.8	 20
442	 22	60.0	12.7	 25
443	 22	65.0	19.9	 25
444	 22	57.0	10.9	 20
445	 22	59.0	13.9	 25
446	 22	99.5	17.3	 20
447	 22	245.0	51.9	 25
448	 22	235.0	130.1	 25
449	 22	102.3	13.4	 20
450	 22	279.0	62.7	 25
451	 22	114.0	23.7	 25
452	 22	90.3	16.6	 20
453	 22	71.0	16.2	 25
454	 22	58.0	13.1	 25
455	 22	91.8	16.6	 16
456	 22	124.5	25.8	 20
457	 22	72.0	12.6	 20
458	 22	65.8	12.7	 16
459	 22	331.8	49.6	 20
460	 22	211.5	29.4	 20
461	 22	298.0	32.4	 16
462	 22	88.5	13.9	 20
463	 22	67.5	13.9	 20
464	 22	54.3	11.2	 16
465	 22	67.8	14.3	 20
466	 22	65.3	12.5	 20
467	 22	64.5	11.6	 16
468	 22	61.0	11.1	 20
469	 22	78.3	13.5	 20
470	 22	112.5	23.3	 16
471	 22	443.8	47.6	 20
472	 22	125.8	20.1	 20
473	 22	2759.5	373.9	 16
474	 22	84.0	19.7	 25
475	 22	88.0	15.9	 25
476	 22	206.3	44.0	 20
477	 22	84.0	12.2	 25
478	 22	130.0	26.9	 25
479	 22	147.3	19.3	 20
480	 22	1055.0	107.5	 25
481	 22	2730.0	324.6	 25
482	 22	174.0	22.6	 20
483	 22	172.0	40.3	 25
484	 22	101.5	21.7	 20
485	 22	274.0	36.3	 25
486	 22	144.0	26.6	 25
487	 22	517.0	91.5	 20
488	 22	354.0	58.6	 25
489	 22	184.0	22.3	 25
490	 22	56.8	12.3	 20
491	 22	77.0	12.2	 25
492	 22	230.0	52.8	 25
493	 22	203.0	42.5	 20
494	 22	377.0	69.3	 25
495	 22	221.0	30.4	 25
496	 22	642.3	73.5	 20
497	 22	379.0	58.4	 25
498	 22	73.0	11.5	 25
499	 22	176.5	19.4	 20
500	 22	139.0	24.2	 25
501	 22	67.0	14.3	 25
502	 22	83.3	10.1	 20
503	 22	314.0	54.9	 25
504	 22	151.0	21.9	 25
505	 22	119.3	17.4	 20
506	 22	1444.0	214.2	 25
507	 22	1843.0	176.9	 25
508	 22	242.0	22.2	 20
509	 22	86.0	13.5	 25
510	 22	82.0	17.2	 25
511	 22	109.3	17.5	 20
512	 22	103.0	23.3	 25
513	 22	512.3	82.8	 20
514	 22	77.3	19.1	 16
515	 22	66.0	15.0	 20
516	 22	46.5	10.4	 20
517	 22	135.8	18.5	 16
518	 22	174.3	27.6	 20
519	 22	67.0	12.4	 20
520	 22	249.8	31.4	 16
521	 22	86.3	16.4	 20
522	 22	79.3	12.7	 16
523	 22	103.0	21.6	 20
524	 22	256.0	43.4	 20
525	 22	458.5	41.7	 16
526	 22	189.3	21.0	 20
527	 22	285.3	50.4	 20
528	 22	735.3	69.7	 16
529	 22	157.3	18.0	 20
530	 22	125.0	20.6	 20
531	 22	99.8	18.6	 16
532	 22	102.5	17.5	 20
533	 22	191.0	38.3	 25
534	 22	1258.5	142.3	 20
535	 22	390.0	57.6	 25
536	 22	98.0	15.5	 25
537	 22	76.3	10.4	 20
538	 22	71.0	17.6	 25
539	 22	529.0	78.7	 25
540	 22	1813.5	225.4	 20
541	 22	253.0	62.3	 25
542	 22	240.0	35.7	 25
543	 22	279.5	50.0	 20
544	 22	175.0	31.5	 25
545	 22	456.0	68.8	 25
546	 22	174.3	20.1	 20
547	 22	140.0	30.6	 25
548	 22	398.0	59.2	 25
549	 22	473.8	45.9	 20
550	 22	554.0	47.1	 25
551	 22	590.0	60.0	 25
552	 22	1724.3	172.7	 20
553	 22	395.0	100.2	 25
554	 22	905.0	81.8	 25
555	 22	275.0	26.8	 20
556	 22	164.0	51.6	 25
557	 22	648.0	53.5	 25
558	 22	107.3	20.3	 20
559	 22	197.0	32.4	 25
560	 22	133.3	23.3	 20
561	 22	85.0	18.4	 25
562	 22	68.0	15.0	 25
563	 22	86.3	21.5	 20
564	 22	63.0	14.6	 25
565	 22	95.0	17.3	 25
566	 22	3633.8	742.3	 20
567	 22	228.0	40.8	 25
568	 22	324.0	58.0	 25
569	 22	149.3	105.3	 20
570	 22	109.0	16.3	 25
571	 22	220.0	31.5	 20
572	 22	86.5	14.3	 16
573	 22	72.3	14.7	 20
574	 22	297.3	50.3	 20
575	 22	72.3	12.6	 16
576	 22	166.0	33.4	 20
577	 22	59.3	14.1	 20
578	 22	63.0	14.9	 16
579	 22	65.3	9.5	 20
580	 22	205.5	36.3	 20
581	 22	125.3	19.9	 16
582	 22	78.3	15.1	 20
583	 22	61.0	8.6	 20
584	 22	68.5	8.8	 16
585	 22	101.5	17.4	 20
586	 22	76.3	12.6	 20
587	 22	117.0	34.2	 16
588	 22	272.8	36.4	 20
589	 22	318.5	40.8	 20
590	 22	216.5	26.1	 16
591	 22	577.0	127.6	 25
592	 22	93.0	16.3	 25
593	 22	68.0	8.5	 20
594	 22	67.0	15.4	 25
595	 22	104.0	19.5	 25
596	 22	284.0	44.6	 20
597	 22	400.0	60.8	 25
598	 22	1454.8	218.4	 20
599	 22	331.0	114.4	 25
600	 22	1070.0	142.0	 25
601	 22	116.8	76.4	 20
602	 22	88.0	16.4	 25
603	 22	323.0	53.0	 25
604	 22	351.5	32.1	 20
605	 22	1993.0	281.8	 25
606	 22	92.0	26.7	 25
607	 22	75.5	20.4	 20
608	 22	995.0	263.0	 25
609	 22	74.0	15.6	 25
610	 22	91.3	14.6	 20
611	 22	131.0	27.2	 25
612	 22	952.0	177.3	 25
613	 22	1468.5	97.6	 20
614	 22	478.0	130.0	 25
615	 22	1452.0	178.9	 25
616	 22	118.3	23.7	 20
617	 22	272.0	45.4	 25
618	 22	2852.0	492.9	 25
619	 22	4234.0	563.7	 20
620	 22	1437.0	240.7	 25
621	 22	797.0	305.0	 25
622	 22	6468.5	395.7	 20
623	 22	467.0	351.8	 25
624	 22	673.0	82.1	 25
625	 22	137.5	25.2	 20
626	 22	140.0	25.1	 25
627	 22	69.0	10.6	 25
628	 22	252.8	47.4	 20
629	 22	158.0	26.2	 25
630	 22	237.3	29.5	 20
631	 22	248.5	24.8	 16
632	 22	89.3	15.4	 20
633	 22	67.0	11.2	 20
634	 22	70.8	13.6	 16
635	 22	68.0	12.1	 20
636	 22	200.8	33.0	 16
637	 22	433.0	60.1	 20
638	 22	124.0	19.2	 20
639	 22	13531.8	1736.7	 16
  0	 23	190.0	36.1	 25
  1	 23	195.0	30.0	 25
  2	 23	170.0	28.1	 20
  3	 23	225.0	26.7	 25
  4	 23	1044.0	88.6	 25
  5	 23	624.8	65.9	 20
  6	 23	178.0	33.9	 25
  7	 23	107.0	17.3	 25
  8	 23	920.5	144.9	 20
  9	 23	87.8	22.8	 20
 10	 23	7692.8	954.9	 20
 11	 23	897.8	142.9	 16
 12	 23	492.8	53.3	 20
 13	 23	631.3	71.6	 20
 14	 23	1680.3	131.2	 16
 15	 23	688.0	63.1	 20
 16	 23	214.0	27.6	 20
 17	 23	306.5	30.8	 16
 18	 23	81.3	13.6	 20
 19	 23	79.0	14.7	 20
 20	 23	230.0	33.0	 16
 21	 23	93.3	15.6	 20
 22	 23	941.3	147.7	 20
 23	 23	186.0	24.8	 16
 24	 23	608.8	79.1	 20
 25	 23	644.8	97.7	 20
 26	 23	325.5	50.2	 16
 27	 23	244.3	30.9	 20
 28	 23	477.0	71.9	 25
 29	 23	229.8	29.3	 20
 30	 23	128.0	21.6	 25
 31	 23	251.0	31.3	 20
 32	 23	81.0	16.0	 25
 33	 23	166.0	32.1	 25
 34	 23	521.8	31.0	 20
 35	 23	369.0	59.1	 25
 36	 23	971.0	62.3	 25
 37	 23	2026.3	187.9	 20
 38	 23	4201.0	385.4	 25
 39	 23	9181.0	1360.7	 25
 40	 23	191.3	25.8	 20
 41	 23	483.0	56.5	 25
 42	 23	1172.0	150.3	 25
 43	 23	410.5	47.2	 20
 44	 23	129.0	18.3	 25
 45	 23	336.0	77.1	 25
 46	 23	83.3	11.4	 20
 47	 23	158.0	24.9	 25
 48	 23	73.0	15.9	 25
 49	 23	233.8	29.1	 20
 50	 23	134.0	22.4	 25
 51	 23	352.0	79.4	 25
 52	 23	87.0	24.2	 20
 53	 23	3746.0	787.2	 25
 54	 23	323.0	42.8	 25
 55	 23	282.8	43.3	 20
 56	 23	338.0	61.3	 25
 57	 23	285.0	55.0	 25
 58	 23	130.8	27.3	 20
 59	 23	613.0	132.9	 25
 60	 23	347.0	93.1	 25
 61	 23	95.5	15.2	 20
 62	 23	779.0	173.0	 25
 63	 23	92.0	15.5	 25
 64	 23	99.3	14.0	 20
 65	 23	138.0	25.2	 25
 66	 23	715.0	155.3	 25
 67	 23	3483.5	288.4	 16
 68	 23	497.3	76.7	 20
 69	 23	895.0	77.8	 16
 70	 23	513.0	65.5	 20
 71	 23	1192.3	72.7	 20
 72	 23	2438.5	232.8	 16
 73	 23	1240.0	135.3	 20
 74	 23	313.8	31.4	 20
 75	 23	561.3	96.8	 16
 76	 23	74.0	14.2	 20
 77	 23	66.0	15.6	 20
 78	 23	165.3	27.5	 16
 79	 23	183.5	26.8	 20
 80	 23	935.5	285.3	 20
 81	 23	105.8	15.2	 16
 82	 23	99.8	29.2	 20
 83	 23	1216.3	134.3	 20
 84	 23	1259.8	327.7	 16
 85	 23	101.3	20.9	 20
 86	 23	145.8	39.7	 20
 87	 23	837.5	143.6	 20
 88	 23	120.0	19.7	 25
 89	 23	81.0	18.1	 25
 90	 23	76.3	14.6	 20
 91	 23	86.0	16.5	 25
 92	 23	97.0	15.2	 25
 93	 23	118.3	36.3	 20
 94	 23	1176.0	330.3	 25
 95	 23	82.0	15.2	 25
 96	 23	201.5	51.3	 20
 97	 23	191.0	60.3	 25
 98	 23	901.0	313.7	 25
 99	 23	101.5	15.0	 20
100	 23	271.0	83.4	 25
101	 23	1955.0	739.9	 25
102	 23	96.0	16.1	 20
103	 23	766.0	258.8	 25
104	 23	69.0	10.6	 25
105	 23	117.0	52.9	 20
106	 23	939.0	209.4	 25
107	 23	533.0	103.6	 20
108	 23	619.0	88.5	 25
109	 23	684.0	141.5	 25
110	 23	344.3	51.7	 20
111	 23	549.0	276.6	 25
112	 23	2031.0	587.5	 25
113	 23	178.3	52.9	 20
114	 23	130.0	22.6	 25
115	 23	188.0	29.1	 25
116	 23	185.3	24.3	 20
117	 23	1346.0	396.7	 25
118	 23	232.0	48.3	 25
119	 23	129.0	18.3	 20
120	 23	516.0	91.1	 25
121	 23	646.0	207.1	 25
122	 23	3551.0	728.5	 20
123	 23	1287.0	409.0	 25
124	 23	141.0	24.1	 25
125	 23	99.3	19.2	 16
126	 23	441.5	98.3	 20
127	 23	174.5	25.9	 20
128	 23	114.5	29.8	 16
129	 23	247.5	56.1	 20
130	 23	444.3	118.5	 20
131	 23	105.3	24.0	 16
132	 23	73.0	14.2	 20
133	 23	63.8	13.0	 20
134	 23	87.5	15.9	 16
135	 23	67.8	12.2	 20
136	 23	113.8	33.1	 20
137	 23	368.0	54.4	 16
138	 23	416.5	43.0	 20
139	 23	1010.0	220.3	 20
140	 23	295.0	26.9	 16
141	 23	534.8	106.8	 20
142	 23	121.8	24.6	 20
143	 23	93.3	17.3	 16
144	 23	251.8	71.1	 20
145	 23	147.8	29.4	 20
146	 23	96.0	17.1	 25
147	 23	150.0	25.4	 25
148	 23	322.0	43.4	 20
149	 23	3331.0	572.7	 25
150	 23	1985.0	412.2	 25
151	 23	818.3	99.1	 20
152	 23	9619.0	2327.2	 25
153	 23	266.0	50.0	 25
154	 23	262.3	56.5	 20
155	 23	119.0	26.8	 25
156	 23	143.0	64.0	 25
157	 23	732.0	70.6	 20
158	 23	216.0	26.1	 25
159	 23	246.0	48.8	 25
160	 23	263.8	76.2	 20
161	 23	3151.0	604.4	 25
162	 23	293.0	44.2	 25
163	 23	438.8	50.3	 20
164	 23	77.0	13.0	 25
165	 23	343.0	89.6	 25
166	 23	124.5	23.6	 20
167	 23	78.0	18.1	 25
168	 23	481.0	93.2	 25
169	 23	223.0	31.8	 20
170	 23	85.0	12.9	 25
171	 23	450.0	122.2	 25
172	 23	117.0	33.0	 20
173	 23	90.0	17.4	 25
174	 23	89.0	22.9	 25
175	 23	206.5	35.5	 20
176	 23	708.0	148.0	 25
177	 23	313.0	71.4	 25
178	 23	342.5	69.1	 20
179	 23	129.0	38.6	 25
180	 23	209.0	42.8	 25
181	 23	80.3	15.0	 20
182	 23	73.0	13.7	 25
183	 23	139.3	22.7	 20
184	 23	105.8	22.9	 20
185	 23	130.8	28.2	 20
186	 23	303.5	39.2	 16
187	 23	427.5	90.9	 20
188	 23	99.8	40.8	 20
189	 23	457.0	57.6	 16
190	 23	82.0	19.6	 20
191	 23	187.0	42.2	 20
192	 23	423.3	41.6	 16
193	 23	114.8	15.0	 20
194	 23	84.5	51.1	 20
195	 23	894.8	152.8	 16
196	 23	140.5	27.4	 20
197	 23	1399.5	459.3	 20
198	 23	153.0	34.3	 16
199	 23	472.5	62.7	 20
200	 23	2532.8	205.5	 20
201	 23	3415.3	690.0	 16
202	 23	286.5	44.6	 20
203	 23	1923.0	209.0	 25
204	 23	3863.5	281.3	 20
205	 23	6380.0	1446.2	 25
206	 23	814.0	181.5	 25
207	 23	2762.5	268.9	 20
208	 23	4914.0	1412.7	 25
209	 23	90.0	24.1	 25
210	 23	315.3	39.7	 20
211	 23	219.0	30.9	 25
212	 23	335.0	51.7	 25
213	 23	320.0	44.2	 20
214	 23	133.0	26.0	 25
215	 23	184.0	43.8	 25
216	 23	84.0	13.0	 20
217	 23	235.0	33.4	 25
218	 23	1265.0	374.8	 25
219	 23	199.8	46.4	 20
220	 23	80.0	14.0	 25
221	 23	115.0	28.5	 20
222	 23	615.0	99.6	 25
223	 23	466.0	113.7	 25
224	 23	343.5	57.3	 20
225	 23	175.0	33.8	 25
226	 23	64.0	13.3	 25
227	 23	211.5	43.7	 20
228	 23	88.0	27.3	 25
229	 23	80.0	13.3	 25
230	 23	136.3	18.2	 20
231	 23	363.0	46.0	 25
232	 23	1271.0	282.4	 25
233	 23	2391.8	401.2	 20
234	 23	286.0	42.0	 25
235	 23	632.0	113.2	 25
236	 23	440.3	75.1	 20
237	 23	88.0	16.6	 25
238	 23	158.0	32.4	 25
239	 23	530.3	120.2	 20
240	 23	82.0	17.9	 25
241	 23	1034.0	270.4	 25
242	 23	78.3	24.0	 16
243	 23	2201.5	195.0	 20
244	 23	1558.8	195.6	 20
245	 23	4173.5	437.5	 16
246	 23	1709.8	122.7	 20
247	 23	3910.5	712.5	 20
248	 23	802.5	89.0	 16
249	 23	125.0	22.5	 20
250	 23	1746.8	383.8	 20
251	 23	205.8	36.6	 16
252	 23	169.0	32.9	 20
253	 23	93.8	16.6	 20
254	 23	115.0	20.3	 16
255	 23	97.3	20.6	 20
256	 23	109.3	21.1	 20
257	 23	1175.5	204.8	 16
258	 23	159.5	21.1	 20
259	 23	91.3	13.3	 16
260	 23	163.3	36.8	 20
261	 23	683.0	74.9	 25
262	 23	434.8	43.7	 20
263	 23	690.0	65.2	 25
264	 23	439.0	46.1	 25
265	 23	452.5	63.0	 20
266	 23	450.0	55.0	 25
267	 23	551.0	47.7	 25
268	 23	1457.3	166.2	 20
269	 23	134.0	22.1	 25
270	 23	435.0	102.0	 25
271	 23	934.8	104.6	 20
272	 23	234.0	69.2	 25
273	 23	2038.0	401.6	 25
274	 23	277.5	46.7	 20
275	 23	213.0	70.4	 25
276	 23	7259.0	2200.4	 25
277	 23	362.5	76.8	 20
278	 23	90.0	16.8	 25
279	 23	429.0	355.1	 25
280	 23	2896.3	545.9	 20
281	 23	263.0	56.5	 25
282	 23	86.0	19.1	 25
283	 23	76.0	16.3	 20
284	 23	201.0	41.1	 25
285	 23	228.0	55.6	 25
286	 23	84.8	21.1	 20
287	 23	763.0	185.6	 25
288	 23	461.0	131.1	 25
289	 23	82.0	16.2	 20
290	 23	606.0	128.8	 25
291	 23	342.0	84.5	 25
292	 23	135.0	36.7	 20
293	 23	99.0	18.9	 25
294	 23	600.0	123.0	 25
295	 23	898.8	220.7	 20
296	 23	374.0	98.6	 25
297	 23	103.0	29.5	 20
298	 23	1432.0	293.3	 25
299	 23	372.0	78.4	 25
300	 23	1854.5	157.8	 16
301	 23	636.5	82.2	 20
302	 23	679.0	459.4	 20
303	 23	3550.0	414.8	 16
304	 23	173.3	19.7	 20
305	 23	222.0	49.1	 20
306	 23	103.3	13.7	 16
307	 23	982.5	125.5	 20
308	 23	369.3	59.0	 20
309	 23	678.5	55.4	 16
310	 23	172.0	32.1	 20
311	 23	200.5	33.5	 20
312	 23	754.3	46.2	 16
313	 23	1718.8	275.6	 20
314	 23	631.3	135.2	 20
315	 23	85.0	15.3	 16
316	 23	547.8	99.6	 20
317	 23	140.5	22.2	 20
318	 23	154.8	21.4	 16
319	 23	120.0	32.1	 25
320	 23	537.0	84.1	 25
321	 23	213.0	21.1	 20
322	 23	70.0	13.6	 25
323	 23	88.0	16.9	 25
324	 23	139.8	18.1	 20
325	 23	198.0	26.4	 25
326	 23	1575.0	302.9	 25
327	 23	427.8	52.1	 20
328	 23	120.0	69.5	 25
329	 23	1403.0	288.3	 25
330	 23	302.0	36.9	 20
331	 23	145.0	23.9	 25
332	 23	185.0	39.0	 25
333	 23	1936.3	173.7	 20
334	 23	1463.0	161.0	 25
335	 23	182.5	23.2	 20
336	 23	86.0	12.5	 25
337	 23	185.0	23.7	 25
338	 23	234.8	33.9	 20
339	 23	371.0	55.2	 25
340	 23	436.0	66.1	 25
341	 23	347.0	36.4	 20
342	 23	170.0	17.3	 25
343	 23	154.0	21.6	 25
344	 23	123.3	22.0	 20
345	 23	303.0	40.1	 25
346	 23	99.0	19.4	 25
347	 23	91.3	21.4	 20
348	 23	162.0	30.3	 25
349	 23	100.0	15.6	 25
350	 23	166.3	20.7	 20
351	 23	237.0	43.6	 25
352	 23	297.0	47.6	 25
353	 23	357.5	34.5	 20
354	 23	877.0	94.0	 25
355	 23	417.0	53.2	 25
356	 23	153.8	24.0	 20
357	 23	300.0	43.6	 25
358	 23	525.0	97.6	 20
359	 23	231.8	28.3	 16
360	 23	194.5	26.7	 20
361	 23	76.3	11.4	 20
362	 23	84.5	17.7	 16
363	 23	76.5	18.7	 20
364	 23	66.5	12.7	 20
365	 23	532.3	50.7	 16
366	 23	331.5	49.0	 20
367	 23	316.5	40.5	 20
368	 23	411.0	79.5	 16
369	 23	166.5	20.6	 20
370	 23	1721.0	299.5	 20
371	 23	107.3	18.1	 16
372	 23	1060.8	132.5	 20
373	 23	360.5	33.7	 16
374	 23	284.3	48.8	 20
375	 23	410.3	51.1	 20
376	 23	332.3	34.7	 16
377	 23	335.0	37.9	 25
378	 23	801.0	97.9	 25
379	 23	143.5	34.7	 20
380	 23	429.0	51.2	 25
381	 23	622.0	53.4	 25
382	 23	322.5	31.7	 20
383	 23	97.0	19.7	 25
384	 23	976.0	105.0	 25
385	 23	1810.0	129.3	 20
386	 23	3386.0	428.3	 25
387	 23	131.0	18.9	 25
388	 23	868.3	133.4	 20
389	 23	123.0	23.2	 25
390	 23	225.0	29.9	 25
391	 23	101.8	17.3	 20
392	 23	295.0	40.2	 25
393	 23	1115.0	199.9	 25
394	 23	231.8	38.8	 20
395	 23	246.0	76.4	 25
396	 23	19951.0	4573.5	 25
397	 23	74.0	11.7	 20
398	 23	136.0	33.2	 25
399	 23	75.0	11.3	 25
400	 23	111.5	19.4	 20
401	 23	197.0	43.1	 25
402	 23	7939.0	1813.6	 25
403	 23	1024.8	113.6	 20
404	 23	5688.0	1006.9	 25
405	 23	156.0	20.2	 25
406	 23	145.3	22.8	 20
407	 23	1313.0	224.0	 25
408	 23	225.0	45.7	 25
409	 23	160.0	35.7	 20
410	 23	148.0	40.7	 25
411	 23	126.3	20.9	 20
412	 23	142.0	23.0	 25
413	 23	179.0	28.9	 25
414	 23	117.5	23.1	 20
415	 23	306.0	47.8	 25
416	 23	306.5	56.9	 20
417	 23	109.3	17.2	 16
418	 23	77.5	15.1	 20
419	 23	106.8	16.4	 20
420	 23	65.8	13.1	 16
421	 23	554.8	56.1	 20
422	 23	3690.0	668.4	 20
423	 23	3881.0	302.4	 16
424	 23	195.5	23.8	 20
425	 23	80.3	10.9	 20
426	 23	209.0	31.3	 16
427	 23	352.0	30.8	 20
428	 23	706.5	83.6	 20
429	 23	90.5	15.2	 16
430	 23	144.0	29.0	 20
431	 23	88.8	13.7	 20
432	 23	889.5	98.6	 16
433	 23	411.3	37.5	 20
434	 23	285.0	34.0	 20
435	 23	2337.0	178.3	 16
436	 23	514.0	54.6	 25
437	 23	94.0	15.5	 25
438	 23	345.3	47.0	 20
439	 23	108.0	19.0	 25
440	 23	79.0	16.6	 25
441	 23	94.3	18.2	 20
442	 23	63.0	12.6	 25
443	 23	91.0	14.8	 25
444	 23	114.3	23.0	 20
445	 23	102.0	15.3	 25
446	 23	78.0	17.0	 25
447	 23	220.8	33.8	 20
448	 23	413.0	75.5	 25
449	 23	113.3	14.6	 20
450	 23	108.0	14.3	 25
451	 23	221.0	25.0	 25
452	 23	362.8	46.7	 20
453	 23	98.0	16.5	 25
454	 23	528.0	90.8	 25
455	 23	58.3	9.2	 20
456	 23	365.0	54.0	 25
457	 23	95.0	16.8	 25
458	 23	68.3	18.5	 20
459	 23	144.0	23.5	 25
460	 23	104.0	21.0	 25
461	 23	595.0	78.8	 20
462	 23	136.0	26.4	 25
463	 23	683.0	92.7	 25
464	 23	366.3	71.7	 20
465	 23	351.0	54.5	 25
466	 23	71.0	14.0	 25
467	 23	70.3	12.1	 20
468	 23	176.0	35.0	 25
469	 23	255.0	40.2	 25
470	 23	2320.5	353.6	 20
471	 23	265.0	46.3	 25
472	 23	923.0	132.5	 25
473	 23	116.0	22.8	 20
474	 23	69.0	11.0	 20
475	 23	59.5	11.3	 20
476	 23	57.3	10.6	 16
477	 23	377.8	58.1	 20
478	 23	240.8	34.7	 20
479	 23	639.0	49.1	 16
480	 23	1612.0	160.0	 20
481	 23	2194.5	216.4	 20
482	 23	986.3	89.6	 16
483	 23	5526.5	736.7	 20
484	 23	189.0	28.3	 20
485	 23	287.3	20.7	 16
486	 23	78.0	14.9	 20
487	 23	97.5	15.3	 16
488	 23	78.3	13.8	 20
489	 23	240.5	41.5	 20
490	 23	75.3	17.0	 16
491	 23	61.0	12.1	 20
492	 23	113.8	20.0	 20
493	 23	191.8	37.6	 16
494	 23	102.0	21.5	 25
495	 23	930.0	136.5	 25
496	 23	2287.5	247.1	 20
497	 23	191.0	50.6	 25
498	 23	1429.0	222.2	 25
499	 23	108.5	15.5	 20
500	 23	81.0	13.3	 25
501	 23	644.0	100.6	 25
502	 23	76.5	15.1	 20
503	 23	144.0	21.8	 25
504	 23	365.0	26.7	 25
505	 23	98.5	16.2	 20
506	 23	376.0	58.6	 25
507	 23	101.0	19.7	 25
508	 23	63.3	7.6	 20
509	 23	78.0	18.2	 25
510	 23	89.0	15.5	 25
511	 23	431.8	52.1	 20
512	 23	84.0	13.5	 25
513	 23	188.0	29.5	 25
514	 23	64.3	12.0	 20
515	 23	60.0	10.1	 25
516	 23	59.0	14.6	 25
517	 23	56.0	13.1	 20
518	 23	60.0	10.8	 25
519	 23	77.0	15.9	 25
520	 23	144.3	28.8	 20
521	 23	224.0	38.8	 25
522	 23	529.0	86.6	 25
523	 23	795.3	126.0	 20
524	 23	88.0	14.2	 25
525	 23	89.8	11.6	 20
526	 23	70.0	14.2	 25
527	 23	76.0	15.2	 25
528	 23	172.3	24.6	 20
529	 23	160.0	28.4	 25
530	 23	77.0	17.8	 25
531	 23	137.5	22.7	 20
532	 23	105.0	21.2	 25
533	 23	2883.0	292.3	 20
534	 23	311.3	25.6	 16
535	 23	237.3	30.4	 20
536	 23	391.3	72.5	 20
537	 23	78.3	15.5	 16
538	 23	171.8	27.5	 20
539	 23	102.0	22.9	 20
540	 23	102.3	15.6	 16
541	 23	480.0	63.9	 20
542	 23	991.8	96.9	 20
543	 23	103.5	18.9	 16
544	 23	293.8	58.9	 20
545	 23	763.8	80.2	 20
546	 23	811.3	58.9	 16
547	 23	389.3	34.5	 20
548	 23	1685.5	93.4	 20
549	 23	5490.5	277.8	 16
550	 23	3888.0	207.1	 20
551	 23	1455.0	74.5	 20
552	 23	692.5	43.5	 20
553	 23	133.0	56.8	 25
554	 23	425.0	48.6	 25
555	 23	2295.3	150.7	 20
556	 23	3803.0	531.1	 25
557	 23	659.0	67.9	 25
558	 23	1013.3	108.9	 20
559	 23	123.0	26.5	 25
560	 23	685.0	77.2	 25
561	 23	92.3	15.9	 20
562	 23	314.0	44.4	 25
563	 23	227.5	32.2	 20
564	 23	212.0	32.4	 25
565	 23	193.0	29.3	 25
566	 23	140.5	22.8	 20
567	 23	75.0	15.7	 25
568	 23	243.0	55.6	 25
569	 23	77.5	20.1	 20
570	 23	91.0	16.6	 25
571	 23	132.0	15.8	 25
572	 23	103.0	22.5	 20
573	 23	568.0	119.2	 25
574	 23	143.0	21.3	 25
575	 23	65.3	12.5	 20
576	 23	415.0	68.8	 25
577	 23	82.0	16.9	 25
578	 23	748.8	88.2	 20
579	 23	545.0	127.3	 25
580	 23	77.0	14.8	 25
581	 23	95.0	15.4	 20
582	 23	250.0	57.1	 25
583	 23	170.0	20.0	 25
584	 23	75.5	15.9	 20
585	 23	2126.0	568.9	 25
586	 23	75.0	14.4	 25
587	 23	2554.8	352.8	 20
588	 23	7753.0	1749.8	 25
589	 23	103.0	40.0	 25
590	 23	358.3	68.4	 20
591	 23	2072.0	299.1	 20
592	 23	95.3	12.0	 20
593	 23	79.0	10.4	 16
594	 23	152.8	28.7	 20
595	 23	176.0	20.6	 20
596	 23	92.3	11.6	 16
597	 23	472.3	105.7	 20
598	 23	816.5	95.6	 20
599	 23	2520.3	204.2	 16
600	 23	1121.5	123.5	 20
601	 23	6053.0	778.9	 16
602	 23	339.0	363.4	 20
603	 23	86.5	29.6	 20
604	 23	394.3	75.7	 16
605	 23	313.5	65.1	 20
606	 23	572.5	69.8	 20
607	 23	333.3	68.7	 16
608	 23	1105.8	263.5	 20
609	 23	1147.5	145.6	 20
610	 23	177.3	25.0	 20
611	 23	80.0	13.6	 25
612	 23	1988.0	434.6	 25
613	 23	793.0	62.2	 20
614	 23	160.0	23.7	 25
615	 23	678.0	93.7	 25
616	 23	566.5	55.7	 20
617	 23	241.0	29.5	 25
618	 23	153.0	25.7	 25
619	 23	1444.5	191.0	 20
620	 23	128.0	34.4	 25
621	 23	385.0	41.1	 25
622	 23	872.5	161.1	 20
623	 23	370.0	44.7	 25
624	 23	176.0	31.8	 25
625	 23	97.8	18.8	 20
626	 23	75.0	11.1	 25
627	 23	79.0	12.9	 25
628	 23	568.3	41.9	 20
629	 23	14233.0	2458.4	 25
630	 23	101.0	81.7	 25
631	 23	64.5	10.4	 20
632	 23	321.0	42.8	 25
633	 23	155.0	25.8	 25
634	 23	64.8	14.9	 20
635	 23	340.0	55.3	 25
636	 23	169.0	27.6	 25
637	 23	2179.3	181.0	 20
638	 23	508.0	43.7	 25
639	 23	235.0	35.5	 20
  0	 24	14305.0	3321.9	 25
  1	 24	370.0	47.9	 25
  2	 24	224.3	24.7	 20
  3	 24	197.0	42.0	 25
  4	 24	1687.0	165.1	 25
  5	 24	392.5	41.9	 20
  6	 24	104.0	27.4	 25
  7	 24	128.0	24.7	 25
  8	 24	1397.0	118.0	 20
  9	 24	110.0	17.5	 25
 10	 24	2206.0	424.4	 25
 11	 24	1506.5	176.2	 20
 12	 24	360.0	31.1	 25
 13	 24	313.0	62.8	 25
 14	 24	2073.0	213.7	 20
 15	 24	517.0	37.1	 25
 16	 24	286.0	31.6	 25
 17	 24	199.3	32.3	 20
 18	 24	86.0	14.2	 25
 19	 24	66.0	12.3	 25
 20	 24	78.5	16.3	 20
 21	 24	61.0	13.8	 25
 22	 24	549.0	58.7	 25
 23	 24	122.0	25.7	 20
 24	 24	140.0	36.7	 25
 25	 24	206.0	29.6	 25
 26	 24	217.5	32.3	 20
 27	 24	186.0	24.0	 25
 28	 24	370.5	48.8	 20
 29	 24	170.8	19.2	 16
 30	 24	129.3	20.1	 20
 31	 24	231.3	38.7	 20
 32	 24	76.0	10.7	 16
 33	 24	145.3	24.6	 20
 34	 24	309.0	28.2	 16
 35	 24	528.0	64.8	 20
 36	 24	707.5	84.4	 20
 37	 24	4136.5	236.7	 16
 38	 24	1415.0	92.1	 20
 39	 24	7317.5	1065.7	 20
 40	 24	142.3	27.4	 16
 41	 24	177.8	22.5	 20
 42	 24	437.5	51.9	 20
 43	 24	355.3	35.0	 16
 44	 24	125.8	16.2	 20
 45	 24	127.3	20.5	 20
 46	 24	94.8	24.9	 16
 47	 24	107.5	20.4	 20
 48	 24	89.0	18.7	 25
 49	 24	78.3	16.1	 20
 50	 24	120.0	22.2	 25
 51	 24	86.0	19.5	 25
 52	 24	92.8	24.6	 20
 53	 24	231.0	42.2	 25
 54	 24	287.0	54.0	 25
 55	 24	99.0	19.8	 20
 56	 24	124.0	21.7	 25
 57	 24	255.0	43.9	 25
 58	 24	197.3	25.8	 20
 59	 24	144.0	24.4	 25
 60	 24	113.0	23.1	 25
 61	 24	61.0	13.0	 20
 62	 24	100.0	22.6	 25
 63	 24	88.0	12.5	 25
 64	 24	91.0	12.3	 20
 65	 24	147.0	22.9	 25
 66	 24	222.0	58.5	 25
 67	 24	680.8	105.6	 20
 68	 24	551.0	102.5	 25
 69	 24	646.0	114.9	 25
 70	 24	223.8	35.8	 20
 71	 24	536.0	214.7	 25
 72	 24	7194.5	774.3	 20
 73	 24	1401.0	70.0	 25
 74	 24	845.0	189.2	 25
 75	 24	159.5	27.7	 20
 76	 24	76.0	16.0	 25
 77	 24	76.0	14.9	 25
 78	 24	162.5	23.2	 20
 79	 24	139.0	26.6	 25
 80	 24	126.0	38.2	 25
 81	 24	85.3	13.1	 20
 82	 24	74.0	13.8	 25
 83	 24	262.0	39.8	 25
 84	 24	230.8	52.5	 20
 85	 24	100.0	23.2	 25
 86	 24	160.0	35.6	 25
 87	 24	604.3	100.7	 16
 88	 24	232.3	57.7	 20
 89	 24	71.0	12.4	 20
 90	 24	77.8	13.4	 16
 91	 24	69.0	13.1	 20
 92	 24	175.0	36.2	 20
 93	 24	144.8	28.6	 16
 94	 24	431.3	94.7	 20
 95	 24	65.5	10.4	 20
 96	 24	72.5	12.6	 16
 97	 24	126.8	52.7	 20
 98	 24	481.0	160.6	 20
 99	 24	69.3	15.0	 16
100	 24	137.3	34.3	 20
101	 24	365.8	119.5	 20
102	 24	101.3	23.9	 16
103	 24	168.3	43.4	 20
104	 24	79.5	14.0	 20
105	 24	108.3	23.1	 16
106	 24	493.0	92.9	 25
107	 24	257.0	32.6	 25
108	 24	481.8	61.7	 20
109	 24	307.0	64.2	 25
110	 24	156.3	28.8	 20
111	 24	307.0	129.3	 25
112	 24	1562.0	393.4	 25
113	 24	130.0	23.8	 20
114	 24	111.0	17.2	 25
115	 24	115.0	17.2	 25
116	 24	165.0	24.1	 20
117	 24	243.0	46.0	 25
118	 24	224.0	33.2	 25
119	 24	115.5	23.9	 20
120	 24	191.0	27.3	 25
121	 24	223.0	133.4	 25
122	 24	1716.5	298.2	 20
123	 24	287.0	74.7	 25
124	 24	237.0	48.0	 25
125	 24	118.3	12.6	 20
126	 24	119.0	24.9	 25
127	 24	110.0	18.0	 25
128	 24	146.3	25.7	 20
129	 24	69.0	16.2	 25
130	 24	127.0	23.2	 25
131	 24	75.8	15.9	 20
132	 24	69.0	12.2	 25
133	 24	70.0	10.9	 25
134	 24	108.8	15.4	 20
135	 24	62.0	8.8	 25
136	 24	122.0	32.2	 25
137	 24	414.0	56.7	 20
138	 24	324.0	32.6	 25
139	 24	685.0	142.9	 25
140	 24	205.5	42.9	 20
141	 24	372.0	71.2	 25
142	 24	82.0	15.8	 25
143	 24	84.3	13.8	 20
144	 24	84.0	20.6	 25
145	 24	80.3	13.8	 20
146	 24	75.8	13.2	 16
147	 24	121.5	21.8	 20
148	 24	127.3	20.3	 16
149	 24	1433.8	604.8	 20
150	 24	4890.0	913.2	 20
151	 24	2015.0	272.9	 16
152	 24	2526.8	679.1	 20
153	 24	210.8	44.4	 20
154	 24	193.8	23.8	 16
155	 24	111.8	22.3	 20
156	 24	129.3	27.9	 20
157	 24	350.0	47.2	 16
158	 24	78.8	14.0	 20
159	 24	176.0	47.6	 20
160	 24	479.5	112.2	 16
161	 24	3736.8	718.8	 20
162	 24	563.8	109.6	 20
163	 24	167.0	21.5	 16
164	 24	73.0	12.3	 25
165	 24	89.0	14.4	 25
166	 24	97.5	16.5	 20
167	 24	89.0	23.0	 25
168	 24	241.0	72.4	 25
169	 24	150.0	25.2	 20
170	 24	78.0	11.9	 25
171	 24	249.0	55.2	 25
172	 24	81.0	13.3	 20
173	 24	77.0	15.7	 25
174	 24	102.0	22.9	 25
175	 24	159.5	22.5	 20
176	 24	930.0	147.0	 25
177	 24	147.0	20.8	 25
178	 24	340.5	45.6	 20
179	 24	126.0	29.9	 25
180	 24	144.0	35.7	 25
181	 24	68.3	10.5	 20
182	 24	77.0	14.8	 25
183	 24	144.0	27.7	 25
184	 24	100.3	14.7	 20
185	 24	90.0	26.2	 25
186	 24	175.3	24.8	 20
187	 24	275.0	53.0	 25
188	 24	79.0	24.7	 25
189	 24	280.8	46.8	 20
190	 24	80.0	14.0	 25
191	 24	137.0	37.9	 25
192	 24	315.3	30.7	 20
193	 24	119.0	22.0	 25
194	 24	98.0	128.1	 25
195	 24	4389.5	842.4	 20
196	 24	181.0	25.3	 25
197	 24	379.0	113.4	 25
198	 24	79.8	12.6	 20
199	 24	176.0	33.0	 25
200	 24	822.0	214.3	 25
201	 24	1108.5	369.2	 20
202	 24	133.0	22.8	 25
203	 24	579.3	85.8	 20
204	 24	1526.3	440.6	 16
205	 24	3671.0	784.2	 20
206	 24	651.8	104.2	 20
207	 24	1405.8	303.1	 16
208	 24	2019.3	536.0	 20
209	 24	90.0	28.0	 20
210	 24	159.0	26.9	 16
211	 24	158.3	18.7	 20
212	 24	199.3	31.3	 20
213	 24	196.0	19.6	 16
214	 24	144.5	17.3	 20
215	 24	152.8	31.9	 20
216	 24	92.3	18.7	 16
217	 24	212.8	22.9	 20
218	 24	403.5	94.6	 20
219	 24	312.5	59.0	 16
220	 24	62.8	14.2	 20
221	 24	142.8	62.4	 20
222	 24	803.5	124.6	 20
223	 24	1035.0	250.5	 25
224	 24	108.0	19.6	 20
225	 24	80.0	15.2	 25
226	 24	72.0	14.4	 25
227	 24	78.8	15.2	 20
228	 24	89.0	18.2	 25
229	 24	72.0	14.2	 25
230	 24	84.5	14.6	 20
231	 24	320.0	37.7	 25
232	 24	1024.0	254.4	 25
233	 24	1708.5	238.8	 20
234	 24	174.0	30.8	 25
235	 24	343.0	51.1	 25
236	 24	242.5	44.5	 20
237	 24	78.0	16.0	 25
238	 24	124.0	42.0	 25
239	 24	133.0	34.2	 20
240	 24	70.0	11.7	 25
241	 24	232.0	53.3	 25
242	 24	80.3	19.1	 20
243	 24	1254.0	132.4	 25
244	 24	854.0	85.9	 25
245	 24	1445.0	170.0	 20
246	 24	1532.0	103.5	 25
247	 24	2190.0	436.0	 25
248	 24	584.8	77.5	 20
249	 24	78.0	14.8	 25
250	 24	336.0	86.9	 25
251	 24	215.5	36.0	 20
252	 24	141.0	20.3	 25
253	 24	88.0	17.5	 25
254	 24	80.0	12.4	 20
255	 24	96.0	21.3	 25
256	 24	73.0	15.3	 25
257	 24	321.0	70.3	 20
258	 24	139.0	18.9	 25
259	 24	110.0	16.0	 25
260	 24	181.0	24.4	 20
261	 24	352.3	116.1	 20
262	 24	1030.0	71.2	 16
263	 24	328.3	35.0	 20
264	 24	213.3	35.6	 20
265	 24	212.0	30.4	 16
266	 24	431.3	63.9	 20
267	 24	115.0	30.8	 20
268	 24	500.0	50.4	 16
269	 24	197.8	40.5	 20
270	 24	689.0	75.7	 20
271	 24	1434.5	108.8	 16
272	 24	349.8	41.6	 20
273	 24	1234.3	211.9	 20
274	 24	124.3	18.7	 16
275	 24	360.5	66.0	 20
276	 24	781.0	246.1	 20
277	 24	81.5	20.0	 16
278	 24	60.0	10.2	 20
279	 24	227.3	208.5	 20
280	 24	2284.8	373.2	 20
281	 24	187.0	34.3	 25
282	 24	81.0	11.9	 25
283	 24	69.0	13.8	 20
284	 24	202.0	32.2	 25
285	 24	277.0	63.6	 25
286	 24	77.3	15.8	 20
287	 24	208.0	45.1	 25
288	 24	177.0	29.1	 25
289	 24	76.5	16.8	 20
290	 24	202.0	33.7	 25
291	 24	163.0	40.8	 25
292	 24	74.0	17.8	 20
293	 24	92.0	14.7	 25
294	 24	163.0	25.1	 25
295	 24	201.0	42.0	 20
296	 24	140.0	26.4	 25
297	 24	263.0	206.6	 25
298	 24	1223.3	169.2	 20
299	 24	274.0	177.8	 25
300	 24	2475.5	162.5	 20
301	 24	764.0	99.8	 25
302	 24	467.0	249.4	 25
303	 24	1469.0	148.0	 20
304	 24	231.0	39.8	 25
305	 24	123.0	28.0	 25
306	 24	91.0	21.7	 20
307	 24	450.0	60.5	 25
308	 24	178.0	29.6	 25
309	 24	347.3	33.2	 20
310	 24	220.0	25.4	 25
311	 24	131.0	20.6	 25
312	 24	308.8	68.2	 20
313	 24	880.0	135.3	 25
314	 24	242.0	63.6	 25
315	 24	76.5	13.6	 20
316	 24	88.0	23.4	 25
317	 24	107.0	32.0	 25
318	 24	182.0	83.6	 20
319	 24	137.0	43.9	 20
320	 24	1374.3	226.7	 20
321	 24	155.3	27.3	 16
322	 24	105.5	23.0	 20
323	 24	82.5	20.3	 20
324	 24	122.3	17.7	 16
325	 24	138.0	18.9	 20
326	 24	436.0	74.5	 20
327	 24	85.5	16.9	 16
328	 24	115.3	48.8	 20
329	 24	2527.3	433.6	 20
330	 24	166.5	25.1	 16
331	 24	106.0	23.2	 20
332	 24	422.3	45.4	 20
333	 24	337.8	35.6	 16
334	 24	546.5	81.5	 20
335	 24	95.0	20.8	 20
336	 24	112.3	16.0	 16
337	 24	207.8	23.7	 20
338	 24	336.3	44.0	 16
339	 24	281.0	47.8	 25
340	 24	1170.0	200.3	 25
341	 24	356.0	45.3	 20
342	 24	264.0	30.1	 25
343	 24	171.0	25.3	 25
344	 24	110.3	22.1	 20
345	 24	206.0	35.4	 25
346	 24	98.0	19.9	 25
347	 24	93.8	17.1	 20
348	 24	113.0	21.6	 25
349	 24	112.0	21.9	 25
350	 24	132.3	23.8	 20
351	 24	531.0	71.4	 25
352	 24	169.0	24.0	 25
353	 24	352.3	52.7	 20
354	 24	403.0	100.4	 25
355	 24	2367.0	348.7	 25
356	 24	260.8	46.2	 20
357	 24	474.0	58.2	 25
358	 24	1219.0	239.7	 25
359	 24	171.5	28.5	 20
360	 24	217.0	28.5	 25
361	 24	83.0	22.0	 25
362	 24	66.8	9.9	 20
363	 24	67.0	16.0	 25
364	 24	81.0	15.8	 25
365	 24	632.5	83.5	 20
366	 24	220.0	36.0	 25
367	 24	857.0	174.2	 25
368	 24	105.3	22.1	 20
369	 24	112.0	18.2	 25
370	 24	644.0	123.4	 25
371	 24	87.8	14.4	 20
372	 24	261.0	33.6	 25
373	 24	255.0	37.6	 25
374	 24	252.0	41.0	 20
375	 24	303.0	39.3	 25
376	 24	606.8	54.6	 20
377	 24	383.3	67.4	 20
378	 24	722.3	98.6	 20
379	 24	173.5	28.9	 16
380	 24	287.5	33.6	 20
381	 24	429.5	48.5	 20
382	 24	444.3	36.4	 16
383	 24	103.3	18.8	 20
384	 24	564.3	54.5	 20
385	 24	553.0	46.8	 16
386	 24	1089.8	133.2	 20
387	 24	122.3	18.3	 20
388	 24	295.5	32.6	 16
389	 24	161.0	31.9	 20
390	 24	151.5	24.2	 20
391	 24	135.0	26.4	 16
392	 24	98.5	18.9	 20
393	 24	374.5	37.0	 20
394	 24	172.0	22.0	 16
395	 24	385.5	55.3	 20
396	 24	9016.5	1762.8	 20
397	 24	82.0	13.8	 20
398	 24	88.0	13.0	 25
399	 24	79.0	14.4	 25
400	 24	109.8	23.2	 20
401	 24	171.0	25.6	 25
402	 24	1019.0	212.8	 25
403	 24	314.5	37.3	 20
404	 24	3462.0	447.5	 25
405	 24	172.0	29.3	 25
406	 24	373.3	39.5	 20
407	 24	1422.0	231.8	 25
408	 24	236.0	35.1	 25
409	 24	88.5	16.6	 20
410	 24	82.0	15.3	 25
411	 24	98.0	21.6	 25
412	 24	200.8	32.4	 20
413	 24	303.0	42.9	 25
414	 24	94.8	22.0	 20
415	 24	179.0	26.4	 25
416	 24	143.0	18.7	 25
417	 24	141.3	20.6	 20
418	 24	68.0	12.5	 25
419	 24	80.0	17.6	 25
420	 24	94.0	14.2	 20
421	 24	449.0	54.0	 25
422	 24	1026.0	108.7	 25
423	 24	2323.3	232.3	 20
424	 24	172.0	25.3	 25
425	 24	86.0	14.7	 25
426	 24	214.8	39.9	 20
427	 24	332.0	37.8	 25
428	 24	395.0	68.5	 25
429	 24	84.3	10.5	 20
430	 24	67.0	13.3	 25
431	 24	69.0	11.9	 25
432	 24	551.5	57.7	 20
433	 24	249.0	25.3	 25
434	 24	176.0	25.8	 25
435	 24	1075.3	81.7	 20
436	 24	896.8	78.6	 20
437	 24	85.3	14.6	 20
438	 24	161.8	23.7	 16
439	 24	70.5	13.9	 20
440	 24	59.3	12.2	 20
441	 24	75.5	10.6	 16
442	 24	58.5	10.1	 20
443	 24	72.5	13.3	 20
444	 24	69.3	17.2	 16
445	 24	97.0	17.7	 20
446	 24	70.0	14.4	 20
447	 24	136.0	22.0	 16
448	 24	232.0	39.0	 20
449	 24	123.3	19.6	 20
450	 24	170.3	31.0	 16
451	 24	298.0	35.3	 20
452	 24	248.8	53.2	 16
453	 24	103.0	19.3	 20
454	 24	191.5	40.6	 20
455	 24	56.3	13.3	 20
456	 24	87.0	16.0	 25
457	 24	106.0	21.5	 25
458	 24	73.5	15.2	 20
459	 24	96.0	14.7	 25
460	 24	66.0	13.0	 25
461	 24	115.5	22.4	 20
462	 24	94.0	15.2	 25
463	 24	683.0	67.3	 25
464	 24	80.5	14.3	 20
465	 24	169.0	25.2	 25
466	 24	71.0	11.4	 25
467	 24	87.3	16.6	 20
468	 24	72.0	14.1	 25
469	 24	81.0	18.7	 25
470	 24	781.5	115.7	 20
471	 24	776.0	95.8	 25
472	 24	722.0	75.1	 25
473	 24	146.3	29.8	 20
474	 24	91.0	17.6	 25
475	 24	75.0	15.6	 25
476	 24	71.3	16.1	 20
477	 24	116.0	25.6	 25
478	 24	152.0	20.1	 25
479	 24	272.8	34.1	 20
480	 24	1002.0	118.5	 25
481	 24	733.0	100.7	 25
482	 24	416.3	55.0	 20
483	 24	2714.0	476.2	 25
484	 24	651.0	76.6	 25
485	 24	690.3	77.9	 20
486	 24	81.0	16.1	 25
487	 24	81.0	10.8	 25
488	 24	70.3	15.5	 20
489	 24	237.0	46.9	 25
490	 24	57.5	13.1	 20
491	 24	61.0	12.6	 25
492	 24	96.0	18.2	 25
493	 24	118.3	27.1	 20
494	 24	86.3	16.2	 20
495	 24	1068.5	197.4	 20
496	 24	3452.8	243.5	 16
497	 24	310.3	164.2	 20
498	 24	296.5	64.9	 20
499	 24	78.3	14.8	 16
500	 24	101.3	28.3	 20
501	 24	1345.8	145.9	 20
502	 24	75.3	15.5	 16
503	 24	91.3	12.7	 20
504	 24	93.8	13.1	 20
505	 24	128.8	25.4	 16
506	 24	249.5	43.0	 20
507	 24	66.3	14.6	 20
508	 24	62.3	15.5	 16
509	 24	67.5	13.3	 20
510	 24	93.0	15.6	 20
511	 24	661.8	45.1	 16
512	 24	70.3	13.3	 20
513	 24	133.0	18.8	 25
514	 24	60.3	8.7	 20
515	 24	59.0	11.5	 25
516	 24	57.0	12.7	 25
517	 24	55.3	14.9	 20
518	 24	62.0	16.7	 25
519	 24	65.0	15.2	 25
520	 24	70.0	14.8	 20
521	 24	264.0	47.8	 25
522	 24	183.0	25.6	 25
523	 24	322.0	50.8	 20
524	 24	96.0	16.7	 25
525	 24	79.0	16.2	 25
526	 24	64.8	14.1	 20
527	 24	74.0	14.9	 25
528	 24	90.0	17.9	 20
529	 24	105.0	21.8	 25
530	 24	120.0	15.3	 25
531	 24	112.3	15.7	 20
532	 24	105.0	13.4	 25
533	 24	1318.0	186.0	 25
534	 24	216.3	22.1	 20
535	 24	381.0	47.8	 25
536	 24	212.0	30.3	 25
537	 24	71.5	11.7	 20
538	 24	74.0	15.3	 25
539	 24	105.0	16.6	 25
540	 24	104.8	15.1	 20
541	 24	250.0	31.4	 25
542	 24	753.0	50.0	 25
543	 24	136.5	24.7	 20
544	 24	142.0	20.3	 25
545	 24	333.0	58.8	 25
546	 24	1270.5	79.5	 20
547	 24	613.0	47.2	 25
548	 24	1677.0	139.7	 25
549	 24	3392.0	233.2	 20
550	 24	2015.0	451.7	 25
551	 24	490.0	92.8	 25
552	 24	720.3	47.5	 16
553	 24	151.3	78.5	 20
554	 24	420.0	41.5	 20
555	 24	2173.3	198.5	 16
556	 24	2363.8	309.9	 20
557	 24	526.0	59.1	 20
558	 24	759.0	47.1	 16
559	 24	451.3	44.4	 20
560	 24	794.5	53.2	 20
561	 24	126.3	22.5	 16
562	 24	549.3	60.5	 20
563	 24	158.0	22.6	 16
564	 24	227.8	31.9	 20
565	 24	186.5	26.8	 20
566	 24	85.8	12.8	 16
567	 24	71.5	11.5	 20
568	 24	114.3	19.8	 20
569	 24	57.3	10.4	 16
570	 24	79.5	18.1	 20
571	 24	99.0	24.1	 25
572	 24	72.0	16.6	 20
573	 24	504.0	89.2	 25
574	 24	87.0	15.6	 25
575	 24	65.3	14.3	 20
576	 24	210.0	46.9	 25
577	 24	78.0	15.2	 25
578	 24	226.5	46.8	 20
579	 24	108.0	21.4	 25
580	 24	68.0	15.9	 25
581	 24	149.3	29.8	 20
582	 24	85.0	14.6	 25
583	 24	94.0	17.0	 25
584	 24	74.8	15.1	 20
585	 24	612.0	172.2	 25
586	 24	74.0	13.7	 25
587	 24	1756.0	280.8	 20
588	 24	3396.0	855.0	 25
589	 24	94.0	24.2	 25
590	 24	209.0	26.8	 20
591	 24	2091.0	401.9	 25
592	 24	91.0	14.3	 25
593	 24	73.3	14.8	 20
594	 24	94.0	19.7	 25
595	 24	140.0	27.6	 25
596	 24	76.8	14.4	 20
597	 24	295.0	73.9	 25
598	 24	183.0	30.2	 25
599	 24	461.5	111.8	 20
600	 24	457.0	54.7	 25
601	 24	2134.8	261.9	 20
602	 24	741.0	191.7	 25
603	 24	145.0	44.8	 25
604	 24	140.5	26.8	 20
605	 24	351.0	45.2	 25
606	 24	460.0	66.4	 25
607	 24	346.3	44.1	 20
608	 24	1474.0	355.4	 25
609	 24	822.0	162.1	 25
610	 24	311.5	73.8	 16
611	 24	81.0	16.1	 20
612	 24	438.8	58.4	 20
613	 24	582.0	65.3	 16
614	 24	210.5	33.1	 20
615	 24	790.0	42.5	 20
616	 24	251.8	45.4	 16
617	 24	135.3	22.1	 20
618	 24	125.5	20.2	 20
619	 24	372.5	46.0	 16
620	 24	117.5	21.9	 20
621	 24	504.8	65.4	 20
622	 24	433.0	42.4	 16
623	 24	300.8	38.9	 20
624	 24	215.3	33.6	 20
625	 24	82.3	17.2	 16
626	 24	74.0	13.8	 20
627	 24	73.8	13.0	 20
628	 24	251.3	45.6	 16
629	 24	2879.0	639.5	 20
630	 24	137.0	37.9	 25
631	 24	74.0	15.9	 20
632	 24	120.0	23.5	 25
633	 24	123.0	25.6	 25
634	 24	64.0	10.4	 20
635	 24	124.0	18.3	 25
636	 24	124.0	12.8	 25
637	 24	532.0	47.8	 20
638	 24	310.0	36.6	 25
639	 24	14213.0	2708.5	 20
  0	 25	162.8	15.7	 20
  1	 25	325.5	29.0	 20
  2	 25	168.8	24.0	 16
  3	 25	275.8	39.8	 20
  4	 25	2208.8	181.0	 20
  5	 25	356.8	29.2	 16
  6	 25	207.0	38.7	 20
  7	 25	281.3	30.4	 20
  8	 25	608.0	41.2	 16
  9	 25	109.0	19.7	 25
 10	 25	355.0	44.0	 25
 11	 25	104.8	20.5	 20
 12	 25	200.0	32.8	 25
 13	 25	490.0	43.7	 25
 14	 25	1517.0	106.9	 20
 15	 25	277.0	36.0	 25
 16	 25	164.0	114.4	 25
 17	 25	15995.3	1486.8	 20
 18	 25	404.0	57.4	 25
 19	 25	87.0	22.4	 25
 20	 25	110.0	18.8	 20
 21	 25	85.0	17.1	 25
 22	 25	588.0	60.9	 25
 23	 25	83.8	13.7	 20
 24	 25	61.0	11.5	 25
 25	 25	90.0	13.5	 25
 26	 25	118.3	16.9	 20
 27	 25	1719.0	218.9	 25
 28	 25	913.0	156.3	 25
 29	 25	708.5	105.0	 20
 30	 25	307.0	35.3	 25
 31	 25	143.0	33.6	 25
 32	 25	767.8	83.5	 20
 33	 25	226.0	35.6	 25
 34	 25	168.0	33.8	 25
 35	 25	97.3	20.3	 20
 36	 25	4080.0	597.9	 25
 37	 25	223.3	41.9	 20
 38	 25	300.0	42.5	 25
 39	 25	383.0	55.9	 25
 40	 25	77.3	10.9	 20
 41	 25	297.0	59.9	 25
 42	 25	198.0	37.8	 25
 43	 25	1596.5	143.6	 20
 44	 25	152.0	28.3	 25
 45	 25	851.0	191.7	 25
 46	 25	110.3	15.9	 20
 47	 25	222.0	29.5	 25
 48	 25	80.8	18.0	 20
 49	 25	77.0	10.4	 16
 50	 25	136.0	27.0	 20
 51	 25	1615.5	264.4	 20
 52	 25	588.3	85.5	 16
 53	 25	241.3	27.6	 20
 54	 25	277.5	57.3	 20
 55	 25	84.5	12.7	 16
 56	 25	146.0	29.5	 20
 57	 25	696.5	122.9	 20
 58	 25	117.0	27.2	 16
 59	 25	280.8	42.0	 20
 60	 25	518.3	124.9	 20
 61	 25	98.3	14.9	 16
 62	 25	148.3	27.8	 20
 63	 25	70.5	12.8	 20
 64	 25	84.0	13.9	 16
 65	 25	86.3	14.2	 20
 66	 25	356.5	98.0	 20
 67	 25	73.8	13.6	 20
 68	 25	84.0	14.4	 25
 69	 25	221.0	49.4	 25
 70	 25	441.0	57.3	 20
 71	 25	95.0	16.8	 25
 72	 25	124.0	49.6	 25
 73	 25	657.3	143.1	 20
 74	 25	1544.0	255.9	 25
 75	 25	1772.3	229.7	 20
 76	 25	103.0	17.9	 25
 77	 25	1478.0	412.4	 25
 78	 25	72.3	12.2	 20
 79	 25	82.0	16.7	 25
 80	 25	295.0	73.7	 25
 81	 25	116.5	25.2	 20
 82	 25	105.0	22.3	 25
 83	 25	67.0	12.5	 25
 84	 25	119.3	25.5	 20
 85	 25	97.0	20.1	 25
 86	 25	138.0	24.0	 25
 87	 25	151.3	25.5	 20
 88	 25	109.0	59.4	 25
 89	 25	3604.0	1151.9	 25
 90	 25	82.3	20.1	 20
 91	 25	682.0	98.6	 25
 92	 25	324.0	54.9	 25
 93	 25	146.3	26.3	 20
 94	 25	271.0	71.0	 25
 95	 25	67.0	13.1	 25
 96	 25	136.8	29.0	 20
 97	 25	118.0	27.3	 25
 98	 25	87.0	12.1	 25
 99	 25	128.0	19.3	 20
100	 25	266.0	40.1	 25
101	 25	315.0	93.8	 25
102	 25	113.3	18.1	 20
103	 25	124.0	26.8	 25
104	 25	133.0	28.9	 25
105	 25	255.8	88.3	 20
106	 25	1206.5	324.1	 20
107	 25	376.3	59.7	 20
108	 25	1141.5	92.0	 16
109	 25	269.0	71.2	 20
110	 25	107.5	100.9	 20
111	 25	1213.0	133.3	 16
112	 25	1630.8	475.7	 20
113	 25	102.0	21.0	 16
114	 25	144.8	22.1	 20
115	 25	369.5	72.9	 20
116	 25	96.3	16.2	 16
117	 25	61.3	10.2	 20
118	 25	70.3	45.6	 20
119	 25	386.5	56.7	 16
120	 25	263.8	60.9	 20
121	 25	146.3	224.1	 20
122	 25	2900.3	420.4	 16
123	 25	2229.5	560.8	 20
124	 25	1425.3	468.4	 20
125	 25	125.8	15.1	 20
126	 25	213.0	34.7	 25
127	 25	151.0	25.8	 25
128	 25	211.5	24.9	 20
129	 25	81.0	15.0	 25
130	 25	91.0	19.3	 25
131	 25	91.0	18.7	 20
132	 25	128.0	28.3	 25
133	 25	79.0	13.6	 25
134	 25	139.3	21.2	 20
135	 25	142.0	48.5	 25
136	 25	818.0	108.1	 25
137	 25	2771.0	682.3	 20
138	 25	449.0	55.0	 25
139	 25	593.0	167.7	 25
140	 25	79.0	14.1	 20
141	 25	492.0	88.5	 25
142	 25	955.0	296.9	 25
143	 25	183.3	28.5	 20
144	 25	108.0	19.3	 25
145	 25	248.0	117.1	 25
146	 25	629.8	103.4	 20
147	 25	359.0	113.2	 25
148	 25	2016.0	595.7	 25
149	 25	365.3	82.7	 20
150	 25	137.0	46.5	 25
151	 25	702.8	124.8	 20
152	 25	381.0	66.3	 25
153	 25	949.0	181.0	 25
154	 25	311.8	45.2	 20
155	 25	164.0	33.0	 25
156	 25	117.0	27.1	 25
157	 25	387.0	81.9	 20
158	 25	240.0	46.1	 25
159	 25	293.0	80.8	 25
160	 25	78.3	23.7	 20
161	 25	122.0	25.2	 25
162	 25	911.0	203.3	 25
163	 25	443.8	58.1	 20
164	 25	181.3	28.1	 20
165	 25	285.8	39.3	 20
166	 25	171.5	64.5	 16
167	 25	4655.0	840.2	 20
168	 25	527.3	364.0	 20
169	 25	2390.8	285.4	 16
170	 25	269.0	49.0	 20
171	 25	6245.8	1895.1	 20
172	 25	124.3	20.4	 16
173	 25	146.0	22.1	 20
174	 25	101.5	25.2	 20
175	 25	539.5	101.3	 16
176	 25	635.5	134.7	 20
177	 25	254.0	51.5	 20
178	 25	169.0	27.9	 16
179	 25	449.0	77.5	 20
180	 25	3104.8	390.5	 20
181	 25	1167.8	301.3	 16
182	 25	2169.8	323.7	 20
183	 25	1418.0	402.8	 25
184	 25	103.5	19.3	 20
185	 25	245.0	32.0	 25
186	 25	2463.0	797.1	 25
187	 25	275.3	54.9	 20
188	 25	136.0	28.7	 25
189	 25	129.3	23.4	 20
190	 25	2434.0	515.1	 25
191	 25	291.0	253.3	 25
192	 25	2647.5	179.7	 20
193	 25	1636.0	332.1	 25
194	 25	418.0	87.0	 25
195	 25	308.5	52.3	 20
196	 25	84.0	15.5	 25
197	 25	72.0	17.4	 25
198	 25	281.0	52.0	 20
199	 25	242.0	24.2	 25
200	 25	260.0	41.8	 25
201	 25	138.0	32.6	 20
202	 25	127.0	24.3	 25
203	 25	184.0	28.2	 25
204	 25	547.3	139.3	 20
205	 25	1567.0	152.5	 25
206	 25	2335.0	1401.0	 25
207	 25	13368.8	2519.0	 20
208	 25	1270.0	239.8	 25
209	 25	508.0	136.1	 25
210	 25	289.0	35.1	 20
211	 25	244.0	32.4	 25
212	 25	684.0	163.1	 25
213	 25	228.5	67.1	 20
214	 25	2202.0	561.7	 25
215	 25	225.0	38.1	 25
216	 25	754.5	205.5	 20
217	 25	85.0	19.9	 25
218	 25	92.0	76.3	 25
219	 25	1301.0	267.8	 20
220	 25	149.0	80.5	 25
221	 25	1169.0	282.8	 25
222	 25	427.0	49.9	 16
223	 25	1612.3	410.4	 20
224	 25	289.0	30.8	 16
225	 25	191.3	28.5	 20
226	 25	96.5	51.1	 20
227	 25	1913.5	320.8	 16
228	 25	89.3	17.4	 20
229	 25	71.8	23.8	 20
230	 25	869.3	166.6	 16
231	 25	104.0	19.8	 20
232	 25	101.0	56.9	 20
233	 25	1163.3	103.0	 16
234	 25	1055.8	194.9	 20
235	 25	150.5	25.6	 20
236	 25	206.3	19.4	 16
237	 25	2179.0	430.8	 20
238	 25	224.0	53.1	 20
239	 25	66.3	12.1	 16
240	 25	68.0	11.6	 20
241	 25	126.5	66.9	 20
242	 25	4808.8	715.3	 20
243	 25	117.0	29.1	 25
244	 25	2189.0	405.6	 25
245	 25	229.5	37.2	 20
246	 25	788.0	127.0	 25
247	 25	448.0	79.6	 25
248	 25	112.5	20.9	 20
249	 25	1399.0	209.8	 25
250	 25	134.0	53.3	 25
251	 25	1588.8	214.5	 20
252	 25	3746.0	309.6	 25
253	 25	1148.0	101.4	 25
254	 25	782.0	120.6	 20
255	 25	219.0	29.3	 25
256	 25	2509.0	629.7	 25
257	 25	71.0	13.9	 20
258	 25	105.0	27.3	 25
259	 25	1004.0	135.4	 25
260	 25	949.5	129.8	 20
261	 25	78.0	17.8	 25
262	 25	112.3	15.7	 20
263	 25	859.0	108.8	 25
264	 25	390.0	83.0	 25
265	 25	127.0	21.9	 20
266	 25	92.0	16.2	 25
267	 25	146.0	36.1	 25
268	 25	108.0	18.3	 20
269	 25	122.0	24.3	 25
270	 25	293.0	107.8	 25
271	 25	2240.3	166.9	 20
272	 25	705.0	111.5	 25
273	 25	293.0	41.4	 25
274	 25	308.5	37.5	 20
275	 25	119.0	22.9	 25
276	 25	73.0	16.0	 25
277	 25	73.3	13.9	 20
278	 25	95.0	16.9	 25
279	 25	89.0	55.8	 25
280	 25	766.3	70.9	 16
281	 25	189.3	30.2	 20
282	 25	77.3	12.5	 20
283	 25	85.0	16.4	 16
284	 25	65.3	11.2	 20
285	 25	109.0	23.9	 20
286	 25	78.5	14.0	 16
287	 25	151.0	31.8	 20
288	 25	390.0	73.0	 20
289	 25	382.3	47.6	 16
290	 25	5108.5	1147.3	 20
291	 25	8707.0	3112.6	 20
292	 25	107.5	16.3	 16
293	 25	123.3	27.1	 20
294	 25	71.3	12.6	 20
295	 25	77.3	10.2	 16
296	 25	126.0	31.0	 20
297	 25	557.3	130.7	 20
298	 25	485.3	337.1	 16
299	 25	23793.8	5713.6	 20
300	 25	152.0	27.7	 20
301	 25	1273.0	165.7	 25
302	 25	717.0	202.6	 25
303	 25	1426.0	145.7	 20
304	 25	715.0	92.3	 25
305	 25	170.0	91.5	 25
306	 25	1916.8	155.4	 20
307	 25	270.0	32.9	 25
308	 25	117.0	26.8	 25
309	 25	494.8	50.4	 20
310	 25	249.0	39.8	 25
311	 25	138.0	20.9	 25
312	 25	173.3	32.1	 20
313	 25	114.0	18.7	 25
314	 25	116.0	24.5	 25
315	 25	119.3	22.1	 20
316	 25	70.0	15.4	 25
317	 25	409.0	98.8	 25
318	 25	644.3	120.8	 20
319	 25	149.0	20.3	 25
320	 25	1918.0	268.4	 25
321	 25	469.8	91.9	 20
322	 25	1074.0	181.2	 25
323	 25	986.0	143.5	 25
324	 25	181.5	36.5	 20
325	 25	238.0	41.2	 25
326	 25	876.0	165.0	 25
327	 25	87.3	12.8	 20
328	 25	896.0	165.1	 25
329	 25	142.0	32.0	 25
330	 25	555.5	85.2	 20
331	 25	1005.0	172.4	 25
332	 25	265.0	92.4	 25
333	 25	6548.3	957.1	 20
334	 25	759.0	100.2	 25
335	 25	94.0	21.0	 25
336	 25	186.5	66.7	 20
337	 25	172.0	26.7	 25
338	 25	1949.0	385.4	 20
339	 25	290.3	55.1	 20
340	 25	317.0	46.6	 20
341	 25	132.8	30.4	 16
342	 25	458.3	58.2	 20
343	 25	85.3	19.9	 20
344	 25	1814.8	197.4	 16
345	 25	572.8	53.9	 20
346	 25	249.3	33.4	 20
347	 25	554.5	65.3	 16
348	 25	209.3	35.5	 20
349	 25	85.0	15.7	 20
350	 25	121.8	17.9	 16
351	 25	85.3	18.4	 20
352	 25	90.0	23.0	 20
353	 25	609.0	96.6	 16
354	 25	169.0	46.2	 20
355	 25	9899.3	1673.7	 20
356	 25	643.8	67.4	 16
357	 25	528.3	65.9	 20
358	 25	290.0	47.9	 25
359	 25	85.0	16.2	 20
360	 25	489.0	78.8	 25
361	 25	784.0	148.9	 25
362	 25	504.3	70.9	 20
363	 25	422.0	89.6	 25
364	 25	61.0	10.9	 25
365	 25	66.0	14.3	 20
366	 25	65.0	10.6	 25
367	 25	302.0	67.6	 25
368	 25	62.8	13.8	 20
369	 25	71.0	13.5	 25
370	 25	156.0	36.8	 25
371	 25	180.3	32.2	 20
372	 25	680.0	109.5	 25
373	 25	572.0	120.5	 25
374	 25	1068.0	205.6	 20
375	 25	67.0	10.5	 25
376	 25	216.8	31.2	 20
377	 25	116.0	22.4	 25
378	 25	2468.0	511.3	 25
379	 25	181.0	33.1	 20
380	 25	203.0	33.6	 25
381	 25	129.0	33.4	 25
382	 25	945.3	98.3	 20
383	 25	865.0	152.2	 25
384	 25	231.0	35.3	 25
385	 25	267.3	39.4	 20
386	 25	134.0	26.4	 25
387	 25	238.0	56.9	 25
388	 25	111.5	40.6	 20
389	 25	12073.0	2355.2	 25
390	 25	928.0	168.5	 25
391	 25	906.8	187.0	 20
392	 25	964.0	169.6	 25
393	 25	990.0	178.3	 25
394	 25	137.3	22.9	 20
395	 25	216.0	39.5	 25
396	 25	493.0	79.1	 25
397	 25	184.5	37.2	 16
398	 25	144.3	35.7	 20
399	 25	91.3	15.5	 20
400	 25	76.0	13.6	 16
401	 25	119.0	23.1	 20
402	 25	491.0	53.2	 20
403	 25	435.8	41.8	 16
404	 25	742.0	69.2	 20
405	 25	2764.3	445.1	 20
406	 25	351.5	30.5	 16
407	 25	101.0	16.0	 20
408	 25	298.0	39.5	 20
409	 25	294.3	32.8	 16
410	 25	522.3	153.3	 20
411	 25	3944.5	600.2	 20
412	 25	1059.8	97.0	 16
413	 25	287.8	29.9	 20
414	 25	361.3	34.0	 16
415	 25	319.0	35.7	 20
416	 25	741.0	55.0	 25
417	 25	388.3	31.8	 20
418	 25	747.0	94.9	 25
419	 25	135.0	18.6	 25
420	 25	141.3	21.4	 20
421	 25	368.0	56.2	 25
422	 25	188.0	37.2	 25
423	 25	208.5	29.6	 20
424	 25	221.0	37.4	 25
425	 25	1725.0	333.4	 25
426	 25	880.0	97.7	 20
427	 25	123.0	18.4	 25
428	 25	397.0	57.8	 25
429	 25	101.0	14.6	 20
430	 25	287.0	42.4	 25
431	 25	210.0	43.6	 25
432	 25	167.5	21.1	 20
433	 25	125.0	28.0	 25
434	 25	239.0	44.4	 25
435	 25	996.3	83.0	 20
436	 25	138.0	23.9	 25
437	 25	62.0	12.2	 25
438	 25	332.8	31.8	 20
439	 25	82.0	15.6	 25
440	 25	78.0	14.7	 25
441	 25	73.0	91.3	 20
442	 25	245.0	42.4	 25
443	 25	1282.0	263.9	 25
444	 25	76.8	14.4	 20
445	 25	78.0	16.5	 25
446	 25	74.0	16.5	 25
447	 25	1163.8	134.8	 20
448	 25	206.0	28.2	 25
449	 25	152.0	22.3	 25
450	 25	743.0	136.3	 20
451	 25	105.0	21.2	 25
452	 25	2792.0	290.9	 20
453	 25	113.0	56.4	 25
454	 25	1069.0	185.8	 25
455	 25	233.0	40.3	 16
456	 25	176.3	33.5	 20
457	 25	80.0	18.5	 20
458	 25	163.3	23.4	 16
459	 25	80.0	12.8	 20
460	 25	403.5	67.5	 20
461	 25	88.8	17.8	 16
462	 25	100.0	21.5	 20
463	 25	330.5	37.2	 20
464	 25	187.0	36.9	 16
465	 25	217.0	35.5	 20
466	 25	1499.8	225.1	 20
467	 25	3553.3	456.5	 16
468	 25	354.0	48.4	 20
469	 25	152.0	30.6	 20
470	 25	378.0	54.2	 16
471	 25	497.0	42.5	 20
472	 25	200.0	35.9	 20
473	 25	1385.3	185.9	 16
474	 25	157.0	100.8	 25
475	 25	390.0	60.7	 25
476	 25	80.5	14.1	 20
477	 25	208.0	25.3	 25
478	 25	78.0	16.2	 25
479	 25	141.3	17.8	 20
480	 25	313.0	63.3	 25
481	 25	437.0	72.2	 25
482	 25	172.8	24.0	 20
483	 25	91.0	18.2	 25
484	 25	1624.0	234.0	 25
485	 25	537.3	63.5	 20
486	 25	267.0	45.0	 25
487	 25	101.0	18.2	 25
488	 25	86.0	15.7	 20
489	 25	177.0	28.5	 25
490	 25	85.5	13.3	 20
491	 25	99.0	21.0	 25
492	 25	79.0	13.9	 25
493	 25	279.8	50.2	 20
494	 25	246.0	54.7	 25
495	 25	664.0	110.2	 25
496	 25	136.5	57.0	 20
497	 25	1269.0	297.9	 25
498	 25	177.0	36.0	 25
499	 25	124.8	28.3	 20
500	 25	165.0	27.0	 25
501	 25	86.0	25.5	 25
502	 25	117.5	20.6	 20
503	 25	127.0	29.3	 25
504	 25	1003.0	173.8	 25
505	 25	189.5	23.9	 20
506	 25	405.0	96.4	 25
507	 25	164.0	27.6	 25
508	 25	1330.5	306.1	 20
509	 25	496.0	108.2	 25
510	 25	108.0	21.5	 25
511	 25	81.8	16.9	 20
512	 25	70.0	10.8	 25
513	 25	92.5	11.1	 20
514	 25	73.0	8.7	 16
515	 25	82.3	14.3	 20
516	 25	79.5	14.4	 20
517	 25	79.3	11.2	 16
518	 25	83.3	12.4	 20
519	 25	236.3	37.7	 20
520	 25	96.3	17.9	 16
521	 25	206.0	24.4	 20
522	 25	269.0	29.0	 20
523	 25	101.3	15.0	 16
524	 25	97.8	15.6	 20
525	 25	197.5	28.3	 20
526	 25	135.8	18.9	 16
527	 25	123.0	17.2	 20
528	 25	93.3	14.6	 16
529	 25	395.8	60.5	 20
530	 25	118.5	21.1	 20
531	 25	1462.5	106.9	 16
532	 25	838.8	127.8	 20
533	 25	1480.0	401.1	 25
534	 25	712.0	81.2	 20
535	 25	228.0	33.6	 25
536	 25	488.0	29.9	 25
537	 25	835.5	65.5	 20
538	 25	577.0	87.5	 25
539	 25	168.0	27.3	 25
540	 25	68.3	12.5	 20
541	 25	397.0	75.6	 25
542	 25	956.0	96.6	 25
543	 25	211.8	31.0	 20
544	 25	598.0	74.8	 25
545	 25	465.0	68.6	 25
546	 25	102.5	23.8	 20
547	 25	376.0	48.4	 25
548	 25	477.0	63.5	 25
549	 25	287.0	37.4	 20
550	 25	1187.0	173.1	 25
551	 25	460.0	30.7	 25
552	 25	785.0	61.8	 20
553	 25	285.0	45.5	 25
554	 25	71.0	15.6	 25
555	 25	129.8	22.5	 20
556	 25	2198.0	295.3	 25
557	 25	134.0	33.5	 25
558	 25	1218.5	122.1	 20
559	 25	319.0	34.3	 25
560	 25	1284.0	153.8	 25
561	 25	206.0	22.5	 20
562	 25	106.0	21.4	 25
563	 25	80.0	17.0	 25
564	 25	112.3	18.9	 20
565	 25	119.0	20.8	 25
566	 25	77.3	14.8	 20
567	 25	114.0	24.0	 25
568	 25	243.0	34.2	 25
569	 25	100.8	22.1	 20
570	 25	80.0	15.4	 25
571	 25	529.0	154.2	 20
572	 25	332.8	38.6	 16
573	 25	1516.0	278.5	 20
574	 25	406.3	40.7	 20
575	 25	150.3	22.6	 16
576	 25	204.5	50.8	 20
577	 25	128.3	20.5	 20
578	 25	111.8	18.2	 16
579	 25	87.3	13.4	 20
580	 25	478.3	91.4	 20
581	 25	771.5	106.5	 16
582	 25	136.5	17.6	 20
583	 25	104.5	14.2	 20
584	 25	252.5	46.8	 16
585	 25	72.5	11.8	 20
586	 25	87.8	11.5	 20
587	 25	921.8	108.4	 16
588	 25	3187.8	520.5	 20
589	 25	1159.0	171.0	 20
590	 25	282.3	33.6	 16
591	 25	84.0	17.9	 25
592	 25	134.0	27.8	 25
593	 25	63.5	10.5	 20
594	 25	74.0	15.0	 25
595	 25	255.0	43.8	 25
596	 25	449.0	66.8	 20
597	 25	259.0	38.2	 25
598	 25	68.0	9.3	 25
599	 25	174.3	31.9	 20
600	 25	241.0	41.2	 25
601	 25	225.0	40.0	 25
602	 25	255.3	42.4	 20
603	 25	273.0	35.7	 25
604	 25	615.3	105.5	 20
605	 25	196.0	52.4	 25
606	 25	202.0	40.3	 25
607	 25	130.5	22.5	 20
608	 25	455.0	128.6	 25
609	 25	85.0	17.5	 25
610	 25	2549.0	402.0	 20
611	 25	163.0	124.5	 25
612	 25	667.0	197.1	 25
613	 25	1558.8	296.4	 20
614	 25	883.0	217.6	 25
615	 25	1491.0	211.8	 25
616	 25	2525.3	267.2	 20
617	 25	438.0	117.9	 25
618	 25	137.0	32.1	 25
619	 25	957.8	209.0	 20
620	 25	193.0	43.1	 25
621	 25	252.0	47.3	 25
622	 25	182.3	25.2	 20
623	 25	183.0	52.4	 25
624	 25	1505.0	203.9	 25
625	 25	686.5	78.4	 20
626	 25	116.0	26.0	 25
627	 25	209.0	34.5	 25
628	 25	112.0	18.7	 20
629	 25	148.0	29.4	 25
630	 25	8545.5	1169.2	 20
631	 25	128.0	19.7	 16
632	 25	82.3	14.3	 20
633	 25	312.0	47.0	 20
634	 25	82.5	16.4	 16
635	 25	70.5	13.2	 20
636	 25	182.5	24.6	 20
637	 25	211.8	19.8	 16
638	 25	1280.5	119.5	 20
639	 25	217.8	38.6	 20
  0	 26	13853.0	3282.0	 25
  1	 26	230.0	31.0	 25
  2	 26	98.5	18.6	 20
  3	 26	171.0	33.0	 25
  4	 26	1536.0	147.7	 25
  5	 26	165.3	17.6	 20
  6	 26	116.0	20.9	 25
  7	 26	166.0	30.7	 25
  8	 26	405.3	31.7	 20
  9	 26	86.3	16.3	 20
 10	 26	102.0	13.2	 20
 11	 26	95.8	13.7	 16
 12	 26	310.3	46.9	 20
 13	 26	581.3	50.3	 20
 14	 26	606.8	63.2	 16
 15	 26	347.5	40.3	 20
 16	 26	206.8	48.7	 20
 17	 26	5151.0	548.8	 16
 18	 26	205.0	25.2	 20
 19	 26	83.0	14.9	 20
 20	 26	166.8	29.3	 16
 21	 26	89.5	15.8	 20
 22	 26	149.3	22.9	 20
 23	 26	74.8	15.0	 16
 24	 26	61.0	10.7	 20
 25	 26	72.8	13.0	 20
 26	 26	105.0	16.1	 16
 27	 26	1640.3	226.1	 20
 28	 26	472.0	62.3	 25
 29	 26	389.8	62.4	 20
 30	 26	150.0	23.3	 25
 31	 26	184.0	36.3	 25
 32	 26	537.3	91.2	 20
 33	 26	89.0	18.2	 25
 34	 26	67.0	12.4	 25
 35	 26	78.0	17.6	 20
 36	 26	2149.0	400.1	 25
 37	 26	248.3	41.5	 20
 38	 26	133.0	23.0	 25
 39	 26	213.0	36.4	 25
 40	 26	77.3	18.0	 20
 41	 26	106.0	20.7	 25
 42	 26	150.0	33.7	 25
 43	 26	3336.5	395.3	 20
 44	 26	103.0	15.7	 25
 45	 26	196.0	31.2	 25
 46	 26	118.5	15.2	 20
 47	 26	222.0	42.7	 25
 48	 26	94.0	17.2	 25
 49	 26	85.3	19.1	 20
 50	 26	79.0	17.2	 25
 51	 26	1064.0	106.9	 25
 52	 26	798.5	86.2	 20
 53	 26	126.0	19.1	 25
 54	 26	266.0	50.2	 25
 55	 26	81.0	12.3	 20
 56	 26	228.0	40.2	 25
 57	 26	311.0	46.9	 25
 58	 26	139.0	22.0	 20
 59	 26	163.0	27.5	 25
 60	 26	152.0	23.5	 25
 61	 26	108.3	16.8	 20
 62	 26	85.0	13.5	 25
 63	 26	65.0	15.8	 25
 64	 26	71.3	13.4	 20
 65	 26	69.0	16.1	 25
 66	 26	118.0	36.2	 25
 67	 26	65.3	9.0	 16
 68	 26	75.5	13.7	 20
 69	 26	229.5	57.3	 20
 70	 26	493.3	70.9	 16
 71	 26	104.3	21.2	 20
 72	 26	152.3	132.7	 20
 73	 26	1533.3	126.0	 16
 74	 26	977.5	387.8	 20
 75	 26	1095.8	122.4	 16
 76	 26	95.0	18.9	 20
 77	 26	597.0	132.4	 20
 78	 26	92.0	16.0	 16
 79	 26	60.3	11.0	 20
 80	 26	200.0	34.1	 20
 81	 26	96.5	18.1	 16
 82	 26	78.5	10.7	 20
 83	 26	68.3	11.8	 20
 84	 26	98.8	21.6	 16
 85	 26	99.0	19.0	 20
 86	 26	258.0	43.9	 25
 87	 26	233.0	33.0	 20
 88	 26	100.0	18.4	 25
 89	 26	614.0	202.5	 25
 90	 26	98.0	22.3	 20
 91	 26	280.0	43.2	 25
 92	 26	241.0	60.8	 25
 93	 26	110.3	13.8	 20
 94	 26	95.0	14.9	 25
 95	 26	79.0	16.2	 25
 96	 26	121.8	30.0	 20
 97	 26	92.0	17.0	 25
 98	 26	77.0	21.2	 25
 99	 26	127.8	22.4	 20
100	 26	138.0	34.0	 25
101	 26	380.0	110.1	 25
102	 26	159.0	31.4	 20
103	 26	187.0	33.1	 25
104	 26	98.0	16.7	 25
105	 26	229.8	61.4	 20
106	 26	582.0	129.9	 25
107	 26	305.0	47.2	 25
108	 26	1005.0	142.1	 20
109	 26	340.0	86.6	 25
110	 26	85.0	100.9	 25
111	 26	1953.5	273.2	 20
112	 26	980.0	264.5	 25
113	 26	133.0	20.7	 20
114	 26	165.0	28.2	 25
115	 26	173.0	24.7	 25
116	 26	100.8	24.1	 20
117	 26	64.0	15.0	 25
118	 26	103.0	121.5	 25
119	 26	1145.3	232.1	 20
120	 26	122.0	23.5	 25
121	 26	175.0	148.6	 25
122	 26	788.0	167.1	 20
123	 26	1036.0	256.4	 25
124	 26	359.0	87.0	 25
125	 26	152.3	22.1	 16
126	 26	137.3	23.6	 20
127	 26	117.8	18.6	 20
128	 26	100.5	14.2	 16
129	 26	77.8	16.1	 20
130	 26	127.0	17.9	 20
131	 26	108.0	16.3	 16
132	 26	104.5	18.9	 20
133	 26	103.5	18.1	 20
134	 26	150.0	24.7	 16
135	 26	113.8	33.2	 20
136	 26	1086.5	256.2	 20
137	 26	650.0	140.5	 16
138	 26	314.8	35.4	 20
139	 26	364.5	96.3	 20
140	 26	91.3	14.4	 16
141	 26	185.5	27.8	 20
142	 26	392.3	117.8	 20
143	 26	113.0	21.8	 16
144	 26	174.5	24.0	 20
145	 26	163.0	45.2	 25
146	 26	361.3	56.7	 20
147	 26	329.0	60.4	 25
148	 26	504.0	82.1	 25
149	 26	123.8	22.0	 20
150	 26	89.0	18.0	 25
151	 26	278.0	44.5	 20
152	 26	129.0	37.8	 25
153	 26	661.0	110.7	 25
154	 26	169.8	37.7	 20
155	 26	86.0	17.1	 25
156	 26	263.0	44.2	 25
157	 26	94.5	21.6	 20
158	 26	115.0	23.1	 25
159	 26	87.0	18.3	 25
160	 26	87.8	13.9	 20
161	 26	82.0	14.0	 25
162	 26	244.0	35.8	 25
163	 26	319.3	38.9	 20
164	 26	122.0	28.2	 25
165	 26	135.0	22.2	 25
166	 26	123.0	20.0	 20
167	 26	1370.0	353.5	 25
168	 26	318.0	192.3	 25
169	 26	1265.3	181.0	 20
170	 26	538.0	61.1	 25
171	 26	935.0	271.9	 25
172	 26	90.8	16.4	 20
173	 26	138.0	25.8	 25
174	 26	289.0	57.0	 25
175	 26	140.3	21.5	 20
176	 26	198.0	53.4	 25
177	 26	543.0	83.6	 25
178	 26	283.3	37.9	 20
179	 26	660.0	56.2	 25
180	 26	744.0	152.8	 25
181	 26	732.3	333.9	 20
182	 26	1559.0	275.9	 25
183	 26	872.3	266.3	 20
184	 26	85.3	14.5	 16
185	 26	345.8	45.1	 20
186	 26	984.8	226.9	 20
187	 26	913.5	178.0	 16
188	 26	235.0	35.9	 20
189	 26	138.0	15.9	 16
190	 26	811.5	140.2	 20
191	 26	164.0	108.7	 20
192	 26	1649.8	95.0	 16
193	 26	999.5	139.7	 20
194	 26	492.8	76.4	 20
195	 26	240.3	27.3	 16
196	 26	83.0	15.3	 20
197	 26	70.3	13.0	 20
198	 26	324.8	48.4	 16
199	 26	231.3	28.5	 20
200	 26	214.5	38.8	 20
201	 26	102.5	22.7	 16
202	 26	95.3	19.4	 20
203	 26	160.0	32.0	 25
204	 26	635.0	79.8	 20
205	 26	359.0	88.9	 25
206	 26	2103.0	537.9	 25
207	 26	8820.5	1636.2	 20
208	 26	816.0	113.8	 25
209	 26	252.0	33.6	 25
210	 26	401.3	71.5	 20
211	 26	176.0	40.1	 25
212	 26	925.0	176.8	 25
213	 26	274.8	32.7	 20
214	 26	754.0	122.4	 25
215	 26	370.0	91.2	 25
216	 26	240.5	59.2	 20
217	 26	79.0	19.3	 25
218	 26	70.0	21.5	 25
219	 26	216.0	37.3	 20
220	 26	189.0	33.8	 25
221	 26	720.0	185.1	 25
222	 26	261.0	26.7	 20
223	 26	492.0	130.3	 25
224	 26	112.0	27.3	 25
225	 26	243.0	40.9	 20
226	 26	85.0	14.7	 25
227	 26	327.5	93.3	 20
228	 26	98.0	18.3	 25
229	 26	92.0	45.2	 25
230	 26	651.3	89.2	 20
231	 26	68.0	12.4	 25
232	 26	81.0	30.9	 25
233	 26	479.0	49.4	 20
234	 26	507.0	93.6	 25
235	 26	123.0	18.4	 25
236	 26	187.5	24.3	 20
237	 26	376.0	132.4	 25
238	 26	102.0	21.9	 25
239	 26	63.3	15.2	 20
240	 26	73.0	17.0	 25
241	 26	174.0	27.8	 25
242	 26	650.3	94.1	 16
243	 26	118.8	26.7	 20
244	 26	999.8	158.1	 20
245	 26	117.3	14.3	 16
246	 26	303.0	42.4	 20
247	 26	148.3	27.2	 20
248	 26	136.8	21.2	 16
249	 26	344.8	32.6	 20
250	 26	231.8	80.8	 20
251	 26	1757.8	121.6	 16
252	 26	1531.0	333.7	 20
253	 26	1250.8	178.9	 20
254	 26	854.5	114.8	 16
255	 26	67.3	12.3	 20
256	 26	524.5	111.3	 20
257	 26	68.3	13.2	 16
258	 26	99.8	15.5	 20
259	 26	307.3	37.2	 20
260	 26	234.0	50.4	 16
261	 26	101.0	16.1	 25
262	 26	122.0	17.9	 25
263	 26	132.5	18.3	 20
264	 26	83.0	18.7	 25
265	 26	104.0	18.3	 20
266	 26	71.0	11.9	 25
267	 26	155.0	25.8	 25
268	 26	92.3	13.9	 20
269	 26	109.0	19.9	 25
270	 26	371.0	70.2	 25
271	 26	1309.0	159.8	 20
272	 26	300.0	42.1	 25
273	 26	354.0	36.7	 25
274	 26	265.3	36.2	 20
275	 26	140.0	20.8	 25
276	 26	76.0	16.4	 25
277	 26	75.0	15.7	 20
278	 26	57.0	13.7	 25
279	 26	93.0	23.8	 25
280	 26	390.3	89.8	 20
281	 26	294.0	64.1	 25
282	 26	84.0	16.7	 25
283	 26	80.5	16.9	 20
284	 26	74.0	16.7	 25
285	 26	223.0	52.5	 25
286	 26	72.8	18.5	 20
287	 26	119.0	21.9	 25
288	 26	114.0	24.8	 25
289	 26	219.5	103.0	 20
290	 26	8790.0	1937.1	 25
291	 26	2593.0	870.0	 25
292	 26	113.8	14.2	 20
293	 26	97.0	23.8	 25
294	 26	92.0	17.7	 25
295	 26	82.3	16.5	 20
296	 26	89.0	19.2	 25
297	 26	174.0	37.1	 25
298	 26	210.0	105.2	 20
299	 26	8371.0	2298.2	 25
300	 26	207.8	102.7	 20
301	 26	1821.5	156.2	 16
302	 26	768.5	80.3	 20
303	 26	518.5	64.7	 16
304	 26	833.0	85.1	 20
305	 26	194.5	116.5	 20
306	 26	2469.5	156.6	 16
307	 26	176.5	35.3	 20
308	 26	138.3	22.0	 20
309	 26	560.8	51.4	 16
310	 26	246.3	26.9	 20
311	 26	122.8	17.8	 20
312	 26	94.8	20.6	 16
313	 26	73.3	12.3	 20
314	 26	79.0	13.7	 20
315	 26	64.3	12.4	 16
316	 26	83.5	20.0	 20
317	 26	98.0	17.0	 20
318	 26	192.8	34.7	 16
319	 26	158.0	22.6	 25
320	 26	510.0	75.1	 25
321	 26	1141.3	74.2	 20
322	 26	1826.0	236.3	 25
323	 26	1448.0	236.7	 25
324	 26	1959.0	234.2	 20
325	 26	176.0	30.0	 25
326	 26	443.0	61.1	 25
327	 26	94.5	18.6	 20
328	 26	282.0	41.7	 25
329	 26	192.0	32.9	 25
330	 26	543.3	50.0	 20
331	 26	929.0	89.6	 25
332	 26	198.0	38.7	 25
333	 26	2002.5	208.0	 20
334	 26	565.0	70.5	 25
335	 26	78.0	16.1	 25
336	 26	152.5	26.7	 20
337	 26	133.0	19.6	 25
338	 26	653.0	77.5	 25
339	 26	85.8	18.1	 20
340	 26	149.0	24.8	 25
341	 26	165.3	16.8	 20
342	 26	527.0	62.5	 25
343	 26	72.0	12.3	 25
344	 26	425.0	73.3	 20
345	 26	256.0	34.2	 25
346	 26	194.0	27.5	 25
347	 26	361.0	42.5	 20
348	 26	99.0	20.7	 25
349	 26	67.0	15.8	 25
350	 26	82.8	14.2	 20
351	 26	73.0	16.1	 25
352	 26	67.0	12.9	 25
353	 26	164.8	29.8	 20
354	 26	252.0	85.1	 25
355	 26	3344.0	367.4	 25
356	 26	317.5	40.7	 20
357	 26	308.0	47.6	 25
358	 26	179.3	28.6	 20
359	 26	75.0	14.3	 16
360	 26	152.0	25.0	 20
361	 26	436.3	49.3	 20
362	 26	251.3	28.2	 16
363	 26	100.3	19.0	 20
364	 26	61.5	11.7	 20
365	 26	70.3	13.5	 16
366	 26	84.0	13.1	 20
367	 26	146.3	25.1	 20
368	 26	81.0	20.8	 16
369	 26	63.0	11.8	 20
370	 26	75.5	11.7	 20
371	 26	58.5	12.4	 16
372	 26	662.0	60.3	 20
373	 26	283.0	53.8	 20
374	 26	103.3	18.3	 16
375	 26	66.3	11.5	 20
376	 26	71.8	12.7	 20
377	 26	90.3	15.8	 20
378	 26	435.0	80.1	 25
379	 26	102.3	20.8	 20
380	 26	264.0	30.4	 25
381	 26	116.0	31.5	 25
382	 26	2782.3	286.7	 20
383	 26	536.0	71.6	 25
384	 26	215.0	30.7	 25
385	 26	111.5	11.3	 20
386	 26	155.0	15.7	 25
387	 26	87.0	15.6	 25
388	 26	82.5	25.6	 20
389	 26	7708.0	1028.6	 25
390	 26	1264.0	117.9	 25
391	 26	465.3	59.2	 20
392	 26	744.0	76.1	 25
393	 26	426.0	45.7	 25
394	 26	109.5	22.2	 20
395	 26	135.0	25.4	 25
396	 26	203.0	39.6	 25
397	 26	104.5	25.0	 20
398	 26	212.0	32.7	 25
399	 26	68.0	13.3	 25
400	 26	80.3	15.0	 20
401	 26	221.0	24.8	 25
402	 26	224.0	33.4	 25
403	 26	210.0	20.1	 20
404	 26	382.0	98.3	 25
405	 26	2714.0	501.0	 25
406	 26	168.5	19.8	 20
407	 26	153.0	28.1	 25
408	 26	183.0	27.6	 25
409	 26	270.3	29.7	 20
410	 26	329.0	74.6	 25
411	 26	2353.0	311.0	 25
412	 26	1302.0	116.2	 20
413	 26	177.0	31.4	 25
414	 26	212.0	29.6	 25
415	 26	145.8	27.4	 20
416	 26	691.8	71.3	 20
417	 26	334.5	28.0	 16
418	 26	370.8	30.2	 20
419	 26	117.5	18.7	 20
420	 26	158.3	16.3	 16
421	 26	397.3	49.8	 20
422	 26	323.0	46.5	 20
423	 26	123.8	24.8	 16
424	 26	151.3	28.7	 20
425	 26	374.0	57.2	 20
426	 26	257.0	20.5	 16
427	 26	93.8	15.3	 20
428	 26	330.5	45.4	 20
429	 26	157.8	29.2	 16
430	 26	332.5	36.1	 20
431	 26	162.3	19.7	 20
432	 26	87.5	11.4	 16
433	 26	140.0	18.4	 20
434	 26	179.3	26.6	 20
435	 26	268.3	35.5	 16
436	 26	79.0	11.1	 25
437	 26	70.0	13.8	 25
438	 26	308.5	70.0	 20
439	 26	84.0	13.9	 25
440	 26	67.0	13.7	 25
441	 26	64.0	12.5	 20
442	 26	81.0	14.9	 25
443	 26	310.0	66.4	 25
444	 26	64.3	14.5	 20
445	 26	112.0	18.6	 25
446	 26	72.0	16.4	 25
447	 26	1001.3	100.9	 20
448	 26	286.0	40.1	 25
449	 26	398.0	42.6	 25
450	 26	298.8	39.0	 20
451	 26	95.0	19.8	 25
452	 26	4608.0	477.2	 25
453	 26	86.8	19.8	 20
454	 26	408.0	57.4	 25
455	 26	392.3	37.8	 20
456	 26	150.0	34.6	 25
457	 26	67.0	12.9	 25
458	 26	117.0	14.7	 20
459	 26	79.0	13.3	 25
460	 26	207.0	38.4	 25
461	 26	86.3	17.1	 20
462	 26	93.0	36.2	 25
463	 26	251.0	25.7	 25
464	 26	143.5	21.2	 20
465	 26	152.0	22.6	 25
466	 26	608.0	70.6	 25
467	 26	1285.3	102.8	 20
468	 26	259.0	38.0	 25
469	 26	214.0	28.7	 25
470	 26	254.0	28.3	 20
471	 26	575.0	54.3	 25
472	 26	133.0	27.3	 25
473	 26	897.8	96.2	 20
474	 26	89.3	42.6	 20
475	 26	139.5	22.4	 20
476	 26	72.0	11.8	 16
477	 26	216.8	33.5	 20
478	 26	103.3	19.3	 20
479	 26	77.5	11.6	 16
480	 26	114.0	23.5	 20
481	 26	202.3	32.0	 20
482	 26	98.5	19.3	 16
483	 26	79.5	14.0	 20
484	 26	1157.5	119.9	 20
485	 26	279.5	22.9	 16
486	 26	223.3	21.2	 20
487	 26	89.0	17.3	 20
488	 26	93.3	13.3	 16
489	 26	127.5	15.9	 20
490	 26	109.5	20.0	 20
491	 26	104.0	18.3	 16
492	 26	75.3	17.1	 20
493	 26	387.8	36.5	 16
494	 26	74.0	15.9	 25
495	 26	231.0	30.5	 25
496	 26	77.0	16.0	 20
497	 26	181.0	36.6	 25
498	 26	124.0	22.2	 25
499	 26	136.8	24.1	 20
500	 26	96.0	23.6	 25
501	 26	75.0	14.9	 25
502	 26	102.3	19.1	 20
503	 26	127.0	21.2	 25
504	 26	262.0	27.4	 25
505	 26	104.0	22.1	 20
506	 26	85.0	15.3	 25
507	 26	157.0	27.0	 25
508	 26	392.3	75.0	 20
509	 26	216.0	38.3	 25
510	 26	72.0	16.9	 25
511	 26	74.3	12.9	 20
512	 26	73.0	15.3	 25
513	 26	69.0	16.6	 25
514	 26	69.0	10.6	 20
515	 26	104.0	19.3	 25
516	 26	73.0	13.4	 25
517	 26	72.5	14.7	 20
518	 26	89.0	19.8	 25
519	 26	193.0	23.0	 25
520	 26	91.0	16.2	 20
521	 26	204.0	25.8	 25
522	 26	236.0	29.6	 25
523	 26	97.5	17.2	 20
524	 26	115.0	26.6	 25
525	 26	176.0	23.7	 25
526	 26	91.3	19.2	 20
527	 26	85.0	11.8	 25
528	 26	138.0	21.4	 25
529	 26	165.3	28.9	 20
530	 26	95.0	12.9	 25
531	 26	1097.5	145.6	 20
532	 26	1096.0	88.5	 25
533	 26	2628.0	201.2	 20
534	 26	803.5	72.6	 16
535	 26	260.8	48.9	 20
536	 26	1436.0	141.0	 20
537	 26	687.0	50.6	 16
538	 26	587.5	55.4	 20
539	 26	219.3	27.5	 20
540	 26	81.5	12.5	 16
541	 26	207.5	32.3	 20
542	 26	206.8	35.4	 20
543	 26	94.3	18.4	 16
544	 26	425.8	56.3	 20
545	 26	246.0	42.1	 20
546	 26	95.3	15.1	 16
547	 26	296.5	37.6	 20
548	 26	427.5	57.6	 20
549	 26	152.3	24.4	 16
550	 26	696.5	106.5	 20
551	 26	1040.5	102.8	 20
552	 26	276.0	40.6	 20
553	 26	120.0	20.1	 25
554	 26	71.0	14.1	 25
555	 26	80.5	20.2	 20
556	 26	722.0	129.4	 25
557	 26	135.0	25.6	 25
558	 26	355.3	40.3	 20
559	 26	585.0	83.1	 25
560	 26	589.0	79.8	 25
561	 26	264.3	28.6	 20
562	 26	104.0	25.9	 25
563	 26	77.0	15.9	 25
564	 26	88.0	16.5	 20
565	 26	118.0	20.7	 25
566	 26	83.0	13.9	 25
567	 26	143.3	26.0	 20
568	 26	107.0	17.9	 25
[truncated: 9,019,070 more chars]
