# Supplementary material for: Genomic analysis of early murine mammary gland development using novel probe-level algorithms
Source: Genome Biol. 2005 Feb 1;6(2):R20. doi: 10.1186/gb-2005-6-2-r20 (PMC551540; doi:10.1186/gb-2005-6-2-r20)
Supplement: Additional data file 14 — CEL file 3 of data from Affymetrix MG_U74Av2 oligonucleotide microarrays hybridized to mammary gland RNA from independent pools of 10 female FVB mice harvested at 5 weeks of age [file gb-2005-6-2-r20-s14.zip › 5wk_G0P0_3.CEL]

[CEL]
Version=3

[HEADER]
Cols=640
Rows=640
TotalX=640
TotalY=640
OffsetX=0
OffsetY=0
GridCornerUL=228 233
GridCornerUR=4490 233
GridCornerLR=4512 4499
GridCornerLL=251 4499
Axis-invertX=0
AxisInvertY=0
swapXY=0
DatHeader=[6..46104]  5wkGOPO_3_scan2_MGU74Av2:CLS=4733 RWS=4733 XIN=3  YIN=3  VE=17        2.0 06/26/01 11:26:03       MG_U74Av2.1sq                  6
Algorithm=Percentile
AlgorithmParameters=Percentile:75;CellMargin:2;OutlierHigh:1.500;OutlierLow:1.004

[INTENSITY]
NumberCells=409600
CellHeader=X	Y	MEAN	STDV	NPIXELS
  0	  0	241.0	45.6	 25
  1	  0	13075.8	2372.0	 20
  2	  0	272.0	104.1	 25
  3	  0	13212.0	2737.0	 25
  4	  0	144.5	20.0	 20
  5	  0	173.0	36.3	 25
  6	  0	12315.0	2521.5	 25
  7	  0	176.5	19.2	 20
  8	  0	12157.0	3028.5	 25
  9	  0	185.0	38.6	 25
 10	  0	12469.3	2334.4	 20
 11	  0	218.0	47.4	 25
 12	  0	12151.0	2493.0	 25
 13	  0	174.3	22.7	 20
 14	  0	11891.0	2809.4	 25
 15	  0	190.0	36.4	 25
 16	  0	12616.0	2256.2	 20
 17	  0	186.0	30.0	 25
 18	  0	12424.0	2425.7	 25
 19	  0	188.3	32.3	 20
 20	  0	12348.0	2479.4	 25
 21	  0	207.0	82.2	 25
 22	  0	12570.0	2314.4	 20
 23	  0	202.0	48.4	 25
 24	  0	12371.0	2874.8	 25
 25	  0	181.8	38.7	 20
 26	  0	12180.0	2549.9	 25
 27	  0	204.0	165.9	 25
 28	  0	12431.3	2367.1	 20
 29	  0	196.0	78.7	 25
 30	  0	12012.0	3187.6	 25
 31	  0	202.0	51.3	 20
 32	  0	12073.0	2728.3	 25
 33	  0	174.5	27.4	 20
 34	  0	11933.0	2395.2	 25
 35	  0	171.0	91.4	 25
 36	  0	12046.5	2067.1	 20
 37	  0	173.0	36.9	 25
 38	  0	11661.0	2704.8	 25
 39	  0	182.0	30.4	 20
 40	  0	11919.0	2381.8	 25
 41	  0	171.0	101.8	 25
 42	  0	12293.3	2261.7	 20
 43	  0	189.0	65.2	 25
 44	  0	12169.0	2994.9	 25
 45	  0	177.8	35.3	 20
 46	  0	12220.0	2562.5	 25
 47	  0	198.0	136.3	 25
 48	  0	11883.0	2274.3	 20
 49	  0	196.0	72.9	 25
 50	  0	11911.0	3188.3	 25
 51	  0	186.5	44.6	 20
 52	  0	11646.0	2756.0	 25
 53	  0	193.0	255.1	 25
 54	  0	11983.0	2501.4	 20
 55	  0	181.0	126.6	 25
 56	  0	11879.0	3635.6	 25
 57	  0	217.5	67.2	 20
 58	  0	11546.0	3113.7	 25
 59	  0	236.0	468.6	 25
 60	  0	11944.3	2896.6	 20
 61	  0	230.0	246.5	 25
 62	  0	12125.0	4032.0	 25
 63	  0	279.3	135.6	 20
 64	  0	12234.0	3591.9	 25
 65	  0	337.0	651.6	 25
 66	  0	11994.3	3324.9	 20
 67	  0	187.0	321.3	 25
 68	  0	10521.0	3822.8	 25
 69	  0	245.0	116.6	 20
 70	  0	9817.0	3180.8	 25
 71	  0	288.0	626.6	 25
 72	  0	10706.0	2898.7	 20
 73	  0	128.0	157.4	 25
 74	  0	3895.0	1524.1	 25
 75	  0	190.3	108.6	 20
 76	  0	9519.0	2930.3	 25
 77	  0	236.0	511.9	 25
 78	  0	10765.3	2729.6	 20
 79	  0	173.0	199.1	 25
 80	  0	10883.0	3638.5	 25
 81	  0	186.8	60.3	 20
 82	  0	9839.0	2754.6	 25
 83	  0	203.0	349.0	 25
 84	  0	10443.5	2433.5	 20
 85	  0	176.0	147.5	 25
 86	  0	11825.0	3728.5	 25
 87	  0	236.3	68.7	 20
 88	  0	11913.0	2890.9	 25
 89	  0	238.0	317.8	 25
 90	  0	11711.5	2488.9	 20
 91	  0	174.0	133.6	 25
 92	  0	12144.0	1701.4	 20
 93	  0	200.0	42.4	 25
 94	  0	9922.0	2591.2	 25
 95	  0	162.0	20.0	 20
 96	  0	10487.0	2091.0	 25
 97	  0	167.0	98.1	 25
 98	  0	10922.3	2006.2	 20
 99	  0	177.0	39.0	 25
100	  0	9750.0	2592.6	 25
101	  0	150.8	35.5	 20
102	  0	10646.0	2236.1	 25
103	  0	169.0	131.0	 25
104	  0	10693.5	1974.1	 20
105	  0	168.0	43.8	 25
106	  0	9750.0	2809.7	 25
107	  0	163.0	26.7	 20
108	  0	10402.0	2357.7	 25
109	  0	194.0	194.2	 25
110	  0	12359.3	2369.7	 20
111	  0	200.0	82.3	 25
112	  0	11739.0	3387.1	 25
113	  0	184.3	31.7	 20
114	  0	11795.0	2801.9	 25
115	  0	204.0	284.3	 25
116	  0	12226.8	2367.9	 20
117	  0	190.0	117.3	 25
118	  0	10860.0	3516.0	 25
119	  0	231.8	79.3	 20
120	  0	12038.0	3360.6	 25
121	  0	236.0	611.4	 25
122	  0	12166.3	3110.8	 20
123	  0	264.0	282.7	 25
124	  0	11672.0	4129.6	 25
125	  0	256.0	115.6	 20
126	  0	11935.0	3638.2	 25
127	  0	289.0	692.0	 25
128	  0	12162.5	3021.0	 20
129	  0	212.0	229.0	 25
130	  0	11568.0	3757.4	 25
131	  0	202.8	73.7	 20
132	  0	11777.0	3150.4	 25
133	  0	218.0	413.4	 25
134	  0	11990.8	2519.0	 20
135	  0	176.0	118.4	 25
136	  0	10147.0	3246.9	 25
137	  0	188.3	68.8	 20
138	  0	11494.0	2994.1	 25
139	  0	210.0	444.5	 25
140	  0	11828.8	2803.5	 20
141	  0	223.0	200.7	 25
142	  0	11807.0	3907.0	 25
143	  0	268.0	92.5	 20
144	  0	12463.0	3473.6	 25
145	  0	206.0	468.8	 25
146	  0	11633.5	2801.9	 20
147	  0	200.0	186.6	 25
148	  0	11934.5	1798.5	 20
149	  0	229.0	64.5	 25
150	  0	11778.0	3111.9	 25
151	  0	173.8	27.1	 20
152	  0	11274.0	2262.3	 25
153	  0	195.0	118.4	 25
154	  0	11911.8	1553.4	 20
155	  0	180.0	40.1	 25
156	  0	11482.0	2802.7	 25
157	  0	170.8	27.2	 20
158	  0	12186.0	2372.2	 25
159	  0	189.0	99.2	 25
160	  0	11973.5	1933.2	 20
161	  0	177.0	42.7	 25
162	  0	11771.0	2875.6	 25
163	  0	178.0	29.8	 20
164	  0	11908.0	2334.9	 25
165	  0	174.0	115.4	 25
166	  0	11910.5	1953.5	 20
167	  0	175.0	45.7	 25
168	  0	11489.0	2887.6	 25
169	  0	171.8	43.1	 20
170	  0	11931.0	2295.8	 25
171	  0	198.0	114.1	 25
172	  0	11957.0	1973.6	 20
173	  0	160.0	48.0	 25
174	  0	11875.0	2957.6	 25
175	  0	191.0	37.1	 20
176	  0	11892.0	2390.0	 25
177	  0	185.0	117.7	 25
178	  0	11974.0	2017.5	 20
179	  0	178.0	58.2	 25
180	  0	11530.0	2982.6	 25
181	  0	180.3	28.3	 20
182	  0	11398.0	2343.4	 25
183	  0	194.0	159.3	 25
184	  0	11896.3	2091.3	 20
185	  0	201.0	66.2	 25
186	  0	11805.0	3247.3	 25
187	  0	170.3	38.8	 20
188	  0	11596.0	2554.4	 25
189	  0	232.0	211.9	 25
190	  0	11853.8	2232.9	 20
191	  0	178.0	103.4	 25
192	  0	11942.0	3405.7	 25
193	  0	219.0	54.9	 20
194	  0	11856.0	2880.4	 25
195	  0	192.0	314.2	 25
196	  0	12384.5	2552.7	 20
197	  0	180.0	127.3	 25
198	  0	11727.0	3524.2	 25
199	  0	197.8	59.4	 20
200	  0	11740.0	3055.2	 25
201	  0	216.0	365.9	 25
202	  0	12016.5	2570.7	 20
203	  0	196.0	173.2	 25
204	  0	11834.0	3630.3	 25
205	  0	198.5	77.7	 20
206	  0	11956.0	3116.1	 25
207	  0	189.8	43.5	 20
208	  0	11823.0	2475.8	 25
209	  0	219.0	209.4	 25
210	  0	12738.3	2394.9	 20
211	  0	147.0	29.8	 25
212	  0	5274.0	1603.5	 25
213	  0	124.3	20.4	 20
214	  0	199.0	32.3	 25
215	  0	169.0	232.2	 25
216	  0	12687.8	2382.5	 20
217	  0	190.0	108.1	 25
218	  0	12305.0	3488.2	 25
219	  0	202.0	56.3	 20
220	  0	12447.0	3041.5	 25
221	  0	202.0	292.2	 25
222	  0	12238.3	2409.6	 20
223	  0	204.0	116.1	 25
224	  0	12131.0	3537.0	 25
225	  0	207.0	51.6	 20
226	  0	12107.0	2817.8	 25
227	  0	199.0	261.5	 25
228	  0	12401.3	2397.9	 20
229	  0	213.0	112.2	 25
230	  0	12154.0	3487.3	 25
231	  0	215.8	50.7	 20
232	  0	12401.0	2878.1	 25
233	  0	235.0	274.0	 25
234	  0	12598.0	2452.6	 20
235	  0	183.0	128.0	 25
236	  0	12361.0	3480.1	 25
237	  0	217.8	54.0	 20
238	  0	12383.0	2801.2	 25
239	  0	217.0	290.4	 25
240	  0	12749.8	2437.8	 20
241	  0	221.0	113.1	 25
242	  0	12535.0	3656.1	 25
243	  0	211.8	57.4	 20
244	  0	12575.0	2937.8	 25
245	  0	228.0	281.8	 25
246	  0	12646.8	2431.5	 20
247	  0	192.0	113.4	 25
248	  0	12239.0	3552.4	 25
249	  0	214.5	62.4	 20
250	  0	12337.0	2930.1	 25
251	  0	238.0	288.0	 25
252	  0	12680.0	2492.0	 20
253	  0	221.0	137.6	 25
254	  0	12436.0	3588.0	 25
255	  0	212.5	69.4	 20
256	  0	12362.0	3002.4	 25
257	  0	237.0	303.4	 25
258	  0	12957.5	2626.3	 20
259	  0	185.0	138.8	 25
260	  0	12626.0	3744.2	 25
261	  0	224.8	75.9	 20
262	  0	12369.0	3081.6	 25
263	  0	295.0	349.2	 25
264	  0	12539.8	2588.4	 20
265	  0	198.0	159.7	 25
266	  0	12368.0	2030.4	 20
267	  0	184.0	67.6	 25
268	  0	12580.0	3145.4	 25
269	  0	206.0	51.1	 20
270	  0	12635.0	2401.6	 25
271	  0	210.0	134.0	 25
272	  0	12758.3	2073.8	 20
273	  0	186.0	68.8	 25
274	  0	12712.0	2951.5	 25
275	  0	191.3	35.8	 20
276	  0	12629.0	2303.9	 25
277	  0	175.0	121.2	 25
278	  0	12957.5	2041.2	 20
279	  0	179.0	59.0	 25
280	  0	12563.0	2714.7	 25
281	  0	188.8	29.1	 20
282	  0	12422.0	2089.4	 25
283	  0	186.0	84.4	 25
284	  0	12600.0	1856.0	 20
285	  0	213.0	46.0	 25
286	  0	12434.0	2499.7	 25
287	  0	175.5	31.5	 20
288	  0	12303.0	2033.1	 25
289	  0	203.0	64.0	 25
290	  0	12646.0	1847.6	 20
291	  0	189.0	36.2	 25
292	  0	12737.0	2527.0	 25
293	  0	162.8	26.4	 20
294	  0	12317.0	1995.2	 25
295	  0	190.0	78.4	 25
296	  0	12251.3	1856.2	 20
297	  0	211.0	48.0	 25
298	  0	12268.0	2561.4	 25
299	  0	173.0	26.7	 20
300	  0	12416.0	2152.9	 25
301	  0	180.0	110.6	 25
302	  0	12256.8	1926.5	 20
303	  0	195.0	57.6	 25
304	  0	12147.0	2890.5	 25
305	  0	196.3	45.9	 20
306	  0	11876.0	2419.0	 25
307	  0	193.0	169.0	 25
308	  0	12044.5	1990.1	 20
309	  0	192.0	91.5	 25
310	  0	11956.0	3254.6	 25
311	  0	238.3	76.2	 20
312	  0	12233.0	2745.6	 25
313	  0	227.0	252.7	 25
314	  0	12117.3	2341.9	 20
315	  0	182.0	129.8	 25
316	  0	11803.0	3435.3	 25
317	  0	204.3	61.3	 20
318	  0	11735.0	2841.8	 25
319	  0	238.0	308.5	 25
320	  0	11659.8	2392.0	 20
321	  0	174.0	148.3	 25
322	  0	11509.0	3457.2	 25
323	  0	192.8	78.9	 20
324	  0	11552.0	2820.1	 25
325	  0	197.0	39.3	 20
326	  0	11756.0	2248.6	 25
327	  0	228.0	126.2	 25
328	  0	12215.0	1953.7	 20
329	  0	190.0	72.0	 25
330	  0	11973.0	2830.1	 25
331	  0	175.5	38.8	 20
332	  0	11731.0	2209.6	 25
333	  0	174.0	125.0	 25
334	  0	12613.5	2019.2	 20
335	  0	179.0	66.7	 25
336	  0	12203.0	2840.4	 25
337	  0	174.3	50.9	 20
338	  0	12111.0	2198.4	 25
339	  0	182.0	124.1	 25
340	  0	12128.8	1957.8	 20
341	  0	191.0	62.1	 25
342	  0	12365.0	2940.6	 25
343	  0	175.5	39.9	 20
344	  0	11905.0	2217.7	 25
345	  0	179.0	125.0	 25
346	  0	12349.0	1972.2	 20
347	  0	197.0	68.4	 25
348	  0	12370.0	2882.6	 25
349	  0	171.8	42.0	 20
350	  0	12301.0	2240.9	 25
351	  0	189.0	140.3	 25
352	  0	12520.0	1933.5	 20
353	  0	192.0	55.4	 25
354	  0	12410.0	2879.0	 25
355	  0	188.3	41.8	 20
356	  0	9144.0	1880.5	 25
357	  0	183.0	116.3	 25
358	  0	12720.5	2014.0	 20
359	  0	183.0	61.2	 25
360	  0	12721.0	2897.5	 25
361	  0	175.8	41.8	 20
362	  0	12696.0	2253.3	 25
363	  0	220.0	108.6	 25
364	  0	12481.3	2008.7	 20
365	  0	209.0	66.5	 25
366	  0	12476.0	2983.6	 25
367	  0	175.0	41.1	 20
368	  0	11965.0	2191.1	 25
369	  0	187.0	108.0	 25
370	  0	12567.5	1995.9	 20
371	  0	173.0	54.0	 25
372	  0	12595.0	2940.4	 25
373	  0	180.3	43.9	 20
374	  0	12494.0	2259.8	 25
375	  0	185.0	105.8	 25
376	  0	12454.0	2060.0	 20
377	  0	175.0	62.3	 25
378	  0	12709.0	2880.4	 25
379	  0	193.8	37.6	 20
380	  0	12534.0	2242.0	 25
381	  0	169.5	33.6	 20
382	  0	12428.0	1998.3	 25
383	  0	198.0	56.6	 25
384	  0	12623.0	1719.0	 20
385	  0	202.0	38.5	 25
386	  0	12052.0	2037.9	 25
387	  0	175.0	25.3	 20
388	  0	12208.0	1988.8	 25
389	  0	187.0	57.3	 25
390	  0	12464.5	1803.7	 20
391	  0	190.0	38.5	 25
392	  0	11700.0	1954.4	 25
393	  0	160.3	18.6	 20
394	  0	12076.0	1969.2	 25
395	  0	187.0	53.1	 25
396	  0	12463.3	1776.3	 20
397	  0	184.0	28.7	 25
398	  0	11947.0	1996.8	 25
399	  0	158.3	25.2	 20
400	  0	12124.0	2058.9	 25
401	  0	189.0	42.6	 25
402	  0	12369.8	1832.8	 20
403	  0	195.0	48.5	 25
404	  0	11721.0	1993.7	 25
405	  0	171.5	26.6	 20
406	  0	11854.0	2028.7	 25
407	  0	165.0	43.5	 25
408	  0	11990.3	1728.2	 20
409	  0	186.0	35.1	 25
410	  0	11977.0	1950.7	 25
411	  0	168.3	24.7	 20
412	  0	12112.0	2083.2	 25
413	  0	171.0	46.9	 25
414	  0	12215.5	1711.3	 20
415	  0	183.0	27.3	 25
416	  0	12146.0	2012.1	 25
417	  0	152.0	20.8	 20
418	  0	11842.0	2087.9	 25
419	  0	169.0	48.6	 25
420	  0	12060.0	1761.3	 20
421	  0	164.0	30.7	 25
422	  0	10030.0	1480.2	 25
423	  0	161.0	22.4	 20
424	  0	114.0	16.3	 25
425	  0	5323.0	1197.3	 25
426	  0	108.3	20.2	 20
427	  0	163.0	30.9	 25
428	  0	118.0	26.4	 25
429	  0	169.5	26.0	 20
430	  0	11585.0	2035.8	 25
431	  0	178.0	70.1	 25
432	  0	11426.5	1761.4	 20
433	  0	150.0	50.4	 25
434	  0	11604.0	2766.3	 25
435	  0	166.0	38.9	 20
436	  0	11779.0	2244.3	 25
437	  0	184.0	123.0	 25
438	  0	12127.5	2062.7	 20
439	  0	180.0	59.6	 25
440	  0	11929.8	1859.7	 20
441	  0	160.0	45.7	 25
442	  0	11798.0	2622.1	 25
443	  0	176.8	38.6	 20
444	  0	11602.0	2095.8	 25
445	  0	220.0	83.0	 25
446	  0	11783.0	1850.1	 20
447	  0	167.0	45.8	 25
448	  0	11710.0	2743.0	 25
449	  0	161.5	33.4	 20
450	  0	11654.0	2240.3	 25
451	  0	172.0	95.8	 25
452	  0	11963.8	1958.3	 20
453	  0	156.0	51.4	 25
454	  0	11237.0	2794.0	 25
455	  0	206.0	32.6	 20
456	  0	11278.0	2257.5	 25
457	  0	204.0	89.0	 25
458	  0	11778.8	1927.3	 20
459	  0	183.0	41.3	 25
460	  0	11581.0	2759.8	 25
461	  0	197.5	42.2	 20
462	  0	11339.0	2138.0	 25
463	  0	174.0	81.8	 25
464	  0	11173.0	1802.1	 20
465	  0	194.0	42.0	 25
466	  0	9623.0	2232.1	 25
467	  0	162.8	28.0	 20
468	  0	9558.0	1818.6	 25
469	  0	167.0	44.4	 25
470	  0	9753.3	1523.3	 20
471	  0	161.0	33.5	 25
472	  0	9659.0	2056.8	 25
473	  0	152.8	25.8	 20
474	  0	9660.0	1711.2	 25
475	  0	169.0	38.5	 25
476	  0	10268.3	1468.3	 20
477	  0	165.0	30.1	 25
478	  0	9436.0	1842.5	 25
479	  0	155.8	18.7	 20
480	  0	9422.0	1517.4	 25
481	  0	169.0	35.5	 25
482	  0	10184.3	1523.4	 20
483	  0	165.0	24.4	 25
484	  0	10401.0	1880.5	 25
485	  0	153.0	22.9	 20
486	  0	10889.0	1780.9	 25
487	  0	157.0	34.2	 25
488	  0	9757.8	1345.5	 20
489	  0	151.0	24.4	 25
490	  0	9822.0	1801.9	 25
491	  0	156.5	24.0	 20
492	  0	9590.0	1599.5	 25
493	  0	176.0	35.6	 25
494	  0	10204.3	1475.7	 20
495	  0	153.0	24.6	 25
496	  0	9963.0	1784.6	 25
497	  0	159.8	19.3	 20
498	  0	9871.0	1684.8	 25
499	  0	147.8	20.1	 20
500	  0	9206.0	1945.0	 25
501	  0	147.0	25.8	 25
502	  0	10301.5	1619.1	 20
503	  0	162.0	39.5	 25
504	  0	9767.0	1760.7	 25
505	  0	142.3	26.0	 20
506	  0	9290.0	2160.9	 25
507	  0	151.0	25.1	 25
508	  0	9763.8	1558.8	 20
509	  0	155.0	47.0	 25
510	  0	8650.0	1826.3	 25
511	  0	135.8	18.3	 20
512	  0	8243.0	2248.8	 25
513	  0	165.0	29.2	 25
514	  0	9389.3	1710.7	 20
515	  0	148.0	102.3	 25
516	  0	9437.0	2091.8	 25
517	  0	138.8	26.3	 20
518	  0	9317.0	2633.0	 25
519	  0	154.0	43.1	 25
520	  0	10182.3	1947.9	 20
521	  0	160.0	147.3	 25
522	  0	9585.0	2325.9	 25
523	  0	139.0	20.6	 20
524	  0	9490.0	2816.9	 25
525	  0	189.0	49.6	 25
526	  0	10139.8	1951.5	 20
527	  0	151.0	196.6	 25
528	  0	9566.0	2465.2	 25
529	  0	156.0	20.7	 20
530	  0	10145.0	3104.5	 25
531	  0	187.0	56.1	 25
532	  0	9773.8	1939.1	 20
533	  0	173.0	177.1	 25
534	  0	9521.0	2257.0	 25
535	  0	153.0	22.8	 20
536	  0	8877.0	2683.9	 25
537	  0	173.0	38.2	 25
538	  0	9946.3	1839.9	 20
539	  0	182.0	118.0	 25
540	  0	10219.0	2264.2	 25
541	  0	147.5	21.9	 20
542	  0	10110.0	2641.4	 25
543	  0	168.0	30.9	 25
544	  0	10072.3	1575.2	 20
545	  0	186.0	51.3	 25
546	  0	8840.0	1615.0	 25
547	  0	137.8	27.9	 20
548	  0	8813.0	1868.6	 25
549	  0	134.0	20.6	 25
550	  0	9325.3	1401.4	 20
551	  0	142.0	25.8	 25
552	  0	8436.0	1496.6	 25
553	  0	121.0	15.6	 20
554	  0	9057.0	1683.7	 25
555	  0	133.3	11.0	 20
556	  0	10131.0	2166.1	 25
557	  0	141.0	22.1	 25
558	  0	10935.0	1656.5	 20
559	  0	144.0	18.2	 25
560	  0	9909.0	1827.1	 25
561	  0	134.5	26.7	 20
562	  0	9432.0	1740.5	 25
563	  0	145.0	26.7	 25
564	  0	9524.8	1562.9	 20
565	  0	134.0	25.5	 25
566	  0	9033.0	1618.8	 25
567	  0	153.0	19.6	 20
568	  0	9244.0	1548.3	 25
569	  0	149.0	26.7	 25
570	  0	10343.8	1685.6	 20
571	  0	144.0	18.5	 25
572	  0	9783.0	2032.1	 25
573	  0	147.5	30.1	 20
574	  0	9347.0	1650.4	 25
575	  0	145.0	27.2	 25
576	  0	9392.3	1529.7	 20
577	  0	133.0	14.7	 25
578	  0	9024.0	2019.4	 25
579	  0	146.5	23.1	 20
580	  0	9592.0	1848.3	 25
581	  0	139.0	40.4	 25
582	  0	10326.5	1683.4	 20
583	  0	154.0	32.7	 25
584	  0	9935.0	2248.2	 25
585	  0	130.5	18.1	 20
586	  0	9933.0	1805.4	 25
587	  0	163.0	33.6	 25
588	  0	10354.3	1641.2	 20
589	  0	135.0	17.9	 25
590	  0	10162.0	2088.6	 25
591	  0	142.3	20.3	 20
592	  0	9806.0	1868.1	 25
593	  0	148.0	28.0	 25
594	  0	9328.0	1463.3	 20
595	  0	132.0	23.0	 25
596	  0	8838.0	1888.7	 25
597	  0	126.0	18.7	 20
598	  0	8631.0	1528.9	 25
599	  0	145.0	38.9	 25
600	  0	9608.0	1581.1	 20
601	  0	139.0	20.3	 25
602	  0	9057.0	1970.2	 25
603	  0	135.3	17.5	 20
604	  0	8788.0	1604.3	 25
605	  0	152.0	34.5	 25
606	  0	9417.0	1551.3	 20
607	  0	147.0	27.8	 25
608	  0	9069.0	1798.1	 25
609	  0	127.0	14.2	 20
610	  0	8799.0	1600.7	 25
611	  0	136.0	23.2	 25
612	  0	8797.3	1355.5	 20
613	  0	147.0	26.8	 25
614	  0	9189.8	1568.7	 20
615	  0	154.0	28.1	 25
616	  0	9005.0	1782.4	 25
617	  0	140.0	20.1	 20
618	  0	9241.0	1810.9	 25
619	  0	134.0	22.4	 25
620	  0	9613.8	1628.4	 20
621	  0	153.0	28.5	 25
622	  0	9049.0	1574.6	 25
623	  0	119.3	15.1	 20
624	  0	9364.0	1891.3	 25
625	  0	143.0	28.5	 25
626	  0	10017.8	1758.1	 20
627	  0	156.0	29.0	 25
628	  0	8909.0	1719.9	 25
629	  0	133.3	18.6	 20
630	  0	9144.0	1848.1	 25
631	  0	155.0	25.9	 25
632	  0	9765.3	1653.8	 20
633	  0	164.0	39.1	 25
634	  0	10142.0	1890.9	 25
635	  0	116.3	21.4	 20
636	  0	180.0	51.4	 25
637	  0	10676.0	2052.5	 25
638	  0	159.0	58.1	 20
639	  0	11188.0	2279.1	 25
  0	  1	12996.8	1942.4	 20
  1	  1	179.0	25.5	 16
  2	  1	12331.5	2661.7	 20
  3	  1	237.5	46.2	 20
  4	  1	130.0	23.0	 16
  5	  1	128.3	27.8	 20
  6	  1	135.5	17.6	 20
  7	  1	139.3	19.2	 16
  8	  1	157.8	22.8	 20
  9	  1	144.3	20.8	 20
 10	  1	143.0	15.8	 16
 11	  1	124.8	18.7	 20
 12	  1	134.3	20.6	 20
 13	  1	110.0	11.5	 16
 14	  1	125.5	14.0	 20
 15	  1	116.0	16.8	 20
 16	  1	137.0	16.5	 16
 17	  1	134.5	20.6	 20
 18	  1	138.8	17.9	 20
 19	  1	130.8	24.8	 16
 20	  1	134.0	18.7	 20
 21	  1	143.3	18.2	 20
 22	  1	151.3	27.3	 16
 23	  1	148.3	15.4	 20
 24	  1	130.0	20.7	 20
 25	  1	127.8	18.3	 16
 26	  1	151.5	31.0	 20
 27	  1	128.3	25.1	 20
 28	  1	116.3	14.1	 16
 29	  1	122.8	19.2	 20
 30	  1	140.5	18.2	 20
 31	  1	128.0	15.2	 16
 32	  1	144.0	16.1	 20
 33	  1	130.3	17.3	 20
 34	  1	143.0	24.2	 16
 35	  1	128.3	24.5	 20
 36	  1	139.0	20.6	 20
 37	  1	125.8	23.3	 16
 38	  1	116.3	21.4	 20
 39	  1	116.0	18.3	 16
 40	  1	135.8	22.5	 20
 41	  1	122.3	18.6	 20
 42	  1	148.0	21.0	 16
 43	  1	121.0	19.9	 20
 44	  1	121.3	19.4	 20
 45	  1	118.3	16.2	 16
 46	  1	140.0	19.4	 20
 47	  1	136.0	23.2	 20
 48	  1	139.3	22.1	 16
 49	  1	137.0	17.8	 20
 50	  1	142.8	23.9	 20
 51	  1	129.3	23.8	 16
 52	  1	128.8	29.0	 20
 53	  1	109.8	19.0	 20
 54	  1	141.0	24.2	 16
 55	  1	121.3	22.5	 20
 56	  1	116.0	18.8	 20
 57	  1	109.5	15.7	 16
 58	  1	131.0	20.6	 20
 59	  1	123.5	18.2	 20
 60	  1	141.8	22.3	 16
 61	  1	130.0	18.3	 20
 62	  1	256.3	550.1	 20
 63	  1	11121.8	864.6	 16
 64	  1	10910.3	554.0	 20
 65	  1	10778.3	3744.9	 20
 66	  1	158.8	21.0	 16
 67	  1	122.8	20.2	 20
 68	  1	134.0	19.1	 20
 69	  1	136.3	18.4	 16
 70	  1	139.8	23.1	 20
 71	  1	137.0	23.4	 20
 72	  1	152.8	21.3	 16
 73	  1	105.0	12.8	 20
 74	  1	137.8	20.2	 20
 75	  1	116.8	18.2	 16
 76	  1	129.5	18.4	 20
 77	  1	157.8	27.1	 20
 78	  1	130.5	17.3	 16
 79	  1	119.3	14.7	 20
 80	  1	136.3	19.5	 20
 81	  1	122.3	20.6	 16
 82	  1	137.8	21.8	 20
 83	  1	138.8	26.9	 20
 84	  1	153.3	28.1	 16
 85	  1	128.3	22.1	 20
 86	  1	217.5	298.7	 20
 87	  1	11088.3	888.7	 16
 88	  1	10612.8	510.2	 20
 89	  1	10440.8	3061.6	 20
 90	  1	170.3	17.0	 16
 91	  1	169.5	90.7	 20
 92	  1	11600.5	3387.6	 20
 93	  1	146.5	24.3	 16
 94	  1	143.5	22.0	 20
 95	  1	126.3	19.6	 20
 96	  1	140.5	24.3	 16
 97	  1	116.5	18.4	 20
 98	  1	148.3	18.3	 16
 99	  1	144.0	13.5	 20
100	  1	150.5	31.8	 20
101	  1	155.0	23.1	 16
102	  1	139.3	17.1	 20
103	  1	134.8	23.6	 20
104	  1	136.5	17.5	 16
105	  1	128.3	20.9	 20
106	  1	130.5	19.0	 20
107	  1	138.5	14.9	 16
108	  1	133.3	20.0	 20
109	  1	122.3	19.0	 20
110	  1	120.0	23.0	 16
111	  1	125.0	19.1	 20
112	  1	143.0	25.5	 20
113	  1	130.0	24.5	 16
114	  1	134.0	22.5	 20
115	  1	171.5	272.3	 20
116	  1	12092.0	2247.7	 16
117	  1	166.8	32.4	 20
118	  1	164.8	25.1	 20
119	  1	208.5	94.5	 16
120	  1	12061.0	3486.3	 20
121	  1	143.5	21.2	 20
122	  1	241.8	87.2	 16
123	  1	11149.0	881.2	 20
124	  1	10975.5	628.2	 20
125	  1	10634.3	2644.9	 16
126	  1	165.0	21.4	 20
127	  1	127.5	22.9	 20
128	  1	121.0	29.2	 16
129	  1	114.0	15.2	 20
130	  1	136.0	20.7	 20
131	  1	126.0	19.7	 16
132	  1	130.5	21.1	 20
133	  1	213.0	341.1	 20
134	  1	11249.8	2278.7	 16
135	  1	144.0	13.2	 20
136	  1	152.3	21.9	 20
137	  1	184.5	75.5	 16
138	  1	11158.8	3015.9	 20
139	  1	126.8	15.2	 20
140	  1	234.0	48.2	 16
141	  1	10389.8	836.9	 20
142	  1	10951.5	571.7	 20
143	  1	11969.8	1060.8	 16
144	  1	12330.5	3432.7	 20
145	  1	142.3	21.6	 20
146	  1	172.0	27.2	 16
147	  1	183.0	158.9	 20
148	  1	11524.8	598.8	 20
149	  1	11934.5	2388.5	 16
150	  1	167.8	19.1	 20
151	  1	132.3	21.9	 20
152	  1	162.0	22.4	 16
153	  1	207.0	123.7	 20
154	  1	12136.5	1259.9	 16
155	  1	150.8	20.6	 20
156	  1	157.3	21.8	 20
157	  1	123.3	17.4	 16
158	  1	148.3	17.4	 20
159	  1	127.3	21.5	 20
160	  1	139.5	16.9	 16
161	  1	133.0	14.0	 20
162	  1	153.5	25.7	 20
163	  1	137.8	29.4	 16
164	  1	142.8	29.8	 20
165	  1	137.5	18.3	 20
166	  1	147.5	23.1	 16
167	  1	128.3	20.6	 20
168	  1	152.0	33.2	 20
169	  1	119.5	23.2	 16
170	  1	140.3	27.5	 20
171	  1	126.5	17.1	 20
172	  1	148.8	24.5	 16
173	  1	125.0	20.7	 20
174	  1	126.3	25.1	 20
175	  1	131.5	20.9	 16
176	  1	120.3	16.9	 20
177	  1	121.3	16.3	 20
178	  1	134.3	24.2	 16
179	  1	123.8	19.2	 20
180	  1	120.0	21.0	 20
181	  1	124.0	14.6	 16
182	  1	128.5	21.2	 20
183	  1	120.5	19.2	 20
184	  1	134.0	25.7	 16
185	  1	126.0	17.5	 20
186	  1	141.8	23.1	 20
187	  1	110.0	14.8	 16
188	  1	155.3	18.7	 20
189	  1	123.8	16.2	 20
190	  1	131.0	30.1	 16
191	  1	110.3	20.2	 20
192	  1	130.5	24.8	 20
193	  1	118.3	10.6	 16
194	  1	132.5	26.3	 20
195	  1	109.0	20.0	 20
196	  1	147.3	18.5	 16
197	  1	122.8	19.5	 20
198	  1	148.3	22.9	 20
199	  1	120.0	20.0	 16
200	  1	145.3	23.9	 20
201	  1	117.5	25.8	 20
202	  1	142.8	24.4	 16
203	  1	137.3	20.4	 20
204	  1	138.8	31.4	 20
205	  1	124.3	17.0	 16
206	  1	120.3	18.4	 20
207	  1	135.0	23.7	 20
208	  1	138.3	22.5	 16
209	  1	137.8	22.6	 20
210	  1	136.5	31.1	 20
211	  1	127.5	22.4	 16
212	  1	1213.5	334.3	 20
213	  1	112.8	24.0	 16
214	  1	120.8	20.2	 20
215	  1	106.0	18.4	 20
216	  1	138.3	25.0	 16
217	  1	121.0	15.2	 20
218	  1	149.5	26.2	 20
219	  1	158.3	29.9	 16
220	  1	151.0	32.7	 20
221	  1	126.3	15.6	 20
222	  1	120.5	30.2	 16
223	  1	129.0	15.2	 20
224	  1	164.3	26.3	 20
225	  1	129.5	17.8	 16
226	  1	150.3	65.4	 20
227	  1	144.0	34.9	 20
228	  1	145.0	23.4	 16
229	  1	158.3	26.7	 20
230	  1	151.5	26.2	 20
231	  1	122.3	20.3	 16
232	  1	172.3	21.2	 20
233	  1	139.3	28.4	 20
234	  1	158.0	25.5	 16
235	  1	154.0	26.6	 20
236	  1	167.5	26.3	 20
237	  1	143.5	14.5	 16
238	  1	150.5	28.9	 20
239	  1	135.5	19.0	 20
240	  1	158.3	34.6	 16
241	  1	148.8	20.3	 20
242	  1	215.3	45.6	 20
243	  1	168.0	26.6	 16
244	  1	190.0	24.1	 20
245	  1	175.3	39.1	 20
246	  1	175.3	18.1	 16
247	  1	136.5	24.0	 20
248	  1	155.3	21.8	 20
249	  1	149.3	26.4	 16
250	  1	161.3	29.4	 20
251	  1	143.8	20.8	 20
252	  1	154.3	21.0	 16
253	  1	135.8	20.1	 20
254	  1	166.5	36.6	 20
255	  1	138.0	22.7	 16
256	  1	156.0	24.6	 20
257	  1	119.3	15.4	 20
258	  1	126.3	35.8	 16
259	  1	136.8	30.3	 20
260	  1	157.8	26.4	 20
261	  1	153.5	24.6	 16
262	  1	161.8	25.2	 20
263	  1	138.5	15.3	 20
264	  1	157.0	13.7	 16
265	  1	144.8	22.4	 20
266	  1	170.0	27.4	 20
267	  1	126.3	17.5	 16
268	  1	147.3	32.3	 20
269	  1	151.3	28.7	 20
270	  1	158.3	20.1	 16
271	  1	176.0	26.5	 20
272	  1	175.3	26.3	 16
273	  1	161.5	23.8	 20
274	  1	200.0	27.7	 20
275	  1	145.3	22.5	 16
276	  1	157.3	25.4	 20
277	  1	130.0	15.7	 20
278	  1	150.8	33.3	 16
279	  1	132.5	18.2	 20
280	  1	134.5	38.1	 20
281	  1	106.5	17.5	 16
282	  1	120.0	35.3	 20
283	  1	115.5	17.6	 20
284	  1	151.0	33.1	 16
285	  1	135.5	26.0	 20
286	  1	159.8	25.2	 20
287	  1	118.5	12.9	 16
288	  1	133.0	22.3	 20
289	  1	115.3	23.4	 20
290	  1	137.5	25.7	 16
291	  1	114.5	23.8	 20
292	  1	163.0	44.6	 20
293	  1	115.3	17.9	 16
294	  1	141.0	24.7	 20
295	  1	137.0	27.0	 20
296	  1	131.3	22.6	 16
297	  1	110.3	21.5	 20
298	  1	137.8	33.1	 20
299	  1	107.5	15.6	 16
300	  1	146.5	32.7	 20
301	  1	118.5	17.3	 20
302	  1	161.3	38.4	 16
303	  1	131.5	22.9	 20
304	  1	156.0	32.1	 20
305	  1	126.5	20.3	 16
306	  1	152.0	26.5	 20
307	  1	109.8	15.4	 20
308	  1	117.8	26.7	 16
309	  1	105.3	14.5	 20
310	  1	140.8	32.9	 20
311	  1	113.3	17.1	 16
312	  1	125.0	34.8	 20
313	  1	108.0	18.5	 20
314	  1	139.3	27.7	 16
315	  1	122.5	18.6	 20
316	  1	126.3	24.9	 20
317	  1	114.3	13.6	 16
318	  1	138.5	31.1	 20
319	  1	97.3	16.4	 20
320	  1	131.8	22.8	 16
321	  1	120.0	20.2	 20
322	  1	146.0	19.8	 20
323	  1	124.0	17.9	 16
324	  1	149.0	35.4	 20
325	  1	128.5	20.9	 20
326	  1	125.3	28.0	 16
327	  1	101.0	21.7	 20
328	  1	139.3	26.9	 20
329	  1	114.8	14.2	 16
330	  1	129.8	31.2	 20
331	  1	113.3	23.9	 16
332	  1	150.3	24.5	 20
333	  1	120.0	15.0	 20
334	  1	118.8	28.7	 16
335	  1	118.0	21.4	 20
336	  1	150.3	26.4	 20
337	  1	128.3	18.9	 16
338	  1	158.8	28.2	 20
339	  1	115.0	13.0	 20
340	  1	137.8	32.3	 16
341	  1	118.3	19.6	 20
342	  1	148.3	28.8	 20
343	  1	116.3	21.3	 16
344	  1	129.3	18.9	 20
345	  1	125.5	19.7	 20
346	  1	138.3	39.8	 16
347	  1	117.3	21.9	 20
348	  1	136.3	29.4	 20
349	  1	107.5	10.5	 16
350	  1	154.3	31.9	 20
351	  1	121.3	20.1	 20
352	  1	123.5	27.6	 16
353	  1	120.5	21.7	 20
354	  1	138.8	37.7	 20
355	  1	112.3	14.0	 16
356	  1	126.3	26.3	 20
357	  1	98.3	15.5	 20
358	  1	129.8	32.6	 16
359	  1	112.8	19.3	 20
360	  1	154.0	28.7	 20
361	  1	112.5	20.0	 16
362	  1	144.0	33.4	 20
363	  1	105.5	14.1	 20
364	  1	120.3	35.7	 16
365	  1	117.3	17.0	 20
366	  1	133.5	32.9	 20
367	  1	117.5	23.8	 16
368	  1	134.3	32.8	 20
369	  1	98.0	14.0	 20
370	  1	150.3	38.0	 16
371	  1	117.0	14.7	 20
372	  1	122.0	33.0	 20
373	  1	119.5	17.8	 16
374	  1	136.0	29.4	 20
375	  1	109.3	16.1	 20
376	  1	127.5	33.7	 16
377	  1	112.8	15.0	 20
378	  1	139.5	34.4	 20
379	  1	124.0	26.5	 16
380	  1	132.0	29.6	 20
381	  1	111.3	18.3	 20
382	  1	151.8	35.1	 16
383	  1	124.0	18.7	 20
384	  1	128.5	45.7	 20
385	  1	125.3	16.4	 16
386	  1	127.8	35.3	 20
387	  1	110.3	18.0	 16
388	  1	112.3	29.2	 20
389	  1	109.3	12.5	 20
390	  1	137.5	29.5	 16
391	  1	120.3	17.0	 20
392	  1	133.5	30.9	 20
393	  1	107.8	17.6	 16
394	  1	134.5	34.7	 20
395	  1	96.0	16.5	 20
396	  1	134.5	33.1	 16
397	  1	108.3	19.9	 20
398	  1	136.3	30.1	 20
399	  1	104.0	12.1	 16
400	  1	126.8	31.4	 20
401	  1	110.0	17.3	 20
402	  1	132.0	35.9	 16
403	  1	103.3	15.0	 20
404	  1	148.0	27.1	 20
405	  1	101.3	13.7	 16
406	  1	134.5	31.3	 20
407	  1	118.8	22.8	 20
408	  1	148.0	35.2	 16
409	  1	127.0	20.1	 20
410	  1	166.8	32.4	 20
411	  1	146.5	27.9	 16
412	  1	172.5	33.3	 20
413	  1	120.8	15.3	 20
414	  1	149.8	25.7	 16
415	  1	103.5	16.6	 20
416	  1	120.3	32.5	 20
417	  1	98.3	12.3	 16
418	  1	130.0	24.7	 20
419	  1	94.3	18.2	 20
420	  1	141.8	27.0	 16
421	  1	104.0	21.1	 20
422	  1	106.8	27.7	 20
423	  1	98.5	16.7	 16
424	  1	118.8	20.6	 20
425	  1	1178.0	204.2	 20
426	  1	103.0	21.3	 16
427	  1	126.5	25.3	 20
428	  1	105.8	17.3	 20
429	  1	111.8	18.8	 16
430	  1	125.5	24.8	 20
431	  1	110.5	19.7	 20
432	  1	129.8	22.4	 16
433	  1	110.0	16.1	 20
434	  1	124.0	25.0	 20
435	  1	114.3	17.3	 16
436	  1	158.5	31.2	 20
437	  1	117.3	15.7	 20
438	  1	157.0	32.9	 16
439	  1	123.0	22.4	 20
440	  1	135.5	32.3	 20
441	  1	114.3	16.6	 16
442	  1	125.3	20.4	 20
443	  1	109.3	17.5	 20
444	  1	108.0	32.8	 16
445	  1	100.5	16.1	 20
446	  1	139.5	30.3	 16
447	  1	112.8	12.5	 20
448	  1	145.0	37.7	 20
449	  1	114.5	15.1	 16
450	  1	133.0	33.8	 20
451	  1	119.5	15.9	 20
452	  1	143.3	36.9	 16
453	  1	92.5	14.6	 20
454	  1	119.0	31.4	 20
455	  1	102.3	20.7	 16
456	  1	137.5	29.1	 20
457	  1	114.8	19.4	 20
458	  1	126.3	26.1	 16
459	  1	110.5	14.9	 20
460	  1	126.5	33.5	 20
461	  1	99.0	17.6	 16
462	  1	143.3	36.3	 20
463	  1	110.5	14.5	 20
464	  1	154.0	37.1	 16
465	  1	2210.8	289.7	 20
466	  1	1762.3	263.8	 20
467	  1	626.5	77.9	 16
468	  1	856.8	69.1	 20
469	  1	145.0	22.5	 20
470	  1	349.0	45.5	 16
471	  1	203.5	28.5	 20
472	  1	151.5	25.9	 20
473	  1	146.8	24.5	 16
474	  1	376.5	38.3	 20
475	  1	464.3	86.6	 20
476	  1	133.8	32.6	 16
477	  1	365.8	32.9	 20
478	  1	368.8	37.6	 20
479	  1	450.0	34.9	 16
480	  1	97.8	19.9	 20
481	  1	82.0	10.1	 20
482	  1	192.3	23.5	 16
483	  1	67.5	13.2	 20
484	  1	108.5	28.6	 20
485	  1	91.8	13.0	 16
486	  1	1233.3	181.0	 20
487	  1	966.5	181.3	 20
488	  1	113.8	23.6	 16
489	  1	115.3	16.9	 20
490	  1	98.5	25.0	 20
491	  1	111.8	19.6	 16
492	  1	92.0	28.2	 20
493	  1	94.8	14.6	 20
494	  1	116.0	23.7	 16
495	  1	95.0	15.9	 20
496	  1	104.5	26.2	 20
497	  1	93.0	13.1	 16
498	  1	142.5	24.8	 20
499	  1	267.8	26.7	 20
500	  1	109.3	27.4	 16
501	  1	279.5	33.8	 20
502	  1	857.0	132.0	 20
503	  1	100.8	20.9	 16
504	  1	235.3	36.2	 20
505	  1	189.5	20.3	 16
506	  1	113.5	26.1	 20
507	  1	157.8	17.3	 20
508	  1	885.0	101.9	 16
509	  1	307.8	42.0	 20
510	  1	111.5	25.9	 20
511	  1	340.0	40.8	 16
512	  1	117.0	25.8	 20
513	  1	102.5	20.1	 20
514	  1	230.3	21.1	 16
515	  1	218.5	157.8	 20
516	  1	96.8	25.2	 20
517	  1	173.8	21.5	 16
518	  1	160.8	24.1	 20
519	  1	91.3	17.0	 20
520	  1	258.3	41.5	 16
521	  1	289.5	58.6	 20
522	  1	132.0	23.0	 20
523	  1	100.5	12.0	 16
524	  1	90.0	22.4	 20
525	  1	895.0	206.3	 20
526	  1	686.3	49.5	 16
527	  1	157.5	27.8	 20
528	  1	367.0	63.4	 20
529	  1	111.0	26.2	 16
530	  1	248.5	31.8	 20
531	  1	235.3	28.4	 20
532	  1	94.8	24.3	 16
533	  1	94.5	16.4	 20
534	  1	118.0	24.3	 20
535	  1	76.3	10.4	 16
536	  1	1586.5	406.3	 20
537	  1	3521.3	564.4	 20
538	  1	279.8	36.8	 16
539	  1	86.3	16.5	 20
540	  1	476.5	54.4	 20
541	  1	1867.5	293.7	 16
542	  1	118.5	19.7	 20
543	  1	102.0	19.4	 20
544	  1	141.3	22.8	 16
545	  1	132.5	18.2	 20
546	  1	227.5	41.3	 20
547	  1	92.0	19.1	 16
548	  1	96.3	28.6	 20
549	  1	165.0	20.7	 20
550	  1	128.3	33.2	 16
551	  1	266.0	50.4	 20
552	  1	105.5	20.3	 20
553	  1	105.5	13.8	 16
554	  1	159.8	28.3	 20
555	  1	123.0	15.3	 20
556	  1	836.8	49.9	 16
557	  1	384.5	53.3	 20
558	  1	931.8	72.5	 20
559	  1	201.8	25.2	 16
560	  1	204.8	30.5	 20
561	  1	256.0	26.9	 16
562	  1	127.5	21.3	 20
563	  1	88.5	15.1	 20
564	  1	197.0	28.0	 16
565	  1	93.5	18.8	 20
566	  1	100.0	26.1	 20
567	  1	1535.0	131.8	 16
568	  1	469.0	61.3	 20
569	  1	286.0	36.3	 20
570	  1	269.3	29.1	 16
571	  1	82.8	15.1	 20
572	  1	124.8	23.8	 20
573	  1	204.8	25.1	 16
574	  1	200.0	32.9	 20
575	  1	164.3	26.9	 20
576	  1	810.5	71.2	 16
577	  1	649.5	79.2	 20
578	  1	337.3	36.5	 20
579	  1	1595.5	151.8	 16
580	  1	282.0	45.8	 20
581	  1	143.0	21.6	 20
582	  1	165.3	22.0	 16
583	  1	142.5	19.3	 20
584	  1	526.3	105.1	 20
585	  1	108.8	15.5	 16
586	  1	134.8	39.8	 20
587	  1	91.3	15.7	 20
588	  1	283.8	30.0	 16
589	  1	169.0	14.2	 20
590	  1	396.3	44.1	 20
591	  1	1092.0	113.3	 16
592	  1	332.8	36.7	 20
593	  1	190.8	32.5	 20
594	  1	175.5	32.3	 16
595	  1	90.3	14.5	 20
596	  1	94.0	25.4	 20
597	  1	87.0	12.4	 16
598	  1	132.5	27.7	 20
599	  1	84.3	17.2	 20
600	  1	97.5	19.7	 16
601	  1	137.5	14.9	 20
602	  1	109.0	21.8	 20
603	  1	203.0	34.0	 16
604	  1	100.8	22.8	 20
605	  1	365.5	68.5	 20
606	  1	131.3	33.4	 16
607	  1	425.3	55.3	 20
608	  1	225.0	34.8	 20
609	  1	222.8	22.4	 16
610	  1	107.3	23.6	 20
611	  1	1020.3	123.4	 20
612	  1	102.8	26.4	 16
613	  1	97.0	17.3	 20
614	  1	854.8	106.1	 20
615	  1	814.5	54.1	 16
616	  1	171.5	23.5	 20
617	  1	280.5	46.3	 20
618	  1	240.3	28.7	 16
619	  1	73.8	12.2	 20
620	  1	93.3	28.6	 16
621	  1	93.3	15.0	 20
622	  1	95.0	19.8	 20
623	  1	74.5	7.9	 16
624	  1	245.0	36.6	 20
625	  1	103.5	18.5	 20
626	  1	230.3	42.5	 16
627	  1	434.0	27.9	 20
628	  1	523.8	66.2	 20
629	  1	584.3	64.7	 16
630	  1	103.3	22.9	 20
631	  1	159.5	27.4	 20
632	  1	409.3	24.9	 16
633	  1	1411.0	176.4	 20
634	  1	107.5	19.8	 20
635	  1	94.3	15.7	 16
636	  1	10471.0	1600.9	 20
637	  1	160.3	25.0	 20
638	  1	10624.0	867.1	 16
639	  1	190.3	28.5	 20
  0	  2	208.0	34.8	 25
  1	  2	12635.0	1672.5	 20
  2	  2	215.0	106.8	 25
  3	  2	12452.0	2243.8	 25
  4	  2	162.8	27.4	 20
  5	  2	483.0	100.1	 25
  6	  2	308.0	39.7	 25
  7	  2	777.5	71.4	 20
  8	  2	162.0	20.2	 25
  9	  2	659.0	96.5	 25
 10	  2	940.3	124.5	 20
 11	  2	2511.0	461.3	 25
 12	  2	1713.0	257.6	 25
 13	  2	1517.8	202.2	 20
 14	  2	425.0	55.3	 25
 15	  2	365.0	47.6	 25
 16	  2	205.0	28.8	 20
 17	  2	236.0	40.5	 25
 18	  2	183.0	28.2	 25
 19	  2	951.0	114.8	 20
 20	  2	347.0	43.0	 25
 21	  2	286.0	31.2	 25
 22	  2	140.5	18.1	 20
 23	  2	164.0	28.5	 25
 24	  2	611.0	111.5	 25
 25	  2	163.0	27.3	 20
 26	  2	765.0	98.3	 25
 27	  2	2834.0	605.4	 25
 28	  2	2096.5	253.5	 20
 29	  2	1427.0	256.2	 25
 30	  2	134.0	19.1	 25
 31	  2	233.8	27.1	 20
 32	  2	410.0	56.1	 25
 33	  2	792.0	184.3	 25
 34	  2	575.8	78.4	 20
 35	  2	782.0	153.0	 25
 36	  2	810.0	184.0	 25
 37	  2	591.3	97.5	 20
 38	  2	364.0	51.2	 25
 39	  2	726.0	179.3	 25
 40	  2	176.8	21.2	 20
 41	  2	250.0	30.4	 25
 42	  2	1959.0	496.6	 25
 43	  2	892.5	158.8	 20
 44	  2	1039.0	203.3	 25
 45	  2	610.8	90.3	 20
 46	  2	1725.0	259.2	 25
 47	  2	2238.0	408.7	 25
 48	  2	693.3	121.7	 20
 49	  2	138.0	18.0	 25
 50	  2	287.0	45.1	 25
 51	  2	346.5	61.0	 20
 52	  2	514.0	97.5	 25
 53	  2	538.0	132.0	 25
 54	  2	469.8	94.0	 20
 55	  2	639.0	96.9	 25
 56	  2	536.0	98.7	 25
 57	  2	1549.5	237.6	 20
 58	  2	2988.0	740.7	 25
 59	  2	704.0	200.3	 25
 60	  2	159.3	18.1	 20
 61	  2	160.0	175.4	 25
 62	  2	11221.0	3751.7	 25
 63	  2	148.3	52.9	 20
 64	  2	163.0	34.6	 25
 65	  2	255.0	504.3	 25
 66	  2	10712.5	2698.1	 20
 67	  2	116.0	18.8	 25
 68	  2	141.0	16.8	 25
 69	  2	139.5	21.6	 20
 70	  2	145.0	20.8	 25
 71	  2	133.0	13.6	 25
 72	  2	140.8	19.5	 20
 73	  2	127.0	15.5	 25
 74	  2	138.0	23.6	 25
 75	  2	148.3	29.8	 20
 76	  2	143.0	19.0	 25
 77	  2	148.0	20.6	 25
 78	  2	146.0	21.4	 20
 79	  2	114.0	22.2	 25
 80	  2	137.0	17.5	 25
 81	  2	154.0	22.4	 20
 82	  2	147.0	18.4	 25
 83	  2	145.0	17.1	 25
 84	  2	139.3	15.1	 20
 85	  2	154.0	79.3	 25
 86	  2	11087.0	3349.0	 25
 87	  2	170.5	40.8	 20
 88	  2	150.0	41.1	 25
 89	  2	227.0	179.8	 25
 90	  2	10538.8	2053.1	 20
 91	  2	152.0	90.3	 25
 92	  2	11611.0	3353.1	 25
 93	  2	145.3	17.9	 20
 94	  2	143.0	15.0	 25
 95	  2	150.0	23.0	 25
 96	  2	143.5	16.9	 20
 97	  2	120.0	20.3	 25
 98	  2	126.0	14.9	 25
 99	  2	141.3	19.0	 20
100	  2	139.0	24.4	 25
101	  2	120.0	22.3	 25
102	  2	136.3	24.5	 20
103	  2	120.0	17.1	 25
104	  2	160.3	20.1	 20
105	  2	132.0	18.6	 25
106	  2	143.0	26.9	 25
107	  2	123.3	18.4	 20
108	  2	144.0	23.8	 25
109	  2	122.0	16.4	 25
110	  2	111.3	17.5	 20
111	  2	277.0	50.2	 25
112	  2	209.0	21.6	 25
113	  2	859.5	139.3	 20
114	  2	193.0	32.1	 25
115	  2	150.0	235.0	 25
116	  2	12018.0	512.0	 20
117	  2	10974.0	2805.2	 25
118	  2	164.0	341.1	 25
119	  2	11180.8	1379.1	 20
120	  2	12134.0	3334.8	 25
121	  2	200.0	508.7	 25
122	  2	11428.5	2998.6	 20
123	  2	181.0	51.0	 25
124	  2	185.0	36.6	 25
125	  2	278.0	109.0	 20
126	  2	11107.0	3405.7	 25
127	  2	110.0	15.8	 25
128	  2	142.0	44.0	 20
129	  2	604.0	135.5	 25
130	  2	1503.0	442.8	 25
131	  2	1283.3	336.7	 20
132	  2	1540.0	435.6	 25
133	  2	175.0	289.4	 25
134	  2	11009.5	2099.3	 20
135	  2	152.0	20.7	 25
136	  2	136.0	15.3	 25
137	  2	188.3	42.0	 20
138	  2	11257.0	2807.7	 25
139	  2	124.0	15.9	 25
140	  2	131.3	27.2	 20
141	  2	160.0	47.0	 25
142	  2	161.0	48.4	 25
143	  2	265.5	76.8	 20
144	  2	11674.0	3109.1	 25
145	  2	127.0	15.7	 25
146	  2	196.0	53.5	 20
147	  2	10680.0	2826.8	 25
148	  2	274.0	368.5	 25
149	  2	11521.0	2057.1	 20
150	  2	147.0	17.0	 25
151	  2	135.0	21.7	 25
152	  2	195.0	52.7	 20
153	  2	11379.0	1728.5	 25
154	  2	12162.0	709.2	 25
155	  2	11799.8	2324.0	 20
156	  2	152.0	17.8	 25
157	  2	132.0	17.7	 25
158	  2	118.3	15.6	 20
159	  2	228.0	43.4	 25
160	  2	916.0	169.6	 20
161	  2	2244.0	499.6	 25
162	  2	980.0	192.4	 25
163	  2	326.8	41.8	 20
164	  2	898.0	163.6	 25
165	  2	5911.0	1448.9	 25
166	  2	2598.3	480.8	 20
167	  2	530.0	89.9	 25
168	  2	962.0	225.2	 25
169	  2	431.8	69.9	 20
170	  2	1811.0	423.3	 25
171	  2	2476.0	666.5	 25
172	  2	285.3	33.1	 20
173	  2	969.0	211.5	 25
174	  2	2008.0	530.7	 25
175	  2	142.3	28.4	 20
176	  2	604.0	106.0	 25
177	  2	3548.0	975.0	 25
178	  2	851.5	180.5	 20
179	  2	638.0	130.9	 25
180	  2	1060.0	266.0	 25
181	  2	4245.0	784.8	 20
182	  2	1666.0	363.9	 25
183	  2	606.0	148.9	 25
184	  2	2100.5	411.5	 20
185	  2	3075.0	815.7	 25
186	  2	3124.0	898.7	 25
187	  2	543.3	115.9	 20
188	  2	1006.0	201.0	 25
189	  2	3769.0	1177.5	 25
190	  2	621.0	119.3	 20
191	  2	201.0	28.3	 25
192	  2	549.0	137.2	 25
193	  2	399.5	67.9	 20
194	  2	217.0	25.6	 25
195	  2	2980.0	882.5	 25
196	  2	6055.5	1436.8	 20
197	  2	436.0	107.1	 25
198	  2	675.0	168.1	 25
199	  2	1479.8	353.5	 20
200	  2	844.0	216.4	 25
201	  2	849.0	246.8	 25
202	  2	375.0	65.0	 20
203	  2	198.0	22.8	 25
204	  2	1916.0	574.2	 25
205	  2	1307.8	325.5	 20
206	  2	1754.0	496.0	 25
207	  2	3248.0	1073.5	 25
208	  2	1133.8	257.0	 20
209	  2	1012.0	225.9	 25
210	  2	3572.0	1251.3	 25
211	  2	120.0	24.6	 20
212	  2	551.0	122.9	 25
213	  2	99.0	23.4	 25
214	  2	117.3	19.9	 20
215	  2	99.0	17.1	 25
216	  2	710.0	185.4	 25
217	  2	1896.8	549.3	 20
218	  2	1311.0	353.9	 25
219	  2	528.8	98.8	 20
220	  2	2127.0	466.3	 25
221	  2	8188.0	2400.9	 25
222	  2	5718.0	1343.9	 20
223	  2	2697.0	687.9	 25
224	  2	1085.0	288.9	 25
225	  2	2374.8	501.9	 20
226	  2	6278.0	1530.5	 25
227	  2	6941.0	1912.7	 25
228	  2	10829.5	2011.3	 20
229	  2	13776.0	2701.7	 25
230	  2	13695.0	3403.1	 25
231	  2	7563.0	1389.7	 20
232	  2	5428.0	1375.3	 25
233	  2	3356.0	884.6	 25
234	  2	3727.8	796.0	 20
235	  2	3276.0	762.4	 25
236	  2	4893.0	1269.1	 25
237	  2	5871.0	1291.5	 20
238	  2	6154.0	1674.5	 25
239	  2	4708.0	1047.5	 25
240	  2	22768.0	5306.1	 20
241	  2	10745.0	2947.6	 25
242	  2	1937.0	525.0	 25
243	  2	4397.8	982.2	 20
244	  2	18399.0	5133.6	 25
245	  2	15463.0	4685.7	 25
246	  2	8852.5	1986.5	 20
247	  2	3828.0	995.6	 25
248	  2	9818.0	3025.5	 25
249	  2	10254.3	2370.3	 20
250	  2	18988.0	4779.7	 25
251	  2	11361.0	3584.0	 25
252	  2	1494.3	318.7	 20
253	  2	15046.0	4091.0	 25
254	  2	10242.0	2930.9	 25
255	  2	13596.5	3187.4	 20
256	  2	1460.0	371.6	 25
257	  2	4542.0	1445.4	 25
258	  2	5360.3	1287.8	 20
259	  2	4653.0	1194.8	 25
260	  2	10717.0	3528.6	 25
261	  2	2467.3	535.6	 20
262	  2	19400.0	5398.5	 25
263	  2	22564.0	7076.6	 25
264	  2	21642.0	5244.3	 20
265	  2	9699.0	2616.2	 25
266	  2	26141.0	8314.7	 25
267	  2	11642.3	2996.3	 20
268	  2	6395.0	1679.0	 25
269	  2	3962.0	1119.6	 25
270	  2	9180.8	2056.3	 20
271	  2	15347.0	4029.7	 25
272	  2	14975.0	4711.8	 25
273	  2	11147.3	2413.5	 20
274	  2	12425.0	3200.5	 25
275	  2	14679.0	4680.4	 25
276	  2	7188.8	1522.1	 20
277	  2	303.0	51.6	 25
278	  2	10212.0	2004.6	 20
279	  2	1927.0	398.5	 25
280	  2	109.0	17.2	 25
281	  2	103.5	20.1	 20
282	  2	111.0	12.9	 25
283	  2	110.0	15.2	 25
284	  2	288.5	31.0	 20
285	  2	141.0	20.1	 25
286	  2	108.0	19.8	 25
287	  2	123.5	18.5	 20
288	  2	665.0	100.9	 25
289	  2	834.0	168.3	 25
290	  2	204.5	26.7	 20
291	  2	118.0	23.0	 25
292	  2	118.0	19.4	 25
293	  2	94.8	19.6	 20
294	  2	133.0	20.1	 25
295	  2	171.0	24.1	 25
296	  2	896.3	110.2	 20
297	  2	259.0	32.5	 25
298	  2	742.0	138.2	 25
299	  2	165.3	26.5	 20
300	  2	105.0	17.6	 25
301	  2	120.0	20.4	 25
302	  2	204.0	29.9	 20
303	  2	203.0	32.3	 25
304	  2	125.0	17.1	 25
305	  2	270.0	57.8	 20
306	  2	399.0	51.7	 25
307	  2	384.0	53.8	 25
308	  2	137.0	16.2	 20
309	  2	327.0	60.3	 25
310	  2	102.0	15.1	 25
311	  2	95.5	19.3	 20
312	  2	126.0	23.4	 25
313	  2	172.0	29.0	 25
314	  2	112.5	25.8	 20
315	  2	303.0	90.0	 25
316	  2	1209.0	321.5	 25
317	  2	93.8	16.0	 20
318	  2	105.0	16.3	 25
319	  2	117.0	21.1	 25
320	  2	144.8	23.3	 20
321	  2	97.0	18.3	 25
322	  2	127.0	20.2	 25
323	  2	175.5	23.3	 20
324	  2	490.0	79.5	 25
325	  2	225.0	34.6	 25
326	  2	368.8	65.5	 20
327	  2	295.0	56.5	 25
328	  2	340.0	54.5	 25
329	  2	352.3	59.9	 20
330	  2	263.0	55.0	 25
331	  2	121.0	18.3	 25
332	  2	195.3	20.5	 20
333	  2	107.0	18.5	 25
334	  2	114.0	15.7	 25
335	  2	110.5	19.1	 20
336	  2	134.0	22.8	 25
337	  2	239.8	24.6	 20
338	  2	369.0	44.1	 25
339	  2	179.0	25.1	 25
340	  2	680.8	113.2	 20
341	  2	418.0	83.0	 25
342	  2	117.0	19.5	 25
343	  2	112.8	12.9	 20
344	  2	143.0	23.3	 25
345	  2	110.0	13.6	 25
346	  2	103.5	13.4	 20
347	  2	903.0	194.2	 25
348	  2	234.0	30.2	 25
349	  2	227.5	39.6	 20
350	  2	166.0	23.8	 25
351	  2	146.0	40.7	 25
352	  2	452.5	66.3	 20
353	  2	195.0	29.5	 25
354	  2	150.0	23.0	 25
355	  2	101.3	22.6	 20
356	  2	97.0	17.8	 25
357	  2	126.0	21.5	 25
358	  2	469.8	73.5	 20
359	  2	141.0	21.2	 25
360	  2	186.0	31.5	 25
361	  2	129.5	21.9	 20
362	  2	86.0	12.7	 25
363	  2	133.0	20.6	 25
364	  2	99.5	13.3	 20
365	  2	141.0	21.1	 25
366	  2	134.0	21.2	 25
367	  2	118.3	16.7	 20
368	  2	152.0	21.8	 25
369	  2	134.0	17.5	 25
370	  2	96.3	13.9	 20
371	  2	103.0	17.9	 25
372	  2	144.0	22.5	 25
373	  2	222.5	26.5	 20
374	  2	112.0	15.7	 25
375	  2	138.0	19.7	 25
376	  2	518.8	76.4	 20
377	  2	107.0	16.5	 25
378	  2	92.0	11.8	 25
379	  2	114.8	15.7	 20
380	  2	154.0	22.7	 25
381	  2	92.0	17.5	 25
382	  2	384.5	68.8	 20
383	  2	930.0	165.6	 25
384	  2	1594.0	282.1	 25
385	  2	95.8	16.5	 20
386	  2	130.0	23.7	 25
387	  2	118.0	26.4	 25
388	  2	114.3	12.5	 20
389	  2	261.0	37.5	 25
390	  2	183.0	19.4	 25
391	  2	108.3	18.7	 20
392	  2	121.0	28.0	 25
393	  2	1713.3	239.9	 20
394	  2	1779.0	285.6	 25
395	  2	219.0	33.7	 25
396	  2	97.0	14.7	 20
397	  2	447.0	79.9	 25
398	  2	710.0	134.9	 25
399	  2	144.3	25.7	 20
400	  2	445.0	83.9	 25
401	  2	91.0	12.3	 25
402	  2	95.0	16.0	 20
403	  2	1408.0	274.3	 25
404	  2	115.0	22.1	 25
405	  2	106.3	21.8	 20
406	  2	133.0	18.8	 25
407	  2	148.0	20.5	 25
408	  2	255.3	39.6	 20
409	  2	281.0	27.7	 25
410	  2	201.0	39.2	 25
411	  2	163.3	23.7	 20
412	  2	219.0	33.4	 25
413	  2	670.0	111.8	 25
414	  2	706.5	110.9	 20
415	  2	729.0	82.2	 25
416	  2	725.0	114.0	 25
417	  2	405.0	63.1	 20
418	  2	308.0	70.6	 25
419	  2	189.0	24.0	 25
420	  2	139.8	26.0	 20
421	  2	223.0	38.0	 25
422	  2	171.0	26.5	 25
423	  2	115.5	16.0	 20
424	  2	108.0	19.3	 25
425	  2	466.0	64.5	 25
426	  2	75.5	14.0	 20
427	  2	114.0	14.0	 25
428	  2	97.0	18.3	 25
429	  2	631.5	85.8	 20
430	  2	125.0	15.3	 25
431	  2	368.0	68.7	 25
432	  2	78.3	12.5	 20
433	  2	251.0	35.7	 25
434	  2	125.0	15.0	 25
435	  2	96.3	16.8	 20
436	  2	206.0	29.6	 25
437	  2	114.0	18.6	 25
438	  2	104.3	14.2	 20
439	  2	855.0	166.5	 25
440	  2	319.0	66.0	 25
441	  2	88.5	15.2	 20
442	  2	90.0	11.8	 25
443	  2	204.0	39.2	 25
444	  2	113.3	19.6	 20
445	  2	239.0	42.8	 25
446	  2	1314.0	302.4	 25
447	  2	267.8	32.4	 20
448	  2	128.0	14.4	 25
449	  2	259.0	72.9	 25
450	  2	146.3	26.1	 20
451	  2	150.0	26.1	 25
452	  2	185.0	31.2	 20
453	  2	909.0	149.4	 25
454	  2	205.0	21.9	 25
455	  2	175.8	22.9	 20
456	  2	172.0	30.8	 25
457	  2	295.0	269.6	 25
458	  2	158.3	23.1	 20
459	  2	131.0	16.4	 25
460	  2	499.0	98.0	 25
461	  2	398.8	55.6	 20
462	  2	85.0	12.3	 25
463	  2	133.0	37.4	 25
464	  2	3193.5	458.9	 20
465	  2	1333.0	203.1	 25
466	  2	717.0	133.1	 25
467	  2	446.5	43.6	 20
468	  2	559.0	82.5	 25
469	  2	120.0	30.9	 25
470	  2	179.8	27.4	 20
471	  2	142.0	14.4	 25
472	  2	82.0	16.1	 25
473	  2	127.3	22.2	 20
474	  2	204.0	33.3	 25
475	  2	701.0	71.0	 25
476	  2	148.3	25.1	 20
477	  2	274.0	42.4	 25
478	  2	611.0	68.1	 25
479	  2	455.8	36.1	 20
480	  2	101.0	13.6	 25
481	  2	101.0	17.3	 25
482	  2	118.3	18.1	 20
483	  2	90.0	21.6	 25
484	  2	110.0	20.0	 25
485	  2	83.3	15.2	 20
486	  2	552.0	68.5	 25
487	  2	295.0	43.2	 25
488	  2	79.3	16.3	 20
489	  2	89.0	14.1	 25
490	  2	79.0	12.0	 25
491	  2	78.0	12.4	 20
492	  2	69.0	12.4	 25
493	  2	75.0	13.3	 25
494	  2	83.3	10.6	 20
495	  2	98.0	19.3	 25
496	  2	105.0	13.3	 25
497	  2	100.3	18.2	 20
498	  2	105.0	19.5	 25
499	  2	172.0	24.4	 25
500	  2	75.5	8.8	 20
501	  2	222.0	26.6	 25
502	  2	455.0	54.1	 25
503	  2	74.8	14.4	 20
504	  2	287.0	32.5	 25
505	  2	115.0	17.5	 25
506	  2	77.3	14.5	 20
507	  2	156.0	31.5	 25
508	  2	844.0	69.3	 25
509	  2	585.0	53.6	 20
510	  2	122.0	17.0	 25
511	  2	201.3	28.0	 20
512	  2	120.0	19.2	 25
513	  2	107.0	19.5	 25
514	  2	307.3	34.6	 20
515	  2	205.0	27.0	 25
516	  2	79.0	15.0	 25
517	  2	288.8	41.4	 20
518	  2	96.0	18.3	 25
519	  2	93.0	17.8	 25
520	  2	125.0	17.4	 20
521	  2	171.0	99.6	 25
522	  2	95.0	12.8	 25
523	  2	180.3	22.9	 20
524	  2	81.0	16.1	 25
525	  2	618.0	122.4	 25
526	  2	312.5	83.1	 20
527	  2	112.0	21.6	 25
528	  2	435.0	37.8	 25
529	  2	101.8	18.1	 20
530	  2	255.0	33.3	 25
531	  2	229.0	28.7	 25
532	  2	80.0	12.7	 20
533	  2	74.0	10.3	 25
534	  2	109.0	17.6	 25
535	  2	78.3	11.6	 20
536	  2	427.0	85.3	 25
537	  2	1318.0	204.6	 25
538	  2	468.0	46.8	 20
539	  2	88.0	14.4	 25
540	  2	978.0	86.3	 25
541	  2	567.8	66.7	 20
542	  2	100.0	15.9	 25
543	  2	84.0	12.8	 25
544	  2	252.0	29.0	 20
545	  2	97.0	17.8	 25
546	  2	94.0	13.8	 25
547	  2	72.5	9.5	 20
548	  2	86.0	16.7	 25
549	  2	112.0	19.3	 25
550	  2	74.3	11.9	 20
551	  2	101.0	13.7	 25
552	  2	89.0	14.3	 25
553	  2	124.5	20.7	 20
554	  2	170.0	18.4	 25
555	  2	124.0	16.7	 25
556	  2	453.8	36.0	 20
557	  2	302.0	39.0	 25
558	  2	1889.0	235.1	 25
559	  2	137.0	18.9	 20
560	  2	102.0	18.1	 25
561	  2	286.0	28.4	 25
562	  2	219.5	28.4	 20
563	  2	78.0	12.1	 25
564	  2	75.0	10.2	 25
565	  2	89.3	14.2	 20
566	  2	79.0	10.6	 25
567	  2	609.5	95.3	 20
568	  2	322.0	35.8	 25
569	  2	379.0	46.5	 25
570	  2	127.3	18.3	 20
571	  2	83.0	12.2	 25
572	  2	90.0	16.4	 25
573	  2	142.3	24.4	 20
574	  2	107.0	21.5	 25
575	  2	166.0	30.3	 25
576	  2	385.0	46.0	 20
577	  2	1167.0	119.7	 25
578	  2	506.0	47.4	 25
579	  2	579.8	60.5	 20
580	  2	155.0	23.2	 25
581	  2	124.0	14.3	 25
582	  2	92.3	18.6	 20
583	  2	113.0	17.1	 25
584	  2	163.0	21.9	 25
585	  2	107.3	15.0	 20
586	  2	163.0	24.2	 25
587	  2	89.0	15.7	 25
588	  2	156.5	17.9	 20
589	  2	554.0	71.7	 25
590	  2	1271.0	152.8	 25
591	  2	2663.3	140.2	 20
592	  2	504.0	51.1	 25
593	  2	107.0	17.3	 25
594	  2	117.3	16.0	 20
595	  2	85.0	17.4	 25
596	  2	83.0	13.0	 25
597	  2	93.5	21.3	 20
598	  2	173.0	28.9	 25
599	  2	76.0	12.8	 25
600	  2	88.5	14.0	 20
601	  2	84.0	16.0	 25
602	  2	101.0	22.8	 25
603	  2	182.0	20.5	 20
604	  2	96.0	12.8	 25
605	  2	147.0	27.3	 25
606	  2	83.0	14.1	 20
607	  2	605.0	56.8	 25
608	  2	121.0	20.9	 25
609	  2	623.8	56.6	 20
610	  2	73.0	12.5	 25
611	  2	457.0	78.6	 25
612	  2	84.8	16.9	 20
613	  2	85.0	17.7	 25
614	  2	178.0	26.3	 25
615	  2	302.5	40.4	 20
616	  2	115.0	20.5	 25
617	  2	121.0	21.5	 25
618	  2	81.0	14.2	 20
619	  2	84.0	17.5	 25
620	  2	79.0	13.4	 25
621	  2	103.3	17.3	 20
622	  2	76.0	14.3	 25
623	  2	71.0	11.9	 25
624	  2	88.5	13.6	 20
625	  2	101.0	17.1	 25
626	  2	280.5	33.2	 20
627	  2	597.0	54.7	 25
628	  2	250.0	29.7	 25
629	  2	166.5	20.5	 20
630	  2	90.0	16.5	 25
631	  2	115.0	23.9	 25
632	  2	906.0	54.0	 20
633	  2	1283.0	173.8	 25
634	  2	103.0	21.4	 25
635	  2	109.3	19.5	 20
636	  2	181.0	46.7	 25
637	  2	9846.0	1237.7	 25
638	  2	178.5	55.5	 20
639	  2	10659.0	1716.0	 25
  0	  3	12786.0	2314.1	 25
  1	  3	176.5	29.2	 20
  2	  3	12499.0	2938.1	 25
  3	  3	196.0	46.0	 25
  4	  3	100.8	15.0	 20
  5	  3	143.0	21.4	 25
  6	  3	98.0	18.8	 25
  7	  3	374.0	43.5	 20
  8	  3	100.0	13.9	 25
  9	  3	314.0	43.4	 25
 10	  3	310.3	64.5	 20
 11	  3	1290.0	252.3	 25
 12	  3	541.0	89.4	 25
 13	  3	508.3	75.6	 20
 14	  3	151.0	24.5	 25
 15	  3	250.0	27.4	 25
 16	  3	151.3	28.3	 20
 17	  3	126.0	19.7	 25
 18	  3	172.0	25.5	 25
 19	  3	153.3	21.0	 20
 20	  3	1167.0	150.8	 25
 21	  3	149.0	23.4	 25
 22	  3	123.0	21.5	 20
 23	  3	106.0	17.6	 25
 24	  3	396.0	47.9	 25
 25	  3	115.3	15.8	 20
 26	  3	196.0	27.4	 25
 27	  3	671.0	123.3	 25
 28	  3	787.0	106.6	 20
 29	  3	624.0	110.0	 25
 30	  3	109.0	16.4	 25
 31	  3	160.8	28.9	 20
 32	  3	394.0	39.7	 25
 33	  3	222.0	37.8	 25
 34	  3	279.8	33.9	 20
 35	  3	201.0	29.3	 25
 36	  3	235.0	48.6	 25
 37	  3	236.0	33.0	 20
 38	  3	101.0	16.4	 25
 39	  3	206.0	34.9	 25
 40	  3	114.8	22.7	 20
 41	  3	190.0	23.8	 25
 42	  3	1388.0	294.2	 25
 43	  3	272.5	40.7	 20
 44	  3	353.0	49.8	 25
 45	  3	289.0	61.7	 25
 46	  3	296.5	47.8	 20
 47	  3	1386.0	204.7	 25
 48	  3	281.0	34.8	 25
 49	  3	140.5	27.3	 20
 50	  3	118.0	19.0	 25
 51	  3	147.8	19.9	 20
 52	  3	404.0	70.9	 25
 53	  3	203.0	33.0	 25
 54	  3	297.5	44.6	 20
 55	  3	263.0	39.3	 25
 56	  3	194.0	28.5	 25
 57	  3	293.0	45.4	 20
 58	  3	1223.0	289.4	 25
 59	  3	179.0	30.4	 25
 60	  3	161.8	25.9	 20
 61	  3	178.0	172.0	 25
 62	  3	11852.0	3798.4	 25
 63	  3	140.3	25.8	 20
 64	  3	127.0	21.0	 25
 65	  3	140.0	22.6	 25
 66	  3	160.0	24.1	 20
 67	  3	124.0	18.8	 25
 68	  3	283.0	500.1	 25
 69	  3	11097.0	1214.9	 20
 70	  3	10768.0	1100.9	 25
 71	  3	10648.0	3558.6	 25
 72	  3	163.3	21.2	 20
 73	  3	165.0	188.3	 25
 74	  3	12129.0	3946.0	 25
 75	  3	209.0	62.2	 20
 76	  3	10319.0	1110.1	 25
 77	  3	10026.0	3220.0	 25
 78	  3	159.3	28.7	 20
 79	  3	119.0	17.1	 25
 80	  3	206.0	309.5	 25
 81	  3	10976.0	1072.9	 20
 82	  3	11053.0	1136.4	 25
 83	  3	10580.0	3171.6	 25
 84	  3	177.0	25.2	 20
 85	  3	155.0	98.7	 25
 86	  3	11691.0	3400.3	 25
 87	  3	163.5	21.7	 20
 88	  3	153.0	23.6	 25
 89	  3	126.0	16.5	 25
 90	  3	158.3	27.0	 20
 91	  3	136.0	95.5	 25
 92	  3	12221.0	3418.4	 25
 93	  3	176.0	36.1	 20
 94	  3	10268.0	1058.2	 25
 95	  3	10102.0	2896.3	 25
 96	  3	149.3	22.0	 20
 97	  3	118.0	19.0	 25
 98	  3	142.0	18.9	 25
 99	  3	140.0	34.5	 20
100	  3	8508.0	2046.6	 25
101	  3	126.0	15.7	 25
102	  3	147.5	18.7	 20
103	  3	149.0	113.5	 25
104	  3	12318.0	949.1	 25
105	  3	11221.5	1066.4	 20
106	  3	10455.0	2678.3	 25
107	  3	150.0	24.0	 25
108	  3	145.8	22.7	 20
109	  3	113.0	23.5	 25
110	  3	113.0	14.8	 20
111	  3	115.0	17.8	 25
112	  3	206.0	43.5	 25
113	  3	711.3	82.3	 20
114	  3	146.0	27.8	 25
115	  3	158.0	231.5	 25
116	  3	12020.3	2033.1	 20
117	  3	216.0	105.3	 25
118	  3	9758.0	3097.7	 25
119	  3	238.3	69.6	 20
120	  3	12231.0	3368.9	 25
121	  3	217.0	526.7	 25
122	  3	11841.3	2909.1	 20
123	  3	139.0	21.5	 25
124	  3	135.0	16.4	 25
125	  3	151.8	18.5	 20
126	  3	164.0	29.4	 25
127	  3	112.0	19.0	 25
128	  3	113.0	15.8	 20
129	  3	157.0	23.3	 25
130	  3	357.0	86.3	 25
131	  3	176.0	29.0	 20
132	  3	474.0	111.9	 25
133	  3	174.0	263.1	 25
134	  3	11602.3	2041.0	 20
135	  3	150.0	19.2	 25
136	  3	124.0	12.0	 25
137	  3	194.0	46.1	 20
138	  3	11202.0	2693.4	 25
139	  3	145.0	29.7	 25
140	  3	142.0	19.1	 20
141	  3	142.0	16.9	 25
142	  3	191.0	302.2	 25
143	  3	10316.3	1998.7	 20
144	  3	176.0	30.2	 25
145	  3	187.0	331.8	 25
146	  3	11846.0	2259.0	 20
147	  3	188.0	32.5	 25
148	  3	231.0	325.2	 25
149	  3	12114.3	2006.0	 20
150	  3	164.0	19.8	 25
151	  3	136.0	22.0	 25
152	  3	207.3	49.6	 20
153	  3	12313.0	523.1	 25
154	  3	12493.0	421.9	 25
155	  3	12551.5	1746.6	 20
156	  3	162.0	20.6	 25
157	  3	114.0	15.3	 25
158	  3	137.5	25.4	 20
159	  3	198.0	35.8	 25
160	  3	152.0	25.1	 25
161	  3	405.5	74.9	 20
162	  3	266.0	29.3	 25
163	  3	377.0	50.1	 25
164	  3	414.0	44.8	 20
165	  3	2914.0	603.4	 25
166	  3	887.0	240.2	 25
167	  3	153.8	28.5	 20
168	  3	191.0	34.0	 25
169	  3	184.0	26.2	 20
170	  3	521.0	81.0	 25
171	  3	303.0	77.1	 25
172	  3	139.0	18.0	 20
173	  3	283.0	39.8	 25
174	  3	528.0	115.6	 25
175	  3	121.3	16.9	 20
176	  3	303.0	47.8	 25
177	  3	1327.0	281.7	 25
178	  3	142.3	19.3	 20
179	  3	105.0	17.5	 25
180	  3	405.0	66.1	 25
181	  3	1307.8	162.1	 20
182	  3	249.0	40.4	 25
183	  3	142.0	27.7	 25
184	  3	688.8	100.2	 20
185	  3	976.0	187.1	 25
186	  3	851.0	197.7	 25
187	  3	200.3	27.6	 20
188	  3	347.0	38.9	 25
189	  3	1961.0	530.2	 25
190	  3	226.0	27.7	 20
191	  3	166.0	25.0	 25
192	  3	205.0	30.0	 25
193	  3	160.0	25.1	 20
194	  3	111.0	16.6	 25
195	  3	519.0	101.9	 25
196	  3	1767.3	374.1	 20
197	  3	116.0	17.7	 25
198	  3	153.0	23.1	 25
199	  3	227.5	36.3	 20
200	  3	223.0	37.0	 25
201	  3	336.0	68.2	 25
202	  3	290.0	35.1	 20
203	  3	93.0	16.0	 25
204	  3	628.0	130.4	 25
205	  3	580.3	58.5	 20
206	  3	1526.0	370.7	 25
207	  3	486.0	127.1	 25
208	  3	509.3	105.1	 20
209	  3	222.0	35.6	 25
210	  3	789.0	227.3	 25
211	  3	128.3	21.2	 20
212	  3	100.0	15.8	 25
213	  3	101.0	22.6	 25
214	  3	93.5	18.1	 20
215	  3	113.0	20.6	 25
216	  3	125.0	22.5	 25
217	  3	522.8	111.6	 20
218	  3	270.0	30.5	 25
219	  3	143.0	20.7	 25
220	  3	455.8	70.0	 20
221	  3	1690.0	457.0	 25
222	  3	1080.0	363.2	 25
223	  3	152.0	39.8	 20
224	  3	99.0	16.0	 25
225	  3	353.5	66.5	 20
226	  3	3120.0	619.4	 25
227	  3	2220.0	589.7	 25
228	  3	2154.3	329.8	 20
229	  3	8373.0	1155.5	 25
230	  3	3979.0	608.3	 25
231	  3	8762.5	727.6	 20
232	  3	5060.0	767.3	 25
233	  3	1348.0	307.5	 25
234	  3	2100.8	320.3	 20
235	  3	2542.0	482.9	 25
236	  3	1550.0	317.2	 25
237	  3	1974.0	315.1	 20
238	  3	1653.0	365.1	 25
239	  3	2097.0	247.0	 25
240	  3	12707.8	2227.1	 20
241	  3	1634.0	386.9	 25
242	  3	161.0	29.5	 25
243	  3	364.3	80.4	 20
244	  3	3780.0	1017.6	 25
245	  3	3861.0	1061.3	 25
246	  3	1651.0	286.8	 20
247	  3	366.0	81.2	 25
248	  3	1394.0	476.1	 25
249	  3	1093.0	223.4	 20
250	  3	3742.0	830.0	 25
251	  3	4367.0	1259.6	 25
252	  3	204.5	33.6	 20
253	  3	3084.0	726.9	 25
254	  3	571.0	156.6	 25
255	  3	806.3	167.1	 20
256	  3	1351.0	329.7	 25
257	  3	181.0	41.7	 25
258	  3	1497.0	317.2	 20
259	  3	779.0	150.8	 25
260	  3	1951.0	627.4	 25
261	  3	398.3	58.7	 20
262	  3	3869.0	1066.1	 25
263	  3	7371.0	2198.9	 25
264	  3	6664.8	1450.2	 20
265	  3	801.0	106.9	 25
266	  3	15398.0	4626.0	 25
267	  3	3709.8	668.5	 20
268	  3	339.0	84.4	 25
269	  3	241.0	38.1	 25
270	  3	1307.0	279.0	 20
271	  3	6553.0	1460.3	 25
272	  3	7222.0	2165.4	 25
273	  3	1065.0	240.8	 20
274	  3	2085.0	422.0	 25
275	  3	5558.0	1673.0	 25
276	  3	494.8	90.3	 20
277	  3	131.0	38.1	 25
278	  3	2530.0	737.6	 25
279	  3	165.0	39.0	 20
280	  3	100.0	15.8	 25
281	  3	107.0	15.4	 25
282	  3	87.8	16.4	 20
283	  3	117.0	19.9	 25
284	  3	684.5	59.6	 20
285	  3	308.0	67.0	 25
286	  3	106.0	16.7	 25
287	  3	129.3	13.9	 20
288	  3	201.0	29.8	 25
289	  3	133.0	22.7	 25
290	  3	126.3	18.1	 20
291	  3	88.0	24.9	 25
292	  3	96.0	16.0	 25
293	  3	104.3	19.8	 20
294	  3	135.0	23.3	 25
295	  3	470.0	52.6	 25
296	  3	263.3	54.1	 20
297	  3	556.0	62.3	 25
298	  3	286.0	36.5	 25
299	  3	154.5	27.8	 20
300	  3	113.0	16.7	 25
301	  3	109.0	18.3	 25
302	  3	194.3	27.6	 20
303	  3	142.0	32.5	 25
304	  3	109.0	21.3	 25
305	  3	138.3	33.6	 20
306	  3	1643.0	297.7	 25
307	  3	710.0	52.3	 25
308	  3	107.8	20.2	 20
309	  3	113.0	16.8	 25
310	  3	91.0	13.8	 25
311	  3	109.0	10.3	 20
312	  3	106.0	15.4	 25
313	  3	304.0	62.0	 25
314	  3	123.5	23.2	 20
315	  3	414.0	56.6	 25
316	  3	773.0	195.1	 25
317	  3	96.5	19.1	 20
318	  3	87.0	14.7	 25
319	  3	92.0	13.0	 25
320	  3	269.3	37.6	 20
321	  3	106.0	31.6	 25
322	  3	126.0	37.1	 25
323	  3	479.5	129.9	 20
324	  3	930.0	110.5	 25
325	  3	873.0	195.5	 25
326	  3	174.3	18.1	 20
327	  3	573.0	89.9	 25
328	  3	582.0	79.3	 25
329	  3	130.3	27.4	 20
330	  3	245.0	40.7	 25
331	  3	116.0	14.0	 25
332	  3	122.3	20.7	 20
333	  3	115.0	23.9	 25
334	  3	156.0	51.1	 25
335	  3	310.0	38.0	 20
336	  3	142.0	21.6	 25
337	  3	182.0	37.3	 25
338	  3	305.8	35.8	 20
339	  3	105.0	17.8	 25
340	  3	311.0	60.9	 25
341	  3	787.0	141.7	 20
342	  3	124.0	14.9	 25
343	  3	177.5	20.9	 20
344	  3	111.0	14.2	 25
345	  3	96.0	12.7	 25
346	  3	114.8	16.6	 20
347	  3	1866.0	187.5	 25
348	  3	159.0	19.8	 25
349	  3	163.0	22.2	 20
350	  3	200.0	25.4	 25
351	  3	136.0	74.7	 25
352	  3	1682.5	193.2	 20
353	  3	475.0	67.8	 25
354	  3	159.0	26.4	 25
355	  3	221.3	24.9	 20
356	  3	93.0	13.8	 25
357	  3	101.0	19.8	 25
358	  3	249.5	26.2	 20
359	  3	170.0	21.3	 25
360	  3	200.0	29.9	 25
361	  3	430.3	38.7	 20
362	  3	88.0	12.3	 25
363	  3	138.0	18.4	 25
364	  3	107.3	13.1	 20
365	  3	125.0	17.9	 25
366	  3	362.0	45.8	 25
367	  3	131.3	23.2	 20
368	  3	137.0	22.1	 25
369	  3	291.0	38.1	 25
370	  3	127.0	33.7	 20
371	  3	137.0	23.3	 25
372	  3	102.0	17.3	 25
373	  3	152.5	26.6	 20
374	  3	103.0	21.4	 25
375	  3	174.0	21.8	 25
376	  3	153.0	27.1	 20
377	  3	107.0	19.5	 25
378	  3	80.0	14.4	 25
379	  3	147.3	19.5	 20
380	  3	301.0	37.9	 25
381	  3	93.0	16.2	 25
382	  3	737.0	65.1	 20
383	  3	329.0	43.3	 25
384	  3	398.0	64.4	 25
385	  3	97.0	14.6	 20
386	  3	128.0	21.8	 25
387	  3	308.0	37.8	 25
388	  3	135.3	21.2	 20
389	  3	183.0	29.5	 25
390	  3	210.0	32.0	 25
391	  3	138.5	16.6	 20
392	  3	109.0	26.3	 25
393	  3	1222.0	244.8	 25
394	  3	1013.0	102.6	 20
395	  3	138.0	20.9	 25
396	  3	80.0	13.2	 25
397	  3	132.8	18.1	 20
398	  3	317.0	38.5	 25
399	  3	105.3	17.5	 20
400	  3	797.0	93.1	 25
401	  3	91.0	19.5	 25
402	  3	90.8	17.1	 20
403	  3	294.0	37.9	 25
404	  3	101.0	17.8	 25
405	  3	78.8	11.3	 20
406	  3	100.0	17.4	 25
407	  3	129.0	25.5	 25
408	  3	188.5	30.0	 20
409	  3	196.0	23.0	 25
410	  3	124.0	24.8	 25
411	  3	279.8	38.6	 20
412	  3	295.0	39.6	 25
413	  3	372.0	30.9	 25
414	  3	388.5	36.2	 20
415	  3	543.0	48.3	 25
416	  3	1041.0	112.6	 25
417	  3	410.3	49.3	 20
418	  3	327.0	43.2	 25
419	  3	168.0	19.1	 25
420	  3	116.8	22.0	 20
421	  3	182.0	28.4	 25
422	  3	215.0	37.1	 25
423	  3	145.5	19.5	 20
424	  3	92.0	17.9	 25
425	  3	99.0	18.0	 25
426	  3	82.5	16.4	 20
427	  3	82.0	13.7	 25
428	  3	101.0	14.5	 25
429	  3	190.5	28.9	 20
430	  3	128.0	22.4	 25
431	  3	201.0	28.3	 25
432	  3	89.5	16.3	 20
433	  3	101.0	15.1	 25
434	  3	475.0	111.2	 25
435	  3	92.0	13.5	 20
436	  3	223.0	26.8	 25
437	  3	117.0	17.8	 25
438	  3	130.5	19.1	 20
439	  3	206.0	35.5	 25
440	  3	94.0	18.8	 25
441	  3	81.3	12.0	 20
442	  3	80.0	12.8	 25
443	  3	126.0	18.8	 25
444	  3	91.0	13.2	 20
445	  3	313.0	43.6	 25
446	  3	763.0	154.7	 25
447	  3	101.0	20.9	 20
448	  3	127.0	18.5	 25
449	  3	105.0	17.9	 25
450	  3	97.3	16.3	 20
451	  3	130.0	16.4	 25
452	  3	105.0	17.0	 25
453	  3	133.8	18.8	 20
454	  3	288.0	114.5	 25
455	  3	710.0	88.1	 25
456	  3	369.8	46.8	 20
457	  3	181.0	100.1	 25
458	  3	264.8	29.4	 20
459	  3	297.0	40.1	 25
460	  3	328.0	28.5	 25
461	  3	508.3	62.6	 20
462	  3	86.0	11.7	 25
463	  3	80.0	10.7	 25
464	  3	403.0	122.2	 20
465	  3	1135.0	112.9	 25
466	  3	215.0	33.0	 25
467	  3	182.8	34.2	 20
468	  3	2094.0	212.4	 25
469	  3	1597.0	167.6	 25
470	  3	1151.0	109.7	 20
471	  3	322.0	44.3	 25
472	  3	174.0	18.6	 25
473	  3	135.3	15.2	 20
474	  3	321.0	42.2	 25
475	  3	347.0	53.3	 25
476	  3	155.8	19.6	 20
477	  3	2054.0	229.0	 25
478	  3	380.0	53.2	 25
479	  3	161.8	21.1	 20
480	  3	160.0	25.3	 25
481	  3	331.0	52.8	 25
482	  3	274.0	31.0	 20
483	  3	495.0	104.9	 25
484	  3	604.0	120.3	 25
485	  3	744.8	100.2	 20
486	  3	378.0	55.7	 25
487	  3	203.0	36.5	 25
488	  3	128.0	23.1	 20
489	  3	455.0	73.7	 25
490	  3	307.0	45.1	 25
491	  3	2319.8	242.0	 20
492	  3	86.0	12.9	 25
493	  3	149.0	22.6	 25
494	  3	87.5	15.9	 20
495	  3	130.0	17.0	 25
496	  3	157.0	31.1	 25
497	  3	4260.8	372.7	 20
498	  3	840.0	268.4	 25
499	  3	171.0	29.5	 25
500	  3	110.5	19.1	 20
501	  3	459.0	45.4	 25
502	  3	82.0	11.8	 25
503	  3	81.3	11.6	 20
504	  3	249.0	46.0	 25
505	  3	192.0	31.5	 25
506	  3	207.5	22.8	 20
507	  3	539.0	50.6	 25
508	  3	317.0	36.7	 25
509	  3	506.3	41.8	 20
510	  3	1293.0	182.8	 25
511	  3	983.0	134.1	 25
512	  3	102.3	18.8	 20
513	  3	462.0	56.5	 25
514	  3	1205.0	159.0	 25
515	  3	269.5	35.2	 20
516	  3	780.0	124.8	 25
517	  3	539.8	63.8	 20
518	  3	304.0	56.1	 25
519	  3	790.0	166.9	 25
520	  3	70.3	13.5	 20
521	  3	141.0	23.4	 25
522	  3	150.0	16.9	 25
523	  3	276.8	35.7	 20
524	  3	223.0	35.4	 25
525	  3	111.0	27.4	 25
526	  3	100.3	18.5	 20
527	  3	83.0	11.3	 25
528	  3	1715.0	411.1	 25
529	  3	105.5	16.2	 20
530	  3	86.0	14.2	 25
531	  3	85.0	11.8	 25
532	  3	73.5	14.2	 20
533	  3	88.0	14.3	 25
534	  3	163.0	22.1	 25
535	  3	661.8	73.3	 20
536	  3	362.0	232.3	 25
537	  3	80.0	20.9	 25
538	  3	82.3	11.4	 20
539	  3	71.0	12.1	 25
540	  3	160.0	31.5	 25
541	  3	260.8	43.2	 20
542	  3	171.0	24.8	 25
543	  3	185.0	29.0	 25
544	  3	476.3	71.5	 20
545	  3	168.0	24.5	 25
546	  3	82.0	16.2	 25
547	  3	108.3	21.4	 20
548	  3	80.0	16.4	 25
549	  3	96.0	11.4	 25
550	  3	292.3	28.4	 20
551	  3	254.0	40.1	 25
552	  3	262.0	37.0	 25
553	  3	99.5	17.4	 20
554	  3	740.0	117.0	 25
555	  3	259.0	42.7	 25
556	  3	110.3	19.5	 20
557	  3	284.0	33.4	 25
558	  3	305.0	31.9	 25
559	  3	107.0	17.4	 20
560	  3	295.0	35.9	 25
561	  3	662.0	70.5	 25
562	  3	2196.0	247.8	 20
563	  3	175.0	23.4	 25
564	  3	86.0	18.9	 25
565	  3	219.5	29.2	 20
566	  3	83.0	15.9	 25
567	  3	366.0	107.7	 25
568	  3	9154.0	897.9	 20
569	  3	218.0	50.8	 25
570	  3	288.0	54.6	 25
571	  3	161.8	22.2	 20
572	  3	87.0	12.9	 25
573	  3	86.5	19.6	 20
574	  3	108.0	20.2	 25
575	  3	96.0	13.3	 25
576	  3	123.3	29.6	 20
577	  3	272.0	33.9	 25
578	  3	546.0	60.6	 25
579	  3	424.5	32.6	 20
580	  3	108.0	20.6	 25
581	  3	178.0	35.5	 25
582	  3	414.3	24.3	 20
583	  3	1523.0	147.1	 25
584	  3	111.0	13.9	 25
585	  3	610.8	47.5	 20
586	  3	170.0	19.0	 25
587	  3	163.0	23.5	 25
588	  3	83.5	13.5	 20
589	  3	188.0	32.2	 25
590	  3	103.0	15.8	 25
591	  3	155.3	26.1	 20
592	  3	96.0	16.6	 25
593	  3	616.0	110.1	 25
594	  3	72.8	11.7	 20
595	  3	461.0	51.2	 25
596	  3	177.0	33.8	 25
597	  3	146.8	13.9	 20
598	  3	121.0	17.5	 25
599	  3	142.0	20.2	 25
600	  3	1365.0	150.3	 20
601	  3	91.0	17.6	 25
602	  3	103.0	16.7	 25
603	  3	303.5	47.9	 20
604	  3	168.0	22.5	 25
605	  3	81.0	13.4	 25
606	  3	62.3	8.9	 20
607	  3	107.0	13.1	 25
608	  3	153.0	22.9	 25
609	  3	86.0	15.9	 20
610	  3	97.0	15.8	 25
611	  3	302.0	51.0	 25
612	  3	182.3	29.7	 20
613	  3	127.0	16.1	 25
614	  3	588.0	51.0	 25
615	  3	172.3	26.6	 20
616	  3	98.0	16.6	 25
617	  3	84.0	12.7	 25
618	  3	86.5	14.7	 20
619	  3	74.0	13.5	 25
620	  3	91.0	12.1	 25
621	  3	213.0	22.8	 20
622	  3	147.0	17.1	 25
623	  3	93.0	16.3	 25
624	  3	99.3	22.9	 20
625	  3	74.0	11.9	 25
626	  3	74.0	15.0	 25
627	  3	70.3	12.5	 20
628	  3	270.0	44.8	 25
629	  3	11147.0	1535.5	 25
630	  3	393.8	47.0	 20
631	  3	113.0	19.0	 25
632	  3	248.3	33.0	 20
633	  3	309.0	30.9	 25
634	  3	436.0	54.1	 25
635	  3	90.8	15.5	 20
636	  3	9873.0	1918.6	 25
637	  3	151.0	40.9	 25
638	  3	10344.0	1482.3	 20
639	  3	199.0	43.7	 25
  0	  4	133.0	16.4	 20
  1	  4	125.0	21.7	 16
  2	  4	122.5	18.2	 20
  3	  4	126.5	17.6	 20
  4	  4	113.0	20.7	 16
  5	  4	121.8	18.1	 20
  6	  4	94.3	14.7	 20
  7	  4	94.5	16.5	 16
  8	  4	101.3	14.9	 20
  9	  4	101.8	22.4	 20
 10	  4	122.3	21.4	 16
 11	  4	111.5	17.3	 20
 12	  4	105.3	18.1	 20
 13	  4	118.0	15.3	 16
 14	  4	119.5	21.2	 20
 15	  4	104.0	13.0	 20
 16	  4	108.8	18.9	 16
 17	  4	116.3	18.7	 20
 18	  4	116.3	13.8	 20
 19	  4	104.3	20.3	 16
 20	  4	117.3	21.5	 20
 21	  4	103.0	15.9	 20
 22	  4	104.0	14.2	 16
 23	  4	103.0	10.5	 20
 24	  4	114.3	14.5	 20
 25	  4	113.3	17.7	 16
 26	  4	109.0	16.8	 20
 27	  4	96.3	14.0	 20
 28	  4	98.0	19.0	 16
 29	  4	100.0	13.3	 20
 30	  4	106.3	16.1	 20
 31	  4	91.3	12.6	 16
 32	  4	108.3	17.5	 20
 33	  4	111.3	19.1	 20
 34	  4	88.5	18.8	 16
 35	  4	92.0	15.8	 20
 36	  4	98.0	16.8	 20
 37	  4	95.3	13.9	 16
 38	  4	95.0	17.0	 20
 39	  4	108.0	10.0	 20
 40	  4	98.3	14.4	 16
 41	  4	124.5	22.1	 20
 42	  4	113.5	18.9	 20
 43	  4	114.0	16.6	 16
 44	  4	116.0	14.7	 20
 45	  4	104.3	12.4	 20
 46	  4	105.3	22.0	 16
 47	  4	109.5	14.7	 20
 48	  4	128.5	32.7	 20
 49	  4	129.3	16.8	 16
 50	  4	114.3	15.3	 20
 51	  4	111.0	16.9	 20
 52	  4	104.3	14.7	 16
 53	  4	113.0	22.5	 20
 54	  4	100.3	18.1	 20
 55	  4	120.5	16.5	 16
 56	  4	105.0	15.5	 20
 57	  4	99.8	12.9	 16
 58	  4	99.5	17.0	 20
 59	  4	126.3	21.1	 20
 60	  4	112.5	22.9	 16
 61	  4	147.8	158.3	 20
 62	  4	11551.0	3651.6	 20
 63	  4	149.3	22.5	 16
 64	  4	163.5	145.5	 20
 65	  4	10390.0	524.9	 20
 66	  4	11650.8	2449.8	 16
 67	  4	157.3	199.8	 20
 68	  4	12334.5	4040.9	 20
 69	  4	159.3	20.9	 16
 70	  4	165.5	19.0	 20
 71	  4	200.8	461.8	 20
 72	  4	11231.5	2497.4	 16
 73	  4	153.3	206.5	 20
 74	  4	11986.5	433.2	 20
 75	  4	10682.3	2180.2	 16
 76	  4	151.8	19.6	 20
 77	  4	219.8	326.6	 20
 78	  4	11512.0	2137.7	 16
 79	  4	134.0	128.0	 20
 80	  4	11935.5	3615.2	 20
 81	  4	177.0	20.5	 16
 82	  4	150.0	20.1	 20
 83	  4	190.8	225.4	 20
 84	  4	11112.8	1807.0	 16
 85	  4	168.5	78.0	 20
 86	  4	11267.5	3250.0	 20
 87	  4	130.8	19.9	 16
 88	  4	150.3	24.1	 20
 89	  4	144.0	15.2	 20
 90	  4	131.5	17.2	 16
 91	  4	122.3	85.7	 20
 92	  4	11833.8	368.3	 20
 93	  4	10488.3	1715.5	 16
 94	  4	166.0	27.2	 20
 95	  4	175.5	215.6	 20
 96	  4	10989.8	1834.9	 16
 97	  4	120.0	12.5	 20
 98	  4	139.3	20.0	 20
 99	  4	147.5	20.2	 16
100	  4	133.5	19.3	 20
101	  4	128.8	18.1	 20
102	  4	147.5	18.3	 16
103	  4	162.8	110.2	 20
104	  4	11861.8	3587.7	 20
105	  4	153.3	23.5	 16
106	  4	194.0	105.7	 20
107	  4	10173.3	3062.8	 20
108	  4	136.8	15.6	 16
109	  4	117.5	13.8	 20
110	  4	100.3	18.8	 20
111	  4	113.3	22.9	 16
112	  4	110.3	16.6	 20
113	  4	119.0	20.5	 20
114	  4	109.0	11.5	 16
115	  4	173.8	210.5	 20
116	  4	11357.0	1868.5	 16
117	  4	134.3	19.0	 20
118	  4	141.5	20.5	 20
119	  4	195.5	54.6	 16
120	  4	11322.0	3087.7	 20
121	  4	199.0	494.7	 20
122	  4	11492.5	2817.5	 16
123	  4	139.3	16.1	 20
124	  4	218.5	432.4	 20
125	  4	10198.8	502.8	 16
126	  4	11658.0	3380.2	 20
127	  4	133.0	19.9	 20
128	  4	118.3	21.4	 16
129	  4	133.5	27.5	 20
130	  4	127.0	22.2	 20
131	  4	116.3	23.7	 16
132	  4	106.5	19.6	 20
133	  4	169.0	273.9	 20
134	  4	11083.5	1891.3	 16
135	  4	158.3	23.1	 20
136	  4	140.8	14.9	 20
137	  4	151.3	38.2	 16
138	  4	10640.5	2464.6	 20
139	  4	113.3	13.8	 20
140	  4	141.3	23.5	 16
141	  4	138.3	18.3	 20
142	  4	175.8	294.6	 20
143	  4	9862.0	1796.3	 16
144	  4	136.8	16.2	 20
145	  4	177.5	282.7	 20
146	  4	11033.0	370.4	 16
147	  4	10294.0	378.3	 20
148	  4	10699.3	420.9	 20
149	  4	11778.5	358.7	 16
150	  4	11916.5	2727.4	 20
151	  4	131.0	15.6	 20
152	  4	167.3	37.3	 16
153	  4	11078.0	287.0	 20
154	  4	10918.8	281.3	 20
155	  4	11341.8	1322.4	 16
156	  4	152.3	21.5	 20
157	  4	105.8	16.8	 20
158	  4	107.3	15.8	 16
159	  4	101.0	12.3	 20
160	  4	112.0	19.1	 20
161	  4	106.0	18.8	 16
162	  4	100.3	13.8	 20
163	  4	114.5	18.5	 20
164	  4	98.5	14.1	 16
165	  4	105.3	14.4	 20
166	  4	109.8	18.3	 20
167	  4	102.5	18.0	 16
168	  4	101.0	20.4	 20
169	  4	114.5	17.9	 20
170	  4	96.0	20.0	 16
171	  4	126.0	23.0	 20
172	  4	114.5	21.6	 20
173	  4	122.5	22.1	 16
174	  4	97.3	15.4	 20
175	  4	117.0	14.6	 16
176	  4	127.0	24.7	 20
177	  4	108.0	15.3	 20
178	  4	108.5	16.5	 16
179	  4	123.0	22.9	 20
180	  4	107.5	17.2	 20
181	  4	122.0	17.7	 16
182	  4	122.8	17.0	 20
183	  4	122.3	20.7	 20
184	  4	94.8	10.1	 16
185	  4	110.0	18.1	 20
186	  4	110.0	17.3	 20
187	  4	105.8	19.1	 16
188	  4	111.5	20.0	 20
189	  4	112.3	18.2	 20
190	  4	99.8	16.7	 16
191	  4	113.8	21.2	 20
192	  4	128.3	24.9	 20
193	  4	132.8	17.4	 16
194	  4	123.3	18.6	 20
195	  4	106.8	16.2	 20
196	  4	98.5	16.3	 16
197	  4	107.5	19.3	 20
198	  4	106.8	18.6	 20
199	  4	124.8	15.7	 16
200	  4	123.0	19.7	 20
201	  4	114.8	25.8	 20
202	  4	99.3	14.0	 16
203	  4	106.5	23.5	 20
204	  4	94.5	12.3	 20
205	  4	117.5	21.9	 16
206	  4	94.5	15.2	 20
207	  4	87.3	9.9	 20
208	  4	91.8	11.5	 16
209	  4	109.3	22.8	 20
210	  4	106.3	18.3	 20
211	  4	96.5	18.8	 16
212	  4	111.3	14.5	 20
213	  4	108.0	19.4	 20
214	  4	101.3	20.2	 16
215	  4	100.0	19.3	 20
216	  4	107.8	18.1	 20
217	  4	109.8	14.6	 16
218	  4	112.5	22.4	 20
219	  4	110.5	15.9	 20
220	  4	119.8	18.8	 16
221	  4	139.3	14.6	 20
222	  4	128.0	24.0	 20
223	  4	116.0	16.8	 16
224	  4	116.0	18.5	 20
225	  4	115.8	19.5	 20
226	  4	108.0	12.9	 16
227	  4	117.5	18.1	 20
228	  4	118.3	21.9	 20
229	  4	128.0	30.2	 16
230	  4	106.8	14.8	 20
231	  4	115.5	19.8	 16
232	  4	121.8	24.2	 20
233	  4	109.0	17.3	 20
234	  4	121.3	23.7	 16
235	  4	132.5	22.6	 20
236	  4	134.5	25.4	 20
237	  4	104.0	15.2	 16
238	  4	121.3	22.7	 20
239	  4	120.0	15.0	 20
240	  4	127.0	21.7	 16
241	  4	120.5	18.6	 20
242	  4	119.5	19.7	 20
243	  4	125.0	17.0	 16
244	  4	108.5	19.0	 20
245	  4	131.3	23.2	 20
246	  4	126.3	18.4	 16
247	  4	134.3	24.9	 20
248	  4	142.5	35.0	 20
249	  4	136.3	19.0	 16
250	  4	130.0	18.4	 20
251	  4	125.0	16.4	 20
252	  4	119.5	14.0	 16
253	  4	111.8	15.6	 20
254	  4	114.0	17.1	 20
255	  4	124.5	21.3	 16
256	  4	110.5	18.8	 20
257	  4	110.3	16.4	 20
258	  4	100.5	14.9	 16
259	  4	98.3	19.3	 20
260	  4	108.5	21.5	 20
261	  4	89.3	13.9	 16
262	  4	130.8	23.0	 20
263	  4	130.5	23.4	 20
264	  4	139.0	24.1	 16
265	  4	115.0	15.5	 20
266	  4	147.3	26.9	 20
267	  4	128.0	22.6	 16
268	  4	105.0	21.4	 20
269	  4	108.3	16.7	 20
270	  4	125.0	16.5	 16
271	  4	113.0	23.9	 20
272	  4	131.3	24.3	 20
273	  4	110.5	13.7	 16
274	  4	115.5	16.7	 20
275	  4	106.3	22.9	 20
276	  4	115.0	22.3	 16
277	  4	110.8	22.8	 20
278	  4	116.0	19.4	 20
279	  4	91.5	17.7	 16
280	  4	99.3	14.4	 20
281	  4	103.0	12.9	 20
282	  4	97.5	12.6	 16
283	  4	103.0	16.6	 20
284	  4	95.3	11.2	 20
285	  4	91.3	8.0	 16
286	  4	108.5	16.5	 20
287	  4	103.5	19.0	 20
288	  4	100.5	20.1	 16
289	  4	87.5	16.5	 20
290	  4	100.3	19.9	 16
291	  4	106.0	19.5	 20
292	  4	112.5	20.5	 20
293	  4	95.8	15.2	 16
294	  4	96.0	16.4	 20
295	  4	95.3	16.3	 20
296	  4	105.8	17.0	 16
297	  4	91.3	21.2	 20
298	  4	101.0	20.3	 20
299	  4	86.0	11.7	 16
300	  4	109.5	23.0	 20
301	  4	111.3	15.4	 20
302	  4	92.0	12.5	 16
303	  4	92.3	16.8	 20
304	  4	97.3	20.0	 20
305	  4	109.5	11.7	 16
306	  4	115.5	15.4	 20
307	  4	104.0	18.3	 20
308	  4	109.0	18.4	 16
309	  4	139.3	35.2	 20
310	  4	146.0	23.8	 20
311	  4	111.5	16.1	 16
312	  4	102.8	20.3	 20
313	  4	92.5	15.2	 20
314	  4	88.0	17.8	 16
315	  4	93.0	13.2	 20
316	  4	91.3	13.0	 20
317	  4	78.3	11.0	 16
318	  4	94.3	16.4	 20
319	  4	110.0	19.5	 20
320	  4	100.0	17.1	 16
321	  4	98.8	11.7	 20
322	  4	108.8	20.2	 20
323	  4	114.5	19.3	 16
324	  4	98.0	18.5	 20
325	  4	101.3	14.5	 20
326	  4	92.5	14.6	 16
327	  4	101.0	24.2	 20
328	  4	119.5	41.8	 20
329	  4	91.3	10.9	 16
330	  4	93.5	15.1	 20
331	  4	109.3	15.0	 20
332	  4	103.0	16.1	 16
333	  4	102.3	19.8	 20
334	  4	109.0	22.8	 20
335	  4	97.8	13.5	 16
336	  4	88.3	16.1	 20
337	  4	95.0	18.0	 20
338	  4	93.8	15.2	 16
339	  4	99.0	20.0	 20
340	  4	81.3	11.2	 20
341	  4	93.0	19.6	 16
342	  4	88.3	13.0	 20
343	  4	85.0	17.2	 20
344	  4	96.0	15.2	 16
345	  4	104.8	13.5	 20
346	  4	100.3	44.9	 20
347	  4	91.5	16.4	 16
348	  4	94.0	18.4	 20
349	  4	109.3	22.1	 16
350	  4	104.3	16.2	 20
351	  4	112.8	19.9	 20
352	  4	99.0	17.1	 16
353	  4	106.5	23.1	 20
354	  4	104.3	20.8	 20
355	  4	111.3	17.5	 16
356	  4	86.0	16.0	 20
357	  4	100.3	23.9	 20
358	  4	92.5	16.0	 16
359	  4	110.5	17.4	 20
360	  4	100.3	21.9	 20
361	  4	97.8	14.3	 16
362	  4	95.5	21.1	 20
363	  4	126.3	25.1	 20
364	  4	123.3	26.3	 16
365	  4	109.3	18.0	 20
366	  4	98.3	16.0	 20
367	  4	105.8	11.8	 16
368	  4	107.8	21.9	 20
369	  4	93.3	13.4	 20
370	  4	96.0	10.8	 16
371	  4	94.0	15.2	 20
372	  4	94.3	17.0	 20
373	  4	102.0	20.0	 16
374	  4	98.3	13.2	 20
375	  4	84.5	13.9	 20
376	  4	98.3	12.3	 16
377	  4	88.5	14.4	 20
378	  4	84.5	17.3	 20
379	  4	96.3	15.8	 16
380	  4	100.3	21.8	 20
381	  4	97.5	18.5	 20
382	  4	139.3	34.9	 16
383	  4	88.3	16.9	 20
384	  4	97.5	17.6	 20
385	  4	92.8	13.5	 16
386	  4	92.0	15.2	 20
387	  4	105.3	15.4	 20
388	  4	109.3	16.2	 16
389	  4	90.0	18.6	 20
390	  4	81.3	11.5	 20
391	  4	96.8	15.7	 16
392	  4	86.3	11.5	 20
393	  4	110.3	21.5	 20
394	  4	105.5	16.7	 16
395	  4	106.0	17.9	 20
396	  4	98.3	14.4	 20
397	  4	98.5	16.7	 16
398	  4	103.3	21.6	 20
399	  4	95.0	14.9	 20
400	  4	95.3	11.4	 16
401	  4	112.0	23.7	 20
402	  4	99.3	17.9	 20
403	  4	90.8	15.1	 16
404	  4	87.8	22.2	 20
405	  4	103.3	20.1	 16
406	  4	92.3	17.6	 20
407	  4	95.5	13.6	 20
408	  4	94.8	15.2	 16
409	  4	113.0	16.9	 20
410	  4	100.5	16.6	 20
411	  4	115.8	25.6	 16
412	  4	101.5	14.8	 20
413	  4	109.0	23.5	 20
414	  4	121.3	22.0	 16
415	  4	108.5	15.1	 20
416	  4	175.3	68.8	 20
417	  4	108.5	17.3	 16
418	  4	97.0	14.8	 20
419	  4	98.3	17.1	 20
420	  4	91.3	15.1	 16
421	  4	99.3	18.3	 20
422	  4	102.3	12.0	 20
423	  4	91.3	18.7	 16
424	  4	91.5	18.0	 20
425	  4	94.0	13.1	 20
426	  4	96.0	14.8	 16
427	  4	92.8	18.0	 20
428	  4	102.8	15.0	 20
429	  4	89.0	13.0	 16
430	  4	87.0	15.5	 20
431	  4	75.3	12.7	 20
432	  4	92.0	18.4	 16
433	  4	84.0	13.1	 20
434	  4	115.3	18.5	 20
435	  4	103.0	19.4	 16
436	  4	87.3	17.8	 20
437	  4	90.5	22.7	 20
438	  4	87.0	12.6	 16
439	  4	92.8	13.7	 20
440	  4	87.8	16.8	 20
441	  4	87.3	14.8	 16
442	  4	102.8	13.5	 20
443	  4	80.8	15.8	 20
444	  4	92.0	12.5	 16
445	  4	109.3	16.8	 20
446	  4	109.0	23.9	 20
447	  4	99.0	14.6	 16
448	  4	96.8	15.1	 20
449	  4	95.3	18.9	 20
450	  4	93.3	13.9	 16
451	  4	91.5	18.6	 20
452	  4	86.3	16.2	 20
453	  4	97.3	21.3	 16
454	  4	86.5	15.0	 20
455	  4	90.3	17.6	 20
456	  4	90.3	14.3	 16
457	  4	92.3	18.1	 20
458	  4	91.0	14.8	 20
459	  4	81.0	14.9	 16
460	  4	91.3	13.4	 20
461	  4	91.3	17.7	 20
462	  4	134.8	42.4	 16
463	  4	89.5	14.5	 20
464	  4	92.5	13.8	 16
465	  4	799.5	75.7	 20
466	  4	214.0	28.7	 20
467	  4	163.5	28.1	 16
468	  4	2527.5	171.1	 20
469	  4	2186.3	150.3	 20
470	  4	361.3	27.5	 16
471	  4	179.5	26.4	 20
472	  4	92.3	14.6	 20
473	  4	216.3	28.3	 16
474	  4	356.0	31.6	 20
475	  4	304.3	31.3	 20
476	  4	185.5	30.0	 16
477	  4	1173.3	156.9	 20
478	  4	187.0	29.3	 20
479	  4	151.8	12.7	 16
480	  4	185.0	21.9	 20
481	  4	149.5	22.2	 20
482	  4	158.5	26.5	 16
483	  4	514.8	45.5	 20
484	  4	588.3	40.3	 20
485	  4	526.0	38.7	 16
486	  4	187.3	20.3	 20
487	  4	216.5	30.9	 20
488	  4	103.5	13.3	 16
489	  4	273.5	33.7	 20
490	  4	463.0	39.3	 20
491	  4	166.0	29.2	 16
492	  4	85.3	16.2	 20
493	  4	75.3	12.6	 20
494	  4	74.0	14.5	 16
495	  4	106.3	19.5	 20
496	  4	264.5	34.6	 20
497	  4	2094.3	138.5	 16
498	  4	369.3	177.7	 20
499	  4	102.3	18.5	 20
500	  4	88.8	14.5	 16
501	  4	309.0	42.2	 20
502	  4	71.3	10.4	 20
503	  4	88.5	19.4	 16
504	  4	684.5	80.3	 20
505	  4	594.5	58.8	 20
506	  4	96.3	12.0	 16
507	  4	129.8	14.0	 20
508	  4	494.0	60.0	 20
509	  4	193.3	27.3	 16
510	  4	774.3	124.8	 20
511	  4	203.3	29.9	 20
512	  4	85.8	15.8	 16
513	  4	587.8	80.6	 20
514	  4	374.5	38.8	 20
515	  4	269.5	33.1	 16
516	  4	475.8	79.3	 20
517	  4	157.3	38.5	 20
518	  4	138.5	20.7	 16
519	  4	199.3	42.9	 20
520	  4	81.0	17.7	 20
521	  4	91.3	13.3	 16
522	  4	150.3	25.4	 20
523	  4	270.3	34.0	 16
524	  4	182.5	31.3	 20
525	  4	110.8	17.9	 20
526	  4	99.5	17.6	 16
527	  4	83.8	14.6	 20
528	  4	1480.8	308.5	 20
529	  4	90.5	16.9	 16
530	  4	69.3	15.2	 20
531	  4	64.3	13.6	 20
532	  4	71.8	13.7	 16
533	  4	74.3	14.9	 20
534	  4	103.0	14.8	 20
535	  4	187.0	22.5	 16
536	  4	735.5	36.9	 20
537	  4	66.3	10.1	 20
538	  4	83.5	14.4	 16
539	  4	66.5	14.3	 20
540	  4	67.5	10.6	 20
541	  4	123.0	12.0	 16
542	  4	219.8	27.6	 20
543	  4	159.5	23.9	 20
544	  4	151.3	17.6	 16
545	  4	146.3	22.2	 20
546	  4	87.5	16.2	 20
547	  4	70.3	12.8	 16
548	  4	326.3	81.2	 20
549	  4	90.8	13.6	 20
550	  4	311.8	41.3	 16
551	  4	245.5	34.9	 20
552	  4	236.5	26.3	 20
553	  4	76.5	12.6	 16
554	  4	269.0	32.3	 20
555	  4	993.5	66.9	 20
556	  4	106.8	17.6	 16
557	  4	135.0	22.5	 20
558	  4	358.8	38.8	 20
559	  4	86.3	10.7	 16
560	  4	298.8	30.8	 20
561	  4	385.5	35.2	 20
562	  4	553.5	51.3	 16
563	  4	279.3	39.0	 20
564	  4	87.3	10.8	 20
565	  4	180.3	16.6	 16
566	  4	88.3	15.8	 20
567	  4	476.0	109.2	 20
568	  4	12716.8	487.4	 16
569	  4	259.8	78.0	 20
570	  4	602.5	108.9	 20
571	  4	163.8	23.4	 16
572	  4	67.8	15.9	 20
573	  4	117.3	18.9	 20
574	  4	82.5	15.9	 16
575	  4	116.3	20.7	 20
576	  4	126.8	44.8	 20
577	  4	162.5	26.4	 16
578	  4	205.5	34.4	 20
579	  4	206.3	26.5	 16
580	  4	90.5	14.8	 20
581	  4	277.3	40.3	 20
582	  4	994.0	64.2	 16
583	  4	1386.5	117.8	 20
584	  4	127.0	17.9	 20
585	  4	241.3	22.7	 16
586	  4	164.0	20.2	 20
587	  4	137.5	22.0	 20
588	  4	89.3	13.6	 16
589	  4	514.3	70.2	 20
590	  4	110.3	20.5	 20
591	  4	133.0	25.2	 16
592	  4	68.8	12.7	 20
593	  4	100.0	19.5	 20
594	  4	145.3	20.9	 16
595	  4	172.5	18.6	 20
596	  4	362.0	50.8	 20
597	  4	110.3	16.4	 16
598	  4	104.5	14.8	 20
599	  4	119.3	23.5	 20
600	  4	814.5	74.1	 16
601	  4	67.3	13.0	 20
602	  4	105.8	17.3	 20
603	  4	116.8	23.2	 16
604	  4	90.3	13.1	 20
605	  4	74.0	13.8	 20
606	  4	62.3	9.4	 16
607	  4	67.3	10.2	 20
608	  4	89.0	12.1	 20
609	  4	78.8	11.8	 16
610	  4	75.3	10.4	 20
611	  4	125.3	15.8	 20
612	  4	102.5	16.8	 16
613	  4	116.0	18.9	 20
614	  4	324.8	28.3	 20
615	  4	152.3	19.0	 16
616	  4	75.3	13.5	 20
617	  4	66.0	11.1	 20
618	  4	87.5	12.6	 16
619	  4	70.3	12.5	 20
620	  4	80.0	11.3	 20
621	  4	110.3	19.4	 16
622	  4	85.3	13.4	 20
623	  4	76.8	13.0	 20
624	  4	92.0	19.7	 16
625	  4	85.8	15.9	 20
626	  4	66.0	12.2	 20
627	  4	84.5	9.2	 16
628	  4	124.3	14.8	 20
629	  4	3649.5	435.0	 20
630	  4	125.0	17.8	 16
631	  4	86.5	13.5	 20
632	  4	172.3	21.2	 20
633	  4	172.5	24.9	 16
634	  4	207.3	29.6	 20
635	  4	95.3	17.6	 20
636	  4	112.0	17.5	 16
637	  4	98.0	10.3	 20
638	  4	112.0	15.7	 16
639	  4	93.3	17.8	 20
  0	  5	177.0	27.8	 25
  1	  5	182.0	27.2	 25
  2	  5	153.3	24.2	 20
  3	  5	149.0	13.4	 25
  4	  5	286.0	37.3	 25
  5	  5	4272.0	445.1	 20
  6	  5	132.0	36.8	 25
  7	  5	81.8	16.0	 20
  8	  5	261.0	54.5	 25
  9	  5	414.0	52.5	 25
 10	  5	109.8	19.0	 20
 11	  5	86.0	19.6	 25
 12	  5	118.0	19.5	 25
 13	  5	416.0	60.2	 20
 14	  5	123.0	19.4	 25
 15	  5	313.0	48.5	 25
 16	  5	325.8	44.7	 20
 17	  5	253.0	40.8	 25
 18	  5	161.0	32.2	 25
 19	  5	133.0	17.5	 20
 20	  5	539.0	74.4	 25
 21	  5	799.0	101.2	 25
 22	  5	219.8	22.6	 20
 23	  5	183.0	27.1	 25
 24	  5	88.0	15.7	 25
 25	  5	311.5	48.2	 20
 26	  5	106.0	11.3	 25
 27	  5	115.0	17.0	 25
 28	  5	378.3	57.0	 20
 29	  5	104.0	20.0	 25
 30	  5	412.0	43.6	 25
 31	  5	248.5	30.5	 20
 32	  5	105.0	17.1	 25
 33	  5	87.0	17.0	 25
 34	  5	255.3	35.9	 20
 35	  5	82.0	14.2	 25
 36	  5	237.0	41.4	 25
 37	  5	88.0	16.0	 20
 38	  5	98.0	19.8	 25
 39	  5	357.0	118.1	 25
 40	  5	3645.3	535.2	 20
 41	  5	158.0	40.8	 25
 42	  5	849.0	125.7	 25
 43	  5	911.0	117.3	 20
 44	  5	773.0	85.5	 25
 45	  5	920.0	160.9	 25
 46	  5	423.0	61.4	 20
 47	  5	201.0	24.8	 25
 48	  5	167.0	34.0	 25
 49	  5	185.0	27.2	 20
 50	  5	125.0	15.2	 25
 51	  5	126.0	18.9	 25
 52	  5	719.5	160.9	 20
 53	  5	129.0	29.3	 25
 54	  5	104.0	41.3	 25
 55	  5	80.0	12.9	 20
 56	  5	83.0	14.8	 25
 57	  5	101.0	29.9	 25
 58	  5	172.5	15.7	 20
 59	  5	780.0	224.8	 25
 60	  5	95.0	18.8	 25
 61	  5	193.5	144.9	 20
 62	  5	11543.0	3521.7	 25
 63	  5	151.0	21.6	 20
 64	  5	143.0	21.5	 25
 65	  5	230.0	410.8	 25
 66	  5	11808.5	2356.9	 20
 67	  5	160.0	178.8	 25
 68	  5	12220.0	731.7	 25
 69	  5	11567.0	1622.5	 20
 70	  5	11275.0	1533.9	 25
 71	  5	10698.0	3322.7	 25
 72	  5	158.5	47.9	 20
 73	  5	159.0	152.7	 25
 74	  5	11475.0	3572.3	 25
 75	  5	166.3	45.5	 20
 76	  5	141.0	22.4	 25
 77	  5	186.0	286.2	 25
 78	  5	11383.5	2003.9	 20
 79	  5	165.0	110.0	 25
 80	  5	12251.0	680.2	 25
 81	  5	11375.0	1581.7	 20
 82	  5	11154.0	1607.5	 25
 83	  5	10635.0	3058.6	 25
 84	  5	187.5	46.7	 20
 85	  5	151.0	71.9	 25
 86	  5	11326.0	3116.1	 25
 87	  5	155.8	22.2	 20
 88	  5	129.0	17.5	 25
 89	  5	121.0	17.6	 25
 90	  5	159.0	20.2	 20
 91	  5	140.0	83.3	 25
 92	  5	11570.0	3185.8	 25
 93	  5	178.8	56.4	 20
 94	  5	134.0	20.8	 25
 95	  5	155.0	218.7	 25
 96	  5	11111.5	1774.1	 20
 97	  5	115.0	16.7	 25
 98	  5	119.0	18.2	 25
 99	  5	159.3	42.5	 20
100	  5	9559.0	2431.1	 25
101	  5	147.0	19.2	 25
102	  5	131.3	18.0	 20
103	  5	147.0	99.7	 25
104	  5	11954.0	761.9	 25
105	  5	11105.0	1561.3	 20
106	  5	9986.0	2528.3	 25
107	  5	145.0	41.5	 25
108	  5	126.3	13.6	 20
109	  5	108.0	15.1	 25
110	  5	112.0	63.6	 25
111	  5	2713.0	567.4	 20
112	  5	763.0	147.1	 25
113	  5	121.0	21.1	 25
114	  5	113.5	20.4	 20
115	  5	147.0	188.3	 25
116	  5	11206.0	3875.7	 25
117	  5	133.8	16.9	 20
118	  5	129.0	17.7	 25
119	  5	273.0	782.3	 25
120	  5	11416.8	3299.4	 20
121	  5	195.0	459.1	 25
122	  5	11766.0	2650.5	 20
123	  5	148.0	25.9	 25
124	  5	136.0	20.5	 25
125	  5	269.3	116.8	 20
126	  5	12201.0	3432.6	 25
127	  5	130.0	16.8	 25
128	  5	105.5	18.1	 20
129	  5	159.0	26.9	 25
130	  5	508.0	95.9	 25
131	  5	352.0	64.8	 20
132	  5	562.0	123.4	 25
133	  5	174.0	224.9	 25
134	  5	11555.5	1926.5	 20
135	  5	135.0	15.1	 25
136	  5	126.0	19.3	 25
137	  5	152.5	40.5	 20
138	  5	11191.0	2504.0	 25
139	  5	131.0	21.5	 25
140	  5	142.3	24.6	 20
141	  5	151.0	91.5	 25
142	  5	9784.0	3029.6	 25
143	  5	153.0	50.2	 20
144	  5	133.0	27.6	 25
145	  5	120.0	22.4	 25
146	  5	175.5	51.2	 20
147	  5	150.0	48.4	 25
148	  5	253.0	253.2	 25
149	  5	10850.5	1618.2	 20
150	  5	187.0	53.3	 25
151	  5	140.0	156.4	 25
152	  5	11577.8	2221.5	 20
153	  5	151.0	67.0	 25
154	  5	175.0	60.0	 25
155	  5	198.5	58.9	 20
156	  5	11590.0	2543.3	 25
157	  5	124.0	19.3	 25
158	  5	103.0	11.0	 20
159	  5	1206.0	241.3	 25
160	  5	893.0	188.7	 25
161	  5	154.5	25.8	 20
162	  5	129.0	16.6	 25
163	  5	95.0	17.0	 25
164	  5	303.3	41.3	 20
165	  5	364.0	48.6	 25
166	  5	1062.0	270.3	 25
167	  5	227.8	34.6	 20
168	  5	1039.0	211.0	 25
169	  5	119.0	19.6	 25
170	  5	151.3	18.8	 20
171	  5	392.0	65.4	 25
172	  5	254.0	38.2	 25
173	  5	305.5	47.8	 20
174	  5	804.0	172.4	 25
175	  5	227.0	28.7	 25
176	  5	640.5	138.9	 20
177	  5	136.0	20.1	 25
178	  5	126.0	13.5	 25
179	  5	277.0	53.5	 20
180	  5	186.0	54.9	 25
181	  5	954.0	143.8	 20
182	  5	381.0	54.9	 25
183	  5	244.0	45.7	 25
184	  5	124.8	22.9	 20
185	  5	236.0	57.8	 25
186	  5	166.0	34.1	 25
187	  5	924.3	170.1	 20
188	  5	112.0	26.4	 25
189	  5	4643.0	1250.2	 25
190	  5	1387.0	238.3	 20
191	  5	108.0	17.1	 25
192	  5	246.0	25.2	 25
193	  5	299.0	42.9	 20
194	  5	139.0	20.0	 25
195	  5	107.0	19.2	 25
196	  5	99.8	11.8	 20
197	  5	207.0	35.6	 25
198	  5	1014.0	294.3	 25
199	  5	330.5	54.8	 20
200	  5	488.0	77.1	 25
201	  5	180.0	138.9	 25
202	  5	2232.3	451.4	 20
203	  5	86.0	13.0	 25
204	  5	102.0	18.1	 25
205	  5	94.5	15.4	 20
206	  5	486.0	110.7	 25
207	  5	261.0	57.2	 25
208	  5	77.3	13.4	 20
209	  5	131.0	19.0	 25
210	  5	110.0	17.3	 25
211	  5	86.8	9.3	 20
212	  5	143.0	45.8	 25
213	  5	1365.0	422.1	 25
214	  5	101.0	12.6	 20
215	  5	104.0	25.8	 25
216	  5	96.0	14.3	 25
217	  5	293.8	50.5	 20
218	  5	102.0	25.2	 25
219	  5	240.0	45.9	 25
220	  5	155.5	23.0	 20
221	  5	210.0	36.0	 25
222	  5	171.0	33.6	 25
223	  5	524.8	108.9	 20
224	  5	531.0	88.5	 25
225	  5	538.0	99.2	 25
226	  5	366.3	57.0	 20
227	  5	158.0	24.3	 25
228	  5	379.0	74.6	 25
229	  5	146.3	25.6	 20
230	  5	102.0	14.6	 25
231	  5	101.0	19.4	 25
232	  5	88.0	13.5	 20
233	  5	771.0	1313.9	 25
234	  5	9289.0	2690.7	 25
235	  5	1426.3	290.3	 20
236	  5	1357.0	331.7	 25
237	  5	346.0	46.5	 20
238	  5	153.0	30.0	 25
239	  5	269.0	57.0	 25
240	  5	109.8	18.1	 20
241	  5	188.0	35.6	 25
242	  5	87.0	17.8	 25
243	  5	132.8	17.1	 20
244	  5	272.0	47.7	 25
245	  5	117.0	19.6	 25
246	  5	214.0	37.2	 20
247	  5	406.0	50.4	 25
248	  5	468.0	61.9	 25
249	  5	489.8	83.8	 20
250	  5	435.0	69.8	 25
251	  5	137.0	22.5	 25
252	  5	289.8	42.4	 20
253	  5	514.0	78.6	 25
254	  5	1154.0	217.3	 25
255	  5	906.0	185.1	 20
256	  5	96.0	16.7	 25
257	  5	102.0	14.9	 25
258	  5	215.5	48.8	 20
259	  5	104.0	17.7	 25
260	  5	237.0	49.4	 25
261	  5	351.0	44.0	 20
262	  5	147.0	22.6	 25
263	  5	384.0	73.7	 25
264	  5	946.5	196.2	 20
265	  5	116.0	24.6	 25
266	  5	310.0	47.5	 25
267	  5	143.8	27.6	 20
268	  5	96.0	19.9	 25
269	  5	102.0	14.1	 25
270	  5	142.8	41.3	 20
271	  5	1192.0	260.5	 25
272	  5	215.0	33.3	 25
273	  5	216.0	29.8	 20
274	  5	349.0	58.8	 25
275	  5	128.0	23.2	 25
276	  5	109.5	17.9	 20
277	  5	308.0	38.8	 25
278	  5	98.0	15.5	 25
279	  5	164.3	29.1	 20
280	  5	227.0	41.3	 25
281	  5	931.0	152.8	 25
282	  5	228.0	35.3	 20
283	  5	274.0	36.0	 25
284	  5	359.0	62.7	 25
285	  5	424.3	72.9	 20
286	  5	160.0	25.2	 25
287	  5	97.0	16.6	 25
288	  5	75.8	12.2	 20
289	  5	101.0	20.3	 25
290	  5	127.0	17.8	 25
291	  5	103.8	13.5	 20
292	  5	299.0	49.4	 25
293	  5	299.0	46.7	 25
294	  5	423.3	80.4	 20
295	  5	222.0	43.9	 25
296	  5	345.0	62.1	 20
297	  5	72.0	13.1	 25
298	  5	86.0	17.4	 25
299	  5	244.3	32.4	 20
300	  5	134.0	23.3	 25
301	  5	3366.0	732.0	 25
302	  5	221.0	25.6	 20
303	  5	109.0	18.2	 25
304	  5	140.0	23.2	 25
305	  5	197.8	27.6	 20
306	  5	81.0	14.5	 25
307	  5	84.0	14.5	 25
308	  5	157.5	18.3	 20
309	  5	321.0	32.5	 25
310	  5	107.0	12.6	 25
311	  5	125.3	23.5	 20
312	  5	112.0	22.5	 25
313	  5	153.0	24.1	 25
314	  5	150.8	23.3	 20
315	  5	181.0	24.8	 25
316	  5	589.0	167.3	 25
317	  5	2336.3	430.8	 20
318	  5	555.0	110.3	 25
319	  5	333.0	83.8	 25
320	  5	123.0	21.0	 20
321	  5	110.0	15.6	 25
322	  5	473.0	110.0	 25
323	  5	83.3	15.1	 20
324	  5	148.0	23.7	 25
325	  5	485.0	101.5	 25
326	  5	148.0	23.5	 20
327	  5	327.0	65.3	 25
328	  5	776.0	141.6	 25
329	  5	183.3	28.3	 20
330	  5	107.0	21.8	 25
331	  5	929.0	184.3	 25
332	  5	238.8	33.5	 20
333	  5	157.0	30.0	 25
334	  5	123.0	24.9	 25
335	  5	163.5	28.0	 20
336	  5	78.0	16.2	 25
337	  5	80.0	11.1	 25
338	  5	94.0	18.5	 20
339	  5	102.0	20.8	 25
340	  5	188.0	44.2	 25
341	  5	76.3	15.0	 20
342	  5	140.0	26.5	 25
343	  5	185.0	125.7	 25
344	  5	646.8	97.9	 20
345	  5	132.0	21.2	 25
346	  5	75.0	13.0	 25
347	  5	70.0	11.3	 20
348	  5	92.0	16.1	 25
349	  5	472.0	88.2	 25
350	  5	1202.5	201.5	 20
351	  5	3137.0	673.2	 25
352	  5	514.0	93.1	 25
353	  5	107.0	19.1	 20
354	  5	796.0	199.6	 25
355	  5	99.3	16.4	 20
356	  5	88.0	11.4	 25
357	  5	1517.0	363.2	 25
358	  5	342.8	58.9	 20
359	  5	208.0	42.6	 25
360	  5	346.0	87.6	 25
361	  5	262.0	46.4	 20
362	  5	2087.0	385.0	 25
363	  5	225.0	30.6	 25
364	  5	154.0	26.0	 20
365	  5	843.0	128.1	 25
366	  5	910.0	175.8	 25
367	  5	448.8	52.8	 20
368	  5	141.0	24.7	 25
369	  5	100.0	11.8	 25
370	  5	844.8	151.2	 20
371	  5	209.0	31.5	 25
372	  5	329.0	43.0	 25
373	  5	3921.3	720.7	 20
374	  5	1199.0	215.2	 25
375	  5	299.0	56.6	 25
376	  5	1400.0	259.2	 20
377	  5	204.0	35.7	 25
378	  5	631.0	110.4	 25
379	  5	98.3	16.9	 20
380	  5	163.0	25.1	 25
381	  5	97.0	18.6	 25
382	  5	499.8	90.9	 20
383	  5	316.0	63.8	 25
384	  5	1163.0	243.5	 25
385	  5	93.0	14.8	 20
386	  5	377.0	76.1	 25
387	  5	794.0	151.7	 25
388	  5	183.5	28.9	 20
389	  5	90.0	16.6	 25
390	  5	602.0	129.6	 25
391	  5	359.0	48.3	 20
392	  5	155.0	21.7	 25
393	  5	533.0	119.0	 25
394	  5	94.3	16.7	 20
395	  5	161.0	26.8	 25
396	  5	142.0	21.2	 25
397	  5	95.3	14.3	 20
398	  5	98.0	16.9	 25
399	  5	898.0	177.7	 25
400	  5	126.3	21.1	 20
401	  5	81.0	20.3	 25
402	  5	639.0	117.5	 25
403	  5	271.3	50.8	 20
404	  5	843.0	149.4	 25
405	  5	88.0	10.9	 25
406	  5	80.3	14.5	 20
407	  5	151.0	24.0	 25
408	  5	198.0	27.1	 25
409	  5	149.5	32.1	 20
410	  5	471.0	66.9	 25
411	  5	524.0	86.3	 20
412	  5	262.0	41.9	 25
413	  5	102.0	16.9	 25
414	  5	158.3	16.5	 20
415	  5	265.0	35.3	 25
416	  5	296.0	48.2	 25
417	  5	352.8	51.4	 20
418	  5	100.0	21.6	 25
419	  5	238.0	35.0	 25
420	  5	236.8	25.2	 20
421	  5	161.0	23.4	 25
422	  5	195.0	27.6	 25
423	  5	847.8	122.3	 20
424	  5	502.0	76.5	 25
425	  5	157.0	23.4	 25
426	  5	79.3	14.1	 20
427	  5	87.0	12.9	 25
428	  5	122.0	22.2	 25
429	  5	202.3	30.6	 20
430	  5	289.0	40.1	 25
431	  5	101.0	14.9	 25
432	  5	74.5	14.7	 20
433	  5	91.0	17.1	 25
434	  5	75.0	11.7	 25
435	  5	99.0	12.6	 20
436	  5	118.0	26.2	 25
437	  5	82.0	16.8	 25
438	  5	79.3	12.9	 20
439	  5	156.0	39.9	 25
440	  5	965.0	251.6	 25
441	  5	1788.5	306.4	 20
442	  5	94.0	15.9	 25
443	  5	273.0	45.4	 25
444	  5	506.8	78.5	 20
445	  5	394.0	55.8	 25
446	  5	365.0	113.1	 25
447	  5	2157.8	377.9	 20
448	  5	134.0	17.8	 25
449	  5	135.0	16.9	 25
450	  5	93.3	12.6	 20
451	  5	185.0	27.9	 25
452	  5	278.0	64.8	 25
453	  5	85.0	16.4	 20
454	  5	167.0	32.3	 25
455	  5	106.0	19.1	 25
456	  5	107.8	20.4	 20
457	  5	88.0	16.2	 25
458	  5	165.0	23.9	 25
459	  5	92.0	13.8	 20
460	  5	84.0	16.2	 25
461	  5	154.0	31.2	 25
462	  5	83.3	13.4	 20
463	  5	240.0	34.9	 25
464	  5	114.0	18.8	 25
465	  5	1068.0	124.0	 20
466	  5	90.0	17.4	 25
467	  5	72.0	9.8	 25
468	  5	144.3	68.1	 20
469	  5	109.0	32.8	 25
470	  5	92.3	12.8	 20
471	  5	75.0	12.3	 25
472	  5	80.0	12.6	 25
473	  5	76.0	9.9	 20
474	  5	112.0	20.3	 25
475	  5	840.0	164.7	 25
476	  5	112.3	25.5	 20
477	  5	832.0	56.7	 25
478	  5	580.0	112.1	 25
479	  5	146.0	17.7	 20
480	  5	103.0	19.4	 25
481	  5	350.0	44.2	 25
482	  5	118.3	17.7	 20
483	  5	99.0	15.5	 25
484	  5	458.0	81.5	 25
485	  5	130.3	17.5	 20
486	  5	104.0	15.3	 25
487	  5	74.0	13.0	 25
488	  5	77.0	11.7	 20
489	  5	186.0	28.3	 25
490	  5	415.0	59.4	 25
491	  5	86.8	17.9	 20
492	  5	1155.0	240.4	 25
493	  5	331.0	72.8	 25
494	  5	490.8	79.7	 20
495	  5	856.0	144.1	 25
496	  5	459.0	53.4	 25
497	  5	901.8	95.8	 20
498	  5	215.0	33.9	 25
499	  5	194.0	37.7	 25
500	  5	133.3	24.9	 20
501	  5	94.0	15.8	 25
502	  5	142.0	21.3	 25
503	  5	510.3	69.8	 20
504	  5	137.0	39.5	 25
505	  5	453.0	39.2	 25
506	  5	104.3	18.6	 20
507	  5	191.0	29.8	 25
508	  5	178.0	21.1	 25
509	  5	126.8	22.3	 20
510	  5	151.0	19.0	 25
511	  5	76.0	15.5	 25
512	  5	69.0	11.4	 20
513	  5	253.0	43.3	 25
514	  5	231.0	41.6	 25
515	  5	280.8	31.1	 20
516	  5	77.0	10.7	 25
517	  5	103.0	18.9	 25
518	  5	150.0	18.6	 20
519	  5	508.0	112.2	 25
520	  5	213.0	39.7	 25
521	  5	88.5	15.3	 20
522	  5	105.0	14.7	 25
523	  5	228.0	38.9	 25
524	  5	224.8	37.0	 20
525	  5	238.0	42.8	 25
526	  5	74.0	13.8	 25
527	  5	283.8	40.1	 20
528	  5	728.0	163.6	 25
529	  5	122.8	18.0	 20
530	  5	154.0	22.5	 25
531	  5	87.0	16.4	 25
532	  5	77.3	15.4	 20
533	  5	89.0	13.4	 25
534	  5	100.0	18.4	 25
535	  5	131.0	20.6	 20
536	  5	677.0	162.5	 25
537	  5	729.0	142.2	 25
538	  5	93.8	12.7	 20
539	  5	155.0	36.5	 25
540	  5	107.0	21.5	 25
541	  5	135.8	20.3	 20
542	  5	292.0	40.3	 25
543	  5	168.0	27.6	 25
544	  5	91.0	14.6	 20
545	  5	245.0	56.8	 25
546	  5	77.0	12.6	 25
547	  5	171.3	38.3	 20
548	  5	97.0	15.4	 25
549	  5	71.0	12.1	 25
550	  5	71.0	12.5	 20
551	  5	127.0	22.8	 25
552	  5	70.0	14.0	 25
553	  5	195.8	29.9	 20
554	  5	495.0	59.6	 25
555	  5	83.0	20.9	 25
556	  5	254.0	32.2	 20
557	  5	260.0	43.5	 25
558	  5	191.0	22.4	 25
559	  5	549.5	75.5	 20
560	  5	619.0	83.0	 25
561	  5	91.0	15.4	 25
562	  5	95.0	16.0	 20
563	  5	8903.0	1447.4	 25
564	  5	110.0	16.3	 25
565	  5	81.0	14.9	 20
566	  5	96.0	14.6	 25
567	  5	1251.0	220.7	 25
568	  5	175.5	172.1	 20
569	  5	145.0	26.2	 25
570	  5	139.0	27.8	 25
571	  5	146.0	18.1	 20
572	  5	79.0	14.0	 25
573	  5	101.0	11.6	 25
574	  5	150.5	26.1	 20
575	  5	402.0	64.6	 25
576	  5	82.0	15.0	 25
577	  5	76.5	14.2	 20
578	  5	76.0	13.4	 25
579	  5	87.0	11.4	 25
580	  5	551.8	69.6	 20
581	  5	78.0	14.6	 25
582	  5	323.0	49.0	 25
583	  5	74.8	25.1	 20
584	  5	236.0	34.1	 25
585	  5	242.3	37.5	 20
586	  5	337.0	26.9	 25
587	  5	272.0	34.1	 25
588	  5	186.5	28.6	 20
589	  5	3502.0	483.0	 25
590	  5	1645.0	235.5	 25
591	  5	658.0	112.8	 20
592	  5	84.0	14.1	 25
593	  5	163.0	22.2	 25
594	  5	278.0	41.8	 20
595	  5	101.0	18.2	 25
596	  5	117.0	14.2	 25
597	  5	1069.5	147.0	 20
598	  5	461.0	58.4	 25
599	  5	129.0	34.5	 25
600	  5	230.0	26.2	 20
601	  5	59.0	9.3	 25
602	  5	103.0	16.7	 25
603	  5	90.5	17.5	 20
604	  5	101.0	17.0	 25
605	  5	519.0	92.6	 25
606	  5	100.8	19.4	 20
607	  5	72.0	13.2	 25
608	  5	121.0	19.3	 25
609	  5	166.8	22.0	 20
610	  5	86.0	14.3	 25
611	  5	277.0	49.9	 25
612	  5	715.3	81.1	 20
613	  5	74.0	8.9	 25
614	  5	99.0	18.8	 25
615	  5	367.0	63.4	 20
616	  5	401.0	55.4	 25
617	  5	367.0	47.1	 25
618	  5	138.3	18.9	 20
619	  5	119.0	21.9	 25
620	  5	151.0	22.4	 25
621	  5	194.8	27.8	 20
622	  5	284.0	38.8	 25
623	  5	105.0	17.3	 25
624	  5	101.5	16.2	 20
625	  5	207.0	40.0	 25
626	  5	96.0	18.3	 25
627	  5	98.0	18.0	 20
628	  5	85.0	12.5	 25
629	  5	205.0	30.4	 25
630	  5	1109.3	111.3	 20
631	  5	4080.0	666.4	 25
632	  5	766.0	81.5	 25
633	  5	414.0	57.5	 20
634	  5	866.0	95.6	 25
635	  5	156.0	22.7	 25
636	  5	149.3	15.2	 20
637	  5	142.0	20.0	 25
638	  5	110.0	16.3	 25
639	  5	156.3	26.3	 20
  0	  6	12295.0	2610.7	 25
  1	  6	133.0	25.9	 25
  2	  6	108.3	13.8	 20
  3	  6	107.0	16.6	 25
  4	  6	196.0	31.8	 25
  5	  6	3748.3	488.9	 20
  6	  6	115.0	33.5	 25
  7	  6	90.0	16.4	 25
  8	  6	158.3	28.2	 20
  9	  6	282.0	42.7	 25
 10	  6	106.0	19.5	 25
 11	  6	97.3	16.6	 20
 12	  6	90.0	15.6	 25
 13	  6	109.0	18.6	 20
 14	  6	138.0	19.9	 25
 15	  6	228.0	30.7	 25
 16	  6	399.0	55.8	 20
 17	  6	295.0	34.0	 25
 18	  6	176.0	29.7	 25
 19	  6	231.0	26.9	 20
 20	  6	830.0	139.1	 25
 21	  6	1117.0	173.2	 25
 22	  6	140.5	21.8	 20
 23	  6	138.0	24.7	 25
 24	  6	84.0	10.6	 25
 25	  6	131.3	24.7	 20
 26	  6	128.0	23.9	 25
 27	  6	112.0	17.4	 25
 28	  6	272.0	44.9	 20
 29	  6	93.0	14.0	 25
 30	  6	660.0	116.4	 25
 31	  6	159.0	31.6	 20
 32	  6	100.0	13.5	 25
 33	  6	89.0	22.6	 25
 34	  6	296.0	43.7	 20
 35	  6	85.0	15.3	 25
 36	  6	131.0	18.0	 25
 37	  6	95.3	17.8	 20
 38	  6	81.0	12.5	 25
 39	  6	162.0	65.9	 25
 40	  6	2003.0	358.7	 20
 41	  6	156.0	21.0	 25
 42	  6	328.0	53.4	 25
 43	  6	240.5	31.1	 20
 44	  6	407.0	42.4	 25
 45	  6	943.0	183.8	 25
 46	  6	707.5	75.5	 20
 47	  6	206.0	35.3	 25
 48	  6	133.0	28.5	 25
 49	  6	139.8	19.6	 20
 50	  6	146.0	23.9	 25
 51	  6	89.0	16.0	 25
 52	  6	234.0	32.2	 20
 53	  6	158.0	18.0	 25
 54	  6	93.0	15.1	 25
 55	  6	82.0	15.8	 20
 56	  6	78.0	13.0	 25
 57	  6	88.0	14.7	 25
 58	  6	136.0	23.8	 20
 59	  6	266.0	65.1	 25
 60	  6	90.0	16.0	 25
 61	  6	192.5	122.6	 20
 62	  6	11143.0	3520.4	 25
 63	  6	167.0	36.7	 25
 64	  6	142.0	37.8	 20
 65	  6	226.0	342.2	 25
 66	  6	11527.0	4244.5	 25
 67	  6	216.5	146.3	 20
 68	  6	11619.0	3803.9	 25
 69	  6	176.3	31.3	 20
 70	  6	173.0	39.6	 25
 71	  6	179.0	29.5	 25
 72	  6	149.0	22.8	 20
 73	  6	131.0	115.6	 25
 74	  6	11479.0	3500.5	 25
 75	  6	136.5	14.5	 20
 76	  6	131.0	21.0	 25
 77	  6	186.0	256.1	 25
 78	  6	11637.8	1860.1	 20
 79	  6	161.0	88.0	 25
 80	  6	11906.0	3427.1	 25
 81	  6	168.8	32.5	 20
 82	  6	195.0	34.4	 25
 83	  6	174.0	33.9	 25
 84	  6	138.3	18.4	 20
 85	  6	139.0	68.6	 25
 86	  6	10970.0	3221.2	 25
 87	  6	171.0	32.2	 20
 88	  6	174.0	33.1	 25
 89	  6	225.0	148.8	 25
 90	  6	11620.3	2216.8	 20
 91	  6	141.0	61.7	 25
 92	  6	11453.0	3213.4	 25
 93	  6	129.8	13.4	 20
 94	  6	132.0	23.7	 25
 95	  6	173.0	199.7	 25
 96	  6	11560.8	1709.8	 20
 97	  6	117.0	24.7	 25
 98	  6	129.0	16.4	 25
 99	  6	175.5	40.6	 20
100	  6	10421.0	2224.8	 25
101	  6	131.0	21.6	 25
102	  6	135.8	15.9	 20
103	  6	116.0	86.0	 25
104	  6	11643.0	3390.6	 25
105	  6	140.8	30.7	 20
106	  6	143.0	26.7	 25
107	  6	143.0	20.9	 25
108	  6	132.0	17.3	 20
109	  6	107.0	16.9	 25
110	  6	108.0	23.6	 25
111	  6	566.3	86.4	 20
112	  6	653.0	133.6	 25
113	  6	99.0	12.5	 25
114	  6	161.8	25.1	 20
115	  6	140.0	193.2	 25
116	  6	11251.0	3884.8	 25
117	  6	140.3	20.1	 20
118	  6	126.0	14.3	 25
119	  6	247.0	756.8	 25
120	  6	11783.5	3302.0	 20
121	  6	159.0	386.1	 25
122	  6	11460.0	4291.1	 25
123	  6	160.0	36.4	 20
124	  6	155.0	42.6	 25
125	  6	338.0	941.4	 25
126	  6	11447.5	3578.5	 20
127	  6	117.0	20.1	 25
128	  6	105.0	14.3	 20
129	  6	200.0	32.9	 25
130	  6	941.0	77.5	 25
131	  6	858.5	155.6	 20
132	  6	1115.0	293.5	 25
133	  6	154.0	218.6	 25
134	  6	11217.3	2284.5	 20
135	  6	147.0	34.2	 25
136	  6	162.0	46.4	 25
137	  6	178.5	33.9	 20
138	  6	10965.0	2822.2	 25
139	  6	103.0	17.5	 25
140	  6	122.8	16.2	 20
141	  6	188.0	99.8	 25
142	  6	9619.0	3063.4	 25
143	  6	135.8	18.9	 20
144	  6	132.0	19.2	 25
145	  6	111.0	17.5	 25
146	  6	134.0	13.4	 20
147	  6	119.0	14.8	 25
148	  6	157.0	181.0	 25
149	  6	10936.5	1490.6	 20
150	  6	146.0	17.5	 25
151	  6	146.0	134.9	 25
152	  6	11720.8	1587.9	 20
153	  6	137.0	18.3	 25
154	  6	134.0	18.2	 25
155	  6	134.5	20.7	 20
156	  6	12112.0	2035.2	 25
157	  6	113.0	23.2	 25
158	  6	94.0	16.2	 20
159	  6	446.0	46.0	 25
160	  6	367.0	57.7	 25
161	  6	118.5	20.4	 20
162	  6	106.0	13.7	 25
163	  6	112.0	27.3	 25
164	  6	1182.5	158.7	 20
165	  6	973.0	139.6	 25
166	  6	2014.0	401.9	 25
167	  6	122.5	18.6	 20
168	  6	979.0	161.3	 25
169	  6	109.0	22.3	 25
170	  6	109.3	19.7	 20
171	  6	134.0	20.7	 25
172	  6	187.0	36.5	 25
173	  6	246.3	38.5	 20
174	  6	460.0	63.7	 25
175	  6	139.0	20.7	 25
176	  6	137.0	26.4	 20
177	  6	101.0	17.7	 25
178	  6	96.0	14.0	 25
179	  6	93.8	17.4	 20
180	  6	149.0	49.2	 25
181	  6	2143.0	499.3	 25
182	  6	355.3	45.0	 20
183	  6	142.0	26.0	 25
184	  6	124.0	22.9	 25
185	  6	239.5	39.3	 20
186	  6	189.0	28.1	 25
187	  6	326.3	37.8	 20
188	  6	119.0	19.8	 25
189	  6	2298.0	547.4	 25
190	  6	1087.0	105.2	 20
191	  6	105.0	19.7	 25
192	  6	283.0	30.1	 25
193	  6	307.8	35.2	 20
194	  6	145.0	18.6	 25
195	  6	118.0	21.2	 25
196	  6	90.3	13.2	 20
197	  6	85.0	12.2	 25
198	  6	142.0	21.2	 25
199	  6	233.3	32.8	 20
200	  6	311.0	48.1	 25
201	  6	111.0	21.3	 25
202	  6	311.8	72.6	 20
203	  6	109.0	15.9	 25
204	  6	83.0	17.3	 25
205	  6	72.3	10.0	 20
206	  6	358.0	61.7	 25
207	  6	84.0	13.1	 25
208	  6	86.0	13.3	 20
209	  6	102.0	21.9	 25
210	  6	94.0	20.5	 25
211	  6	72.8	14.9	 20
212	  6	183.0	26.9	 25
213	  6	383.0	93.6	 25
214	  6	89.0	13.6	 20
215	  6	93.0	19.2	 25
216	  6	83.0	14.6	 25
217	  6	89.3	14.5	 20
218	  6	84.0	17.0	 25
219	  6	176.0	35.9	 25
220	  6	146.3	17.9	 20
221	  6	167.0	20.5	 25
222	  6	171.0	34.9	 25
223	  6	159.3	24.8	 20
224	  6	265.0	36.9	 25
225	  6	223.0	34.1	 25
226	  6	282.5	38.7	 20
227	  6	109.0	16.9	 25
228	  6	283.0	47.1	 25
229	  6	117.8	20.1	 20
230	  6	96.0	20.8	 25
231	  6	83.0	15.7	 25
232	  6	97.3	17.4	 20
233	  6	861.0	1152.2	 25
234	  6	8589.0	2338.0	 25
235	  6	1069.5	172.0	 20
236	  6	1213.0	268.2	 25
237	  6	268.0	41.1	 25
238	  6	104.3	16.4	 20
239	  6	124.0	20.4	 25
240	  6	100.0	17.6	 25
241	  6	81.0	13.8	 20
242	  6	80.0	15.0	 25
243	  6	178.3	30.1	 20
244	  6	318.0	39.4	 25
245	  6	118.0	24.7	 25
246	  6	164.3	28.9	 20
247	  6	388.0	41.9	 25
248	  6	402.0	33.0	 25
249	  6	350.3	38.0	 20
250	  6	559.0	70.5	 25
251	  6	129.0	53.8	 25
252	  6	101.0	20.3	 20
253	  6	328.0	45.0	 25
254	  6	521.0	49.9	 25
255	  6	562.0	64.7	 20
256	  6	82.0	16.9	 25
257	  6	91.0	17.2	 25
258	  6	117.0	23.2	 20
259	  6	98.0	19.1	 25
260	  6	209.0	55.3	 25
261	  6	322.8	48.4	 20
262	  6	161.0	26.5	 25
263	  6	145.0	29.6	 25
264	  6	121.5	16.7	 20
265	  6	109.0	15.1	 25
266	  6	267.0	24.8	 25
267	  6	152.8	22.0	 20
268	  6	82.0	15.1	 25
269	  6	88.0	14.9	 25
270	  6	133.0	35.8	 20
271	  6	1132.0	162.9	 25
272	  6	227.0	37.5	 25
273	  6	343.8	36.7	 20
274	  6	386.0	47.5	 25
275	  6	110.0	17.5	 25
276	  6	102.8	19.4	 20
277	  6	246.0	30.5	 25
278	  6	108.0	16.9	 25
279	  6	286.0	33.9	 20
280	  6	352.0	99.1	 25
281	  6	2253.0	304.3	 25
282	  6	422.0	47.1	 20
283	  6	500.0	76.6	 25
284	  6	571.0	76.7	 25
285	  6	256.0	23.1	 20
286	  6	147.0	20.9	 25
287	  6	93.0	14.5	 25
288	  6	89.0	13.2	 20
289	  6	83.0	16.8	 25
290	  6	179.0	19.8	 25
291	  6	103.3	15.0	 20
292	  6	222.0	24.5	 25
293	  6	159.0	27.2	 25
294	  6	297.5	41.2	 20
295	  6	402.0	51.6	 25
296	  6	339.0	70.6	 25
297	  6	83.5	16.9	 20
298	  6	76.0	11.1	 25
299	  6	120.0	18.4	 25
300	  6	121.3	15.9	 20
301	  6	247.0	45.7	 25
302	  6	323.8	43.7	 20
303	  6	94.0	22.4	 25
304	  6	98.0	17.5	 25
305	  6	243.8	37.8	 20
306	  6	88.0	18.6	 25
307	  6	74.0	8.8	 25
308	  6	129.5	19.5	 20
309	  6	330.0	32.6	 25
310	  6	98.0	14.4	 25
311	  6	100.0	13.7	 20
312	  6	97.0	15.8	 25
313	  6	232.0	31.4	 25
314	  6	108.0	15.6	 20
315	  6	226.0	40.0	 25
316	  6	1121.0	102.8	 25
317	  6	1275.8	164.0	 20
318	  6	145.0	27.2	 25
319	  6	98.0	15.0	 25
320	  6	119.3	22.7	 20
321	  6	90.0	13.6	 25
322	  6	180.0	40.8	 25
323	  6	113.8	20.3	 20
324	  6	133.0	23.3	 25
325	  6	210.0	36.7	 25
326	  6	100.5	18.0	 20
327	  6	239.0	59.6	 25
328	  6	290.0	38.6	 25
329	  6	147.3	23.9	 20
330	  6	92.0	20.4	 25
331	  6	290.0	50.0	 25
332	  6	242.5	21.6	 20
333	  6	125.0	25.7	 25
334	  6	77.0	12.2	 25
335	  6	91.8	17.4	 20
336	  6	77.0	12.3	 25
337	  6	75.0	14.3	 25
338	  6	124.0	21.4	 20
339	  6	91.0	17.4	 25
340	  6	80.0	16.0	 25
341	  6	76.3	12.4	 20
342	  6	166.0	30.3	 25
343	  6	115.0	22.6	 25
344	  6	531.0	53.4	 20
345	  6	138.0	30.4	 25
346	  6	72.0	15.0	 25
347	  6	69.8	10.1	 20
348	  6	95.0	12.5	 25
349	  6	218.0	20.3	 25
350	  6	628.8	50.1	 20
351	  6	1667.0	294.0	 25
352	  6	893.0	178.2	 25
353	  6	102.5	16.7	 20
354	  6	134.0	22.3	 25
355	  6	106.0	21.4	 25
356	  6	91.0	18.4	 20
357	  6	188.0	41.1	 25
358	  6	287.0	76.8	 25
359	  6	113.0	20.9	 20
360	  6	237.0	41.7	 25
361	  6	130.0	21.0	 20
362	  6	569.0	61.3	 25
363	  6	317.0	35.2	 25
364	  6	267.5	44.6	 20
365	  6	1578.0	181.4	 25
366	  6	405.0	44.4	 25
367	  6	1218.0	108.3	 20
368	  6	199.0	31.9	 25
369	  6	107.0	16.4	 25
370	  6	162.8	28.2	 20
371	  6	113.0	15.4	 25
372	  6	307.0	50.8	 25
373	  6	1656.3	155.7	 20
374	  6	1949.0	177.1	 25
375	  6	299.0	40.1	 25
376	  6	685.8	152.4	 20
377	  6	119.0	21.0	 25
378	  6	755.0	85.4	 25
379	  6	126.3	24.5	 20
380	  6	115.0	20.3	 25
381	  6	98.0	13.4	 25
382	  6	238.8	26.5	 20
383	  6	177.0	29.4	 25
384	  6	246.0	33.3	 25
385	  6	87.5	18.7	 20
386	  6	472.0	88.9	 25
387	  6	1207.0	144.8	 25
388	  6	134.3	21.3	 20
389	  6	91.0	13.5	 25
390	  6	286.0	36.4	 25
391	  6	287.0	36.5	 20
392	  6	125.0	23.3	 25
393	  6	173.0	26.3	 25
394	  6	99.8	16.0	 20
395	  6	98.0	14.6	 25
396	  6	84.0	14.4	 25
397	  6	85.0	16.4	 20
398	  6	296.0	48.8	 25
399	  6	1247.0	190.6	 25
400	  6	101.3	14.5	 20
401	  6	84.0	13.0	 25
402	  6	547.0	92.8	 25
403	  6	89.5	15.4	 20
404	  6	443.0	93.0	 25
405	  6	112.0	18.8	 25
406	  6	85.0	11.6	 20
407	  6	131.0	18.6	 25
408	  6	126.0	21.5	 25
409	  6	114.0	19.6	 20
410	  6	449.0	47.3	 25
411	  6	292.0	33.8	 25
412	  6	275.3	27.1	 20
413	  6	125.0	23.8	 25
414	  6	176.0	25.9	 25
415	  6	257.3	34.6	 20
416	  6	271.0	32.6	 25
417	  6	544.3	54.7	 20
418	  6	147.0	23.8	 25
419	  6	204.0	24.2	 25
420	  6	213.5	23.0	 20
421	  6	163.0	25.5	 25
422	  6	117.0	24.5	 25
423	  6	308.8	49.7	 20
424	  6	192.0	24.7	 25
425	  6	170.0	47.8	 25
426	  6	86.8	14.1	 20
427	  6	82.0	11.0	 25
428	  6	207.0	29.7	 25
429	  6	234.0	36.4	 20
430	  6	158.0	26.1	 25
431	  6	215.0	41.8	 25
432	  6	72.5	10.7	 20
433	  6	105.0	21.6	 25
434	  6	80.0	12.8	 25
435	  6	84.0	15.2	 20
436	  6	96.0	14.7	 25
437	  6	72.0	14.9	 25
438	  6	72.8	13.0	 20
439	  6	208.0	23.6	 25
440	  6	286.0	115.2	 25
441	  6	1054.8	98.5	 20
442	  6	84.0	15.4	 25
443	  6	170.0	21.4	 25
444	  6	299.8	43.7	 20
445	  6	593.0	60.0	 25
446	  6	440.0	107.4	 25
447	  6	2133.5	274.1	 20
448	  6	239.0	45.0	 25
449	  6	152.0	24.1	 25
450	  6	108.0	22.6	 20
451	  6	114.0	16.0	 25
452	  6	184.0	35.6	 25
453	  6	80.0	11.6	 20
454	  6	118.0	17.3	 25
455	  6	143.0	19.1	 25
456	  6	98.3	16.6	 20
457	  6	86.0	12.8	 25
458	  6	166.0	26.2	 25
459	  6	111.5	21.5	 20
460	  6	86.0	17.2	 25
461	  6	79.0	12.3	 25
462	  6	70.0	11.5	 20
463	  6	202.0	32.9	 25
464	  6	79.0	13.0	 25
465	  6	724.3	108.8	 20
466	  6	106.0	21.9	 25
467	  6	86.0	12.0	 25
468	  6	199.0	25.1	 20
469	  6	100.0	15.0	 25
470	  6	109.0	20.0	 25
471	  6	79.3	12.7	 20
472	  6	79.0	15.6	 25
473	  6	72.0	11.8	 25
474	  6	114.0	21.3	 20
475	  6	194.0	29.9	 25
476	  6	92.5	13.0	 20
477	  6	520.0	65.6	 25
478	  6	1020.0	172.3	 25
479	  6	267.5	28.5	 20
480	  6	99.0	13.0	 25
481	  6	336.0	39.7	 25
482	  6	81.8	12.9	 20
483	  6	75.0	12.7	 25
484	  6	159.0	20.6	 25
485	  6	98.5	22.2	 20
486	  6	83.0	17.0	 25
487	  6	102.0	20.1	 25
488	  6	65.3	9.0	 20
489	  6	98.0	17.7	 25
490	  6	397.0	59.8	 25
491	  6	91.8	17.9	 20
492	  6	2038.0	233.5	 25
493	  6	857.0	281.2	 25
494	  6	1739.0	321.0	 20
495	  6	1891.0	144.9	 25
496	  6	733.0	87.4	 25
497	  6	1290.3	156.4	 20
498	  6	447.0	64.4	 25
499	  6	324.0	49.3	 25
500	  6	130.0	18.8	 20
501	  6	94.0	18.5	 25
502	  6	83.0	15.4	 25
503	  6	206.5	43.9	 20
504	  6	89.0	16.1	 25
505	  6	192.0	26.7	 25
506	  6	131.5	16.6	 20
507	  6	214.0	25.4	 25
508	  6	218.0	27.0	 25
509	  6	100.8	17.7	 20
510	  6	95.0	15.3	 25
511	  6	69.0	11.7	 25
512	  6	76.5	12.8	 20
513	  6	86.0	13.2	 25
514	  6	90.0	18.5	 25
515	  6	180.0	27.3	 20
516	  6	75.0	14.1	 25
517	  6	85.0	13.9	 25
518	  6	123.3	16.6	 20
519	  6	88.0	11.7	 25
520	  6	119.0	21.3	 25
521	  6	106.5	19.8	 20
522	  6	102.0	22.8	 25
523	  6	257.0	36.7	 25
524	  6	242.8	57.8	 20
525	  6	137.0	25.6	 25
526	  6	73.0	13.2	 25
527	  6	138.8	16.3	 20
528	  6	218.0	31.7	 25
529	  6	121.0	17.0	 25
530	  6	132.3	16.3	 20
531	  6	92.0	15.2	 25
532	  6	82.0	16.2	 25
533	  6	77.0	16.2	 20
534	  6	87.0	13.8	 25
535	  6	117.8	17.9	 20
536	  6	204.0	35.5	 25
537	  6	151.0	27.5	 25
538	  6	71.5	9.9	 20
539	  6	118.0	32.5	 25
540	  6	131.0	17.3	 25
541	  6	117.8	16.6	 20
542	  6	280.0	35.9	 25
543	  6	92.0	17.8	 25
544	  6	94.5	14.3	 20
545	  6	185.0	40.3	 25
546	  6	74.0	11.3	 25
547	  6	70.0	13.6	 20
548	  6	107.0	19.8	 25
549	  6	82.0	14.2	 25
550	  6	73.0	13.8	 20
551	  6	75.0	12.4	 25
552	  6	75.0	10.9	 25
553	  6	105.3	19.7	 20
554	  6	119.0	15.7	 25
555	  6	64.0	12.2	 25
556	  6	143.8	14.6	 20
557	  6	123.0	22.8	 25
558	  6	98.0	13.9	 25
559	  6	209.8	35.8	 20
560	  6	353.0	43.5	 25
561	  6	99.0	19.7	 25
562	  6	71.3	10.7	 20
563	  6	1747.0	310.1	 25
564	  6	144.0	19.6	 25
565	  6	67.8	14.1	 20
566	  6	102.0	17.1	 25
567	  6	472.0	85.3	 25
568	  6	96.3	16.1	 20
569	  6	118.0	23.2	 25
570	  6	129.0	32.9	 25
571	  6	181.3	27.4	 20
572	  6	75.0	16.2	 25
573	  6	113.0	25.1	 25
574	  6	110.0	22.0	 20
575	  6	116.0	25.7	 25
576	  6	71.0	16.5	 25
577	  6	70.0	13.4	 20
578	  6	88.0	13.8	 25
579	  6	76.0	12.2	 25
580	  6	336.0	37.4	 20
581	  6	91.0	18.1	 25
582	  6	233.0	33.2	 25
583	  6	91.3	14.2	 20
584	  6	170.0	28.7	 25
585	  6	210.0	73.4	 25
586	  6	293.5	42.1	 20
587	  6	256.0	43.7	 25
588	  6	140.0	45.4	 25
589	  6	2163.5	292.8	 20
590	  6	741.0	111.8	 25
591	  6	1557.0	201.9	 20
592	  6	96.0	23.8	 25
593	  6	206.0	33.1	 25
594	  6	258.8	46.7	 20
595	  6	122.0	20.8	 25
596	  6	83.0	15.8	 25
597	  6	620.0	89.0	 20
598	  6	271.0	40.8	 25
599	  6	91.0	17.3	 25
600	  6	187.8	28.6	 20
601	  6	62.0	10.6	 25
602	  6	97.0	20.0	 25
603	  6	88.5	16.8	 20
604	  6	75.0	11.2	 25
605	  6	82.0	15.4	 25
606	  6	98.3	15.5	 20
607	  6	85.0	12.5	 25
608	  6	160.0	19.9	 25
609	  6	186.3	26.8	 20
610	  6	77.0	16.7	 25
611	  6	300.0	45.1	 25
612	  6	195.3	29.6	 20
613	  6	69.0	11.7	 25
614	  6	73.0	15.3	 25
615	  6	179.0	27.9	 20
616	  6	264.0	34.6	 25
617	  6	162.0	20.7	 25
618	  6	164.3	27.1	 20
619	  6	100.0	15.7	 25
620	  6	120.0	19.4	 25
621	  6	73.5	12.5	 20
622	  6	135.0	22.4	 25
623	  6	147.0	25.1	 25
624	  6	79.3	9.3	 20
625	  6	90.0	18.5	 25
626	  6	70.0	15.1	 25
627	  6	72.3	10.5	 20
628	  6	68.0	9.3	 25
629	  6	123.0	17.1	 25
630	  6	1397.8	182.3	 20
631	  6	763.0	133.4	 25
632	  6	316.0	52.8	 25
633	  6	148.3	23.8	 20
634	  6	680.0	92.2	 25
635	  6	283.0	39.2	 25
636	  6	99.0	20.3	 20
637	  6	146.0	15.2	 25
638	  6	98.0	21.1	 25
639	  6	9688.5	1779.3	 20
  0	  7	165.5	18.2	 20
  1	  7	317.8	43.7	 20
  2	  7	120.5	20.6	 16
  3	  7	278.0	27.3	 20
  4	  7	269.0	44.2	 20
  5	  7	177.3	31.5	 16
  6	  7	115.5	26.1	 20
  7	  7	110.0	18.9	 20
  8	  7	383.3	60.9	 16
  9	  7	165.0	26.1	 20
 10	  7	223.5	29.7	 20
 11	  7	347.8	37.1	 16
 12	  7	159.8	19.8	 20
 13	  7	229.5	32.4	 20
 14	  7	95.5	19.5	 16
 15	  7	136.3	18.8	 20
 16	  7	116.3	20.1	 20
 17	  7	134.8	17.1	 16
 18	  7	659.0	61.7	 20
 19	  7	164.0	27.5	 16
 20	  7	91.3	16.0	 20
 21	  7	339.3	41.7	 20
 22	  7	179.5	25.5	 16
 23	  7	115.8	22.3	 20
 24	  7	92.0	15.9	 20
 25	  7	82.0	11.8	 16
 26	  7	76.3	12.9	 20
 27	  7	121.3	16.7	 20
 28	  7	91.0	18.2	 16
 29	  7	86.5	10.5	 20
 30	  7	321.3	33.0	 20
 31	  7	95.8	11.7	 16
 32	  7	185.3	25.2	 20
 33	  7	172.5	35.2	 20
 34	  7	110.3	19.3	 16
 35	  7	83.0	15.6	 20
 36	  7	154.5	19.2	 20
 37	  7	107.8	21.0	 16
 38	  7	293.5	68.9	 20
 39	  7	1296.5	161.6	 20
 40	  7	509.3	49.8	 16
 41	  7	1424.5	89.2	 20
 42	  7	6663.8	1051.0	 20
 43	  7	755.3	48.6	 16
 44	  7	254.8	36.5	 20
 45	  7	2093.3	219.8	 20
 46	  7	4210.8	444.6	 16
 47	  7	802.3	101.3	 20
 48	  7	884.8	232.9	 20
 49	  7	726.0	81.8	 16
 50	  7	339.5	27.1	 20
 51	  7	428.0	78.2	 20
 52	  7	189.0	19.4	 16
 53	  7	213.3	37.6	 20
 54	  7	2549.3	294.4	 20
 55	  7	901.5	72.0	 16
 56	  7	131.0	23.9	 20
 57	  7	78.3	11.0	 20
 58	  7	112.5	21.0	 16
 59	  7	305.5	27.7	 20
 60	  7	493.3	136.1	 20
 61	  7	107.0	16.5	 16
 62	  7	187.0	278.5	 20
 63	  7	11363.0	597.0	 20
 64	  7	11476.3	637.8	 16
 65	  7	11089.8	3327.2	 20
 66	  7	142.3	16.9	 20
 67	  7	119.5	17.2	 16
 68	  7	184.5	305.1	 20
 69	  7	11324.0	587.5	 20
 70	  7	11440.0	615.0	 16
 71	  7	10940.0	3250.7	 20
 72	  7	144.3	16.4	 20
 73	  7	174.0	121.6	 16
 74	  7	11130.3	3313.0	 20
 75	  7	141.3	27.4	 16
 76	  7	119.3	16.9	 20
 77	  7	178.8	209.0	 20
 78	  7	11230.3	1695.4	 16
 79	  7	120.0	20.5	 20
 80	  7	168.3	187.3	 20
 81	  7	11086.3	648.4	 16
 82	  7	10882.5	620.4	 20
 83	  7	10681.0	2775.8	 20
 84	  7	138.0	15.0	 16
 85	  7	101.0	22.5	 20
 86	  7	180.8	168.2	 20
 87	  7	11433.3	639.2	 16
 88	  7	11309.0	527.9	 20
 89	  7	11352.5	2928.0	 20
 90	  7	151.0	17.8	 16
 91	  7	104.8	59.9	 20
 92	  7	11105.8	3022.7	 20
 93	  7	120.0	16.5	 16
 94	  7	132.8	27.1	 20
 95	  7	200.0	196.8	 20
 96	  7	11397.5	1782.0	 16
 97	  7	105.0	20.6	 20
 98	  7	132.5	17.2	 20
 99	  7	146.3	37.5	 16
100	  7	10667.5	2298.5	 20
101	  7	123.3	14.6	 20
102	  7	140.3	29.8	 16
103	  7	127.8	86.0	 20
104	  7	11330.5	3281.6	 20
105	  7	139.0	24.0	 16
106	  7	122.3	16.9	 20
107	  7	135.0	18.8	 20
108	  7	136.3	14.9	 16
109	  7	105.8	16.3	 20
110	  7	80.5	13.5	 20
111	  7	330.0	35.0	 16
112	  7	531.5	67.6	 20
113	  7	1560.5	174.7	 20
114	  7	2859.5	583.4	 16
115	  7	111.3	129.6	 20
116	  7	10645.0	3566.0	 20
117	  7	124.8	15.9	 16
118	  7	138.3	18.3	 20
119	  7	208.0	707.6	 20
120	  7	11121.5	3145.6	 16
121	  7	101.0	9.9	 20
122	  7	309.3	972.1	 20
123	  7	11800.5	703.9	 16
124	  7	11762.0	700.3	 20
125	  7	11367.0	4251.0	 20
126	  7	150.3	21.6	 16
127	  7	98.0	18.9	 20
128	  7	100.0	22.9	 20
129	  7	195.0	25.5	 16
130	  7	349.8	73.6	 20
131	  7	1293.5	330.0	 20
132	  7	735.5	171.1	 16
133	  7	118.0	14.0	 20
134	  7	171.0	31.3	 16
135	  7	11267.3	724.2	 20
136	  7	11560.5	709.5	 20
137	  7	11532.3	1691.0	 16
138	  7	138.5	14.1	 20
139	  7	106.5	16.3	 20
140	  7	177.3	42.9	 16
141	  7	10505.3	2364.9	 20
142	  7	140.3	24.7	 20
143	  7	126.3	12.5	 16
144	  7	127.0	19.1	 20
145	  7	99.8	16.0	 20
146	  7	114.5	13.6	 16
147	  7	127.0	19.7	 20
148	  7	154.8	189.0	 20
149	  7	11017.0	1393.5	 16
150	  7	146.5	22.8	 20
151	  7	136.5	123.3	 20
152	  7	11291.3	1317.7	 16
153	  7	129.0	14.6	 20
154	  7	132.3	15.2	 20
155	  7	141.0	17.7	 16
156	  7	11344.3	1940.5	 20
157	  7	91.8	12.2	 20
158	  7	93.3	20.7	 16
159	  7	102.5	18.4	 20
160	  7	91.0	14.1	 20
161	  7	73.0	9.0	 16
162	  7	89.3	16.5	 20
163	  7	107.5	48.7	 20
164	  7	653.0	51.6	 16
165	  7	690.3	80.6	 20
166	  7	229.8	41.9	 20
167	  7	103.0	23.1	 16
168	  7	1020.0	181.9	 20
169	  7	142.5	20.8	 20
170	  7	83.3	12.0	 16
171	  7	92.5	17.2	 20
172	  7	331.5	47.7	 20
173	  7	146.3	22.8	 16
174	  7	100.3	14.4	 20
175	  7	100.8	17.2	 20
176	  7	302.8	25.8	 16
177	  7	96.3	17.8	 20
178	  7	137.3	60.0	 20
179	  7	191.5	27.6	 16
180	  7	264.0	44.6	 20
181	  7	107.3	26.3	 20
182	  7	81.8	10.5	 16
183	  7	152.0	29.3	 20
184	  7	86.5	17.1	 20
185	  7	309.0	36.2	 16
186	  7	335.0	60.2	 20
187	  7	110.5	18.1	 20
188	  7	277.5	31.6	 16
189	  7	364.0	52.1	 20
190	  7	297.5	89.3	 20
191	  7	173.3	27.1	 16
192	  7	349.5	45.6	 20
193	  7	84.0	14.4	 16
194	  7	535.5	93.3	 20
195	  7	162.5	26.8	 20
196	  7	98.3	9.5	 16
197	  7	92.0	11.7	 20
198	  7	125.3	23.5	 20
199	  7	1302.5	133.1	 16
200	  7	87.0	13.5	 20
201	  7	130.0	24.8	 20
202	  7	116.3	12.8	 16
203	  7	709.0	125.6	 20
204	  7	115.5	19.7	 20
205	  7	223.3	24.9	 16
206	  7	103.3	26.2	 20
207	  7	247.8	54.0	 20
208	  7	86.0	18.6	 16
209	  7	87.3	11.4	 20
210	  7	91.5	15.2	 20
211	  7	130.3	23.1	 16
212	  7	382.8	57.1	 20
213	  7	96.5	16.1	 20
214	  7	91.3	23.9	 16
215	  7	563.5	88.8	 20
216	  7	232.3	52.2	 20
217	  7	390.5	49.7	 16
218	  7	91.5	13.4	 20
219	  7	120.5	26.3	 20
220	  7	390.3	27.4	 16
221	  7	1258.3	125.5	 20
222	  7	743.5	133.4	 20
223	  7	613.8	64.2	 16
224	  7	1022.8	140.9	 20
225	  7	915.5	122.3	 20
226	  7	642.3	63.3	 16
227	  7	150.5	27.2	 20
228	  7	115.3	21.9	 20
229	  7	118.3	24.6	 16
230	  7	153.3	20.1	 20
231	  7	104.5	21.4	 20
232	  7	225.3	17.3	 16
233	  7	227.0	54.5	 20
234	  7	177.0	64.6	 20
235	  7	830.3	138.0	 16
236	  7	82.3	10.7	 20
237	  7	628.0	176.1	 20
238	  7	186.3	20.2	 16
239	  7	299.3	35.4	 20
240	  7	1230.8	369.5	 20
241	  7	104.0	13.3	 16
242	  7	87.5	16.3	 20
243	  7	149.3	70.9	 20
244	  7	1158.3	149.3	 16
245	  7	177.8	38.1	 20
246	  7	87.3	12.6	 20
247	  7	111.5	21.1	 16
248	  7	254.3	44.6	 20
249	  7	595.8	60.4	 16
250	  7	520.0	51.9	 20
251	  7	1341.8	326.7	 20
252	  7	242.3	33.7	 16
253	  7	403.8	27.1	 20
254	  7	296.5	72.3	 20
255	  7	1979.3	204.4	 16
256	  7	294.0	30.8	 20
257	  7	131.3	23.1	 20
258	  7	286.3	35.7	 16
259	  7	250.3	20.8	 20
260	  7	652.0	119.2	 20
261	  7	759.0	89.6	 16
262	  7	412.0	69.8	 20
263	  7	97.0	17.6	 20
264	  7	413.5	58.4	 16
265	  7	131.0	21.7	 20
266	  7	772.5	92.3	 20
267	  7	526.3	35.7	 16
268	  7	1252.8	144.4	 20
269	  7	231.3	28.3	 20
270	  7	253.3	36.2	 16
271	  7	918.0	62.5	 20
272	  7	3130.0	370.3	 20
273	  7	594.0	72.4	 16
274	  7	244.8	24.5	 20
275	  7	110.3	18.1	 20
276	  7	451.0	63.1	 16
277	  7	1676.8	235.0	 20
278	  7	90.5	14.9	 20
279	  7	134.3	24.5	 16
280	  7	172.0	23.3	 20
281	  7	88.0	14.1	 20
282	  7	87.5	15.0	 16
283	  7	544.5	72.5	 20
284	  7	70.3	10.2	 20
285	  7	772.3	101.8	 16
286	  7	88.3	10.8	 20
287	  7	104.0	22.2	 20
288	  7	79.3	13.9	 16
289	  7	112.8	25.3	 20
290	  7	354.0	43.0	 20
291	  7	134.5	24.4	 16
292	  7	190.8	19.5	 20
293	  7	182.5	29.0	 20
294	  7	99.3	14.7	 16
295	  7	139.3	27.3	 20
296	  7	87.5	12.0	 20
297	  7	98.0	12.8	 16
298	  7	243.3	32.8	 20
299	  7	282.3	42.6	 20
300	  7	219.8	18.8	 16
301	  7	541.8	53.7	 20
302	  7	616.0	61.2	 20
303	  7	776.3	87.8	 16
304	  7	284.8	52.4	 20
305	  7	85.5	17.4	 20
306	  7	80.3	16.9	 16
307	  7	69.5	13.7	 20
308	  7	84.3	12.8	 16
309	  7	98.0	12.0	 20
310	  7	90.5	16.9	 20
311	  7	90.3	11.9	 16
312	  7	83.3	16.2	 20
313	  7	172.0	21.7	 20
314	  7	448.8	62.7	 16
315	  7	126.0	19.3	 20
316	  7	142.3	28.9	 20
317	  7	113.3	18.4	 16
318	  7	197.8	23.1	 20
319	  7	1295.0	266.9	 20
320	  7	106.5	18.4	 16
321	  7	211.5	29.2	 20
322	  7	831.5	80.9	 20
323	  7	970.8	289.7	 16
324	  7	2817.8	214.8	 20
325	  7	1654.0	218.8	 20
326	  7	648.5	73.9	 16
327	  7	140.3	41.0	 20
328	  7	1093.0	272.9	 20
329	  7	96.8	16.2	 16
330	  7	166.0	20.1	 20
331	  7	300.3	61.4	 20
332	  7	139.3	19.5	 16
333	  7	154.0	22.3	 20
334	  7	435.5	98.6	 20
335	  7	491.8	60.6	 16
336	  7	125.8	20.7	 20
337	  7	175.5	27.5	 20
338	  7	130.0	20.6	 16
339	  7	168.0	23.5	 20
340	  7	75.8	13.2	 20
341	  7	76.3	15.4	 16
342	  7	136.5	16.4	 20
343	  7	80.5	10.1	 20
344	  7	229.5	31.3	 16
345	  7	225.3	33.8	 20
346	  7	269.3	53.2	 20
347	  7	79.5	15.2	 16
348	  7	93.0	18.9	 20
349	  7	445.5	49.3	 20
350	  7	474.8	36.3	 16
351	  7	598.0	59.3	 20
352	  7	105.5	18.7	 20
353	  7	209.5	21.8	 16
354	  7	326.5	57.1	 20
355	  7	131.3	17.9	 20
356	  7	88.3	13.6	 16
357	  7	75.3	11.2	 20
358	  7	80.0	16.2	 20
359	  7	79.3	14.9	 16
360	  7	98.3	19.3	 20
361	  7	85.3	16.2	 20
362	  7	1471.5	136.6	 16
363	  7	504.8	51.9	 20
364	  7	1008.0	205.9	 20
365	  7	544.8	56.8	 16
366	  7	265.0	62.4	 20
367	  7	2349.0	122.3	 16
368	  7	317.3	48.1	 20
369	  7	117.8	20.3	 20
370	  7	95.0	18.8	 16
371	  7	1217.8	126.8	 20
372	  7	135.3	21.8	 20
373	  7	466.0	44.8	 16
374	  7	648.0	62.6	 20
375	  7	222.0	26.3	 20
376	  7	963.8	79.4	 16
377	  7	786.8	104.1	 20
378	  7	1054.5	87.4	 20
379	  7	3993.0	234.7	 16
380	  7	177.5	23.3	 20
381	  7	211.8	26.9	 20
382	  7	497.0	42.7	 16
383	  7	143.8	16.5	 20
384	  7	1121.8	116.6	 20
385	  7	497.0	43.4	 16
386	  7	1100.3	70.2	 20
387	  7	6686.3	719.9	 20
388	  7	133.5	17.2	 16
389	  7	80.3	10.9	 20
390	  7	231.8	27.4	 20
391	  7	408.0	33.0	 16
392	  7	1398.5	147.6	 20
393	  7	1204.5	161.3	 20
394	  7	401.5	49.0	 16
395	  7	149.0	17.6	 20
396	  7	167.5	25.4	 20
397	  7	128.0	15.6	 16
398	  7	116.3	15.9	 20
399	  7	106.5	16.8	 20
400	  7	94.3	11.0	 16
401	  7	144.5	23.9	 20
402	  7	84.0	17.2	 20
403	  7	120.8	20.0	 16
404	  7	269.8	46.6	 20
405	  7	339.5	40.2	 20
406	  7	92.5	17.9	 16
407	  7	148.8	22.6	 20
408	  7	71.3	12.8	 20
409	  7	170.0	16.9	 16
410	  7	495.5	60.7	 20
411	  7	3711.5	452.9	 20
412	  7	218.3	24.8	 16
413	  7	174.8	23.2	 20
414	  7	386.5	36.8	 20
415	  7	595.3	52.6	 16
416	  7	144.3	25.0	 20
417	  7	156.0	31.2	 20
418	  7	225.8	17.9	 16
419	  7	92.8	17.5	 20
420	  7	225.0	30.2	 20
421	  7	2793.0	331.7	 16
422	  7	137.5	19.8	 20
423	  7	2375.3	215.0	 16
424	  7	599.5	48.5	 20
425	  7	1031.0	101.0	 20
426	  7	892.8	90.5	 16
427	  7	103.8	20.1	 20
428	  7	5567.0	702.4	 20
429	  7	371.0	51.7	 16
430	  7	285.5	43.0	 20
431	  7	88.5	13.9	 20
432	  7	128.3	29.1	 16
433	  7	165.0	33.2	 20
434	  7	95.0	13.4	 20
435	  7	73.0	11.8	 16
436	  7	332.0	49.6	 20
437	  7	83.5	13.5	 20
438	  7	308.8	41.7	 16
439	  7	73.3	13.7	 20
440	  7	69.0	8.5	 20
441	  7	701.3	71.3	 16
442	  7	114.8	20.6	 20
443	  7	159.8	28.1	 20
444	  7	453.5	59.6	 16
445	  7	4790.3	329.6	 20
446	  7	151.5	22.0	 20
447	  7	75.8	11.7	 16
448	  7	97.3	15.9	 20
449	  7	168.5	30.5	 20
450	  7	162.3	19.3	 16
451	  7	154.0	47.2	 20
452	  7	5975.5	1503.5	 20
453	  7	120.8	20.8	 16
454	  7	164.8	20.9	 20
455	  7	165.5	35.4	 20
456	  7	1392.8	172.8	 16
457	  7	76.5	12.9	 20
458	  7	173.5	24.4	 20
459	  7	98.5	16.2	 16
460	  7	100.5	13.4	 20
461	  7	105.0	30.2	 20
462	  7	1493.8	148.4	 16
463	  7	301.3	36.1	 20
464	  7	405.0	66.7	 20
465	  7	151.8	30.6	 16
466	  7	1515.3	124.8	 20
467	  7	1626.8	362.3	 20
468	  7	317.3	37.3	 16
469	  7	241.3	31.5	 20
470	  7	218.0	33.6	 20
471	  7	81.5	13.9	 16
472	  7	306.8	43.8	 20
473	  7	245.5	60.1	 20
474	  7	157.3	20.4	 16
475	  7	756.8	83.4	 20
476	  7	193.0	29.1	 20
477	  7	305.5	27.4	 16
478	  7	130.5	23.0	 20
479	  7	150.5	34.6	 20
480	  7	211.5	29.8	 16
481	  7	298.5	45.6	 20
482	  7	113.5	14.8	 16
483	  7	439.5	39.8	 20
484	  7	591.3	55.8	 20
485	  7	1571.8	130.8	 16
486	  7	119.0	18.2	 20
487	  7	269.3	29.5	 20
488	  7	82.0	12.8	 16
489	  7	536.3	61.8	 20
490	  7	124.3	25.8	 20
491	  7	88.3	16.4	 16
492	  7	856.0	73.3	 20
493	  7	2148.0	145.9	 20
494	  7	1712.5	170.1	 16
495	  7	2215.0	191.3	 20
496	  7	100.0	14.8	 20
497	  7	208.3	29.1	 16
498	  7	485.5	53.6	 20
499	  7	329.8	32.2	 20
500	  7	110.8	15.8	 16
501	  7	96.5	22.4	 20
502	  7	81.3	12.6	 20
503	  7	90.5	17.5	 16
504	  7	175.0	25.0	 20
505	  7	217.3	32.2	 20
506	  7	627.8	75.6	 16
507	  7	159.3	16.6	 20
508	  7	154.5	28.2	 20
509	  7	156.5	19.9	 16
510	  7	117.5	22.1	 20
511	  7	71.3	10.5	 20
512	  7	75.3	13.4	 16
513	  7	104.3	19.7	 20
514	  7	74.5	18.4	 20
515	  7	80.3	17.8	 16
516	  7	161.0	31.0	 20
517	  7	76.3	16.8	 20
518	  7	301.0	43.2	 16
519	  7	111.3	23.0	 20
520	  7	97.0	17.1	 20
521	  7	939.0	90.0	 16
522	  7	721.0	126.4	 20
523	  7	185.3	26.4	 20
524	  7	305.3	23.5	 16
525	  7	290.3	31.5	 20
526	  7	235.8	31.7	 20
527	  7	1533.3	118.1	 16
528	  7	177.0	34.6	 20
529	  7	315.0	44.4	 20
530	  7	93.3	12.0	 16
531	  7	181.8	34.8	 20
532	  7	968.5	165.5	 20
533	  7	98.8	17.3	 16
534	  7	89.5	14.4	 20
535	  7	129.5	19.6	 20
536	  7	228.3	26.8	 16
537	  7	100.0	14.3	 20
538	  7	761.3	108.7	 20
539	  7	1095.3	88.5	 16
540	  7	1095.8	175.1	 20
541	  7	405.3	39.1	 16
542	  7	93.3	12.5	 20
543	  7	84.3	15.2	 20
544	  7	395.5	63.3	 16
545	  7	397.8	78.1	 20
546	  7	75.0	12.4	 20
547	  7	54.3	9.1	 16
548	  7	74.0	12.1	 20
549	  7	98.8	16.0	 20
550	  7	87.0	14.3	 16
551	  7	76.8	19.0	 20
552	  7	139.8	20.9	 20
553	  7	75.5	11.4	 16
554	  7	68.0	12.0	 20
555	  7	83.3	13.8	 20
556	  7	206.0	29.3	 16
557	  7	61.0	12.1	 20
558	  7	76.3	12.1	 20
559	  7	222.0	18.0	 16
560	  7	152.0	21.9	 20
561	  7	99.3	20.8	 20
562	  7	82.0	13.7	 16
563	  7	80.8	15.2	 20
564	  7	76.3	15.6	 20
565	  7	89.0	12.3	 16
566	  7	76.0	19.7	 20
567	  7	131.8	17.8	 20
568	  7	66.0	12.6	 16
569	  7	137.0	18.7	 20
570	  7	323.3	33.8	 20
571	  7	105.8	13.3	 16
572	  7	123.0	19.9	 20
573	  7	178.5	25.3	 20
574	  7	107.0	14.9	 16
575	  7	196.8	30.9	 20
576	  7	668.5	128.9	 20
577	  7	228.8	25.6	 16
578	  7	101.3	21.4	 20
579	  7	379.0	55.2	 20
580	  7	589.3	68.1	 16
581	  7	112.3	17.5	 20
582	  7	126.3	19.3	 20
583	  7	82.0	11.2	 16
584	  7	135.5	28.1	 20
585	  7	66.0	10.4	 20
586	  7	82.0	10.5	 16
587	  7	101.0	14.4	 20
588	  7	132.8	26.1	 20
589	  7	203.0	20.8	 16
590	  7	401.3	55.2	 20
591	  7	412.0	53.6	 20
592	  7	567.5	54.6	 16
593	  7	332.8	51.9	 20
594	  7	79.5	10.9	 20
595	  7	94.0	17.0	 16
596	  7	69.3	15.0	 20
597	  7	249.5	27.9	 16
598	  7	194.5	24.6	 20
599	  7	142.0	20.1	 20
600	  7	108.0	11.9	 16
601	  7	79.0	16.8	 20
602	  7	327.3	29.6	 20
603	  7	249.0	17.5	 16
604	  7	230.3	36.8	 20
605	  7	307.0	44.2	 20
606	  7	659.8	69.2	 16
607	  7	258.8	34.5	 20
608	  7	758.0	52.6	 20
609	  7	196.5	15.2	 16
610	  7	159.3	21.0	 20
611	  7	130.3	17.1	 20
612	  7	230.0	30.1	 16
613	  7	73.0	16.9	 20
614	  7	686.5	86.6	 20
615	  7	433.5	48.5	 16
616	  7	368.5	35.3	 20
617	  7	109.5	19.1	 20
618	  7	80.3	15.5	 16
619	  7	139.5	25.1	 20
620	  7	938.3	97.6	 20
621	  7	369.0	45.8	 16
622	  7	109.5	18.2	 20
623	  7	445.5	55.7	 20
624	  7	1095.0	88.3	 16
625	  7	795.3	55.0	 20
626	  7	131.8	23.9	 20
627	  7	109.3	17.6	 16
628	  7	145.0	28.1	 20
629	  7	72.3	9.6	 20
630	  7	86.8	14.9	 16
631	  7	77.0	16.6	 20
632	  7	81.5	18.9	 20
633	  7	115.3	17.5	 16
634	  7	228.5	24.3	 20
635	  7	74.8	11.8	 20
636	  7	84.5	15.4	 16
637	  7	121.0	17.1	 20
638	  7	175.0	21.3	 20
639	  7	150.5	19.9	 16
  0	  8	11958.0	2197.9	 25
  1	  8	165.0	23.0	 25
  2	  8	112.5	16.4	 20
  3	  8	276.0	49.9	 25
  4	  8	198.0	38.1	 25
  5	  8	370.0	48.0	 20
  6	  8	163.0	39.4	 25
  7	  8	97.0	17.5	 25
  8	  8	409.0	39.7	 20
  9	  8	123.0	20.8	 25
 10	  8	155.0	27.8	 25
 11	  8	387.5	30.1	 20
 12	  8	129.0	21.6	 25
 13	  8	294.0	26.4	 25
 14	  8	119.5	21.1	 20
 15	  8	88.0	16.4	 25
 16	  8	106.0	18.8	 25
 17	  8	147.5	30.3	 20
 18	  8	690.0	76.2	 25
 19	  8	319.0	46.2	 25
 20	  8	97.3	13.0	 20
 21	  8	284.0	42.6	 25
 22	  8	178.0	31.9	 25
 23	  8	117.3	16.2	 20
 24	  8	79.0	12.1	 25
 25	  8	78.3	12.2	 20
 26	  8	84.0	13.6	 25
 27	  8	84.0	15.3	 25
 28	  8	108.5	15.0	 20
 29	  8	99.0	14.3	 25
 30	  8	411.0	51.7	 25
 31	  8	120.5	27.0	 20
 32	  8	149.0	23.0	 25
 33	  8	207.0	26.3	 25
 34	  8	129.5	26.5	 20
 35	  8	91.0	18.2	 25
 36	  8	123.0	19.0	 25
 37	  8	97.3	19.9	 20
 38	  8	245.0	82.4	 25
 39	  8	2540.0	407.5	 25
 40	  8	267.3	36.3	 20
 41	  8	821.0	70.1	 25
 42	  8	2139.0	290.7	 25
 43	  8	1038.3	87.8	 20
 44	  8	324.0	42.9	 25
 45	  8	1554.0	157.3	 25
 46	  8	1842.5	222.1	 20
 47	  8	2613.0	320.3	 25
 48	  8	503.0	95.1	 25
 49	  8	338.5	45.1	 20
 50	  8	220.0	29.8	 25
 51	  8	181.0	24.0	 25
 52	  8	197.0	25.7	 20
 53	  8	269.0	80.0	 25
 54	  8	4012.0	242.5	 25
 55	  8	1357.8	155.8	 20
 56	  8	142.0	20.9	 25
 57	  8	75.0	13.1	 25
 58	  8	94.8	23.9	 20
 59	  8	727.0	48.5	 25
 60	  8	978.0	320.3	 25
 61	  8	106.0	16.5	 20
 62	  8	103.0	14.6	 25
 63	  8	133.0	22.7	 25
 64	  8	122.0	34.6	 20
 65	  8	124.0	35.8	 25
 66	  8	107.0	23.3	 25
 67	  8	112.8	21.9	 20
 68	  8	108.0	12.5	 25
 69	  8	122.0	34.4	 25
 70	  8	123.3	36.7	 20
 71	  8	122.0	30.1	 25
 72	  8	97.0	19.1	 25
 73	  8	111.0	18.6	 20
 74	  8	101.0	23.8	 25
 75	  8	111.0	17.5	 25
 76	  8	109.8	14.1	 20
 77	  8	112.0	14.1	 25
 78	  8	143.0	32.9	 25
 79	  8	104.3	17.1	 20
 80	  8	111.0	17.6	 25
 81	  8	132.0	29.8	 25
 82	  8	116.3	29.4	 20
 83	  8	110.0	26.7	 25
 84	  8	122.8	19.7	 20
 85	  8	127.0	21.9	 25
 86	  8	114.0	18.5	 25
 87	  8	146.3	34.6	 20
 88	  8	142.0	42.2	 25
 89	  8	143.0	34.6	 25
 90	  8	97.0	13.2	 20
 91	  8	101.0	15.7	 25
 92	  8	104.0	30.6	 25
 93	  8	95.3	15.8	 20
 94	  8	111.0	20.1	 25
 95	  8	97.0	16.3	 25
 96	  8	128.3	32.4	 20
 97	  8	112.0	21.7	 25
 98	  8	88.0	15.6	 25
 99	  8	96.3	14.9	 20
100	  8	120.0	25.5	 25
101	  8	112.0	20.7	 25
102	  8	109.3	22.2	 20
103	  8	97.0	10.8	 25
104	  8	126.0	23.4	 25
105	  8	110.3	20.0	 20
106	  8	114.0	16.3	 25
107	  8	120.0	21.4	 25
108	  8	93.5	16.3	 20
109	  8	105.0	18.1	 25
110	  8	108.0	19.5	 25
111	  8	276.3	30.8	 20
112	  8	697.0	90.9	 25
113	  8	1129.0	89.7	 25
114	  8	3098.8	640.2	 20
115	  8	107.0	14.7	 25
116	  8	130.0	29.4	 25
117	  8	116.3	17.1	 20
118	  8	110.0	18.2	 25
119	  8	117.0	25.4	 25
120	  8	110.8	30.0	 20
121	  8	112.0	19.2	 25
122	  8	105.0	17.3	 25
123	  8	118.5	36.3	 20
124	  8	130.0	42.2	 25
125	  8	111.0	33.2	 25
126	  8	100.5	21.5	 20
127	  8	90.0	15.5	 25
128	  8	100.0	11.9	 25
129	  8	112.3	21.7	 20
130	  8	351.0	40.8	 25
131	  8	641.0	109.1	 25
132	  8	858.8	201.4	 20
133	  8	136.0	23.6	 25
134	  8	99.0	17.8	 25
135	  8	116.0	45.9	 20
136	  8	134.0	36.2	 25
137	  8	135.0	33.6	 25
138	  8	95.5	16.3	 20
139	  8	98.0	23.7	 25
140	  8	100.3	22.8	 20
141	  8	122.0	30.0	 25
142	  8	96.0	16.3	 25
143	  8	107.3	19.6	 20
144	  8	100.0	13.0	 25
145	  8	93.0	16.1	 25
146	  8	106.5	18.0	 20
147	  8	115.0	42.3	 25
148	  8	109.0	19.5	 25
149	  8	130.8	47.9	 20
150	  8	97.0	13.5	 25
151	  8	104.0	20.5	 25
152	  8	126.8	31.2	 20
153	  8	102.0	18.2	 25
154	  8	101.0	17.5	 25
155	  8	100.3	16.7	 20
156	  8	103.0	32.0	 25
157	  8	96.0	20.2	 25
158	  8	110.5	17.0	 20
159	  8	102.0	16.5	 25
160	  8	85.0	12.8	 25
161	  8	85.3	15.9	 20
162	  8	87.0	14.3	 25
163	  8	88.0	17.4	 25
164	  8	506.0	43.1	 20
165	  8	372.0	38.5	 25
166	  8	121.0	18.3	 25
167	  8	92.0	11.2	 20
168	  8	788.0	227.4	 25
169	  8	141.0	16.0	 25
170	  8	85.5	16.2	 20
171	  8	136.0	31.1	 25
172	  8	263.0	33.9	 25
173	  8	121.3	17.2	 20
174	  8	92.0	16.1	 25
175	  8	102.0	16.0	 25
176	  8	152.5	22.6	 20
177	  8	77.0	12.6	 25
178	  8	100.0	17.1	 25
179	  8	135.5	22.2	 20
180	  8	239.0	32.7	 25
181	  8	110.0	14.8	 25
182	  8	85.3	17.4	 20
183	  8	178.0	28.7	 25
184	  8	95.0	24.4	 25
185	  8	354.3	48.9	 20
186	  8	286.0	53.7	 25
187	  8	111.0	25.7	 25
188	  8	517.0	80.1	 20
189	  8	654.0	96.8	 25
190	  8	964.0	206.0	 25
191	  8	139.0	14.4	 20
192	  8	235.0	58.8	 25
193	  8	79.0	19.6	 25
194	  8	129.8	18.7	 20
195	  8	164.0	28.0	 25
196	  8	79.0	11.3	 25
197	  8	80.5	15.2	 20
198	  8	138.0	18.2	 25
199	  8	502.8	64.2	 20
200	  8	79.0	12.1	 25
201	  8	89.0	15.0	 25
202	  8	119.8	25.7	 20
203	  8	412.0	73.5	 25
204	  8	109.0	21.3	 25
205	  8	433.3	69.5	 20
206	  8	103.0	18.9	 25
207	  8	95.0	20.9	 25
208	  8	110.3	19.8	 20
209	  8	102.0	12.5	 25
210	  8	99.0	16.6	 25
211	  8	122.3	17.5	 20
212	  8	163.0	27.9	 25
213	  8	114.0	20.8	 25
214	  8	84.0	13.2	 20
215	  8	668.0	96.0	 25
216	  8	81.0	14.4	 25
217	  8	103.0	17.3	 20
218	  8	80.0	21.8	 25
219	  8	98.0	18.3	 25
220	  8	173.8	29.5	 20
221	  8	1378.0	223.1	 25
222	  8	532.0	119.9	 25
223	  8	335.8	44.1	 20
224	  8	500.0	76.2	 25
225	  8	1460.0	243.9	 25
226	  8	486.8	49.7	 20
227	  8	225.0	28.6	 25
228	  8	142.0	17.0	 25
229	  8	131.8	22.3	 20
230	  8	135.0	22.2	 25
231	  8	89.0	16.7	 25
232	  8	162.0	27.2	 20
233	  8	158.0	25.0	 25
234	  8	125.0	26.2	 25
235	  8	155.0	26.8	 20
236	  8	87.0	14.8	 25
237	  8	92.0	14.3	 25
238	  8	106.0	16.5	 20
239	  8	316.0	44.9	 25
240	  8	289.0	61.8	 25
241	  8	96.3	12.9	 20
242	  8	90.0	16.9	 25
243	  8	125.0	99.0	 25
244	  8	1922.8	291.8	 20
245	  8	101.0	15.9	 25
246	  8	75.0	15.7	 25
247	  8	104.5	16.5	 20
248	  8	127.0	16.7	 25
249	  8	203.0	29.4	 25
250	  8	308.3	60.4	 20
251	  8	339.0	94.3	 25
252	  8	146.0	21.8	 25
253	  8	211.0	27.1	 20
254	  8	242.0	79.7	 25
255	  8	1191.0	252.9	 25
256	  8	301.5	45.2	 20
257	  8	104.0	14.4	 25
258	  8	182.0	19.1	 20
259	  8	278.0	32.4	 25
260	  8	232.0	34.6	 25
261	  8	650.5	96.9	 20
262	  8	229.0	43.0	 25
263	  8	108.0	25.6	 25
264	  8	184.3	18.1	 20
265	  8	209.0	19.3	 25
266	  8	408.0	84.1	 25
267	  8	243.5	29.9	 20
268	  8	565.0	76.0	 25
269	  8	496.0	61.0	 25
270	  8	174.5	24.3	 20
271	  8	987.0	89.8	 25
272	  8	1645.0	141.5	 25
273	  8	299.8	41.0	 20
274	  8	179.0	19.2	 25
275	  8	123.0	18.3	 25
276	  8	416.5	51.9	 20
277	  8	957.0	113.0	 25
278	  8	93.0	14.5	 25
279	  8	222.5	21.6	 20
280	  8	89.0	12.3	 25
281	  8	75.0	13.5	 25
282	  8	98.0	18.5	 20
283	  8	253.0	40.4	 25
284	  8	92.0	16.3	 25
285	  8	597.0	82.4	 20
286	  8	84.0	16.9	 25
287	  8	100.0	15.2	 25
288	  8	109.0	11.0	 20
289	  8	137.0	18.9	 25
290	  8	334.0	36.9	 25
291	  8	104.0	16.6	 20
292	  8	145.0	23.9	 25
293	  8	174.0	29.6	 25
294	  8	93.3	18.2	 20
295	  8	140.0	18.9	 25
296	  8	86.0	12.7	 25
297	  8	84.3	12.4	 20
298	  8	95.0	13.8	 25
299	  8	473.0	71.4	 25
300	  8	252.0	29.7	 20
301	  8	354.0	106.3	 25
302	  8	875.0	109.3	 25
303	  8	677.8	50.8	 20
304	  8	485.0	68.6	 25
305	  8	97.0	17.8	 25
306	  8	85.3	11.0	 20
307	  8	75.0	9.0	 25
308	  8	81.0	15.1	 25
309	  8	111.0	14.3	 20
310	  8	78.0	16.8	 25
311	  8	76.0	12.0	 25
312	  8	88.0	14.8	 20
313	  8	220.0	21.1	 25
314	  8	606.3	41.9	 20
315	  8	134.0	28.1	 25
316	  8	141.0	43.8	 25
317	  8	79.5	12.6	 20
318	  8	130.0	18.2	 25
319	  8	209.0	46.0	 25
320	  8	120.8	15.4	 20
321	  8	151.0	26.6	 25
322	  8	592.0	62.3	 25
323	  8	1116.0	252.6	 20
324	  8	3538.0	348.4	 25
325	  8	1870.0	221.2	 25
326	  8	497.3	84.1	 20
327	  8	203.0	25.4	 25
328	  8	610.0	175.3	 25
329	  8	100.3	17.9	 20
330	  8	118.0	19.8	 25
331	  8	119.0	16.9	 25
332	  8	128.3	28.4	 20
333	  8	176.0	28.5	 25
334	  8	124.0	24.1	 25
335	  8	142.3	26.0	 20
336	  8	110.0	21.0	 25
337	  8	112.0	18.7	 25
338	  8	103.0	15.1	 20
339	  8	121.0	19.0	 25
340	  8	76.0	12.3	 25
341	  8	77.3	14.5	 20
342	  8	208.0	30.9	 25
343	  8	80.0	11.8	 25
344	  8	200.8	21.2	 20
345	  8	235.0	32.7	 25
346	  8	91.0	28.9	 25
347	  8	95.0	14.3	 20
348	  8	78.0	11.9	 25
349	  8	295.0	42.6	 25
350	  8	284.5	27.4	 20
351	  8	475.0	43.1	 25
352	  8	116.0	23.7	 25
353	  8	278.3	44.3	 20
354	  8	501.0	85.5	 25
355	  8	141.0	22.1	 25
356	  8	82.0	13.0	 20
357	  8	68.0	9.7	 25
358	  8	72.0	14.1	 25
359	  8	72.0	15.5	 20
360	  8	81.0	12.9	 25
361	  8	85.0	18.3	 25
362	  8	528.3	34.8	 20
363	  8	353.0	75.2	 25
364	  8	1734.0	323.7	 25
365	  8	174.3	27.3	 20
366	  8	196.0	36.3	 25
367	  8	834.0	142.1	 25
368	  8	154.0	23.5	 20
369	  8	95.0	15.9	 25
370	  8	97.0	16.5	 25
371	  8	1047.5	136.2	 20
372	  8	150.0	21.8	 25
373	  8	1023.3	100.0	 20
374	  8	270.0	32.9	 25
375	  8	145.0	23.2	 25
376	  8	573.0	83.8	 20
377	  8	466.0	100.0	 25
378	  8	1355.0	124.7	 25
379	  8	1678.5	115.2	 20
380	  8	147.0	22.1	 25
381	  8	193.0	30.5	 25
382	  8	162.5	20.3	 20
383	  8	154.0	19.8	 25
384	  8	230.0	43.1	 25
385	  8	697.3	40.6	 20
386	  8	263.0	47.1	 25
387	  8	1017.0	183.9	 25
388	  8	214.8	34.3	 20
389	  8	73.0	13.6	 25
390	  8	178.0	19.1	 25
391	  8	487.8	41.0	 20
392	  8	2058.0	216.5	 25
393	  8	647.0	58.2	 25
394	  8	722.5	70.0	 20
395	  8	146.0	26.1	 25
396	  8	148.0	21.1	 25
397	  8	83.3	14.0	 20
398	  8	115.0	17.2	 25
399	  8	152.0	26.2	 25
400	  8	126.3	17.4	 20
401	  8	135.0	20.7	 25
402	  8	70.0	8.7	 25
403	  8	152.3	19.0	 20
404	  8	93.0	12.6	 25
405	  8	182.0	27.4	 25
406	  8	137.0	21.8	 20
407	  8	138.0	20.0	 25
408	  8	78.0	8.7	 25
409	  8	107.8	22.7	 20
410	  8	369.0	40.2	 25
411	  8	2096.0	278.3	 25
412	  8	236.3	30.0	 20
413	  8	226.0	32.7	 25
414	  8	251.0	22.9	 25
415	  8	327.0	40.4	 20
416	  8	167.0	31.2	 25
417	  8	123.0	21.2	 25
418	  8	175.3	24.6	 20
419	  8	149.0	15.6	 25
420	  8	237.0	32.9	 25
421	  8	3305.5	199.4	 20
422	  8	148.0	43.0	 25
423	  8	4705.0	560.2	 25
424	  8	961.8	72.9	 20
425	  8	541.0	128.8	 25
426	  8	279.0	50.6	 25
427	  8	111.5	22.4	 20
428	  8	5231.0	540.2	 25
429	  8	180.0	26.2	 20
430	  8	292.0	29.7	 25
431	  8	85.0	14.9	 25
432	  8	105.3	17.2	 20
433	  8	80.0	17.1	 25
434	  8	86.0	15.9	 25
435	  8	78.5	12.0	 20
436	  8	182.0	32.8	 25
437	  8	82.0	12.0	 25
438	  8	357.5	45.8	 20
439	  8	67.0	12.1	 25
440	  8	72.0	9.2	 25
441	  8	184.5	29.6	 20
442	  8	85.0	14.7	 25
443	  8	135.0	22.6	 25
444	  8	830.3	83.7	 20
445	  8	2218.0	527.3	 25
446	  8	407.0	68.1	 25
447	  8	94.3	18.2	 20
448	  8	96.0	12.4	 25
449	  8	112.0	19.4	 25
450	  8	127.5	21.0	 20
451	  8	246.0	51.8	 25
452	  8	8312.0	1853.0	 25
453	  8	114.3	11.7	 20
454	  8	120.0	25.4	 25
455	  8	134.0	31.2	 25
456	  8	407.5	57.3	 20
457	  8	77.0	14.0	 25
458	  8	97.0	12.1	 25
459	  8	78.3	13.3	 20
460	  8	98.0	15.0	 25
461	  8	83.0	23.7	 25
462	  8	1555.8	120.3	 20
463	  8	107.0	17.8	 25
464	  8	180.0	45.4	 25
465	  8	145.0	40.0	 20
466	  8	2432.0	163.1	 25
467	  8	676.0	117.1	 25
468	  8	132.5	16.6	 20
469	  8	85.0	12.8	 25
470	  8	138.0	21.4	 25
471	  8	77.3	10.2	 20
472	  8	593.0	81.8	 25
473	  8	323.0	66.3	 25
474	  8	331.8	47.5	 20
475	  8	245.0	30.5	 25
476	  8	128.0	20.8	 25
477	  8	118.5	16.5	 20
478	  8	90.0	17.5	 25
479	  8	133.0	44.8	 25
480	  8	251.0	22.8	 20
481	  8	270.0	31.5	 25
482	  8	102.0	19.3	 25
483	  8	407.8	42.7	 20
484	  8	863.0	81.9	 25
485	  8	738.0	176.5	 25
486	  8	170.0	27.1	 20
487	  8	146.0	21.1	 25
488	  8	76.5	12.5	 20
489	  8	193.0	32.3	 25
490	  8	155.0	24.6	 25
491	  8	83.5	12.2	 20
492	  8	394.0	77.5	 25
493	  8	798.0	123.0	 25
494	  8	1818.3	230.2	 20
495	  8	3751.0	303.3	 25
496	  8	95.0	20.8	 25
497	  8	282.3	42.3	 20
498	  8	467.0	41.0	 25
499	  8	144.0	32.0	 25
500	  8	89.0	14.6	 20
501	  8	93.0	17.3	 25
502	  8	83.0	12.8	 25
503	  8	192.0	23.7	 20
504	  8	85.0	13.6	 25
505	  8	133.0	17.6	 25
506	  8	289.5	46.9	 20
507	  8	149.0	24.0	 25
508	  8	133.0	26.6	 25
509	  8	106.5	17.2	 20
510	  8	76.0	11.1	 25
511	  8	71.0	15.5	 25
512	  8	60.3	13.8	 20
513	  8	113.0	21.4	 25
514	  8	86.0	16.7	 25
515	  8	182.0	24.8	 20
516	  8	106.0	19.0	 25
517	  8	70.0	14.2	 25
518	  8	140.3	26.8	 20
519	  8	88.0	10.6	 25
520	  8	90.0	15.5	 25
521	  8	231.3	36.5	 20
522	  8	318.0	37.0	 25
523	  8	180.0	22.8	 25
524	  8	281.5	26.7	 20
525	  8	163.0	19.0	 25
526	  8	288.0	51.0	 25
527	  8	1761.0	103.1	 20
528	  8	195.0	71.4	 25
529	  8	220.0	30.2	 25
530	  8	87.0	16.9	 20
531	  8	101.0	20.3	 25
532	  8	237.0	53.8	 25
533	  8	128.3	17.8	 20
534	  8	90.0	19.0	 25
535	  8	81.0	13.6	 25
536	  8	190.0	19.8	 20
537	  8	88.0	14.6	 25
538	  8	370.0	54.9	 25
539	  8	552.3	145.9	 20
540	  8	767.0	97.4	 25
541	  8	331.0	38.9	 25
542	  8	82.3	11.5	 20
543	  8	81.0	16.0	 25
544	  8	88.0	11.4	 25
545	  8	193.8	20.9	 20
546	  8	66.0	10.4	 25
547	  8	64.3	12.5	 20
548	  8	76.0	12.2	 25
549	  8	77.0	12.2	 25
550	  8	79.8	13.1	 20
551	  8	96.0	14.2	 25
552	  8	92.0	15.1	 25
553	  8	67.0	11.8	 20
554	  8	80.0	15.6	 25
555	  8	73.0	14.0	 25
556	  8	69.8	17.0	 20
557	  8	76.0	16.1	 25
558	  8	81.0	13.9	 25
559	  8	112.0	22.6	 20
560	  8	173.0	28.5	 25
561	  8	89.0	15.7	 25
562	  8	76.0	15.8	 20
563	  8	71.0	16.7	 25
564	  8	77.0	16.7	 25
565	  8	68.8	11.1	 20
566	  8	57.0	15.9	 25
567	  8	148.0	18.9	 25
568	  8	68.3	10.3	 20
569	  8	99.0	15.0	 25
570	  8	202.0	31.6	 25
571	  8	107.0	17.9	 20
572	  8	123.0	21.6	 25
573	  8	158.0	28.0	 25
574	  8	65.3	10.1	 20
575	  8	142.0	21.7	 25
576	  8	116.0	18.1	 25
577	  8	74.5	13.0	 20
578	  8	106.0	15.9	 25
579	  8	87.0	15.8	 25
580	  8	152.0	22.9	 20
581	  8	67.0	9.3	 25
582	  8	65.0	10.8	 25
583	  8	76.3	11.9	 20
584	  8	135.0	15.1	 25
585	  8	82.0	15.1	 25
586	  8	79.0	12.5	 20
587	  8	78.0	12.2	 25
588	  8	84.0	17.4	 25
589	  8	470.0	42.2	 20
590	  8	99.0	16.1	 25
591	  8	308.0	54.0	 25
592	  8	163.5	33.5	 20
593	  8	321.0	45.7	 25
594	  8	69.0	11.1	 25
595	  8	76.5	13.7	 20
596	  8	73.0	16.8	 25
597	  8	331.0	49.0	 25
598	  8	149.3	23.2	 20
599	  8	96.0	12.2	 25
600	  8	96.0	17.0	 25
601	  8	91.0	21.7	 20
602	  8	670.0	58.9	 25
603	  8	141.5	22.8	 20
604	  8	143.0	18.0	 25
605	  8	97.0	11.7	 25
606	  8	785.0	43.5	 20
607	  8	242.0	28.1	 25
608	  8	305.0	33.1	 25
609	  8	113.8	14.7	 20
610	  8	116.0	12.9	 25
611	  8	95.0	13.4	 25
612	  8	215.5	33.4	 20
613	  8	74.0	11.8	 25
614	  8	181.0	27.4	 25
615	  8	355.3	30.7	 20
616	  8	372.0	32.4	 25
617	  8	247.0	46.0	 25
618	  8	67.3	11.2	 20
619	  8	96.0	21.9	 25
620	  8	1311.0	139.2	 25
621	  8	282.8	28.7	 20
622	  8	93.0	16.8	 25
623	  8	178.0	29.0	 25
624	  8	276.3	41.1	 20
625	  8	248.0	36.1	 25
626	  8	78.0	13.8	 25
627	  8	95.0	15.4	 20
628	  8	153.0	18.5	 25
629	  8	71.0	12.1	 25
630	  8	87.5	19.3	 20
631	  8	71.0	9.3	 25
632	  8	86.0	14.0	 25
633	  8	99.0	21.2	 20
634	  8	100.0	13.5	 25
635	  8	90.0	16.3	 25
636	  8	75.5	12.7	 20
637	  8	121.0	17.7	 25
638	  8	132.0	18.4	 25
639	  8	9512.3	1086.3	 20
  0	  9	161.0	31.1	 25
  1	  9	339.0	35.2	 25
  2	  9	222.3	35.7	 20
  3	  9	229.0	30.0	 25
  4	  9	117.0	20.6	 25
  5	  9	260.0	25.4	 20
  6	  9	847.0	124.6	 25
  7	  9	139.0	16.5	 25
  8	  9	194.0	25.4	 20
  9	  9	220.0	33.7	 25
 10	  9	256.0	24.2	 25
 11	  9	154.3	19.7	 20
 12	  9	92.0	13.3	 25
 13	  9	212.0	37.9	 25
 14	  9	1069.5	113.1	 20
 15	  9	308.0	36.6	 25
 16	  9	508.0	51.1	 25
 17	  9	125.3	22.2	 20
 18	  9	141.0	17.1	 25
 19	  9	241.0	59.2	 25
 20	  9	829.0	54.0	 20
 21	  9	228.0	27.9	 25
 22	  9	106.0	19.0	 25
 23	  9	127.3	16.4	 20
 24	  9	216.0	28.0	 25
 25	  9	86.0	13.0	 25
 26	  9	70.3	12.7	 20
 27	  9	82.0	11.0	 25
 28	  9	129.0	22.4	 25
 29	  9	158.0	18.1	 20
 30	  9	151.0	52.4	 25
 31	  9	1795.5	113.0	 20
 32	  9	220.0	70.8	 25
 33	  9	373.0	33.1	 25
 34	  9	164.8	26.2	 20
 35	  9	1118.0	98.6	 25
 36	  9	120.0	18.8	 25
 37	  9	118.0	16.7	 20
 38	  9	147.0	17.7	 25
 39	  9	103.0	19.2	 25
 40	  9	541.5	51.1	 20
 41	  9	2027.0	262.8	 25
 42	  9	274.0	23.7	 25
 43	  9	900.3	68.0	 20
 44	  9	120.0	25.3	 25
 45	  9	329.0	60.0	 25
 46	  9	1097.8	164.6	 20
 47	  9	198.0	24.5	 25
 48	  9	204.0	29.7	 25
 49	  9	900.3	136.5	 20
 50	  9	131.0	17.4	 25
 51	  9	221.0	49.5	 25
 52	  9	94.5	17.5	 20
 53	  9	150.0	23.1	 25
 54	  9	109.0	17.9	 25
 55	  9	200.3	31.2	 20
 56	  9	153.0	26.0	 25
 57	  9	263.0	59.8	 25
 58	  9	126.0	26.1	 20
 59	  9	163.0	18.0	 25
 60	  9	572.0	108.5	 25
 61	  9	757.0	144.6	 20
 62	  9	95.0	34.7	 25
 63	  9	477.0	94.5	 25
 64	  9	121.8	19.4	 20
 65	  9	84.0	15.4	 25
 66	  9	245.0	39.4	 25
 67	  9	760.0	147.2	 20
 68	  9	142.0	22.7	 25
 69	  9	101.0	18.4	 25
 70	  9	93.3	14.2	 20
 71	  9	80.0	11.7	 25
 72	  9	90.0	14.9	 25
 73	  9	225.3	40.9	 20
 74	  9	81.0	13.8	 25
 75	  9	104.0	18.7	 25
 76	  9	213.0	32.6	 20
 77	  9	165.0	28.4	 25
 78	  9	315.0	30.5	 25
 79	  9	319.5	46.6	 20
 80	  9	2186.0	166.0	 25
 81	  9	2225.0	622.4	 25
 82	  9	1862.0	276.8	 20
 83	  9	823.0	143.8	 25
 84	  9	327.0	110.9	 25
 85	  9	499.0	66.9	 20
 86	  9	558.0	104.2	 25
 87	  9	151.0	29.6	 25
 88	  9	582.3	90.1	 20
 89	  9	228.0	25.6	 25
 90	  9	513.8	116.6	 20
 91	  9	165.0	29.6	 25
 92	  9	173.0	35.5	 25
 93	  9	342.3	51.8	 20
 94	  9	390.0	50.2	 25
 95	  9	790.0	215.4	 25
 96	  9	110.5	16.3	 20
 97	  9	95.0	14.6	 25
 98	  9	192.0	28.7	 25
 99	  9	163.5	23.5	 20
100	  9	174.0	24.4	 25
101	  9	146.0	25.0	 25
102	  9	145.3	23.2	 20
103	  9	432.0	74.3	 25
104	  9	683.0	149.3	 25
105	  9	224.5	42.8	 20
106	  9	306.0	52.1	 25
107	  9	402.0	73.4	 25
108	  9	242.5	38.2	 20
109	  9	666.0	78.5	 25
110	  9	130.0	15.8	 25
111	  9	277.5	29.2	 20
112	  9	343.0	41.5	 25
113	  9	300.0	44.2	 25
114	  9	224.0	17.4	 20
115	  9	258.0	51.8	 25
116	  9	93.0	14.1	 25
117	  9	106.8	15.6	 20
118	  9	276.0	50.5	 25
119	  9	126.0	17.6	 25
120	  9	177.0	30.2	 20
121	  9	265.0	60.9	 25
122	  9	114.0	19.8	 25
123	  9	330.0	160.5	 20
124	  9	218.0	44.2	 25
125	  9	118.0	18.4	 25
126	  9	94.3	13.6	 20
127	  9	157.0	31.9	 25
128	  9	92.0	15.9	 25
129	  9	226.3	37.1	 20
130	  9	499.0	111.6	 25
131	  9	343.0	27.6	 25
132	  9	430.0	78.0	 20
133	  9	124.0	18.7	 25
134	  9	128.0	25.3	 25
135	  9	427.5	45.9	 20
136	  9	742.0	184.2	 25
137	  9	130.0	21.7	 25
138	  9	304.8	52.6	 20
139	  9	106.0	18.7	 25
140	  9	104.0	16.4	 25
141	  9	165.0	20.6	 20
142	  9	131.0	23.9	 25
143	  9	129.0	28.5	 25
144	  9	196.8	70.4	 20
145	  9	761.0	85.8	 25
146	  9	1770.5	120.3	 20
147	  9	598.0	91.8	 25
148	  9	365.0	40.2	 25
149	  9	292.3	30.6	 20
150	  9	511.0	51.0	 25
151	  9	1678.0	129.2	 25
152	  9	823.5	116.1	 20
153	  9	110.0	20.9	 25
154	  9	101.0	18.3	 25
155	  9	163.0	26.4	 20
156	  9	89.0	17.4	 25
157	  9	73.0	11.9	 25
158	  9	105.0	15.0	 20
159	  9	360.0	58.5	 25
160	  9	154.0	27.7	 25
161	  9	161.0	29.7	 20
162	  9	267.0	29.6	 25
163	  9	214.0	26.6	 25
164	  9	261.8	40.5	 20
165	  9	299.0	33.5	 25
166	  9	114.0	14.6	 25
167	  9	202.0	23.6	 20
168	  9	995.0	160.7	 25
169	  9	88.0	16.6	 25
170	  9	114.5	14.0	 20
171	  9	95.0	21.1	 25
172	  9	137.0	18.4	 25
173	  9	178.3	24.1	 20
174	  9	115.0	19.3	 25
175	  9	107.0	17.6	 25
176	  9	88.0	18.5	 20
177	  9	360.0	75.8	 25
178	  9	105.0	19.6	 25
179	  9	79.8	12.9	 20
180	  9	75.0	13.8	 25
181	  9	108.0	13.7	 25
182	  9	99.0	15.9	 20
183	  9	755.0	126.8	 25
184	  9	89.0	40.6	 25
185	  9	1243.3	152.7	 20
186	  9	1335.0	122.1	 25
187	  9	147.0	28.3	 25
188	  9	111.8	16.8	 20
189	  9	100.0	17.5	 25
190	  9	75.0	14.5	 25
191	  9	116.3	18.0	 20
192	  9	395.0	90.4	 25
193	  9	182.0	24.8	 25
194	  9	765.3	134.5	 20
195	  9	189.0	32.8	 25
196	  9	83.0	13.4	 25
197	  9	212.0	41.3	 20
198	  9	109.0	17.1	 25
199	  9	92.0	18.1	 25
200	  9	141.5	20.8	 20
201	  9	151.0	25.5	 25
202	  9	214.0	39.2	 25
203	  9	223.8	30.5	 20
204	  9	260.0	35.4	 25
205	  9	406.0	41.2	 20
206	  9	325.0	51.2	 25
207	  9	172.0	36.4	 25
208	  9	156.8	26.5	 20
209	  9	125.0	21.3	 25
210	  9	75.0	10.2	 25
211	  9	93.3	14.8	 20
212	  9	120.0	16.4	 25
213	  9	163.0	35.0	 25
214	  9	74.0	13.1	 20
215	  9	187.0	31.8	 25
216	  9	241.0	44.2	 25
217	  9	944.8	143.7	 20
218	  9	97.0	13.9	 25
219	  9	140.0	15.2	 25
220	  9	198.8	34.4	 20
221	  9	255.0	51.9	 25
222	  9	165.0	228.2	 25
223	  9	3377.3	446.6	 20
224	  9	750.0	71.1	 25
225	  9	1890.0	369.6	 25
226	  9	556.3	92.7	 20
227	  9	97.0	17.1	 25
228	  9	287.0	48.4	 25
229	  9	264.0	44.2	 20
230	  9	88.0	12.7	 25
231	  9	311.0	36.7	 25
232	  9	156.5	30.7	 20
233	  9	286.0	32.5	 25
234	  9	981.0	282.1	 25
235	  9	1170.8	184.9	 20
236	  9	223.0	36.4	 25
237	  9	71.0	11.2	 25
238	  9	108.3	18.0	 20
239	  9	414.0	61.0	 25
240	  9	777.0	187.6	 25
241	  9	212.8	25.7	 20
242	  9	144.0	16.6	 25
243	  9	298.0	57.6	 25
244	  9	288.8	38.2	 20
245	  9	154.0	17.3	 25
246	  9	209.0	43.6	 25
247	  9	387.0	57.6	 20
248	  9	85.0	14.0	 25
249	  9	112.0	19.7	 25
250	  9	177.3	26.9	 20
251	  9	75.0	11.8	 25
252	  9	79.0	11.8	 25
253	  9	77.5	15.2	 20
254	  9	72.0	9.6	 25
255	  9	148.0	40.8	 25
256	  9	864.3	149.6	 20
257	  9	97.0	12.1	 25
258	  9	84.0	9.2	 25
259	  9	229.0	43.3	 20
260	  9	135.0	26.3	 25
261	  9	93.0	15.4	 25
262	  9	106.5	25.4	 20
263	  9	137.0	27.9	 25
264	  9	548.8	40.6	 20
265	  9	1009.0	152.7	 25
266	  9	2648.0	708.7	 25
267	  9	97.8	19.6	 20
268	  9	97.0	11.3	 25
269	  9	108.0	20.4	 25
270	  9	111.0	14.2	 20
271	  9	305.0	52.1	 25
272	  9	253.0	34.3	 25
273	  9	282.0	41.5	 20
274	  9	394.0	54.8	 25
275	  9	81.0	12.8	 25
276	  9	125.5	16.6	 20
277	  9	335.0	43.4	 25
278	  9	86.0	14.2	 25
279	  9	102.0	19.7	 20
280	  9	123.0	21.0	 25
281	  9	78.0	12.1	 25
282	  9	83.8	15.0	 20
283	  9	87.0	13.1	 25
284	  9	91.0	17.0	 25
285	  9	213.0	32.6	 20
286	  9	260.0	41.4	 25
287	  9	573.0	121.0	 25
288	  9	112.0	22.9	 20
289	  9	188.0	20.7	 25
290	  9	496.0	60.0	 25
291	  9	298.5	38.6	 20
292	  9	124.0	25.9	 25
293	  9	1119.0	172.1	 25
294	  9	127.3	23.8	 20
295	  9	276.0	42.4	 25
296	  9	123.0	18.4	 25
297	  9	95.8	15.6	 20
298	  9	106.0	17.8	 25
299	  9	82.0	12.9	 25
300	  9	156.0	28.1	 20
301	  9	543.0	92.8	 25
302	  9	102.0	14.4	 25
303	  9	78.3	13.7	 20
304	  9	94.0	21.1	 25
305	  9	84.0	14.5	 25
306	  9	61.3	9.0	 20
307	  9	101.0	12.6	 25
308	  9	69.0	11.1	 25
309	  9	123.5	19.0	 20
310	  9	108.0	21.1	 25
311	  9	136.0	28.1	 25
312	  9	90.3	11.8	 20
313	  9	134.0	25.3	 25
314	  9	183.0	39.9	 25
315	  9	1175.5	122.1	 20
316	  9	3318.0	228.9	 25
317	  9	286.0	121.9	 25
318	  9	1249.3	173.3	 20
319	  9	149.0	20.6	 25
320	  9	149.3	30.3	 20
321	  9	100.0	18.4	 25
322	  9	96.0	18.9	 25
323	  9	323.0	51.7	 20
324	  9	112.0	19.2	 25
325	  9	79.0	11.3	 25
326	  9	108.3	15.3	 20
327	  9	288.0	44.3	 25
328	  9	143.0	51.1	 25
329	  9	1064.5	119.9	 20
330	  9	128.0	21.0	 25
331	  9	131.0	29.4	 25
332	  9	679.5	101.2	 20
333	  9	94.0	16.4	 25
334	  9	80.0	11.3	 25
335	  9	132.3	20.7	 20
336	  9	123.0	20.7	 25
337	  9	324.0	70.3	 25
338	  9	244.8	37.0	 20
339	  9	144.0	19.7	 25
340	  9	233.0	43.6	 25
341	  9	108.3	19.3	 20
342	  9	323.0	34.7	 25
343	  9	311.0	48.1	 25
344	  9	93.3	11.7	 20
345	  9	190.0	28.4	 25
346	  9	110.0	19.4	 25
347	  9	111.5	16.1	 20
348	  9	82.0	15.6	 25
349	  9	122.0	16.8	 25
350	  9	224.8	31.2	 20
351	  9	324.0	43.3	 25
352	  9	196.0	18.3	 25
353	  9	454.3	55.4	 20
354	  9	99.0	22.8	 25
355	  9	615.0	119.0	 25
356	  9	149.3	23.7	 20
357	  9	86.0	12.5	 25
358	  9	99.0	15.3	 25
359	  9	353.0	52.4	 20
360	  9	492.0	98.8	 25
361	  9	90.0	13.8	 25
362	  9	129.3	18.4	 20
363	  9	100.0	12.9	 25
364	  9	359.0	49.3	 25
365	  9	380.5	43.6	 20
366	  9	145.0	22.9	 25
367	  9	479.0	44.0	 25
368	  9	137.3	23.3	 20
369	  9	485.0	55.8	 25
370	  9	635.0	81.0	 25
371	  9	106.8	17.0	 20
372	  9	276.0	34.3	 25
373	  9	86.0	14.8	 25
374	  9	152.3	16.6	 20
375	  9	86.0	13.3	 25
376	  9	301.0	27.0	 25
377	  9	1829.3	118.3	 20
378	  9	774.0	61.1	 25
379	  9	842.0	55.2	 20
380	  9	434.0	37.2	 25
381	  9	187.0	22.0	 25
382	  9	732.0	58.2	 20
383	  9	582.0	98.1	 25
384	  9	440.0	41.8	 25
385	  9	381.3	38.6	 20
386	  9	813.0	51.8	 25
387	  9	200.0	38.1	 25
388	  9	848.3	93.3	 20
389	  9	129.0	24.0	 25
390	  9	152.0	25.9	 25
391	  9	185.3	22.6	 20
392	  9	474.0	43.3	 25
393	  9	339.0	36.8	 25
394	  9	247.0	30.8	 20
395	  9	204.0	24.5	 25
396	  9	95.0	17.9	 25
397	  9	87.3	13.1	 20
398	  9	94.0	25.6	 25
399	  9	609.0	76.3	 25
400	  9	107.3	15.4	 20
401	  9	594.0	65.5	 25
402	  9	247.0	33.0	 25
403	  9	99.8	18.9	 20
404	  9	94.0	13.7	 25
405	  9	221.0	30.1	 25
406	  9	165.5	22.8	 20
407	  9	102.0	17.4	 25
408	  9	80.0	13.5	 25
409	  9	93.3	16.3	 20
410	  9	115.0	18.2	 25
411	  9	88.0	14.5	 25
412	  9	144.3	22.5	 20
413	  9	105.0	15.3	 25
414	  9	89.0	13.9	 25
415	  9	82.3	13.1	 20
416	  9	297.0	38.5	 25
417	  9	260.0	38.1	 25
418	  9	87.0	13.6	 20
419	  9	787.0	105.1	 25
420	  9	836.0	64.8	 25
421	  9	767.5	57.9	 20
422	  9	347.0	42.2	 25
423	  9	523.0	60.5	 25
424	  9	93.0	15.3	 20
425	  9	228.0	28.0	 25
426	  9	79.0	11.8	 25
427	  9	215.8	19.9	 20
428	  9	358.0	41.6	 25
429	  9	603.0	59.0	 25
430	  9	935.8	86.0	 20
431	  9	939.0	162.5	 25
432	  9	115.0	20.3	 25
433	  9	129.3	20.1	 20
434	  9	141.0	30.5	 25
435	  9	94.0	13.4	 25
436	  9	72.5	12.9	 20
437	  9	132.0	24.0	 25
438	  9	108.0	17.5	 20
439	  9	69.0	9.8	 25
440	  9	126.0	14.3	 25
441	  9	182.3	28.9	 20
442	  9	82.0	11.2	 25
443	  9	80.0	15.5	 25
444	  9	175.8	24.5	 20
445	  9	129.0	17.2	 25
446	  9	417.0	54.5	 25
447	  9	252.5	29.6	 20
448	  9	345.0	45.0	 25
449	  9	185.0	28.0	 25
450	  9	233.8	20.5	 20
451	  9	293.0	34.0	 25
452	  9	116.0	31.4	 25
453	  9	84.3	18.5	 20
454	  9	625.0	49.4	 25
455	  9	260.0	38.7	 25
456	  9	788.8	106.6	 20
457	  9	1081.0	167.5	 25
458	  9	78.0	11.9	 25
459	  9	177.5	31.9	 20
460	  9	321.0	33.2	 25
461	  9	112.0	16.5	 25
462	  9	120.8	15.3	 20
463	  9	113.0	20.2	 25
464	  9	892.0	100.8	 25
465	  9	135.3	28.6	 20
466	  9	644.0	76.7	 25
467	  9	530.0	76.3	 25
468	  9	580.5	69.2	 20
469	  9	236.0	42.2	 25
470	  9	77.0	12.9	 25
471	  9	90.3	16.1	 20
472	  9	78.0	11.3	 25
473	  9	119.0	18.7	 25
474	  9	136.8	16.4	 20
475	  9	249.0	28.1	 25
476	  9	166.0	32.2	 25
477	  9	101.8	11.5	 20
478	  9	213.0	32.7	 25
479	  9	555.0	89.8	 25
480	  9	76.3	11.3	 20
481	  9	118.0	19.6	 25
482	  9	109.0	15.9	 25
483	  9	117.5	23.8	 20
484	  9	86.0	14.5	 25
485	  9	204.0	40.0	 25
486	  9	68.3	12.6	 20
487	  9	94.0	19.0	 25
488	  9	77.0	13.8	 25
489	  9	76.3	15.1	 20
490	  9	126.0	24.7	 25
491	  9	85.0	11.2	 25
492	  9	80.0	12.9	 20
493	  9	91.0	17.0	 25
494	  9	217.0	29.8	 20
495	  9	1438.0	175.6	 25
496	  9	804.0	124.4	 25
497	  9	4333.8	470.9	 20
498	  9	1152.0	101.0	 25
499	  9	268.0	33.0	 25
500	  9	108.3	19.6	 20
501	  9	121.0	22.9	 25
502	  9	986.0	138.9	 25
503	  9	78.5	11.8	 20
504	  9	82.0	11.3	 25
505	  9	83.0	11.9	 25
506	  9	242.0	29.9	 20
507	  9	758.0	144.4	 25
508	  9	247.0	26.4	 25
509	  9	314.8	54.6	 20
510	  9	428.0	75.4	 25
511	  9	175.0	25.3	 25
512	  9	71.5	12.7	 20
513	  9	85.0	15.5	 25
514	  9	104.0	16.2	 25
515	  9	74.0	11.2	 20
516	  9	73.0	14.7	 25
517	  9	80.0	13.7	 25
518	  9	70.5	10.0	 20
519	  9	103.0	17.6	 25
520	  9	69.0	10.1	 25
521	  9	128.5	17.3	 20
522	  9	134.0	20.7	 25
523	  9	391.0	313.9	 25
524	  9	150.3	20.7	 20
525	  9	167.0	34.7	 25
526	  9	98.0	15.7	 25
527	  9	267.3	37.5	 20
528	  9	135.0	41.4	 25
529	  9	1319.0	142.6	 25
530	  9	2164.3	279.5	 20
531	  9	87.0	15.4	 25
532	  9	242.0	31.3	 25
533	  9	123.0	21.2	 20
534	  9	206.0	50.1	 25
535	  9	115.0	17.6	 25
536	  9	223.8	38.0	 20
537	  9	866.0	98.1	 25
538	  9	197.0	27.4	 25
539	  9	516.0	44.2	 20
540	  9	792.0	111.1	 25
541	  9	848.0	73.1	 25
542	  9	694.5	63.8	 20
543	  9	225.0	35.6	 25
544	  9	272.0	30.9	 25
545	  9	73.0	14.2	 20
546	  9	82.0	14.1	 25
547	  9	89.0	16.6	 25
548	  9	113.0	13.5	 20
549	  9	73.0	13.1	 25
550	  9	66.0	9.6	 25
551	  9	69.5	12.5	 20
552	  9	60.0	12.8	 25
553	  9	66.3	8.8	 20
554	  9	301.0	60.4	 25
555	  9	114.0	18.2	 25
556	  9	81.5	13.1	 20
557	  9	71.0	15.4	 25
558	  9	71.0	11.6	 25
559	  9	72.3	12.9	 20
560	  9	75.0	12.6	 25
561	  9	94.0	11.6	 25
562	  9	68.3	9.3	 20
563	  9	81.0	12.8	 25
564	  9	80.0	13.3	 25
565	  9	99.3	17.6	 20
566	  9	105.0	19.4	 25
567	  9	61.0	9.5	 25
568	  9	109.5	17.7	 20
569	  9	98.0	14.7	 25
570	  9	210.0	34.0	 25
571	  9	211.3	34.0	 20
572	  9	223.0	39.8	 25
573	  9	151.0	27.9	 25
574	  9	147.8	25.1	 20
575	  9	896.0	98.4	 25
576	  9	93.0	27.9	 25
577	  9	62.8	9.2	 20
578	  9	126.0	20.7	 25
579	  9	91.0	13.8	 25
580	  9	170.5	23.9	 20
581	  9	76.0	13.9	 25
582	  9	138.0	28.6	 25
583	  9	121.5	17.8	 20
584	  9	116.0	22.5	 25
585	  9	70.0	15.1	 25
586	  9	69.5	14.1	 20
587	  9	63.0	10.8	 25
588	  9	75.0	12.3	 25
589	  9	151.8	25.9	 20
590	  9	78.0	13.6	 25
591	  9	217.0	32.9	 25
592	  9	245.3	38.1	 20
593	  9	113.0	19.3	 25
594	  9	106.0	12.0	 25
595	  9	111.3	19.2	 20
596	  9	161.0	32.3	 25
597	  9	2284.0	206.4	 25
598	  9	440.0	45.8	 20
599	  9	154.0	19.6	 25
600	  9	144.0	24.0	 25
601	  9	73.0	12.9	 20
602	  9	80.0	16.4	 25
603	  9	884.0	159.3	 25
604	  9	232.0	32.2	 20
605	  9	98.0	19.3	 25
606	  9	265.0	41.6	 25
607	  9	208.8	20.4	 20
608	  9	118.0	21.5	 25
609	  9	219.3	35.6	 20
610	  9	110.0	13.7	 25
611	  9	127.0	19.7	 25
612	  9	240.5	22.3	 20
613	  9	63.0	14.0	 25
614	  9	78.0	14.5	 25
615	  9	82.5	11.7	 20
616	  9	168.0	33.1	 25
617	  9	154.0	25.2	 25
618	  9	85.5	15.1	 20
619	  9	91.0	17.0	 25
620	  9	89.0	13.6	 25
621	  9	104.0	12.0	 20
622	  9	96.0	14.4	 25
623	  9	309.0	39.8	 25
624	  9	298.8	47.5	 20
625	  9	1036.0	76.9	 25
626	  9	197.0	25.9	 25
627	  9	192.3	20.4	 20
628	  9	1464.0	168.8	 25
629	  9	238.0	26.9	 25
630	  9	103.0	13.3	 20
631	  9	94.0	14.3	 25
632	  9	88.0	13.0	 25
633	  9	85.5	13.6	 20
634	  9	165.0	29.7	 25
635	  9	146.0	38.2	 25
636	  9	231.0	29.8	 20
637	  9	178.0	26.6	 25
638	  9	72.0	9.8	 25
639	  9	180.5	33.1	 20
  0	 10	12167.5	2221.3	 20
  1	 10	325.0	34.8	 20
  2	 10	216.3	31.9	 16
  3	 10	198.3	21.8	 20
  4	 10	97.3	13.8	 20
  5	 10	279.0	22.1	 16
  6	 10	407.3	27.6	 20
  7	 10	158.3	19.6	 20
  8	 10	370.3	32.2	 16
  9	 10	149.5	17.7	 20
 10	 10	188.3	22.0	 20
 11	 10	136.3	19.2	 16
 12	 10	106.5	14.4	 20
 13	 10	261.3	30.4	 20
 14	 10	533.3	57.2	 16
 15	 10	148.0	21.2	 20
 16	 10	745.8	92.4	 20
 17	 10	118.0	30.8	 16
 18	 10	112.3	19.4	 20
 19	 10	244.5	64.0	 20
 20	 10	919.3	51.1	 16
 21	 10	148.3	16.6	 20
 22	 10	94.5	13.9	 20
 23	 10	131.3	22.5	 16
 24	 10	160.3	15.7	 20
 25	 10	77.3	15.4	 20
 26	 10	77.0	14.5	 16
 27	 10	82.8	14.6	 20
 28	 10	96.3	14.6	 20
 29	 10	79.5	9.1	 16
 30	 10	146.5	41.3	 20
 31	 10	1708.3	123.3	 20
 32	 10	281.5	22.4	 16
 33	 10	438.0	32.7	 20
 34	 10	388.8	153.0	 20
 35	 10	1713.5	148.4	 16
 36	 10	146.0	21.9	 20
 37	 10	144.8	20.0	 16
 38	 10	229.3	26.1	 20
 39	 10	102.5	16.1	 20
 40	 10	566.8	41.5	 16
 41	 10	621.3	57.4	 20
 42	 10	184.3	22.7	 20
 43	 10	386.8	39.7	 16
 44	 10	94.0	15.8	 20
 45	 10	251.5	54.0	 20
 46	 10	95.5	15.0	 16
 47	 10	320.0	25.3	 20
 48	 10	213.5	33.1	 20
 49	 10	235.8	41.5	 16
 50	 10	165.5	21.9	 20
 51	 10	292.8	67.0	 20
 52	 10	85.0	16.0	 16
 53	 10	153.3	26.8	 20
 54	 10	111.0	15.3	 20
 55	 10	141.0	33.9	 16
 56	 10	185.8	22.9	 20
 57	 10	308.0	48.9	 20
 58	 10	188.3	35.5	 16
 59	 10	237.8	33.3	 20
 60	 10	456.5	82.1	 20
 61	 10	290.0	46.0	 16
 62	 10	121.3	47.6	 20
 63	 10	553.5	94.1	 20
 64	 10	115.0	18.0	 16
 65	 10	87.5	16.6	 20
 66	 10	219.8	36.7	 20
 67	 10	153.0	22.1	 16
 68	 10	114.8	15.8	 20
 69	 10	108.3	21.4	 20
 70	 10	104.5	13.7	 16
 71	 10	82.8	20.8	 20
 72	 10	76.0	11.4	 20
 73	 10	107.3	18.0	 16
 74	 10	96.3	14.6	 20
 75	 10	93.3	26.1	 20
 76	 10	359.3	47.6	 16
 77	 10	311.0	40.6	 20
 78	 10	533.8	123.3	 20
 79	 10	130.5	20.8	 16
 80	 10	122.3	28.7	 20
 81	 10	146.3	26.5	 20
 82	 10	224.8	38.5	 16
 83	 10	1474.8	93.1	 20
 84	 10	551.5	128.8	 20
 85	 10	689.3	66.0	 16
 86	 10	328.5	34.5	 20
 87	 10	123.3	42.1	 20
 88	 10	1190.3	150.7	 16
 89	 10	256.3	42.1	 20
 90	 10	641.0	320.4	 20
 91	 10	181.0	41.4	 16
 92	 10	89.0	18.6	 20
 93	 10	125.3	18.3	 20
 94	 10	108.3	17.6	 16
 95	 10	179.3	36.4	 20
 96	 10	77.3	10.0	 16
 97	 10	78.3	11.7	 20
 98	 10	120.3	18.1	 20
 99	 10	76.8	14.6	 16
100	 10	88.3	17.7	 20
101	 10	211.8	43.4	 20
102	 10	112.8	16.8	 16
103	 10	144.5	42.4	 20
104	 10	219.0	28.1	 20
105	 10	105.0	17.5	 16
106	 10	128.3	22.9	 20
107	 10	240.5	35.3	 20
108	 10	134.5	18.3	 16
109	 10	1109.3	102.5	 20
110	 10	131.5	30.1	 20
111	 10	315.8	37.2	 16
112	 10	353.0	41.2	 20
113	 10	187.3	34.7	 20
114	 10	144.5	30.5	 16
115	 10	165.0	24.9	 20
116	 10	111.0	19.2	 20
117	 10	103.5	16.6	 16
118	 10	140.0	26.2	 20
119	 10	139.0	22.0	 20
120	 10	150.8	32.4	 16
121	 10	260.3	45.7	 20
122	 10	140.8	30.3	 20
123	 10	506.5	87.5	 16
124	 10	503.5	139.6	 20
125	 10	89.3	16.8	 20
126	 10	78.0	14.5	 16
127	 10	78.0	11.8	 20
128	 10	80.5	11.7	 20
129	 10	105.0	21.8	 16
130	 10	1103.3	297.1	 20
131	 10	442.0	50.0	 20
132	 10	498.3	43.9	 16
133	 10	153.5	21.5	 20
134	 10	91.0	14.3	 20
135	 10	220.3	27.5	 16
136	 10	863.8	185.9	 20
137	 10	119.3	26.6	 20
138	 10	252.3	50.5	 16
139	 10	98.3	16.5	 20
140	 10	89.5	13.1	 20
141	 10	104.8	21.9	 16
142	 10	83.5	15.2	 20
143	 10	87.8	13.2	 20
144	 10	152.5	61.9	 16
145	 10	1016.8	84.4	 20
146	 10	2672.0	488.2	 20
147	 10	320.0	29.7	 16
148	 10	526.0	119.2	 20
149	 10	205.0	32.1	 20
150	 10	279.3	33.2	 16
151	 10	1558.3	143.0	 20
152	 10	1599.3	164.8	 16
153	 10	112.5	26.1	 20
154	 10	91.5	10.8	 20
155	 10	85.3	15.7	 16
156	 10	81.3	16.0	 20
157	 10	80.3	16.8	 20
158	 10	199.3	30.8	 16
159	 10	230.3	30.5	 20
160	 10	268.8	45.2	 20
161	 10	101.5	11.7	 16
162	 10	141.5	28.2	 20
163	 10	165.8	29.4	 20
164	 10	258.0	29.7	 16
165	 10	277.3	34.2	 20
166	 10	80.3	16.0	 20
167	 10	99.8	15.5	 16
168	 10	1644.5	268.7	 20
169	 10	94.8	16.3	 20
170	 10	115.3	26.8	 16
171	 10	90.5	13.1	 20
172	 10	102.8	32.3	 20
173	 10	152.8	19.8	 16
174	 10	96.3	16.2	 20
175	 10	91.3	13.3	 20
176	 10	87.5	15.9	 16
177	 10	147.3	18.6	 20
178	 10	104.3	14.0	 20
179	 10	77.0	16.1	 16
180	 10	84.0	15.7	 20
181	 10	130.5	17.2	 20
182	 10	94.3	13.6	 16
183	 10	231.3	36.3	 20
184	 10	109.8	32.7	 20
185	 10	397.8	46.8	 16
186	 10	652.3	57.8	 20
187	 10	114.3	16.7	 20
188	 10	163.0	24.4	 16
189	 10	87.3	12.7	 20
190	 10	83.8	17.3	 20
191	 10	127.5	19.0	 16
192	 10	126.5	26.7	 20
193	 10	162.8	26.4	 20
194	 10	225.8	25.1	 16
195	 10	104.3	19.1	 20
196	 10	90.8	20.9	 20
197	 10	424.8	56.9	 16
198	 10	72.0	10.2	 20
199	 10	100.5	18.1	 20
200	 10	72.8	13.0	 16
201	 10	95.8	14.8	 20
202	 10	233.5	47.2	 20
203	 10	300.8	32.9	 16
204	 10	212.3	23.0	 20
205	 10	442.0	40.4	 20
206	 10	247.8	47.1	 16
207	 10	85.5	17.3	 20
208	 10	132.3	19.3	 20
209	 10	125.5	27.4	 16
210	 10	103.5	20.4	 20
211	 10	100.8	24.9	 16
212	 10	127.8	18.6	 20
213	 10	92.3	14.9	 20
214	 10	85.5	15.1	 16
215	 10	196.0	25.9	 20
216	 10	190.0	21.1	 20
217	 10	407.8	42.1	 16
218	 10	89.3	13.5	 20
219	 10	154.8	33.7	 20
220	 10	135.3	26.7	 16
221	 10	122.3	17.7	 20
222	 10	104.0	30.9	 20
223	 10	460.8	71.8	 16
224	 10	456.3	46.5	 20
225	 10	409.3	56.4	 20
226	 10	350.5	52.2	 16
227	 10	81.3	13.6	 20
228	 10	342.5	75.7	 20
229	 10	213.3	29.5	 16
230	 10	78.0	13.3	 20
231	 10	287.5	29.4	 20
232	 10	153.3	28.4	 16
233	 10	285.0	31.5	 20
234	 10	204.3	36.5	 20
235	 10	99.8	16.6	 16
236	 10	298.8	50.0	 20
237	 10	84.5	15.1	 20
238	 10	163.0	27.1	 16
239	 10	399.5	50.4	 20
240	 10	1074.5	208.9	 20
241	 10	293.5	41.4	 16
242	 10	106.5	19.8	 20
243	 10	235.5	49.2	 20
244	 10	187.3	61.8	 16
245	 10	99.0	14.1	 20
246	 10	303.0	78.9	 20
247	 10	122.3	17.6	 16
248	 10	85.0	14.9	 20
249	 10	102.3	20.9	 20
250	 10	79.5	11.7	 16
251	 10	88.3	15.9	 20
252	 10	72.0	9.9	 20
253	 10	70.5	10.9	 16
254	 10	99.0	17.9	 20
255	 10	347.8	44.8	 20
256	 10	333.8	55.3	 16
257	 10	78.0	16.7	 20
258	 10	72.5	14.3	 20
259	 10	97.5	21.5	 16
260	 10	90.5	17.6	 20
261	 10	91.5	14.7	 20
262	 10	108.0	20.1	 16
263	 10	87.5	13.0	 20
264	 10	260.0	33.2	 20
265	 10	443.3	75.0	 16
266	 10	429.8	98.9	 20
267	 10	78.0	9.4	 20
268	 10	100.3	14.8	 16
269	 10	86.8	13.5	 20
270	 10	112.3	16.4	 16
271	 10	384.3	55.1	 20
272	 10	128.0	22.4	 20
273	 10	521.8	43.1	 16
274	 10	1404.3	200.8	 20
275	 10	80.5	12.7	 20
276	 10	125.0	16.5	 16
277	 10	188.3	22.1	 20
278	 10	87.3	16.9	 20
279	 10	86.0	12.4	 16
280	 10	164.0	22.2	 20
281	 10	93.3	12.0	 20
282	 10	85.0	15.6	 16
283	 10	94.3	13.8	 20
284	 10	85.3	14.3	 20
285	 10	146.0	21.4	 16
286	 10	214.5	29.3	 20
287	 10	184.5	27.8	 20
288	 10	113.8	18.2	 16
289	 10	268.8	29.3	 20
290	 10	348.3	45.1	 20
291	 10	273.0	23.5	 16
292	 10	109.8	18.6	 20
293	 10	266.3	31.0	 20
294	 10	111.3	18.8	 16
295	 10	112.5	13.2	 20
296	 10	89.3	14.0	 20
297	 10	80.0	12.2	 16
298	 10	82.0	14.0	 20
299	 10	73.8	12.2	 20
300	 10	101.0	17.8	 16
301	 10	466.3	72.1	 20
302	 10	82.3	15.1	 20
303	 10	90.0	18.2	 16
304	 10	80.0	12.7	 20
305	 10	80.0	9.5	 20
306	 10	76.0	9.2	 16
307	 10	115.3	17.2	 20
308	 10	77.3	12.9	 20
309	 10	95.5	11.6	 16
310	 10	117.0	15.8	 20
311	 10	111.0	18.2	 20
312	 10	82.5	11.7	 16
313	 10	79.0	12.3	 20
314	 10	198.3	50.8	 20
315	 10	1801.8	114.8	 16
316	 10	1215.5	136.6	 20
317	 10	342.3	199.7	 20
318	 10	1381.5	154.6	 16
319	 10	81.3	11.8	 20
320	 10	120.8	17.7	 20
321	 10	101.5	20.7	 16
322	 10	73.3	11.2	 20
323	 10	108.8	17.3	 20
324	 10	88.3	14.2	 16
325	 10	84.0	13.5	 20
326	 10	80.5	12.4	 16
327	 10	273.8	52.8	 20
328	 10	94.0	45.6	 20
329	 10	937.5	99.0	 16
330	 10	89.3	16.4	 20
331	 10	405.0	94.0	 20
332	 10	126.5	23.5	 16
333	 10	90.3	17.3	 20
334	 10	71.0	10.2	 20
335	 10	95.0	16.4	 16
336	 10	88.0	21.2	 20
337	 10	727.8	138.5	 20
338	 10	434.0	40.3	 16
339	 10	148.3	18.8	 20
340	 10	198.8	35.1	 20
341	 10	99.8	11.6	 16
342	 10	213.8	45.1	 20
343	 10	856.3	156.9	 20
344	 10	86.8	12.9	 16
345	 10	193.0	25.5	 20
346	 10	112.3	17.9	 20
347	 10	78.5	13.8	 16
348	 10	111.8	21.4	 20
349	 10	133.5	17.6	 20
350	 10	254.0	26.8	 16
351	 10	384.0	42.3	 20
352	 10	138.0	22.0	 20
353	 10	215.5	24.1	 16
354	 10	119.5	27.6	 20
355	 10	919.3	128.2	 20
356	 10	121.5	17.1	 16
357	 10	90.8	13.0	 20
358	 10	103.5	15.5	 20
359	 10	182.0	25.4	 16
360	 10	97.8	16.6	 20
361	 10	80.5	12.1	 20
362	 10	101.5	19.3	 16
363	 10	119.3	13.2	 20
364	 10	200.8	27.4	 20
365	 10	359.8	49.7	 16
366	 10	165.5	27.5	 20
367	 10	649.8	46.5	 20
368	 10	221.8	29.9	 16
369	 10	340.3	33.4	 20
370	 10	419.5	48.0	 20
371	 10	195.0	24.6	 16
372	 10	374.3	45.4	 20
373	 10	79.3	18.8	 20
374	 10	461.3	41.1	 16
375	 10	84.5	12.8	 20
376	 10	172.8	20.4	 20
377	 10	883.3	92.3	 16
378	 10	981.0	65.4	 20
379	 10	1317.3	127.9	 20
380	 10	844.0	73.5	 16
381	 10	333.0	50.7	 20
382	 10	462.8	75.9	 20
383	 10	197.0	24.5	 16
384	 10	570.3	59.5	 20
385	 10	475.0	33.1	 16
386	 10	749.5	64.4	 20
387	 10	212.5	31.0	 20
388	 10	508.8	34.2	 16
389	 10	126.3	25.4	 20
390	 10	98.3	11.3	 20
391	 10	134.0	21.4	 16
392	 10	721.5	74.0	 20
393	 10	302.8	46.2	 20
394	 10	425.3	32.5	 16
395	 10	255.5	23.6	 20
396	 10	99.5	16.8	 20
397	 10	93.8	12.4	 16
398	 10	85.0	17.0	 20
399	 10	838.0	59.8	 20
400	 10	76.0	11.6	 16
401	 10	162.0	21.6	 20
402	 10	126.8	25.9	 20
403	 10	95.3	12.9	 16
404	 10	94.3	11.8	 20
405	 10	118.3	17.6	 20
406	 10	137.0	12.4	 16
407	 10	82.0	13.6	 20
408	 10	75.8	12.5	 20
409	 10	84.3	13.3	 16
410	 10	100.3	14.5	 20
411	 10	73.3	13.3	 20
412	 10	147.8	17.2	 16
413	 10	91.3	12.9	 20
414	 10	80.3	13.8	 20
415	 10	81.3	12.2	 16
416	 10	237.5	25.4	 20
417	 10	441.8	67.3	 20
418	 10	87.0	12.9	 16
419	 10	886.3	81.9	 20
420	 10	1448.8	92.1	 20
421	 10	568.3	42.7	 16
422	 10	552.8	62.0	 20
423	 10	1009.5	150.7	 20
424	 10	111.0	18.3	 16
425	 10	194.0	23.6	 20
426	 10	86.3	15.7	 20
427	 10	278.3	38.5	 16
428	 10	145.5	17.4	 20
429	 10	297.0	180.6	 20
430	 10	1173.0	84.9	 16
431	 10	1405.0	211.8	 20
432	 10	103.3	13.9	 20
433	 10	317.0	29.6	 16
434	 10	98.5	10.4	 20
435	 10	166.5	29.0	 20
436	 10	72.0	13.0	 16
437	 10	84.3	13.6	 20
438	 10	114.5	19.2	 20
439	 10	86.5	17.8	 16
440	 10	177.0	21.9	 20
441	 10	148.5	25.9	 20
442	 10	79.8	13.2	 16
443	 10	81.3	14.1	 20
444	 10	143.5	20.2	 16
445	 10	84.8	12.6	 20
446	 10	347.0	33.5	 20
447	 10	454.8	42.4	 16
448	 10	145.3	22.2	 20
449	 10	164.0	29.5	 20
450	 10	321.8	30.4	 16
451	 10	231.0	32.1	 20
452	 10	100.5	17.8	 20
453	 10	101.5	17.3	 16
454	 10	337.8	49.5	 20
455	 10	484.3	40.6	 20
456	 10	596.8	52.6	 16
457	 10	814.5	64.5	 20
458	 10	75.5	13.0	 20
459	 10	78.0	12.4	 16
460	 10	327.8	34.0	 20
461	 10	172.5	24.3	 20
462	 10	121.3	18.9	 16
463	 10	92.5	15.9	 20
464	 10	572.3	54.1	 20
465	 10	95.5	18.0	 16
466	 10	345.3	24.8	 20
467	 10	268.5	26.0	 20
468	 10	355.0	32.2	 16
469	 10	120.3	20.8	 20
470	 10	87.0	16.4	 20
471	 10	77.0	16.7	 16
472	 10	89.0	12.8	 20
473	 10	86.8	12.0	 20
474	 10	113.3	25.0	 16
475	 10	149.0	28.5	 20
476	 10	84.8	14.5	 20
477	 10	232.0	27.5	 16
478	 10	96.3	16.7	 20
479	 10	157.3	21.5	 20
480	 10	74.3	11.8	 16
481	 10	101.3	14.3	 20
482	 10	103.8	22.8	 20
483	 10	92.3	14.7	 16
484	 10	96.3	18.5	 20
485	 10	178.8	27.4	 20
486	 10	69.3	7.8	 16
487	 10	104.8	13.7	 20
488	 10	69.0	12.7	 20
489	 10	76.0	15.8	 16
490	 10	81.3	12.8	 20
491	 10	70.3	14.4	 20
492	 10	64.0	10.0	 16
493	 10	68.5	17.0	 20
494	 10	141.0	24.8	 20
495	 10	451.8	36.7	 16
496	 10	634.5	76.7	 20
497	 10	1957.5	164.3	 20
498	 10	672.3	55.4	 16
499	 10	114.8	23.2	 20
500	 10	84.3	10.4	 16
501	 10	106.0	15.3	 20
502	 10	148.3	27.6	 20
503	 10	77.8	10.9	 16
504	 10	73.0	10.7	 20
505	 10	83.0	13.9	 20
506	 10	228.0	17.0	 16
507	 10	335.0	55.4	 20
508	 10	237.0	31.0	 20
509	 10	463.3	32.1	 16
510	 10	158.8	21.1	 20
511	 10	138.0	22.8	 20
512	 10	75.0	13.4	 16
513	 10	134.3	28.7	 20
514	 10	78.8	14.8	 20
515	 10	87.0	17.3	 16
516	 10	72.0	11.7	 20
517	 10	68.3	12.2	 20
518	 10	79.3	10.9	 16
519	 10	151.0	21.1	 20
520	 10	77.3	11.8	 20
521	 10	254.3	29.8	 16
522	 10	115.3	23.3	 20
523	 10	163.0	28.5	 20
524	 10	133.3	20.2	 16
525	 10	123.3	17.7	 20
526	 10	97.5	16.9	 20
527	 10	462.5	51.5	 16
528	 10	213.5	50.8	 20
529	 10	892.3	97.4	 20
530	 10	157.5	25.8	 16
531	 10	78.8	13.7	 20
532	 10	109.0	17.9	 20
533	 10	136.0	17.2	 16
534	 10	101.5	16.4	 20
535	 10	189.8	26.7	 20
536	 10	313.8	33.9	 16
537	 10	620.5	70.0	 20
538	 10	344.3	59.3	 20
539	 10	183.0	19.8	 16
540	 10	334.8	43.4	 20
541	 10	356.8	34.6	 20
542	 10	175.3	18.2	 16
543	 10	481.3	40.5	 20
544	 10	447.0	42.3	 20
545	 10	67.5	13.5	 16
546	 10	75.5	12.6	 20
547	 10	99.3	19.5	 20
548	 10	78.8	15.5	 16
549	 10	69.3	9.1	 20
550	 10	66.0	15.1	 20
551	 10	62.3	8.8	 16
552	 10	68.5	9.7	 20
553	 10	84.3	16.2	 20
554	 10	69.5	8.8	 16
555	 10	108.3	19.8	 20
556	 10	73.8	15.1	 20
557	 10	66.3	11.7	 16
558	 10	75.3	9.2	 20
559	 10	70.5	11.1	 16
560	 10	79.0	15.2	 20
561	 10	80.0	11.2	 20
562	 10	66.0	10.9	 16
563	 10	71.5	12.6	 20
564	 10	90.0	14.5	 20
565	 10	153.8	15.3	 16
566	 10	69.5	12.6	 20
567	 10	72.5	10.3	 20
568	 10	73.5	12.7	 16
569	 10	270.5	29.7	 20
570	 10	355.5	44.2	 20
571	 10	374.3	33.7	 16
572	 10	81.3	15.6	 20
573	 10	84.0	10.9	 20
574	 10	166.8	32.7	 16
575	 10	955.3	131.2	 20
576	 10	121.3	19.0	 20
577	 10	62.0	10.1	 16
578	 10	74.0	13.9	 20
579	 10	75.5	13.0	 20
580	 10	128.3	20.1	 16
581	 10	69.3	11.9	 20
582	 10	178.5	16.8	 20
583	 10	174.0	19.9	 16
584	 10	85.0	15.7	 20
585	 10	70.3	13.9	 20
586	 10	65.3	11.6	 16
587	 10	67.5	11.5	 20
588	 10	75.8	16.6	 20
589	 10	124.0	16.3	 16
590	 10	82.3	15.0	 20
591	 10	136.3	21.4	 20
592	 10	251.3	23.1	 16
593	 10	86.8	16.5	 20
594	 10	136.3	24.9	 20
595	 10	69.5	12.2	 16
596	 10	101.3	15.2	 20
597	 10	1711.5	343.6	 20
598	 10	899.8	64.8	 16
599	 10	207.5	27.3	 20
600	 10	133.0	18.6	 20
601	 10	79.0	17.2	 16
602	 10	69.0	8.9	 20
603	 10	203.3	31.2	 20
604	 10	155.0	21.3	 16
605	 10	143.8	22.2	 20
606	 10	278.3	38.7	 20
607	 10	484.0	49.8	 16
608	 10	106.8	19.8	 20
609	 10	213.3	36.0	 20
610	 10	148.3	22.8	 16
611	 10	288.3	32.0	 20
612	 10	398.5	70.4	 20
613	 10	71.5	12.5	 16
614	 10	74.5	12.2	 20
615	 10	73.3	14.9	 16
616	 10	146.3	26.1	 20
617	 10	190.0	32.0	 20
618	 10	100.3	18.0	 16
619	 10	93.5	12.9	 20
620	 10	86.0	17.2	 20
621	 10	96.5	14.1	 16
622	 10	95.5	16.3	 20
623	 10	181.0	32.2	 20
624	 10	147.8	22.1	 16
625	 10	508.8	50.0	 20
626	 10	449.3	38.7	 20
627	 10	259.3	22.6	 16
628	 10	2818.8	157.0	 20
629	 10	335.5	31.5	 20
630	 10	130.0	27.6	 16
631	 10	104.8	25.3	 20
632	 10	180.8	18.2	 20
633	 10	106.0	12.2	 16
634	 10	201.3	19.6	 20
635	 10	186.5	31.3	 20
636	 10	166.3	17.4	 16
637	 10	119.8	17.4	 20
638	 10	82.3	13.6	 20
639	 10	9511.8	706.0	 16
  0	 11	165.0	35.3	 25
  1	 11	140.0	21.8	 25
  2	 11	316.5	33.3	 20
  3	 11	887.0	160.3	 25
  4	 11	141.0	17.5	 25
  5	 11	214.5	25.5	 20
  6	 11	264.0	35.3	 25
  7	 11	91.0	15.1	 25
  8	 11	162.5	19.5	 20
  9	 11	109.0	19.2	 25
 10	 11	492.0	83.1	 25
 11	 11	103.5	18.9	 20
 12	 11	187.0	31.4	 25
 13	 11	805.0	107.0	 25
 14	 11	860.8	109.3	 20
 15	 11	100.0	19.3	 25
 16	 11	401.0	67.1	 25
 17	 11	1304.3	124.0	 20
 18	 11	475.0	68.2	 25
 19	 11	282.0	26.8	 25
 20	 11	923.5	78.2	 20
 21	 11	116.0	17.4	 25
 22	 11	394.0	49.5	 25
 23	 11	130.8	22.4	 20
 24	 11	123.0	21.1	 25
 25	 11	156.0	20.4	 25
 26	 11	173.8	18.7	 20
 27	 11	108.0	18.9	 25
 28	 11	109.0	17.9	 25
 29	 11	94.0	16.5	 20
 30	 11	231.0	30.5	 25
 31	 11	106.0	18.5	 25
 32	 11	181.5	22.9	 20
 33	 11	429.0	62.2	 25
 34	 11	99.0	21.3	 25
 35	 11	87.5	13.6	 20
 36	 11	109.0	15.5	 25
 37	 11	101.0	27.1	 25
 38	 11	88.0	14.8	 20
 39	 11	128.0	17.0	 25
 40	 11	147.0	25.0	 25
 41	 11	243.8	28.6	 20
 42	 11	151.0	64.4	 25
 43	 11	122.0	18.2	 20
 44	 11	140.0	22.9	 25
 45	 11	396.0	101.0	 25
 46	 11	175.0	26.5	 20
 47	 11	86.0	14.1	 25
 48	 11	75.0	13.7	 25
 49	 11	274.8	54.5	 20
 50	 11	145.0	20.7	 25
 51	 11	84.0	11.8	 25
 52	 11	120.3	16.5	 20
 53	 11	243.0	64.4	 25
 54	 11	3524.0	612.5	 25
 55	 11	485.3	68.7	 20
 56	 11	846.0	122.5	 25
 57	 11	1110.0	185.3	 25
 58	 11	528.0	61.8	 20
 59	 11	524.0	125.3	 25
 60	 11	109.0	16.2	 25
 61	 11	109.5	16.0	 20
 62	 11	261.0	51.1	 25
 63	 11	158.0	22.8	 25
 64	 11	171.3	25.9	 20
 65	 11	84.0	14.0	 25
 66	 11	144.0	22.7	 25
 67	 11	88.0	16.1	 20
 68	 11	99.0	15.1	 25
 69	 11	98.0	13.7	 25
 70	 11	94.3	17.0	 20
 71	 11	104.0	16.5	 25
 72	 11	196.0	535.3	 25
 73	 11	7898.5	873.4	 20
 74	 11	2875.0	797.0	 25
 75	 11	425.0	98.9	 25
 76	 11	169.3	24.3	 20
 77	 11	237.0	36.7	 25
 78	 11	95.0	20.4	 25
 79	 11	77.3	14.3	 20
 80	 11	71.0	11.2	 25
 81	 11	71.0	17.0	 25
 82	 11	230.3	47.6	 20
 83	 11	89.0	16.7	 25
 84	 11	107.0	22.3	 25
 85	 11	134.8	16.7	 20
 86	 11	122.0	22.1	 25
 87	 11	146.0	74.7	 25
 88	 11	547.3	61.4	 20
 89	 11	141.0	51.9	 25
 90	 11	208.0	38.8	 25
 91	 11	799.8	180.5	 20
 92	 11	142.0	32.4	 25
 93	 11	159.0	31.2	 25
 94	 11	133.5	32.7	 20
 95	 11	135.0	54.2	 25
 96	 11	201.0	48.8	 25
 97	 11	156.3	22.1	 20
 98	 11	146.0	18.6	 25
 99	 11	146.0	22.8	 25
100	 11	471.8	103.7	 20
101	 11	691.0	166.3	 25
102	 11	73.0	14.9	 20
103	 11	212.0	32.7	 25
104	 11	119.0	24.1	 25
105	 11	141.5	24.4	 20
106	 11	140.0	20.2	 25
107	 11	103.0	19.0	 25
108	 11	145.8	22.1	 20
109	 11	103.0	16.3	 25
110	 11	125.0	22.8	 25
111	 11	423.0	58.1	 20
112	 11	389.0	52.6	 25
113	 11	216.0	31.0	 25
114	 11	126.3	18.2	 20
115	 11	170.0	27.0	 25
116	 11	1190.0	318.5	 25
117	 11	129.3	17.8	 20
118	 11	301.0	55.4	 25
119	 11	393.0	43.0	 25
120	 11	915.0	151.1	 20
121	 11	1082.0	160.7	 25
122	 11	419.0	140.6	 25
123	 11	2166.5	582.3	 20
124	 11	166.0	33.5	 25
125	 11	137.0	59.6	 25
126	 11	471.5	101.2	 20
127	 11	88.0	46.1	 25
128	 11	1434.0	426.2	 25
129	 11	197.5	31.9	 20
130	 11	574.0	156.5	 25
131	 11	156.0	20.5	 25
132	 11	478.3	54.2	 20
133	 11	402.0	86.0	 25
134	 11	316.0	67.8	 25
135	 11	158.3	24.7	 20
136	 11	102.0	21.1	 25
137	 11	85.0	13.2	 25
138	 11	94.8	16.3	 20
139	 11	298.0	71.5	 25
140	 11	113.0	23.2	 25
141	 11	468.0	102.2	 20
142	 11	91.0	18.8	 25
143	 11	651.0	87.1	 25
144	 11	3985.0	916.5	 20
145	 11	215.0	29.9	 25
146	 11	294.0	35.5	 25
147	 11	324.0	44.0	 20
148	 11	320.0	56.8	 25
149	 11	137.0	24.7	 25
150	 11	99.0	19.0	 20
151	 11	78.0	16.2	 25
152	 11	103.0	18.8	 25
153	 11	92.0	16.5	 20
154	 11	84.0	14.9	 25
155	 11	85.0	15.2	 25
156	 11	445.0	77.3	 20
157	 11	4253.0	971.9	 25
158	 11	4560.3	638.5	 20
159	 11	1992.0	306.8	 25
160	 11	167.0	30.4	 25
161	 11	157.0	24.9	 20
162	 11	229.0	28.8	 25
163	 11	1621.0	331.5	 25
164	 11	154.5	23.5	 20
165	 11	119.0	16.0	 25
166	 11	80.0	13.3	 25
167	 11	75.0	14.0	 20
168	 11	85.0	16.9	 25
169	 11	88.0	12.5	 25
170	 11	230.5	37.4	 20
171	 11	120.0	64.2	 25
172	 11	8741.0	2238.6	 25
173	 11	128.8	17.9	 20
174	 11	96.0	15.6	 25
175	 11	297.0	56.7	 25
176	 11	349.5	61.4	 20
177	 11	105.0	16.5	 25
178	 11	120.0	18.0	 25
179	 11	259.5	35.9	 20
180	 11	369.0	47.0	 25
181	 11	121.0	20.0	 25
182	 11	133.5	22.4	 20
183	 11	127.0	22.9	 25
184	 11	123.0	16.8	 25
185	 11	2074.0	347.6	 20
186	 11	1767.0	367.4	 25
187	 11	1515.0	241.2	 25
188	 11	429.8	50.7	 20
189	 11	275.0	37.4	 25
190	 11	227.0	77.9	 25
191	 11	268.5	38.5	 20
192	 11	105.0	18.0	 25
193	 11	157.0	31.1	 25
194	 11	132.5	24.5	 20
195	 11	355.0	69.1	 25
196	 11	91.0	16.2	 25
197	 11	102.8	14.1	 20
198	 11	131.0	24.6	 25
199	 11	346.0	60.7	 25
200	 11	453.8	80.8	 20
201	 11	104.0	18.7	 25
202	 11	136.0	17.5	 25
203	 11	293.0	38.5	 20
204	 11	136.0	20.2	 25
205	 11	126.0	37.4	 25
206	 11	1007.0	158.4	 20
207	 11	294.0	37.4	 25
208	 11	977.0	232.2	 25
209	 11	179.0	28.0	 20
210	 11	115.0	17.6	 25
211	 11	158.0	67.6	 25
212	 11	952.5	162.9	 20
213	 11	189.0	32.1	 25
214	 11	102.0	101.9	 25
215	 11	2390.5	514.9	 20
216	 11	98.0	15.0	 25
217	 11	83.5	15.1	 20
218	 11	75.0	13.3	 25
219	 11	115.0	15.6	 25
220	 11	273.0	43.0	 20
221	 11	103.0	18.1	 25
222	 11	265.0	44.8	 25
223	 11	439.3	57.4	 20
224	 11	137.0	27.0	 25
225	 11	264.0	30.6	 25
226	 11	420.3	33.4	 20
227	 11	755.0	182.8	 25
228	 11	84.0	14.6	 25
229	 11	113.0	16.6	 20
230	 11	103.0	16.7	 25
231	 11	73.0	17.6	 25
232	 11	202.3	30.4	 20
233	 11	481.0	84.2	 25
234	 11	428.0	79.1	 25
235	 11	208.5	34.9	 20
236	 11	109.0	15.7	 25
237	 11	83.0	13.0	 25
238	 11	84.3	14.1	 20
239	 11	94.0	14.0	 25
240	 11	122.0	22.9	 25
241	 11	106.8	18.4	 20
242	 11	85.0	20.3	 25
243	 11	168.0	82.1	 25
244	 11	1006.0	98.8	 20
245	 11	309.0	45.2	 25
246	 11	428.0	47.1	 25
247	 11	588.3	84.8	 20
248	 11	237.0	40.9	 25
249	 11	246.0	64.7	 25
250	 11	85.5	12.2	 20
251	 11	78.0	14.1	 25
252	 11	88.0	16.0	 25
253	 11	79.8	13.0	 20
254	 11	78.0	16.2	 25
255	 11	86.0	15.2	 25
256	 11	139.3	21.8	 20
257	 11	294.0	53.4	 25
258	 11	228.0	65.4	 25
259	 11	374.8	52.0	 20
260	 11	81.0	14.6	 25
261	 11	102.0	18.9	 25
262	 11	197.5	26.6	 20
263	 11	160.0	28.2	 25
264	 11	140.0	24.9	 25
265	 11	91.5	18.1	 20
266	 11	155.0	30.4	 25
267	 11	208.0	40.0	 25
268	 11	818.5	157.8	 20
269	 11	128.0	18.7	 25
270	 11	84.0	14.0	 25
271	 11	84.3	12.9	 20
272	 11	671.0	154.0	 25
273	 11	199.0	33.5	 25
274	 11	1254.8	127.0	 20
275	 11	2345.0	357.7	 25
276	 11	261.8	31.4	 20
277	 11	164.0	19.8	 25
278	 11	244.0	42.0	 25
279	 11	332.3	57.1	 20
280	 11	83.0	13.3	 25
281	 11	113.0	16.7	 25
282	 11	235.8	40.4	 20
283	 11	88.0	13.9	 25
284	 11	169.0	27.4	 25
285	 11	165.3	22.9	 20
286	 11	120.0	19.6	 25
287	 11	92.0	19.0	 25
288	 11	987.5	149.3	 20
289	 11	106.0	24.2	 25
290	 11	1576.0	197.1	 25
291	 11	366.5	47.0	 20
292	 11	115.0	27.5	 25
293	 11	164.0	40.6	 25
294	 11	183.0	27.9	 20
295	 11	301.0	46.6	 25
296	 11	92.0	15.8	 25
297	 11	92.0	12.7	 20
298	 11	89.0	23.9	 25
299	 11	234.0	38.1	 25
300	 11	89.3	12.5	 20
301	 11	75.0	13.1	 25
302	 11	83.0	19.5	 25
303	 11	157.5	32.0	 20
304	 11	775.0	140.7	 25
305	 11	98.0	22.2	 25
306	 11	82.8	16.0	 20
307	 11	123.0	18.4	 25
308	 11	111.0	18.0	 25
309	 11	97.5	15.4	 20
310	 11	77.0	12.3	 25
311	 11	77.0	14.9	 25
312	 11	73.0	13.0	 20
313	 11	84.0	14.0	 25
314	 11	155.0	27.3	 25
315	 11	176.0	31.2	 20
316	 11	2797.0	500.2	 25
317	 11	431.0	56.3	 25
318	 11	268.3	55.0	 20
319	 11	327.0	42.1	 25
320	 11	632.0	78.3	 25
321	 11	128.3	18.4	 20
322	 11	67.0	9.8	 25
323	 11	81.0	12.0	 25
324	 11	96.5	17.8	 20
325	 11	89.0	16.4	 25
326	 11	73.0	13.4	 25
327	 11	99.3	15.2	 20
328	 11	88.0	12.5	 25
329	 11	149.0	41.5	 25
330	 11	508.8	105.1	 20
331	 11	94.0	17.9	 25
332	 11	192.3	22.1	 20
333	 11	139.0	27.7	 25
334	 11	187.0	28.8	 25
335	 11	382.8	41.5	 20
336	 11	159.0	22.5	 25
337	 11	155.0	27.3	 25
338	 11	425.5	47.1	 20
339	 11	223.0	37.1	 25
340	 11	684.0	108.0	 25
341	 11	1358.8	183.0	 20
342	 11	1259.0	243.2	 25
343	 11	120.0	13.0	 25
344	 11	99.5	16.5	 20
345	 11	168.0	24.9	 25
346	 11	141.0	33.9	 25
347	 11	464.5	59.8	 20
348	 11	102.0	17.4	 25
349	 11	163.0	47.9	 25
350	 11	386.0	35.0	 20
351	 11	507.0	65.5	 25
352	 11	1129.0	280.3	 25
353	 11	98.5	15.6	 20
354	 11	248.0	50.7	 25
355	 11	5913.0	1492.4	 25
356	 11	94.3	16.2	 20
357	 11	233.0	46.8	 25
358	 11	99.0	17.9	 25
359	 11	87.0	17.7	 20
360	 11	116.0	23.3	 25
361	 11	197.0	31.0	 25
362	 11	660.0	88.2	 20
363	 11	605.0	89.8	 25
364	 11	342.0	52.0	 25
365	 11	285.5	47.0	 20
366	 11	4491.0	716.1	 25
367	 11	205.0	27.3	 25
368	 11	640.5	58.5	 20
369	 11	739.0	71.9	 25
370	 11	1804.0	227.2	 25
371	 11	1179.3	156.1	 20
372	 11	374.0	53.8	 25
373	 11	113.0	12.9	 25
374	 11	535.5	63.8	 20
375	 11	460.0	86.0	 25
376	 11	98.0	35.0	 25
377	 11	4535.8	512.5	 20
378	 11	1086.0	141.0	 25
379	 11	272.0	164.9	 25
380	 11	269.3	33.4	 20
381	 11	517.0	78.8	 25
382	 11	120.0	20.1	 25
383	 11	106.3	22.3	 20
384	 11	2557.0	360.1	 25
385	 11	140.0	20.3	 25
386	 11	323.3	30.8	 20
387	 11	161.0	28.5	 25
388	 11	157.0	20.6	 25
389	 11	371.0	56.0	 20
390	 11	85.0	17.9	 25
391	 11	1014.3	139.4	 20
392	 11	791.0	75.1	 25
393	 11	317.0	61.5	 25
394	 11	98.3	13.8	 20
395	 11	111.0	14.4	 25
396	 11	304.0	47.9	 25
397	 11	353.3	53.1	 20
398	 11	93.0	17.4	 25
399	 11	95.0	19.3	 25
400	 11	120.0	17.1	 20
401	 11	236.0	37.5	 25
402	 11	260.0	33.8	 25
403	 11	132.0	20.9	 20
404	 11	209.0	30.9	 25
405	 11	100.0	20.0	 25
406	 11	325.3	42.2	 20
407	 11	633.0	85.6	 25
408	 11	115.0	17.6	 25
409	 11	470.5	84.9	 20
410	 11	85.0	16.4	 25
411	 11	298.0	45.2	 25
412	 11	130.5	18.7	 20
413	 11	290.0	45.5	 25
414	 11	151.0	30.0	 25
415	 11	111.5	25.0	 20
416	 11	297.0	39.8	 25
417	 11	116.0	20.2	 25
418	 11	141.3	17.7	 20
419	 11	141.0	19.6	 25
420	 11	114.0	22.3	 25
421	 11	595.0	41.0	 20
422	 11	237.0	25.6	 25
423	 11	119.0	25.2	 25
424	 11	135.8	22.7	 20
425	 11	91.0	16.4	 25
426	 11	188.0	21.7	 25
427	 11	134.3	16.7	 20
428	 11	170.0	15.6	 25
429	 11	90.0	13.7	 25
430	 11	174.3	34.2	 20
431	 11	383.0	58.6	 25
432	 11	110.0	21.6	 25
433	 11	95.5	13.3	 20
434	 11	86.0	14.3	 25
435	 11	342.0	79.4	 25
436	 11	156.3	27.8	 20
437	 11	83.0	13.8	 25
438	 11	143.0	19.6	 25
439	 11	254.3	38.1	 20
440	 11	194.0	24.6	 25
441	 11	332.0	65.2	 25
442	 11	178.8	22.8	 20
443	 11	1018.0	204.4	 25
444	 11	588.0	155.6	 25
445	 11	95.5	17.0	 20
446	 11	112.0	16.8	 25
447	 11	961.0	234.3	 25
448	 11	109.3	14.7	 20
449	 11	246.0	26.8	 25
450	 11	103.8	15.5	 20
451	 11	92.0	18.0	 25
452	 11	108.0	15.4	 25
453	 11	308.5	52.1	 20
454	 11	77.0	13.4	 25
455	 11	201.0	41.8	 25
456	 11	71.3	10.9	 20
457	 11	117.0	22.9	 25
458	 11	199.0	39.2	 25
459	 11	76.3	11.3	 20
460	 11	127.0	22.4	 25
461	 11	306.0	59.4	 25
462	 11	81.0	18.5	 20
463	 11	90.0	14.0	 25
464	 11	726.0	96.9	 25
465	 11	863.8	103.1	 20
466	 11	104.0	19.0	 25
467	 11	348.0	57.5	 25
468	 11	171.8	23.7	 20
469	 11	423.0	66.6	 25
470	 11	89.0	12.5	 25
471	 11	82.0	13.9	 20
472	 11	262.0	37.3	 25
473	 11	212.0	37.9	 25
474	 11	283.0	30.2	 20
475	 11	194.0	32.2	 25
476	 11	396.0	69.8	 25
477	 11	106.0	14.8	 20
478	 11	185.0	28.0	 25
479	 11	340.0	53.4	 25
480	 11	285.3	40.8	 20
481	 11	94.0	16.9	 25
482	 11	79.0	16.2	 25
483	 11	73.5	11.6	 20
484	 11	142.0	23.6	 25
485	 11	102.0	13.4	 25
486	 11	84.8	14.3	 20
487	 11	221.0	43.9	 25
488	 11	137.0	23.9	 25
489	 11	352.0	49.8	 20
490	 11	595.0	83.8	 25
491	 11	82.0	14.7	 25
492	 11	533.0	51.3	 20
493	 11	205.0	35.9	 25
494	 11	259.0	40.5	 25
495	 11	251.5	36.0	 20
496	 11	212.0	30.9	 25
497	 11	129.0	21.8	 25
498	 11	657.5	48.2	 20
499	 11	110.0	18.0	 25
500	 11	111.0	18.1	 25
501	 11	64.5	10.7	 20
502	 11	88.0	15.7	 25
503	 11	80.0	15.3	 25
504	 11	65.5	12.3	 20
505	 11	315.0	49.7	 25
506	 11	94.0	20.4	 20
507	 11	198.0	29.0	 25
508	 11	530.0	49.7	 25
509	 11	631.0	58.7	 20
510	 11	115.0	20.8	 25
511	 11	247.0	35.4	 25
512	 11	126.5	35.6	 20
513	 11	663.0	130.1	 25
514	 11	1691.0	302.2	 25
515	 11	243.3	24.2	 20
516	 11	372.0	44.1	 25
517	 11	182.0	29.9	 25
518	 11	116.0	38.8	 20
519	 11	172.0	32.9	 25
520	 11	89.0	17.6	 25
521	 11	82.8	14.0	 20
522	 11	675.0	136.3	 25
523	 11	546.0	56.2	 25
524	 11	144.8	19.2	 20
525	 11	176.0	27.2	 25
526	 11	615.0	101.8	 25
527	 11	109.3	18.5	 20
528	 11	95.0	14.9	 25
529	 11	473.0	89.5	 25
530	 11	148.8	23.0	 20
531	 11	150.0	26.2	 25
532	 11	166.0	24.4	 25
533	 11	671.3	126.9	 20
534	 11	2817.0	474.4	 25
535	 11	322.0	73.8	 25
536	 11	328.3	41.6	 20
537	 11	96.0	15.2	 25
538	 11	109.0	21.8	 25
539	 11	329.5	49.8	 20
540	 11	199.0	45.8	 25
541	 11	538.0	66.2	 25
542	 11	150.3	25.3	 20
543	 11	1207.0	204.7	 25
544	 11	132.0	21.7	 25
545	 11	535.3	80.8	 20
546	 11	121.0	16.1	 25
547	 11	497.0	74.2	 25
548	 11	318.8	46.9	 20
549	 11	175.0	24.1	 25
550	 11	130.0	18.5	 25
551	 11	73.5	12.0	 20
552	 11	75.0	10.4	 25
553	 11	169.0	33.6	 25
554	 11	70.5	14.0	 20
555	 11	91.0	17.4	 25
556	 11	100.0	20.5	 25
557	 11	69.3	13.5	 20
558	 11	246.0	30.2	 25
559	 11	74.0	12.2	 25
560	 11	209.8	32.2	 20
561	 11	88.0	10.5	 25
562	 11	82.0	13.3	 25
563	 11	64.3	10.8	 20
564	 11	87.0	12.5	 25
565	 11	138.0	23.7	 20
566	 11	88.0	15.6	 25
567	 11	136.0	20.5	 25
568	 11	496.0	77.3	 20
569	 11	1738.0	223.7	 25
570	 11	753.0	109.9	 25
571	 11	1046.3	70.0	 20
572	 11	1912.0	285.0	 25
573	 11	76.0	13.3	 25
574	 11	81.0	11.4	 20
575	 11	76.0	11.8	 25
576	 11	54.0	9.8	 25
577	 11	68.0	12.5	 20
578	 11	63.0	11.0	 25
579	 11	96.0	12.5	 25
580	 11	108.5	21.2	 20
581	 11	69.0	10.3	 25
582	 11	64.0	10.4	 25
583	 11	73.3	15.2	 20
584	 11	90.0	13.2	 25
585	 11	159.0	26.6	 25
586	 11	94.3	17.6	 20
587	 11	108.0	16.6	 25
588	 11	112.0	20.9	 25
589	 11	84.0	13.1	 20
590	 11	285.0	54.9	 25
591	 11	146.0	18.1	 25
592	 11	295.3	30.9	 20
593	 11	905.0	130.8	 25
594	 11	254.0	35.5	 25
595	 11	1806.3	240.5	 20
596	 11	87.0	11.0	 25
597	 11	205.0	30.7	 25
598	 11	542.3	39.1	 20
599	 11	259.0	28.7	 25
600	 11	175.0	23.2	 25
601	 11	266.5	43.2	 20
602	 11	585.0	77.8	 25
603	 11	230.0	29.9	 25
604	 11	656.8	67.4	 20
605	 11	72.0	12.4	 25
606	 11	78.0	12.2	 25
607	 11	65.3	12.3	 20
608	 11	233.0	38.7	 25
609	 11	104.0	17.3	 25
610	 11	177.0	16.0	 20
611	 11	300.0	41.2	 25
612	 11	3711.0	423.9	 25
613	 11	129.5	20.3	 20
614	 11	424.0	60.3	 25
615	 11	203.0	29.5	 25
616	 11	168.5	34.9	 20
617	 11	326.0	32.9	 25
618	 11	299.0	45.3	 25
619	 11	241.3	35.7	 20
620	 11	162.0	26.6	 25
621	 11	255.0	27.3	 20
622	 11	309.0	47.6	 25
623	 11	272.0	41.7	 25
624	 11	83.8	21.8	 20
625	 11	623.0	90.5	 25
626	 11	221.0	23.2	 25
627	 11	168.0	23.8	 20
628	 11	5151.0	672.7	 25
629	 11	2448.0	311.3	 25
630	 11	2768.8	193.8	 20
631	 11	4007.0	415.5	 25
632	 11	117.0	17.9	 25
633	 11	150.8	20.9	 20
634	 11	361.0	50.6	 25
635	 11	94.0	12.3	 25
636	 11	210.3	31.2	 20
637	 11	233.0	19.1	 25
638	 11	92.0	16.4	 25
639	 11	179.5	37.7	 20
  0	 12	12283.0	2760.2	 25
  1	 12	139.0	28.2	 25
  2	 12	374.8	49.1	 20
  3	 12	278.0	44.4	 25
  4	 12	180.0	21.3	 25
  5	 12	404.3	50.3	 20
  6	 12	136.0	22.3	 25
  7	 12	164.0	26.5	 25
  8	 12	136.5	18.4	 20
  9	 12	94.0	16.8	 25
 10	 12	245.0	31.1	 25
 11	 12	134.8	22.9	 20
 12	 12	317.0	50.4	 25
 13	 12	1464.0	216.2	 25
 14	 12	121.3	17.6	 20
 15	 12	100.0	12.8	 25
 16	 12	380.0	92.4	 25
 17	 12	641.0	71.2	 20
 18	 12	247.0	33.8	 25
 19	 12	160.0	23.3	 25
 20	 12	351.8	39.6	 20
 21	 12	123.0	25.2	 25
 22	 12	141.0	26.6	 25
 23	 12	158.5	22.0	 20
 24	 12	88.0	20.1	 25
 25	 12	183.0	24.5	 25
 26	 12	111.3	21.8	 20
 27	 12	141.0	19.4	 25
 28	 12	108.0	20.7	 25
 29	 12	94.3	14.6	 20
 30	 12	168.0	23.3	 25
 31	 12	111.0	18.8	 25
 32	 12	125.3	16.4	 20
 33	 12	176.0	26.8	 25
 34	 12	97.0	20.6	 25
 35	 12	71.0	10.4	 20
 36	 12	113.0	16.7	 25
 37	 12	96.0	18.8	 25
 38	 12	92.0	13.3	 20
 39	 12	136.0	19.6	 25
 40	 12	92.0	17.4	 25
 41	 12	125.8	22.0	 20
 42	 12	91.0	20.0	 25
 43	 12	108.0	22.8	 25
 44	 12	106.8	20.3	 20
 45	 12	266.0	35.9	 25
 46	 12	181.0	34.0	 25
 47	 12	79.8	13.1	 20
 48	 12	78.0	10.1	 25
 49	 12	92.3	13.6	 20
 50	 12	87.0	13.2	 25
 51	 12	78.0	12.6	 25
 52	 12	116.3	21.2	 20
 53	 12	267.0	140.5	 25
 54	 12	5453.0	935.0	 25
 55	 12	249.5	41.3	 20
 56	 12	1661.0	285.6	 25
 57	 12	854.0	109.2	 25
 58	 12	1215.5	112.0	 20
 59	 12	251.0	55.4	 25
 60	 12	108.0	13.4	 25
 61	 12	80.0	16.7	 20
 62	 12	89.0	15.4	 25
 63	 12	78.0	13.8	 25
 64	 12	93.5	14.6	 20
 65	 12	107.0	21.5	 25
 66	 12	135.0	35.8	 25
 67	 12	100.0	16.0	 20
 68	 12	100.0	19.2	 25
 69	 12	91.0	18.3	 25
 70	 12	100.3	15.4	 20
 71	 12	89.0	15.0	 25
 72	 12	159.0	225.9	 25
 73	 12	3456.8	295.6	 20
 74	 12	1517.0	412.5	 25
 75	 12	270.0	44.9	 25
 76	 12	157.3	31.2	 20
 77	 12	244.0	44.3	 25
 78	 12	128.0	19.3	 25
 79	 12	92.5	15.8	 20
 80	 12	79.0	13.4	 25
 81	 12	92.0	18.7	 25
 82	 12	143.0	21.8	 20
 83	 12	106.0	29.1	 25
 84	 12	194.0	38.8	 25
 85	 12	216.3	33.2	 20
 86	 12	110.0	31.0	 25
 87	 12	135.0	27.6	 25
 88	 12	227.3	27.1	 20
 89	 12	116.0	25.6	 25
 90	 12	509.0	91.9	 25
 91	 12	160.3	27.1	 20
 92	 12	142.0	22.8	 25
 93	 12	137.0	22.3	 25
 94	 12	130.3	20.3	 20
 95	 12	159.0	68.0	 25
 96	 12	122.0	24.8	 25
 97	 12	176.3	28.5	 20
 98	 12	115.0	13.5	 25
 99	 12	135.0	18.9	 25
100	 12	157.8	34.7	 20
101	 12	434.0	106.7	 25
102	 12	82.0	12.5	 25
103	 12	130.3	20.6	 20
104	 12	120.0	20.5	 25
105	 12	147.0	24.5	 25
106	 12	159.5	28.0	 20
107	 12	87.0	12.6	 25
108	 12	107.3	16.0	 20
109	 12	97.0	14.5	 25
110	 12	154.0	24.9	 25
111	 12	517.0	45.2	 20
112	 12	338.0	53.9	 25
113	 12	172.0	22.2	 25
114	 12	205.0	22.4	 20
115	 12	257.0	32.5	 25
116	 12	2433.0	620.4	 25
117	 12	109.8	20.6	 20
118	 12	236.0	64.5	 25
119	 12	392.0	64.1	 25
120	 12	326.0	30.5	 20
121	 12	556.0	113.3	 25
122	 12	281.0	68.2	 25
123	 12	660.0	132.3	 20
124	 12	93.0	19.3	 25
125	 12	84.0	29.4	 25
126	 12	296.5	68.6	 20
127	 12	97.0	17.2	 25
128	 12	340.0	38.4	 25
129	 12	477.8	108.4	 20
130	 12	129.0	31.3	 25
131	 12	123.0	32.5	 25
132	 12	349.5	40.3	 20
133	 12	205.0	43.7	 25
134	 12	187.0	29.1	 25
135	 12	155.0	25.0	 20
136	 12	103.0	19.2	 25
137	 12	102.0	19.0	 25
138	 12	116.5	17.4	 20
139	 12	102.0	16.4	 25
140	 12	96.0	15.6	 25
141	 12	106.0	16.2	 20
142	 12	89.0	17.7	 25
143	 12	310.0	36.3	 25
144	 12	1269.0	248.6	 20
145	 12	150.0	24.1	 25
146	 12	263.0	28.6	 25
147	 12	193.3	22.2	 20
148	 12	185.0	19.5	 25
149	 12	196.0	42.9	 25
150	 12	128.3	20.6	 20
151	 12	86.0	12.8	 25
152	 12	91.0	18.0	 25
153	 12	70.3	11.2	 20
154	 12	73.0	11.0	 25
155	 12	82.0	11.1	 25
156	 12	138.0	24.1	 20
157	 12	2690.0	554.4	 25
158	 12	3612.0	161.5	 25
159	 12	1382.5	183.2	 20
160	 12	124.0	23.4	 25
161	 12	111.0	27.0	 25
162	 12	166.3	28.7	 20
163	 12	184.0	37.1	 25
164	 12	118.5	23.2	 20
165	 12	108.0	16.0	 25
166	 12	97.0	13.1	 25
167	 12	78.3	13.5	 20
168	 12	87.0	18.0	 25
169	 12	81.0	11.0	 25
170	 12	114.3	20.2	 20
171	 12	121.0	28.3	 25
172	 12	2750.0	690.9	 25
173	 12	101.3	15.0	 20
174	 12	113.0	27.9	 25
175	 12	228.0	50.9	 25
176	 12	106.5	13.9	 20
177	 12	80.0	12.8	 25
178	 12	149.0	28.6	 25
179	 12	301.0	33.3	 20
180	 12	395.0	54.3	 25
181	 12	116.0	22.4	 25
182	 12	202.0	41.7	 20
183	 12	128.0	23.6	 25
184	 12	133.0	19.6	 25
185	 12	189.0	27.1	 20
186	 12	926.0	121.8	 25
187	 12	1861.0	225.4	 25
188	 12	579.3	66.6	 20
189	 12	305.0	36.5	 25
190	 12	137.0	23.7	 25
191	 12	141.5	21.8	 20
192	 12	105.0	18.6	 25
193	 12	115.0	22.9	 25
194	 12	288.5	60.6	 20
195	 12	359.0	62.0	 25
196	 12	78.0	13.9	 25
197	 12	93.3	12.3	 20
198	 12	189.0	34.0	 25
199	 12	332.0	60.8	 25
200	 12	767.5	84.4	 20
201	 12	119.0	22.2	 25
202	 12	158.0	24.8	 25
203	 12	248.8	34.1	 20
204	 12	176.0	24.8	 25
205	 12	156.0	18.2	 25
206	 12	263.3	36.3	 20
207	 12	184.0	28.0	 25
208	 12	369.0	54.1	 25
209	 12	135.5	15.7	 20
210	 12	147.0	22.8	 25
211	 12	115.0	32.6	 25
212	 12	344.3	62.1	 20
213	 12	143.0	27.3	 25
214	 12	74.0	14.0	 25
215	 12	244.0	46.6	 20
216	 12	86.0	15.3	 25
217	 12	86.0	13.7	 25
218	 12	83.8	14.7	 20
219	 12	178.0	20.5	 25
220	 12	211.0	42.8	 25
221	 12	109.3	25.7	 20
222	 12	127.0	76.9	 25
223	 12	1554.3	268.3	 20
224	 12	108.0	22.5	 25
225	 12	136.0	21.1	 25
226	 12	242.5	99.8	 20
227	 12	439.0	90.9	 25
228	 12	89.0	15.4	 25
229	 12	92.0	16.5	 20
230	 12	95.0	16.3	 25
231	 12	87.0	12.2	 25
232	 12	131.3	21.2	 20
233	 12	212.0	26.1	 25
234	 12	520.0	76.9	 25
235	 12	158.8	29.9	 20
236	 12	138.0	20.6	 25
237	 12	78.0	16.6	 25
238	 12	85.3	14.2	 20
239	 12	89.0	14.8	 25
240	 12	88.0	17.8	 25
241	 12	131.3	23.6	 20
242	 12	77.0	11.6	 25
243	 12	147.0	52.0	 25
244	 12	689.5	91.9	 20
245	 12	155.0	22.7	 25
246	 12	266.0	40.5	 25
247	 12	138.3	22.9	 20
248	 12	73.0	13.6	 25
249	 12	90.0	16.1	 25
250	 12	79.3	15.3	 20
251	 12	83.0	20.9	 25
252	 12	73.0	15.7	 25
253	 12	85.3	14.1	 20
254	 12	75.0	12.9	 25
255	 12	88.0	13.9	 25
256	 12	92.0	14.3	 20
257	 12	248.0	41.3	 25
258	 12	273.0	65.6	 25
259	 12	548.3	72.7	 20
260	 12	80.0	11.9	 25
261	 12	105.0	22.0	 25
262	 12	295.3	22.0	 20
263	 12	106.0	21.9	 25
264	 12	285.0	58.8	 25
265	 12	99.3	18.0	 20
266	 12	117.0	25.3	 25
267	 12	206.0	69.2	 25
268	 12	202.3	36.9	 20
269	 12	95.0	14.4	 25
270	 12	68.0	11.7	 25
271	 12	84.0	11.7	 20
272	 12	134.0	19.9	 25
273	 12	159.0	111.0	 25
274	 12	3229.3	292.0	 20
275	 12	1140.0	136.7	 25
276	 12	218.0	30.3	 25
277	 12	190.5	24.1	 20
278	 12	158.0	20.6	 25
279	 12	89.0	11.3	 25
280	 12	74.5	12.0	 20
281	 12	73.0	11.8	 25
282	 12	84.3	13.1	 20
283	 12	91.0	20.4	 25
284	 12	172.0	21.4	 25
285	 12	141.0	21.2	 20
286	 12	130.0	27.0	 25
287	 12	76.0	14.5	 25
288	 12	142.3	26.5	 20
289	 12	89.0	18.0	 25
290	 12	903.0	120.1	 25
291	 12	397.8	28.8	 20
292	 12	128.0	24.9	 25
293	 12	159.0	33.2	 25
294	 12	189.0	38.7	 20
295	 12	253.0	31.5	 25
296	 12	96.0	16.2	 25
297	 12	82.5	12.2	 20
298	 12	105.0	21.4	 25
299	 12	228.0	30.0	 25
300	 12	87.5	14.9	 20
301	 12	64.0	12.1	 25
302	 12	78.0	15.1	 25
303	 12	98.8	15.7	 20
304	 12	382.0	46.4	 25
305	 12	82.0	12.8	 25
306	 12	83.5	16.1	 20
307	 12	114.0	20.3	 25
308	 12	93.0	16.2	 25
309	 12	92.3	16.1	 20
310	 12	90.0	25.0	 25
311	 12	76.0	11.8	 25
312	 12	92.0	14.2	 20
313	 12	85.0	12.9	 25
314	 12	96.0	17.3	 25
315	 12	163.3	21.7	 20
316	 12	1374.0	173.8	 25
317	 12	460.0	56.5	 25
318	 12	207.8	25.5	 20
319	 12	300.0	36.7	 25
320	 12	578.0	76.3	 25
321	 12	208.0	37.9	 20
322	 12	65.0	10.1	 25
323	 12	74.0	12.5	 25
324	 12	99.8	19.7	 20
325	 12	106.0	19.3	 25
326	 12	72.0	13.7	 25
327	 12	90.5	14.3	 20
328	 12	105.0	21.8	 25
329	 12	150.0	18.2	 25
330	 12	209.0	35.4	 20
331	 12	105.0	19.2	 25
332	 12	308.0	68.7	 25
333	 12	96.0	15.2	 20
334	 12	127.0	18.3	 25
335	 12	175.0	33.8	 25
336	 12	161.5	26.5	 20
337	 12	166.0	30.3	 25
338	 12	1360.0	161.2	 20
339	 12	278.0	62.3	 25
340	 12	1265.0	131.7	 25
341	 12	460.8	81.9	 20
342	 12	1549.0	220.6	 25
343	 12	82.0	16.7	 25
344	 12	103.3	16.3	 20
345	 12	120.0	13.8	 25
346	 12	140.0	24.0	 25
347	 12	171.5	27.3	 20
348	 12	100.0	14.2	 25
349	 12	137.0	26.6	 25
350	 12	851.5	65.8	 20
351	 12	509.0	61.7	 25
352	 12	402.0	83.6	 25
353	 12	91.0	12.2	 20
354	 12	354.0	39.4	 25
355	 12	1654.0	360.0	 25
356	 12	84.0	18.6	 20
357	 12	94.0	16.2	 25
358	 12	79.0	12.8	 25
359	 12	97.8	18.4	 20
360	 12	91.0	13.3	 25
361	 12	210.0	32.6	 25
362	 12	992.3	112.5	 20
363	 12	592.0	60.2	 25
364	 12	506.0	49.5	 25
365	 12	333.3	50.2	 20
366	 12	6479.0	692.9	 25
367	 12	130.0	21.6	 25
368	 12	413.8	50.8	 20
369	 12	410.0	48.1	 25
370	 12	2230.0	160.7	 25
371	 12	2237.5	232.6	 20
372	 12	545.0	57.4	 25
373	 12	79.0	11.7	 25
374	 12	165.8	36.0	 20
375	 12	190.0	27.6	 25
376	 12	92.0	23.0	 25
377	 12	1897.5	237.9	 20
378	 12	1175.0	93.4	 25
379	 12	170.0	27.2	 25
380	 12	197.0	31.4	 20
381	 12	634.0	66.9	 25
382	 12	114.0	20.4	 25
383	 12	121.3	17.1	 20
384	 12	857.0	130.0	 25
385	 12	81.0	12.0	 25
386	 12	238.3	31.8	 20
387	 12	130.0	18.6	 25
388	 12	589.0	71.4	 25
389	 12	438.5	59.7	 20
390	 12	79.0	11.5	 25
391	 12	293.0	42.5	 25
392	 12	498.8	61.3	 20
393	 12	216.0	24.8	 25
394	 12	96.0	21.6	 25
395	 12	87.3	14.2	 20
396	 12	292.0	39.4	 25
397	 12	114.5	20.2	 20
398	 12	85.0	12.7	 25
399	 12	104.0	16.7	 25
400	 12	114.3	17.0	 20
401	 12	216.0	28.5	 25
402	 12	303.0	28.6	 25
403	 12	205.5	24.4	 20
404	 12	183.0	18.3	 25
405	 12	97.0	18.0	 25
406	 12	245.8	40.9	 20
407	 12	514.0	52.8	 25
408	 12	164.0	22.8	 25
409	 12	160.0	21.9	 20
410	 12	107.0	23.2	 25
411	 12	166.0	22.9	 25
412	 12	134.3	21.7	 20
413	 12	290.0	35.6	 25
414	 12	118.0	15.8	 25
415	 12	85.0	12.4	 20
416	 12	186.0	28.1	 25
417	 12	189.0	28.0	 25
418	 12	180.8	19.8	 20
419	 12	173.0	20.8	 25
420	 12	88.0	16.0	 25
421	 12	536.0	75.9	 20
422	 12	170.0	25.8	 25
423	 12	92.0	15.6	 25
424	 12	116.5	12.9	 20
425	 12	75.0	8.8	 25
426	 12	162.0	21.2	 25
427	 12	115.3	21.6	 20
428	 12	342.0	55.7	 25
429	 12	112.0	18.4	 25
430	 12	183.5	31.2	 20
431	 12	170.0	24.2	 25
432	 12	91.0	13.8	 25
433	 12	72.0	11.0	 20
434	 12	121.0	18.4	 25
435	 12	118.0	21.1	 25
436	 12	118.3	19.5	 20
437	 12	109.0	14.8	 25
438	 12	132.0	25.1	 25
439	 12	148.5	26.9	 20
440	 12	175.0	34.3	 25
441	 12	215.0	36.7	 25
442	 12	277.3	30.7	 20
443	 12	674.0	146.2	 25
444	 12	110.0	18.1	 25
445	 12	101.5	16.3	 20
446	 12	101.0	19.1	 25
447	 12	497.0	113.7	 25
448	 12	121.0	20.9	 20
449	 12	248.0	39.8	 25
450	 12	79.0	14.1	 25
451	 12	85.0	11.1	 20
452	 12	103.0	18.2	 25
453	 12	101.0	19.9	 25
454	 12	90.3	16.7	 20
455	 12	105.0	19.2	 25
456	 12	69.3	13.9	 20
457	 12	94.0	14.0	 25
458	 12	107.0	15.6	 25
459	 12	73.5	14.1	 20
460	 12	107.0	20.3	 25
461	 12	1893.0	328.4	 25
462	 12	67.0	12.2	 20
463	 12	111.0	22.4	 25
464	 12	2447.0	351.0	 25
465	 12	2201.3	185.4	 20
466	 12	111.0	17.4	 25
467	 12	392.0	59.8	 25
468	 12	141.3	14.9	 20
469	 12	413.0	66.8	 25
470	 12	86.0	13.2	 25
471	 12	84.3	12.4	 20
472	 12	154.0	24.6	 25
473	 12	170.0	22.5	 25
474	 12	134.5	19.1	 20
475	 12	107.0	19.6	 25
476	 12	190.0	30.8	 25
477	 12	109.5	16.2	 20
478	 12	132.0	17.0	 25
479	 12	154.0	25.7	 25
480	 12	112.3	17.5	 20
481	 12	107.0	19.2	 25
482	 12	94.0	15.8	 25
483	 12	84.0	16.1	 20
484	 12	115.0	16.3	 25
485	 12	83.0	12.4	 25
486	 12	78.0	10.4	 20
487	 12	120.0	16.3	 25
488	 12	221.0	29.5	 25
489	 12	633.3	75.5	 20
490	 12	288.0	42.3	 25
491	 12	88.0	17.3	 25
492	 12	187.5	35.5	 20
493	 12	233.0	37.1	 25
494	 12	194.0	30.8	 25
495	 12	118.0	20.1	 20
496	 12	236.0	34.9	 25
497	 12	92.0	15.4	 25
498	 12	211.0	27.4	 20
499	 12	80.0	18.3	 25
500	 12	77.0	15.5	 25
501	 12	71.0	12.9	 20
502	 12	69.0	11.2	 25
503	 12	82.0	23.6	 25
504	 12	82.0	16.4	 20
505	 12	444.0	58.3	 25
506	 12	81.0	11.9	 25
507	 12	284.3	30.3	 20
508	 12	480.0	60.3	 25
509	 12	367.0	57.9	 25
510	 12	125.3	16.8	 20
511	 12	259.0	38.0	 25
512	 12	103.0	32.7	 20
513	 12	223.0	38.4	 25
514	 12	553.0	68.6	 25
515	 12	113.8	20.4	 20
516	 12	330.0	36.6	 25
517	 12	158.0	46.1	 25
518	 12	132.8	46.7	 20
519	 12	82.0	14.9	 25
520	 12	84.0	13.9	 25
521	 12	84.0	15.5	 20
522	 12	205.0	36.9	 25
523	 12	289.0	44.1	 25
524	 12	287.3	41.7	 20
525	 12	393.0	62.1	 25
526	 12	327.0	35.8	 25
527	 12	133.3	19.2	 20
528	 12	224.0	42.2	 25
529	 12	178.0	23.9	 25
530	 12	246.8	37.3	 20
531	 12	112.0	19.9	 25
532	 12	274.0	77.5	 25
533	 12	408.0	36.8	 20
534	 12	1404.0	134.6	 25
535	 12	428.0	46.1	 25
536	 12	96.5	15.9	 20
537	 12	99.0	13.3	 25
538	 12	142.0	22.7	 25
539	 12	711.0	94.0	 20
540	 12	220.0	87.4	 25
541	 12	646.0	74.9	 25
542	 12	95.0	20.1	 20
543	 12	487.0	96.3	 25
544	 12	93.0	14.2	 25
545	 12	344.5	39.2	 20
546	 12	204.0	21.1	 25
547	 12	248.0	27.8	 25
548	 12	171.5	25.2	 20
549	 12	165.0	31.9	 25
550	 12	74.0	12.1	 25
551	 12	75.3	9.4	 20
552	 12	73.0	8.8	 25
553	 12	79.0	14.0	 25
554	 12	70.5	10.9	 20
555	 12	84.0	28.9	 25
556	 12	72.0	14.4	 25
557	 12	73.0	27.1	 20
558	 12	266.0	27.9	 25
559	 12	80.0	13.2	 25
560	 12	66.5	10.4	 20
561	 12	67.0	14.2	 25
562	 12	78.0	11.5	 25
563	 12	62.8	11.1	 20
564	 12	77.0	13.1	 25
565	 12	90.0	14.6	 25
566	 12	120.3	22.1	 20
567	 12	132.0	21.6	 25
568	 12	231.0	44.1	 25
569	 12	3056.3	353.4	 20
570	 12	458.0	84.2	 25
571	 12	1392.5	135.2	 20
572	 12	496.0	98.1	 25
573	 12	77.0	12.3	 25
574	 12	77.0	19.1	 20
575	 12	68.0	11.6	 25
576	 12	63.0	8.7	 25
577	 12	71.0	9.3	 20
578	 12	68.0	9.8	 25
579	 12	66.0	10.4	 25
580	 12	88.5	15.5	 20
581	 12	64.0	8.4	 25
582	 12	67.0	13.7	 25
583	 12	71.3	11.9	 20
584	 12	83.0	14.3	 25
585	 12	86.0	10.7	 25
586	 12	121.0	17.1	 20
587	 12	77.0	14.1	 25
588	 12	94.0	14.6	 25
589	 12	89.3	16.4	 20
590	 12	123.0	22.4	 25
591	 12	106.0	15.7	 25
592	 12	205.3	27.5	 20
593	 12	801.0	62.9	 25
594	 12	588.0	80.5	 25
595	 12	253.3	34.7	 20
596	 12	83.0	9.8	 25
597	 12	516.0	55.7	 25
598	 12	113.0	13.9	 20
599	 12	111.0	14.1	 25
600	 12	150.0	21.9	 25
601	 12	455.5	26.3	 20
602	 12	996.0	138.4	 25
603	 12	370.0	116.5	 25
604	 12	374.5	61.9	 20
605	 12	74.0	13.6	 25
606	 12	69.0	13.8	 25
607	 12	71.3	21.7	 20
608	 12	201.0	39.9	 25
609	 12	103.0	17.1	 25
610	 12	113.5	21.5	 20
611	 12	182.0	35.6	 25
612	 12	1364.0	186.0	 25
613	 12	163.0	22.8	 20
614	 12	524.0	76.7	 25
615	 12	117.0	18.5	 25
616	 12	127.3	14.3	 20
617	 12	132.0	17.4	 25
618	 12	191.0	27.5	 25
619	 12	109.5	12.9	 20
620	 12	114.0	17.5	 25
621	 12	250.0	31.4	 25
622	 12	290.0	42.8	 20
623	 12	335.0	47.6	 25
624	 12	107.0	20.8	 25
625	 12	1268.3	203.4	 20
626	 12	362.0	50.3	 25
627	 12	175.8	25.8	 20
628	 12	4228.0	830.4	 25
629	 12	1118.0	144.6	 25
630	 12	2805.8	299.0	 20
631	 12	803.0	136.6	 25
632	 12	101.0	17.0	 25
633	 12	110.8	17.3	 20
634	 12	266.0	40.3	 25
635	 12	105.0	17.0	 25
636	 12	220.5	33.0	 20
637	 12	208.0	37.6	 25
638	 12	80.0	16.2	 25
639	 12	9958.0	1654.8	 20
  0	 13	150.8	31.1	 20
  1	 13	189.5	30.3	 20
  2	 13	289.8	26.0	 16
  3	 13	115.0	20.7	 20
  4	 13	183.3	35.2	 20
  5	 13	122.0	26.0	 16
  6	 13	2397.8	439.3	 20
  7	 13	277.0	25.7	 20
  8	 13	443.5	43.8	 16
  9	 13	608.5	47.7	 20
 10	 13	93.8	14.7	 20
 11	 13	101.3	13.3	 16
 12	 13	202.5	23.6	 20
 13	 13	87.3	12.6	 20
 14	 13	204.0	22.3	 16
 15	 13	98.3	17.4	 20
 16	 13	114.3	19.7	 20
 17	 13	236.5	22.9	 16
 18	 13	471.3	39.5	 20
 19	 13	236.8	35.3	 20
 20	 13	194.8	18.7	 16
 21	 13	159.8	32.7	 20
 22	 13	146.0	22.5	 20
 23	 13	151.5	24.2	 16
 24	 13	169.3	26.1	 20
 25	 13	240.3	37.8	 20
 26	 13	240.0	36.8	 16
 27	 13	711.3	54.3	 20
 28	 13	626.3	87.5	 20
 29	 13	100.0	12.6	 16
 30	 13	174.0	25.5	 20
 31	 13	122.5	17.9	 20
 32	 13	94.8	14.8	 16
 33	 13	1525.3	151.8	 20
 34	 13	3469.0	492.4	 20
 35	 13	185.8	32.2	 16
 36	 13	1335.0	192.8	 20
 37	 13	880.8	330.1	 20
 38	 13	69.3	10.6	 16
 39	 13	80.5	11.8	 20
 40	 13	210.0	36.0	 20
 41	 13	200.5	19.4	 16
 42	 13	91.3	14.5	 20
 43	 13	135.5	19.5	 20
 44	 13	73.8	9.9	 16
 45	 13	272.3	31.1	 20
 46	 13	168.0	23.6	 20
 47	 13	215.3	27.7	 16
 48	 13	102.0	14.2	 20
 49	 13	85.3	14.7	 20
 50	 13	85.5	11.6	 16
 51	 13	156.5	30.9	 20
 52	 13	85.3	10.5	 20
 53	 13	177.5	25.9	 16
 54	 13	923.0	186.8	 20
 55	 13	561.0	67.7	 16
 56	 13	225.0	30.1	 20
 57	 13	630.5	150.8	 20
 58	 13	243.3	22.8	 16
 59	 13	863.8	68.9	 20
 60	 13	178.8	28.5	 20
 61	 13	289.3	37.9	 16
 62	 13	94.3	18.7	 20
 63	 13	79.0	13.6	 20
 64	 13	67.5	12.0	 16
 65	 13	109.5	16.4	 20
 66	 13	121.0	32.3	 20
 67	 13	600.8	102.1	 16
 68	 13	338.5	87.3	 20
 69	 13	1457.3	361.0	 20
 70	 13	1413.5	183.9	 16
 71	 13	165.3	34.2	 20
 72	 13	163.5	36.7	 20
 73	 13	177.8	38.7	 16
 74	 13	274.0	33.6	 20
 75	 13	96.3	19.0	 20
 76	 13	157.8	23.5	 16
 77	 13	166.0	21.9	 20
 78	 13	207.3	30.0	 20
 79	 13	144.3	25.0	 16
 80	 13	71.5	11.6	 20
 81	 13	87.0	15.6	 20
 82	 13	107.3	18.1	 16
 83	 13	541.5	102.1	 20
 84	 13	486.8	48.7	 20
 85	 13	314.8	50.6	 16
 86	 13	177.5	38.8	 20
 87	 13	237.5	33.9	 20
 88	 13	111.0	15.3	 16
 89	 13	248.8	22.6	 20
 90	 13	1028.8	222.9	 20
 91	 13	208.3	59.5	 16
 92	 13	248.5	42.2	 20
 93	 13	88.5	15.2	 20
 94	 13	126.8	21.1	 16
 95	 13	835.5	245.0	 20
 96	 13	1205.8	295.7	 20
 97	 13	163.3	52.2	 16
 98	 13	97.0	18.0	 20
 99	 13	96.3	17.8	 20
100	 13	105.5	16.8	 16
101	 13	133.8	23.7	 20
102	 13	77.3	16.9	 20
103	 13	71.0	12.4	 16
104	 13	94.3	15.3	 20
105	 13	235.0	28.2	 20
106	 13	288.5	49.1	 16
107	 13	105.3	16.8	 20
108	 13	340.3	65.9	 20
109	 13	414.3	56.4	 16
110	 13	260.3	107.5	 20
111	 13	95.8	21.4	 20
112	 13	81.3	14.4	 16
113	 13	94.5	18.3	 20
114	 13	125.8	14.9	 16
115	 13	132.3	81.6	 20
116	 13	3319.5	211.2	 20
117	 13	420.8	42.8	 16
118	 13	730.0	52.7	 20
119	 13	914.5	80.8	 20
120	 13	2551.0	172.4	 16
121	 13	2181.5	518.5	 20
122	 13	178.8	37.8	 20
123	 13	301.0	52.4	 16
124	 13	154.0	21.1	 20
125	 13	117.3	14.0	 20
126	 13	175.3	22.9	 16
127	 13	170.8	28.5	 20
128	 13	348.0	45.7	 20
129	 13	887.0	102.2	 16
130	 13	281.8	64.5	 20
131	 13	106.8	27.4	 20
132	 13	452.8	62.7	 16
133	 13	723.8	153.9	 20
134	 13	203.8	85.7	 20
135	 13	785.5	128.2	 16
136	 13	174.8	41.4	 20
137	 13	1084.8	138.2	 20
138	 13	411.0	40.3	 16
139	 13	137.3	20.1	 20
140	 13	314.5	60.7	 20
141	 13	122.8	19.0	 16
142	 13	702.8	67.4	 20
143	 13	194.5	99.5	 20
144	 13	788.8	107.4	 16
145	 13	199.8	40.5	 20
146	 13	83.8	17.3	 20
147	 13	145.8	23.0	 16
148	 13	141.0	21.8	 20
149	 13	1192.3	300.4	 20
150	 13	392.8	70.0	 16
151	 13	422.5	49.8	 20
152	 13	2108.5	405.2	 20
153	 13	339.3	48.5	 16
154	 13	86.3	11.6	 20
155	 13	95.3	15.7	 20
156	 13	159.5	25.9	 16
157	 13	1624.0	106.8	 20
158	 13	4134.5	984.2	 20
159	 13	125.5	10.5	 16
160	 13	264.5	52.3	 20
161	 13	154.0	96.2	 20
162	 13	5303.5	634.6	 16
163	 13	89.3	11.3	 20
164	 13	96.5	17.8	 20
165	 13	141.0	23.7	 16
166	 13	391.8	52.7	 20
167	 13	311.0	47.2	 20
168	 13	388.5	58.4	 16
169	 13	110.3	27.5	 20
170	 13	1615.5	165.6	 16
171	 13	1348.5	190.0	 20
172	 13	1972.0	408.5	 20
173	 13	239.8	27.3	 16
174	 13	386.0	73.0	 20
175	 13	168.3	22.4	 20
176	 13	974.0	110.1	 16
177	 13	207.0	27.5	 20
178	 13	106.3	17.2	 20
179	 13	915.8	83.2	 16
180	 13	387.3	30.9	 20
181	 13	778.8	59.3	 20
182	 13	437.5	36.9	 16
183	 13	319.3	44.8	 20
184	 13	273.8	61.3	 20
185	 13	81.0	14.7	 16
186	 13	86.0	14.3	 20
187	 13	348.5	49.8	 20
188	 13	859.0	152.9	 16
189	 13	1358.5	162.1	 20
190	 13	1576.0	376.0	 20
191	 13	302.5	40.8	 16
192	 13	376.0	83.2	 20
193	 13	690.0	236.4	 20
194	 13	1764.3	170.3	 16
195	 13	379.5	76.7	 20
196	 13	432.0	88.8	 20
197	 13	405.5	38.0	 16
198	 13	105.3	23.2	 20
199	 13	95.3	15.4	 20
200	 13	134.3	19.8	 16
201	 13	127.8	16.3	 20
202	 13	100.5	16.4	 20
203	 13	124.3	11.3	 16
204	 13	299.3	43.3	 20
205	 13	88.3	14.5	 20
206	 13	175.8	41.2	 16
207	 13	434.0	61.5	 20
208	 13	174.0	22.6	 20
209	 13	542.5	92.7	 16
210	 13	113.0	19.1	 20
211	 13	1394.0	312.1	 20
212	 13	123.3	17.4	 16
213	 13	1019.3	164.6	 20
214	 13	175.8	20.6	 20
215	 13	627.0	136.4	 16
216	 13	82.0	11.7	 20
217	 13	86.8	14.4	 20
218	 13	104.3	16.8	 16
219	 13	93.0	16.1	 20
220	 13	81.0	15.3	 20
221	 13	170.8	32.8	 16
222	 13	121.0	16.6	 20
223	 13	475.5	119.6	 20
224	 13	191.3	31.0	 16
225	 13	870.3	103.5	 20
226	 13	900.8	94.5	 20
227	 13	707.3	115.2	 16
228	 13	120.3	30.0	 20
229	 13	142.3	31.6	 16
230	 13	99.3	23.3	 20
231	 13	104.3	16.0	 20
232	 13	154.0	52.0	 16
233	 13	1265.5	156.6	 20
234	 13	6388.0	1564.8	 20
235	 13	1068.3	169.2	 16
236	 13	256.3	30.4	 20
237	 13	391.3	196.7	 20
238	 13	1199.5	183.9	 16
239	 13	427.0	71.9	 20
240	 13	109.3	20.7	 20
241	 13	618.8	79.6	 16
242	 13	583.5	94.5	 20
243	 13	120.0	22.6	 20
244	 13	141.5	27.9	 16
245	 13	483.3	39.6	 20
246	 13	227.5	54.8	 20
247	 13	140.3	22.5	 16
248	 13	109.5	28.6	 20
249	 13	140.8	26.0	 20
250	 13	95.5	14.3	 16
251	 13	130.8	23.1	 20
252	 13	103.3	17.7	 20
253	 13	96.0	12.4	 16
254	 13	175.0	31.3	 20
255	 13	95.3	15.2	 20
256	 13	104.0	15.1	 16
257	 13	125.0	19.2	 20
258	 13	165.8	30.1	 20
259	 13	87.5	15.6	 16
260	 13	74.3	14.8	 20
261	 13	165.3	35.1	 20
262	 13	224.3	32.5	 16
263	 13	105.5	13.1	 20
264	 13	666.8	172.0	 20
265	 13	74.3	9.9	 16
266	 13	964.3	93.2	 20
267	 13	1312.0	315.2	 20
268	 13	72.0	9.0	 16
269	 13	149.5	26.9	 20
270	 13	238.3	53.3	 20
271	 13	90.3	11.1	 16
272	 13	84.5	13.9	 20
273	 13	644.5	146.0	 20
274	 13	194.0	19.2	 16
275	 13	189.5	40.4	 20
276	 13	109.5	16.5	 20
277	 13	265.0	26.7	 16
278	 13	618.3	66.8	 20
279	 13	96.0	22.0	 20
280	 13	712.3	66.0	 16
281	 13	163.3	25.3	 20
282	 13	242.0	33.1	 20
283	 13	188.3	25.8	 16
284	 13	91.3	20.7	 20
285	 13	94.8	16.0	 20
286	 13	72.5	11.9	 16
287	 13	89.3	14.6	 20
288	 13	85.0	13.5	 16
289	 13	97.0	14.3	 20
290	 13	447.3	49.9	 20
291	 13	147.3	16.2	 16
292	 13	385.0	47.1	 20
293	 13	141.0	24.7	 20
294	 13	86.3	11.5	 16
295	 13	400.3	42.5	 20
296	 13	897.3	151.3	 20
297	 13	118.5	20.5	 16
298	 13	78.0	12.9	 20
299	 13	108.8	18.5	 20
300	 13	76.0	10.4	 16
301	 13	531.3	72.8	 20
302	 13	160.3	31.1	 20
303	 13	135.8	14.9	 16
304	 13	452.3	59.3	 20
305	 13	94.0	16.2	 20
306	 13	96.8	15.2	 16
307	 13	140.3	48.1	 20
308	 13	281.8	43.5	 20
309	 13	2034.8	284.1	 16
310	 13	711.0	89.1	 20
311	 13	105.3	16.0	 20
312	 13	253.8	39.2	 16
313	 13	79.5	13.6	 20
314	 13	79.8	18.0	 20
315	 13	268.8	37.9	 16
316	 13	506.0	75.9	 20
317	 13	275.5	46.1	 20
318	 13	235.8	32.8	 16
319	 13	110.0	12.6	 20
320	 13	129.3	26.6	 20
321	 13	156.8	32.4	 16
322	 13	60.5	14.6	 20
323	 13	77.5	14.0	 20
324	 13	74.3	10.4	 16
325	 13	565.0	108.1	 20
326	 13	500.3	192.7	 20
327	 13	2645.3	344.1	 16
328	 13	308.5	71.8	 20
329	 13	337.3	43.3	 20
330	 13	339.3	26.8	 16
331	 13	2411.0	351.7	 20
332	 13	591.8	77.2	 20
333	 13	297.5	29.1	 16
334	 13	231.8	41.3	 20
335	 13	100.8	15.9	 20
336	 13	126.3	16.4	 16
337	 13	118.8	19.6	 20
338	 13	342.0	59.7	 20
339	 13	262.5	47.0	 16
340	 13	242.0	19.7	 20
341	 13	627.8	130.5	 20
342	 13	1009.0	216.5	 16
343	 13	3476.0	393.9	 20
344	 13	337.0	27.9	 16
345	 13	949.3	122.9	 20
346	 13	165.5	22.2	 20
347	 13	76.0	11.3	 16
348	 13	84.5	13.9	 20
349	 13	95.5	13.1	 20
350	 13	165.0	15.9	 16
351	 13	204.0	31.8	 20
352	 13	2663.3	541.2	 20
353	 13	91.0	13.2	 16
354	 13	92.3	13.8	 20
355	 13	86.3	18.7	 20
356	 13	210.0	21.2	 16
357	 13	154.0	28.0	 20
358	 13	88.3	19.6	 20
359	 13	183.8	21.8	 16
360	 13	258.3	36.9	 20
361	 13	164.3	28.8	 20
362	 13	129.3	18.6	 16
363	 13	110.8	18.2	 20
364	 13	278.8	45.7	 20
365	 13	698.3	59.0	 16
366	 13	3455.3	331.8	 20
367	 13	134.8	19.0	 20
368	 13	180.0	22.5	 16
369	 13	367.0	41.2	 20
370	 13	214.5	24.9	 20
371	 13	2540.0	208.3	 16
372	 13	558.5	65.3	 20
373	 13	128.5	17.1	 20
374	 13	130.5	22.2	 16
375	 13	100.3	18.1	 20
376	 13	129.0	22.0	 20
377	 13	153.0	17.6	 16
378	 13	832.8	78.2	 20
379	 13	343.0	78.5	 20
380	 13	5243.8	471.8	 16
381	 13	622.5	73.4	 20
382	 13	98.0	13.5	 20
383	 13	695.0	48.8	 16
384	 13	896.0	105.9	 20
385	 13	86.8	13.9	 20
386	 13	97.8	17.1	 16
387	 13	503.3	73.5	 20
388	 13	79.3	11.3	 20
389	 13	269.5	34.0	 16
390	 13	616.3	48.0	 20
391	 13	847.5	119.0	 20
392	 13	658.3	58.2	 16
393	 13	178.3	42.6	 20
394	 13	441.3	56.7	 20
395	 13	258.5	19.5	 16
396	 13	163.5	23.7	 20
397	 13	187.8	39.7	 20
398	 13	119.0	25.4	 16
399	 13	247.8	26.0	 20
400	 13	145.0	22.3	 20
401	 13	161.3	29.0	 16
402	 13	189.8	26.1	 20
403	 13	79.8	14.0	 16
404	 13	76.5	14.9	 20
405	 13	210.8	31.2	 20
406	 13	304.5	32.9	 16
407	 13	134.3	30.9	 20
408	 13	100.0	14.3	 20
409	 13	629.0	72.7	 16
410	 13	453.8	53.8	 20
411	 13	77.0	15.0	 20
412	 13	95.0	18.2	 16
413	 13	107.0	18.2	 20
414	 13	82.5	16.1	 20
415	 13	111.0	16.8	 16
416	 13	77.5	11.9	 20
417	 13	244.8	26.1	 20
418	 13	776.3	76.7	 16
419	 13	605.5	46.3	 20
420	 13	1005.8	142.8	 20
421	 13	161.8	18.9	 16
422	 13	89.8	14.0	 20
423	 13	76.5	13.4	 20
424	 13	84.0	17.3	 16
425	 13	158.0	24.6	 20
426	 13	98.5	11.0	 20
427	 13	896.3	80.9	 16
428	 13	209.0	23.6	 20
429	 13	453.3	79.0	 20
430	 13	88.3	17.4	 16
431	 13	99.0	17.3	 20
432	 13	451.3	66.9	 20
433	 13	167.0	22.0	 16
434	 13	504.0	44.2	 20
435	 13	1527.5	150.4	 20
436	 13	6127.3	746.8	 16
437	 13	135.3	22.2	 20
438	 13	409.0	62.6	 20
439	 13	546.3	52.8	 16
440	 13	318.5	34.8	 20
441	 13	86.3	17.2	 20
442	 13	192.5	22.9	 16
443	 13	712.0	72.4	 20
444	 13	1421.8	250.8	 20
445	 13	717.5	66.7	 16
446	 13	72.5	13.2	 20
447	 13	121.3	14.8	 20
448	 13	131.3	26.0	 16
449	 13	90.5	20.3	 20
450	 13	128.5	23.9	 20
451	 13	192.3	19.3	 16
452	 13	117.5	36.8	 20
453	 13	583.3	115.2	 20
454	 13	663.3	75.0	 16
455	 13	101.5	16.6	 20
456	 13	553.8	73.3	 20
457	 13	280.3	41.7	 16
458	 13	426.0	51.5	 20
459	 13	166.3	33.5	 20
460	 13	89.5	15.1	 16
461	 13	696.0	85.8	 20
462	 13	193.0	28.7	 16
463	 13	231.3	44.0	 20
464	 13	98.5	17.1	 20
465	 13	119.5	22.8	 16
466	 13	125.3	17.9	 20
467	 13	162.3	32.0	 20
468	 13	789.8	78.3	 16
469	 13	75.8	9.2	 20
470	 13	80.3	17.5	 20
471	 13	263.5	26.8	 16
472	 13	78.5	16.4	 20
473	 13	264.0	29.4	 20
474	 13	641.5	48.6	 16
475	 13	570.0	73.6	 20
476	 13	1899.5	275.3	 20
477	 13	154.8	19.8	 16
478	 13	290.0	49.1	 20
479	 13	94.8	19.2	 20
480	 13	209.8	33.3	 16
481	 13	368.8	32.2	 20
482	 13	151.3	19.1	 20
483	 13	430.5	49.9	 16
484	 13	70.5	12.6	 20
485	 13	98.5	16.6	 20
486	 13	603.8	60.7	 16
487	 13	1165.8	128.7	 20
488	 13	225.0	38.3	 20
489	 13	256.3	29.9	 16
490	 13	80.8	14.3	 20
491	 13	97.5	10.9	 20
492	 13	98.8	16.6	 16
493	 13	829.3	65.8	 20
494	 13	184.3	27.9	 20
495	 13	145.3	18.5	 16
496	 13	95.5	14.0	 20
497	 13	347.3	60.2	 20
498	 13	91.8	19.5	 16
499	 13	368.3	54.7	 20
500	 13	141.5	21.1	 20
501	 13	75.3	18.9	 16
502	 13	83.5	16.5	 20
503	 13	113.0	18.1	 20
504	 13	134.0	22.5	 16
505	 13	162.0	21.4	 20
506	 13	114.8	18.9	 20
507	 13	843.3	79.1	 16
508	 13	213.0	55.5	 20
509	 13	163.3	24.4	 20
510	 13	156.5	16.1	 16
511	 13	81.8	13.3	 20
512	 13	76.5	12.9	 20
513	 13	165.3	26.8	 16
514	 13	108.3	16.8	 20
515	 13	192.0	25.1	 20
516	 13	182.5	24.1	 16
517	 13	173.0	30.8	 20
518	 13	188.8	28.3	 16
519	 13	84.5	16.1	 20
520	 13	187.5	36.1	 20
521	 13	159.0	25.8	 16
522	 13	109.3	17.7	 20
523	 13	148.5	21.9	 20
524	 13	94.5	19.4	 16
525	 13	361.0	65.6	 20
526	 13	1662.5	274.7	 20
527	 13	335.0	36.2	 16
528	 13	312.5	59.2	 20
529	 13	144.0	22.1	 20
530	 13	247.8	23.2	 16
531	 13	73.5	11.3	 20
532	 13	1410.3	149.4	 20
533	 13	452.0	104.7	 16
534	 13	2029.5	112.3	 20
535	 13	370.5	52.5	 20
536	 13	1246.0	148.1	 16
537	 13	136.8	138.0	 20
538	 13	83.0	11.2	 20
539	 13	79.8	10.5	 16
540	 13	631.3	159.3	 20
541	 13	512.0	66.9	 20
542	 13	210.0	22.4	 16
543	 13	140.3	24.5	 20
544	 13	239.3	37.7	 20
545	 13	344.5	39.9	 16
546	 13	197.3	26.5	 20
547	 13	155.5	21.9	 20
548	 13	759.0	81.5	 16
549	 13	5459.8	708.5	 20
550	 13	166.8	56.2	 20
551	 13	515.5	51.4	 16
552	 13	209.8	26.2	 20
553	 13	93.3	16.4	 20
554	 13	74.8	14.9	 16
555	 13	139.5	22.9	 20
556	 13	75.0	14.0	 20
557	 13	75.0	12.3	 16
558	 13	86.3	12.9	 20
559	 13	77.8	13.7	 20
560	 13	295.3	47.5	 16
561	 13	123.5	16.1	 20
562	 13	215.0	31.2	 20
563	 13	91.0	19.5	 16
564	 13	76.5	14.8	 20
565	 13	148.8	19.2	 20
566	 13	1184.3	82.5	 16
567	 13	1034.8	106.3	 20
568	 13	76.0	12.7	 20
569	 13	95.5	17.4	 16
570	 13	154.5	28.2	 20
571	 13	2188.3	339.0	 20
572	 13	122.3	18.3	 16
573	 13	61.5	11.5	 20
574	 13	78.3	13.8	 20
575	 13	70.5	10.6	 16
576	 13	99.3	11.9	 20
577	 13	76.3	17.5	 16
578	 13	88.8	17.9	 20
579	 13	70.0	16.7	 20
580	 13	67.0	7.3	 16
581	 13	83.3	16.5	 20
582	 13	126.0	21.9	 20
583	 13	53.5	10.7	 16
584	 13	128.0	25.6	 20
585	 13	84.0	16.4	 20
586	 13	71.3	12.3	 16
587	 13	73.3	12.4	 20
588	 13	142.0	19.1	 20
589	 13	100.8	16.6	 16
590	 13	93.8	18.4	 20
591	 13	356.5	35.4	 20
592	 13	1446.8	110.8	 16
593	 13	2695.0	239.4	 20
594	 13	111.0	19.8	 20
595	 13	278.5	30.5	 16
596	 13	180.3	20.3	 20
597	 13	205.3	27.1	 20
598	 13	247.3	35.6	 16
599	 13	177.0	14.9	 20
600	 13	106.3	20.1	 20
601	 13	792.8	76.4	 16
602	 13	813.5	110.6	 20
603	 13	1471.3	82.5	 20
604	 13	195.0	18.9	 16
605	 13	92.0	18.1	 20
606	 13	77.0	15.5	 20
607	 13	73.3	12.3	 16
608	 13	175.3	18.9	 20
609	 13	157.3	30.5	 20
610	 13	68.3	6.6	 16
611	 13	508.5	55.9	 20
612	 13	179.8	20.0	 20
613	 13	1187.8	81.8	 16
614	 13	103.3	17.6	 20
615	 13	292.3	48.5	 20
616	 13	75.8	14.7	 16
617	 13	162.8	24.1	 20
618	 13	178.0	22.4	 20
619	 13	212.5	26.5	 16
620	 13	135.8	23.4	 20
621	 13	93.0	21.1	 20
622	 13	79.0	12.3	 16
623	 13	248.8	45.2	 20
624	 13	157.5	33.5	 20
625	 13	158.3	22.5	 16
626	 13	77.0	12.8	 20
627	 13	131.3	14.9	 20
628	 13	103.3	19.6	 16
629	 13	116.3	14.9	 20
630	 13	390.8	25.7	 20
631	 13	4722.5	361.5	 16
632	 13	72.8	15.4	 20
633	 13	78.0	32.4	 16
634	 13	100.5	19.7	 20
635	 13	91.5	14.3	 20
636	 13	71.0	12.0	 16
637	 13	78.3	11.2	 20
638	 13	87.3	15.1	 20
639	 13	159.0	29.3	 16
  0	 14	12172.3	1413.4	 20
  1	 14	124.0	26.4	 25
  2	 14	199.0	27.8	 25
  3	 14	148.8	21.5	 20
  4	 14	239.0	35.5	 25
  5	 14	163.8	30.8	 20
  6	 14	532.0	75.3	 25
  7	 14	140.0	19.6	 25
  8	 14	333.8	31.2	 20
  9	 14	284.0	29.6	 25
 10	 14	90.0	14.1	 25
 11	 14	93.0	15.5	 20
 12	 14	87.0	12.9	 25
 13	 14	114.0	47.3	 25
 14	 14	123.5	19.4	 20
 15	 14	100.0	12.1	 25
 16	 14	95.0	17.9	 25
 17	 14	208.3	35.5	 20
 18	 14	240.0	33.3	 25
 19	 14	403.0	50.0	 25
 20	 14	146.3	30.3	 20
 21	 14	186.0	25.5	 25
 22	 14	176.0	21.9	 25
 23	 14	134.8	15.7	 20
 24	 14	124.0	18.6	 25
 25	 14	124.0	21.5	 25
 26	 14	173.5	28.3	 20
 27	 14	493.0	62.6	 25
 28	 14	247.0	33.2	 25
 29	 14	99.3	14.5	 20
 30	 14	220.0	33.0	 25
 31	 14	95.0	17.0	 25
 32	 14	101.8	14.8	 20
 33	 14	552.0	46.0	 25
 34	 14	642.0	98.7	 25
 35	 14	252.3	37.3	 20
 36	 14	154.0	31.2	 25
 37	 14	115.0	31.9	 25
 38	 14	85.5	13.8	 20
 39	 14	80.0	18.7	 25
 40	 14	135.0	17.7	 25
 41	 14	137.5	25.7	 20
 42	 14	96.0	14.6	 25
 43	 14	115.0	20.6	 25
 44	 14	73.5	10.6	 20
 45	 14	367.0	69.2	 25
 46	 14	122.0	14.5	 25
 47	 14	105.5	13.6	 20
 48	 14	85.0	12.7	 25
 49	 14	85.0	16.3	 25
 50	 14	88.3	13.9	 20
 51	 14	113.0	15.6	 25
 52	 14	81.0	14.3	 25
 53	 14	113.5	22.2	 20
 54	 14	1418.0	276.0	 25
 55	 14	216.0	49.0	 25
 56	 14	158.3	25.4	 20
 57	 14	565.0	65.2	 25
 58	 14	316.0	55.6	 25
 59	 14	674.5	84.9	 20
 60	 14	139.0	24.3	 25
 61	 14	82.5	17.8	 20
 62	 14	76.0	12.7	 25
 63	 14	78.0	15.0	 25
 64	 14	80.3	14.2	 20
 65	 14	116.0	20.3	 25
 66	 14	151.0	28.3	 25
 67	 14	610.0	147.2	 20
 68	 14	5420.0	1013.8	 25
 69	 14	508.0	92.5	 25
 70	 14	623.0	81.7	 20
 71	 14	195.0	31.3	 25
 72	 14	159.0	26.0	 25
 73	 14	134.0	39.2	 20
 74	 14	242.0	37.0	 25
 75	 14	86.0	15.2	 25
 76	 14	101.5	17.3	 20
 77	 14	117.0	21.0	 25
 78	 14	157.0	30.6	 25
 79	 14	132.8	19.0	 20
 80	 14	74.0	11.7	 25
 81	 14	89.0	14.5	 25
 82	 14	122.8	28.0	 20
 83	 14	410.0	43.4	 25
 84	 14	270.0	39.3	 25
 85	 14	338.3	42.4	 20
 86	 14	87.0	11.1	 25
 87	 14	99.0	13.5	 25
 88	 14	104.0	21.8	 20
 89	 14	328.0	30.3	 25
 90	 14	1195.0	259.8	 25
 91	 14	294.5	38.6	 20
 92	 14	207.0	23.8	 25
 93	 14	90.0	24.4	 25
 94	 14	90.3	20.9	 20
 95	 14	578.0	116.7	 25
 96	 14	653.0	156.4	 25
 97	 14	154.0	29.2	 20
 98	 14	92.0	19.6	 25
 99	 14	89.0	11.4	 25
100	 14	125.5	23.1	 20
101	 14	162.0	26.5	 25
102	 14	81.0	14.7	 25
103	 14	79.0	14.8	 20
104	 14	136.0	18.7	 25
105	 14	244.0	140.7	 25
106	 14	635.0	117.2	 20
107	 14	80.0	12.5	 25
108	 14	193.0	27.6	 25
109	 14	197.5	25.0	 20
110	 14	202.0	38.1	 25
111	 14	81.0	9.7	 25
112	 14	79.3	10.3	 20
113	 14	85.0	14.0	 25
114	 14	132.0	25.1	 25
115	 14	124.0	44.1	 20
116	 14	548.0	87.3	 25
117	 14	159.0	32.1	 25
118	 14	436.0	123.7	 20
119	 14	1033.0	197.3	 25
120	 14	824.8	141.1	 20
121	 14	4544.0	946.3	 25
122	 14	146.0	48.7	 25
123	 14	266.3	34.9	 20
124	 14	144.0	22.4	 25
125	 14	129.0	22.8	 25
126	 14	132.5	26.7	 20
127	 14	99.0	16.7	 25
128	 14	220.0	32.2	 25
129	 14	360.8	60.2	 20
130	 14	641.0	172.1	 25
131	 14	99.0	17.6	 25
132	 14	390.5	135.6	 20
133	 14	1277.0	280.5	 25
134	 14	283.0	50.6	 25
135	 14	498.8	65.5	 20
136	 14	293.0	88.4	 25
137	 14	997.0	131.2	 25
138	 14	589.3	56.1	 20
139	 14	119.0	29.8	 25
140	 14	320.0	61.2	 25
141	 14	153.5	21.2	 20
142	 14	290.0	53.6	 25
143	 14	144.0	83.2	 25
144	 14	606.0	85.3	 20
145	 14	173.0	29.7	 25
146	 14	78.0	12.4	 25
147	 14	114.0	16.3	 20
148	 14	123.0	25.9	 25
149	 14	1562.0	391.0	 25
150	 14	166.5	24.2	 20
151	 14	322.0	202.8	 25
152	 14	1092.0	120.1	 25
153	 14	227.3	25.3	 20
154	 14	82.0	16.1	 25
155	 14	105.0	17.2	 25
156	 14	136.3	28.1	 20
157	 14	3528.0	368.1	 25
158	 14	3227.0	794.4	 25
159	 14	111.0	15.7	 20
160	 14	231.0	33.8	 25
161	 14	105.0	24.3	 25
162	 14	1378.3	215.9	 20
163	 14	109.0	20.7	 25
164	 14	91.0	17.9	 25
165	 14	166.3	33.5	 20
166	 14	223.0	33.3	 25
167	 14	357.0	52.2	 25
168	 14	422.5	71.3	 20
169	 14	99.0	17.4	 25
170	 14	396.0	79.8	 25
171	 14	326.3	42.1	 20
172	 14	317.0	33.8	 25
173	 14	191.0	116.2	 25
174	 14	1242.0	231.1	 20
175	 14	275.0	38.0	 25
176	 14	468.0	109.1	 25
177	 14	190.0	20.0	 20
178	 14	116.0	23.3	 25
179	 14	258.5	36.1	 20
180	 14	184.0	27.6	 25
181	 14	384.0	121.0	 25
182	 14	507.0	59.3	 20
183	 14	352.0	49.4	 25
184	 14	128.0	23.9	 25
185	 14	94.0	11.5	 20
186	 14	90.0	13.3	 25
187	 14	350.0	35.7	 25
188	 14	334.3	68.4	 20
189	 14	814.0	146.6	 25
190	 14	1423.0	288.4	 25
191	 14	185.0	31.1	 20
192	 14	228.0	42.4	 25
193	 14	522.0	142.7	 25
194	 14	909.5	96.7	 20
195	 14	96.0	17.0	 25
196	 14	88.0	13.0	 25
197	 14	256.0	25.6	 20
198	 14	110.0	15.3	 25
199	 14	222.0	38.2	 25
200	 14	105.5	16.1	 20
201	 14	93.0	14.6	 25
202	 14	98.0	19.1	 25
203	 14	99.3	15.2	 20
204	 14	197.0	25.8	 25
205	 14	124.0	28.7	 25
206	 14	179.3	22.8	 20
207	 14	269.0	42.3	 25
208	 14	133.0	18.6	 25
209	 14	308.3	50.3	 20
210	 14	105.0	18.6	 25
211	 14	1006.0	214.5	 25
212	 14	117.3	23.6	 20
213	 14	1165.0	189.0	 25
214	 14	146.0	26.3	 25
215	 14	238.8	37.6	 20
216	 14	84.0	14.6	 25
217	 14	77.0	14.8	 25
218	 14	84.3	12.2	 20
219	 14	81.0	12.2	 25
220	 14	76.0	15.3	 25
221	 14	78.0	15.0	 20
222	 14	149.0	17.6	 25
223	 14	148.0	58.1	 25
224	 14	137.3	23.7	 20
225	 14	503.0	96.3	 25
226	 14	426.0	47.5	 25
227	 14	341.5	55.6	 20
228	 14	98.0	16.1	 25
229	 14	144.0	30.7	 25
230	 14	99.5	17.8	 20
231	 14	91.0	13.9	 25
232	 14	494.0	764.1	 25
233	 14	2967.5	289.4	 20
234	 14	1649.0	443.0	 25
235	 14	523.5	84.0	 20
236	 14	446.0	42.1	 25
237	 14	698.0	128.1	 25
238	 14	1360.3	188.9	 20
239	 14	253.0	37.4	 25
240	 14	126.0	21.7	 25
241	 14	341.5	36.1	 20
242	 14	468.0	67.8	 25
243	 14	134.0	19.9	 25
244	 14	152.0	28.5	 20
245	 14	256.0	48.8	 25
246	 14	139.0	19.2	 25
247	 14	181.8	28.5	 20
248	 14	93.0	14.6	 25
249	 14	101.0	17.7	 25
250	 14	91.5	17.2	 20
251	 14	100.0	18.3	 25
252	 14	88.0	14.0	 25
253	 14	83.8	13.1	 20
254	 14	253.0	42.9	 25
255	 14	114.0	21.9	 25
256	 14	81.0	14.0	 20
257	 14	90.0	14.8	 25
258	 14	133.0	22.0	 25
259	 14	85.0	13.1	 20
260	 14	82.0	15.2	 25
261	 14	106.0	20.3	 25
262	 14	121.0	20.4	 20
263	 14	143.0	23.3	 25
264	 14	333.0	72.4	 25
265	 14	74.0	13.8	 20
266	 14	189.0	20.2	 25
267	 14	547.0	112.7	 25
268	 14	103.8	20.9	 20
269	 14	150.0	17.8	 25
270	 14	129.0	24.8	 25
271	 14	82.8	17.6	 20
272	 14	85.0	16.8	 25
273	 14	155.0	22.3	 25
274	 14	145.3	17.8	 20
275	 14	198.0	30.2	 25
276	 14	91.0	14.7	 25
277	 14	161.5	24.6	 20
278	 14	180.0	26.0	 25
279	 14	102.0	15.9	 25
280	 14	234.5	45.8	 20
281	 14	123.0	19.8	 25
282	 14	137.0	28.8	 25
283	 14	134.5	24.7	 20
284	 14	76.0	11.5	 25
285	 14	80.0	16.2	 25
286	 14	68.0	13.5	 20
287	 14	80.0	11.4	 25
288	 14	79.0	12.4	 25
289	 14	112.3	23.9	 20
290	 14	332.0	30.7	 25
291	 14	182.0	30.8	 25
292	 14	304.0	36.2	 20
293	 14	114.0	14.0	 25
294	 14	128.0	21.4	 20
295	 14	301.0	46.1	 25
296	 14	1282.0	170.1	 25
297	 14	96.0	9.7	 20
298	 14	97.0	17.6	 25
299	 14	105.0	17.2	 25
300	 14	74.0	10.8	 20
301	 14	150.0	21.3	 25
302	 14	190.0	26.0	 25
303	 14	229.0	30.8	 20
304	 14	1071.0	154.5	 25
305	 14	95.0	17.1	 25
306	 14	94.0	12.9	 20
307	 14	99.0	15.0	 25
308	 14	218.0	39.9	 25
309	 14	613.3	62.7	 20
310	 14	268.0	36.2	 25
311	 14	84.0	14.0	 25
312	 14	82.3	19.4	 20
313	 14	81.0	15.8	 25
314	 14	96.0	19.5	 25
315	 14	210.3	28.3	 20
316	 14	204.0	25.8	 25
317	 14	149.0	20.5	 25
318	 14	142.5	20.2	 20
319	 14	88.0	18.1	 25
320	 14	148.0	16.6	 25
321	 14	147.3	24.5	 20
322	 14	69.0	8.4	 25
323	 14	90.0	16.4	 25
324	 14	68.0	14.4	 20
325	 14	117.0	23.1	 25
326	 14	315.0	291.6	 25
327	 14	2096.0	192.6	 20
328	 14	568.0	98.6	 25
329	 14	371.0	43.7	 25
330	 14	151.3	40.4	 20
331	 14	1701.0	290.2	 25
332	 14	1014.0	108.1	 25
333	 14	272.8	30.1	 20
334	 14	136.0	18.7	 25
335	 14	94.0	16.7	 25
336	 14	104.3	17.8	 20
337	 14	79.0	13.7	 25
338	 14	189.0	33.8	 25
339	 14	108.0	18.7	 20
340	 14	151.0	22.0	 25
341	 14	435.0	122.7	 25
342	 14	518.3	151.2	 20
343	 14	1233.0	172.6	 25
344	 14	254.0	71.3	 25
345	 14	1298.0	129.9	 20
346	 14	102.0	16.5	 25
347	 14	74.0	11.8	 25
348	 14	87.5	14.7	 20
349	 14	97.0	12.2	 25
350	 14	133.3	21.1	 20
351	 14	144.0	22.2	 25
352	 14	546.0	117.6	 25
353	 14	93.3	10.9	 20
354	 14	89.0	14.4	 25
355	 14	79.0	11.0	 25
356	 14	123.5	21.1	 20
357	 14	103.0	15.7	 25
358	 14	85.0	21.6	 25
359	 14	201.5	33.7	 20
360	 14	106.0	32.9	 25
361	 14	170.0	21.0	 25
362	 14	144.0	17.2	 20
363	 14	90.0	10.9	 25
364	 14	183.0	29.9	 25
365	 14	359.0	31.9	 20
366	 14	1986.0	171.0	 25
367	 14	156.0	21.6	 25
368	 14	128.0	18.6	 20
369	 14	505.0	45.4	 25
370	 14	196.0	26.2	 25
371	 14	196.3	47.2	 20
372	 14	134.0	18.8	 25
373	 14	363.0	53.6	 25
374	 14	95.8	17.6	 20
375	 14	91.0	15.6	 25
376	 14	91.0	17.2	 25
377	 14	86.0	12.8	 20
378	 14	392.0	45.0	 25
379	 14	263.0	42.4	 25
380	 14	4782.8	219.5	 20
381	 14	916.0	109.1	 25
382	 14	96.0	16.1	 25
383	 14	343.8	34.5	 20
384	 14	1342.0	121.1	 25
385	 14	98.0	21.6	 25
386	 14	72.3	14.5	 20
387	 14	274.0	30.9	 25
388	 14	88.0	12.8	 25
389	 14	134.3	18.6	 20
390	 14	269.0	33.3	 25
391	 14	569.0	64.2	 25
392	 14	201.3	24.2	 20
393	 14	121.0	24.7	 25
394	 14	381.0	37.4	 25
395	 14	101.3	17.9	 20
396	 14	124.0	16.7	 25
397	 14	110.0	37.7	 25
398	 14	211.3	24.7	 20
399	 14	145.0	20.3	 25
400	 14	91.0	12.3	 25
401	 14	211.8	25.8	 20
402	 14	431.0	52.7	 25
403	 14	77.0	15.6	 25
404	 14	65.8	12.2	 20
405	 14	173.0	20.7	 25
406	 14	126.0	28.1	 25
407	 14	77.3	11.1	 20
408	 14	245.0	25.8	 25
409	 14	622.3	31.3	 20
410	 14	434.0	42.8	 25
411	 14	85.0	15.5	 25
412	 14	70.5	12.4	 20
413	 14	124.0	15.3	 25
414	 14	91.0	15.3	 25
415	 14	75.8	12.6	 20
416	 14	78.0	12.2	 25
417	 14	262.0	43.9	 25
418	 14	1525.5	150.5	 20
419	 14	448.0	64.3	 25
420	 14	369.0	50.1	 25
421	 14	91.3	11.0	 20
422	 14	75.0	15.1	 25
423	 14	80.0	14.4	 25
424	 14	95.3	17.9	 20
425	 14	97.0	18.7	 25
426	 14	97.0	13.3	 25
427	 14	159.5	29.7	 20
428	 14	141.0	18.9	 25
429	 14	345.0	56.9	 25
430	 14	98.3	16.8	 20
431	 14	95.0	17.1	 25
432	 14	928.0	154.6	 25
433	 14	134.3	20.6	 20
434	 14	169.0	35.4	 25
435	 14	1918.0	166.0	 25
436	 14	2399.8	358.8	 20
437	 14	143.0	18.8	 25
438	 14	618.0	57.5	 25
439	 14	324.5	38.8	 20
440	 14	369.0	40.9	 25
441	 14	102.0	20.9	 25
442	 14	137.5	22.5	 20
443	 14	1159.0	126.6	 25
444	 14	1244.0	112.1	 25
445	 14	1125.5	92.0	 20
446	 14	92.0	19.6	 25
447	 14	146.0	21.0	 25
448	 14	184.3	23.4	 20
449	 14	76.0	17.1	 25
450	 14	104.0	20.1	 25
451	 14	75.5	13.1	 20
452	 14	92.0	17.5	 25
453	 14	328.0	53.3	 25
454	 14	987.8	108.4	 20
455	 14	102.0	21.8	 25
456	 14	392.0	52.4	 25
457	 14	316.3	28.2	 20
458	 14	269.0	35.2	 25
459	 14	158.0	23.8	 25
460	 14	107.3	17.0	 20
461	 14	309.0	36.3	 25
462	 14	130.0	24.5	 25
463	 14	85.0	10.5	 20
464	 14	69.0	10.7	 25
465	 14	129.0	24.3	 25
466	 14	99.3	17.2	 20
467	 14	98.0	16.9	 25
468	 14	138.3	24.2	 20
469	 14	81.0	12.9	 25
470	 14	74.0	11.0	 25
471	 14	102.5	24.8	 20
472	 14	88.0	14.4	 25
473	 14	229.0	35.4	 25
474	 14	229.8	52.1	 20
475	 14	227.0	42.0	 25
476	 14	484.0	136.3	 25
477	 14	112.0	17.9	 20
478	 14	115.0	23.1	 25
479	 14	131.0	24.2	 25
480	 14	177.5	17.3	 20
481	 14	276.0	24.4	 25
482	 14	143.0	20.9	 25
483	 14	119.8	13.5	 20
484	 14	69.0	13.8	 25
485	 14	90.0	17.2	 25
486	 14	119.3	19.0	 20
487	 14	733.0	88.1	 25
488	 14	373.0	41.5	 25
489	 14	144.8	23.3	 20
490	 14	81.0	14.4	 25
491	 14	89.0	17.6	 25
492	 14	80.3	11.9	 20
493	 14	412.0	47.5	 25
494	 14	368.0	56.1	 25
495	 14	161.8	24.5	 20
496	 14	89.0	16.7	 25
497	 14	110.0	18.2	 25
498	 14	74.8	15.2	 20
499	 14	241.0	24.7	 25
500	 14	73.0	11.1	 25
501	 14	71.3	11.8	 20
502	 14	67.0	9.8	 25
503	 14	82.0	17.3	 25
504	 14	84.8	16.0	 20
505	 14	106.0	21.2	 25
506	 14	88.0	15.5	 25
507	 14	394.3	42.1	 20
508	 14	242.0	39.9	 25
509	 14	124.0	19.3	 25
510	 14	98.5	11.1	 20
511	 14	76.0	19.7	 25
512	 14	76.0	14.0	 25
513	 14	88.8	15.9	 20
514	 14	99.0	16.7	 25
515	 14	176.0	23.4	 25
516	 14	169.3	20.5	 20
517	 14	151.0	20.9	 25
518	 14	114.0	20.1	 25
519	 14	89.5	17.0	 20
520	 14	130.0	16.3	 25
521	 14	220.0	34.2	 25
522	 14	226.8	44.1	 20
523	 14	193.0	40.3	 25
524	 14	91.0	12.3	 20
525	 14	714.0	148.7	 25
526	 14	717.0	107.6	 25
527	 14	129.8	17.2	 20
528	 14	166.0	19.7	 25
529	 14	90.0	17.4	 25
530	 14	169.5	21.5	 20
531	 14	81.0	11.8	 25
532	 14	849.0	112.5	 25
533	 14	317.5	56.1	 20
534	 14	2452.0	145.0	 25
535	 14	288.0	53.4	 25
536	 14	882.8	152.1	 20
537	 14	150.0	55.3	 25
538	 14	72.0	13.0	 25
539	 14	178.0	26.6	 20
540	 14	86.0	13.9	 25
541	 14	112.0	18.3	 25
542	 14	114.0	17.2	 20
543	 14	130.0	25.4	 25
544	 14	238.0	28.0	 25
545	 14	619.5	79.0	 20
546	 14	102.0	21.2	 25
547	 14	105.0	13.2	 25
548	 14	483.8	58.8	 20
549	 14	2143.0	246.8	 25
550	 14	362.0	44.9	 25
551	 14	182.3	28.7	 20
552	 14	92.0	11.7	 25
553	 14	76.0	11.1	 25
554	 14	79.3	13.2	 20
555	 14	95.0	20.2	 25
556	 14	83.0	13.3	 25
557	 14	79.0	15.3	 20
558	 14	98.0	20.6	 25
559	 14	71.0	14.7	 25
560	 14	164.5	20.4	 20
561	 14	153.0	25.2	 25
562	 14	101.0	12.7	 25
563	 14	80.5	12.3	 20
564	 14	61.0	10.2	 25
565	 14	113.0	19.2	 25
566	 14	1756.5	130.6	 20
567	 14	391.0	85.3	 25
568	 14	69.0	10.8	 25
569	 14	89.0	17.2	 20
570	 14	182.0	32.4	 25
571	 14	1519.0	213.8	 25
572	 14	123.8	18.7	 20
573	 14	78.0	16.5	 25
574	 14	76.0	12.8	 25
575	 14	101.5	17.5	 20
576	 14	98.0	16.7	 25
577	 14	71.0	12.4	 25
578	 14	67.8	13.3	 20
579	 14	66.0	13.1	 25
580	 14	72.0	17.1	 25
581	 14	93.5	15.5	 20
582	 14	123.0	21.6	 25
583	 14	68.0	13.2	 20
584	 14	120.0	29.2	 25
585	 14	74.0	12.3	 25
586	 14	88.5	17.2	 20
587	 14	90.0	18.3	 25
588	 14	213.0	37.5	 25
589	 14	86.5	15.8	 20
590	 14	113.0	19.4	 25
591	 14	372.0	34.9	 25
592	 14	2650.3	235.8	 20
593	 14	1896.0	344.8	 25
594	 14	88.0	14.2	 25
595	 14	447.5	44.3	 20
596	 14	192.0	45.2	 25
597	 14	257.0	23.9	 25
598	 14	467.0	52.9	 20
599	 14	286.0	37.8	 25
600	 14	101.0	23.7	 25
601	 14	454.5	50.7	 20
602	 14	287.0	69.4	 25
603	 14	565.0	56.0	 25
604	 14	117.5	14.0	 20
605	 14	89.0	17.0	 25
606	 14	68.0	12.9	 25
607	 14	67.0	10.5	 20
608	 14	84.0	16.5	 25
609	 14	95.0	20.2	 25
610	 14	66.0	11.8	 20
611	 14	291.0	46.9	 25
612	 14	140.0	21.3	 25
613	 14	336.3	51.4	 20
614	 14	112.0	12.5	 25
615	 14	132.0	21.9	 25
616	 14	86.0	21.0	 20
617	 14	207.0	24.8	 25
618	 14	192.0	29.8	 25
619	 14	100.3	15.4	 20
620	 14	133.0	19.1	 25
621	 14	125.0	18.2	 25
622	 14	97.3	17.1	 20
623	 14	124.0	27.1	 25
624	 14	158.0	19.8	 25
625	 14	177.3	24.3	 20
626	 14	103.0	17.3	 25
627	 14	110.0	24.2	 25
628	 14	89.0	15.1	 20
629	 14	128.0	15.6	 25
630	 14	387.0	49.5	 25
631	 14	396.0	94.5	 20
632	 14	83.0	16.7	 25
633	 14	74.0	15.3	 25
634	 14	96.0	13.5	 20
635	 14	82.0	13.9	 25
636	 14	70.0	9.6	 25
637	 14	72.8	11.8	 20
638	 14	93.0	14.3	 25
639	 14	10306.5	1494.1	 20
  0	 15	186.5	31.1	 20
  1	 15	284.0	32.6	 25
  2	 15	100.0	17.7	 25
  3	 15	130.0	18.4	 20
  4	 15	295.0	47.6	 25
  5	 15	138.0	20.1	 25
  6	 15	1252.3	141.8	 20
  7	 15	107.0	19.1	 25
  8	 15	195.0	18.5	 25
  9	 15	1353.8	112.5	 20
 10	 15	636.0	65.6	 25
 11	 15	89.5	16.6	 20
 12	 15	77.0	8.3	 25
 13	 15	85.0	15.6	 25
 14	 15	92.5	15.4	 20
 15	 15	165.0	27.6	 25
 16	 15	375.0	47.5	 25
 17	 15	169.0	30.2	 20
 18	 15	100.0	16.8	 25
 19	 15	91.0	18.0	 25
 20	 15	102.8	24.3	 20
 21	 15	81.0	14.8	 25
 22	 15	121.0	16.0	 25
 23	 15	105.5	16.6	 20
 24	 15	206.0	32.2	 25
 25	 15	114.0	15.9	 25
 26	 15	181.0	25.9	 20
 27	 15	104.0	15.6	 25
 28	 15	93.0	15.3	 25
 29	 15	98.0	18.2	 20
 30	 15	131.0	22.4	 25
 31	 15	175.0	25.7	 25
 32	 15	90.3	12.3	 20
 33	 15	149.0	27.8	 25
 34	 15	266.0	50.0	 25
 35	 15	113.5	14.7	 20
 36	 15	202.0	26.3	 25
 37	 15	163.0	32.9	 25
 38	 15	226.0	31.9	 20
 39	 15	149.0	19.5	 25
 40	 15	91.0	14.5	 25
 41	 15	80.8	18.6	 20
 42	 15	78.0	10.4	 25
 43	 15	229.0	40.0	 25
 44	 15	245.8	30.4	 20
 45	 15	838.0	167.8	 25
 46	 15	190.0	300.5	 25
 47	 15	107.5	18.5	 20
 48	 15	1082.0	229.0	 25
 49	 15	152.0	25.9	 25
 50	 15	114.0	19.9	 20
 51	 15	86.0	16.1	 25
 52	 15	109.0	16.5	 25
 53	 15	224.0	29.2	 20
 54	 15	232.0	28.8	 25
 55	 15	1423.0	370.4	 25
 56	 15	86.5	16.7	 20
 57	 15	592.0	71.2	 25
 58	 15	444.0	404.0	 25
 59	 15	3191.5	137.6	 20
 60	 15	144.0	28.0	 25
 61	 15	110.0	18.8	 25
 62	 15	159.8	25.1	 20
 63	 15	99.0	16.3	 25
 64	 15	76.0	14.0	 25
 65	 15	131.3	23.7	 20
 66	 15	128.0	33.1	 25
 67	 15	365.5	44.2	 20
 68	 15	99.0	15.7	 25
 69	 15	112.0	20.1	 25
 70	 15	114.8	17.1	 20
 71	 15	129.0	19.8	 25
 72	 15	144.0	50.2	 25
 73	 15	3103.5	562.0	 20
 74	 15	90.0	14.3	 25
 75	 15	374.0	78.3	 25
 76	 15	147.8	25.5	 20
 77	 15	95.0	11.1	 25
 78	 15	123.0	22.6	 25
 79	 15	127.3	25.0	 20
 80	 15	199.0	20.7	 25
 81	 15	85.0	14.0	 25
 82	 15	217.0	32.9	 20
 83	 15	99.0	21.3	 25
 84	 15	120.0	21.5	 25
 85	 15	195.3	27.8	 20
 86	 15	300.0	40.1	 25
 87	 15	167.0	32.8	 25
 88	 15	163.0	77.7	 20
 89	 15	617.0	101.6	 25
 90	 15	159.0	19.7	 25
 91	 15	243.8	36.1	 20
 92	 15	207.0	46.0	 25
 93	 15	110.0	18.5	 25
 94	 15	84.5	11.4	 20
 95	 15	86.0	13.2	 25
 96	 15	173.0	42.2	 25
 97	 15	75.0	19.5	 20
 98	 15	79.0	12.2	 25
 99	 15	89.0	20.6	 25
100	 15	175.3	27.9	 20
101	 15	116.0	22.2	 25
102	 15	402.0	253.1	 25
103	 15	705.0	135.7	 20
104	 15	221.0	33.7	 25
105	 15	123.0	23.1	 25
106	 15	220.5	29.1	 20
107	 15	1426.0	257.2	 25
108	 15	413.0	114.5	 25
109	 15	151.3	28.2	 20
110	 15	155.0	34.8	 25
111	 15	218.0	50.2	 25
112	 15	183.3	32.7	 20
113	 15	96.0	11.4	 25
114	 15	88.0	14.2	 25
115	 15	172.5	27.2	 20
116	 15	2114.0	505.7	 25
117	 15	795.0	227.7	 25
118	 15	229.0	52.3	 20
119	 15	142.0	22.1	 25
120	 15	457.0	97.2	 25
121	 15	179.3	27.8	 20
122	 15	537.0	152.2	 25
123	 15	293.0	64.0	 25
124	 15	98.3	16.7	 20
125	 15	321.0	80.8	 25
126	 15	79.5	13.7	 20
127	 15	86.0	17.9	 25
128	 15	322.0	93.7	 25
129	 15	299.5	47.9	 20
130	 15	90.0	17.0	 25
131	 15	374.0	45.7	 25
132	 15	316.5	50.0	 20
133	 15	128.0	19.9	 25
134	 15	310.0	66.1	 25
135	 15	113.5	19.7	 20
136	 15	234.0	49.8	 25
137	 15	177.0	27.6	 25
138	 15	543.3	72.7	 20
139	 15	217.0	33.5	 25
140	 15	163.0	22.6	 25
141	 15	301.8	49.3	 20
142	 15	973.0	115.7	 25
143	 15	1315.0	251.2	 25
144	 15	145.0	26.2	 20
145	 15	597.0	54.0	 25
146	 15	133.0	32.6	 25
147	 15	672.5	111.8	 20
148	 15	170.0	21.5	 25
149	 15	202.0	42.9	 25
150	 15	178.5	20.5	 20
151	 15	166.0	29.1	 25
152	 15	232.0	72.9	 25
153	 15	326.0	33.9	 20
154	 15	276.0	44.0	 25
155	 15	236.0	33.1	 25
156	 15	334.0	47.7	 20
157	 15	184.0	31.1	 25
158	 15	513.0	105.9	 25
159	 15	96.0	11.3	 20
160	 15	421.0	208.9	 25
161	 15	944.0	202.9	 25
162	 15	268.8	36.9	 20
163	 15	439.0	54.6	 25
164	 15	393.0	44.0	 25
165	 15	193.8	28.9	 20
166	 15	183.0	34.7	 25
167	 15	289.0	26.4	 25
168	 15	162.0	25.8	 20
169	 15	135.0	35.8	 25
170	 15	234.0	32.6	 25
171	 15	140.5	19.0	 20
172	 15	92.0	13.0	 25
173	 15	89.0	12.2	 25
174	 15	273.3	33.4	 20
175	 15	131.0	19.9	 25
176	 15	156.0	25.1	 25
177	 15	176.5	22.8	 20
178	 15	270.0	44.5	 25
179	 15	728.0	231.1	 25
180	 15	88.5	19.5	 20
181	 15	502.0	80.8	 25
182	 15	144.0	45.3	 25
183	 15	1825.3	232.8	 20
184	 15	447.0	100.0	 25
185	 15	143.5	25.0	 20
186	 15	106.0	18.0	 25
187	 15	111.0	30.4	 25
188	 15	125.0	20.3	 20
189	 15	220.0	29.8	 25
190	 15	212.0	23.6	 25
191	 15	202.3	31.3	 20
192	 15	917.0	131.6	 25
193	 15	343.0	41.0	 25
194	 15	847.0	95.7	 20
195	 15	112.0	20.7	 25
196	 15	89.0	18.9	 25
197	 15	808.5	111.1	 20
198	 15	473.0	91.2	 25
199	 15	98.0	42.2	 25
200	 15	269.0	28.7	 20
201	 15	170.0	28.6	 25
202	 15	137.0	25.2	 25
203	 15	440.5	54.7	 20
204	 15	93.0	12.1	 25
205	 15	76.0	12.5	 25
206	 15	101.0	15.3	 20
207	 15	1941.0	337.0	 25
208	 15	133.0	52.3	 25
209	 15	556.8	99.9	 20
210	 15	324.0	55.9	 25
211	 15	156.0	49.5	 25
212	 15	834.8	81.3	 20
213	 15	420.0	49.2	 25
214	 15	285.0	33.8	 25
215	 15	1650.8	241.8	 20
216	 15	69.0	12.0	 25
217	 15	80.0	13.5	 25
218	 15	76.8	14.2	 20
219	 15	70.0	11.4	 25
220	 15	98.0	15.7	 25
221	 15	134.5	32.5	 20
222	 15	203.0	45.6	 25
223	 15	138.0	27.0	 25
224	 15	83.3	18.3	 20
225	 15	91.0	14.1	 25
226	 15	107.0	43.4	 25
227	 15	773.8	86.9	 20
228	 15	183.0	30.7	 25
229	 15	252.0	52.9	 25
230	 15	323.3	51.6	 20
231	 15	168.0	28.2	 25
232	 15	468.0	107.6	 25
233	 15	1202.3	210.0	 20
234	 15	1642.0	440.1	 25
235	 15	91.0	14.7	 25
236	 15	90.0	13.2	 20
237	 15	282.0	50.6	 25
238	 15	701.0	185.0	 25
239	 15	140.0	24.2	 20
240	 15	77.0	13.4	 25
241	 15	121.3	16.6	 20
242	 15	682.0	103.6	 25
243	 15	2540.0	766.0	 25
244	 15	124.5	21.5	 20
245	 15	120.0	19.3	 25
246	 15	269.0	67.8	 25
247	 15	111.0	16.6	 20
248	 15	119.0	19.3	 25
249	 15	138.0	28.3	 25
250	 15	109.0	17.0	 20
251	 15	147.0	56.5	 25
252	 15	836.0	167.4	 25
253	 15	200.8	23.1	 20
254	 15	212.0	41.7	 25
255	 15	83.0	14.5	 25
256	 15	69.3	10.7	 20
257	 15	473.0	89.2	 25
258	 15	161.0	31.1	 25
259	 15	66.3	8.7	 20
260	 15	195.0	35.1	 25
261	 15	103.0	17.7	 25
262	 15	94.3	13.6	 20
263	 15	167.0	29.8	 25
264	 15	193.0	64.7	 25
265	 15	396.8	24.7	 20
266	 15	318.0	30.0	 25
267	 15	235.0	43.5	 25
268	 15	195.8	21.4	 20
269	 15	127.0	19.2	 25
270	 15	115.0	15.3	 25
271	 15	181.3	31.3	 20
272	 15	77.0	11.8	 25
273	 15	66.0	13.1	 25
274	 15	96.5	13.6	 20
275	 15	85.0	18.5	 25
276	 15	89.0	13.3	 25
277	 15	83.3	14.5	 20
278	 15	68.0	11.8	 25
279	 15	678.0	128.1	 25
280	 15	815.5	88.7	 20
281	 15	147.0	23.6	 25
282	 15	113.0	24.1	 25
283	 15	511.5	46.8	 20
284	 15	195.0	35.5	 25
285	 15	298.0	58.0	 25
286	 15	68.8	11.2	 20
287	 15	89.0	10.4	 25
288	 15	181.0	29.3	 25
289	 15	159.3	21.4	 20
290	 15	276.0	47.5	 25
291	 15	731.0	87.5	 25
292	 15	74.8	9.7	 20
293	 15	144.0	17.7	 25
294	 15	329.0	76.5	 25
295	 15	1870.5	185.3	 20
296	 15	503.0	44.4	 25
297	 15	388.0	63.4	 25
298	 15	1453.3	133.9	 20
299	 15	100.0	16.2	 25
300	 15	99.8	16.3	 20
301	 15	347.0	36.4	 25
302	 15	214.0	19.1	 25
303	 15	735.3	37.2	 20
304	 15	1956.0	204.4	 25
305	 15	169.0	45.0	 25
306	 15	1452.3	86.7	 20
307	 15	883.0	117.3	 25
308	 15	3123.0	665.8	 25
309	 15	504.0	61.8	 20
310	 15	99.0	17.1	 25
311	 15	89.0	17.4	 25
312	 15	95.5	21.1	 20
313	 15	90.0	20.8	 25
314	 15	109.0	62.9	 25
315	 15	4354.3	691.3	 20
316	 15	99.0	16.4	 25
317	 15	94.0	20.7	 25
318	 15	129.5	23.3	 20
319	 15	88.0	14.1	 25
320	 15	279.0	40.7	 25
321	 15	275.0	29.0	 20
322	 15	220.0	33.8	 25
323	 15	86.0	13.9	 25
324	 15	74.0	8.8	 20
325	 15	91.0	16.8	 25
326	 15	518.0	114.9	 25
327	 15	258.0	34.3	 20
328	 15	226.0	45.2	 25
329	 15	160.0	17.8	 25
330	 15	117.3	16.0	 20
331	 15	115.0	20.7	 25
332	 15	280.0	54.9	 25
333	 15	324.3	45.6	 20
334	 15	98.0	16.2	 25
335	 15	171.0	41.1	 25
336	 15	76.3	11.1	 20
337	 15	237.0	41.1	 25
338	 15	152.0	27.7	 25
339	 15	126.5	21.6	 20
340	 15	112.0	18.2	 25
341	 15	96.0	13.2	 25
342	 15	90.3	13.1	 20
343	 15	523.0	55.2	 25
344	 15	647.0	133.0	 25
345	 15	135.8	21.5	 20
346	 15	119.0	17.5	 25
347	 15	893.0	153.2	 25
348	 15	964.8	149.5	 20
349	 15	228.0	36.0	 25
350	 15	99.0	19.3	 25
351	 15	111.0	18.2	 20
352	 15	105.0	18.0	 25
353	 15	169.0	22.7	 25
354	 15	1324.5	185.1	 20
355	 15	142.0	22.4	 25
356	 15	1128.8	103.2	 20
357	 15	711.0	111.8	 25
358	 15	152.0	22.9	 25
359	 15	184.8	19.8	 20
360	 15	92.0	17.7	 25
361	 15	188.0	28.5	 25
362	 15	382.5	40.4	 20
363	 15	349.0	57.0	 25
364	 15	1290.0	155.2	 25
365	 15	1459.3	95.8	 20
366	 15	2058.0	119.7	 25
367	 15	591.0	45.3	 25
368	 15	988.8	94.6	 20
369	 15	122.0	20.0	 25
370	 15	2857.0	456.8	 25
371	 15	82.5	13.9	 20
372	 15	138.0	24.2	 25
373	 15	408.0	42.1	 25
374	 15	118.0	18.4	 20
375	 15	799.0	86.7	 25
376	 15	115.0	28.4	 25
377	 15	144.3	21.8	 20
378	 15	90.0	15.3	 25
379	 15	385.0	44.3	 25
380	 15	438.5	54.9	 20
381	 15	250.0	30.4	 25
382	 15	89.0	13.4	 25
383	 15	100.0	16.0	 20
384	 15	145.0	23.6	 25
385	 15	104.0	15.1	 25
386	 15	288.3	39.7	 20
387	 15	92.0	16.8	 25
388	 15	95.0	15.6	 25
389	 15	77.5	12.2	 20
390	 15	171.0	25.0	 25
391	 15	156.0	28.7	 25
392	 15	447.3	54.1	 20
393	 15	382.0	41.2	 25
394	 15	231.0	32.2	 25
395	 15	101.3	14.1	 20
396	 15	595.0	89.5	 25
397	 15	210.0	31.5	 25
398	 15	74.5	10.4	 20
399	 15	89.0	11.0	 25
400	 15	74.0	10.7	 25
401	 15	85.5	17.5	 20
402	 15	420.0	48.0	 25
403	 15	341.0	42.7	 25
404	 15	1113.3	113.3	 20
405	 15	402.0	68.7	 25
406	 15	303.0	48.4	 25
407	 15	181.5	31.4	 20
408	 15	147.0	29.7	 25
409	 15	1585.0	209.0	 25
410	 15	454.3	64.2	 20
411	 15	89.0	14.1	 25
412	 15	103.0	17.4	 25
413	 15	591.3	76.8	 20
414	 15	243.0	37.3	 25
415	 15	565.0	62.4	 20
416	 15	87.0	17.4	 25
417	 15	225.0	35.1	 25
418	 15	839.8	67.2	 20
419	 15	88.0	13.6	 25
420	 15	414.0	40.1	 25
421	 15	789.8	64.5	 20
422	 15	446.0	45.8	 25
423	 15	1044.0	92.4	 25
424	 15	335.3	28.0	 20
425	 15	1327.0	148.0	 25
426	 15	121.0	16.4	 25
427	 15	82.0	17.0	 20
428	 15	60.0	10.4	 25
429	 15	105.0	15.4	 25
430	 15	301.8	34.3	 20
431	 15	506.0	38.5	 25
432	 15	1622.0	256.0	 25
433	 15	197.8	33.6	 20
434	 15	123.0	16.3	 25
435	 15	156.0	23.3	 25
436	 15	122.0	17.5	 20
437	 15	741.0	115.1	 25
438	 15	200.0	30.2	 25
439	 15	104.5	16.1	 20
440	 15	99.0	14.8	 25
441	 15	137.0	54.0	 25
442	 15	98.8	14.6	 20
443	 15	1453.0	224.6	 25
444	 15	2414.0	494.9	 25
445	 15	107.5	21.4	 20
446	 15	66.0	12.9	 25
447	 15	223.0	25.1	 25
448	 15	280.0	46.4	 20
449	 15	118.0	25.2	 25
450	 15	108.0	15.1	 25
451	 15	840.5	122.1	 20
452	 15	84.0	20.8	 25
453	 15	113.0	23.5	 25
454	 15	104.3	18.3	 20
455	 15	87.0	16.3	 25
456	 15	215.0	21.1	 25
457	 15	173.3	17.9	 20
458	 15	85.0	14.2	 25
459	 15	102.0	14.9	 25
460	 15	242.0	26.7	 20
461	 15	357.0	36.1	 25
462	 15	83.0	15.2	 25
463	 15	76.3	12.4	 20
464	 15	80.0	14.5	 25
465	 15	105.0	40.1	 25
466	 15	3064.3	296.6	 20
467	 15	539.0	110.6	 25
468	 15	129.0	25.1	 25
469	 15	97.0	14.3	 20
470	 15	136.0	18.1	 25
471	 15	126.0	26.4	 25
472	 15	325.3	39.6	 20
473	 15	907.0	124.9	 25
474	 15	203.5	27.2	 20
475	 15	118.0	20.4	 25
476	 15	104.0	18.0	 25
477	 15	219.0	31.7	 20
478	 15	105.0	18.1	 25
479	 15	308.0	35.3	 25
480	 15	112.5	25.3	 20
481	 15	123.0	18.2	 25
482	 15	252.0	33.9	 25
483	 15	113.8	19.0	 20
484	 15	97.0	15.5	 25
485	 15	96.0	18.3	 25
486	 15	80.3	15.4	 20
487	 15	83.0	13.1	 25
488	 15	92.0	16.6	 25
489	 15	64.3	12.1	 20
490	 15	146.0	26.9	 25
491	 15	73.0	12.9	 25
492	 15	89.0	16.7	 20
493	 15	84.0	10.0	 25
494	 15	372.0	39.9	 25
495	 15	6327.5	617.8	 20
496	 15	16685.0	1517.8	 25
497	 15	116.0	22.5	 25
498	 15	74.8	14.5	 20
499	 15	147.0	29.6	 25
500	 15	75.0	11.1	 25
501	 15	74.8	13.7	 20
502	 15	89.0	15.8	 25
503	 15	92.0	14.0	 25
504	 15	74.3	14.2	 20
505	 15	79.0	12.6	 25
506	 15	78.0	12.0	 25
507	 15	86.3	13.0	 20
508	 15	75.0	13.4	 25
509	 15	113.0	21.4	 25
510	 15	310.8	39.0	 20
511	 15	76.0	14.5	 25
512	 15	1675.0	282.9	 25
513	 15	144.0	19.7	 20
514	 15	81.0	18.1	 25
515	 15	238.0	29.9	 25
516	 15	315.3	31.6	 20
517	 15	114.0	16.7	 25
518	 15	70.0	10.4	 25
519	 15	78.3	13.9	 20
520	 15	82.0	15.2	 25
521	 15	937.0	124.2	 25
522	 15	375.3	37.7	 20
523	 15	156.0	25.0	 25
524	 15	112.0	33.2	 25
525	 15	161.8	22.6	 20
526	 15	208.0	27.0	 25
527	 15	257.0	27.9	 25
528	 15	173.8	25.9	 20
529	 15	110.0	15.7	 25
530	 15	85.0	16.9	 20
531	 15	191.0	43.6	 25
532	 15	199.0	24.1	 25
533	 15	127.5	22.8	 20
534	 15	887.0	111.6	 25
535	 15	95.0	20.1	 25
536	 15	894.5	91.2	 20
537	 15	404.0	54.0	 25
538	 15	292.0	35.8	 25
539	 15	1813.3	240.6	 20
540	 15	120.0	16.2	 25
541	 15	260.0	27.4	 25
542	 15	155.3	23.1	 20
543	 15	426.0	42.7	 25
544	 15	927.0	103.4	 25
545	 15	234.0	32.1	 20
546	 15	228.0	34.5	 25
547	 15	77.0	10.6	 25
548	 15	371.5	39.3	 20
549	 15	654.0	234.9	 25
550	 15	87.0	17.6	 25
551	 15	580.3	54.5	 20
552	 15	153.0	27.2	 25
553	 15	326.0	30.8	 25
554	 15	761.3	96.1	 20
555	 15	187.0	20.1	 25
556	 15	1215.0	122.2	 25
557	 15	733.0	63.4	 20
558	 15	73.0	9.4	 25
559	 15	74.0	12.9	 25
560	 15	72.0	12.3	 20
561	 15	73.0	16.1	 25
562	 15	62.0	9.9	 25
563	 15	72.3	14.9	 20
564	 15	74.0	11.8	 25
565	 15	557.0	86.8	 25
566	 15	1459.8	245.1	 20
567	 15	168.0	35.7	 25
568	 15	193.0	35.4	 25
569	 15	83.0	13.5	 20
570	 15	199.0	21.0	 25
571	 15	675.0	80.9	 25
572	 15	275.0	30.2	 20
573	 15	528.0	83.3	 25
574	 15	65.0	8.8	 25
575	 15	70.3	12.3	 20
576	 15	83.0	13.8	 25
577	 15	67.0	13.8	 25
578	 15	92.0	14.2	 20
579	 15	373.0	62.1	 25
580	 15	81.0	22.4	 25
581	 15	78.3	17.6	 20
582	 15	125.0	21.7	 25
583	 15	189.0	29.5	 25
584	 15	483.8	62.2	 20
585	 15	227.0	34.2	 25
586	 15	159.0	27.8	 25
587	 15	243.3	26.1	 20
588	 15	815.0	107.9	 25
589	 15	740.0	58.4	 20
590	 15	248.0	31.3	 25
591	 15	294.0	42.6	 25
592	 15	115.0	22.4	 20
593	 15	142.0	20.5	 25
594	 15	85.0	14.5	 25
595	 15	218.5	27.4	 20
596	 15	166.0	27.5	 25
597	 15	258.0	31.0	 25
598	 15	412.5	21.5	 20
599	 15	1724.0	107.1	 25
600	 15	1001.0	121.1	 25
601	 15	1504.8	92.5	 20
602	 15	322.0	48.1	 25
603	 15	1339.0	148.8	 25
604	 15	536.5	33.6	 20
605	 15	321.0	40.8	 25
606	 15	170.0	27.5	 25
607	 15	118.0	14.8	 20
608	 15	80.0	13.4	 25
609	 15	66.0	13.0	 25
610	 15	80.0	15.3	 20
611	 15	222.0	36.7	 25
612	 15	113.0	65.0	 25
613	 15	104.3	19.8	 20
614	 15	192.0	29.3	 25
615	 15	103.0	19.0	 25
616	 15	94.5	17.2	 20
617	 15	319.0	46.8	 25
618	 15	464.0	57.2	 25
619	 15	299.5	29.1	 20
620	 15	553.0	74.1	 25
621	 15	282.0	36.8	 25
622	 15	1763.8	129.7	 20
623	 15	168.0	42.8	 25
624	 15	102.0	17.0	 25
625	 15	208.8	27.3	 20
626	 15	151.0	28.9	 25
627	 15	167.0	23.0	 25
628	 15	210.3	31.1	 20
629	 15	606.0	81.0	 25
630	 15	1252.0	125.6	 25
631	 15	421.8	36.7	 20
632	 15	114.0	18.5	 25
633	 15	525.0	31.3	 25
634	 15	307.3	29.3	 20
635	 15	115.0	16.3	 25
636	 15	80.0	12.4	 25
637	 15	74.3	13.7	 20
638	 15	344.0	43.3	 25
639	 15	161.0	45.4	 25
  0	 16	12338.3	876.7	 16
  1	 16	126.8	41.8	 20
  2	 16	94.0	15.6	 20
  3	 16	118.5	12.1	 16
  4	 16	152.3	14.8	 20
  5	 16	105.5	16.9	 20
  6	 16	231.5	27.0	 16
  7	 16	102.0	12.2	 20
  8	 16	147.5	22.5	 20
  9	 16	421.0	48.3	 16
 10	 16	377.0	52.0	 20
 11	 16	70.5	11.5	 20
 12	 16	93.0	13.9	 16
 13	 16	92.0	15.9	 20
 14	 16	84.3	17.8	 20
 15	 16	116.3	16.9	 16
 16	 16	150.8	23.1	 20
 17	 16	156.8	21.0	 16
 18	 16	70.8	11.6	 20
 19	 16	83.0	14.4	 20
 20	 16	81.0	13.2	 16
 21	 16	79.0	11.0	 20
 22	 16	122.0	21.9	 20
 23	 16	154.5	23.4	 16
 24	 16	244.5	22.9	 20
 25	 16	126.0	35.9	 20
 26	 16	112.0	21.9	 16
 27	 16	101.8	17.5	 20
 28	 16	96.0	14.3	 20
 29	 16	105.5	17.7	 16
 30	 16	107.8	18.6	 20
 31	 16	151.0	18.9	 20
 32	 16	107.3	17.1	 16
 33	 16	217.5	38.6	 20
 34	 16	93.3	11.9	 20
 35	 16	164.5	20.0	 16
 36	 16	147.0	24.0	 20
 37	 16	143.5	21.3	 20
 38	 16	103.8	20.2	 16
 39	 16	91.0	14.9	 20
 40	 16	82.8	14.6	 20
 41	 16	80.0	16.0	 16
 42	 16	124.5	18.5	 20
 43	 16	101.0	14.7	 20
 44	 16	148.0	28.6	 16
 45	 16	551.3	102.1	 20
 46	 16	122.3	22.1	 20
 47	 16	78.0	12.6	 16
 48	 16	156.3	29.9	 20
 49	 16	103.8	19.0	 20
 50	 16	77.5	11.9	 16
 51	 16	83.3	14.7	 20
 52	 16	148.8	26.1	 20
 53	 16	153.5	26.9	 16
 54	 16	146.0	25.9	 20
 55	 16	628.3	111.1	 20
 56	 16	103.5	20.2	 16
 57	 16	895.8	97.2	 20
 58	 16	710.3	529.4	 20
 59	 16	2375.8	214.2	 16
 60	 16	176.8	24.1	 20
 61	 16	117.3	24.4	 20
 62	 16	100.0	14.0	 16
 63	 16	87.0	14.4	 20
 64	 16	75.8	17.9	 20
 65	 16	130.5	23.8	 16
 66	 16	83.8	16.5	 20
 67	 16	119.0	22.1	 20
 68	 16	74.0	9.7	 16
 69	 16	103.3	14.2	 20
 70	 16	93.3	15.4	 20
 71	 16	170.0	29.9	 16
 72	 16	156.0	24.4	 20
 73	 16	398.8	59.8	 16
 74	 16	93.8	15.1	 20
 75	 16	870.0	124.3	 20
 76	 16	221.8	24.3	 16
 77	 16	108.5	17.9	 20
 78	 16	87.5	12.4	 20
 79	 16	82.3	14.2	 16
 80	 16	253.8	38.9	 20
 81	 16	87.0	12.6	 20
 82	 16	107.3	19.4	 16
 83	 16	100.3	15.6	 20
 84	 16	101.0	12.7	 20
 85	 16	137.5	21.9	 16
 86	 16	158.3	25.2	 20
 87	 16	107.0	15.3	 20
 88	 16	97.3	16.4	 16
 89	 16	632.0	86.6	 20
 90	 16	183.5	30.7	 20
 91	 16	272.5	35.0	 16
 92	 16	311.3	33.9	 20
 93	 16	90.8	17.4	 20
 94	 16	94.3	21.8	 16
 95	 16	77.3	15.0	 20
 96	 16	162.3	32.9	 20
 97	 16	70.3	11.5	 16
 98	 16	75.5	14.2	 20
 99	 16	69.3	16.2	 20
100	 16	118.0	17.3	 16
101	 16	118.0	20.8	 20
102	 16	738.5	599.1	 20
103	 16	1265.8	205.8	 16
104	 16	121.8	20.4	 20
105	 16	88.0	12.0	 20
106	 16	143.0	19.1	 16
107	 16	335.5	68.0	 20
108	 16	124.0	15.6	 20
109	 16	151.8	31.4	 16
110	 16	138.8	17.5	 20
111	 16	112.0	18.9	 20
112	 16	150.0	28.9	 16
113	 16	77.8	13.2	 20
114	 16	83.8	18.5	 20
115	 16	102.0	14.2	 16
116	 16	707.0	128.0	 20
117	 16	408.0	86.7	 20
118	 16	184.5	35.7	 16
119	 16	118.3	23.0	 20
120	 16	288.0	66.2	 20
121	 16	164.3	36.4	 16
122	 16	156.0	16.3	 20
123	 16	280.3	67.7	 20
124	 16	134.3	36.6	 16
125	 16	179.3	36.1	 20
126	 16	89.5	18.5	 20
127	 16	90.8	16.6	 16
128	 16	79.0	10.6	 20
129	 16	116.5	19.2	 20
130	 16	76.0	19.3	 16
131	 16	337.5	57.9	 20
132	 16	334.3	66.1	 16
133	 16	286.3	53.4	 20
134	 16	303.0	71.4	 20
135	 16	271.0	43.9	 16
136	 16	99.0	15.0	 20
137	 16	167.5	30.3	 20
138	 16	155.5	21.8	 16
139	 16	187.3	21.3	 20
140	 16	164.8	18.2	 20
141	 16	152.0	30.7	 16
142	 16	1130.3	106.9	 20
143	 16	943.3	119.0	 20
144	 16	121.5	21.1	 16
145	 16	655.5	59.7	 20
146	 16	107.5	16.9	 20
147	 16	281.8	28.9	 16
148	 16	135.5	18.9	 20
149	 16	108.0	20.7	 20
150	 16	116.0	17.7	 16
151	 16	126.8	18.7	 20
152	 16	175.8	38.7	 20
153	 16	270.0	44.8	 16
154	 16	205.3	28.3	 20
155	 16	505.8	75.0	 20
156	 16	276.5	40.4	 16
157	 16	99.0	14.1	 20
158	 16	315.3	62.0	 20
159	 16	93.5	17.8	 16
160	 16	164.0	61.6	 20
161	 16	325.8	55.1	 20
162	 16	122.3	17.3	 16
163	 16	325.3	29.8	 20
164	 16	445.5	34.9	 20
165	 16	308.3	43.1	 16
166	 16	174.0	36.4	 20
167	 16	309.5	38.4	 20
168	 16	153.8	27.6	 16
169	 16	146.8	27.7	 20
170	 16	207.0	25.8	 20
171	 16	127.0	18.7	 16
172	 16	109.0	16.6	 20
173	 16	81.5	12.5	 20
174	 16	95.0	13.5	 16
175	 16	118.3	20.0	 20
176	 16	98.3	14.3	 20
177	 16	132.5	25.6	 16
178	 16	632.8	88.6	 20
179	 16	168.3	28.0	 20
180	 16	119.5	23.0	 16
181	 16	219.5	27.5	 20
182	 16	115.0	19.3	 20
183	 16	204.3	26.8	 16
184	 16	161.0	24.9	 20
185	 16	141.3	29.1	 20
186	 16	95.5	12.8	 16
187	 16	87.0	18.8	 20
188	 16	136.8	42.8	 20
189	 16	209.5	32.0	 16
190	 16	179.5	21.5	 20
191	 16	193.0	19.5	 16
192	 16	437.3	46.3	 20
193	 16	371.0	39.8	 20
194	 16	1464.3	88.9	 16
195	 16	167.0	28.8	 20
196	 16	89.0	12.4	 20
197	 16	180.3	32.0	 16
198	 16	322.0	44.4	 20
199	 16	83.8	14.7	 20
200	 16	275.8	36.3	 16
201	 16	205.3	21.8	 20
202	 16	126.0	20.4	 20
203	 16	416.5	41.3	 16
204	 16	148.3	22.6	 20
205	 16	109.0	16.8	 20
206	 16	113.5	19.1	 16
207	 16	1678.0	307.8	 20
208	 16	100.5	20.9	 20
209	 16	330.5	33.2	 16
210	 16	192.5	41.1	 20
211	 16	81.0	15.1	 20
212	 16	344.8	36.7	 16
213	 16	327.5	44.0	 20
214	 16	300.3	34.7	 20
215	 16	392.0	55.8	 16
216	 16	78.5	16.0	 20
217	 16	82.3	16.7	 20
218	 16	79.5	15.7	 16
219	 16	78.3	12.7	 20
220	 16	82.5	15.2	 20
221	 16	98.3	22.6	 16
222	 16	107.8	12.7	 20
223	 16	110.5	20.4	 20
224	 16	101.8	14.9	 16
225	 16	81.3	15.7	 20
226	 16	101.3	55.0	 20
227	 16	1203.8	307.6	 16
228	 16	290.5	50.4	 20
229	 16	89.8	18.5	 20
230	 16	84.0	16.6	 16
231	 16	90.0	14.4	 20
232	 16	278.0	164.5	 20
233	 16	1754.5	273.4	 16
234	 16	2052.0	530.0	 20
235	 16	89.8	14.1	 20
236	 16	81.3	9.6	 16
237	 16	100.3	19.9	 20
238	 16	394.5	86.1	 20
239	 16	206.8	30.2	 16
240	 16	85.8	16.4	 20
241	 16	146.3	60.4	 20
242	 16	596.5	118.1	 16
243	 16	380.5	90.6	 20
244	 16	106.5	21.0	 20
245	 16	148.0	27.8	 16
246	 16	99.0	19.2	 20
247	 16	142.0	21.7	 16
248	 16	116.5	20.4	 20
249	 16	252.5	41.0	 20
250	 16	126.8	24.2	 16
251	 16	198.5	75.8	 20
252	 16	531.3	84.3	 20
253	 16	206.5	40.3	 16
254	 16	158.8	25.7	 20
255	 16	95.3	17.9	 20
256	 16	82.0	10.1	 16
257	 16	118.5	18.6	 20
258	 16	84.5	14.1	 20
259	 16	81.3	16.0	 16
260	 16	102.5	17.3	 20
261	 16	114.0	19.5	 20
262	 16	121.5	24.3	 16
263	 16	215.5	22.0	 20
264	 16	449.8	36.9	 20
265	 16	394.5	35.3	 16
266	 16	361.0	32.0	 20
267	 16	125.3	17.2	 20
268	 16	166.8	19.8	 16
269	 16	92.3	13.0	 20
270	 16	110.3	17.2	 20
271	 16	94.8	17.6	 16
272	 16	80.5	12.4	 20
273	 16	75.5	11.7	 20
274	 16	82.8	8.7	 16
275	 16	82.8	14.5	 20
276	 16	83.8	15.5	 20
277	 16	94.5	15.2	 16
278	 16	75.5	12.3	 20
279	 16	106.3	14.5	 20
280	 16	507.8	55.3	 16
281	 16	85.0	12.3	 20
282	 16	116.3	22.2	 20
283	 16	452.3	106.8	 16
284	 16	393.3	62.1	 20
285	 16	117.8	21.4	 20
286	 16	93.5	18.3	 16
287	 16	143.8	16.0	 20
288	 16	406.5	76.2	 20
289	 16	116.3	13.5	 16
290	 16	172.5	64.4	 20
291	 16	359.8	63.6	 20
292	 16	82.0	13.4	 16
293	 16	185.3	27.7	 20
294	 16	144.5	22.4	 20
295	 16	329.8	41.1	 16
296	 16	199.0	26.9	 20
297	 16	236.3	37.9	 20
298	 16	393.8	34.8	 16
299	 16	92.0	15.4	 20
300	 16	84.5	13.3	 20
301	 16	112.3	19.9	 16
302	 16	136.8	20.2	 20
303	 16	215.3	32.4	 20
304	 16	545.3	76.1	 16
305	 16	101.0	47.6	 20
306	 16	1006.0	92.7	 16
307	 16	876.8	41.5	 20
308	 16	609.5	94.3	 20
309	 16	376.5	53.9	 16
310	 16	98.3	15.8	 20
311	 16	84.3	15.7	 20
312	 16	103.3	17.9	 16
313	 16	81.3	15.4	 20
314	 16	67.0	9.4	 20
315	 16	265.0	50.9	 16
316	 16	83.0	12.5	 20
317	 16	93.5	11.5	 20
318	 16	79.3	13.7	 16
319	 16	84.8	10.2	 20
320	 16	471.0	49.2	 20
321	 16	413.8	54.9	 16
322	 16	354.3	43.8	 20
323	 16	80.0	14.8	 20
324	 16	89.0	15.0	 16
325	 16	79.5	13.8	 20
326	 16	499.0	82.5	 20
327	 16	415.3	44.5	 16
328	 16	95.3	16.1	 20
329	 16	174.5	27.6	 20
330	 16	120.3	17.8	 16
331	 16	104.0	15.6	 20
332	 16	224.0	35.0	 20
333	 16	479.5	79.9	 16
334	 16	87.0	12.7	 20
335	 16	81.0	15.5	 20
336	 16	84.3	13.6	 16
337	 16	225.3	33.4	 20
338	 16	97.3	17.2	 20
339	 16	93.5	16.6	 16
340	 16	82.5	13.2	 20
341	 16	93.3	15.6	 20
342	 16	89.5	14.9	 16
343	 16	193.5	28.7	 20
344	 16	348.3	74.0	 20
345	 16	123.0	16.4	 16
346	 16	121.3	31.3	 20
347	 16	1736.8	328.4	 20
348	 16	909.8	132.8	 16
349	 16	393.8	55.6	 20
350	 16	102.3	20.2	 20
351	 16	85.3	17.4	 16
352	 16	113.3	27.1	 20
353	 16	101.3	13.1	 20
354	 16	264.5	39.0	 16
355	 16	177.8	31.5	 20
356	 16	638.8	54.3	 20
357	 16	1033.0	101.2	 16
358	 16	126.8	19.4	 20
359	 16	116.5	21.8	 20
360	 16	73.5	11.2	 16
361	 16	141.8	22.7	 20
362	 16	199.8	19.3	 16
363	 16	437.8	92.7	 20
364	 16	1921.3	97.9	 20
365	 16	1447.5	80.8	 16
366	 16	856.3	59.2	 20
367	 16	445.8	41.2	 20
368	 16	321.5	31.1	 16
369	 16	85.3	17.3	 20
370	 16	913.8	128.7	 20
371	 16	113.3	20.8	 16
372	 16	138.5	16.8	 20
373	 16	260.3	31.9	 20
374	 16	245.8	32.1	 16
375	 16	409.8	52.9	 20
376	 16	103.8	18.0	 20
377	 16	108.8	20.9	 16
378	 16	106.0	19.7	 20
379	 16	169.3	23.8	 20
380	 16	208.3	27.7	 16
381	 16	147.8	20.0	 20
382	 16	100.3	17.5	 20
383	 16	72.3	11.0	 16
384	 16	87.3	15.4	 20
385	 16	165.0	26.6	 20
386	 16	105.3	18.0	 16
387	 16	110.0	20.7	 20
388	 16	89.5	19.3	 20
389	 16	82.3	14.0	 16
390	 16	198.5	15.7	 20
391	 16	72.3	16.2	 20
392	 16	368.0	47.6	 16
393	 16	176.8	20.2	 20
394	 16	228.5	31.7	 20
395	 16	141.5	13.3	 16
396	 16	1021.8	131.9	 20
397	 16	240.8	32.1	 20
398	 16	72.3	11.1	 16
399	 16	86.5	17.9	 20
400	 16	75.0	13.9	 20
401	 16	81.0	15.1	 16
402	 16	558.3	69.8	 20
403	 16	101.5	16.9	 20
404	 16	160.3	30.7	 16
405	 16	385.3	41.4	 20
406	 16	333.8	34.5	 20
407	 16	174.5	12.0	 16
408	 16	141.3	30.9	 20
409	 16	1296.5	188.1	 20
410	 16	793.8	77.7	 16
411	 16	91.8	15.0	 20
412	 16	96.0	13.5	 20
413	 16	755.8	62.4	 16
414	 16	264.0	30.1	 20
415	 16	149.0	18.3	 20
416	 16	84.0	14.3	 16
417	 16	115.0	18.5	 20
418	 16	286.8	42.2	 20
419	 16	92.0	15.3	 16
420	 16	379.0	33.9	 20
421	 16	463.5	27.7	 16
422	 16	520.8	117.4	 20
423	 16	3045.0	298.5	 20
424	 16	238.3	40.5	 16
425	 16	822.8	71.5	 20
426	 16	108.3	13.3	 20
427	 16	96.3	17.8	 16
428	 16	78.8	14.9	 20
429	 16	96.0	14.7	 20
430	 16	283.5	29.1	 16
431	 16	239.5	32.9	 20
432	 16	512.3	72.7	 20
433	 16	142.5	19.7	 16
434	 16	124.5	17.6	 20
435	 16	238.5	43.1	 20
436	 16	119.5	20.0	 16
437	 16	483.5	60.0	 20
438	 16	165.0	50.3	 20
439	 16	131.0	18.8	 16
440	 16	66.8	8.9	 20
441	 16	136.3	24.2	 20
442	 16	125.3	23.5	 16
443	 16	583.0	95.2	 20
444	 16	240.3	26.7	 20
445	 16	119.0	17.5	 16
446	 16	74.5	12.3	 20
447	 16	172.0	49.5	 20
448	 16	438.0	37.2	 16
449	 16	98.8	14.6	 20
450	 16	155.8	16.1	 20
451	 16	139.5	21.1	 16
452	 16	72.3	17.9	 20
453	 16	96.0	13.6	 20
454	 16	124.5	17.6	 16
455	 16	84.5	15.9	 20
456	 16	195.5	25.2	 20
457	 16	90.0	13.2	 16
458	 16	99.0	32.1	 20
459	 16	88.5	19.0	 20
460	 16	158.0	18.6	 16
461	 16	114.0	17.2	 20
462	 16	87.0	16.1	 20
463	 16	73.3	10.5	 16
464	 16	98.3	17.0	 20
465	 16	101.0	27.0	 20
466	 16	2225.5	200.5	 16
467	 16	913.8	90.0	 20
468	 16	74.3	15.5	 20
469	 16	66.3	10.9	 16
470	 16	88.0	13.3	 20
471	 16	77.0	15.6	 20
472	 16	175.3	31.8	 16
473	 16	475.8	62.2	 20
474	 16	259.3	31.7	 20
475	 16	75.0	9.1	 16
476	 16	77.8	13.8	 20
477	 16	122.3	15.7	 20
478	 16	153.3	31.4	 16
479	 16	491.5	64.3	 20
480	 16	115.5	13.2	 16
481	 16	94.3	21.2	 20
482	 16	277.0	26.9	 20
483	 16	87.0	16.0	 16
484	 16	101.5	20.1	 20
485	 16	76.0	13.4	 20
486	 16	91.5	14.4	 16
487	 16	94.3	16.8	 20
488	 16	75.5	10.1	 20
489	 16	68.5	12.1	 16
490	 16	75.3	12.9	 20
491	 16	80.0	12.1	 20
492	 16	113.3	29.7	 16
493	 16	81.5	13.7	 20
494	 16	187.3	16.9	 20
495	 16	305.5	81.5	 16
496	 16	2765.8	292.0	 20
497	 16	80.3	16.8	 20
498	 16	86.0	18.1	 16
499	 16	215.5	25.8	 20
500	 16	61.5	11.8	 20
501	 16	75.3	11.3	 16
502	 16	84.8	14.2	 20
503	 16	172.0	30.5	 20
504	 16	76.3	13.4	 16
505	 16	80.5	12.9	 20
506	 16	75.3	13.5	 20
507	 16	78.3	12.6	 16
508	 16	70.0	11.8	 20
509	 16	83.3	14.6	 20
510	 16	91.0	14.2	 16
511	 16	78.3	11.8	 20
512	 16	162.3	27.7	 20
513	 16	87.0	10.8	 16
514	 16	82.5	15.3	 20
515	 16	190.5	22.8	 20
516	 16	303.0	33.7	 16
517	 16	69.0	14.6	 20
518	 16	69.0	12.9	 20
519	 16	70.8	11.8	 16
520	 16	79.5	13.1	 20
521	 16	141.5	17.9	 20
522	 16	343.5	29.0	 16
523	 16	82.5	14.0	 20
524	 16	86.5	12.9	 20
525	 16	99.0	19.4	 16
526	 16	171.0	31.7	 20
527	 16	652.3	58.6	 20
528	 16	146.8	26.1	 16
529	 16	78.0	12.7	 20
530	 16	70.0	13.2	 20
531	 16	105.5	16.4	 16
532	 16	161.5	16.2	 20
533	 16	87.3	11.7	 20
534	 16	364.0	39.6	 16
535	 16	76.3	13.2	 20
536	 16	882.5	82.4	 16
537	 16	119.8	36.2	 20
538	 16	627.8	58.7	 20
539	 16	709.5	59.9	 16
540	 16	113.0	11.3	 20
541	 16	250.3	30.1	 20
542	 16	159.3	32.6	 16
543	 16	325.0	39.5	 20
544	 16	739.8	83.5	 20
545	 16	938.5	82.0	 16
546	 16	215.3	20.8	 20
547	 16	66.3	12.6	 20
548	 16	89.3	13.7	 16
549	 16	163.5	26.3	 20
550	 16	110.5	19.6	 20
551	 16	132.0	19.9	 16
552	 16	154.3	25.8	 20
553	 16	127.0	17.8	 20
554	 16	249.8	38.9	 16
555	 16	129.3	25.4	 20
556	 16	819.8	68.0	 20
557	 16	226.5	27.4	 16
558	 16	69.3	12.3	 20
559	 16	76.0	12.9	 20
560	 16	107.8	19.9	 16
561	 16	62.0	10.1	 20
562	 16	66.8	12.6	 20
563	 16	76.0	10.7	 16
564	 16	59.0	7.8	 20
565	 16	91.0	15.2	 20
566	 16	1833.0	111.5	 16
567	 16	281.0	88.1	 20
568	 16	71.5	18.4	 20
569	 16	67.3	12.3	 16
570	 16	395.5	42.5	 20
571	 16	216.8	21.5	 20
572	 16	311.3	31.0	 16
573	 16	112.5	18.6	 20
574	 16	74.0	11.6	 20
575	 16	101.3	13.9	 16
576	 16	56.0	11.8	 20
577	 16	59.5	9.0	 20
578	 16	118.8	19.3	 16
579	 16	93.0	16.3	 20
580	 16	69.3	13.4	 20
581	 16	75.3	11.5	 16
582	 16	67.0	13.9	 20
583	 16	95.5	13.7	 20
584	 16	208.3	27.5	 16
585	 16	678.0	47.9	 20
586	 16	121.0	22.8	 20
587	 16	123.0	21.5	 16
588	 16	363.0	51.2	 20
589	 16	533.3	54.0	 20
590	 16	388.0	28.0	 16
591	 16	146.8	12.7	 20
592	 16	74.0	13.3	 20
593	 16	129.0	22.4	 16
594	 16	84.3	13.3	 20
595	 16	149.0	28.3	 16
596	 16	157.0	19.7	 20
597	 16	302.3	29.1	 20
598	 16	633.5	55.0	 16
599	 16	3325.8	318.0	 20
600	 16	1125.3	122.0	 20
601	 16	678.3	79.3	 16
602	 16	276.3	31.3	 20
603	 16	2002.5	198.9	 20
604	 16	976.3	49.2	 16
605	 16	95.5	18.5	 20
606	 16	97.0	19.0	 20
607	 16	212.8	22.2	 16
608	 16	72.0	10.6	 20
609	 16	74.0	10.9	 20
610	 16	88.3	20.8	 16
611	 16	79.0	17.4	 20
612	 16	78.8	12.2	 20
613	 16	121.3	17.0	 16
614	 16	133.5	22.1	 20
615	 16	104.8	28.7	 20
616	 16	70.5	9.1	 16
617	 16	208.8	28.0	 20
618	 16	215.0	25.3	 20
619	 16	564.8	46.9	 16
620	 16	177.8	27.1	 20
621	 16	120.5	14.8	 20
622	 16	522.0	44.4	 16
623	 16	310.5	25.0	 20
624	 16	95.0	13.6	 20
625	 16	126.8	18.6	 16
626	 16	161.3	23.2	 20
627	 16	117.3	18.9	 20
628	 16	327.5	27.8	 16
629	 16	207.8	25.9	 20
630	 16	428.5	51.7	 20
631	 16	203.8	15.7	 16
632	 16	109.0	17.7	 20
633	 16	255.3	28.2	 20
634	 16	331.3	29.6	 16
635	 16	108.3	13.0	 20
636	 16	66.5	12.1	 20
637	 16	73.3	15.7	 16
638	 16	256.0	38.6	 20
639	 16	9582.8	1258.2	 20
  0	 17	191.3	34.8	 20
  1	 17	110.0	15.0	 25
  2	 17	166.0	24.2	 25
  3	 17	2239.5	183.7	 20
  4	 17	4193.0	490.6	 25
  5	 17	299.0	35.7	 25
  6	 17	126.5	19.6	 20
  7	 17	614.0	58.1	 25
  8	 17	327.0	43.9	 25
  9	 17	1576.8	92.2	 20
 10	 17	180.0	30.2	 25
 11	 17	92.0	15.9	 25
 12	 17	145.5	20.0	 20
 13	 17	209.0	23.5	 25
 14	 17	80.0	13.0	 25
 15	 17	98.5	16.3	 20
 16	 17	81.0	13.6	 25
 17	 17	116.0	17.7	 25
 18	 17	118.0	13.6	 20
 19	 17	83.0	15.4	 25
 20	 17	138.0	22.8	 25
 21	 17	115.0	20.4	 20
 22	 17	220.0	60.7	 25
 23	 17	101.5	18.7	 20
 24	 17	174.0	33.2	 25
 25	 17	1480.0	113.6	 25
 26	 17	111.3	14.0	 20
 27	 17	652.0	55.2	 25
 28	 17	259.0	37.5	 25
 29	 17	4645.3	287.7	 20
 30	 17	103.0	18.1	 25
 31	 17	119.0	16.3	 25
 32	 17	575.8	55.0	 20
 33	 17	98.0	17.6	 25
 34	 17	122.0	21.4	 25
 35	 17	244.8	28.1	 20
 36	 17	702.0	66.5	 25
 37	 17	4029.0	394.4	 25
 38	 17	141.8	22.7	 20
 39	 17	118.0	19.8	 25
 40	 17	140.0	25.7	 25
 41	 17	92.0	16.5	 20
 42	 17	159.0	31.7	 25
 43	 17	156.0	27.2	 25
 44	 17	136.5	19.5	 20
 45	 17	87.0	17.5	 25
 46	 17	84.0	14.0	 25
 47	 17	85.3	13.2	 20
 48	 17	75.0	11.2	 25
 49	 17	112.0	20.3	 25
 50	 17	124.5	24.0	 20
 51	 17	82.0	17.5	 25
 52	 17	168.0	47.2	 25
 53	 17	174.5	27.5	 20
 54	 17	344.0	53.2	 25
 55	 17	165.0	27.0	 25
 56	 17	288.0	30.0	 20
 57	 17	237.0	51.5	 25
 58	 17	95.0	18.4	 25
 59	 17	168.3	24.6	 20
 60	 17	141.0	29.9	 25
 61	 17	126.0	23.9	 25
 62	 17	117.3	14.0	 20
 63	 17	107.0	18.0	 25
 64	 17	93.0	19.4	 25
 65	 17	245.3	36.4	 20
 66	 17	101.0	17.9	 25
 67	 17	94.0	13.9	 25
 68	 17	138.3	17.3	 20
 69	 17	322.0	55.1	 25
 70	 17	470.0	105.7	 25
 71	 17	223.5	23.9	 20
 72	 17	373.0	56.8	 25
 73	 17	288.0	75.0	 25
 74	 17	93.8	20.6	 20
 75	 17	106.0	22.6	 25
 76	 17	210.0	35.5	 25
 77	 17	843.0	148.3	 20
 78	 17	458.0	41.2	 25
 79	 17	382.0	104.1	 25
 80	 17	147.0	25.4	 20
 81	 17	820.0	164.0	 25
 82	 17	157.0	29.4	 20
 83	 17	107.0	15.3	 25
 84	 17	684.0	150.2	 25
 85	 17	373.5	60.3	 20
 86	 17	141.0	15.7	 25
 87	 17	175.0	27.8	 25
 88	 17	245.5	24.9	 20
 89	 17	307.0	90.2	 25
 90	 17	432.0	112.9	 25
 91	 17	107.3	16.9	 20
 92	 17	75.0	11.4	 25
 93	 17	86.0	13.9	 25
 94	 17	86.0	14.6	 20
 95	 17	83.0	11.8	 25
 96	 17	78.0	13.1	 25
 97	 17	79.3	12.5	 20
 98	 17	81.0	16.6	 25
 99	 17	81.0	12.1	 25
100	 17	100.3	16.8	 20
101	 17	259.0	97.6	 25
102	 17	713.0	201.1	 25
103	 17	148.3	42.0	 20
104	 17	107.0	18.2	 25
105	 17	133.0	51.6	 25
106	 17	419.0	66.3	 20
107	 17	295.0	61.8	 25
108	 17	103.0	17.3	 25
109	 17	272.3	47.6	 20
110	 17	92.0	12.3	 25
111	 17	79.0	14.8	 25
112	 17	87.8	16.1	 20
113	 17	78.0	14.6	 25
114	 17	78.0	16.6	 25
115	 17	184.5	29.5	 20
116	 17	72.0	13.5	 25
117	 17	145.0	22.7	 25
118	 17	170.5	36.7	 20
119	 17	96.0	18.4	 25
120	 17	206.0	48.2	 25
121	 17	79.5	10.5	 20
122	 17	78.0	13.7	 25
123	 17	100.0	14.5	 25
124	 17	380.0	124.3	 20
125	 17	2278.0	736.1	 25
126	 17	95.0	14.8	 25
127	 17	113.8	15.4	 20
128	 17	360.0	33.4	 25
129	 17	1212.0	322.1	 25
130	 17	446.5	53.8	 20
131	 17	1094.0	255.7	 25
132	 17	84.0	14.0	 25
133	 17	89.3	17.0	 20
134	 17	88.0	12.2	 25
135	 17	120.0	20.7	 25
136	 17	124.5	17.9	 20
137	 17	442.0	103.0	 25
138	 17	93.0	11.9	 20
139	 17	461.0	69.8	 25
140	 17	536.0	138.2	 25
141	 17	204.5	25.3	 20
142	 17	264.0	50.7	 25
143	 17	301.0	84.0	 25
144	 17	317.3	37.1	 20
145	 17	203.0	37.7	 25
146	 17	64.0	8.3	 25
147	 17	192.8	35.1	 20
148	 17	115.0	21.2	 25
149	 17	153.0	27.2	 25
150	 17	136.8	23.0	 20
151	 17	120.0	25.4	 25
152	 17	113.0	25.3	 25
153	 17	74.3	11.7	 20
154	 17	108.0	16.3	 25
155	 17	105.0	16.0	 25
156	 17	189.5	25.6	 20
157	 17	102.0	17.5	 25
158	 17	107.0	17.2	 25
159	 17	73.3	14.3	 20
160	 17	173.0	31.5	 25
161	 17	158.0	24.9	 25
162	 17	220.5	30.0	 20
163	 17	233.0	25.0	 25
164	 17	177.0	75.2	 25
165	 17	758.0	116.4	 20
166	 17	167.0	23.8	 25
167	 17	101.0	19.6	 25
168	 17	116.3	20.0	 20
169	 17	145.0	19.3	 25
170	 17	123.0	23.7	 25
171	 17	91.3	18.7	 20
172	 17	83.0	19.0	 25
173	 17	251.0	38.6	 25
174	 17	730.3	69.0	 20
175	 17	239.0	45.3	 25
176	 17	131.0	25.3	 25
177	 17	256.0	39.6	 20
178	 17	3187.0	641.1	 25
179	 17	151.0	30.5	 25
180	 17	1695.0	291.7	 20
181	 17	304.0	35.7	 25
182	 17	106.0	18.1	 25
183	 17	342.3	61.8	 20
184	 17	208.0	26.2	 25
185	 17	176.0	33.0	 25
186	 17	102.3	15.3	 20
187	 17	169.0	26.2	 25
188	 17	85.0	10.3	 25
189	 17	123.5	27.1	 20
190	 17	78.0	11.5	 25
191	 17	230.0	85.8	 25
192	 17	2685.3	476.7	 20
193	 17	4011.0	755.7	 25
194	 17	523.0	192.0	 25
195	 17	844.5	98.4	 20
196	 17	96.0	13.7	 25
197	 17	74.0	13.9	 20
198	 17	97.0	21.3	 25
199	 17	323.0	57.1	 25
200	 17	108.5	16.1	 20
201	 17	271.0	32.9	 25
202	 17	160.0	28.2	 25
203	 17	75.3	11.4	 20
204	 17	111.0	13.0	 25
205	 17	330.0	30.2	 25
206	 17	144.5	30.2	 20
207	 17	102.0	22.6	 25
208	 17	293.0	70.7	 25
209	 17	602.0	54.4	 20
210	 17	700.0	103.9	 25
211	 17	108.0	16.1	 25
212	 17	88.0	13.8	 20
213	 17	86.0	26.8	 25
214	 17	84.0	14.9	 25
215	 17	79.8	14.1	 20
216	 17	106.0	18.0	 25
217	 17	91.0	15.3	 25
218	 17	108.8	29.5	 20
219	 17	70.0	12.1	 25
220	 17	75.0	13.7	 25
221	 17	97.3	16.2	 20
222	 17	86.0	12.7	 25
223	 17	96.0	15.8	 25
224	 17	89.3	15.5	 20
225	 17	138.0	19.4	 25
226	 17	207.0	26.9	 25
227	 17	950.5	124.5	 20
228	 17	344.0	44.7	 25
229	 17	762.0	178.5	 25
230	 17	437.0	90.6	 20
231	 17	134.0	22.1	 25
232	 17	133.0	18.2	 25
233	 17	245.0	35.2	 20
234	 17	2510.0	453.5	 25
235	 17	1288.0	405.2	 25
236	 17	118.5	19.7	 20
237	 17	93.0	16.7	 25
238	 17	198.0	56.4	 25
239	 17	113.8	22.4	 20
240	 17	169.0	33.5	 25
241	 17	329.0	40.8	 25
242	 17	859.3	205.9	 20
243	 17	84.0	15.2	 25
244	 17	197.0	44.5	 25
245	 17	72.0	14.7	 20
246	 17	106.0	12.0	 25
247	 17	175.0	78.0	 25
248	 17	1574.5	299.6	 20
249	 17	364.0	74.9	 25
250	 17	365.0	64.7	 25
251	 17	238.3	37.6	 20
252	 17	3888.0	775.0	 25
253	 17	3137.3	439.9	 20
254	 17	258.0	25.8	 25
255	 17	346.0	55.2	 25
256	 17	375.3	45.5	 20
257	 17	295.0	49.6	 25
258	 17	103.0	19.3	 25
259	 17	72.5	15.9	 20
260	 17	73.0	14.3	 25
261	 17	76.0	11.3	 25
262	 17	82.0	14.2	 20
263	 17	455.0	52.6	 25
264	 17	224.0	41.7	 25
265	 17	413.8	48.3	 20
266	 17	190.0	38.6	 25
267	 17	156.0	52.6	 25
268	 17	3135.5	360.2	 20
269	 17	174.0	23.5	 25
270	 17	1146.0	163.4	 25
271	 17	321.8	29.0	 20
272	 17	131.0	18.3	 25
273	 17	83.0	15.1	 25
274	 17	77.3	17.1	 20
275	 17	390.0	50.3	 25
276	 17	123.0	23.3	 25
277	 17	105.8	17.0	 20
278	 17	300.0	41.8	 25
279	 17	89.0	13.4	 25
280	 17	82.5	12.7	 20
281	 17	88.0	13.4	 25
282	 17	138.0	20.5	 25
283	 17	191.3	26.2	 20
284	 17	238.0	33.0	 25
285	 17	129.0	18.3	 25
286	 17	150.5	18.6	 20
287	 17	194.0	42.9	 25
288	 17	338.0	62.3	 25
289	 17	124.3	22.1	 20
290	 17	96.0	18.3	 25
291	 17	522.0	79.2	 25
292	 17	339.3	54.7	 20
293	 17	383.0	54.6	 25
294	 17	1004.0	96.7	 25
295	 17	1189.5	143.2	 20
296	 17	528.0	57.6	 25
297	 17	142.0	23.3	 25
298	 17	250.0	19.4	 20
299	 17	182.0	33.7	 25
300	 17	74.0	12.8	 25
301	 17	80.3	16.1	 20
302	 17	78.0	10.2	 25
303	 17	84.0	14.9	 25
304	 17	287.0	56.4	 20
305	 17	213.0	39.8	 25
306	 17	100.0	15.2	 25
307	 17	267.3	96.3	 20
308	 17	7440.0	1612.9	 25
309	 17	2928.0	837.6	 25
310	 17	133.3	17.9	 20
311	 17	272.0	31.5	 25
312	 17	1887.0	288.4	 20
313	 17	165.0	23.8	 25
314	 17	177.0	27.8	 25
315	 17	215.0	25.5	 20
316	 17	208.0	20.4	 25
317	 17	317.0	41.3	 25
318	 17	503.0	60.8	 20
319	 17	199.0	33.7	 25
320	 17	93.0	18.7	 25
321	 17	134.3	25.7	 20
322	 17	143.0	20.8	 25
323	 17	81.0	13.9	 25
324	 17	72.3	13.3	 20
325	 17	106.0	17.9	 25
326	 17	284.0	44.7	 25
327	 17	130.0	15.3	 20
328	 17	193.0	24.4	 25
329	 17	225.0	51.9	 25
330	 17	77.0	14.9	 20
331	 17	72.0	13.3	 25
332	 17	111.0	24.1	 25
333	 17	247.0	21.8	 20
334	 17	336.0	41.7	 25
335	 17	159.0	31.0	 25
336	 17	73.8	16.5	 20
337	 17	95.0	20.4	 25
338	 17	98.0	40.4	 25
339	 17	1462.3	213.1	 20
340	 17	306.0	45.3	 25
341	 17	103.0	19.2	 25
342	 17	168.8	21.0	 20
343	 17	85.0	15.4	 25
344	 17	84.0	16.9	 25
345	 17	461.5	67.4	 20
346	 17	160.0	27.6	 25
347	 17	396.0	75.1	 25
348	 17	185.8	29.9	 20
349	 17	117.0	25.2	 25
350	 17	82.0	14.6	 25
351	 17	486.0	56.6	 20
352	 17	74.0	14.2	 25
353	 17	167.0	36.7	 25
354	 17	94.5	13.2	 20
355	 17	408.0	73.6	 25
356	 17	94.0	16.5	 25
357	 17	82.3	13.0	 20
358	 17	121.0	34.6	 25
359	 17	183.0	26.6	 25
360	 17	918.5	147.2	 20
361	 17	109.0	17.7	 25
362	 17	129.0	22.4	 25
363	 17	94.0	15.5	 20
364	 17	111.0	30.6	 25
365	 17	78.0	11.9	 25
366	 17	165.5	71.0	 20
367	 17	829.0	68.0	 25
368	 17	893.5	99.1	 20
369	 17	2749.0	362.7	 25
370	 17	102.0	22.2	 25
371	 17	72.3	14.5	 20
372	 17	67.0	11.3	 25
373	 17	492.0	81.3	 25
374	 17	195.5	39.6	 20
375	 17	184.0	26.8	 25
376	 17	852.0	115.3	 25
377	 17	285.8	41.0	 20
378	 17	196.0	27.9	 25
379	 17	129.0	19.5	 25
380	 17	408.3	49.6	 20
381	 17	275.0	36.6	 25
382	 17	82.0	17.5	 25
383	 17	78.3	11.6	 20
384	 17	105.0	20.4	 25
385	 17	87.0	15.1	 25
386	 17	110.3	19.4	 20
387	 17	94.0	16.0	 25
388	 17	97.0	18.5	 25
389	 17	217.3	28.1	 20
390	 17	260.0	26.5	 25
391	 17	216.0	27.2	 25
392	 17	96.3	12.1	 20
393	 17	93.0	16.7	 25
394	 17	86.0	13.2	 25
395	 17	184.5	17.6	 20
396	 17	164.0	26.4	 25
397	 17	96.0	19.1	 25
398	 17	68.8	10.4	 20
399	 17	70.0	12.7	 25
400	 17	112.0	21.9	 25
401	 17	103.5	15.9	 20
402	 17	97.0	15.3	 25
403	 17	124.0	21.5	 25
404	 17	146.3	21.5	 20
405	 17	487.0	48.9	 25
406	 17	273.0	48.8	 25
407	 17	159.3	29.4	 20
408	 17	90.0	16.3	 25
409	 17	127.0	36.4	 25
410	 17	214.3	32.4	 20
411	 17	304.0	35.6	 25
412	 17	207.0	33.7	 25
413	 17	295.8	36.3	 20
414	 17	111.0	15.3	 25
415	 17	106.0	16.2	 25
416	 17	1029.8	131.4	 20
417	 17	447.0	55.4	 25
418	 17	452.0	50.4	 25
419	 17	448.3	52.6	 20
420	 17	93.0	17.4	 25
421	 17	500.0	60.7	 25
422	 17	821.3	55.5	 20
423	 17	229.0	74.4	 25
424	 17	325.0	47.0	 25
425	 17	600.5	76.2	 20
426	 17	97.0	13.8	 25
427	 17	94.0	15.4	 20
428	 17	182.0	29.6	 25
429	 17	231.0	40.8	 25
430	 17	258.0	25.7	 20
431	 17	80.0	8.8	 25
432	 17	308.0	43.4	 25
433	 17	211.5	23.5	 20
434	 17	80.0	12.9	 25
435	 17	126.0	16.7	 25
436	 17	125.5	15.6	 20
437	 17	96.0	19.4	 25
438	 17	151.0	30.4	 25
439	 17	206.3	33.6	 20
440	 17	101.0	16.2	 25
441	 17	111.0	23.9	 25
442	 17	176.0	22.8	 20
443	 17	205.0	30.0	 25
444	 17	282.0	54.9	 25
445	 17	83.5	14.2	 20
446	 17	271.0	28.9	 25
447	 17	392.0	60.9	 25
448	 17	1595.3	156.9	 20
449	 17	107.0	32.8	 25
450	 17	107.0	16.7	 25
451	 17	83.8	13.0	 20
452	 17	82.0	14.4	 25
453	 17	101.0	15.5	 25
454	 17	121.0	16.4	 20
455	 17	850.0	124.0	 25
456	 17	2684.0	619.1	 25
457	 17	90.0	16.1	 20
458	 17	187.0	34.5	 25
459	 17	119.0	17.6	 25
460	 17	111.0	18.1	 20
461	 17	133.0	25.8	 25
462	 17	2758.0	468.6	 25
463	 17	1011.3	151.5	 20
464	 17	90.0	12.7	 25
465	 17	108.0	15.3	 25
466	 17	89.0	22.7	 20
467	 17	185.0	21.1	 25
468	 17	122.0	18.0	 25
469	 17	154.5	16.6	 20
470	 17	128.0	27.0	 25
471	 17	91.0	13.4	 25
472	 17	83.0	19.2	 20
473	 17	105.0	19.8	 25
474	 17	277.0	50.6	 25
475	 17	57.8	12.0	 20
476	 17	89.0	17.5	 25
477	 17	264.0	60.5	 25
478	 17	188.3	27.1	 20
479	 17	182.0	32.6	 25
480	 17	368.0	34.9	 25
481	 17	515.8	51.3	 20
482	 17	114.0	15.0	 25
483	 17	184.0	25.7	 25
484	 17	151.3	23.2	 20
485	 17	104.0	19.4	 25
486	 17	73.0	12.2	 20
487	 17	138.0	16.7	 25
488	 17	210.0	29.7	 25
489	 17	71.3	11.8	 20
490	 17	66.0	10.4	 25
491	 17	66.0	7.8	 25
492	 17	240.0	29.8	 20
493	 17	68.0	11.8	 25
494	 17	85.0	13.6	 25
495	 17	247.3	21.8	 20
496	 17	221.0	23.3	 25
497	 17	423.0	53.7	 25
498	 17	506.8	58.1	 20
499	 17	153.0	27.2	 25
500	 17	91.0	14.8	 25
501	 17	100.0	16.3	 20
502	 17	92.0	15.9	 25
503	 17	74.0	11.7	 25
504	 17	71.5	9.9	 20
505	 17	80.0	14.8	 25
506	 17	63.0	10.2	 25
507	 17	104.5	13.4	 20
508	 17	81.0	16.9	 25
509	 17	211.0	26.9	 25
510	 17	550.0	71.0	 20
511	 17	177.0	36.1	 25
512	 17	109.0	20.5	 25
513	 17	88.5	13.1	 20
514	 17	69.0	10.6	 25
515	 17	69.0	11.0	 25
516	 17	81.3	15.4	 20
517	 17	91.0	16.8	 25
518	 17	96.0	16.2	 25
519	 17	144.8	19.0	 20
520	 17	105.0	21.7	 25
521	 17	419.0	56.5	 25
522	 17	282.0	35.3	 20
523	 17	120.0	25.7	 25
524	 17	876.0	138.0	 25
525	 17	128.5	18.0	 20
526	 17	113.0	15.3	 25
527	 17	184.0	17.8	 25
528	 17	80.5	14.0	 20
529	 17	117.0	19.8	 25
530	 17	82.0	18.4	 25
531	 17	129.8	18.4	 20
532	 17	88.0	14.9	 25
533	 17	144.0	20.4	 25
534	 17	126.0	20.4	 20
535	 17	73.0	11.2	 25
536	 17	68.0	12.1	 25
537	 17	73.0	12.7	 20
538	 17	114.0	21.7	 25
539	 17	553.0	86.4	 25
540	 17	223.5	28.5	 20
541	 17	499.0	51.6	 25
542	 17	8844.0	831.9	 20
543	 17	1773.0	357.1	 25
544	 17	4144.0	521.7	 25
545	 17	142.0	16.7	 20
546	 17	134.0	21.4	 25
547	 17	82.0	14.0	 25
548	 17	342.5	48.5	 20
549	 17	133.0	19.0	 25
550	 17	83.0	14.7	 25
551	 17	87.3	16.0	 20
552	 17	398.0	54.8	 25
553	 17	146.0	17.4	 25
554	 17	298.5	29.0	 20
555	 17	145.0	18.3	 25
556	 17	1480.0	160.9	 25
557	 17	112.3	15.2	 20
558	 17	778.0	104.0	 25
559	 17	225.0	35.4	 25
560	 17	111.3	18.5	 20
561	 17	64.0	10.2	 25
562	 17	179.0	28.4	 25
563	 17	83.8	13.0	 20
564	 17	79.0	12.3	 25
565	 17	60.0	12.5	 25
566	 17	1107.5	64.2	 20
567	 17	498.0	52.1	 25
568	 17	61.0	10.2	 25
569	 17	131.5	17.7	 20
570	 17	300.0	42.4	 25
571	 17	184.0	20.9	 25
572	 17	104.8	16.8	 20
573	 17	93.0	21.2	 25
574	 17	88.0	17.4	 25
575	 17	119.3	20.6	 20
576	 17	67.0	17.6	 25
577	 17	63.0	8.2	 25
578	 17	59.5	8.9	 20
579	 17	66.0	16.0	 25
580	 17	89.0	15.9	 25
581	 17	111.0	19.9	 20
582	 17	67.0	11.9	 25
583	 17	80.0	8.8	 25
584	 17	82.0	17.1	 20
585	 17	90.0	19.2	 25
586	 17	66.0	11.4	 25
587	 17	65.5	15.4	 20
588	 17	116.0	18.1	 25
589	 17	895.0	79.0	 25
590	 17	681.3	77.8	 20
591	 17	254.0	27.4	 25
592	 17	66.0	10.3	 25
593	 17	90.0	15.4	 20
594	 17	86.0	13.1	 25
595	 17	70.0	11.1	 25
596	 17	71.3	16.0	 20
597	 17	850.0	123.6	 25
598	 17	96.0	16.1	 25
599	 17	91.5	25.3	 20
600	 17	186.0	36.9	 25
601	 17	200.5	25.7	 20
602	 17	103.0	17.8	 25
603	 17	113.0	23.2	 25
604	 17	143.8	26.5	 20
605	 17	1496.0	189.3	 25
606	 17	2358.0	248.0	 25
607	 17	2034.5	246.6	 20
608	 17	119.0	18.6	 25
609	 17	190.0	27.7	 25
610	 17	197.3	21.5	 20
611	 17	141.0	23.6	 25
612	 17	398.0	45.1	 25
613	 17	269.8	32.8	 20
614	 17	433.0	56.3	 25
615	 17	4183.0	306.9	 25
616	 17	326.5	69.3	 20
617	 17	261.0	23.6	 25
618	 17	1091.0	124.4	 25
619	 17	2174.8	246.7	 20
620	 17	621.0	71.8	 25
621	 17	253.0	39.1	 25
622	 17	308.8	35.4	 20
623	 17	251.0	22.7	 25
624	 17	135.0	25.1	 25
625	 17	95.5	13.4	 20
626	 17	120.0	22.5	 25
627	 17	74.0	12.2	 25
628	 17	87.3	15.2	 20
629	 17	80.0	14.2	 25
630	 17	313.0	38.3	 25
631	 17	127.8	22.1	 20
632	 17	101.0	15.1	 25
633	 17	993.0	169.0	 25
634	 17	111.0	21.6	 20
635	 17	161.0	28.4	 25
636	 17	490.0	55.3	 25
637	 17	195.5	33.4	 20
638	 17	131.0	20.3	 25
639	 17	169.0	37.5	 25
  0	 18	12032.0	2348.2	 20
  1	 18	128.0	58.7	 25
  2	 18	115.0	30.5	 25
  3	 18	315.5	63.2	 20
  4	 18	1110.0	286.4	 25
  5	 18	365.0	43.0	 25
  6	 18	229.5	34.1	 20
  7	 18	359.0	48.1	 25
  8	 18	236.0	29.2	 25
  9	 18	999.8	170.3	 20
 10	 18	135.0	21.4	 25
 11	 18	115.0	40.3	 25
 12	 18	255.0	20.7	 20
 13	 18	171.0	26.9	 25
 14	 18	91.0	18.2	 25
 15	 18	109.5	24.3	 20
 16	 18	88.0	27.8	 25
 17	 18	131.0	23.6	 25
 18	 18	147.5	23.3	 20
 19	 18	90.0	17.0	 25
 20	 18	125.0	20.7	 25
 21	 18	92.3	13.2	 20
 22	 18	141.0	22.2	 25
 23	 18	83.0	14.8	 25
 24	 18	111.8	17.8	 20
 25	 18	494.0	57.7	 25
 26	 18	87.0	14.3	 25
 27	 18	338.3	45.1	 20
 28	 18	139.0	27.1	 25
 29	 18	1421.5	276.8	 20
 30	 18	101.0	15.6	 25
 31	 18	100.0	14.7	 25
 32	 18	189.0	25.4	 20
 33	 18	94.0	15.2	 25
 34	 18	81.0	14.5	 25
 35	 18	111.0	18.9	 20
 36	 18	109.0	14.9	 25
 37	 18	1773.0	343.0	 25
 38	 18	101.3	15.2	 20
 39	 18	105.0	15.6	 25
 40	 18	146.0	24.1	 25
 41	 18	65.3	10.0	 20
 42	 18	113.0	18.9	 25
 43	 18	105.0	13.1	 25
 44	 18	92.3	14.5	 20
 45	 18	84.0	11.9	 25
 46	 18	85.0	13.3	 25
 47	 18	105.0	13.2	 20
 48	 18	92.0	13.0	 25
 49	 18	113.0	23.7	 25
 50	 18	162.5	21.7	 20
 51	 18	91.0	17.7	 25
 52	 18	150.0	22.8	 25
 53	 18	144.3	26.2	 20
 54	 18	317.0	56.1	 25
 55	 18	122.0	17.2	 25
 56	 18	155.3	28.5	 20
 57	 18	117.0	16.4	 25
 58	 18	93.0	17.3	 25
 59	 18	114.8	51.7	 20
 60	 18	115.0	19.3	 25
 61	 18	113.0	18.4	 25
 62	 18	96.5	13.0	 20
 63	 18	144.0	40.4	 25
 64	 18	91.0	18.9	 25
 65	 18	251.8	30.6	 20
 66	 18	103.0	18.4	 25
 67	 18	87.0	13.5	 25
 68	 18	107.5	16.5	 20
 69	 18	207.0	29.1	 25
 70	 18	364.0	88.7	 25
 71	 18	118.3	13.4	 20
 72	 18	137.0	24.3	 25
 73	 18	136.0	40.2	 25
 74	 18	87.3	14.1	 20
 75	 18	159.0	18.0	 25
 76	 18	128.0	28.9	 25
 77	 18	200.5	32.7	 20
 78	 18	309.0	39.7	 25
 79	 18	118.0	20.8	 25
 80	 18	99.3	14.4	 20
 81	 18	280.0	54.3	 25
 82	 18	105.0	18.1	 25
 83	 18	79.0	11.4	 20
 84	 18	318.0	45.1	 25
 85	 18	315.0	75.3	 25
 86	 18	103.3	16.9	 20
 87	 18	156.0	19.1	 25
 88	 18	256.5	47.6	 20
 89	 18	378.0	55.4	 25
 90	 18	292.0	67.3	 25
 91	 18	384.0	70.1	 20
 92	 18	75.0	9.7	 25
 93	 18	67.0	11.9	 25
 94	 18	73.0	13.2	 20
 95	 18	75.0	14.5	 25
 96	 18	74.0	18.6	 25
 97	 18	74.0	9.9	 20
 98	 18	74.0	14.3	 25
 99	 18	83.0	16.1	 25
100	 18	77.8	16.1	 20
101	 18	211.0	75.7	 25
102	 18	542.0	140.4	 25
103	 18	102.0	17.2	 20
104	 18	88.0	13.8	 25
105	 18	140.0	63.7	 25
106	 18	436.8	80.8	 20
107	 18	485.0	92.8	 25
108	 18	143.0	22.9	 25
109	 18	120.3	19.5	 20
110	 18	76.0	14.7	 25
111	 18	74.0	16.2	 25
112	 18	81.8	15.9	 20
113	 18	70.0	13.5	 25
114	 18	81.0	13.2	 25
115	 18	81.3	20.1	 20
116	 18	85.0	17.6	 25
117	 18	176.0	37.4	 25
118	 18	152.8	26.5	 20
119	 18	81.0	15.7	 25
120	 18	115.0	21.1	 25
121	 18	79.0	13.7	 20
122	 18	78.0	11.9	 25
123	 18	96.0	16.6	 25
124	 18	312.0	220.9	 20
125	 18	3959.0	1194.0	 25
126	 18	116.0	14.4	 25
127	 18	148.8	24.6	 20
128	 18	273.0	100.0	 25
129	 18	1398.0	467.6	 25
130	 18	939.0	185.9	 20
131	 18	451.0	93.5	 25
132	 18	75.0	13.9	 25
133	 18	74.5	13.5	 20
134	 18	94.0	17.1	 25
135	 18	181.0	38.3	 25
136	 18	132.5	22.9	 20
137	 18	320.0	73.9	 25
138	 18	93.0	21.8	 25
139	 18	211.3	36.7	 20
140	 18	451.0	99.0	 25
141	 18	135.0	18.5	 25
142	 18	192.5	23.0	 20
143	 18	331.0	33.4	 25
144	 18	333.5	59.2	 20
145	 18	115.0	19.1	 25
146	 18	78.0	12.2	 25
147	 18	200.8	35.3	 20
148	 18	124.0	26.5	 25
149	 18	148.0	17.9	 25
150	 18	107.5	16.5	 20
151	 18	87.0	20.9	 25
152	 18	91.0	15.4	 25
153	 18	75.3	11.8	 20
154	 18	98.0	14.9	 25
155	 18	110.0	18.1	 25
156	 18	232.5	27.7	 20
157	 18	103.0	13.8	 25
158	 18	113.0	21.6	 25
159	 18	81.8	15.7	 20
160	 18	92.0	14.7	 25
161	 18	158.0	20.9	 25
162	 18	146.0	21.4	 20
163	 18	241.0	34.0	 25
164	 18	146.0	43.3	 25
165	 18	385.8	39.0	 20
166	 18	124.0	21.8	 25
167	 18	123.0	18.1	 25
168	 18	122.0	15.9	 20
169	 18	138.0	22.7	 25
170	 18	96.0	14.4	 25
171	 18	82.3	15.5	 20
172	 18	104.0	18.9	 25
173	 18	349.0	105.9	 25
174	 18	1922.8	237.2	 20
175	 18	317.0	55.1	 25
176	 18	137.0	26.3	 25
177	 18	92.3	13.5	 20
178	 18	417.0	77.3	 25
179	 18	163.0	22.4	 25
180	 18	667.3	132.1	 20
181	 18	270.0	35.3	 25
182	 18	104.0	17.5	 25
183	 18	92.3	15.7	 20
184	 18	312.0	39.6	 25
185	 18	148.0	28.7	 25
186	 18	99.0	19.3	 20
187	 18	159.0	27.7	 25
188	 18	77.0	15.7	 25
189	 18	71.0	15.6	 20
190	 18	90.0	16.3	 25
191	 18	98.0	17.0	 25
192	 18	219.0	33.8	 20
193	 18	745.0	137.2	 25
194	 18	906.0	601.0	 25
195	 18	1787.5	293.7	 20
196	 18	102.0	17.4	 25
197	 18	86.0	15.5	 25
198	 18	88.5	19.1	 20
199	 18	226.0	35.2	 25
200	 18	140.0	38.7	 25
201	 18	353.0	49.8	 20
202	 18	92.0	16.6	 25
203	 18	88.3	10.1	 20
204	 18	94.0	17.6	 25
205	 18	195.0	28.3	 25
206	 18	197.3	26.8	 20
207	 18	124.0	18.5	 25
208	 18	82.0	13.0	 25
209	 18	769.3	92.1	 20
210	 18	614.0	94.2	 25
211	 18	98.0	18.5	 25
212	 18	82.3	10.5	 20
213	 18	90.0	15.1	 25
214	 18	101.0	15.1	 25
215	 18	94.0	14.0	 20
216	 18	87.0	12.6	 25
217	 18	88.0	14.4	 25
218	 18	99.0	16.1	 20
219	 18	73.0	14.1	 25
220	 18	69.0	11.3	 25
221	 18	91.3	16.2	 20
222	 18	87.0	26.9	 25
223	 18	74.0	11.6	 25
224	 18	92.3	17.0	 20
225	 18	103.0	16.4	 25
226	 18	109.0	42.6	 25
227	 18	1011.3	136.5	 20
228	 18	222.0	38.5	 25
229	 18	240.0	30.6	 25
230	 18	411.0	86.8	 20
231	 18	122.0	24.4	 25
232	 18	116.0	21.6	 25
233	 18	185.3	31.1	 20
234	 18	369.0	42.6	 25
235	 18	476.0	139.6	 25
236	 18	102.3	17.0	 20
237	 18	85.0	14.1	 25
238	 18	88.0	14.7	 25
239	 18	79.0	11.1	 20
240	 18	100.0	20.5	 25
241	 18	146.0	30.6	 25
242	 18	93.3	15.7	 20
243	 18	77.0	15.7	 25
244	 18	75.0	12.9	 25
245	 18	70.8	12.1	 20
246	 18	126.0	15.2	 25
247	 18	119.0	21.0	 25
248	 18	578.8	108.2	 20
249	 18	243.0	67.4	 25
250	 18	273.0	66.5	 25
251	 18	192.8	21.2	 20
252	 18	1112.0	216.0	 25
253	 18	896.0	214.8	 25
254	 18	313.0	28.1	 20
255	 18	531.0	99.8	 25
256	 18	435.0	96.6	 25
257	 18	164.0	20.4	 20
258	 18	148.0	28.4	 25
259	 18	82.0	16.0	 20
260	 18	72.0	13.9	 25
261	 18	76.0	11.3	 25
262	 18	73.5	14.8	 20
263	 18	184.0	29.8	 25
264	 18	144.0	24.4	 25
265	 18	575.3	70.6	 20
266	 18	208.0	23.5	 25
267	 18	190.0	57.2	 25
268	 18	1175.5	156.2	 20
269	 18	119.0	15.4	 25
270	 18	1832.0	217.2	 25
271	 18	196.3	28.1	 20
272	 18	186.0	22.1	 25
273	 18	169.0	25.6	 25
274	 18	83.0	14.1	 20
275	 18	246.0	34.7	 25
276	 18	95.0	14.6	 25
277	 18	158.5	24.1	 20
278	 18	426.0	61.1	 25
279	 18	90.0	12.5	 25
280	 18	91.8	14.7	 20
281	 18	89.0	14.6	 25
282	 18	171.0	31.7	 25
283	 18	178.5	24.5	 20
284	 18	385.0	49.4	 25
285	 18	101.0	11.3	 25
286	 18	232.3	33.0	 20
287	 18	103.0	17.1	 25
288	 18	90.0	15.4	 25
289	 18	118.0	22.4	 20
290	 18	87.0	17.3	 25
291	 18	238.0	46.7	 25
292	 18	198.3	19.3	 20
293	 18	190.0	43.6	 25
294	 18	630.0	175.9	 25
295	 18	517.3	109.7	 20
296	 18	269.0	45.1	 25
297	 18	127.0	20.5	 25
298	 18	355.0	55.0	 20
299	 18	169.0	24.4	 25
300	 18	73.0	15.0	 25
301	 18	80.5	14.5	 20
302	 18	84.0	16.5	 25
303	 18	88.0	14.3	 25
304	 18	94.3	13.5	 20
305	 18	130.0	23.3	 25
306	 18	69.0	9.8	 25
307	 18	242.3	72.5	 20
308	 18	1839.0	300.5	 25
309	 18	522.0	134.9	 25
310	 18	99.0	17.0	 20
311	 18	152.0	25.9	 25
312	 18	1388.0	274.0	 25
313	 18	164.3	25.1	 20
314	 18	80.0	13.1	 25
315	 18	208.0	26.0	 25
316	 18	262.3	45.2	 20
317	 18	336.0	62.4	 25
318	 18	1425.8	126.8	 20
319	 18	130.0	21.5	 25
320	 18	91.0	12.3	 25
321	 18	87.0	12.4	 20
322	 18	94.0	18.4	 25
323	 18	69.0	10.5	 25
324	 18	73.3	11.7	 20
325	 18	174.0	27.8	 25
326	 18	176.0	24.9	 25
327	 18	147.3	36.6	 20
328	 18	265.0	33.4	 25
329	 18	257.0	43.4	 25
330	 18	80.3	13.8	 20
331	 18	86.0	13.2	 25
332	 18	204.0	75.4	 25
333	 18	717.5	458.6	 20
334	 18	188.0	25.7	 25
335	 18	148.0	23.9	 25
336	 18	82.3	10.9	 20
337	 18	236.0	48.2	 25
338	 18	74.0	12.8	 25
339	 18	180.5	34.3	 20
340	 18	189.0	30.9	 25
341	 18	82.0	11.9	 25
342	 18	93.5	15.5	 20
343	 18	130.0	38.4	 25
344	 18	84.0	17.1	 25
345	 18	158.3	24.7	 20
346	 18	143.0	54.3	 25
347	 18	86.0	16.2	 25
348	 18	80.0	13.7	 20
349	 18	95.0	15.1	 25
350	 18	76.0	9.8	 25
351	 18	137.0	18.6	 20
352	 18	93.0	18.2	 25
353	 18	86.0	13.9	 25
354	 18	82.0	11.8	 20
355	 18	122.0	23.0	 25
356	 18	82.0	13.6	 25
357	 18	84.5	18.9	 20
358	 18	76.0	11.3	 25
359	 18	208.0	32.0	 25
360	 18	210.5	31.7	 20
361	 18	86.0	15.4	 25
362	 18	114.0	16.9	 25
363	 18	79.8	16.2	 20
364	 18	103.0	18.8	 25
365	 18	71.0	10.7	 25
366	 18	106.8	83.0	 20
367	 18	442.0	50.5	 25
368	 18	433.0	55.3	 25
369	 18	526.3	90.7	 20
370	 18	73.0	15.0	 25
371	 18	73.0	11.8	 25
372	 18	64.8	11.1	 20
373	 18	409.0	42.2	 25
374	 18	92.8	13.7	 20
375	 18	100.0	16.0	 25
376	 18	704.0	79.5	 25
377	 18	311.8	34.8	 20
378	 18	158.0	18.1	 25
379	 18	90.0	25.3	 25
380	 18	108.3	19.1	 20
381	 18	130.0	22.2	 25
382	 18	76.0	12.7	 25
383	 18	79.0	12.6	 20
384	 18	85.0	26.7	 25
385	 18	62.0	9.0	 25
386	 18	74.3	15.6	 20
387	 18	94.0	12.1	 25
388	 18	85.0	13.2	 25
389	 18	264.3	29.3	 20
390	 18	322.0	29.7	 25
391	 18	120.0	17.1	 25
392	 18	104.3	14.4	 20
393	 18	84.0	15.3	 25
394	 18	102.0	16.6	 25
395	 18	156.8	22.2	 20
396	 18	117.0	18.3	 25
397	 18	90.0	16.5	 25
398	 18	72.5	14.4	 20
399	 18	80.0	13.7	 25
400	 18	83.0	11.1	 25
401	 18	74.3	10.3	 20
402	 18	103.0	17.5	 25
403	 18	77.0	12.0	 25
404	 18	120.0	14.8	 20
405	 18	645.0	75.8	 25
406	 18	189.0	27.8	 25
407	 18	99.0	21.7	 20
408	 18	74.0	12.5	 25
409	 18	165.0	21.3	 25
410	 18	237.5	36.1	 20
411	 18	389.0	71.0	 25
412	 18	478.0	60.2	 25
413	 18	206.5	35.6	 20
414	 18	108.0	19.6	 25
415	 18	79.0	10.2	 25
416	 18	272.8	38.3	 20
417	 18	187.0	25.7	 25
418	 18	291.0	50.0	 25
419	 18	147.0	27.8	 20
420	 18	92.0	18.2	 25
421	 18	245.0	39.8	 25
422	 18	231.8	38.7	 20
423	 18	218.0	55.7	 25
424	 18	418.0	49.3	 25
425	 18	610.5	47.7	 20
426	 18	115.0	21.0	 25
427	 18	73.0	13.7	 25
428	 18	96.5	15.2	 20
429	 18	91.0	17.2	 25
430	 18	251.0	35.7	 25
431	 18	81.5	14.6	 20
432	 18	216.0	41.0	 25
433	 18	119.0	18.2	 20
434	 18	81.0	15.4	 25
435	 18	166.0	29.5	 25
436	 18	99.0	19.2	 20
437	 18	124.0	16.8	 25
438	 18	117.0	24.3	 25
439	 18	105.0	27.7	 20
440	 18	98.0	18.0	 25
441	 18	94.0	16.6	 25
442	 18	275.5	34.0	 20
443	 18	135.0	26.8	 25
444	 18	103.0	15.0	 25
445	 18	102.5	20.6	 20
446	 18	161.0	20.4	 25
447	 18	496.0	89.2	 25
448	 18	401.0	42.2	 20
449	 18	124.0	48.4	 25
450	 18	81.0	22.8	 25
451	 18	72.0	12.6	 20
452	 18	86.0	14.6	 25
453	 18	80.0	12.6	 25
454	 18	97.3	18.8	 20
455	 18	117.0	20.4	 25
456	 18	472.0	98.1	 25
457	 18	144.3	25.0	 20
458	 18	307.0	47.3	 25
459	 18	81.0	16.8	 25
460	 18	157.0	18.3	 20
461	 18	138.0	23.9	 25
462	 18	1857.0	296.4	 25
463	 18	323.3	46.8	 20
464	 18	80.0	13.3	 25
465	 18	137.0	28.5	 25
466	 18	77.3	11.1	 20
467	 18	101.0	15.3	 25
468	 18	115.0	16.7	 25
469	 18	146.5	24.6	 20
470	 18	102.0	13.2	 25
471	 18	105.0	20.2	 25
472	 18	93.8	15.6	 20
473	 18	93.0	14.0	 25
474	 18	96.0	17.8	 25
475	 18	72.0	14.2	 20
476	 18	76.0	11.4	 25
477	 18	289.0	50.6	 25
478	 18	161.0	25.9	 20
479	 18	137.0	17.1	 25
480	 18	293.0	30.6	 25
481	 18	616.5	95.8	 20
482	 18	147.0	23.4	 25
483	 18	167.0	25.9	 25
484	 18	98.8	14.1	 20
485	 18	84.0	14.4	 25
486	 18	65.0	10.6	 25
487	 18	80.8	13.1	 20
488	 18	170.0	23.2	 25
489	 18	84.0	15.3	 25
490	 18	73.8	14.5	 20
491	 18	71.0	12.5	 25
492	 18	148.5	17.7	 20
493	 18	66.0	13.3	 25
494	 18	76.0	13.7	 25
495	 18	244.3	28.5	 20
496	 18	365.0	66.5	 25
497	 18	408.0	81.0	 25
498	 18	628.5	53.3	 20
499	 18	155.0	41.5	 25
500	 18	80.0	16.3	 25
501	 18	95.3	11.9	 20
502	 18	93.0	14.3	 25
503	 18	69.0	14.0	 25
504	 18	68.3	12.8	 20
505	 18	72.0	11.9	 25
506	 18	67.0	13.3	 25
507	 18	79.3	11.8	 20
508	 18	125.0	22.0	 25
509	 18	101.0	18.0	 25
510	 18	117.5	16.6	 20
511	 18	105.0	19.0	 25
512	 18	113.0	18.9	 25
513	 18	65.0	8.6	 20
514	 18	67.0	13.1	 25
515	 18	72.0	15.6	 25
516	 18	73.0	14.2	 20
517	 18	80.0	13.0	 25
518	 18	112.0	18.8	 25
519	 18	161.5	21.7	 20
520	 18	87.0	10.3	 25
521	 18	501.0	58.2	 25
522	 18	295.0	27.8	 20
523	 18	90.0	14.8	 25
524	 18	148.0	31.4	 25
525	 18	88.0	15.0	 20
526	 18	87.0	16.9	 25
527	 18	94.0	14.8	 25
528	 18	74.3	11.0	 20
529	 18	191.0	36.0	 25
530	 18	75.0	14.0	 25
531	 18	193.5	23.6	 20
532	 18	78.0	12.8	 25
533	 18	153.0	16.7	 25
534	 18	113.3	15.5	 20
535	 18	64.0	10.9	 25
536	 18	69.0	13.1	 25
537	 18	74.0	17.7	 20
538	 18	338.0	64.9	 25
539	 18	252.0	41.3	 25
540	 18	116.5	12.8	 20
541	 18	205.0	34.9	 25
542	 18	4685.0	793.8	 25
543	 18	938.0	151.8	 20
544	 18	2470.0	377.8	 25
545	 18	103.0	15.9	 25
546	 18	111.5	13.9	 20
547	 18	127.0	23.6	 25
548	 18	106.8	29.7	 20
549	 18	84.0	13.5	 25
550	 18	78.0	11.8	 25
551	 18	108.8	20.3	 20
552	 18	235.0	42.5	 25
553	 18	190.0	122.3	 25
554	 18	497.0	36.5	 20
555	 18	108.0	16.6	 25
556	 18	369.0	65.2	 25
557	 18	136.8	29.5	 20
558	 18	427.0	35.4	 25
559	 18	117.0	16.5	 25
560	 18	105.5	22.1	 20
561	 18	66.0	13.3	 25
562	 18	334.0	64.6	 25
563	 18	89.0	19.1	 20
564	 18	70.0	11.1	 25
565	 18	64.0	14.3	 25
566	 18	745.5	92.6	 20
567	 18	583.0	86.9	 25
568	 18	72.0	12.9	 25
569	 18	127.3	17.0	 20
570	 18	133.0	26.9	 25
571	 18	257.0	30.9	 25
572	 18	96.5	19.9	 20
573	 18	86.0	14.3	 25
574	 18	87.0	17.0	 25
575	 18	101.5	17.3	 20
576	 18	99.0	28.6	 25
577	 18	62.0	13.3	 25
578	 18	66.8	15.4	 20
579	 18	68.0	11.5	 25
580	 18	63.0	10.2	 25
581	 18	84.3	15.0	 20
582	 18	65.0	13.2	 25
583	 18	86.0	14.1	 25
584	 18	126.8	24.1	 20
585	 18	107.0	22.1	 25
586	 18	59.0	9.0	 25
587	 18	68.3	11.8	 20
588	 18	76.0	16.8	 25
589	 18	559.0	87.7	 25
590	 18	1005.5	153.8	 20
591	 18	190.0	27.9	 25
592	 18	71.0	12.8	 25
593	 18	68.5	14.5	 20
594	 18	81.0	13.5	 25
595	 18	84.0	11.8	 25
596	 18	70.3	12.3	 20
597	 18	113.0	20.6	 25
598	 18	101.0	17.1	 25
599	 18	66.0	10.9	 20
600	 18	86.0	19.3	 25
601	 18	93.0	13.7	 25
602	 18	82.5	12.2	 20
603	 18	78.0	13.7	 25
604	 18	236.0	34.4	 25
605	 18	681.3	103.6	 20
606	 18	754.0	110.2	 25
607	 18	841.5	101.1	 20
608	 18	139.0	20.4	 25
609	 18	487.0	86.1	 25
610	 18	158.3	22.3	 20
611	 18	232.0	48.6	 25
612	 18	139.0	16.2	 25
613	 18	182.0	17.7	 20
614	 18	133.0	16.8	 25
615	 18	2697.0	373.9	 25
616	 18	212.8	32.8	 20
617	 18	166.0	23.7	 25
618	 18	232.0	27.7	 25
619	 18	275.8	45.7	 20
620	 18	500.0	82.2	 25
621	 18	209.0	28.8	 25
622	 18	147.5	19.6	 20
623	 18	177.0	23.7	 25
624	 18	101.0	17.4	 25
625	 18	77.3	12.8	 20
626	 18	117.0	15.7	 25
627	 18	74.0	13.9	 25
628	 18	65.0	8.9	 20
629	 18	74.0	14.7	 25
630	 18	2820.0	408.0	 25
631	 18	81.5	10.6	 20
632	 18	115.0	12.7	 25
633	 18	2158.0	418.6	 25
634	 18	144.8	24.3	 20
635	 18	146.0	23.5	 25
636	 18	288.0	51.6	 25
637	 18	117.8	16.0	 20
638	 18	98.0	23.3	 25
639	 18	9289.0	1904.7	 25
  0	 19	180.0	21.1	 16
  1	 19	598.0	68.9	 20
  2	 19	1604.0	145.0	 20
  3	 19	136.5	20.8	 16
  4	 19	680.8	94.0	 20
  5	 19	359.5	45.4	 20
  6	 19	108.0	18.3	 16
  7	 19	708.5	98.2	 20
  8	 19	1276.3	164.6	 20
  9	 19	220.5	41.9	 16
 10	 19	159.5	17.4	 20
 11	 19	164.5	22.6	 20
 12	 19	113.3	19.0	 16
 13	 19	472.3	48.8	 20
 14	 19	100.5	15.2	 20
 15	 19	310.5	26.0	 16
 16	 19	1275.0	199.7	 20
 17	 19	846.8	130.8	 20
 18	 19	129.3	18.0	 16
 19	 19	89.5	18.2	 20
 20	 19	82.8	28.6	 20
 21	 19	101.3	19.5	 16
 22	 19	96.0	14.4	 20
 23	 19	104.3	17.4	 20
 24	 19	202.8	28.5	 16
 25	 19	99.5	19.8	 20
 26	 19	183.0	32.3	 20
 27	 19	82.3	14.9	 16
 28	 19	113.5	18.6	 20
 29	 19	92.8	16.4	 20
 30	 19	259.8	30.9	 16
 31	 19	191.3	20.6	 20
 32	 19	172.8	17.2	 20
 33	 19	150.8	26.0	 16
 34	 19	82.3	13.9	 20
 35	 19	232.0	36.9	 16
 36	 19	92.0	16.9	 20
 37	 19	126.5	21.9	 20
 38	 19	80.0	13.9	 16
 39	 19	87.8	15.4	 20
 40	 19	97.0	12.8	 20
 41	 19	124.5	18.0	 16
 42	 19	113.0	32.0	 20
 43	 19	139.0	23.0	 20
 44	 19	83.0	10.5	 16
 45	 19	110.0	14.0	 20
 46	 19	127.0	17.9	 20
 47	 19	83.5	16.0	 16
 48	 19	75.0	14.7	 20
 49	 19	92.3	21.1	 20
 50	 19	83.0	16.9	 16
 51	 19	87.5	13.6	 20
 52	 19	99.5	22.0	 20
 53	 19	1045.5	153.5	 16
 54	 19	77.3	8.8	 20
 55	 19	122.3	21.1	 20
 56	 19	109.5	15.3	 16
 57	 19	93.3	15.5	 20
 58	 19	101.3	19.1	 20
 59	 19	328.3	23.8	 16
 60	 19	2647.8	366.5	 20
 61	 19	465.3	134.8	 20
 62	 19	781.8	99.3	 16
 63	 19	290.5	52.1	 20
 64	 19	326.3	92.5	 20
 65	 19	1819.5	247.5	 16
 66	 19	607.8	49.4	 20
 67	 19	853.0	167.2	 20
 68	 19	290.3	40.0	 16
 69	 19	98.3	17.6	 20
 70	 19	160.3	30.7	 20
 71	 19	677.3	92.0	 16
 72	 19	763.3	145.4	 20
 73	 19	1292.3	259.6	 20
 74	 19	487.5	66.6	 16
 75	 19	451.0	91.3	 20
 76	 19	150.8	26.8	 20
 77	 19	141.8	22.8	 16
 78	 19	86.8	11.9	 20
 79	 19	139.8	29.6	 20
 80	 19	84.0	17.2	 16
 81	 19	89.5	15.0	 20
 82	 19	80.3	14.9	 20
 83	 19	153.5	21.3	 16
 84	 19	233.8	40.1	 20
 85	 19	113.0	21.1	 20
 86	 19	113.5	25.2	 16
 87	 19	109.3	24.3	 20
 88	 19	73.5	13.3	 20
 89	 19	165.3	25.8	 16
 90	 19	330.8	64.3	 20
 91	 19	161.0	40.4	 20
 92	 19	75.0	16.0	 16
 93	 19	76.8	15.2	 20
 94	 19	84.5	12.8	 16
 95	 19	75.0	13.4	 20
 96	 19	141.0	24.1	 20
 97	 19	74.5	13.0	 16
 98	 19	338.0	86.0	 20
 99	 19	76.5	10.7	 20
100	 19	92.3	13.4	 16
101	 19	162.5	20.8	 20
102	 19	476.3	89.3	 20
103	 19	218.3	45.4	 16
104	 19	483.5	71.2	 20
105	 19	844.0	205.9	 20
106	 19	482.0	56.3	 16
107	 19	654.3	41.1	 20
108	 19	432.0	121.8	 20
109	 19	103.3	15.8	 16
110	 19	68.0	7.4	 20
111	 19	101.0	17.6	 20
112	 19	107.8	18.8	 16
113	 19	85.3	16.2	 20
114	 19	65.0	12.0	 20
115	 19	124.5	25.3	 16
116	 19	108.5	18.5	 20
117	 19	472.0	137.1	 20
118	 19	195.5	26.0	 16
119	 19	146.8	25.9	 20
120	 19	179.3	24.2	 20
121	 19	220.8	29.4	 16
122	 19	161.3	27.0	 20
123	 19	127.0	17.9	 20
124	 19	148.0	30.8	 16
125	 19	162.3	28.4	 20
126	 19	100.5	17.3	 20
127	 19	95.0	11.8	 16
128	 19	111.5	18.9	 20
129	 19	420.0	106.0	 20
130	 19	466.5	39.4	 16
131	 19	1129.8	234.4	 20
132	 19	213.3	36.1	 20
133	 19	509.0	99.4	 16
134	 19	212.0	45.2	 20
135	 19	153.5	22.5	 20
136	 19	75.0	14.0	 16
137	 19	81.8	11.2	 20
138	 19	77.3	14.7	 20
139	 19	77.0	11.5	 16
140	 19	332.0	39.8	 20
141	 19	354.8	430.5	 20
142	 19	14628.5	3657.0	 16
143	 19	185.5	35.9	 20
144	 19	73.3	11.0	 20
145	 19	90.0	17.0	 16
146	 19	82.5	12.2	 20
147	 19	121.3	22.2	 20
148	 19	247.0	39.4	 16
149	 19	96.5	14.3	 20
150	 19	145.3	22.0	 16
151	 19	140.3	21.9	 20
152	 19	106.5	16.1	 20
153	 19	109.3	12.9	 16
154	 19	169.8	20.2	 20
155	 19	94.5	17.5	 20
156	 19	375.5	44.5	 16
157	 19	309.3	52.1	 20
158	 19	74.3	8.9	 20
159	 19	162.3	24.6	 16
160	 19	115.5	19.3	 20
161	 19	115.0	18.8	 20
162	 19	122.5	16.5	 16
163	 19	280.8	165.9	 20
164	 19	15983.5	4324.9	 20
165	 19	4222.3	520.4	 16
166	 19	207.0	28.7	 20
167	 19	292.5	66.2	 20
168	 19	69.3	12.5	 16
169	 19	75.3	11.3	 20
170	 19	77.3	14.4	 20
171	 19	128.5	23.4	 16
172	 19	83.0	11.5	 20
173	 19	131.5	28.3	 20
174	 19	102.8	14.6	 16
175	 19	804.0	89.2	 20
176	 19	647.3	95.3	 20
177	 19	147.5	23.8	 16
178	 19	437.0	43.6	 20
179	 19	917.5	183.5	 20
180	 19	328.0	40.9	 16
181	 19	161.5	25.0	 20
182	 19	413.0	42.3	 20
183	 19	1537.0	149.7	 16
184	 19	127.8	17.4	 20
185	 19	157.0	42.2	 20
186	 19	315.0	33.2	 16
187	 19	226.5	22.7	 20
188	 19	161.8	27.4	 20
189	 19	193.3	27.2	 16
190	 19	136.8	17.3	 20
191	 19	91.3	16.6	 20
192	 19	85.5	15.5	 16
193	 19	84.0	10.8	 20
194	 19	304.0	64.9	 20
195	 19	154.3	19.8	 16
196	 19	102.5	17.2	 20
197	 19	158.0	37.0	 20
198	 19	60.8	11.3	 16
199	 19	92.3	19.9	 20
200	 19	282.5	69.7	 20
201	 19	82.5	14.2	 16
202	 19	77.8	15.8	 20
203	 19	115.3	26.3	 20
204	 19	85.5	12.8	 16
205	 19	102.0	18.7	 20
206	 19	150.0	51.8	 20
207	 19	131.8	42.1	 16
208	 19	95.3	16.5	 20
209	 19	88.3	18.4	 16
210	 19	948.8	92.5	 20
211	 19	104.8	16.6	 20
212	 19	77.0	16.6	 16
213	 19	71.3	11.1	 20
214	 19	89.3	20.5	 20
215	 19	376.8	32.6	 16
216	 19	230.8	49.6	 20
217	 19	116.0	18.6	 20
218	 19	104.5	17.4	 16
219	 19	80.3	12.1	 20
220	 19	81.3	13.5	 20
221	 19	97.3	19.4	 16
222	 19	676.0	115.9	 20
223	 19	112.8	23.7	 20
224	 19	93.0	14.4	 16
225	 19	166.3	29.5	 20
226	 19	965.0	74.1	 20
227	 19	806.0	87.3	 16
228	 19	174.3	35.5	 20
229	 19	78.5	10.6	 20
230	 19	161.8	33.6	 16
231	 19	94.0	19.1	 20
232	 19	82.0	12.8	 20
233	 19	96.5	16.9	 16
234	 19	425.8	52.3	 20
235	 19	581.8	49.0	 20
236	 19	456.8	74.8	 16
237	 19	170.3	26.4	 20
238	 19	86.0	49.9	 20
239	 19	1041.0	220.0	 16
240	 19	146.5	26.6	 20
241	 19	125.0	23.6	 20
242	 19	133.8	27.2	 16
243	 19	96.3	17.6	 20
244	 19	101.0	16.6	 20
245	 19	81.0	14.4	 16
246	 19	595.0	139.1	 20
247	 19	144.0	26.5	 20
248	 19	149.0	22.2	 16
249	 19	94.0	16.9	 20
250	 19	72.5	17.2	 20
251	 19	76.3	10.5	 16
252	 19	118.8	23.9	 20
253	 19	1001.8	295.6	 20
254	 19	133.8	18.6	 16
255	 19	178.8	16.5	 20
256	 19	221.8	23.0	 20
257	 19	190.0	27.8	 16
258	 19	131.3	17.7	 20
259	 19	147.5	26.1	 20
260	 19	102.8	18.3	 16
261	 19	103.3	14.8	 20
262	 19	79.3	16.6	 20
263	 19	83.3	9.6	 16
264	 19	93.3	14.8	 20
265	 19	251.3	33.1	 16
266	 19	598.8	135.0	 20
267	 19	1595.3	246.9	 20
268	 19	761.3	71.4	 16
269	 19	164.0	27.2	 20
270	 19	146.3	21.8	 20
271	 19	593.8	53.7	 16
272	 19	124.0	15.5	 20
273	 19	86.3	20.4	 20
274	 19	93.3	15.8	 16
275	 19	611.3	82.1	 20
276	 19	70.5	10.8	 20
277	 19	137.3	23.3	 16
278	 19	375.5	38.4	 20
279	 19	717.3	77.6	 20
280	 19	484.8	54.0	 16
281	 19	241.3	44.2	 20
282	 19	92.8	19.7	 20
283	 19	89.0	12.0	 16
284	 19	114.3	12.0	 20
285	 19	108.0	17.2	 20
286	 19	80.3	13.0	 16
287	 19	222.8	38.5	 20
288	 19	92.5	22.2	 20
289	 19	71.5	12.8	 16
290	 19	102.3	12.6	 20
291	 19	94.3	13.7	 20
292	 19	354.8	39.9	 16
293	 19	152.3	22.2	 20
294	 19	187.5	19.6	 20
295	 19	97.3	17.9	 16
296	 19	255.0	38.8	 20
297	 19	200.0	53.6	 20
298	 19	135.3	18.4	 16
299	 19	90.0	12.7	 20
300	 19	94.5	15.0	 20
301	 19	74.8	12.3	 16
302	 19	83.0	10.1	 20
303	 19	105.8	22.1	 20
304	 19	765.8	65.6	 16
305	 19	152.3	16.5	 20
306	 19	85.3	12.1	 20
307	 19	171.3	20.0	 16
308	 19	485.0	72.1	 20
309	 19	114.5	32.4	 20
310	 19	514.0	67.3	 16
311	 19	210.3	54.4	 20
312	 19	2408.5	253.6	 20
313	 19	832.3	98.2	 16
314	 19	303.3	51.2	 20
315	 19	101.0	15.4	 20
316	 19	136.5	22.3	 16
317	 19	235.3	38.8	 20
318	 19	209.8	36.5	 20
319	 19	150.3	24.9	 16
320	 19	201.8	36.4	 20
321	 19	147.0	23.9	 20
322	 19	458.3	47.5	 16
323	 19	387.3	76.5	 20
324	 19	365.8	38.7	 16
325	 19	87.3	10.1	 20
326	 19	90.8	14.9	 20
327	 19	695.0	77.5	 16
328	 19	133.8	24.2	 20
329	 19	132.3	16.4	 20
330	 19	89.0	14.7	 16
331	 19	142.5	27.4	 20
332	 19	1377.3	172.0	 20
333	 19	607.8	43.0	 16
334	 19	670.8	51.0	 20
335	 19	276.0	335.1	 20
336	 19	1359.5	101.4	 16
337	 19	486.0	64.0	 20
338	 19	144.5	22.1	 20
339	 19	96.0	19.6	 16
340	 19	72.8	10.8	 20
341	 19	394.5	73.5	 20
342	 19	92.0	14.8	 16
343	 19	133.3	24.4	 20
344	 19	208.0	41.2	 20
345	 19	211.8	20.4	 16
346	 19	591.3	49.7	 20
347	 19	740.8	110.9	 20
348	 19	282.3	45.2	 16
349	 19	206.3	78.7	 20
350	 19	543.0	55.5	 20
351	 19	474.5	38.2	 16
352	 19	1216.0	118.8	 20
353	 19	666.5	62.4	 20
354	 19	680.8	62.8	 16
355	 19	118.3	20.9	 20
356	 19	108.3	17.8	 20
357	 19	188.5	28.3	 16
358	 19	249.5	33.4	 20
359	 19	458.8	59.4	 20
360	 19	133.5	23.1	 16
361	 19	169.0	27.8	 20
362	 19	1424.5	218.6	 20
363	 19	387.5	45.4	 16
364	 19	455.0	40.5	 20
365	 19	133.0	22.6	 20
366	 19	837.0	50.6	 16
367	 19	128.5	20.8	 20
368	 19	114.0	20.2	 20
369	 19	167.0	20.9	 16
370	 19	167.5	23.2	 20
371	 19	99.8	22.0	 20
372	 19	96.5	11.7	 16
373	 19	1918.8	148.3	 20
374	 19	153.3	26.8	 20
375	 19	116.0	12.5	 16
376	 19	240.0	34.1	 20
377	 19	1687.8	317.5	 20
378	 19	94.0	14.4	 16
379	 19	344.3	49.5	 20
380	 19	521.8	51.0	 16
381	 19	643.3	55.2	 20
382	 19	2039.5	243.7	 20
383	 19	89.5	17.8	 16
384	 19	141.5	18.7	 20
385	 19	148.0	26.3	 20
386	 19	84.0	13.4	 16
387	 19	103.3	18.9	 20
388	 19	142.0	24.2	 20
389	 19	151.5	18.4	 16
390	 19	164.0	27.9	 20
391	 19	223.5	35.4	 20
392	 19	132.3	22.5	 16
393	 19	214.3	30.2	 20
394	 19	169.8	23.0	 20
395	 19	175.3	19.7	 16
396	 19	128.3	29.9	 20
397	 19	2131.5	227.5	 20
398	 19	97.8	13.6	 16
399	 19	96.5	21.0	 20
400	 19	1331.5	174.8	 20
401	 19	108.0	16.2	 16
402	 19	180.3	23.2	 20
403	 19	84.3	13.8	 20
404	 19	65.0	12.0	 16
405	 19	83.0	13.2	 20
406	 19	108.8	21.7	 20
407	 19	79.0	11.7	 16
408	 19	93.3	15.6	 20
409	 19	287.5	47.2	 20
410	 19	1059.3	100.4	 16
411	 19	149.0	21.9	 20
412	 19	451.5	49.1	 20
413	 19	114.8	17.9	 16
414	 19	165.0	24.4	 20
415	 19	132.3	16.1	 20
416	 19	109.3	15.1	 16
417	 19	178.3	25.8	 20
418	 19	168.3	30.2	 20
419	 19	99.3	18.2	 16
420	 19	88.0	15.4	 20
421	 19	134.0	21.0	 20
422	 19	178.8	22.9	 16
423	 19	663.0	48.9	 20
424	 19	888.5	170.6	 20
425	 19	427.3	34.3	 16
426	 19	603.8	96.5	 20
427	 19	132.0	20.3	 20
428	 19	107.3	16.7	 16
429	 19	88.8	13.6	 20
430	 19	231.3	45.8	 20
431	 19	283.5	23.2	 16
432	 19	1356.0	253.4	 20
433	 19	243.3	35.8	 20
434	 19	381.0	29.8	 16
435	 19	681.0	123.0	 20
436	 19	292.5	63.9	 20
437	 19	112.0	15.3	 16
438	 19	207.0	26.8	 20
439	 19	4464.3	472.7	 16
440	 19	83.3	13.7	 20
441	 19	76.5	12.5	 20
442	 19	105.8	12.1	 16
443	 19	92.0	17.5	 20
444	 19	96.3	17.4	 20
445	 19	193.8	22.2	 16
446	 19	222.3	35.1	 20
447	 19	233.3	35.5	 20
448	 19	104.5	23.0	 16
449	 19	160.3	31.9	 20
450	 19	331.3	34.2	 20
451	 19	81.8	12.8	 16
452	 19	424.5	55.7	 20
453	 19	102.8	18.0	 20
454	 19	96.3	19.0	 16
455	 19	73.5	13.3	 20
456	 19	97.3	17.5	 20
457	 19	101.3	9.9	 16
458	 19	88.3	11.0	 20
459	 19	111.3	19.3	 20
460	 19	128.3	15.4	 16
461	 19	70.0	12.4	 20
462	 19	78.0	11.7	 20
463	 19	74.5	13.0	 16
464	 19	79.8	16.7	 20
465	 19	73.0	9.5	 20
466	 19	62.0	11.8	 16
467	 19	170.0	23.6	 20
468	 19	507.0	86.2	 20
469	 19	79.0	13.0	 16
470	 19	1013.0	123.9	 20
471	 19	253.8	30.9	 20
472	 19	268.3	29.3	 16
473	 19	163.5	22.4	 20
474	 19	334.5	30.9	 20
475	 19	2190.8	181.4	 16
476	 19	219.0	24.7	 20
477	 19	353.5	42.6	 20
478	 19	69.5	12.5	 16
479	 19	108.3	13.3	 20
480	 19	135.5	20.8	 20
481	 19	101.8	18.8	 16
482	 19	160.0	19.2	 20
483	 19	153.0	30.8	 20
484	 19	76.0	13.3	 16
485	 19	73.5	12.5	 20
486	 19	86.5	14.0	 20
487	 19	300.8	20.8	 16
488	 19	167.5	20.4	 20
489	 19	80.8	13.9	 20
490	 19	65.8	12.3	 16
491	 19	64.3	12.5	 20
492	 19	89.8	13.3	 20
493	 19	128.0	16.2	 16
494	 19	151.3	25.3	 20
495	 19	394.0	37.0	 20
496	 19	557.8	55.3	 16
497	 19	1584.0	89.6	 20
498	 19	789.5	49.2	 16
499	 19	364.8	49.9	 20
500	 19	126.3	15.3	 20
501	 19	325.3	34.9	 16
502	 19	83.0	12.8	 20
503	 19	111.3	19.4	 20
504	 19	141.5	25.9	 16
505	 19	135.3	15.1	 20
506	 19	575.5	75.0	 20
507	 19	243.3	31.6	 16
508	 19	133.5	24.5	 20
509	 19	406.5	32.9	 20
510	 19	211.3	24.6	 16
511	 19	544.8	126.4	 20
512	 19	83.8	20.9	 20
513	 19	87.0	20.0	 16
514	 19	65.8	11.9	 20
515	 19	73.3	12.3	 20
516	 19	211.0	31.8	 16
517	 19	87.3	13.4	 20
518	 19	172.5	19.2	 20
519	 19	83.3	14.9	 16
520	 19	112.3	17.9	 20
521	 19	95.3	28.0	 20
522	 19	214.3	22.3	 16
523	 19	464.5	80.2	 20
524	 19	159.0	27.6	 20
525	 19	148.5	16.4	 16
526	 19	397.3	30.0	 20
527	 19	521.3	59.1	 20
528	 19	1430.0	150.9	 16
529	 19	1246.0	155.2	 20
530	 19	135.8	13.5	 20
531	 19	603.8	85.2	 16
532	 19	70.0	11.2	 20
533	 19	99.5	16.7	 20
534	 19	1314.5	133.1	 16
535	 19	627.3	49.6	 20
536	 19	69.0	9.2	 20
537	 19	69.5	10.9	 16
538	 19	68.0	11.3	 20
539	 19	62.3	9.6	 20
540	 19	219.5	30.6	 16
541	 19	87.3	14.6	 20
542	 19	1387.5	159.4	 20
543	 19	1177.0	68.8	 16
544	 19	138.3	30.4	 20
545	 19	109.0	13.3	 20
546	 19	91.3	16.3	 16
547	 19	153.3	23.5	 20
548	 19	4195.8	533.3	 20
549	 19	840.8	79.9	 16
550	 19	255.0	40.2	 20
551	 19	126.0	20.3	 20
552	 19	120.5	18.9	 16
553	 19	2089.0	134.0	 20
554	 19	647.3	39.3	 16
555	 19	909.0	61.2	 20
556	 19	506.0	48.4	 20
557	 19	334.3	38.9	 16
558	 19	138.8	20.7	 20
559	 19	98.3	15.2	 20
560	 19	131.8	22.2	 16
561	 19	124.3	18.3	 20
562	 19	135.3	16.6	 20
563	 19	91.3	15.9	 16
564	 19	74.3	14.3	 20
565	 19	71.3	13.1	 20
566	 19	93.5	14.6	 16
567	 19	93.3	17.2	 20
568	 19	88.5	16.2	 20
569	 19	82.5	9.7	 16
570	 19	241.0	44.5	 20
571	 19	163.0	23.1	 20
572	 19	275.3	39.3	 16
573	 19	324.3	39.4	 20
574	 19	120.5	14.4	 20
575	 19	204.3	22.2	 16
576	 19	274.5	32.9	 20
577	 19	263.3	40.9	 20
578	 19	77.0	9.4	 16
579	 19	115.3	17.3	 20
580	 19	64.0	11.0	 20
581	 19	72.3	8.3	 16
582	 19	63.3	15.2	 20
583	 19	98.0	18.7	 20
584	 19	71.0	10.8	 16
585	 19	111.5	20.6	 20
586	 19	59.3	11.4	 20
587	 19	68.0	14.3	 16
588	 19	63.5	10.6	 20
589	 19	111.0	11.1	 20
590	 19	280.5	32.2	 16
591	 19	246.3	72.2	 20
592	 19	855.3	85.9	 20
593	 19	278.3	28.3	 16
594	 19	162.5	22.3	 20
595	 19	72.5	13.7	 20
596	 19	232.8	31.4	 16
597	 19	2440.8	224.6	 20
598	 19	94.0	17.6	 20
599	 19	248.3	25.7	 16
600	 19	65.3	9.9	 20
601	 19	65.5	11.6	 20
602	 19	322.8	29.1	 16
603	 19	568.3	54.3	 20
604	 19	344.8	32.8	 20
605	 19	258.0	26.8	 16
606	 19	519.3	71.5	 20
607	 19	789.8	147.3	 20
608	 19	227.0	31.1	 16
609	 19	249.8	30.5	 20
610	 19	132.0	23.8	 20
611	 19	851.0	81.4	 16
612	 19	458.0	61.4	 20
613	 19	367.5	35.9	 16
614	 19	294.0	24.4	 20
615	 19	186.3	23.3	 20
616	 19	741.8	56.2	 16
617	 19	469.8	49.1	 20
618	 19	2499.5	264.5	 20
619	 19	125.0	20.9	 16
620	 19	95.8	17.5	 20
621	 19	134.3	18.2	 20
622	 19	90.5	11.5	 16
623	 19	104.0	15.5	 20
624	 19	102.8	12.0	 20
625	 19	368.3	20.3	 16
626	 19	288.5	47.7	 20
627	 19	174.8	21.5	 20
628	 19	111.0	13.7	 16
629	 19	70.3	8.1	 20
630	 19	111.5	23.2	 20
631	 19	86.0	20.0	 16
632	 19	78.0	15.8	 20
633	 19	75.0	10.8	 20
634	 19	94.5	16.4	 16
635	 19	129.0	22.5	 20
636	 19	120.5	17.6	 20
637	 19	142.8	25.7	 16
638	 19	112.0	12.1	 20
639	 19	145.0	21.9	 20
  0	 20	11936.0	1596.3	 20
  1	 20	391.0	72.2	 25
  2	 20	1262.0	81.2	 25
  3	 20	185.0	23.9	 20
  4	 20	514.0	67.3	 25
  5	 20	123.0	19.9	 25
  6	 20	93.8	16.8	 20
  7	 20	227.0	29.0	 25
  8	 20	159.0	18.9	 25
  9	 20	221.0	30.0	 20
 10	 20	104.0	14.2	 25
 11	 20	109.0	15.0	 25
 12	 20	95.0	13.6	 20
 13	 20	250.0	31.1	 25
 14	 20	117.0	16.8	 25
 15	 20	233.3	33.3	 20
 16	 20	916.0	314.9	 25
 17	 20	1070.0	193.1	 25
 18	 20	106.0	19.2	 20
 19	 20	87.0	16.4	 25
 20	 20	88.0	13.3	 25
 21	 20	80.8	13.4	 20
 22	 20	87.0	14.3	 25
 23	 20	98.0	13.4	 25
 24	 20	282.0	24.6	 20
 25	 20	121.0	21.4	 25
 26	 20	306.0	54.2	 25
 27	 20	88.3	16.7	 20
 28	 20	81.0	12.4	 25
 29	 20	100.0	21.8	 25
 30	 20	208.5	29.9	 20
 31	 20	87.0	13.1	 25
 32	 20	139.0	24.3	 25
 33	 20	350.0	34.7	 20
 34	 20	94.0	21.0	 25
 35	 20	95.0	46.1	 25
 36	 20	83.5	9.3	 20
 37	 20	81.0	20.0	 25
 38	 20	77.0	13.8	 25
 39	 20	90.3	10.7	 20
 40	 20	167.0	29.9	 25
 41	 20	102.5	17.4	 20
 42	 20	156.0	19.2	 25
 43	 20	128.0	21.7	 25
 44	 20	91.3	14.5	 20
 45	 20	120.0	19.1	 25
 46	 20	101.0	14.0	 25
 47	 20	99.5	21.6	 20
 48	 20	82.0	13.1	 25
 49	 20	76.0	10.5	 25
 50	 20	103.0	14.3	 20
 51	 20	83.0	15.7	 25
 52	 20	84.0	19.1	 25
 53	 20	167.5	40.6	 20
 54	 20	72.0	12.5	 25
 55	 20	122.0	18.6	 25
 56	 20	95.3	14.9	 20
 57	 20	125.0	25.7	 25
 58	 20	122.0	19.5	 25
 59	 20	112.3	20.1	 20
 60	 20	474.0	68.8	 25
 61	 20	313.0	64.0	 25
 62	 20	290.0	51.4	 20
 63	 20	167.0	25.1	 25
 64	 20	157.0	37.9	 25
 65	 20	523.5	66.7	 20
 66	 20	361.0	46.6	 25
 67	 20	318.0	52.2	 25
 68	 20	239.0	40.2	 20
 69	 20	82.0	13.8	 25
 70	 20	107.0	17.8	 25
 71	 20	204.8	30.5	 20
 72	 20	310.0	65.7	 25
 73	 20	1029.0	206.5	 25
 74	 20	1057.3	155.8	 20
 75	 20	125.0	20.5	 25
 76	 20	125.0	18.5	 25
 77	 20	107.8	15.8	 20
 78	 20	96.0	15.1	 25
 79	 20	155.0	31.2	 25
 80	 20	78.3	16.1	 20
 81	 20	77.0	16.6	 25
 82	 20	79.0	16.1	 25
 83	 20	83.5	13.8	 20
 84	 20	88.0	16.3	 25
 85	 20	112.0	19.1	 25
 86	 20	89.8	17.5	 20
 87	 20	87.0	11.3	 25
 88	 20	66.0	18.0	 25
 89	 20	79.3	13.1	 20
 90	 20	184.0	34.3	 25
 91	 20	85.0	13.6	 25
 92	 20	72.3	12.4	 20
 93	 20	67.0	13.5	 25
 94	 20	81.0	12.5	 25
 95	 20	70.3	9.7	 20
 96	 20	121.0	21.0	 25
 97	 20	74.0	15.3	 25
 98	 20	87.3	17.0	 20
 99	 20	73.0	11.0	 25
100	 20	78.0	7.0	 20
101	 20	107.0	32.7	 25
102	 20	554.0	133.9	 25
103	 20	170.3	39.6	 20
104	 20	240.0	26.7	 25
105	 20	539.0	114.3	 25
106	 20	425.0	46.3	 20
107	 20	356.0	47.2	 25
108	 20	300.0	74.6	 25
109	 20	91.5	16.3	 20
110	 20	84.0	21.7	 25
111	 20	81.0	18.6	 25
112	 20	312.8	32.9	 20
113	 20	82.0	13.4	 25
114	 20	75.0	14.0	 25
115	 20	91.0	13.8	 20
116	 20	82.0	16.2	 25
117	 20	125.0	25.3	 25
118	 20	217.0	27.9	 20
119	 20	143.0	24.6	 25
120	 20	256.0	80.2	 25
121	 20	431.5	30.4	 20
122	 20	212.0	38.3	 25
123	 20	156.0	28.1	 25
124	 20	140.8	26.6	 20
125	 20	189.0	25.3	 25
126	 20	120.0	23.8	 25
127	 20	85.3	15.8	 20
128	 20	79.0	16.1	 25
129	 20	158.0	19.7	 25
130	 20	171.0	43.1	 20
131	 20	1267.0	296.0	 25
132	 20	94.0	20.4	 25
133	 20	146.5	25.9	 20
134	 20	96.0	14.2	 25
135	 20	94.0	20.2	 25
136	 20	71.0	15.9	 20
137	 20	72.0	13.6	 25
138	 20	87.0	15.2	 25
139	 20	90.8	17.4	 20
140	 20	159.0	96.3	 25
141	 20	336.0	54.0	 25
142	 20	3128.3	791.3	 20
143	 20	136.0	22.4	 25
144	 20	83.0	12.8	 25
145	 20	169.5	34.0	 20
146	 20	87.0	16.8	 25
147	 20	150.0	24.3	 25
148	 20	248.5	34.3	 20
149	 20	96.0	17.4	 25
150	 20	80.0	14.9	 25
151	 20	151.3	20.6	 20
152	 20	91.0	13.1	 25
153	 20	78.0	9.1	 25
154	 20	85.3	18.6	 20
155	 20	91.0	12.4	 25
156	 20	221.3	31.7	 20
157	 20	127.0	22.7	 25
158	 20	79.0	12.4	 25
159	 20	76.5	11.2	 20
160	 20	90.0	19.6	 25
161	 20	86.0	17.0	 25
162	 20	97.5	12.9	 20
163	 20	247.0	60.0	 25
164	 20	6688.0	2003.1	 25
165	 20	1085.5	184.9	 20
166	 20	178.0	24.2	 25
167	 20	281.0	64.8	 25
168	 20	63.3	8.4	 20
169	 20	77.0	14.9	 25
170	 20	72.0	14.7	 25
171	 20	82.5	13.0	 20
172	 20	75.0	11.0	 25
173	 20	89.0	13.9	 25
174	 20	109.3	22.3	 20
175	 20	344.0	37.7	 25
176	 20	480.0	81.6	 25
177	 20	110.5	18.7	 20
178	 20	296.0	33.0	 25
179	 20	1013.0	163.6	 25
180	 20	278.8	37.1	 20
181	 20	134.0	22.0	 25
182	 20	248.0	37.0	 25
183	 20	466.5	48.7	 20
184	 20	92.0	20.5	 25
185	 20	110.0	30.7	 25
186	 20	250.3	29.0	 20
187	 20	337.0	58.8	 25
188	 20	145.0	18.0	 25
189	 20	203.3	27.1	 20
190	 20	230.0	39.2	 25
191	 20	82.0	14.1	 25
192	 20	128.5	20.6	 20
193	 20	79.0	18.1	 25
194	 20	181.0	24.2	 25
195	 20	200.8	30.7	 20
196	 20	99.0	16.3	 25
197	 20	70.0	13.7	 25
198	 20	69.5	10.6	 20
199	 20	62.0	10.5	 25
200	 20	105.0	14.1	 25
201	 20	72.3	11.5	 20
202	 20	80.0	12.2	 25
203	 20	216.0	31.8	 25
204	 20	97.0	15.0	 20
205	 20	89.0	16.7	 25
206	 20	158.0	23.4	 25
207	 20	165.0	32.2	 20
208	 20	154.0	21.8	 25
209	 20	88.0	42.6	 25
210	 20	1256.5	145.5	 20
211	 20	99.0	19.6	 25
212	 20	69.0	10.9	 25
213	 20	76.8	14.3	 20
214	 20	89.0	14.1	 25
215	 20	885.0	80.5	 20
216	 20	184.0	38.4	 25
217	 20	93.0	15.5	 25
218	 20	103.5	18.0	 20
219	 20	90.0	17.1	 25
220	 20	77.0	17.0	 25
221	 20	101.5	12.0	 20
222	 20	1073.0	162.2	 25
223	 20	117.0	23.0	 25
224	 20	85.5	18.1	 20
225	 20	91.0	18.5	 25
226	 20	353.0	65.8	 25
227	 20	385.3	48.2	 20
228	 20	99.0	17.8	 25
229	 20	78.0	13.2	 25
230	 20	122.0	21.7	 20
231	 20	80.0	10.2	 25
232	 20	116.0	23.9	 25
233	 20	84.5	13.6	 20
234	 20	767.0	181.6	 25
235	 20	399.0	89.3	 25
236	 20	870.3	139.9	 20
237	 20	261.0	51.6	 25
238	 20	106.0	22.0	 25
239	 20	311.3	48.6	 20
240	 20	81.0	14.9	 25
241	 20	113.0	18.5	 25
242	 20	186.3	38.2	 20
243	 20	73.0	13.1	 25
244	 20	76.0	12.1	 25
245	 20	84.5	16.2	 20
246	 20	356.0	72.7	 25
247	 20	92.0	16.0	 25
248	 20	98.3	15.0	 20
249	 20	89.0	16.7	 25
250	 20	77.0	11.4	 25
251	 20	81.0	13.0	 20
252	 20	75.0	13.5	 25
253	 20	277.0	66.0	 25
254	 20	122.0	20.9	 20
255	 20	231.0	41.0	 25
256	 20	204.0	28.9	 25
257	 20	155.8	30.9	 20
258	 20	99.0	11.3	 25
259	 20	91.0	13.3	 25
260	 20	88.3	14.6	 20
261	 20	74.0	12.5	 25
262	 20	72.0	11.5	 25
263	 20	88.0	19.3	 20
264	 20	91.0	15.2	 25
265	 20	136.0	36.0	 25
266	 20	449.8	124.7	 20
267	 20	2459.0	370.7	 25
268	 20	925.0	147.8	 25
269	 20	121.0	15.4	 20
270	 20	110.0	18.2	 25
271	 20	963.3	73.7	 20
272	 20	164.0	25.3	 25
273	 20	80.0	15.1	 25
274	 20	92.3	14.7	 20
275	 20	177.0	26.5	 25
276	 20	82.0	17.4	 25
277	 20	117.3	15.2	 20
278	 20	157.0	22.1	 25
279	 20	1052.0	102.5	 25
280	 20	260.0	24.4	 20
281	 20	180.0	25.2	 25
282	 20	94.0	18.2	 25
283	 20	96.3	13.1	 20
284	 20	88.0	16.3	 25
285	 20	85.0	17.5	 25
286	 20	80.8	15.7	 20
287	 20	105.0	15.8	 25
288	 20	106.0	20.5	 25
289	 20	74.3	16.8	 20
290	 20	88.0	16.9	 25
291	 20	111.0	17.3	 25
292	 20	136.0	25.8	 20
293	 20	113.0	20.7	 25
294	 20	247.0	31.8	 25
295	 20	117.5	23.6	 20
296	 20	327.0	41.9	 25
297	 20	255.0	50.3	 25
298	 20	78.5	9.8	 20
299	 20	84.0	13.1	 25
300	 20	90.0	14.6	 25
301	 20	72.0	10.4	 20
302	 20	82.0	13.8	 25
303	 20	83.0	40.5	 25
304	 20	414.8	45.5	 20
305	 20	130.0	15.4	 25
306	 20	83.0	16.1	 25
307	 20	217.3	21.2	 20
308	 20	333.0	38.7	 25
309	 20	98.0	25.6	 25
310	 20	230.3	28.0	 20
311	 20	196.0	50.6	 25
312	 20	1174.0	224.6	 25
313	 20	217.0	32.1	 20
314	 20	355.0	35.9	 25
315	 20	84.0	16.4	 25
316	 20	136.8	19.4	 20
317	 20	121.0	21.1	 25
318	 20	105.0	24.5	 25
319	 20	88.3	15.4	 20
320	 20	108.0	19.2	 25
321	 20	87.0	13.0	 25
322	 20	206.8	38.6	 20
323	 20	279.0	58.9	 25
324	 20	131.0	30.5	 25
325	 20	85.3	15.3	 20
326	 20	82.0	17.1	 25
327	 20	247.0	42.6	 25
328	 20	161.5	24.1	 20
329	 20	77.0	14.6	 25
330	 20	78.0	11.7	 20
331	 20	85.0	15.1	 25
332	 20	961.0	152.4	 25
333	 20	374.0	57.6	 20
334	 20	619.0	72.9	 25
335	 20	239.0	356.5	 25
336	 20	3224.0	313.7	 20
337	 20	1687.0	150.4	 25
338	 20	193.0	32.4	 25
339	 20	88.3	15.8	 20
340	 20	88.0	12.7	 25
341	 20	203.0	42.1	 25
342	 20	88.3	11.7	 20
343	 20	137.0	27.0	 25
344	 20	297.0	31.6	 25
345	 20	131.3	25.5	 20
346	 20	1349.0	92.7	 25
347	 20	330.0	39.8	 25
348	 20	719.5	74.6	 20
349	 20	126.0	76.9	 25
350	 20	1159.0	139.3	 25
351	 20	197.0	33.8	 20
352	 20	375.0	38.6	 25
353	 20	886.0	74.4	 25
354	 20	406.8	49.0	 20
355	 20	79.0	14.7	 25
356	 20	113.0	20.7	 25
357	 20	204.5	24.4	 20
358	 20	231.0	38.5	 25
359	 20	311.0	55.4	 25
360	 20	133.3	19.8	 20
361	 20	86.0	9.7	 25
362	 20	512.0	67.1	 25
363	 20	99.3	14.9	 20
364	 20	270.0	29.2	 25
365	 20	92.0	18.9	 25
366	 20	282.8	26.9	 20
367	 20	133.0	21.7	 25
368	 20	144.0	23.2	 25
369	 20	129.3	21.6	 20
370	 20	146.0	16.8	 25
371	 20	98.0	21.5	 25
372	 20	125.3	21.4	 20
373	 20	833.0	81.8	 25
374	 20	253.0	41.8	 25
375	 20	81.3	16.2	 20
376	 20	296.0	66.0	 25
377	 20	416.0	81.3	 25
378	 20	101.0	12.0	 20
379	 20	403.0	55.1	 25
380	 20	399.0	160.2	 25
381	 20	750.8	50.5	 20
382	 20	1348.0	190.0	 25
383	 20	108.0	21.8	 25
384	 20	124.0	17.5	 20
385	 20	107.0	19.7	 25
386	 20	88.0	15.2	 25
387	 20	91.8	15.7	 20
388	 20	88.0	18.3	 25
389	 20	109.3	18.3	 20
390	 20	89.0	15.2	 25
391	 20	142.0	24.7	 25
392	 20	131.3	26.1	 20
393	 20	136.0	21.5	 25
394	 20	156.0	25.1	 25
395	 20	174.5	26.7	 20
396	 20	110.0	18.3	 25
397	 20	307.0	40.2	 25
398	 20	142.8	29.0	 20
399	 20	112.0	19.4	 25
400	 20	219.0	39.7	 25
401	 20	103.0	16.6	 20
402	 20	111.0	15.3	 25
403	 20	81.0	9.7	 25
404	 20	74.3	9.0	 20
405	 20	76.0	13.4	 25
406	 20	83.0	12.4	 25
407	 20	84.3	18.9	 20
408	 20	77.0	14.2	 25
409	 20	89.0	15.1	 25
410	 20	117.5	20.5	 20
411	 20	69.0	14.7	 25
412	 20	391.0	38.1	 25
413	 20	141.0	19.0	 20
414	 20	135.0	21.0	 25
415	 20	133.0	18.0	 25
416	 20	107.3	19.1	 20
417	 20	102.0	21.0	 25
418	 20	120.0	17.4	 25
419	 20	81.8	13.2	 20
420	 20	97.0	18.7	 25
421	 20	97.0	11.6	 25
422	 20	148.5	25.0	 20
423	 20	511.0	49.8	 25
424	 20	1518.0	266.8	 25
425	 20	447.3	42.4	 20
426	 20	884.0	148.8	 25
427	 20	162.0	21.0	 25
428	 20	98.5	17.5	 20
429	 20	82.0	15.2	 25
430	 20	124.0	18.3	 25
431	 20	97.5	16.2	 20
432	 20	197.0	36.7	 25
433	 20	231.0	29.5	 25
434	 20	206.3	39.5	 20
435	 20	934.0	160.9	 25
436	 20	156.0	27.8	 25
437	 20	105.3	13.8	 20
438	 20	245.0	33.7	 25
439	 20	818.0	228.9	 25
440	 20	103.5	20.3	 20
441	 20	74.0	14.3	 25
442	 20	91.0	11.3	 25
443	 20	86.5	12.2	 20
444	 20	77.0	13.5	 25
445	 20	86.3	12.5	 20
446	 20	123.0	20.0	 25
447	 20	94.0	15.4	 25
448	 20	101.0	16.3	 20
449	 20	111.0	20.4	 25
450	 20	327.0	33.4	 25
451	 20	95.5	14.5	 20
452	 20	181.0	33.1	 25
453	 20	77.0	16.3	 25
454	 20	98.5	20.9	 20
455	 20	70.0	12.9	 25
456	 20	84.0	16.6	 25
457	 20	74.3	9.6	 20
458	 20	119.0	16.4	 25
459	 20	103.0	19.8	 25
460	 20	102.8	18.4	 20
461	 20	70.0	12.4	 25
462	 20	73.0	8.7	 25
463	 20	71.5	12.8	 20
464	 20	94.0	19.4	 25
465	 20	76.0	13.8	 25
466	 20	73.0	12.1	 20
467	 20	99.0	14.7	 25
468	 20	106.0	16.4	 25
469	 20	72.8	10.9	 20
470	 20	182.0	27.9	 25
471	 20	223.0	27.3	 25
472	 20	279.3	29.3	 20
473	 20	284.0	28.0	 25
474	 20	114.0	26.1	 25
475	 20	437.0	77.3	 20
476	 20	237.0	26.8	 25
477	 20	361.0	56.4	 25
478	 20	73.0	12.6	 20
479	 20	99.0	19.3	 25
480	 20	388.0	57.9	 25
481	 20	109.3	18.8	 20
482	 20	237.0	48.5	 25
483	 20	127.0	19.0	 25
484	 20	169.8	24.6	 20
485	 20	84.0	16.6	 25
486	 20	67.0	11.6	 25
487	 20	467.3	56.4	 20
488	 20	164.0	24.9	 25
489	 20	91.0	21.3	 25
490	 20	76.0	12.8	 20
491	 20	70.0	10.5	 25
492	 20	74.0	11.0	 25
493	 20	135.8	17.7	 20
494	 20	193.0	27.5	 25
495	 20	940.0	68.5	 25
496	 20	764.0	62.1	 20
497	 20	2153.0	158.5	 25
498	 20	417.0	43.6	 25
499	 20	144.5	19.8	 20
500	 20	81.0	15.1	 25
501	 20	86.0	16.7	 25
502	 20	128.0	22.7	 20
503	 20	201.0	27.4	 25
504	 20	89.8	17.1	 20
505	 20	148.0	27.2	 25
506	 20	226.0	28.0	 25
507	 20	117.0	21.5	 20
508	 20	352.0	58.9	 25
509	 20	352.0	34.7	 25
510	 20	122.0	24.4	 20
511	 20	153.0	25.8	 25
512	 20	75.0	15.9	 25
513	 20	114.3	13.5	 20
514	 20	76.0	14.2	 25
515	 20	71.0	12.1	 25
516	 20	233.0	27.4	 20
517	 20	89.0	14.6	 25
518	 20	173.0	24.4	 25
519	 20	74.5	11.0	 20
520	 20	125.0	22.5	 25
521	 20	103.0	18.7	 25
522	 20	211.0	28.8	 20
523	 20	185.0	25.1	 25
524	 20	307.0	40.8	 25
525	 20	135.3	25.6	 20
526	 20	470.0	45.1	 25
527	 20	520.0	36.8	 25
528	 20	500.0	41.9	 20
529	 20	471.0	91.7	 25
530	 20	112.0	17.2	 25
531	 20	253.0	29.3	 20
532	 20	73.0	15.1	 25
533	 20	104.0	14.1	 25
534	 20	349.5	58.4	 20
535	 20	443.0	77.0	 25
536	 20	68.0	12.2	 25
537	 20	74.0	15.9	 20
538	 20	57.0	8.8	 25
539	 20	66.0	9.6	 25
540	 20	301.8	34.5	 20
541	 20	93.0	15.9	 25
542	 20	506.0	45.5	 25
543	 20	1105.8	116.0	 20
544	 20	110.0	17.6	 25
545	 20	133.0	20.4	 25
546	 20	100.3	19.6	 20
547	 20	83.0	16.6	 25
548	 20	411.0	61.2	 25
549	 20	431.8	41.7	 20
550	 20	202.0	22.0	 25
551	 20	154.0	22.4	 25
552	 20	146.3	16.9	 20
553	 20	999.0	131.2	 25
554	 20	619.0	29.8	 25
555	 20	1843.0	102.2	 20
556	 20	547.0	48.4	 25
557	 20	506.0	42.9	 25
558	 20	130.0	19.1	 20
559	 20	82.0	13.9	 25
560	 20	76.8	10.7	 20
561	 20	111.0	21.1	 25
562	 20	81.0	15.9	 25
563	 20	64.8	13.1	 20
564	 20	79.0	12.7	 25
565	 20	82.0	11.6	 25
566	 20	110.3	17.8	 20
567	 20	94.0	16.1	 25
568	 20	75.0	14.9	 25
569	 20	110.3	13.5	 20
570	 20	83.0	15.2	 25
571	 20	167.0	22.8	 25
572	 20	88.3	16.6	 20
573	 20	183.0	29.4	 25
574	 20	171.0	23.3	 25
575	 20	387.3	31.0	 20
576	 20	265.0	34.0	 25
577	 20	113.0	10.8	 25
578	 20	79.5	18.2	 20
579	 20	185.0	27.0	 25
580	 20	63.0	13.3	 25
581	 20	62.0	9.5	 20
582	 20	66.0	9.6	 25
583	 20	61.0	12.2	 25
584	 20	74.3	19.0	 20
585	 20	77.0	9.2	 25
586	 20	71.0	11.6	 25
587	 20	67.8	12.1	 20
588	 20	72.0	13.1	 25
589	 20	107.0	17.1	 25
590	 20	231.5	30.2	 20
591	 20	416.0	63.9	 25
592	 20	594.0	55.0	 25
593	 20	286.0	30.2	 20
594	 20	125.0	22.9	 25
595	 20	72.0	11.4	 25
596	 20	226.0	26.6	 20
597	 20	2032.0	208.0	 25
598	 20	77.0	10.9	 25
599	 20	79.0	12.3	 20
600	 20	85.0	28.3	 25
601	 20	64.0	10.2	 25
602	 20	265.3	34.8	 20
603	 20	216.0	34.8	 25
604	 20	238.0	24.7	 25
605	 20	192.8	29.6	 20
606	 20	265.0	28.2	 25
607	 20	560.0	96.2	 25
608	 20	123.5	25.5	 20
609	 20	94.0	16.0	 25
610	 20	81.0	16.0	 25
611	 20	131.0	17.9	 20
612	 20	216.0	37.2	 25
613	 20	154.0	24.8	 25
614	 20	168.3	18.8	 20
615	 20	151.0	39.7	 25
616	 20	844.0	100.1	 25
617	 20	276.5	37.9	 20
618	 20	717.0	100.9	 25
619	 20	152.3	34.5	 20
620	 20	98.0	16.1	 25
621	 20	92.0	15.2	 25
622	 20	90.0	13.4	 20
623	 20	119.0	48.2	 25
624	 20	125.0	17.6	 25
625	 20	180.3	27.0	 20
626	 20	145.0	24.8	 25
627	 20	187.0	29.5	 25
628	 20	101.8	14.9	 20
629	 20	71.0	10.2	 25
630	 20	93.0	16.0	 25
631	 20	66.3	7.6	 20
632	 20	62.0	9.7	 25
633	 20	74.0	10.5	 25
634	 20	84.5	15.7	 20
635	 20	88.0	12.7	 25
636	 20	78.0	13.9	 25
637	 20	120.3	25.6	 20
638	 20	98.0	13.7	 25
639	 20	9349.0	1368.9	 25
  0	 21	200.3	36.8	 20
  1	 21	633.0	70.0	 25
  2	 21	1681.0	334.3	 25
  3	 21	1306.3	450.3	 20
  4	 21	235.0	36.2	 25
  5	 21	103.0	16.5	 25
  6	 21	122.3	15.4	 20
  7	 21	418.0	59.2	 25
  8	 21	187.0	26.4	 25
  9	 21	442.5	47.5	 20
 10	 21	88.0	19.3	 25
 11	 21	94.0	15.7	 25
 12	 21	214.8	45.2	 20
 13	 21	320.0	40.4	 25
 14	 21	147.0	22.3	 25
 15	 21	365.5	47.4	 20
 16	 21	86.0	12.9	 25
 17	 21	102.0	18.6	 25
 18	 21	187.3	22.4	 20
 19	 21	1250.0	170.9	 25
 20	 21	224.0	43.1	 25
 21	 21	124.5	20.4	 20
 22	 21	101.0	13.7	 25
 23	 21	97.0	12.9	 25
 24	 21	220.3	32.2	 20
 25	 21	122.0	24.4	 25
 26	 21	136.0	24.1	 25
 27	 21	445.3	51.9	 20
 28	 21	578.0	91.2	 25
 29	 21	223.0	39.2	 25
 30	 21	292.8	49.4	 20
 31	 21	111.0	24.0	 25
 32	 21	159.0	22.9	 25
 33	 21	276.5	58.3	 20
 34	 21	1998.0	259.5	 25
 35	 21	488.0	55.4	 25
 36	 21	678.8	68.8	 20
 37	 21	2825.0	479.6	 25
 38	 21	156.0	35.7	 25
 39	 21	920.5	249.7	 20
 40	 21	1156.0	169.9	 25
 41	 21	216.0	40.5	 25
 42	 21	217.3	39.3	 20
 43	 21	267.0	39.6	 25
 44	 21	96.0	14.3	 25
 45	 21	77.0	12.3	 20
 46	 21	81.0	12.4	 25
 47	 21	88.8	17.8	 20
 48	 21	76.0	12.0	 25
 49	 21	81.0	13.7	 25
 50	 21	95.3	17.9	 20
 51	 21	236.0	43.7	 25
 52	 21	97.0	16.2	 25
 53	 21	150.0	23.8	 20
 54	 21	260.0	44.3	 25
 55	 21	159.0	26.7	 25
 56	 21	109.0	18.9	 20
 57	 21	147.0	18.9	 25
 58	 21	310.0	38.6	 25
 59	 21	270.0	41.1	 20
 60	 21	319.0	36.7	 25
 61	 21	90.0	13.0	 25
 62	 21	88.3	13.1	 20
 63	 21	262.0	58.1	 25
 64	 21	100.0	14.8	 25
 65	 21	163.0	27.5	 20
 66	 21	90.0	11.2	 25
 67	 21	140.0	25.1	 25
 68	 21	283.5	33.5	 20
 69	 21	167.0	28.6	 25
 70	 21	354.0	68.3	 25
 71	 21	133.0	16.2	 20
 72	 21	356.0	144.3	 25
 73	 21	4001.0	412.0	 25
 74	 21	4886.3	520.7	 20
 75	 21	2221.0	577.3	 25
 76	 21	118.0	28.6	 25
 77	 21	96.5	20.2	 20
 78	 21	127.0	22.0	 25
 79	 21	68.0	10.6	 25
 80	 21	90.5	14.6	 20
 81	 21	86.0	14.9	 25
 82	 21	278.0	78.8	 25
 83	 21	107.3	25.5	 20
 84	 21	237.0	31.2	 25
 85	 21	243.0	40.0	 25
 86	 21	1325.3	267.8	 20
 87	 21	186.0	35.4	 25
 88	 21	78.0	12.4	 25
 89	 21	81.5	13.6	 20
 90	 21	106.0	18.7	 25
 91	 21	87.0	17.6	 25
 92	 21	67.3	10.3	 20
 93	 21	76.0	12.7	 25
 94	 21	76.0	13.3	 25
 95	 21	86.0	15.5	 20
 96	 21	73.0	12.3	 25
 97	 21	76.0	15.2	 25
 98	 21	82.8	20.0	 20
 99	 21	76.0	12.6	 25
100	 21	92.0	17.3	 25
101	 21	148.3	18.8	 20
102	 21	237.0	57.8	 25
103	 21	85.0	16.2	 25
104	 21	195.5	33.5	 20
105	 21	223.0	29.9	 25
106	 21	395.0	30.7	 20
107	 21	407.0	83.1	 25
108	 21	330.0	65.5	 25
109	 21	185.8	37.3	 20
110	 21	154.0	33.1	 25
111	 21	341.0	68.4	 25
112	 21	247.3	42.6	 20
113	 21	207.0	45.9	 25
114	 21	79.0	12.5	 25
115	 21	187.8	25.7	 20
116	 21	398.0	75.4	 25
117	 21	1985.0	585.4	 25
118	 21	200.3	28.7	 20
119	 21	128.0	19.6	 25
120	 21	131.0	18.0	 25
121	 21	292.3	61.3	 20
122	 21	156.0	27.3	 25
123	 21	96.0	21.1	 25
124	 21	74.0	16.1	 20
125	 21	98.0	20.1	 25
126	 21	121.0	25.4	 25
127	 21	83.5	16.3	 20
128	 21	84.0	15.8	 25
129	 21	85.0	14.1	 25
130	 21	82.0	15.4	 20
131	 21	386.0	52.0	 25
132	 21	2009.0	639.3	 25
133	 21	844.0	197.2	 20
134	 21	93.0	13.5	 25
135	 21	110.0	22.4	 25
136	 21	265.3	41.2	 20
137	 21	423.0	74.0	 25
138	 21	187.0	22.1	 25
139	 21	303.8	26.2	 20
140	 21	381.0	44.8	 25
141	 21	707.0	71.9	 25
142	 21	1592.5	265.8	 20
143	 21	292.0	33.6	 25
144	 21	1289.0	311.2	 25
145	 21	1135.0	217.7	 20
146	 21	107.0	132.9	 25
147	 21	3911.0	951.6	 25
148	 21	858.3	124.2	 20
149	 21	352.0	80.4	 25
150	 21	102.0	18.8	 25
151	 21	149.3	25.2	 20
152	 21	125.0	19.3	 25
153	 21	179.0	30.6	 25
154	 21	1022.5	189.4	 20
155	 21	172.0	27.5	 25
156	 21	195.0	40.4	 25
157	 21	139.5	18.5	 20
158	 21	346.0	69.9	 25
159	 21	145.0	57.1	 25
160	 21	159.5	76.2	 20
161	 21	6275.0	1559.0	 25
162	 21	200.5	34.1	 20
163	 21	126.0	17.2	 25
164	 21	173.0	37.4	 25
165	 21	83.0	12.4	 20
166	 21	91.0	13.8	 25
167	 21	84.0	13.8	 25
168	 21	118.3	17.3	 20
169	 21	80.0	14.1	 25
170	 21	82.0	15.3	 25
171	 21	71.3	12.8	 20
172	 21	94.0	16.7	 25
173	 21	94.0	17.8	 25
174	 21	106.5	13.3	 20
175	 21	76.0	16.9	 25
176	 21	605.0	160.6	 25
177	 21	78.8	10.4	 20
178	 21	84.0	15.4	 25
179	 21	637.0	163.5	 25
180	 21	94.3	17.5	 20
181	 21	684.0	133.1	 25
182	 21	97.0	15.9	 25
183	 21	95.5	17.9	 20
184	 21	95.0	12.9	 25
185	 21	398.0	94.5	 25
186	 21	134.3	27.2	 20
187	 21	944.0	140.5	 25
188	 21	165.0	23.7	 25
189	 21	160.3	24.0	 20
190	 21	130.0	21.5	 25
191	 21	125.0	26.1	 25
192	 21	93.0	14.5	 20
193	 21	88.0	12.6	 25
194	 21	101.0	17.2	 25
195	 21	343.0	44.8	 20
196	 21	218.0	34.9	 25
197	 21	142.0	37.2	 25
198	 21	55.5	9.3	 20
199	 21	87.0	12.5	 25
200	 21	92.0	12.7	 25
201	 21	140.0	18.9	 20
202	 21	84.0	14.3	 25
203	 21	366.0	81.7	 25
204	 21	121.8	21.3	 20
205	 21	153.0	32.0	 25
206	 21	93.0	12.1	 25
207	 21	651.3	90.2	 20
208	 21	149.0	20.1	 25
209	 21	89.0	13.3	 25
210	 21	417.8	47.2	 20
211	 21	150.0	32.4	 25
212	 21	158.0	26.0	 25
213	 21	103.8	17.4	 20
214	 21	96.0	18.9	 25
215	 21	511.0	140.9	 25
216	 21	82.3	12.8	 20
217	 21	72.0	12.0	 25
218	 21	127.0	15.4	 25
219	 21	72.3	9.4	 20
220	 21	88.0	17.5	 25
221	 21	598.0	90.4	 20
222	 21	99.0	20.9	 25
223	 21	640.0	125.8	 25
224	 21	449.8	92.5	 20
225	 21	211.0	36.2	 25
226	 21	246.0	59.3	 25
227	 21	115.5	16.1	 20
228	 21	150.0	31.1	 25
229	 21	117.0	20.2	 25
230	 21	172.5	31.3	 20
231	 21	110.0	17.4	 25
232	 21	157.0	29.5	 25
233	 21	79.3	16.3	 20
234	 21	194.0	24.7	 25
235	 21	578.0	124.8	 25
236	 21	866.8	175.4	 20
237	 21	77.0	12.1	 25
238	 21	78.0	12.5	 25
239	 21	75.3	14.1	 20
240	 21	135.0	24.0	 25
241	 21	297.0	41.7	 25
242	 21	417.5	77.1	 20
243	 21	79.0	10.5	 25
244	 21	98.0	19.4	 25
245	 21	235.5	45.9	 20
246	 21	972.0	227.2	 25
247	 21	156.0	32.7	 25
248	 21	329.8	62.2	 20
249	 21	80.0	12.8	 25
250	 21	92.0	15.9	 25
251	 21	75.3	10.7	 20
252	 21	174.0	35.2	 25
253	 21	82.0	13.5	 25
254	 21	200.0	33.2	 20
255	 21	291.0	71.9	 25
256	 21	91.0	12.9	 25
257	 21	123.8	17.9	 20
258	 21	137.0	23.2	 25
259	 21	139.0	20.4	 25
260	 21	111.3	15.3	 20
261	 21	382.0	62.8	 25
262	 21	231.0	48.4	 25
263	 21	307.3	51.8	 20
264	 21	94.0	13.3	 25
265	 21	259.0	80.8	 25
266	 21	4385.8	791.9	 20
267	 21	338.0	55.3	 25
268	 21	460.0	64.7	 25
269	 21	1224.8	166.2	 20
270	 21	76.0	14.8	 25
271	 21	98.0	18.7	 25
272	 21	122.0	23.0	 20
273	 21	149.0	26.3	 25
274	 21	117.0	19.7	 25
275	 21	88.0	14.0	 20
276	 21	111.0	20.9	 25
277	 21	104.3	16.4	 20
278	 21	137.0	20.3	 25
279	 21	255.0	34.5	 25
280	 21	408.8	75.1	 20
281	 21	853.0	136.2	 25
282	 21	212.0	35.2	 25
283	 21	149.5	25.3	 20
284	 21	1923.0	301.1	 25
285	 21	145.0	35.7	 25
286	 21	94.8	14.5	 20
287	 21	167.0	23.8	 25
288	 21	259.0	44.8	 25
289	 21	127.3	19.6	 20
290	 21	122.0	20.1	 25
291	 21	643.0	87.5	 25
292	 21	404.3	48.4	 20
293	 21	236.0	51.5	 25
294	 21	4699.0	939.6	 25
295	 21	367.8	72.7	 20
296	 21	111.0	16.7	 25
297	 21	279.0	49.5	 25
298	 21	345.0	53.2	 20
299	 21	177.0	24.7	 25
300	 21	523.0	74.3	 25
301	 21	281.8	42.9	 20
302	 21	212.0	32.3	 25
303	 21	92.0	16.6	 25
304	 21	99.0	17.0	 20
305	 21	159.0	28.1	 25
306	 21	119.0	39.0	 25
307	 21	331.5	51.0	 20
308	 21	424.0	92.2	 25
309	 21	716.0	101.8	 25
310	 21	200.3	35.4	 20
311	 21	362.0	45.0	 25
312	 21	375.0	54.1	 25
313	 21	627.0	86.6	 20
314	 21	114.0	19.4	 25
315	 21	203.0	44.8	 25
316	 21	83.0	17.6	 20
317	 21	99.0	14.1	 25
318	 21	130.0	16.8	 25
319	 21	190.3	38.0	 20
320	 21	188.0	37.6	 25
321	 21	131.0	24.6	 25
322	 21	147.3	24.5	 20
323	 21	259.0	36.5	 25
324	 21	1394.0	363.4	 25
325	 21	145.8	24.6	 20
326	 21	99.0	11.8	 25
327	 21	175.0	22.8	 25
328	 21	602.3	136.2	 20
329	 21	83.0	11.6	 25
330	 21	62.0	11.2	 25
331	 21	76.0	12.6	 20
332	 21	543.0	136.2	 25
333	 21	8273.0	2613.6	 25
334	 21	296.0	30.0	 20
335	 21	249.0	45.8	 25
336	 21	113.8	21.3	 20
337	 21	1693.0	304.5	 25
338	 21	895.0	114.0	 25
339	 21	573.8	74.2	 20
340	 21	291.0	37.3	 25
341	 21	2026.0	284.0	 25
342	 21	233.5	26.1	 20
343	 21	667.0	120.6	 25
344	 21	375.0	51.9	 25
345	 21	230.3	28.4	 20
346	 21	212.0	32.7	 25
347	 21	106.0	18.7	 25
348	 21	113.0	15.2	 20
349	 21	74.0	15.3	 25
350	 21	79.0	15.5	 25
351	 21	151.5	24.2	 20
352	 21	202.0	19.5	 25
353	 21	301.0	43.5	 25
354	 21	168.5	26.4	 20
355	 21	156.0	27.5	 25
356	 21	221.0	38.4	 25
357	 21	106.0	19.2	 20
358	 21	69.0	13.3	 25
359	 21	278.0	49.6	 25
360	 21	80.0	11.7	 20
361	 21	238.0	33.0	 25
362	 21	84.0	16.6	 25
363	 21	1518.3	230.0	 20
364	 21	78.0	11.5	 25
365	 21	215.0	32.7	 25
366	 21	127.0	28.6	 20
367	 21	1548.0	184.5	 25
368	 21	191.0	17.5	 25
369	 21	303.0	36.5	 20
370	 21	620.0	88.4	 25
371	 21	1910.0	338.2	 25
372	 21	88.0	15.4	 20
373	 21	3538.0	436.5	 25
374	 21	227.0	26.0	 25
375	 21	138.0	19.3	 20
376	 21	292.0	68.0	 25
377	 21	520.0	71.2	 25
378	 21	264.3	36.9	 20
379	 21	206.0	27.3	 25
380	 21	3734.0	558.3	 25
381	 21	3964.3	401.5	 20
382	 21	1121.0	144.0	 25
383	 21	202.0	30.5	 25
384	 21	510.5	65.3	 20
385	 21	125.0	19.6	 25
386	 21	153.0	22.9	 25
387	 21	81.8	16.2	 20
388	 21	217.0	25.3	 25
389	 21	104.0	17.4	 25
390	 21	117.5	19.8	 20
391	 21	139.0	23.0	 25
392	 21	108.0	16.8	 25
393	 21	113.0	21.3	 20
394	 21	999.0	145.5	 25
395	 21	72.5	10.7	 20
396	 21	154.0	18.9	 25
397	 21	234.0	26.9	 25
398	 21	133.8	21.5	 20
399	 21	178.0	35.9	 25
400	 21	90.0	13.3	 25
401	 21	102.8	16.9	 20
402	 21	264.0	43.5	 25
403	 21	165.0	28.0	 25
404	 21	81.8	11.9	 20
405	 21	1560.0	264.0	 25
406	 21	926.0	140.5	 25
407	 21	205.0	37.7	 20
408	 21	74.0	16.7	 25
409	 21	76.0	13.0	 25
410	 21	98.3	21.3	 20
411	 21	160.0	27.0	 25
412	 21	78.0	12.3	 25
413	 21	132.5	19.0	 20
414	 21	6413.0	1037.1	 25
415	 21	241.0	41.0	 25
416	 21	89.3	16.7	 20
417	 21	77.0	15.4	 25
418	 21	102.0	16.5	 25
419	 21	189.8	28.0	 20
420	 21	314.0	39.4	 25
421	 21	132.0	19.0	 25
422	 21	150.3	28.2	 20
423	 21	262.0	45.4	 25
424	 21	327.0	43.2	 25
425	 21	420.8	51.9	 20
426	 21	511.0	35.5	 25
427	 21	912.0	146.8	 25
428	 21	757.5	111.2	 20
429	 21	619.0	89.3	 25
430	 21	264.0	38.2	 25
431	 21	151.3	43.7	 20
432	 21	694.0	135.4	 25
433	 21	155.0	27.3	 25
434	 21	127.3	21.5	 20
435	 21	468.0	41.0	 25
436	 21	673.0	147.8	 25
437	 21	93.3	17.7	 20
438	 21	79.0	13.9	 25
439	 21	84.0	13.0	 25
440	 21	99.5	11.8	 20
441	 21	79.0	17.3	 25
442	 21	73.0	10.0	 25
443	 21	74.3	14.4	 20
444	 21	77.0	18.2	 25
445	 21	74.0	34.5	 25
446	 21	93.8	17.2	 20
447	 21	318.0	44.0	 25
448	 21	1748.0	467.9	 25
449	 21	128.5	20.6	 20
450	 21	235.0	46.0	 25
451	 21	90.3	13.4	 20
452	 21	136.0	31.3	 25
453	 21	80.0	17.5	 25
454	 21	67.5	11.8	 20
455	 21	94.0	14.0	 25
456	 21	117.0	21.0	 25
457	 21	72.8	16.4	 20
458	 21	77.0	15.7	 25
459	 21	221.0	39.7	 25
460	 21	153.3	16.5	 20
461	 21	362.0	43.1	 25
462	 21	228.0	47.4	 25
463	 21	74.0	11.3	 20
464	 21	65.0	11.9	 25
465	 21	83.0	14.5	 25
466	 21	88.3	13.8	 20
467	 21	81.0	11.3	 25
468	 21	63.0	9.4	 25
469	 21	84.0	15.5	 20
470	 21	91.0	19.8	 25
471	 21	399.0	58.5	 25
472	 21	129.3	16.5	 20
473	 21	1253.0	176.7	 25
474	 21	81.0	8.2	 25
475	 21	108.3	18.4	 20
476	 21	115.0	20.7	 25
477	 21	116.0	20.0	 25
478	 21	170.3	29.2	 20
479	 21	153.0	27.0	 25
480	 21	403.0	51.5	 25
481	 21	676.8	97.1	 20
482	 21	242.0	37.3	 25
483	 21	127.0	21.3	 25
484	 21	96.0	12.6	 20
485	 21	361.0	41.6	 25
486	 21	216.0	34.8	 25
487	 21	488.8	89.2	 20
488	 21	195.0	20.6	 25
489	 21	130.0	15.2	 25
490	 21	70.0	10.0	 20
491	 21	78.0	13.2	 25
492	 21	524.0	81.9	 25
493	 21	88.8	11.0	 20
494	 21	401.0	66.0	 25
495	 21	424.0	43.0	 25
496	 21	940.5	82.2	 20
497	 21	254.0	41.3	 25
498	 21	73.0	11.3	 25
499	 21	136.0	16.8	 20
500	 21	67.0	8.9	 25
501	 21	73.0	13.5	 25
502	 21	125.5	24.1	 20
503	 21	391.0	70.5	 25
504	 21	123.0	20.6	 25
505	 21	141.5	21.8	 20
506	 21	202.0	28.7	 25
507	 21	422.0	71.3	 25
508	 21	150.5	15.7	 20
509	 21	89.0	13.9	 25
510	 21	78.3	14.4	 20
511	 21	78.0	15.4	 25
512	 21	124.0	20.2	 25
513	 21	223.0	51.6	 20
514	 21	140.0	25.6	 25
515	 21	73.0	12.3	 25
516	 21	68.5	11.5	 20
517	 21	122.0	21.6	 25
518	 21	169.0	23.5	 25
519	 21	68.3	11.4	 20
520	 21	253.0	61.2	 25
521	 21	148.0	29.9	 25
522	 21	74.0	15.5	 20
523	 21	148.0	29.1	 25
524	 21	250.0	48.3	 25
525	 21	318.0	47.2	 20
526	 21	308.0	51.5	 25
527	 21	256.0	32.8	 25
528	 21	340.5	48.9	 20
529	 21	263.0	51.3	 25
530	 21	128.0	19.1	 25
531	 21	111.0	14.7	 20
532	 21	97.0	25.8	 25
533	 21	141.0	22.8	 25
534	 21	374.0	38.8	 20
535	 21	135.0	18.8	 25
536	 21	93.0	16.0	 25
537	 21	156.8	37.8	 20
538	 21	74.0	13.5	 25
539	 21	95.0	19.6	 25
540	 21	268.3	51.0	 20
541	 21	323.0	48.5	 25
542	 21	316.0	30.4	 25
543	 21	237.3	53.6	 20
544	 21	142.0	29.3	 25
545	 21	646.0	80.4	 25
546	 21	77.0	14.7	 20
547	 21	149.0	22.1	 25
548	 21	325.0	32.7	 25
549	 21	656.3	75.0	 20
550	 21	141.0	22.4	 25
551	 21	485.0	48.1	 25
552	 21	612.3	56.1	 20
553	 21	461.0	63.5	 25
554	 21	372.0	44.7	 25
555	 21	230.8	26.3	 20
556	 21	404.0	72.4	 25
557	 21	618.0	97.1	 25
558	 21	102.5	17.4	 20
559	 21	119.0	21.3	 25
560	 21	239.0	45.6	 25
561	 21	106.3	13.0	 20
562	 21	97.0	17.3	 25
563	 21	102.0	17.5	 25
564	 21	69.3	13.6	 20
565	 21	76.0	16.4	 25
566	 21	4601.3	617.2	 20
567	 21	143.0	23.7	 25
568	 21	198.0	35.0	 25
569	 21	73.5	12.4	 20
570	 21	77.0	16.0	 25
571	 21	463.0	64.2	 25
572	 21	91.0	15.8	 20
573	 21	80.0	14.7	 25
574	 21	292.0	38.3	 25
575	 21	72.8	11.3	 20
576	 21	75.0	11.8	 25
577	 21	74.0	13.8	 25
578	 21	69.5	11.2	 20
579	 21	73.0	15.8	 25
580	 21	324.0	36.8	 25
581	 21	146.8	30.3	 20
582	 21	70.0	12.2	 25
583	 21	66.0	25.3	 25
584	 21	74.0	15.7	 20
585	 21	75.0	10.8	 25
586	 21	66.0	12.9	 25
587	 21	174.8	26.6	 20
588	 21	157.0	24.8	 25
589	 21	264.0	42.5	 25
590	 21	135.5	25.3	 20
591	 21	298.0	38.8	 25
592	 21	117.0	25.0	 25
593	 21	90.0	15.9	 20
594	 21	124.0	24.2	 25
595	 21	76.0	13.5	 25
596	 21	191.0	23.8	 20
597	 21	184.0	22.4	 25
598	 21	980.0	148.6	 25
599	 21	405.0	63.6	 20
600	 21	676.0	101.6	 25
601	 21	80.0	64.1	 25
602	 21	82.3	14.7	 20
603	 21	221.0	40.7	 25
604	 21	168.0	21.7	 25
605	 21	634.3	80.9	 20
606	 21	79.0	12.5	 25
607	 21	89.0	19.2	 25
608	 21	1973.3	299.3	 20
609	 21	72.0	10.7	 25
610	 21	124.0	23.3	 25
611	 21	347.5	41.5	 20
612	 21	1457.0	185.8	 25
613	 21	894.0	112.6	 25
614	 21	370.3	42.2	 20
615	 21	431.0	52.0	 25
616	 21	154.0	31.5	 25
617	 21	286.3	32.5	 20
618	 21	3465.0	429.3	 25
619	 21	4123.0	526.3	 25
620	 21	1232.8	114.9	 20
621	 21	273.0	52.7	 25
622	 21	2536.0	335.8	 25
623	 21	534.8	87.2	 20
624	 21	394.0	48.8	 25
625	 21	127.5	19.3	 20
626	 21	180.0	22.9	 25
627	 21	78.0	11.7	 25
628	 21	257.5	34.9	 20
629	 21	130.0	26.0	 25
630	 21	140.0	20.3	 25
631	 21	127.5	23.0	 20
632	 21	127.0	23.0	 25
633	 21	69.0	11.0	 25
634	 21	78.0	13.8	 20
635	 21	71.0	16.1	 25
636	 21	121.0	21.3	 25
637	 21	183.3	34.6	 20
638	 21	88.0	12.6	 25
639	 21	183.0	55.4	 25
  0	 22	12019.5	1113.2	 16
  1	 22	289.5	80.6	 20
  2	 22	386.5	75.0	 20
  3	 22	693.3	216.9	 16
  4	 22	333.8	20.5	 20
  5	 22	86.0	10.0	 20
  6	 22	211.3	31.8	 16
  7	 22	204.5	30.8	 20
  8	 22	101.3	20.3	 20
  9	 22	188.3	26.2	 16
 10	 22	82.0	11.1	 20
 11	 22	79.3	11.2	 20
 12	 22	170.3	33.5	 16
 13	 22	216.3	27.0	 20
 14	 22	225.0	27.2	 20
 15	 22	182.3	29.1	 16
 16	 22	89.5	10.8	 20
 17	 22	104.3	14.1	 20
 18	 22	289.3	19.1	 16
 19	 22	1641.3	162.0	 20
 20	 22	145.8	28.5	 20
 21	 22	138.0	16.6	 16
 22	 22	104.0	17.6	 20
 23	 22	101.5	17.2	 20
 24	 22	112.3	17.4	 16
 25	 22	90.3	18.1	 20
 26	 22	162.3	25.6	 20
 27	 22	314.0	30.0	 16
 28	 22	372.0	26.5	 20
 29	 22	305.5	50.4	 20
 30	 22	414.3	56.6	 16
 31	 22	160.5	19.2	 20
 32	 22	224.3	56.9	 20
 33	 22	1142.3	54.4	 16
 34	 22	544.0	40.1	 20
 35	 22	509.0	75.8	 20
 36	 22	253.5	29.8	 16
 37	 22	1067.3	158.8	 20
 38	 22	141.0	42.8	 20
 39	 22	445.0	113.9	 16
 40	 22	668.8	72.6	 20
 41	 22	305.8	39.7	 20
 42	 22	311.3	23.9	 16
 43	 22	271.5	32.2	 20
 44	 22	109.8	19.8	 20
 45	 22	82.3	12.5	 16
 46	 22	76.3	11.4	 20
 47	 22	77.3	12.3	 20
 48	 22	72.3	13.0	 16
 49	 22	69.0	10.9	 20
 50	 22	92.0	11.6	 20
 51	 22	100.3	22.7	 16
 52	 22	72.5	14.8	 20
 53	 22	74.5	10.2	 16
 54	 22	94.3	16.4	 20
 55	 22	93.0	14.8	 20
 56	 22	130.0	15.6	 16
 57	 22	195.5	35.8	 20
 58	 22	609.3	48.7	 20
 59	 22	241.3	28.9	 16
 60	 22	110.8	21.3	 20
 61	 22	251.0	53.2	 20
 62	 22	99.3	20.4	 16
 63	 22	121.5	13.5	 20
 64	 22	108.5	17.9	 20
 65	 22	110.0	15.7	 16
 66	 22	94.5	16.9	 20
 67	 22	104.5	19.0	 20
 68	 22	191.5	25.5	 16
 69	 22	237.5	31.2	 20
 70	 22	361.5	61.1	 20
 71	 22	119.5	14.5	 16
 72	 22	233.8	88.2	 20
 73	 22	2089.5	179.5	 20
 74	 22	1332.8	83.1	 16
 75	 22	261.5	52.6	 20
 76	 22	117.0	16.9	 20
 77	 22	68.3	9.9	 16
 78	 22	77.8	15.9	 20
 79	 22	73.5	11.9	 20
 80	 22	79.0	15.9	 16
 81	 22	75.5	18.0	 20
 82	 22	91.0	11.2	 20
 83	 22	110.3	23.8	 16
 84	 22	240.0	28.7	 20
 85	 22	167.0	31.0	 20
 86	 22	161.5	26.3	 16
 87	 22	82.5	15.4	 20
 88	 22	64.3	12.9	 20
 89	 22	94.8	17.9	 16
 90	 22	75.3	9.1	 20
 91	 22	73.0	16.6	 20
 92	 22	65.0	12.6	 16
 93	 22	83.0	13.3	 20
 94	 22	81.3	18.0	 20
 95	 22	77.3	10.1	 16
 96	 22	83.0	50.9	 20
 97	 22	70.3	10.9	 20
 98	 22	94.5	18.3	 16
 99	 22	71.3	8.8	 20
100	 22	83.3	12.0	 20
101	 22	84.3	11.7	 16
102	 22	87.5	13.1	 20
103	 22	92.0	17.5	 20
104	 22	131.3	22.2	 16
105	 22	125.3	23.8	 20
106	 22	403.5	177.6	 20
107	 22	652.8	130.1	 16
108	 22	336.5	57.1	 20
109	 22	130.0	27.7	 20
110	 22	116.0	32.3	 16
111	 22	313.3	59.2	 20
112	 22	158.5	29.6	 16
113	 22	96.5	17.0	 20
114	 22	68.5	13.7	 20
115	 22	135.0	18.0	 16
116	 22	360.5	89.0	 20
117	 22	7752.8	2136.1	 20
118	 22	255.0	33.7	 16
119	 22	125.0	20.6	 20
120	 22	122.8	23.2	 20
121	 22	318.3	31.0	 16
122	 22	185.0	28.3	 20
123	 22	88.5	11.9	 20
124	 22	81.5	15.9	 16
125	 22	81.0	21.3	 20
126	 22	148.0	39.8	 20
127	 22	77.8	18.0	 16
128	 22	69.3	11.6	 20
129	 22	90.3	10.3	 20
130	 22	82.3	11.8	 16
131	 22	211.0	28.7	 20
132	 22	724.3	197.1	 20
133	 22	420.0	83.3	 16
134	 22	100.0	19.3	 20
135	 22	157.5	72.2	 20
136	 22	135.8	17.2	 16
137	 22	212.8	36.4	 20
138	 22	139.3	19.8	 20
139	 22	225.3	40.7	 16
140	 22	194.8	34.2	 20
141	 22	326.0	36.9	 20
142	 22	473.3	61.2	 16
143	 22	134.8	56.2	 20
144	 22	731.5	141.5	 20
145	 22	496.5	83.7	 16
146	 22	121.5	78.9	 20
147	 22	2176.3	557.4	 20
148	 22	215.3	31.8	 16
149	 22	124.3	22.5	 20
150	 22	93.8	21.7	 20
151	 22	195.0	24.1	 16
152	 22	98.0	16.4	 20
153	 22	111.5	16.2	 20
154	 22	212.3	32.3	 16
155	 22	95.3	21.0	 20
156	 22	111.5	23.0	 20
157	 22	145.0	23.7	 16
158	 22	319.5	59.0	 20
159	 22	167.8	68.6	 20
160	 22	165.3	45.8	 16
161	 22	1489.8	352.3	 20
162	 22	148.0	23.0	 20
163	 22	116.0	20.9	 16
164	 22	143.0	28.4	 20
165	 22	70.5	14.3	 20
166	 22	80.5	16.9	 16
167	 22	79.5	10.7	 20
168	 22	166.0	22.1	 16
169	 22	67.3	14.8	 20
170	 22	92.3	13.5	 20
171	 22	81.5	16.0	 16
172	 22	79.3	14.5	 20
173	 22	97.5	14.3	 20
174	 22	99.5	14.4	 16
175	 22	73.5	9.6	 20
176	 22	234.8	43.4	 20
177	 22	90.3	15.4	 16
178	 22	102.0	17.5	 20
179	 22	275.0	56.3	 20
180	 22	83.8	13.2	 16
181	 22	434.8	57.4	 20
182	 22	104.5	16.0	 20
183	 22	75.3	10.3	 16
184	 22	77.5	14.1	 20
185	 22	193.3	38.9	 20
186	 22	77.8	12.5	 16
187	 22	384.8	43.1	 20
188	 22	195.3	36.8	 20
189	 22	93.3	15.1	 16
190	 22	87.3	9.6	 20
191	 22	82.0	16.0	 20
192	 22	83.3	15.7	 16
193	 22	75.8	12.5	 20
194	 22	80.5	11.1	 20
195	 22	163.5	27.0	 16
196	 22	164.0	22.3	 20
197	 22	143.3	34.0	 20
198	 22	78.5	16.5	 16
199	 22	83.5	17.6	 20
200	 22	80.0	13.1	 20
201	 22	148.8	25.8	 16
202	 22	88.8	18.1	 20
203	 22	90.5	16.5	 20
204	 22	155.0	24.1	 16
205	 22	211.3	31.2	 20
206	 22	85.8	19.3	 20
207	 22	299.3	37.1	 16
208	 22	160.0	28.2	 20
209	 22	104.5	16.5	 20
210	 22	327.8	38.4	 16
211	 22	129.8	20.8	 20
212	 22	159.8	22.5	 20
213	 22	97.5	15.9	 16
214	 22	92.5	15.1	 20
215	 22	224.3	61.9	 20
216	 22	82.3	10.6	 16
217	 22	74.0	14.3	 20
218	 22	150.5	24.0	 20
219	 22	87.5	14.3	 16
220	 22	82.3	13.1	 20
221	 22	415.0	110.0	 20
222	 22	89.0	11.3	 16
223	 22	283.0	54.5	 20
224	 22	109.8	17.9	 20
225	 22	115.0	22.9	 16
226	 22	112.5	22.4	 20
227	 22	99.0	13.4	 16
228	 22	102.0	16.7	 20
229	 22	102.8	19.7	 20
230	 22	102.0	14.5	 16
231	 22	119.5	20.4	 20
232	 22	117.8	24.8	 20
233	 22	80.8	17.6	 16
234	 22	209.0	31.9	 20
235	 22	222.3	89.6	 20
236	 22	675.5	118.7	 16
237	 22	89.5	15.1	 20
238	 22	75.0	14.1	 20
239	 22	78.5	8.0	 16
240	 22	85.0	13.2	 20
241	 22	128.8	33.0	 20
242	 22	427.8	71.6	 16
243	 22	88.3	16.7	 20
244	 22	78.8	15.0	 20
245	 22	257.8	21.7	 16
246	 22	433.5	92.5	 20
247	 22	134.0	23.1	 20
248	 22	131.3	20.0	 16
249	 22	81.5	20.1	 20
250	 22	85.5	9.0	 20
251	 22	77.3	14.6	 16
252	 22	89.3	12.0	 20
253	 22	70.8	10.8	 20
254	 22	122.3	16.7	 16
255	 22	575.8	126.4	 20
256	 22	106.3	16.5	 20
257	 22	139.5	21.4	 16
258	 22	149.3	26.0	 20
259	 22	88.0	12.9	 20
260	 22	156.0	22.7	 16
261	 22	242.8	42.4	 20
262	 22	105.3	30.2	 20
263	 22	503.3	61.6	 16
264	 22	143.0	30.2	 20
265	 22	190.3	20.9	 20
266	 22	919.8	108.4	 16
267	 22	341.0	33.8	 20
268	 22	167.3	20.5	 20
269	 22	160.5	22.8	 16
270	 22	81.0	14.7	 20
271	 22	85.5	17.0	 20
272	 22	97.0	13.0	 16
273	 22	124.5	17.1	 20
274	 22	109.0	15.4	 20
275	 22	84.3	12.3	 16
276	 22	99.5	26.4	 20
277	 22	83.8	16.1	 20
278	 22	160.8	23.8	 16
279	 22	368.8	41.9	 20
280	 22	173.0	30.0	 20
281	 22	1137.0	113.5	 16
282	 22	203.0	21.9	 20
283	 22	112.3	20.4	 16
284	 22	1140.5	114.3	 20
285	 22	86.5	16.1	 20
286	 22	83.5	15.1	 16
287	 22	208.5	17.6	 20
288	 22	448.5	55.3	 20
289	 22	118.3	17.2	 16
290	 22	181.8	31.5	 20
291	 22	1094.0	165.3	 20
292	 22	204.0	21.7	 16
293	 22	142.8	23.6	 20
294	 22	1114.8	193.7	 20
295	 22	98.8	15.2	 16
296	 22	95.5	14.5	 20
297	 22	254.3	45.5	 20
298	 22	96.5	14.2	 16
299	 22	92.3	16.3	 20
300	 22	205.3	18.5	 20
301	 22	191.5	20.9	 16
302	 22	109.0	9.7	 20
303	 22	91.5	18.8	 20
304	 22	75.5	13.2	 16
305	 22	104.8	20.4	 20
306	 22	116.3	17.0	 20
307	 22	187.3	19.7	 16
308	 22	522.3	49.6	 20
309	 22	1104.5	96.4	 20
310	 22	270.3	30.9	 16
311	 22	410.5	29.1	 20
312	 22	342.8	41.5	 20
313	 22	469.3	60.5	 16
314	 22	103.5	17.8	 20
315	 22	116.5	21.8	 20
316	 22	79.0	12.4	 16
317	 22	81.8	14.2	 20
318	 22	96.3	18.1	 20
319	 22	90.5	17.7	 16
320	 22	113.5	17.7	 20
321	 22	83.3	15.5	 20
322	 22	105.5	16.6	 16
323	 22	233.5	33.1	 20
324	 22	510.5	76.6	 20
325	 22	235.3	19.3	 16
326	 22	141.0	32.3	 20
327	 22	129.5	16.9	 20
328	 22	96.8	12.9	 16
329	 22	65.5	8.6	 20
330	 22	69.8	11.0	 20
331	 22	85.3	13.6	 16
332	 22	153.8	88.9	 20
333	 22	4331.8	1209.5	 20
334	 22	363.0	40.3	 16
335	 22	340.3	58.3	 20
336	 22	89.0	17.9	 20
337	 22	334.3	25.4	 16
338	 22	350.0	34.3	 20
339	 22	1562.0	350.9	 20
340	 22	170.8	13.2	 16
341	 22	2578.5	280.0	 20
342	 22	216.3	27.4	 16
343	 22	210.8	28.5	 20
344	 22	179.3	25.1	 20
345	 22	150.3	12.6	 16
346	 22	139.3	15.7	 20
347	 22	108.3	20.1	 20
348	 22	94.5	17.7	 16
349	 22	74.0	12.3	 20
350	 22	92.3	18.2	 20
351	 22	123.0	19.6	 16
352	 22	377.8	35.6	 20
353	 22	464.3	32.2	 20
354	 22	216.3	22.3	 16
355	 22	147.5	21.1	 20
356	 22	189.0	32.5	 20
357	 22	97.5	22.6	 16
358	 22	75.3	15.2	 20
359	 22	194.0	35.7	 20
360	 22	79.0	16.9	 16
361	 22	123.0	18.0	 20
362	 22	105.5	27.1	 20
363	 22	2758.0	179.1	 16
364	 22	84.8	15.8	 20
365	 22	210.3	24.5	 20
366	 22	114.5	13.9	 16
367	 22	736.3	45.0	 20
368	 22	100.0	29.6	 20
369	 22	447.3	41.9	 16
370	 22	279.3	42.4	 20
371	 22	774.3	84.7	 20
372	 22	96.0	16.8	 16
373	 22	3824.0	261.4	 20
374	 22	154.3	23.2	 20
375	 22	124.5	17.8	 16
376	 22	185.0	15.5	 20
377	 22	364.5	39.5	 20
378	 22	142.3	13.6	 16
379	 22	139.8	17.8	 20
380	 22	2038.0	121.1	 20
381	 22	282.3	32.8	 16
382	 22	1850.3	128.6	 20
383	 22	117.0	16.7	 20
384	 22	203.8	27.9	 16
385	 22	288.8	40.6	 20
386	 22	138.0	26.4	 20
387	 22	94.0	14.5	 16
388	 22	242.8	29.9	 20
389	 22	105.0	18.6	 20
390	 22	97.0	15.6	 16
391	 22	105.0	14.9	 20
392	 22	132.5	24.0	 20
393	 22	110.3	13.4	 16
394	 22	268.3	34.7	 20
395	 22	80.0	13.9	 20
396	 22	114.8	23.1	 16
397	 22	183.0	24.2	 20
398	 22	146.5	28.4	 20
399	 22	199.3	23.1	 16
400	 22	97.8	14.6	 20
401	 22	101.3	16.8	 16
402	 22	127.0	27.2	 20
403	 22	148.5	25.2	 20
404	 22	78.0	17.6	 16
405	 22	387.5	49.7	 20
406	 22	259.0	31.5	 20
407	 22	137.5	16.0	 16
408	 22	68.3	11.7	 20
409	 22	78.3	15.0	 20
410	 22	73.0	12.7	 16
411	 22	107.3	16.0	 20
412	 22	94.0	19.2	 20
413	 22	97.5	18.6	 16
414	 22	1486.5	191.3	 20
415	 22	183.3	23.2	 20
416	 22	87.3	14.6	 16
417	 22	72.3	12.4	 20
418	 22	80.5	14.4	 20
419	 22	124.8	17.6	 16
420	 22	452.0	44.5	 20
421	 22	131.3	22.9	 20
422	 22	133.5	18.1	 16
423	 22	192.3	28.3	 20
424	 22	145.0	28.4	 20
425	 22	321.8	51.0	 16
426	 22	500.8	37.8	 20
427	 22	335.0	37.0	 20
428	 22	212.8	32.5	 16
429	 22	236.3	27.6	 20
430	 22	188.0	20.4	 20
431	 22	206.3	31.0	 16
432	 22	851.3	101.7	 20
433	 22	171.3	22.8	 20
434	 22	239.3	31.4	 16
435	 22	630.5	46.9	 20
436	 22	278.5	55.9	 20
437	 22	102.3	20.7	 16
438	 22	78.5	17.1	 20
439	 22	74.3	13.5	 20
440	 22	89.8	16.6	 16
441	 22	84.5	13.8	 20
442	 22	84.0	15.7	 20
443	 22	75.8	12.3	 16
444	 22	70.0	9.7	 20
445	 22	69.0	11.8	 20
446	 22	103.5	13.4	 16
447	 22	137.5	15.2	 20
448	 22	153.3	28.0	 20
449	 22	109.3	11.8	 16
450	 22	170.5	25.4	 20
451	 22	91.3	15.3	 20
452	 22	99.3	17.6	 16
453	 22	76.0	14.3	 20
454	 22	87.3	25.8	 20
455	 22	74.8	13.4	 16
456	 22	97.3	18.5	 20
457	 22	73.0	9.4	 16
458	 22	75.5	13.3	 20
459	 22	228.3	30.4	 20
460	 22	170.5	20.9	 16
461	 22	175.3	18.0	 20
462	 22	79.3	14.3	 20
463	 22	77.5	16.5	 16
464	 22	67.8	13.9	 20
465	 22	75.8	13.4	 20
466	 22	67.5	8.3	 16
467	 22	73.0	11.1	 20
468	 22	73.3	11.4	 20
469	 22	74.3	17.2	 16
470	 22	109.0	20.6	 20
471	 22	320.5	35.9	 20
472	 22	98.5	11.4	 16
473	 22	535.5	81.7	 20
474	 22	79.0	12.6	 20
475	 22	76.3	10.0	 16
476	 22	143.0	20.3	 20
477	 22	82.3	11.4	 20
478	 22	110.3	17.4	 16
479	 22	106.3	14.5	 20
480	 22	671.8	50.6	 20
481	 22	1384.3	67.8	 16
482	 22	130.8	30.5	 20
483	 22	132.3	16.3	 20
484	 22	84.8	16.6	 16
485	 22	267.8	25.4	 20
486	 22	139.3	19.1	 20
487	 22	246.5	33.2	 16
488	 22	252.3	36.3	 20
489	 22	162.5	25.4	 20
490	 22	77.5	9.7	 16
491	 22	70.8	13.9	 20
492	 22	141.3	20.3	 20
493	 22	125.0	17.6	 16
494	 22	219.5	30.0	 20
495	 22	163.3	19.1	 20
496	 22	375.8	56.6	 16
497	 22	216.5	24.5	 20
498	 22	65.5	10.6	 20
499	 22	140.5	19.4	 16
500	 22	83.3	11.2	 20
501	 22	63.8	9.6	 20
502	 22	77.3	10.5	 16
503	 22	144.3	18.2	 20
504	 22	108.0	17.9	 20
505	 22	97.3	16.8	 16
506	 22	707.0	86.8	 20
507	 22	1178.8	103.4	 20
508	 22	173.5	19.5	 16
509	 22	80.0	11.0	 20
510	 22	74.0	13.6	 20
511	 22	89.3	10.6	 16
512	 22	83.3	11.7	 20
513	 22	303.3	30.6	 20
514	 22	68.8	10.6	 16
515	 22	63.5	15.6	 20
516	 22	71.0	12.7	 16
517	 22	93.0	13.2	 20
518	 22	159.0	27.9	 20
519	 22	70.8	16.3	 16
520	 22	145.3	23.9	 20
521	 22	75.8	14.7	 20
522	 22	75.3	11.2	 16
523	 22	88.3	14.5	 20
524	 22	169.5	32.6	 20
525	 22	298.3	38.2	 16
526	 22	146.0	22.7	 20
527	 22	195.0	40.4	 20
528	 22	399.3	46.2	 16
529	 22	96.0	18.8	 20
530	 22	101.5	19.8	 20
531	 22	88.0	12.4	 16
532	 22	68.3	14.2	 20
533	 22	119.5	18.4	 20
534	 22	830.3	89.5	 16
535	 22	244.8	58.6	 20
536	 22	80.0	9.8	 20
537	 22	88.0	12.8	 16
538	 22	71.0	14.7	 20
539	 22	245.8	26.9	 20
540	 22	773.0	61.7	 16
541	 22	143.0	17.5	 20
542	 22	163.5	24.9	 20
543	 22	117.5	19.7	 16
544	 22	100.5	11.7	 20
545	 22	180.8	20.6	 20
546	 22	111.5	18.0	 16
547	 22	103.5	18.4	 20
548	 22	211.3	28.6	 20
549	 22	242.5	26.6	 16
550	 22	277.5	40.7	 20
551	 22	456.0	40.0	 20
552	 22	1047.0	65.0	 16
553	 22	239.8	24.9	 20
554	 22	524.0	46.5	 20
555	 22	171.0	17.8	 16
556	 22	93.5	12.7	 20
557	 22	378.5	49.2	 20
558	 22	81.5	14.3	 16
559	 22	123.8	22.4	 20
560	 22	101.8	21.0	 20
561	 22	75.3	9.3	 16
562	 22	77.5	10.8	 20
563	 22	75.0	11.9	 20
564	 22	69.3	12.7	 16
565	 22	85.8	15.3	 20
566	 22	1288.0	232.1	 20
567	 22	110.8	13.4	 16
568	 22	214.3	29.6	 20
569	 22	68.3	12.5	 20
570	 22	86.0	12.0	 16
571	 22	139.0	18.6	 20
572	 22	67.5	20.9	 16
573	 22	68.8	18.0	 20
574	 22	162.8	24.8	 20
575	 22	70.3	8.6	 16
576	 22	90.3	13.3	 20
577	 22	65.8	12.3	 20
578	 22	73.8	17.2	 16
579	 22	66.3	11.3	 20
580	 22	117.3	19.3	 20
581	 22	75.8	18.9	 16
582	 22	81.0	15.6	 20
583	 22	59.0	10.6	 20
584	 22	63.3	13.7	 16
585	 22	60.0	8.0	 20
586	 22	60.3	9.8	 20
587	 22	65.3	13.6	 16
588	 22	138.0	15.8	 20
589	 22	165.3	18.6	 20
590	 22	156.0	21.8	 16
591	 22	315.3	38.3	 20
592	 22	84.0	18.0	 20
593	 22	77.0	13.2	 16
594	 22	64.0	11.7	 20
595	 22	89.5	10.3	 20
596	 22	161.5	27.5	 16
597	 22	274.3	36.2	 20
598	 22	842.3	77.7	 20
599	 22	178.3	24.9	 16
600	 22	738.3	64.3	 20
601	 22	92.0	19.6	 20
602	 22	77.5	11.8	 16
603	 22	201.5	36.4	 20
604	 22	274.3	57.2	 20
605	 22	1271.3	85.2	 16
606	 22	66.0	11.4	 20
607	 22	66.0	11.6	 20
608	 22	411.3	30.8	 16
609	 22	71.5	18.0	 20
610	 22	75.5	12.8	 20
611	 22	88.0	17.3	 16
612	 22	602.3	97.0	 20
613	 22	883.8	76.4	 20
614	 22	250.0	21.9	 16
615	 22	822.0	89.6	 20
616	 22	99.3	14.5	 20
617	 22	179.0	21.1	 16
618	 22	1490.5	119.9	 20
619	 22	2039.0	145.8	 20
620	 22	795.0	70.1	 16
621	 22	430.5	119.8	 20
622	 22	4042.0	348.5	 20
623	 22	255.5	27.4	 16
624	 22	383.5	34.5	 20
625	 22	108.0	14.8	 20
626	 22	111.3	20.0	 16
627	 22	70.3	10.5	 20
628	 22	183.8	32.3	 20
629	 22	133.3	17.5	 16
630	 22	171.5	25.6	 20
631	 22	170.8	19.5	 16
632	 22	92.8	15.0	 20
633	 22	78.5	15.0	 20
634	 22	62.3	9.9	 16
635	 22	81.0	13.5	 20
636	 22	112.0	16.8	 20
637	 22	266.0	33.2	 16
638	 22	101.3	14.2	 20
639	 22	9997.8	1089.1	 20
  0	 23	167.0	24.0	 25
  1	 23	133.0	20.3	 20
  2	 23	137.0	21.1	 25
  3	 23	147.8	23.0	 20
  4	 23	562.0	58.4	 25
  5	 23	419.0	48.1	 25
  6	 23	123.8	15.4	 20
  7	 23	92.0	12.5	 25
  8	 23	489.0	66.5	 25
  9	 23	87.8	15.3	 20
 10	 23	4301.0	610.2	 25
 11	 23	581.0	108.3	 25
 12	 23	319.3	30.8	 20
 13	 23	361.0	50.6	 25
 14	 23	917.0	122.7	 25
 15	 23	425.5	59.5	 20
 16	 23	156.0	20.7	 25
 17	 23	181.0	26.1	 25
 18	 23	98.8	20.0	 20
 19	 23	85.0	13.7	 25
 20	 23	115.0	18.7	 25
 21	 23	97.8	18.4	 20
 22	 23	845.0	119.5	 25
 23	 23	124.0	17.3	 25
 24	 23	229.3	26.1	 20
 25	 23	316.0	55.6	 25
 26	 23	165.0	20.3	 25
 27	 23	156.0	20.1	 20
 28	 23	324.0	45.7	 25
 29	 23	164.0	23.2	 25
 30	 23	110.3	26.8	 20
 31	 23	189.0	30.2	 25
 32	 23	98.0	14.4	 25
 33	 23	139.5	24.1	 20
 34	 23	303.0	38.9	 25
 35	 23	286.0	41.8	 25
 36	 23	566.5	53.0	 20
 37	 23	972.0	122.8	 25
 38	 23	2168.0	174.0	 25
 39	 23	5521.8	563.1	 20
 40	 23	118.0	17.7	 25
 41	 23	230.0	28.2	 25
 42	 23	571.0	49.7	 20
 43	 23	189.0	26.8	 25
 44	 23	114.0	20.1	 25
 45	 23	141.8	18.0	 20
 46	 23	88.0	15.1	 25
 47	 23	106.0	18.9	 25
 48	 23	89.0	14.3	 20
 49	 23	168.0	25.3	 25
 50	 23	117.0	24.4	 25
 51	 23	168.3	22.1	 20
 52	 23	104.0	46.8	 25
 53	 23	5400.0	1435.6	 25
 54	 23	263.3	48.7	 20
 55	 23	186.0	38.1	 25
 56	 23	156.0	30.8	 25
 57	 23	179.0	28.0	 20
 58	 23	103.0	17.6	 25
 59	 23	279.0	44.3	 20
 60	 23	185.0	24.1	 25
 61	 23	87.0	12.5	 25
 62	 23	269.5	37.3	 20
 63	 23	91.0	21.5	 25
 64	 23	92.0	15.4	 25
 65	 23	128.5	17.8	 20
 66	 23	326.0	42.8	 25
 67	 23	2198.0	291.4	 25
 68	 23	316.3	53.2	 20
 69	 23	552.0	67.9	 25
 70	 23	347.0	36.6	 25
 71	 23	811.5	102.9	 20
 72	 23	1260.0	218.5	 25
 73	 23	656.0	109.9	 25
 74	 23	200.3	40.6	 20
 75	 23	298.0	50.7	 25
 76	 23	71.0	15.3	 25
 77	 23	74.5	16.3	 20
 78	 23	136.0	21.6	 25
 79	 23	141.0	21.0	 25
 80	 23	477.0	87.2	 20
 81	 23	87.0	13.7	 25
 82	 23	98.0	20.1	 25
 83	 23	347.0	36.6	 20
 84	 23	410.0	91.7	 25
 85	 23	83.0	15.0	 25
 86	 23	101.3	17.7	 20
 87	 23	388.0	70.2	 25
 88	 23	113.0	17.8	 25
 89	 23	69.5	12.7	 20
 90	 23	77.0	10.5	 25
 91	 23	91.0	18.2	 25
 92	 23	94.3	12.2	 20
 93	 23	104.0	31.0	 25
 94	 23	497.0	145.7	 25
 95	 23	80.5	17.9	 20
 96	 23	115.0	21.9	 25
 97	 23	155.0	30.1	 25
 98	 23	525.5	116.1	 20
 99	 23	77.0	17.3	 25
100	 23	162.0	28.4	 25
101	 23	592.5	125.4	 20
102	 23	80.0	19.8	 25
103	 23	322.0	90.3	 25
104	 23	91.8	19.2	 20
105	 23	101.0	29.1	 25
106	 23	533.0	122.4	 25
107	 23	298.5	55.4	 20
108	 23	362.0	60.9	 25
109	 23	374.0	75.9	 25
110	 23	256.0	40.4	 20
111	 23	505.0	129.8	 25
112	 23	1039.0	300.9	 25
113	 23	119.0	27.7	 20
114	 23	95.0	17.5	 25
115	 23	144.0	28.8	 25
116	 23	150.5	21.3	 20
117	 23	533.0	136.5	 25
118	 23	154.8	20.6	 20
119	 23	109.0	14.1	 25
120	 23	265.0	36.3	 25
121	 23	282.8	34.3	 20
122	 23	2329.0	490.6	 25
123	 23	805.0	260.2	 25
124	 23	110.0	26.2	 20
125	 23	87.0	15.8	 25
126	 23	183.0	32.9	 25
127	 23	124.0	21.1	 20
128	 23	98.0	16.4	 25
129	 23	118.0	20.6	 25
130	 23	198.3	37.8	 20
131	 23	82.0	12.5	 25
132	 23	78.0	11.6	 25
133	 23	67.0	14.0	 20
134	 23	90.0	15.4	 25
135	 23	75.0	10.6	 25
136	 23	84.3	13.3	 20
137	 23	271.0	48.1	 25
138	 23	272.0	37.3	 25
139	 23	551.5	50.9	 20
140	 23	199.0	41.2	 25
141	 23	369.0	87.9	 25
142	 23	90.3	13.9	 20
143	 23	92.0	14.9	 25
144	 23	140.0	20.4	 25
145	 23	107.3	17.7	 20
146	 23	77.0	12.6	 25
147	 23	110.0	17.1	 25
148	 23	202.0	24.7	 20
149	 23	2486.0	755.4	 25
150	 23	1138.0	259.4	 25
151	 23	485.3	66.9	 20
152	 23	4469.0	1192.1	 25
153	 23	247.0	43.8	 25
154	 23	173.3	30.4	 20
155	 23	103.0	20.9	 25
156	 23	103.0	33.9	 25
157	 23	397.8	54.1	 20
158	 23	119.0	13.3	 25
159	 23	245.0	68.0	 25
160	 23	208.8	49.3	 20
161	 23	1359.0	306.6	 25
162	 23	196.0	36.2	 25
163	 23	247.3	28.3	 20
164	 23	75.0	13.4	 25
165	 23	159.0	32.5	 25
166	 23	103.3	13.6	 20
167	 23	99.0	17.3	 25
168	 23	269.0	61.8	 25
169	 23	163.3	28.6	 20
170	 23	98.0	19.3	 25
171	 23	212.0	50.0	 25
172	 23	83.0	15.1	 20
173	 23	92.0	16.4	 25
174	 23	89.5	16.3	 20
175	 23	156.0	22.0	 25
176	 23	371.0	61.6	 25
177	 23	208.0	27.8	 20
178	 23	305.0	41.1	 25
179	 23	90.0	18.8	 25
180	 23	175.3	24.1	 20
181	 23	78.0	13.6	 25
182	 23	72.0	11.9	 25
183	 23	140.8	26.7	 20
184	 23	96.0	16.5	 25
185	 23	89.0	13.4	 25
186	 23	183.0	31.1	 20
187	 23	269.0	51.6	 25
188	 23	86.0	17.3	 25
189	 23	290.0	47.3	 20
190	 23	85.0	13.9	 25
191	 23	158.0	28.2	 25
192	 23	346.3	52.4	 20
193	 23	97.0	17.5	 25
194	 23	90.0	20.1	 25
195	 23	570.3	92.0	 20
196	 23	90.0	15.2	 25
197	 23	617.0	150.9	 25
198	 23	116.0	18.5	 20
199	 23	222.0	33.4	 25
200	 23	1351.0	188.8	 25
201	 23	1995.5	285.8	 20
202	 23	150.0	23.4	 25
203	 23	548.0	87.8	 25
204	 23	2134.5	210.0	 20
205	 23	2842.0	415.7	 25
206	 23	482.0	57.2	 25
207	 23	1472.3	172.7	 20
208	 23	3079.0	655.7	 25
209	 23	104.0	17.2	 25
210	 23	216.3	31.4	 20
211	 23	159.0	24.2	 25
212	 23	266.0	44.1	 25
213	 23	190.0	24.3	 20
214	 23	112.0	16.7	 25
215	 23	148.0	24.1	 25
216	 23	83.3	16.2	 20
217	 23	190.0	21.9	 25
218	 23	548.0	131.2	 25
219	 23	132.5	19.5	 20
220	 23	78.0	13.9	 25
221	 23	109.0	31.6	 25
222	 23	433.3	80.5	 20
223	 23	298.0	57.7	 25
224	 23	189.0	40.5	 25
225	 23	112.5	15.9	 20
226	 23	74.0	11.9	 25
227	 23	112.0	23.2	 25
228	 23	76.0	14.6	 20
229	 23	75.0	14.8	 25
230	 23	109.0	20.8	 25
231	 23	281.0	31.7	 20
232	 23	923.0	232.4	 25
233	 23	1497.0	257.4	 20
234	 23	180.0	26.9	 25
235	 23	356.0	54.4	 25
236	 23	221.3	43.1	 20
237	 23	100.0	14.9	 25
238	 23	185.0	57.0	 25
239	 23	206.0	44.5	 20
240	 23	73.0	23.0	 25
241	 23	633.0	199.8	 25
242	 23	113.3	23.5	 20
243	 23	1664.0	279.5	 25
244	 23	954.0	179.3	 25
245	 23	2012.8	350.3	 20
246	 23	1052.0	132.0	 25
247	 23	1983.0	501.7	 25
248	 23	418.8	76.5	 20
249	 23	101.0	17.3	 25
250	 23	678.0	193.3	 25
251	 23	166.0	24.5	 20
252	 23	109.0	19.5	 25
253	 23	89.0	14.5	 25
254	 23	108.5	12.1	 20
255	 23	91.0	18.2	 25
256	 23	93.0	20.6	 25
257	 23	622.8	97.7	 20
258	 23	126.0	24.9	 25
259	 23	96.0	16.9	 25
260	 23	160.5	71.2	 20
261	 23	429.0	62.8	 25
262	 23	279.0	53.6	 25
263	 23	441.3	41.8	 20
264	 23	269.0	34.1	 25
265	 23	396.0	72.5	 25
266	 23	307.5	34.2	 20
267	 23	329.0	42.8	 25
268	 23	985.0	208.1	 25
269	 23	126.3	17.3	 20
270	 23	234.0	31.6	 25
271	 23	555.0	67.8	 25
272	 23	186.3	32.4	 20
273	 23	1337.0	184.2	 25
274	 23	183.0	38.5	 25
275	 23	165.3	23.4	 20
276	 23	3329.0	603.6	 25
277	 23	152.0	31.4	 25
278	 23	86.8	12.0	 20
279	 23	208.0	59.3	 25
280	 23	1885.0	387.3	 25
281	 23	213.3	34.3	 20
282	 23	77.0	13.9	 25
283	 23	76.0	10.7	 25
284	 23	241.5	40.9	 20
285	 23	165.0	27.7	 25
286	 23	90.0	12.1	 25
287	 23	345.5	55.9	 20
288	 23	265.0	30.9	 25
289	 23	86.0	19.0	 20
290	 23	274.0	52.5	 25
291	 23	217.0	29.3	 25
292	 23	86.8	13.3	 20
293	 23	102.0	18.2	 25
294	 23	296.0	35.9	 25
295	 23	380.3	55.8	 20
296	 23	199.0	32.4	 25
297	 23	99.0	15.0	 25
298	 23	783.3	123.7	 20
299	 23	214.0	25.4	 25
300	 23	1400.0	201.9	 25
301	 23	403.8	40.1	 20
302	 23	403.0	156.7	 25
303	 23	2567.0	594.4	 25
304	 23	148.8	37.1	 20
305	 23	136.0	20.5	 25
306	 23	93.0	16.9	 25
307	 23	434.8	49.5	 20
308	 23	249.0	33.0	 25
309	 23	323.0	50.6	 25
310	 23	160.8	41.4	 20
311	 23	122.0	22.4	 25
312	 23	373.0	61.4	 25
313	 23	681.5	105.5	 20
314	 23	265.0	45.1	 25
315	 23	75.0	16.6	 25
316	 23	279.0	43.1	 20
317	 23	114.0	27.2	 25
318	 23	151.0	22.6	 25
319	 23	125.3	36.3	 20
320	 23	413.0	49.8	 25
321	 23	159.0	30.1	 25
322	 23	89.5	17.5	 20
323	 23	83.0	13.5	 25
324	 23	118.0	21.6	 25
325	 23	161.0	27.1	 20
326	 23	723.0	163.6	 25
327	 23	204.0	41.8	 25
328	 23	129.5	39.7	 20
329	 23	916.0	221.8	 25
330	 23	196.0	45.4	 25
331	 23	113.5	18.9	 20
332	 23	123.0	21.1	 25
333	 23	885.0	191.2	 25
334	 23	1424.8	202.4	 20
335	 23	111.0	18.0	 25
336	 23	80.0	16.9	 25
337	 23	186.3	23.5	 20
338	 23	166.0	26.1	 25
339	 23	222.0	35.9	 25
340	 23	277.0	38.9	 20
341	 23	263.0	46.0	 25
342	 23	140.0	21.5	 25
343	 23	159.8	25.5	 20
344	 23	148.0	21.3	 25
345	 23	207.0	38.6	 25
346	 23	106.5	22.1	 20
347	 23	84.0	11.7	 25
348	 23	109.5	24.2	 20
349	 23	86.0	13.9	 25
350	 23	121.0	21.0	 25
351	 23	153.0	27.2	 20
352	 23	182.0	26.0	 25
353	 23	316.0	37.7	 25
354	 23	564.3	72.1	 20
355	 23	255.0	40.2	 25
356	 23	133.0	21.7	 25
357	 23	212.5	21.6	 20
358	 23	358.0	57.6	 25
359	 23	136.0	19.5	 25
360	 23	134.8	23.5	 20
361	 23	77.0	12.0	 25
362	 23	69.0	11.9	 25
363	 23	88.0	35.6	 20
364	 23	73.0	12.8	 25
365	 23	269.0	33.6	 25
366	 23	202.3	26.1	 20
367	 23	235.0	21.7	 25
368	 23	184.0	32.6	 25
369	 23	124.3	20.1	 20
370	 23	883.0	109.0	 25
371	 23	96.0	12.8	 25
372	 23	861.3	125.1	 20
373	 23	271.0	43.8	 25
374	 23	235.0	33.0	 25
375	 23	240.0	25.5	 20
376	 23	243.0	25.0	 25
377	 23	226.0	33.0	 25
378	 23	427.0	36.6	 20
379	 23	121.0	16.9	 25
380	 23	309.0	48.6	 25
381	 23	418.8	39.8	 20
382	 23	266.0	35.5	 25
383	 23	85.0	14.5	 25
384	 23	723.3	77.6	 20
385	 23	984.0	105.6	 25
386	 23	2079.0	316.2	 25
387	 23	113.3	18.9	 20
388	 23	385.0	56.7	 25
389	 23	104.0	14.8	 25
390	 23	158.0	28.9	 20
391	 23	105.0	13.3	 25
392	 23	182.0	24.8	 25
393	 23	599.8	87.5	 20
394	 23	215.0	39.9	 25
395	 23	162.0	68.3	 25
396	 23	15212.8	2621.7	 20
397	 23	84.0	13.6	 25
398	 23	98.0	16.1	 25
399	 23	70.0	12.6	 20
400	 23	102.0	17.9	 25
401	 23	207.0	41.3	 25
402	 23	3669.8	507.6	 20
403	 23	485.0	37.0	 25
404	 23	3351.0	711.9	 25
405	 23	115.8	14.7	 20
406	 23	104.0	19.9	 25
407	 23	813.0	132.2	 20
408	 23	137.0	18.4	 25
409	 23	111.0	37.4	 25
410	 23	101.3	18.8	 20
411	 23	97.0	17.5	 25
412	 23	110.0	15.8	 25
413	 23	149.3	27.2	 20
414	 23	91.0	15.7	 25
415	 23	190.0	26.5	 25
416	 23	184.8	26.7	 20
417	 23	99.0	17.6	 25
418	 23	76.0	12.2	 25
419	 23	89.3	16.1	 20
420	 23	70.0	12.6	 25
421	 23	275.0	39.2	 25
422	 23	2040.3	285.4	 20
423	 23	1689.0	225.3	 25
424	 23	122.0	27.6	 25
425	 23	74.3	13.9	 20
426	 23	179.0	47.3	 25
427	 23	373.0	43.4	 25
428	 23	383.3	52.2	 20
429	 23	111.0	24.5	 25
430	 23	104.0	17.8	 25
431	 23	90.5	15.6	 20
432	 23	481.0	48.4	 25
433	 23	249.0	35.9	 25
434	 23	158.0	23.0	 20
435	 23	1379.0	172.6	 25
436	 23	347.0	63.5	 25
437	 23	86.5	15.7	 20
438	 23	157.0	30.7	 25
439	 23	90.0	14.1	 25
440	 23	77.3	16.7	 20
441	 23	72.0	9.1	 25
442	 23	62.0	8.9	 25
443	 23	87.8	13.1	 20
444	 23	93.0	18.2	 25
445	 23	96.0	15.8	 25
446	 23	90.3	13.7	 20
447	 23	156.0	21.2	 25
448	 23	224.0	31.5	 25
449	 23	108.0	17.1	 20
450	 23	102.0	15.7	 25
451	 23	180.0	33.3	 25
452	 23	240.0	34.8	 20
453	 23	97.0	16.6	 25
454	 23	219.0	34.5	 25
455	 23	74.0	13.0	 20
456	 23	195.0	33.0	 25
457	 23	89.0	17.7	 25
458	 23	67.0	10.5	 20
459	 23	101.0	14.8	 25
460	 23	82.0	14.4	 25
461	 23	205.5	22.6	 20
462	 23	126.0	22.1	 25
463	 23	356.5	44.0	 20
464	 23	167.0	24.2	 25
465	 23	179.0	22.4	 25
466	 23	82.0	14.6	 20
467	 23	86.0	15.2	 25
468	 23	115.0	17.3	 25
469	 23	155.3	17.3	 20
470	 23	1897.0	284.8	 25
471	 23	199.0	31.3	 25
472	 23	619.0	77.9	 20
473	 23	92.0	13.3	 25
474	 23	77.0	11.9	 25
475	 23	74.0	16.0	 20
476	 23	73.0	13.5	 25
477	 23	214.0	33.8	 25
478	 23	153.3	24.3	 20
479	 23	401.0	47.2	 25
480	 23	966.0	95.6	 25
481	 23	1081.8	105.7	 20
482	 23	463.0	63.4	 25
483	 23	3364.0	570.4	 25
484	 23	125.0	19.2	 20
485	 23	199.0	33.6	 25
486	 23	78.0	16.0	 25
487	 23	89.3	11.4	 20
488	 23	77.0	12.0	 25
489	 23	169.0	24.1	 25
490	 23	63.3	10.0	 20
491	 23	69.0	10.5	 25
492	 23	95.0	16.2	 25
493	 23	149.3	31.0	 20
494	 23	97.0	19.0	 25
495	 23	500.0	59.9	 25
496	 23	1380.8	179.5	 20
497	 23	120.0	22.1	 25
498	 23	471.0	65.5	 25
499	 23	79.5	9.7	 20
500	 23	79.0	11.0	 25
501	 23	425.0	58.5	 25
502	 23	71.0	10.7	 20
503	 23	96.0	9.5	 25
504	 23	213.0	34.2	 25
505	 23	102.5	16.3	 20
506	 23	185.0	29.5	 25
507	 23	88.0	16.6	 25
508	 23	63.0	8.8	 20
509	 23	57.0	9.7	 25
510	 23	63.0	10.9	 25
511	 23	244.5	38.1	 20
512	 23	70.0	11.1	 25
513	 23	138.0	22.1	 25
514	 23	70.0	11.3	 20
515	 23	66.0	16.3	 25
516	 23	76.0	15.2	 25
517	 23	61.5	11.4	 20
518	 23	66.0	12.0	 25
519	 23	75.0	17.3	 25
520	 23	71.3	11.1	 20
521	 23	124.0	19.8	 25
522	 23	173.3	23.6	 20
523	 23	270.0	50.4	 25
524	 23	76.0	17.4	 25
525	 23	76.0	9.9	 20
526	 23	75.0	14.3	 25
527	 23	77.0	12.4	 25
528	 23	105.3	18.9	 20
529	 23	92.0	12.9	 25
530	 23	78.0	14.5	 25
531	 23	85.8	11.0	 20
532	 23	102.0	18.4	 25
533	 23	1811.0	316.6	 25
534	 23	148.0	28.7	 20
535	 23	132.0	15.4	 25
536	 23	137.0	23.8	 25
537	 23	80.0	14.1	 20
538	 23	84.0	14.8	 25
539	 23	73.0	10.9	 25
540	 23	94.3	18.0	 20
541	 23	223.0	24.6	 25
542	 23	358.0	41.8	 25
543	 23	84.0	12.4	 20
544	 23	159.0	28.1	 25
545	 23	497.0	79.8	 25
546	 23	329.5	46.1	 20
547	 23	231.0	38.2	 25
548	 23	936.0	107.9	 25
549	 23	2541.5	288.9	 20
550	 23	2175.0	314.5	 25
551	 23	693.0	58.3	 25
552	 23	360.8	70.1	 20
553	 23	107.0	18.3	 25
554	 23	238.0	33.0	 25
555	 23	1179.5	129.4	 20
556	 23	1632.0	254.6	 25
557	 23	584.0	48.2	 25
558	 23	841.5	110.2	 20
559	 23	86.0	14.5	 25
560	 23	421.0	56.3	 25
561	 23	83.5	10.5	 20
562	 23	234.0	32.7	 25
563	 23	121.0	18.8	 25
564	 23	128.8	15.3	 20
565	 23	118.0	14.9	 25
566	 23	100.0	15.2	 25
567	 23	69.5	13.1	 20
568	 23	116.0	20.8	 25
569	 23	77.0	10.8	 25
570	 23	83.5	12.5	 20
571	 23	103.0	17.5	 25
572	 23	76.0	10.5	 25
573	 23	308.5	42.9	 20
574	 23	89.0	12.9	 25
575	 23	57.0	8.7	 25
576	 23	235.0	37.3	 20
577	 23	66.0	12.6	 25
578	 23	290.0	46.8	 20
579	 23	167.0	30.3	 25
580	 23	62.0	11.7	 25
581	 23	79.0	17.9	 20
582	 23	90.0	16.3	 25
583	 23	80.0	16.4	 25
584	 23	68.3	13.4	 20
585	 23	122.0	24.5	 25
586	 23	66.0	13.2	 25
587	 23	791.3	110.3	 20
588	 23	2364.0	453.5	 25
589	 23	71.0	11.6	 25
590	 23	226.3	42.3	 20
591	 23	985.0	81.7	 25
592	 23	85.0	14.0	 25
593	 23	75.3	11.4	 20
594	 23	105.0	18.7	 25
595	 23	130.0	16.2	 25
596	 23	73.0	12.1	 20
597	 23	330.0	40.9	 25
598	 23	276.0	50.4	 25
599	 23	2382.5	291.2	 20
600	 23	567.0	63.3	 25
601	 23	3714.0	494.7	 25
602	 23	174.5	28.3	 20
603	 23	98.0	14.5	 25
604	 23	232.0	30.4	 25
605	 23	235.5	54.0	 20
606	 23	321.0	54.1	 25
607	 23	162.0	24.2	 25
608	 23	631.3	91.0	 20
609	 23	392.0	57.5	 25
610	 23	128.0	23.1	 25
611	 23	69.3	11.2	 20
612	 23	1240.0	120.7	 25
613	 23	378.0	54.8	 25
614	 23	110.5	17.1	 20
615	 23	471.0	125.5	 25
616	 23	319.0	37.2	 25
617	 23	155.5	24.4	 20
618	 23	126.0	21.8	 25
619	 23	659.0	95.3	 25
620	 23	121.3	19.2	 20
621	 23	227.0	13.6	 25
622	 23	503.0	330.8	 25
623	 23	232.5	24.5	 20
624	 23	137.0	26.3	 25
625	 23	86.0	19.5	 25
626	 23	71.5	11.2	 20
627	 23	84.0	18.1	 25
628	 23	386.0	45.2	 25
629	 23	7464.3	871.4	 20
630	 23	93.0	26.9	 25
631	 23	70.0	11.4	 25
632	 23	174.3	23.5	 20
633	 23	126.0	26.1	 25
634	 23	63.0	11.3	 25
635	 23	266.3	25.9	 20
636	 23	121.0	14.2	 25
637	 23	975.5	108.6	 20
638	 23	327.0	38.8	 25
639	 23	206.0	49.5	 25
  0	 24	12341.0	2213.4	 25
  1	 24	214.8	21.9	 20
  2	 24	189.0	28.5	 25
  3	 24	149.0	38.5	 25
  4	 24	1008.0	104.0	 20
  5	 24	263.0	29.8	 25
  6	 24	98.0	14.5	 25
  7	 24	114.5	16.5	 20
  8	 24	808.0	73.4	 25
  9	 24	98.8	16.6	 20
 10	 24	1155.0	260.1	 25
 11	 24	784.0	146.0	 25
 12	 24	248.0	23.7	 20
 13	 24	196.0	68.6	 25
 14	 24	1120.0	153.0	 25
 15	 24	357.3	27.6	 20
 16	 24	194.0	22.0	 25
 17	 24	147.0	27.1	 25
 18	 24	83.0	14.4	 20
 19	 24	90.0	17.5	 25
 20	 24	86.0	8.4	 25
 21	 24	95.3	11.5	 20
 22	 24	414.0	70.4	 25
 23	 24	104.0	17.3	 25
 24	 24	90.0	12.3	 20
 25	 24	119.0	20.2	 25
 26	 24	128.0	17.8	 25
 27	 24	161.3	19.5	 20
 28	 24	245.0	38.1	 25
 29	 24	118.0	15.0	 25
 30	 24	117.5	12.1	 20
 31	 24	173.0	28.1	 25
 32	 24	87.0	14.5	 25
 33	 24	111.5	20.9	 20
 34	 24	174.0	18.8	 25
 35	 24	313.0	36.6	 25
 36	 24	483.5	39.5	 20
 37	 24	2170.0	284.1	 25
 38	 24	750.0	96.9	 25
 39	 24	4012.0	470.4	 20
 40	 24	111.0	18.1	 25
 41	 24	133.0	25.2	 25
 42	 24	231.3	31.2	 20
 43	 24	198.0	29.5	 25
 44	 24	104.0	15.1	 25
 45	 24	103.0	14.8	 20
 46	 24	88.0	12.6	 25
 47	 24	111.0	20.5	 25
 48	 24	108.3	21.6	 20
 49	 24	81.0	13.6	 25
 50	 24	90.0	12.8	 25
 51	 24	88.8	12.5	 20
 52	 24	85.0	15.5	 25
 53	 24	299.0	71.0	 25
 54	 24	202.3	33.7	 20
 55	 24	87.0	16.2	 25
 56	 24	106.0	13.6	 25
 57	 24	181.8	20.8	 20
 58	 24	154.0	27.1	 25
 59	 24	128.0	26.2	 25
 60	 24	99.0	13.3	 20
 61	 24	75.0	11.2	 25
 62	 24	99.0	18.5	 25
 63	 24	77.3	11.6	 20
 64	 24	94.0	16.0	 25
 65	 24	130.8	22.4	 20
 66	 24	139.0	24.0	 25
 67	 24	423.0	81.5	 25
 68	 24	359.8	55.6	 20
 69	 24	400.0	53.5	 25
 70	 24	180.0	28.5	 25
 71	 24	337.3	34.4	 20
 72	 24	4570.0	732.9	 25
 73	 24	866.0	67.1	 25
 74	 24	557.5	120.7	 20
 75	 24	122.0	23.7	 25
 76	 24	65.0	10.6	 25
 77	 24	63.3	10.7	 20
 78	 24	107.0	14.5	 25
 79	 24	128.0	24.4	 25
 80	 24	91.3	14.8	 20
 81	 24	87.0	17.7	 25
 82	 24	83.0	16.8	 25
 83	 24	130.5	15.5	 20
 84	 24	103.0	15.9	 25
 85	 24	84.0	15.6	 25
 86	 24	113.8	23.0	 20
 87	 24	354.0	56.4	 25
 88	 24	162.0	37.9	 25
 89	 24	75.3	9.6	 20
 90	 24	79.0	11.8	 25
 91	 24	84.0	13.8	 25
 92	 24	121.3	16.8	 20
 93	 24	115.0	19.2	 25
 94	 24	263.0	64.6	 25
 95	 24	78.3	13.1	 20
 96	 24	77.0	14.5	 25
 97	 24	99.0	14.1	 25
 98	 24	265.3	48.4	 20
 99	 24	82.0	11.2	 25
100	 24	84.0	16.4	 25
101	 24	186.0	35.4	 20
102	 24	83.0	18.1	 25
103	 24	110.0	20.7	 25
104	 24	86.5	15.0	 20
105	 24	89.0	16.0	 25
106	 24	259.0	45.5	 25
107	 24	182.5	38.9	 20
108	 24	263.0	29.8	 25
109	 24	211.0	44.0	 25
110	 24	103.8	16.6	 20
111	 24	180.0	63.7	 25
112	 24	958.0	254.1	 25
113	 24	112.3	27.4	 20
114	 24	88.0	15.7	 25
115	 24	104.0	17.4	 25
116	 24	147.8	34.1	 20
117	 24	126.0	27.2	 25
118	 24	155.0	22.7	 25
119	 24	89.5	15.7	 20
120	 24	145.0	18.3	 25
121	 24	151.0	120.3	 25
122	 24	1050.3	193.3	 20
123	 24	172.0	32.1	 25
124	 24	146.3	27.2	 20
125	 24	113.0	17.7	 25
126	 24	118.0	19.8	 25
127	 24	90.5	14.1	 20
128	 24	129.0	17.9	 25
129	 24	91.0	19.1	 25
130	 24	88.0	14.1	 20
131	 24	84.0	17.9	 25
132	 24	84.0	15.8	 25
133	 24	63.8	11.7	 20
134	 24	97.0	15.4	 25
135	 24	88.0	15.4	 25
136	 24	89.3	14.3	 20
137	 24	310.0	51.3	 25
138	 24	252.0	40.7	 25
139	 24	385.5	31.4	 20
140	 24	183.0	30.7	 25
141	 24	329.0	60.7	 25
142	 24	97.3	14.9	 20
143	 24	90.0	16.4	 25
144	 24	80.0	12.2	 25
145	 24	74.8	15.9	 20
146	 24	87.0	17.3	 25
147	 24	113.0	16.3	 25
148	 24	109.5	19.3	 20
149	 24	872.0	536.9	 25
150	 24	2788.0	623.1	 25
151	 24	1036.5	181.5	 20
152	 24	968.0	242.8	 25
153	 24	213.0	25.3	 25
154	 24	158.5	22.5	 20
155	 24	104.0	22.1	 25
156	 24	102.0	23.6	 25
157	 24	212.5	25.0	 20
158	 24	100.0	17.0	 25
159	 24	198.0	85.4	 25
160	 24	272.8	76.0	 20
161	 24	1667.0	421.1	 25
162	 24	326.0	51.9	 25
163	 24	118.3	14.6	 20
164	 24	70.0	11.6	 25
165	 24	82.0	13.7	 25
166	 24	77.5	17.6	 20
167	 24	79.0	11.8	 25
168	 24	179.0	75.8	 25
169	 24	130.8	20.8	 20
170	 24	83.0	14.2	 25
171	 24	146.0	29.9	 25
172	 24	88.3	13.3	 20
173	 24	93.0	16.6	 25
174	 24	102.0	20.7	 25
175	 24	110.0	18.5	 20
176	 24	481.0	61.4	 25
177	 24	126.0	17.5	 25
178	 24	283.5	38.2	 20
179	 24	153.0	41.9	 25
180	 24	162.3	37.2	 20
181	 24	83.0	14.4	 25
182	 24	81.0	16.3	 25
183	 24	126.0	18.9	 20
184	 24	96.0	19.8	 25
185	 24	88.0	17.5	 25
186	 24	117.0	19.3	 20
187	 24	206.0	42.0	 25
188	 24	83.0	18.9	 25
189	 24	191.3	26.3	 20
190	 24	82.0	39.0	 25
191	 24	123.0	29.8	 25
192	 24	312.3	50.3	 20
193	 24	103.0	19.2	 25
194	 24	127.0	39.3	 25
195	 24	2570.8	364.0	 20
196	 24	125.0	22.0	 25
197	 24	206.0	41.4	 25
198	 24	79.0	11.7	 20
199	 24	112.0	18.4	 25
200	 24	306.0	62.1	 25
201	 24	596.0	139.3	 20
202	 24	88.0	16.1	 25
203	 24	222.0	33.0	 25
204	 24	814.5	180.3	 20
205	 24	1754.0	249.2	 25
206	 24	375.0	56.4	 25
207	 24	967.3	248.7	 20
208	 24	1371.0	322.2	 25
209	 24	78.0	11.7	 25
210	 24	113.0	15.6	 20
211	 24	101.0	13.9	 25
212	 24	156.0	26.3	 25
213	 24	145.8	21.6	 20
214	 24	132.0	20.2	 25
215	 24	137.0	25.4	 25
216	 24	83.0	17.3	 20
217	 24	210.0	33.2	 25
218	 24	218.0	41.3	 25
219	 24	215.3	36.1	 20
220	 24	76.0	10.7	 25
221	 24	119.0	23.3	 25
222	 24	479.5	68.5	 20
223	 24	641.0	138.3	 25
224	 24	92.0	16.6	 25
225	 24	79.5	13.9	 20
226	 24	83.0	14.2	 25
227	 24	73.0	10.5	 25
228	 24	91.3	17.6	 20
229	 24	83.0	12.6	 25
230	 24	82.0	19.0	 25
231	 24	237.8	28.4	 20
232	 24	661.0	184.3	 25
233	 24	1097.0	301.4	 25
234	 24	136.5	17.8	 20
235	 24	220.0	47.2	 25
236	 24	151.0	25.1	 25
237	 24	89.5	16.4	 20
238	 24	172.0	60.6	 25
239	 24	100.5	17.1	 20
240	 24	74.0	9.1	 25
241	 24	165.0	41.2	 25
242	 24	131.8	34.6	 20
243	 24	693.0	98.2	 25
244	 24	603.0	99.2	 25
245	 24	720.8	88.3	 20
246	 24	981.0	95.0	 25
247	 24	1284.0	347.4	 25
248	 24	381.5	68.1	 20
249	 24	89.0	16.1	 25
250	 24	165.0	26.2	 25
251	 24	147.3	21.5	 20
252	 24	104.0	19.5	 25
253	 24	81.0	11.4	 25
254	 24	80.8	19.3	 20
255	 24	94.0	15.2	 25
256	 24	78.0	11.3	 25
257	 24	256.8	34.3	 20
258	 24	118.0	17.3	 25
259	 24	119.0	15.8	 25
260	 24	164.8	26.4	 20
261	 24	283.0	146.6	 25
262	 24	727.0	118.9	 25
263	 24	285.0	86.8	 20
264	 24	182.0	36.1	 25
265	 24	152.0	25.3	 25
266	 24	264.3	30.4	 20
267	 24	84.0	13.8	 25
268	 24	350.0	65.8	 25
269	 24	150.0	20.7	 20
270	 24	366.0	36.8	 25
271	 24	902.0	74.7	 25
272	 24	265.3	42.5	 20
273	 24	751.0	84.0	 25
274	 24	117.0	21.1	 25
275	 24	223.8	30.1	 20
276	 24	339.0	65.0	 25
277	 24	78.0	9.7	 25
278	 24	76.0	11.7	 20
279	 24	128.0	34.8	 25
280	 24	1592.0	267.1	 25
281	 24	156.8	22.6	 20
282	 24	67.0	9.3	 25
283	 24	82.0	13.8	 25
284	 24	230.8	27.4	 20
285	 24	171.0	24.5	 25
286	 24	86.0	13.7	 25
287	 24	135.0	18.4	 20
288	 24	129.0	22.2	 25
289	 24	81.0	12.8	 25
290	 24	153.5	23.4	 20
291	 24	157.0	20.0	 25
292	 24	75.0	12.1	 25
293	 24	96.0	18.7	 20
294	 24	103.0	17.6	 25
295	 24	128.0	17.8	 25
296	 24	101.3	14.4	 20
297	 24	130.0	47.3	 25
298	 24	676.5	47.4	 20
299	 24	134.0	33.9	 25
300	 24	1586.0	154.8	 25
301	 24	459.8	37.7	 20
302	 24	313.0	72.9	 25
303	 24	1256.0	228.0	 25
304	 24	167.3	34.3	 20
305	 24	87.0	9.3	 25
306	 24	100.0	17.4	 25
307	 24	277.3	38.3	 20
308	 24	170.0	29.3	 25
309	 24	221.0	34.7	 25
310	 24	155.8	19.6	 20
311	 24	113.0	20.0	 25
312	 24	184.0	45.4	 25
313	 24	406.3	50.0	 20
314	 24	129.0	23.8	 25
315	 24	82.0	14.6	 25
316	 24	72.3	11.1	 20
317	 24	95.0	17.3	 25
318	 24	171.0	25.5	 25
319	 24	97.8	21.3	 20
320	 24	672.0	96.2	 25
321	 24	150.0	20.8	 25
322	 24	103.5	18.8	 20
323	 24	87.0	12.4	 25
324	 24	104.0	16.3	 25
325	 24	123.8	22.9	 20
326	 24	262.0	59.2	 25
327	 24	87.0	14.7	 25
328	 24	124.5	47.5	 20
329	 24	1647.0	352.9	 25
330	 24	134.0	25.7	 25
331	 24	91.5	22.1	 20
332	 24	273.0	35.8	 25
333	 24	215.0	23.0	 25
334	 24	507.3	69.6	 20
335	 24	94.0	14.4	 25
336	 24	94.0	16.4	 25
337	 24	194.0	24.6	 20
338	 24	196.0	31.1	 25
339	 24	204.0	26.9	 25
340	 24	718.3	119.3	 20
341	 24	241.0	35.2	 25
342	 24	215.0	30.5	 25
343	 24	163.3	19.8	 20
344	 24	120.0	18.7	 25
345	 24	186.0	35.4	 25
346	 24	92.3	15.5	 20
347	 24	88.0	17.7	 25
348	 24	99.0	39.2	 25
349	 24	109.3	17.5	 20
350	 24	111.0	19.5	 25
351	 24	288.0	46.3	 25
352	 24	107.0	20.1	 20
353	 24	318.0	32.8	 25
354	 24	257.5	59.2	 20
355	 24	1307.0	136.3	 25
356	 24	163.0	29.5	 25
357	 24	292.3	29.2	 20
358	 24	728.0	99.0	 25
359	 24	108.0	14.9	 25
360	 24	153.3	19.0	 20
361	 24	73.0	16.6	 25
362	 24	65.0	13.5	 25
363	 24	67.5	11.3	 20
364	 24	78.0	13.3	 25
365	 24	372.0	71.7	 25
366	 24	164.3	19.2	 20
367	 24	475.0	62.1	 25
368	 24	84.0	15.1	 25
369	 24	107.0	13.4	 20
370	 24	372.0	44.8	 25
371	 24	76.0	12.2	 25
372	 24	185.5	29.1	 20
373	 24	194.0	31.2	 25
374	 24	166.0	30.2	 25
375	 24	192.3	28.2	 20
376	 24	415.0	53.7	 25
377	 24	267.0	31.4	 25
378	 24	419.3	48.2	 20
379	 24	111.0	15.2	 25
380	 24	190.0	28.3	 25
381	 24	325.8	32.8	 20
382	 24	299.0	30.7	 25
383	 24	96.0	18.2	 25
384	 24	412.5	55.8	 20
385	 24	312.0	40.7	 25
386	 24	683.0	69.2	 25
387	 24	98.8	10.6	 20
388	 24	176.0	16.2	 25
389	 24	123.0	18.8	 25
390	 24	118.5	15.2	 20
391	 24	120.0	17.5	 25
392	 24	96.0	12.5	 25
393	 24	206.5	22.3	 20
394	 24	120.0	20.0	 25
395	 24	236.0	32.9	 25
396	 24	6457.8	779.9	 20
397	 24	86.0	14.9	 25
398	 24	79.0	14.2	 25
399	 24	76.8	15.0	 20
400	 24	90.0	15.5	 25
401	 24	161.0	23.3	 25
402	 24	447.0	76.4	 20
403	 24	183.0	34.9	 25
404	 24	1738.0	248.7	 25
405	 24	112.0	15.4	 20
406	 24	209.0	22.8	 25
407	 24	840.0	107.1	 25
408	 24	164.3	27.3	 20
409	 24	91.0	19.5	 25
410	 24	82.0	13.9	 25
411	 24	92.5	14.6	 20
412	 24	152.0	20.4	 25
413	 24	217.3	23.5	 20
414	 24	100.0	18.1	 25
415	 24	129.0	23.6	 25
416	 24	111.5	15.2	 20
417	 24	113.0	30.3	 25
418	 24	70.0	11.6	 25
419	 24	91.5	17.5	 20
420	 24	83.0	12.4	 25
421	 24	297.0	35.7	 25
422	 24	526.0	51.6	 20
423	 24	1410.0	187.3	 25
424	 24	110.0	19.0	 25
425	 24	72.3	12.0	 20
426	 24	167.0	31.7	 25
427	 24	319.0	32.8	 25
428	 24	232.0	21.9	 20
429	 24	103.0	18.2	 25
430	 24	64.0	11.8	 25
431	 24	78.3	13.3	 20
432	 24	354.0	63.9	 25
433	 24	168.0	26.8	 25
434	 24	126.3	18.3	 20
435	 24	598.0	59.2	 25
436	 24	580.0	91.7	 25
437	 24	93.8	17.7	 20
438	 24	102.0	14.6	 25
439	 24	78.0	13.5	 25
440	 24	75.0	12.0	 20
441	 24	79.0	13.5	 25
442	 24	69.0	10.1	 25
443	 24	77.0	8.8	 20
444	 24	79.0	15.0	 25
445	 24	91.0	16.3	 25
446	 24	78.3	14.7	 20
447	 24	130.0	26.8	 25
448	 24	169.0	21.8	 25
449	 24	105.5	16.7	 20
450	 24	114.0	17.6	 25
451	 24	204.0	25.7	 25
452	 24	199.8	131.8	 20
453	 24	104.0	18.4	 25
454	 24	138.0	25.1	 25
455	 24	67.5	12.0	 20
456	 24	89.0	17.2	 25
457	 24	84.0	11.6	 25
458	 24	76.0	12.3	 20
459	 24	81.0	13.5	 25
460	 24	71.0	12.1	 25
461	 24	84.5	11.5	 20
462	 24	85.0	45.5	 25
463	 24	349.0	55.5	 25
464	 24	95.8	16.5	 20
465	 24	126.0	21.0	 25
466	 24	96.0	15.6	 25
467	 24	75.5	14.1	 20
468	 24	72.0	14.4	 25
469	 24	89.5	16.7	 20
470	 24	629.0	109.6	 25
471	 24	528.0	70.8	 25
472	 24	468.5	40.7	 20
473	 24	129.0	26.5	 25
474	 24	90.0	19.6	 25
475	 24	87.5	15.6	 20
476	 24	77.0	15.1	 25
477	 24	103.0	13.0	 25
478	 24	116.0	17.2	 20
479	 24	173.0	26.5	 25
480	 24	607.0	77.3	 25
481	 24	393.5	50.4	 20
482	 24	201.0	17.3	 25
483	 24	1614.0	242.4	 25
484	 24	319.8	37.6	 20
485	 24	365.0	31.4	 25
486	 24	76.0	11.0	 25
487	 24	83.5	16.7	 20
488	 24	75.0	16.1	 25
489	 24	153.0	26.1	 25
490	 24	66.3	13.3	 20
491	 24	64.0	11.8	 25
492	 24	79.0	17.0	 25
493	 24	101.0	17.6	 20
494	 24	85.0	12.7	 25
495	 24	546.0	79.3	 25
496	 24	2262.3	198.6	 20
497	 24	225.0	70.0	 25
498	 24	120.0	20.6	 25
499	 24	80.0	12.3	 20
500	 24	88.0	15.1	 25
501	 24	1478.0	190.5	 25
502	 24	80.0	15.9	 20
503	 24	82.0	36.7	 25
504	 24	90.0	14.0	 25
505	 24	108.3	19.5	 20
506	 24	153.0	33.7	 25
507	 24	82.0	18.0	 25
508	 24	79.3	13.8	 20
509	 24	70.0	15.8	 25
510	 24	79.0	12.1	 25
511	 24	399.0	59.1	 20
512	 24	75.0	10.5	 25
513	 24	101.0	17.5	 25
514	 24	65.8	11.1	 20
515	 24	77.0	14.0	 25
516	 24	73.0	12.7	 25
517	 24	75.0	14.5	 20
518	 24	74.0	14.4	 25
519	 24	68.0	13.2	 25
520	 24	82.3	12.8	 20
521	 24	145.0	28.2	 25
522	 24	131.0	21.5	 25
523	 24	117.3	18.1	 20
524	 24	82.0	15.1	 25
525	 24	65.0	12.6	 25
526	 24	63.8	12.7	 20
527	 24	66.0	13.7	 25
528	 24	82.8	14.8	 20
529	 24	88.0	14.5	 25
530	 24	101.0	13.8	 25
531	 24	104.0	14.7	 20
532	 24	86.0	14.4	 25
533	 24	844.0	158.7	 25
534	 24	125.8	20.2	 20
535	 24	172.0	25.6	 25
536	 24	112.0	13.9	 25
537	 24	75.3	11.3	 20
538	 24	74.0	13.5	 25
539	 24	99.0	10.8	 25
540	 24	90.5	11.9	 20
541	 24	148.0	24.5	 25
542	 24	330.0	41.2	 25
543	 24	106.8	13.3	 20
544	 24	97.0	17.2	 25
545	 24	189.0	34.5	 25
546	 24	568.5	52.6	 20
547	 24	285.0	22.5	 25
548	 24	907.0	120.9	 25
549	 24	1244.5	134.4	 20
550	 24	1013.0	218.0	 25
551	 24	251.0	44.3	 25
552	 24	382.5	45.8	 20
553	 24	108.0	18.9	 25
554	 24	247.0	33.2	 25
555	 24	1031.5	142.9	 20
556	 24	971.0	125.2	 25
557	 24	396.0	57.2	 25
558	 24	553.0	67.3	 20
559	 24	284.0	42.1	 25
560	 24	474.0	58.0	 25
561	 24	97.0	13.3	 20
562	 24	311.0	32.8	 25
563	 24	84.0	14.0	 25
564	 24	177.5	21.3	 20
565	 24	128.0	26.6	 25
566	 24	93.0	16.5	 25
567	 24	70.5	18.6	 20
568	 24	91.0	13.7	 25
569	 24	69.0	14.0	 25
570	 24	80.3	12.2	 20
571	 24	85.0	19.1	 25
572	 24	78.0	13.4	 25
573	 24	277.3	24.5	 20
574	 24	82.0	13.7	 25
575	 24	65.0	13.0	 25
576	 24	131.3	20.9	 20
577	 24	57.0	10.4	 25
578	 24	103.0	17.9	 25
579	 24	82.3	9.4	 20
580	 24	68.0	11.9	 25
581	 24	87.0	17.0	 25
582	 24	59.0	9.5	 20
583	 24	70.0	10.7	 25
584	 24	62.3	7.4	 20
585	 24	79.0	12.0	 25
586	 24	69.0	14.9	 25
587	 24	572.0	55.6	 20
588	 24	799.0	139.8	 25
589	 24	83.0	13.1	 25
590	 24	137.3	15.5	 20
591	 24	1107.0	178.1	 25
592	 24	70.0	13.3	 25
593	 24	80.3	11.4	 20
594	 24	83.0	16.4	 25
595	 24	118.0	15.5	 25
596	 24	72.8	12.1	 20
597	 24	296.0	42.1	 25
598	 24	94.0	18.6	 25
599	 24	352.0	53.0	 20
600	 24	252.0	29.4	 25
601	 24	1363.0	128.8	 25
602	 24	384.0	49.5	 20
603	 24	123.0	28.8	 25
604	 24	111.0	26.5	 25
605	 24	237.0	34.2	 20
606	 24	280.0	34.0	 25
607	 24	188.0	26.8	 25
608	 24	890.5	97.1	 20
609	 24	461.0	77.1	 25
610	 24	184.0	53.9	 25
611	 24	70.8	12.9	 20
612	 24	272.0	31.3	 25
613	 24	363.0	40.0	 25
614	 24	156.3	25.6	 20
615	 24	559.0	48.5	 25
616	 24	234.0	111.9	 25
617	 24	118.8	26.6	 20
618	 24	92.0	9.3	 25
619	 24	190.0	27.6	 25
620	 24	89.5	14.3	 20
621	 24	329.0	34.9	 25
622	 24	250.0	38.1	 25
623	 24	227.3	31.0	 20
624	 24	155.0	19.3	 25
625	 24	77.0	14.4	 25
626	 24	75.0	14.1	 20
627	 24	81.0	14.9	 25
628	 24	191.0	26.6	 25
629	 24	1117.8	212.1	 20
630	 24	97.0	26.9	 25
631	 24	71.0	12.6	 25
632	 24	99.3	14.4	 20
633	 24	94.0	15.2	 25
634	 24	71.0	12.5	 25
635	 24	102.0	18.1	 20
636	 24	96.0	11.3	 25
637	 24	248.0	23.3	 25
638	 24	177.3	14.6	 20
639	 24	9737.0	1921.6	 25
  0	 25	155.5	19.9	 20
  1	 25	224.8	20.6	 16
  2	 25	111.3	16.8	 20
  3	 25	193.5	43.5	 20
  4	 25	1370.5	139.7	 16
  5	 25	218.5	28.5	 20
  6	 25	141.5	18.1	 20
  7	 25	199.8	26.1	 16
  8	 25	313.5	33.3	 20
  9	 25	106.5	13.7	 20
 10	 25	189.8	23.4	 16
 11	 25	99.8	16.3	 20
 12	 25	140.8	21.3	 20
 13	 25	281.3	33.2	 16
 14	 25	891.0	129.4	 20
 15	 25	157.0	25.2	 16
 16	 25	149.3	51.0	 20
 17	 25	8619.8	1483.0	 20
 18	 25	244.5	24.7	 16
 19	 25	88.3	18.0	 20
 20	 25	104.0	18.4	 20
 21	 25	81.8	13.6	 16
 22	 25	358.5	43.6	 20
 23	 25	81.5	13.6	 20
 24	 25	66.0	9.5	 16
 25	 25	90.3	11.2	 20
 26	 25	107.5	22.3	 20
 27	 25	746.3	70.8	 16
 28	 25	377.5	77.4	 20
 29	 25	524.3	111.6	 20
 30	 25	178.0	29.0	 16
 31	 25	110.5	16.6	 20
 32	 25	383.0	71.7	 20
 33	 25	150.5	21.6	 16
 34	 25	103.3	20.3	 20
 35	 25	123.5	41.0	 20
 36	 25	2096.8	210.1	 16
 37	 25	141.3	17.1	 20
 38	 25	207.5	25.9	 20
 39	 25	256.5	40.3	 16
 40	 25	84.3	12.6	 20
 41	 25	188.8	34.2	 20
 42	 25	136.3	17.9	 16
 43	 25	778.8	94.5	 20
 44	 25	124.5	24.0	 20
 45	 25	420.0	50.5	 16
 46	 25	99.3	18.0	 20
 47	 25	164.8	28.0	 20
 48	 25	96.5	19.1	 16
 49	 25	72.0	12.5	 20
 50	 25	114.5	25.3	 20
 51	 25	1123.8	121.1	 16
 52	 25	342.3	36.5	 20
 53	 25	185.0	23.8	 20
 54	 25	183.0	19.0	 16
 55	 25	77.0	12.0	 20
 56	 25	133.3	42.7	 20
 57	 25	446.5	69.8	 16
 58	 25	93.8	17.6	 20
 59	 25	175.5	22.8	 20
 60	 25	275.3	56.2	 16
 61	 25	110.3	16.0	 20
 62	 25	123.3	17.7	 20
 63	 25	65.5	10.8	 16
 64	 25	74.0	14.1	 20
 65	 25	86.3	14.0	 20
 66	 25	160.5	36.1	 16
 67	 25	84.3	9.1	 20
 68	 25	78.3	10.1	 20
 69	 25	155.8	33.2	 16
 70	 25	378.0	70.3	 20
 71	 25	91.8	16.3	 16
 72	 25	94.5	17.8	 20
 73	 25	362.8	212.9	 20
 74	 25	839.3	95.8	 16
 75	 25	857.5	179.8	 20
 76	 25	109.8	22.1	 20
 77	 25	575.3	85.6	 16
 78	 25	83.5	15.3	 20
 79	 25	95.0	23.5	 20
 80	 25	240.3	40.2	 16
 81	 25	76.5	13.5	 20
 82	 25	90.5	22.5	 20
 83	 25	74.0	13.6	 16
 84	 25	102.5	14.1	 20
 85	 25	93.8	21.1	 20
 86	 25	108.8	19.0	 16
 87	 25	105.5	11.8	 20
 88	 25	92.5	44.0	 20
 89	 25	1450.0	256.9	 16
 90	 25	90.0	23.1	 20
 91	 25	449.0	62.2	 20
 92	 25	200.8	27.2	 16
 93	 25	109.3	22.2	 20
 94	 25	193.5	45.4	 20
 95	 25	81.3	13.1	 16
 96	 25	122.3	34.4	 20
 97	 25	102.0	17.6	 20
 98	 25	84.8	13.2	 16
 99	 25	98.5	15.8	 20
100	 25	172.3	31.3	 20
101	 25	198.8	35.4	 16
102	 25	110.3	18.7	 20
103	 25	119.3	20.8	 20
104	 25	104.5	16.9	 16
105	 25	161.0	39.8	 20
106	 25	725.0	200.9	 20
107	 25	303.0	39.4	 16
108	 25	586.0	59.8	 20
109	 25	209.0	44.7	 20
110	 25	103.3	24.1	 16
111	 25	629.5	45.7	 20
112	 25	933.8	258.6	 20
113	 25	90.3	15.1	 16
114	 25	119.0	20.1	 20
115	 25	287.3	66.5	 20
116	 25	84.3	12.2	 16
117	 25	74.5	13.9	 20
118	 25	74.8	20.6	 20
119	 25	235.5	29.4	 16
120	 25	151.3	35.3	 20
121	 25	168.0	176.1	 20
122	 25	1503.0	304.0	 16
123	 25	1329.0	337.9	 20
124	 25	753.8	231.1	 20
125	 25	149.5	23.0	 16
126	 25	167.3	35.4	 20
127	 25	112.3	17.5	 20
128	 25	139.0	28.5	 16
129	 25	82.5	11.9	 20
130	 25	85.3	13.6	 16
131	 25	86.8	16.0	 20
132	 25	126.8	22.4	 20
133	 25	83.5	14.4	 16
134	 25	122.3	21.4	 20
135	 25	110.5	14.1	 20
136	 25	426.8	49.9	 16
137	 25	1490.3	345.3	 20
138	 25	293.8	32.6	 20
139	 25	400.3	67.8	 16
140	 25	77.5	15.3	 20
141	 25	231.3	42.5	 20
142	 25	371.8	49.9	 16
143	 25	155.3	34.5	 20
144	 25	108.0	17.1	 20
145	 25	149.3	45.5	 16
146	 25	446.0	64.0	 20
147	 25	393.0	136.8	 20
148	 25	997.8	104.0	 16
149	 25	231.5	48.2	 20
150	 25	102.5	15.2	 20
151	 25	300.3	48.0	 16
152	 25	206.3	31.0	 20
153	 25	608.5	135.8	 20
154	 25	194.0	32.0	 16
155	 25	112.0	21.9	 20
156	 25	108.3	16.7	 20
157	 25	152.3	20.9	 16
158	 25	148.0	23.5	 20
159	 25	190.5	41.4	 20
160	 25	109.5	22.4	 16
161	 25	100.5	15.3	 20
162	 25	456.8	116.2	 20
163	 25	237.5	36.2	 16
164	 25	122.8	19.3	 20
165	 25	190.3	20.9	 20
166	 25	114.8	29.6	 16
167	 25	2551.3	526.7	 20
168	 25	433.0	252.9	 20
169	 25	1546.0	224.4	 16
170	 25	190.0	31.2	 20
171	 25	2825.5	826.6	 20
172	 25	105.3	15.3	 16
173	 25	124.5	18.4	 20
174	 25	94.0	16.8	 20
175	 25	214.8	29.8	 16
176	 25	358.3	54.0	 20
177	 25	184.8	28.3	 20
178	 25	152.8	31.3	 16
179	 25	357.0	41.0	 20
180	 25	1586.0	192.7	 20
181	 25	642.0	88.6	 16
182	 25	1206.0	172.7	 20
183	 25	1004.0	262.2	 20
184	 25	95.3	12.9	 16
185	 25	152.5	20.7	 20
186	 25	1077.3	321.6	 20
187	 25	183.0	24.3	 16
188	 25	106.3	21.4	 20
189	 25	96.3	16.7	 16
190	 25	923.5	133.4	 20
191	 25	150.3	108.8	 20
192	 25	2084.8	170.7	 16
193	 25	684.3	95.4	 20
194	 25	215.3	31.8	 20
195	 25	192.0	31.3	 16
196	 25	88.3	18.0	 20
197	 25	73.3	8.9	 20
198	 25	217.3	28.6	 16
199	 25	261.8	33.5	 20
200	 25	288.5	30.1	 20
201	 25	102.8	19.1	 16
202	 25	132.0	45.0	 20
203	 25	134.3	27.8	 20
204	 25	320.8	52.0	 16
205	 25	680.3	47.8	 20
206	 25	993.5	395.0	 20
207	 25	7246.8	821.1	 16
208	 25	679.3	121.9	 20
209	 25	268.8	44.3	 20
210	 25	196.5	25.8	 16
211	 25	176.3	30.9	 20
212	 25	445.0	72.5	 20
213	 25	155.3	23.0	 16
214	 25	1139.3	172.6	 20
215	 25	147.3	24.3	 20
216	 25	256.0	44.3	 16
217	 25	72.0	11.1	 20
218	 25	87.0	32.6	 20
219	 25	927.3	172.9	 16
220	 25	111.0	26.7	 20
221	 25	762.0	152.7	 20
222	 25	301.5	30.6	 16
223	 25	868.3	194.6	 20
224	 25	203.3	46.6	 20
225	 25	138.0	21.6	 16
226	 25	90.5	24.9	 20
227	 25	802.0	251.4	 20
228	 25	95.5	13.1	 16
229	 25	71.3	11.7	 20
230	 25	375.5	118.8	 20
231	 25	87.8	15.6	 16
232	 25	91.5	47.2	 20
233	 25	680.8	119.5	 20
234	 25	541.0	124.0	 16
235	 25	116.5	17.7	 20
236	 25	179.8	47.8	 20
237	 25	684.8	190.0	 16
238	 25	114.3	23.4	 20
239	 25	78.5	12.1	 20
240	 25	82.0	24.4	 16
241	 25	124.0	71.4	 20
242	 25	1939.8	668.9	 20
243	 25	136.0	37.4	 16
244	 25	1405.0	373.8	 20
245	 25	145.5	20.8	 16
246	 25	440.5	95.9	 20
247	 25	241.0	55.2	 20
248	 25	104.5	11.6	 16
249	 25	470.0	94.5	 20
250	 25	139.0	56.8	 20
251	 25	1014.5	187.4	 16
252	 25	2885.5	255.7	 20
253	 25	773.5	90.6	 20
254	 25	546.3	91.9	 16
255	 25	156.0	24.0	 20
256	 25	1199.0	322.2	 20
257	 25	79.8	15.1	 16
258	 25	89.0	13.8	 20
259	 25	536.5	85.0	 20
260	 25	414.3	58.9	 16
261	 25	82.3	15.5	 20
262	 25	102.8	19.7	 20
263	 25	544.8	79.7	 16
264	 25	165.0	22.2	 20
265	 25	103.3	14.0	 20
266	 25	84.0	10.2	 16
267	 25	122.0	25.3	 20
268	 25	101.3	18.3	 20
269	 25	98.3	16.3	 16
270	 25	179.0	26.8	 20
271	 25	1340.3	169.7	 20
272	 25	404.0	50.9	 16
273	 25	206.8	35.1	 20
274	 25	289.8	42.3	 20
275	 25	95.3	11.9	 16
276	 25	83.3	14.4	 20
277	 25	82.5	13.9	 20
278	 25	86.3	11.6	 16
279	 25	82.3	17.4	 20
280	 25	437.8	35.7	 20
281	 25	166.8	25.1	 16
282	 25	100.5	25.7	 20
283	 25	71.5	11.7	 20
284	 25	82.5	17.0	 16
285	 25	102.0	17.5	 20
286	 25	79.0	14.1	 20
287	 25	122.3	15.6	 16
288	 25	338.8	43.4	 20
289	 25	236.0	41.1	 20
290	 25	3254.8	341.2	 16
291	 25	4212.8	816.7	 20
292	 25	89.5	12.0	 20
293	 25	125.0	14.5	 16
294	 25	70.0	12.6	 20
295	 25	80.5	14.6	 20
296	 25	101.3	14.3	 16
297	 25	331.5	49.6	 20
298	 25	183.8	180.6	 20
299	 25	7034.5	767.5	 16
300	 25	105.3	19.4	 20
301	 25	714.3	116.1	 20
302	 25	546.0	119.6	 16
303	 25	934.3	74.5	 20
304	 25	399.5	39.2	 16
305	 25	110.8	30.3	 20
306	 25	1003.0	132.0	 20
307	 25	187.5	32.3	 16
308	 25	100.3	15.1	 20
309	 25	299.5	42.6	 20
310	 25	158.8	25.6	 16
311	 25	120.8	22.5	 20
312	 25	107.3	16.6	 20
313	 25	92.8	11.8	 16
314	 25	87.3	14.6	 20
315	 25	120.8	21.7	 20
316	 25	68.8	13.6	 16
317	 25	209.5	32.2	 20
318	 25	229.3	46.2	 20
319	 25	125.3	21.4	 16
320	 25	1036.5	174.4	 20
321	 25	263.0	34.5	 20
322	 25	552.8	83.0	 16
323	 25	596.0	47.6	 20
324	 25	150.3	30.2	 20
325	 25	202.8	53.8	 16
326	 25	553.8	106.7	 20
327	 25	90.0	12.1	 20
328	 25	478.8	86.4	 16
329	 25	113.3	17.4	 20
330	 25	261.8	32.6	 20
331	 25	485.5	61.1	 16
332	 25	188.8	59.4	 20
333	 25	3509.8	675.9	 20
334	 25	438.8	67.0	 16
335	 25	75.5	9.0	 20
336	 25	122.3	21.4	 20
337	 25	161.0	31.6	 16
338	 25	906.0	185.6	 20
339	 25	171.3	35.0	 20
340	 25	154.0	18.3	 16
341	 25	113.5	19.3	 20
342	 25	352.8	72.0	 20
343	 25	77.5	14.3	 16
344	 25	704.8	119.3	 20
345	 25	387.0	66.1	 20
346	 25	192.5	40.1	 16
347	 25	279.5	46.2	 20
348	 25	117.5	22.3	 20
349	 25	80.8	11.8	 16
350	 25	98.3	16.2	 20
351	 25	82.3	14.1	 20
352	 25	86.5	16.3	 16
353	 25	254.8	45.8	 20
354	 25	148.5	139.2	 20
355	 25	4608.5	524.7	 16
356	 25	365.3	46.0	 20
357	 25	347.0	26.2	 20
358	 25	201.5	31.6	 16
359	 25	68.3	13.3	 20
360	 25	242.0	31.3	 16
361	 25	366.5	48.6	 20
362	 25	249.0	37.6	 20
363	 25	190.3	23.2	 16
364	 25	68.3	13.6	 20
365	 25	72.5	12.4	 20
366	 25	83.5	14.3	 16
367	 25	141.8	15.4	 20
368	 25	84.3	9.8	 20
369	 25	67.3	8.9	 16
370	 25	99.0	15.6	 20
371	 25	105.3	21.8	 20
372	 25	382.5	30.6	 16
373	 25	264.0	27.2	 20
374	 25	459.5	76.2	 20
375	 25	75.0	14.7	 16
376	 25	111.0	13.6	 20
377	 25	99.0	18.4	 20
378	 25	1152.3	122.0	 16
379	 25	149.5	24.6	 20
380	 25	148.3	23.1	 20
381	 25	101.5	20.1	 16
382	 25	693.0	84.1	 20
383	 25	526.8	70.7	 20
384	 25	171.0	22.6	 16
385	 25	150.0	19.5	 20
386	 25	110.5	15.7	 20
387	 25	164.0	26.9	 16
388	 25	87.0	27.5	 20
389	 25	6076.0	730.2	 20
390	 25	446.8	53.2	 16
391	 25	538.3	57.0	 20
392	 25	588.0	75.2	 20
393	 25	536.5	59.9	 16
394	 25	125.3	20.3	 20
395	 25	148.0	19.7	 20
396	 25	196.5	20.6	 16
397	 25	108.8	12.6	 20
398	 25	124.3	25.7	 20
399	 25	83.3	14.4	 16
400	 25	75.3	14.6	 20
401	 25	100.0	21.4	 20
402	 25	365.3	44.9	 16
403	 25	250.8	27.1	 20
404	 25	381.8	26.1	 20
405	 25	1355.8	126.6	 16
406	 25	251.8	38.2	 20
407	 25	99.0	14.4	 20
408	 25	218.5	23.4	 16
409	 25	177.0	29.4	 20
410	 25	290.5	206.6	 20
411	 25	2551.5	247.3	 16
412	 25	611.5	70.3	 20
413	 25	178.3	23.0	 20
414	 25	204.0	23.8	 16
415	 25	175.3	34.3	 20
416	 25	425.8	57.6	 20
417	 25	320.5	39.8	 16
418	 25	447.0	57.6	 20
419	 25	106.0	25.7	 16
420	 25	127.3	25.1	 20
421	 25	193.3	31.2	 20
422	 25	150.5	32.7	 16
423	 25	146.0	23.1	 20
424	 25	172.3	17.7	 20
425	 25	1033.5	152.4	 16
426	 25	530.8	65.7	 20
427	 25	125.8	33.8	 20
428	 25	310.0	36.4	 16
429	 25	96.3	15.6	 20
430	 25	238.8	44.8	 20
431	 25	151.3	23.8	 16
432	 25	116.3	19.2	 20
433	 25	85.0	13.4	 20
434	 25	147.0	27.7	 16
435	 25	514.0	63.1	 20
436	 25	108.5	17.6	 20
437	 25	72.3	16.7	 16
438	 25	211.0	28.2	 20
439	 25	80.5	11.8	 20
440	 25	72.3	11.2	 16
441	 25	74.3	14.5	 20
442	 25	135.0	27.4	 20
443	 25	643.5	79.7	 16
444	 25	76.3	13.1	 20
445	 25	82.0	17.0	 20
446	 25	89.5	27.3	 16
447	 25	637.0	93.4	 20
448	 25	196.3	26.3	 20
449	 25	127.3	17.8	 16
450	 25	332.3	48.2	 20
451	 25	92.8	43.5	 20
452	 25	1645.5	69.3	 16
453	 25	99.0	13.9	 20
454	 25	731.8	90.8	 20
455	 25	152.3	19.2	 16
456	 25	136.8	21.9	 20
457	 25	73.3	9.9	 20
458	 25	124.3	19.8	 16
459	 25	93.8	20.2	 20
460	 25	232.5	42.5	 20
461	 25	88.5	11.3	 16
462	 25	93.5	17.0	 20
463	 25	282.0	38.1	 20
464	 25	137.0	16.1	 16
465	 25	155.8	34.6	 20
466	 25	867.0	108.3	 20
467	 25	2001.3	164.2	 16
468	 25	221.3	22.9	 20
469	 25	116.3	19.1	 20
470	 25	267.5	24.8	 16
471	 25	336.0	29.6	 20
472	 25	162.5	23.1	 20
473	 25	953.0	68.8	 16
474	 25	102.5	15.8	 20
475	 25	161.5	25.6	 16
476	 25	83.3	15.4	 20
477	 25	211.0	37.1	 20
478	 25	75.3	12.8	 16
479	 25	87.0	15.7	 20
480	 25	151.0	20.2	 20
481	 25	239.5	26.7	 16
482	 25	110.0	15.1	 20
483	 25	102.0	16.9	 20
484	 25	627.8	82.6	 16
485	 25	349.0	27.9	 20
486	 25	175.5	22.8	 20
487	 25	97.3	22.3	 16
488	 25	75.0	12.6	 20
489	 25	117.3	21.7	 20
490	 25	76.3	10.5	 16
491	 25	97.3	13.5	 20
492	 25	78.3	10.9	 20
493	 25	186.8	27.5	 16
494	 25	132.5	25.3	 20
495	 25	426.5	43.1	 20
496	 25	100.8	17.1	 16
497	 25	476.0	61.2	 20
498	 25	92.8	14.8	 20
499	 25	87.8	17.8	 16
500	 25	129.8	22.3	 20
501	 25	86.5	14.9	 20
502	 25	82.5	14.1	 16
503	 25	111.8	16.2	 20
504	 25	553.5	57.3	 20
505	 25	157.3	23.4	 16
506	 25	177.0	27.1	 20
507	 25	145.8	19.0	 20
508	 25	674.0	64.1	 16
509	 25	286.5	43.1	 20
510	 25	84.8	18.3	 20
511	 25	70.5	13.3	 16
512	 25	66.3	11.2	 20
513	 25	84.8	10.2	 20
514	 25	65.8	8.4	 16
515	 25	89.0	16.6	 20
516	 25	97.0	17.7	 20
517	 25	68.8	19.6	 16
518	 25	84.3	14.0	 20
519	 25	153.0	21.5	 20
520	 25	87.5	13.1	 16
521	 25	138.3	22.6	 20
522	 25	214.0	27.6	 20
523	 25	93.8	16.7	 16
524	 25	90.8	14.0	 20
525	 25	201.0	27.1	 20
526	 25	89.5	9.6	 16
527	 25	90.3	20.7	 20
528	 25	81.5	17.9	 20
529	 25	259.8	45.3	 16
530	 25	87.5	15.3	 20
531	 25	783.3	81.2	 20
532	 25	477.0	44.1	 16
533	 25	635.5	271.6	 20
534	 25	320.5	40.8	 16
535	 25	144.3	23.6	 20
536	 25	282.0	34.9	 20
537	 25	353.3	42.9	 16
538	 25	254.0	52.0	 20
539	 25	117.3	15.1	 20
540	 25	68.8	9.1	 16
541	 25	132.3	26.3	 20
542	 25	309.3	36.7	 20
543	 25	113.3	16.1	 16
544	 25	259.0	32.1	 20
545	 25	167.3	29.6	 20
546	 25	84.3	15.7	 16
547	 25	204.0	19.1	 20
548	 25	207.0	24.3	 20
549	 25	115.3	20.3	 16
550	 25	413.3	67.7	 20
551	 25	234.5	24.3	 20
552	 25	339.3	35.0	 16
553	 25	163.0	28.6	 20
554	 25	63.5	12.6	 20
555	 25	97.8	14.0	 16
556	 25	964.5	107.4	 20
557	 25	79.0	13.1	 20
558	 25	453.0	28.8	 16
559	 25	193.3	28.3	 20
560	 25	563.0	65.8	 20
561	 25	137.3	28.3	 16
562	 25	82.5	13.3	 20
563	 25	75.3	10.8	 20
564	 25	77.3	10.4	 16
565	 25	77.3	11.1	 20
566	 25	87.8	17.6	 20
567	 25	91.0	13.9	 16
568	 25	116.5	21.2	 20
569	 25	79.3	12.8	 20
570	 25	62.5	8.2	 16
571	 25	199.0	19.3	 20
572	 25	193.8	22.8	 20
573	 25	740.3	57.7	 16
574	 25	203.5	24.7	 20
575	 25	103.3	15.0	 20
576	 25	134.0	24.1	 16
577	 25	81.3	15.0	 20
578	 25	67.0	9.6	 20
579	 25	76.8	15.7	 16
580	 25	150.8	24.0	 20
581	 25	147.3	23.7	 20
582	 25	102.0	19.2	 16
583	 25	76.8	14.7	 20
584	 25	99.5	15.5	 20
585	 25	77.5	14.0	 16
586	 25	69.3	10.1	 20
587	 25	357.0	39.2	 20
588	 25	1503.3	113.9	 16
589	 25	595.3	82.4	 20
590	 25	162.8	21.6	 16
591	 25	77.0	13.8	 20
592	 25	106.8	26.8	 20
593	 25	62.5	11.1	 16
594	 25	68.0	9.6	 20
595	 25	164.0	25.1	 20
596	 25	277.8	35.6	 16
597	 25	172.8	35.5	 20
598	 25	66.3	12.7	 20
599	 25	122.0	14.4	 16
600	 25	162.0	19.7	 20
601	 25	108.3	17.8	 20
602	 25	150.0	19.0	 16
603	 25	148.5	15.8	 20
604	 25	410.3	41.3	 20
605	 25	112.8	17.3	 16
606	 25	146.5	21.0	 20
607	 25	94.5	15.8	 20
608	 25	217.8	31.3	 16
609	 25	93.0	15.5	 20
610	 25	1486.5	210.1	 20
611	 25	114.8	15.5	 16
612	 25	364.8	53.9	 20
613	 25	1032.5	100.4	 20
614	 25	420.3	33.6	 16
615	 25	861.3	89.6	 20
616	 25	1507.3	162.7	 20
617	 25	267.5	33.0	 16
618	 25	118.8	24.7	 20
619	 25	341.5	49.0	 20
620	 25	112.5	16.1	 16
621	 25	157.5	22.8	 20
622	 25	155.0	22.6	 20
623	 25	106.8	14.8	 16
624	 25	947.5	89.4	 20
625	 25	308.5	35.3	 20
626	 25	104.0	16.4	 16
627	 25	140.5	18.6	 20
628	 25	83.0	16.3	 20
629	 25	114.3	18.3	 16
630	 25	4816.0	696.6	 20
631	 25	123.0	23.8	 20
632	 25	70.0	14.7	 16
633	 25	155.3	19.7	 20
634	 25	85.8	15.2	 20
635	 25	81.0	11.0	 16
636	 25	124.0	17.9	 20
637	 25	168.0	21.2	 20
638	 25	733.0	55.5	 16
639	 25	153.0	26.7	 20
  0	 26	11814.0	1574.4	 25
  1	 26	174.8	22.7	 20
  2	 26	97.0	19.3	 25
  3	 26	126.0	28.3	 25
  4	 26	882.0	77.5	 20
  5	 26	137.0	24.7	 25
  6	 26	101.0	15.8	 25
  7	 26	144.0	26.1	 20
  8	 26	229.0	27.4	 25
  9	 26	91.0	14.0	 25
 10	 26	101.0	18.0	 20
 11	 26	93.0	21.9	 25
 12	 26	237.0	102.9	 25
 13	 26	349.3	108.8	 20
 14	 26	376.0	43.4	 25
 15	 26	211.0	34.6	 25
 16	 26	161.5	36.2	 20
 17	 26	1982.0	358.5	 25
 18	 26	136.0	21.5	 25
 19	 26	81.3	12.4	 20
 20	 26	128.0	17.0	 25
 21	 26	93.3	20.2	 20
 22	 26	114.0	21.4	 25
 23	 26	74.0	12.5	 25
 24	 26	75.8	12.1	 20
 25	 26	97.0	20.5	 25
 26	 26	100.0	24.0	 25
 27	 26	713.0	54.1	 20
 28	 26	193.0	23.7	 25
 29	 26	278.0	54.2	 25
 30	 26	97.5	14.0	 20
 31	 26	136.0	22.3	 25
 32	 26	274.0	42.5	 25
 33	 26	92.0	13.8	 20
 34	 26	88.0	13.3	 25
 35	 26	113.0	19.5	 25
 36	 26	1210.5	141.3	 20
 37	 26	160.0	24.2	 25
 38	 26	127.0	16.0	 25
 39	 26	170.5	28.3	 20
 40	 26	100.0	22.7	 25
 41	 26	105.0	14.9	 25
 42	 26	124.3	19.8	 20
 43	 26	1897.0	202.7	 25
 44	 26	111.0	17.6	 25
 45	 26	137.0	19.7	 20
 46	 26	115.0	18.3	 25
 47	 26	135.0	16.6	 25
 48	 26	90.3	19.6	 20
 49	 26	83.0	17.4	 25
 50	 26	105.0	18.3	 25
 51	 26	650.8	46.4	 20
 52	 26	532.0	75.7	 25
 53	 26	116.0	21.3	 25
 54	 26	172.3	23.9	 20
 55	 26	87.0	21.5	 25
 56	 26	171.0	22.5	 25
 57	 26	170.5	24.0	 20
 58	 26	119.0	28.5	 25
 59	 26	122.0	22.1	 25
 60	 26	98.3	32.3	 20
 61	 26	105.0	15.2	 25
 62	 26	87.0	20.2	 25
 63	 26	88.8	24.3	 20
 64	 26	68.0	12.2	 25
 65	 26	75.0	14.7	 25
 66	 26	78.3	9.2	 20
 67	 26	89.0	14.7	 25
 68	 26	80.0	17.1	 25
 69	 26	182.3	28.0	 20
 70	 26	410.0	76.1	 25
 71	 26	92.0	15.7	 25
 72	 26	123.3	36.5	 20
 73	 26	841.0	68.8	 25
 74	 26	792.0	382.9	 25
 75	 26	607.0	143.0	 20
 76	 26	94.0	15.5	 25
 77	 26	268.0	66.4	 25
 78	 26	79.5	14.2	 20
 79	 26	97.0	35.2	 25
 80	 26	181.3	26.7	 20
 81	 26	89.0	18.2	 25
 82	 26	90.0	11.5	 25
 83	 26	60.5	10.0	 20
 84	 26	93.0	17.7	 25
 85	 26	93.0	16.1	 25
 86	 26	219.3	25.1	 20
 87	 26	182.0	23.4	 25
 88	 26	83.0	11.4	 25
 89	 26	255.8	51.3	 20
 90	 26	86.0	14.4	 25
 91	 26	223.0	31.2	 25
 92	 26	183.8	34.6	 20
 93	 26	115.0	18.6	 25
 94	 26	93.0	16.7	 25
 95	 26	82.8	13.6	 20
 96	 26	115.0	29.0	 25
 97	 26	87.0	15.9	 25
 98	 26	75.0	12.2	 20
 99	 26	116.0	18.9	 25
100	 26	111.0	16.5	 25
101	 26	215.8	38.5	 20
102	 26	127.0	15.6	 25
103	 26	140.0	27.0	 25
104	 26	86.5	15.0	 20
105	 26	142.0	58.0	 25
106	 26	363.0	100.0	 25
107	 26	304.3	41.8	 20
108	 26	594.0	71.7	 25
109	 26	250.0	59.0	 25
110	 26	113.0	23.1	 20
111	 26	1074.0	119.5	 25
112	 26	596.0	152.3	 25
113	 26	95.5	15.6	 20
114	 26	113.0	25.0	 25
115	 26	120.0	21.8	 25
116	 26	81.3	15.3	 20
117	 26	68.0	13.3	 25
118	 26	89.0	54.7	 25
119	 26	644.8	118.0	 20
120	 26	107.0	16.5	 25
121	 26	198.0	127.3	 25
122	 26	416.8	90.7	 20
123	 26	597.0	140.7	 25
124	 26	252.0	43.6	 25
125	 26	173.0	22.9	 20
126	 26	126.0	20.3	 25
127	 26	100.0	17.9	 25
128	 26	101.3	19.1	 20
129	 26	78.0	8.3	 25
130	 26	94.0	14.9	 25
131	 26	102.0	24.4	 20
132	 26	103.0	13.0	 25
133	 26	77.0	10.2	 25
134	 26	122.0	16.3	 20
135	 26	110.0	32.8	 25
136	 26	642.0	67.1	 20
137	 26	395.0	69.7	 25
138	 26	194.0	28.0	 25
139	 26	225.5	30.8	 20
140	 26	82.0	14.8	 25
141	 26	136.0	16.7	 25
142	 26	223.0	34.8	 20
143	 26	98.0	19.0	 25
144	 26	134.0	17.7	 25
145	 26	129.0	25.0	 20
146	 26	233.0	33.2	 25
147	 26	357.0	114.1	 25
148	 26	371.8	89.7	 20
149	 26	111.0	19.9	 25
150	 26	72.0	9.0	 25
151	 26	159.0	29.2	 20
152	 26	93.0	15.4	 25
153	 26	519.0	104.3	 25
154	 26	140.0	21.6	 20
155	 26	92.0	19.3	 25
156	 26	173.0	24.3	 25
157	 26	86.0	17.4	 20
158	 26	103.0	18.1	 25
159	 26	82.0	18.6	 25
160	 26	106.8	16.0	 20
161	 26	83.0	15.2	 25
162	 26	162.0	22.1	 25
163	 26	179.0	24.1	 20
164	 26	100.0	15.2	 25
165	 26	112.0	21.8	 25
166	 26	106.0	20.5	 20
167	 26	744.0	248.3	 25
168	 26	276.0	152.4	 25
169	 26	896.3	140.7	 20
170	 26	330.0	54.8	 25
171	 26	423.0	98.0	 25
172	 26	74.8	11.3	 20
173	 26	120.0	30.7	 25
174	 26	237.0	45.0	 25
175	 26	104.3	17.3	 20
176	 26	136.0	22.0	 25
177	 26	374.0	77.9	 25
178	 26	200.0	26.0	 20
179	 26	445.0	40.3	 25
180	 26	495.0	77.0	 25
181	 26	408.8	111.8	 20
182	 26	742.0	108.4	 25
183	 26	512.0	131.2	 25
184	 26	83.3	14.9	 20
185	 26	181.0	24.4	 25
186	 26	464.0	95.5	 25
187	 26	434.8	56.7	 20
188	 26	143.0	17.9	 25
189	 26	113.0	17.1	 25
190	 26	332.8	44.6	 20
191	 26	120.0	38.6	 25
192	 26	1124.0	92.3	 25
193	 26	523.8	61.1	 20
194	 26	278.0	36.0	 25
195	 26	189.0	28.9	 20
196	 26	83.0	13.8	 25
197	 26	83.0	13.7	 25
198	 26	317.3	82.2	 20
199	 26	223.0	21.9	 25
200	 26	254.0	22.0	 25
201	 26	87.0	10.0	 20
202	 26	90.0	17.4	 25
203	 26	110.0	20.2	 25
204	 26	373.0	33.4	 20
205	 26	232.0	35.6	 25
206	 26	1235.0	90.7	 25
207	 26	4298.8	408.5	 20
208	 26	470.0	63.2	 25
209	 26	179.0	29.1	 25
210	 26	289.0	45.3	 20
211	 26	132.0	19.6	 25
212	 26	607.0	95.6	 25
213	 26	197.8	27.6	 20
214	 26	390.0	48.1	 25
215	 26	272.0	57.3	 25
216	 26	122.5	19.5	 20
217	 26	78.0	16.4	 25
218	 26	72.0	15.4	 25
219	 26	206.5	27.7	 20
220	 26	125.0	25.0	 25
221	 26	523.0	100.1	 25
222	 26	210.5	20.4	 20
223	 26	338.0	64.7	 25
224	 26	105.0	19.8	 25
225	 26	175.5	31.1	 20
226	 26	80.0	19.0	 25
227	 26	148.0	30.9	 25
228	 26	81.3	8.5	 20
229	 26	100.0	22.5	 25
230	 26	347.0	92.9	 25
231	 26	81.0	13.2	 20
232	 26	82.0	20.8	 25
233	 26	334.0	38.0	 25
234	 26	264.0	53.2	 20
235	 26	101.0	12.7	 25
236	 26	150.0	21.1	 25
237	 26	190.3	45.2	 20
238	 26	76.0	13.2	 25
239	 26	78.0	15.3	 25
240	 26	82.5	13.0	 20
241	 26	146.0	21.8	 25
242	 26	265.0	89.5	 25
243	 26	114.5	23.2	 20
244	 26	645.0	153.0	 25
245	 26	116.0	28.6	 25
246	 26	205.8	36.2	 20
247	 26	131.0	28.2	 25
248	 26	127.0	24.2	 25
249	 26	194.0	25.1	 20
250	 26	183.0	68.8	 25
251	 26	1049.5	75.8	 20
252	 26	1354.0	548.5	 25
253	 26	851.0	141.4	 25
254	 26	594.8	92.0	 20
255	 26	80.0	12.2	 25
256	 26	256.0	70.6	 25
257	 26	62.8	14.3	 20
258	 26	88.0	14.1	 25
259	 26	263.0	38.6	 25
260	 26	151.3	33.7	 20
261	 26	89.0	12.2	 25
262	 26	126.0	19.1	 25
263	 26	99.5	21.5	 20
264	 26	91.0	16.8	 25
265	 26	86.0	12.3	 25
266	 26	89.8	20.5	 20
267	 26	122.0	14.7	 25
268	 26	99.0	22.6	 25
269	 26	85.3	11.6	 20
270	 26	252.0	34.9	 25
271	 26	933.0	208.8	 25
272	 26	216.0	27.1	 20
273	 26	233.0	27.1	 25
274	 26	293.0	38.0	 25
275	 26	121.3	20.6	 20
276	 26	79.0	17.8	 25
277	 26	85.0	16.1	 25
278	 26	73.0	12.9	 20
279	 26	87.0	15.9	 25
280	 26	251.0	41.8	 25
281	 26	227.3	37.9	 20
282	 26	79.0	12.4	 25
283	 26	88.0	15.1	 25
284	 26	72.3	13.3	 20
285	 26	163.0	27.4	 25
286	 26	76.0	15.0	 25
287	 26	111.3	21.1	 20
288	 26	132.0	35.1	 25
289	 26	147.0	85.2	 25
290	 26	4591.5	283.3	 20
291	 26	1134.0	197.8	 25
292	 26	119.0	22.2	 25
293	 26	91.8	11.6	 20
294	 26	70.0	11.4	 25
295	 26	86.0	16.2	 25
296	 26	96.0	21.8	 20
297	 26	133.0	27.4	 25
298	 26	133.0	37.4	 25
299	 26	1599.5	220.8	 20
300	 26	117.0	19.0	 25
301	 26	1113.0	171.5	 25
302	 26	601.8	39.5	 20
303	 26	412.0	47.4	 25
304	 26	504.0	78.2	 25
305	 26	146.8	44.4	 20
306	 26	1449.0	128.8	 25
307	 26	128.0	23.5	 25
308	 26	107.3	15.9	 20
309	 26	285.0	37.9	 25
310	 26	180.8	28.7	 20
311	 26	114.0	20.8	 25
312	 26	89.0	14.5	 25
313	 26	76.0	11.4	 20
314	 26	81.0	16.9	 25
315	 26	76.0	15.2	 25
316	 26	77.5	12.7	 20
317	 26	78.0	12.0	 25
318	 26	125.0	23.7	 25
319	 26	111.8	20.4	 20
320	 26	289.0	45.1	 25
321	 26	569.0	53.7	 25
322	 26	915.0	94.4	 20
323	 26	914.0	198.7	 25
324	 26	1216.0	376.4	 25
325	 26	151.3	26.1	 20
326	 26	322.0	77.0	 25
327	 26	103.0	20.5	 25
328	 26	177.0	34.2	 20
329	 26	150.0	22.5	 25
330	 26	308.0	34.6	 25
331	 26	522.3	39.9	 20
332	 26	160.0	20.8	 25
333	 26	1106.0	137.9	 25
334	 26	405.5	45.8	 20
335	 26	81.0	11.2	 25
336	 26	117.0	13.0	 25
337	 26	115.0	21.0	 20
338	 26	289.0	37.4	 25
339	 26	76.0	12.5	 25
340	 26	111.8	16.1	 20
341	 26	143.0	18.4	 25
342	 26	408.0	86.9	 25
343	 26	73.5	11.9	 20
344	 26	194.0	35.8	 25
345	 26	195.0	24.2	 25
346	 26	171.8	31.0	 20
347	 26	214.0	36.1	 25
348	 26	76.0	14.7	 25
349	 26	76.3	12.5	 20
350	 26	88.0	14.7	 25
351	 26	77.0	12.9	 25
352	 26	66.5	8.9	 20
353	 26	102.0	15.7	 25
354	 26	218.0	236.5	 25
355	 26	1549.8	141.1	 20
356	 26	250.0	39.8	 25
357	 26	229.0	27.6	 25
358	 26	131.0	31.3	 20
359	 26	76.0	12.2	 25
360	 26	90.0	13.6	 25
361	 26	249.0	34.9	 20
362	 26	179.0	34.1	 25
363	 26	91.0	15.4	 25
364	 26	72.3	15.5	 20
365	 26	65.0	12.9	 25
366	 26	77.3	11.3	 20
367	 26	88.0	13.0	 25
368	 26	78.0	13.9	 25
369	 26	69.0	11.4	 20
370	 26	78.0	13.2	 25
371	 26	76.0	14.5	 25
372	 26	406.5	33.7	 20
373	 26	175.0	23.5	 25
374	 26	95.0	18.3	 25
375	 26	68.5	15.5	 20
376	 26	72.0	13.4	 25
377	 26	79.0	14.1	 25
378	 26	233.0	27.3	 20
379	 26	89.0	11.9	 25
380	 26	189.0	21.8	 25
381	 26	106.0	17.7	 20
382	 26	1563.0	133.0	 25
383	 26	362.0	42.8	 25
384	 26	158.0	23.5	 20
385	 26	94.0	15.2	 25
386	 26	125.0	24.8	 25
387	 26	91.0	18.3	 20
388	 26	85.0	18.7	 25
389	 26	3299.0	316.8	 25
390	 26	555.8	56.0	 20
391	 26	275.0	32.4	 25
392	 26	416.0	41.3	 25
393	 26	275.3	32.1	 20
394	 26	99.0	19.4	 25
395	 26	129.0	22.1	 25
396	 26	121.3	25.1	 20
397	 26	99.0	17.2	 25
398	 26	165.0	23.2	 25
399	 26	80.5	11.5	 20
400	 26	71.0	11.0	 25
401	 26	160.0	13.6	 25
402	 26	155.5	22.5	 20
403	 26	136.0	15.4	 25
404	 26	225.0	58.1	 25
405	 26	1648.8	140.5	 20
406	 26	126.0	21.1	 25
407	 26	123.0	17.9	 25
408	 26	126.5	18.8	 20
409	 26	179.0	28.6	 25
410	 26	205.0	98.1	 25
411	 26	1469.3	199.1	 20
412	 26	775.0	74.7	 25
413	 26	136.0	17.7	 25
414	 26	173.8	30.8	 20
415	 26	119.0	28.3	 25
416	 26	428.0	26.9	 25
417	 26	298.0	30.1	 20
418	 26	289.0	36.6	 25
419	 26	97.0	14.3	 25
420	 26	157.5	28.7	 20
421	 26	239.0	39.1	 25
422	 26	281.0	35.6	 25
423	 26	100.3	16.9	 20
424	 26	114.0	17.6	 25
425	 26	203.3	26.9	 20
426	 26	202.0	31.9	 25
427	 26	113.0	50.0	 25
428	 26	297.8	29.4	 20
429	 26	120.0	16.1	 25
430	 26	255.0	37.7	 25
431	 26	136.3	21.0	 20
432	 26	94.0	19.0	 25
433	 26	120.0	22.0	 25
434	 26	131.3	17.7	 20
435	 26	181.0	27.7	 25
436	 26	77.0	17.0	 25
437	 26	91.0	19.9	 20
438	 26	166.0	29.2	 25
439	 26	87.0	15.2	 25
440	 26	70.5	18.0	 20
441	 26	77.0	14.5	 25
442	 26	74.0	9.0	 25
443	 26	155.8	20.3	 20
444	 26	68.0	11.4	 25
445	 26	94.0	16.0	 25
446	 26	96.3	20.0	 20
447	 26	588.0	54.2	 25
448	 26	241.0	34.1	 25
449	 26	240.3	29.1	 20
450	 26	168.0	21.6	 25
451	 26	95.0	48.1	 25
452	 26	2574.0	161.1	 20
453	 26	80.0	13.4	 25
454	 26	298.0	29.4	 25
455	 26	223.0	24.9	 20
456	 26	134.0	21.2	 25
457	 26	88.0	16.1	 25
458	 26	101.3	19.7	 20
459	 26	88.0	17.5	 25
460	 26	135.0	21.1	 25
461	 26	91.0	14.3	 20
462	 26	75.0	15.2	 25
463	 26	205.0	24.0	 25
464	 26	114.0	17.5	 20
465	 26	121.0	22.2	 25
466	 26	401.0	59.8	 25
467	 26	582.3	47.2	 20
468	 26	164.0	21.2	 25
469	 26	147.0	27.6	 25
470	 26	178.3	25.2	 20
471	 26	358.0	36.9	 25
472	 26	94.0	14.7	 25
473	 26	660.0	50.5	 20
474	 26	93.0	14.1	 25
475	 26	110.0	13.0	 25
476	 26	81.0	11.9	 20
477	 26	219.0	22.7	 25
478	 26	94.0	16.4	 25
479	 26	70.0	10.2	 20
480	 26	94.0	14.1	 25
481	 26	117.5	13.7	 20
482	 26	107.0	18.4	 25
483	 26	81.0	11.0	 25
484	 26	678.3	47.9	 20
485	 26	211.0	28.7	 25
486	 26	159.0	22.8	 25
487	 26	76.8	20.8	 20
488	 26	86.0	17.5	 25
489	 26	100.0	16.3	 25
490	 26	108.3	18.5	 20
491	 26	85.0	11.7	 25
492	 26	79.0	13.4	 25
493	 26	248.3	23.4	 20
494	 26	72.0	15.5	 25
495	 26	154.0	18.5	 25
496	 26	84.0	16.0	 20
497	 26	130.0	21.7	 25
498	 26	82.0	12.4	 25
499	 26	85.8	14.7	 20
500	 26	79.0	14.2	 25
501	 26	78.0	11.9	 25
502	 26	91.3	12.8	 20
503	 26	101.0	21.0	 25
504	 26	166.0	25.7	 25
505	 26	108.3	20.4	 20
506	 26	94.0	16.6	 25
507	 26	110.0	19.4	 25
508	 26	215.5	30.7	 20
509	 26	165.0	26.1	 25
510	 26	75.0	11.7	 25
511	 26	81.3	13.4	 20
512	 26	67.0	12.6	 25
513	 26	74.0	10.2	 25
514	 26	76.8	9.5	 20
515	 26	93.0	16.8	 25
516	 26	91.0	22.8	 25
517	 26	70.0	11.9	 20
518	 26	77.0	17.6	 25
519	 26	120.0	17.0	 25
520	 26	84.8	14.8	 20
521	 26	152.0	26.1	 25
522	 26	225.0	28.8	 25
523	 26	100.3	16.2	 20
524	 26	96.0	15.7	 25
525	 26	187.0	26.8	 25
526	 26	86.5	13.3	 20
527	 26	71.0	10.9	 25
528	 26	116.0	30.5	 25
529	 26	100.8	16.3	 20
530	 26	91.0	15.7	 25
531	 26	578.0	76.5	 25
532	 26	658.3	82.9	 20
533	 26	1725.0	140.2	 25
534	 26	507.0	58.6	 25
535	 26	143.8	16.7	 20
536	 26	759.0	114.7	 25
537	 26	369.0	35.3	 25
538	 26	297.3	44.5	 20
539	 26	134.0	15.8	 25
540	 26	69.8	13.1	 20
541	 26	119.0	21.5	 25
542	 26	110.0	15.3	 25
543	 26	74.5	11.9	 20
544	 26	206.0	27.3	 25
545	 26	100.0	14.4	 25
546	 26	73.8	11.0	 20
547	 26	199.0	38.8	 25
548	 26	246.0	32.1	 25
549	 26	89.8	18.9	 20
550	 26	260.0	32.0	 25
551	 26	555.0	60.4	 25
552	 26	142.3	22.1	 20
553	 26	93.0	13.3	 25
554	 26	69.0	11.0	 25
555	 26	70.0	15.4	 20
556	 26	341.0	43.7	 25
557	 26	85.0	14.0	 25
558	 26	159.8	15.5	 20
559	 26	284.0	26.0	 25
560	 26	281.0	27.8	 25
561	 26	166.3	20.2	 20
562	 26	77.0	17.4	 25
563	 26	71.0	10.9	 25
564	 26	81.3	14.2	 20
565	 26	82.0	13.1	 25
566	 26	67.0	10.1	 25
567	 26	92.0	16.2	 20
568	 26	87.0	10.9	 25
569	 26	86.0	14.5	 25
570	 26	67.8	10.6	 20
571	 26	137.0	25.2	 25
572	 26	148.0	25.1	 25
573	 26	452.5	49.5	 20
574	 26	195.0	25.3	 25
575	 26	68.0	13.9	 25
576	 26	134.8	17.9	 20
577	 26	79.0	12.4	 25
578	 26	70.0	12.0	 25
579	 26	62.3	12.2	 20
580	 26	94.0	17.6	 25
581	 26	65.0	13.4	 25
582	 26	93.3	15.7	 20
583	 26	68.0	13.8	 25
584	 26	80.0	14.0	 25
585	 26	67.8	8.9	 20
586	 26	71.0	13.7	 25
587	 26	949.0	80.9	 25
588	 26	1035.3	80.0	 20
589	 26	327.0	36.8	 25
590	 26	142.0	21.3	 25
591	 26	68.3	15.8	 20
592	 26	77.0	14.1	 25
593	 26	64.0	11.3	 25
594	 26	61.8	11.2	 20
595	 26	298.0	44.6	 25
596	 26	86.3	12.4	 20
597	 26	165.0	23.1	 25
598	 26	67.0	13.6	 25
599	 26	124.3	19.4	 20
600	 26	99.0	14.6	 25
601	 26	76.0	12.4	 25
602	 26	104.3	22.7	 20
603	 26	118.0	13.5	 25
604	 26	819.0	284.9	 25
605	 26	102.0	15.0	 20
606	 26	99.0	25.2	 25
607	 26	82.0	13.9	 25
608	 26	90.0	15.5	 20
609	 26	73.0	13.0	 25
610	 26	460.0	51.4	 25
611	 26	84.3	11.4	 20
612	 26	109.0	20.3	 25
613	 26	1742.0	242.5	 25
614	 26	700.3	48.8	 20
615	 26	461.0	59.1	 25
616	 26	1012.0	155.0	 25
617	 26	199.0	22.2	 20
618	 26	88.0	19.1	 25
619	 26	88.0	15.9	 25
620	 26	81.3	11.8	 20
621	 26	118.0	13.8	 25
622	 26	194.0	27.8	 25
623	 26	94.3	13.2	 20
624	 26	388.0	42.8	 25
625	 26	369.0	49.0	 25
626	 26	92.3	18.0	 20
627	 26	87.0	15.9	 25
628	 26	80.0	12.8	 25
629	 26	107.5	15.3	 20
630	 26	481.0	127.0	 25
631	 26	94.0	17.7	 25
632	 26	74.3	15.9	 20
633	 26	111.0	17.5	 25
634	 26	132.0	21.0	 25
635	 26	72.5	11.0	 20
636	 26	127.0	20.4	 25
637	 26	100.0	17.7	 25
638	 26	2551.3	191.4	 20
639	 26	9045.0	1357.2	 25
  0	 27	167.0	32.4	 25
  1	 27	484.8	42.1	 20
  2	 27	213.0	19.2	 25
  3	 27	685.0	64.8	 25
  4	 27	763.3	67.8	 20
  5	 27	310.0	38.2	 25
  6	 27	327.0	46.8	 25
  7	 27	125.8	20.6	 20
  8	 27	196.0	36.3	 25
  9	 27	387.0	30.9	 25
 10	 27	215.3	25.5	 20
 11	 27	167.0	22.2	 25
 12	 27	282.0	43.2	 25
 13	 27	1155.3	181.3	 20
 14	 27	175.0	29.1	 25
 15	 27	205.0	19.7	 25
 16	 27	104.8	21.1	 20
 17	 27	96.0	14.2	 25
 18	 27	467.0	79.3	 25
 19	 27	173.8	27.0	 20
 20	 27	139.0	28.0	 25
 21	 27	115.0	22.2	 25
 22	 27	200.0	20.6	 20
 23	 27	138.0	16.8	 25
 24	 27	130.0	20.7	 25
 25	 27	359.8	38.6	 20
 26	 27	117.0	25.1	 25
 27	 27	263.3	23.0	 20
 28	 27	1051.0	168.1	 25
 29	 27	389.0	40.7	 25
 30	 27	1676.5	168.7	 20
 31	 27	186.0	30.4	 25
 32	 27	98.0	17.7	 25
 33	 27	146.5	23.4	 20
 34	 27	78.0	16.1	 25
 35	 27	88.0	13.3	 25
 36	 27	148.5	22.7	 20
 37	 27	123.0	19.0	 25
 38	 27	396.0	62.2	 25
 39	 27	99.5	16.6	 20
 40	 27	921.0	101.0	 25
 41	 27	275.0	41.6	 25
 42	 27	183.8	31.7	 20
 43	 27	382.0	32.8	 25
 44	 27	128.0	14.5	 25
 45	 27	111.5	14.7	 20
 46	 27	284.0	36.3	 25
 47	 27	331.0	47.2	 25
 48	 27	301.5	33.2	 20
 49	 27	215.0	32.3	 25
 50	 27	143.0	19.6	 25
 51	 27	447.5	51.4	 20
 52	 27	479.0	34.5	 25
 53	 27	1326.0	276.3	 25
 54	 27	211.3	23.7	 20
 55	 27	888.0	110.7	 25
 56	 27	81.0	18.9	 25
 57	 27	100.5	18.7	 20
 58	 27	91.0	14.8	 25
 59	 27	142.0	28.1	 25
 60	 27	81.8	16.3	 20
 61	 27	94.0	17.6	 25
 62	 27	127.0	23.0	 25
 63	 27	95.0	19.8	 20
 64	 27	75.0	14.8	 25
 65	 27	106.0	20.5	 25
 66	 27	108.3	20.1	 20
 67	 27	210.0	44.5	 25
 68	 27	250.0	78.1	 25
 69	 27	1480.8	208.8	 20
 70	 27	709.0	137.9	 25
 71	 27	152.0	18.7	 25
 72	 27	130.5	17.8	 20
 73	 27	116.0	19.5	 25
 74	 27	424.0	89.8	 25
[truncated: 8,924,262 more chars]
